# Supplementary material for: Deep-broad learning network model for precision identification and diagnosis of grape leaf diseases
Source: Front Plant Sci. 2025 Sep 10;16:1611301. doi: 10.3389/fpls.2025.1611301 (PMC12461735; doi:10.3389/fpls.2025.1611301)
Supplement: Supplementary file 1 [file DataSheet1.zip]

Archive with 846 entries (846 files):
- B_r00001.JPG
- B_r00001.json
- B_r00002.JPG
- B_r00002.json
- B_r00003.JPG
- B_r00003.json
- B_r00004.JPG
- B_r00004.json
- B_r00005.JPG
- B_r00005.json
- B_r00006.JPG
- B_r00006.json
- B_r00007.JPG
- B_r00007.json
- B_r00008.JPG
- B_r00008.json
- B_r00009.JPG
- B_r00009.json
- B_r00010.JPG
- B_r00010.json
- B_r00011.JPG
- B_r00011.json
- B_r00012.JPG
- B_r00012.json
- B_r00013.JPG
- B_r00013.json
- B_r00014.JPG
- B_r00014.json
- B_r00015.JPG
- B_r00015.json
- B_r00016.JPG
- B_r00016.json
- B_r00017.JPG
- B_r00017.json
- B_r00018.JPG
- B_r00018.json
- B_r00019.JPG
- B_r00019.json
- B_r00020.JPG
- B_r00020.json
- B_r00021.JPG
- B_r00021.json
- B_r00022.JPG
- B_r00022.json
- B_r00023.JPG
- B_r00023.json
- B_r00024.JPG
- B_r00024.json
- B_r00025.JPG
- B_r00025.json
- B_r00026.JPG
- B_r00026.json
- B_r00027.JPG
- B_r00027.json
- B_r00028.JPG
- B_r00028.json
- B_r00029.JPG
- B_r00029.json
- B_r00030.JPG
- B_r00030.json
- B_r00031.JPG
- B_r00031.json
- B_r00032.JPG
- B_r00032.json
- B_r00033.JPG
- B_r00033.json
- B_r00034.JPG
- B_r00034.json
- B_r00035.JPG
- B_r00035.json
- B_r00036.JPG
- B_r00036.json
- B_r00037.JPG
- B_r00037.json
- B_r00038.JPG
- B_r00038.json
- B_r00039.JPG
- B_r00039.json
- B_r00040.JPG
- B_r00040.json
- B_r00041.JPG
- B_r00041.json
- B_r00042.JPG
- B_r00042.json
- B_r00043.JPG
- B_r00043.json
- B_r00044.JPG
- B_r00044.json
- B_r00045.JPG
- B_r00045.json
- B_r00046.JPG
- B_r00046.json
- B_r00047.JPG
- B_r00047.json
- B_r00048.JPG
- B_r00048.json
- B_r00049.JPG
- B_r00049.json
- B_r00050.JPG
- B_r00050.json
- B_r00051.JPG
- B_r00051.json
- B_r00052.JPG
- B_r00052.json
- B_r00248.JPG
- B_r00248.json
- B_r00249.JPG
- B_r00249.json
- B_r00250.JPG
- B_r00250.json
- B_r00251.JPG
- B_r00251.json
- B_r00252.JPG
- B_r00252.json
- B_r00253.JPG
- B_r00253.json
- B_r00254.JPG
- B_r00254.json
- B_r00255.JPG
- B_r00255.json
- B_r00256.JPG
- B_r00256.json
- B_r00257.JPG
- B_r00257.json
- B_r00258.JPG
- B_r00258.json
- B_r00259.JPG
- B_r00259.json
- B_r00260.JPG
- B_r00260.json
- B_r00261.JPG
- B_r00261.json
- B_r00262.JPG
- B_r00262.json
- B_r00263.JPG
- B_r00263.json
- B_r00264.JPG
- B_r00264.json
- B_r00265.JPG
- B_r00265.json
- B_r00266.JPG
- B_r00266.json
- B_r00267.JPG
- B_r00267.json
- B_r00268.JPG
- B_r00268.json
- B_r00269.JPG
- B_r00269.json
- B_r00270.JPG
- B_r00270.json
- B_r00271.JPG
- B_r00271.json
- B_r00272.JPG
- B_r00272.json
- B_r00273.JPG
- B_r00273.json
- B_r00274.JPG
- B_r00274.json
- B_r00275.JPG
- B_r00275.json
- B_r00276.JPG
- B_r00276.json
- B_r00277.JPG
- B_r00277.json
- B_r00278.JPG
- B_r00278.json
- B_r00279.JPG
- B_r00279.json
- B_r00280.JPG
- B_r00280.json
- B_r00281.JPG
- B_r00281.json
- B_r00282.JPG
- B_r00282.json
- B_r00283.JPG
- B_r00283.json
- B_r00284.JPG
- B_r00284.json
- B_r00285.JPG
- B_r00285.json
- B_r00286.JPG
- B_r00286.json
- B_r00287.JPG
- B_r00287.json
- B_r00288.JPG
- B_r00288.json
- B_r00289.JPG
- B_r00289.json
- B_r00290.JPG
- B_r00290.json
- B_r00291.JPG
- B_r00291.json
- B_r00292.JPG
- B_r00292.json
- B_r00293.JPG
- B_r00293.json
- B_r00294.JPG
- B_r00294.json
- B_r00295.JPG
- B_r00295.json
- B_r00296.JPG
- B_r00296.json
- B_r00297.JPG
- B_r00297.json
- B_r00298.JPG
- B_r00298.json
- B_r00299.JPG
- B_r00299.json
- B_r00300.JPG
- B_r00300.json
- Es00197.JPG
- Es00197.json
- Es00198.JPG
- Es00198.json
- Es00199.JPG
- Es00199.json
- Es00200.JPG
- Es00200.json
- Es00201.JPG
- Es00201.json
- Es00202.JPG
- Es00202.json
- Es00203.JPG
- Es00203.json
- Es00204.JPG
- Es00204.json
- Es00205.JPG
- Es00205.json
- Es00206.JPG
- Es00206.json
- Es00207.JPG
- Es00207.json
- Es00208.JPG
- Es00208.json
- Es00209.JPG
- Es00209.json
- Es00210.JPG
- Es00210.json
- Es00211.JPG
- Es00211.json
- Es00212.JPG
- Es00212.json
- Es00213.JPG
- Es00213.json
- Es00214.JPG
- Es00214.json
- Es00215.JPG
- Es00215.json
- Es00216.JPG
- Es00216.json
- Es00217.JPG
- Es00217.json
- Es00218.JPG
- Es00218.json
- Es00219.JPG
- Es00219.json
- Es00220.JPG
- Es00220.json
- Es00221.JPG
- Es00221.json
- Es00222.JPG
- Es00222.json
- Es00223.JPG
- Es00223.json
- Es00224.JPG
- Es00224.json
- Es00225.JPG
- Es00225.json
- Es00226.JPG
- Es00226.json
- Es00227.JPG
- Es00227.json
- Es00228.JPG
- Es00228.json
- Es00229.JPG
- Es00229.json
- Es00230.JPG
- Es00230.json
- Es00231.JPG
- Es00231.json
- Es00232.JPG
- Es00232.json
- Es00233.JPG
- Es00233.json
- Es00234.JPG
- Es00234.json
- Es00235.JPG
- Es00235.json
- Es00236.JPG
- Es00236.json
- Es00237.JPG
- Es00237.json
- Es00238.JPG
- Es00238.json
- Es00239.JPG
- Es00239.json
- Es00240.JPG
- Es00240.json
- Es00241.JPG
- Es00241.json
[truncated: 546 more entries]
