# Supplementary material for: Deep-broad learning network model for precision identification and diagnosis of grape leaf diseases
Source: Front Plant Sci. 2025 Sep 10;16:1611301. doi: 10.3389/fpls.2025.1611301 (PMC12461735; doi:10.3389/fpls.2025.1611301)
Supplement: Supplementary file 1 [file DataSheet1.zip › B_r00001.json]

{
  "version": "5.3.1",
  "flags": {},
  "shapes": [
    {
      "label": "leaf",
      "points": [
        [
          142.82035928143713,
          224.55688622754494
        ],
        [
          173.05988023952094,
          235.3353293413174
        ],
        [
          187.13173652694613,
          241.92215568862278
        ],
        [
          202.10179640718562,
          241.622754491018
        ],
        [
          213.77844311377245,
          238.62874251497007
        ],
        [
          220.66467065868264,
          238.62874251497007
        ],
        [
          224.55688622754488,
          235.63473053892218
        ],
        [
          223.35928143712576,
          231.7425149700599
        ],
        [
          223.05988023952094,
          228.1497005988024
        ],
        [
          220.66467065868264,
          226.95209580838326
        ],
        [
          225.4550898203593,
          222.76047904191617
        ],
        [
          230.5449101796407,
          217.67065868263475
        ],
        [
          235.33532934131736,
          211.98203592814372
        ],
        [
          239.22754491017966,
          208.68862275449104
        ],
        [
          236.23353293413172,
          204.19760479041918
        ],
        [
          235.33532934131736,
          200.3053892215569
        ],
        [
          237.13173652694613,
          194.91616766467067
        ],
        [
          236.8323353293413,
          188.92814371257487
        ],
        [
          237.4311377245509,
          183.23952095808386
        ],
        [
          240.7245508982036,
          179.0479041916168
        ],
        [
          240.7245508982036,
          171.86227544910182
        ],
        [
          241.62275449101796,
          166.47305389221557
        ],
        [
          231.1437125748503,
          162.5808383233533
        ],
        [
          233.83832335329342,
          152.10179640718565
        ],
        [
          229.04790419161677,
          146.7125748502994
        ],
        [
          230.84431137724553,
          128.4491017964072
        ],
        [
          217.37125748502993,
          129.04790419161677
        ],
        [
          221.562874251497,
          110.78443113772455
        ],
        [
          213.77844311377245,
          111.08383233532933
        ],
        [
          207.19161676646704,
          92.52095808383233
        ],
        [
          196.4131736526946,
          84.437125748503
        ],
        [
          191.62275449101796,
          74.25748502994011
        ],
        [
          180.84431137724553,
          73.05988023952095
        ],
        [
          175.15568862275447,
          58.688622754491014
        ],
        [
          162.58083832335328,
          61.08383233532933
        ],
        [
          153.2994011976048,
          36.23353293413173
        ],
        [
          144.31736526946108,
          38.029940119760475
        ],
        [
          126.35329341317365,
          18.868263473053887
        ],
        [
          111.68263473053892,
          42.22155688622754
        ],
        [
          103.2994011976048,
          40.12574850299401
        ],
        [
          93.1197604790419,
          64.07784431137725
        ],
        [
          71.86227544910179,
          54.49700598802395
        ],
        [
          64.67664670658681,
          78.44910179640718
        ],
        [
          62.58083832335328,
          79.34730538922155
        ],
        [
          54.49700598802394,
          72.46107784431138
        ],
        [
          52.700598802395206,
          86.53293413173652
        ],
        [
          26.05389221556885,
          77.8502994011976
        ],
        [
          32.34131736526945,
          114.07784431137725
        ],
        [
          28.149700598802383,
          119.76646706586826
        ],
        [
          32.34131736526945,
          145.81437125748505
        ],
        [
          18.568862275449078,
          149.70658682634732
        ],
        [
          27.550898203592794,
          171.26347305389223
        ],
        [
          21.562874251496993,
          174.55688622754494
        ],
        [
          27.550898203592794,
          189.52694610778445
        ],
        [
          14.676646706586808,
          198.80838323353294
        ],
        [
          28.449101796407177,
          212.2814371257485
        ],
        [
          24.257485029940113,
          225.4550898203593
        ],
        [
          35.03592814371257,
          232.64071856287427
        ],
        [
          35.634730538922156,
          239.52694610778445
        ],
        [
          43.419161676646695,
          244.91616766467067
        ],
        [
          50.604790419161674,
          252.10179640718565
        ],
        [
          54.71057884231531,
          255.0
        ],
        [
          92.22155688622755,
          255.0
        ],
        [
          100.90419161676647,
          250.9041916167665
        ],
        [
          114.9760479041916,
          239.22754491017966
        ],
        [
          127.85029940119759,
          233.83832335329342
        ]
      ],
      "group_id": null,
      "description": "",
      "shape_type": "polygon",
      "flags": {}
    },
    {
      "label": "Black_rot",
      "points": [
        [
          120.36526946107784,
          44.91616766467065
        ],
        [
          126.35329341317365,
          49.40718562874251
        ],
        [
          127.5508982035928,
          58.688622754491014
        ],
        [
          120.06586826347305,
          61.9820359281437
        ],
        [
          114.67664670658681,
          58.688622754491014
        ],
        [
          115.57485029940119,
          51.203592814371255
        ]
      ],
      "group_id": null,
      "description": "",
      "shape_type": "polygon",
      "flags": {}
    },
    {
      "label": "Black_rot",
      "points": [
        [
          153.2994011976048,
          97.31137724550898
        ],
        [
          159.5868263473054,
          107.79041916167664
        ],
        [
          166.17365269461075,
          112.88023952095809
        ],
        [
          168.5688622754491,
          121.562874251497
        ],
        [
          163.77844311377245,
          126.05389221556887
        ],
        [
          155.39520958083833,
          124.25748502994011
        ],
        [
          155.6946107784431,
          116.77245508982035
        ],
        [
          153.2994011976048,
          114.37724550898203
        ],
        [
          144.01796407185626,
          118.26946107784431
        ],
        [
          141.3233532934132,
          112.58083832335329
        ],
        [
          139.52694610778443,
          103.2994011976048
        ],
        [
          143.7185628742515,
          98.20958083832335
        ]
      ],
      "group_id": null,
      "description": "",
      "shape_type": "polygon",
      "flags": {}
    },
    {
      "label": "Black_rot",
      "points": [
        [
          192.82035928143713,
          135.63473053892216
        ],
        [
          196.11377245508984,
          138.92814371257487
        ],
        [
          198.50898203592814,
          143.11976047904193
        ],
        [
          194.91616766467067,
          145.81437125748505
        ],
        [
          189.52694610778443,
          144.91616766467067
        ],
        [
          185.0359281437126,
          140.4251497005988
        ],
        [
          189.52694610778443,
          135.93413173652695
        ]
      ],
      "group_id": null,
      "description": "",
      "shape_type": "polygon",
      "flags": {}
    },
    {
      "label": "Black_rot",
      "points": [
        [
          153.0470914127424,
          134.48753462603878
        ],
        [
          156.92520775623268,
          134.07202216066483
        ],
        [
          159.69529085872577,
          135.73407202216066
        ],
        [
          159.83379501385042,
          139.196675900277
        ],
        [
          158.31024930747924,
          141.55124653739614
        ],
        [
          155.26315789473685,
          143.90581717451525
        ],
        [
          152.49307479224376,
          143.21329639889197
        ],
        [
          151.5235457063712,
          140.4432132963989
        ],
        [
          151.5235457063712,
          137.81163434903047
        ]
      ],
      "group_id": null,
      "description": "",
      "shape_type": "polygon",
      "flags": {}
    },
    {
      "label": "Black_rot",
      "points": [
        [
          49.03047091412743,
          130.05540166204986
        ],
        [
          52.07756232686981,
          125.90027700831025
        ],
        [
          58.310249307479225,
          125.34626038781164
        ],
        [
          62.18836565096953,
          128.25484764542938
        ],
        [
          64.9584487534626,
          134.76454293628808
        ],
        [
          64.12742382271469,
          139.47368421052633
        ],
        [
          60.387811634349035,
          144.18282548476455
        ],
        [
          54.29362880886427,
          144.73684210526315
        ],
        [
          51.24653739612189,
          141.41274238227146
        ],
        [
          47.9224376731302,
          137.11911357340722
        ]
      ],
      "group_id": null,
      "description": "",
      "shape_type": "polygon",
      "flags": {}
    },
    {
      "label": "Black_rot",
      "points": [
        [
          36.149584487534625,
          158.1717451523546
        ],
        [
          39.88919667590028,
          160.38781163434905
        ],
        [
          44.45983379501385,
          163.1578947368421
        ],
        [
          46.81440443213297,
          168.69806094182826
        ],
        [
          47.091412742382275,
          172.4376731301939
        ],
        [
          42.797783933518005,
          175.207756232687
        ],
        [
          40.16620498614959,
          176.45429362880887
        ],
        [
          35.18005540166205,
          175.62326869806094
        ],
        [
          31.578947368421055,
          171.74515235457065
        ],
        [
          30.055401662049864,
          166.89750692520775
        ],
        [
          31.855955678670362,
          161.49584487534628
        ]
      ],
      "group_id": null,
      "description": "",
      "shape_type": "polygon",
      "flags": {}
    },
    {
      "label": "Black_rot",
      "points": [
        [
          82.9639889196676,
          171.46814404432135
        ],
        [
          86.70360110803324,
          168.8365650969529
        ],
        [
          92.38227146814405,
          171.05263157894737
        ],
        [
          93.76731301939058,
          175.06925207756234
        ],
        [
          92.797783933518,
          178.80886426592798
        ],
        [
          89.61218836565098,
          181.02493074792244
        ],
        [
          84.62603878116344,
          180.8864265927978
        ],
        [
          80.47091412742382,
          176.73130193905817
        ]
      ],
      "group_id": null,
      "description": "",
      "shape_type": "polygon",
      "flags": {}
    },
    {
      "label": "Black_rot",
      "points": [
        [
          146.81440443213296,
          180.1939058171745
        ],
        [
          150.13850415512465,
          176.86980609418282
        ],
        [
          152.3545706371191,
          176.59279778393352
        ],
        [
          153.0470914127424,
          180.74792243767314
        ],
        [
          153.18559556786704,
          182.6869806094183
        ],
        [
          151.10803324099723,
          183.93351800554018
        ],
        [
          149.03047091412742,
          184.90304709141276
        ],
        [
          147.6454293628809,
          181.57894736842107
        ]
      ],
      "group_id": null,
      "description": "",
      "shape_type": "polygon",
      "flags": {}
    },
    {
      "label": "Black_rot",
      "points": [
        [
          117.3,
          201.9
        ],
        [
          118.3,
          195.6
        ],
        [
          122.5,
          193.1
        ],
        [
          126.3,
          193.2
        ],
        [
          128.5,
          193.7
        ],
        [
          131.2,
          200.7
        ],
        [
          131.1,
          204.6
        ],
        [
          128.0,
          208.3
        ],
        [
          123.6,
          209.8
        ],
        [
          118.0,
          204.5
        ]
      ],
      "group_id": null,
      "description": "",
      "shape_type": "polygon",
      "flags": {}
    },
    {
      "label": "Black_rot",
      "points": [
        [
          68.9,
          207.5
        ],
        [
          73.1,
          206.1
        ],
        [
          76.1,
          207.4
        ],
        [
          75.8,
          211.1
        ],
        [
          75.8,
          214.3
        ],
        [
          73.5,
          217.2
        ],
        [
          71.7,
          217.5
        ],
        [
          68.3,
          215.2
        ],
        [
          69.0,
          212.0
        ]
      ],
      "group_id": null,
      "description": "",
      "shape_type": "polygon",
      "flags": {}
    },
    {
      "label": "Black_rot",
      "points": [
        [
          96.3,
          219.4
        ],
        [
          99.7,
          220.8
        ],
        [
          102.7,
          223.6
        ],
        [
          102.1,
          225.1
        ],
        [
          96.3,
          224.8
        ],
        [
          92.4,
          224.3
        ],
        [
          92.4,
          221.4
        ],
        [
          94.3,
          219.8
        ]
      ],
      "group_id": null,
      "description": "",
      "shape_type": "polygon",
      "flags": {}
    }
  ],
  "imagePath": "..\\train1\\B_r00001.JPG",
  "imageData": "/9j/4AAQSkZJRgABAQAAAQABAAD/2wBDAAgGBgcGBQgHBwcJCQgKDBQNDAsLDBkSEw8UHRofHh0aHBwgJC4nICIsIxwcKDcpLDAxNDQ0Hyc5PTgyPC4zNDL/2wBDAQkJCQwLDBgNDRgyIRwhMjIyMjIyMjIyMjIyMjIyMjIyMjIyMjIyMjIyMjIyMjIyMjIyMjIyMjIyMjIyMjIyMjL/wAARCAEAAQADASIAAhEBAxEB/8QAHwAAAQUBAQEBAQEAAAAAAAAAAAECAwQFBgcICQoL/8QAtRAAAgEDAwIEAwUFBAQAAAF9AQIDAAQRBRIhMUEGE1FhByJxFDKBkaEII0KxwRVS0fAkM2JyggkKFhcYGRolJicoKSo0NTY3ODk6Q0RFRkdISUpTVFVWV1hZWmNkZWZnaGlqc3R1dnd4eXqDhIWGh4iJipKTlJWWl5iZmqKjpKWmp6ipqrKztLW2t7i5usLDxMXGx8jJytLT1NXW19jZ2uHi4+Tl5ufo6erx8vP09fb3+Pn6/8QAHwEAAwEBAQEBAQEBAQAAAAAAAAECAwQFBgcICQoL/8QAtREAAgECBAQDBAcFBAQAAQJ3AAECAxEEBSExBhJBUQdhcRMiMoEIFEKRobHBCSMzUvAVYnLRChYkNOEl8RcYGRomJygpKjU2Nzg5OkNERUZHSElKU1RVVldYWVpjZGVmZ2hpanN0dXZ3eHl6goOEhYaHiImKkpOUlZaXmJmaoqOkpaanqKmqsrO0tba3uLm6wsPExcbHyMnK0tPU1dbX2Nna4uPk5ebn6Onq8vP09fb3+Pn6/9oADAMBAAIRAxEAPwDo2dsvlv3m7LFMDjr0wPQH6HgdqSWIlgQVU5wpK9Tnp09OnP8AhQqhgUZQu5Dh0BAyMc9BuBHbimJI07KqZiXaSGHygdDk9ycHOR6+9QaEsbSZjlklCusmFdsNtwMDAIPABPr196VnWcJJGV8tzkyIRjbxn8sHnjvSSly67TzI24lWOAM9we/+OelIX+Xcw5Un5S2Tgcd8Aj69OKQEseHg8sqyOwDjfw3BO5fUEdPxpoi8lfNXAyAuxFxuA6/xY6gHn+got0jdAQBEMgLuIBI5yfu/Qfj+TiS8aKRn5tpUDHHIORu5PHUnOPwoArJKgh2RsiKMLHtZixIGPr+Jz/WqLtMFYSA4IJAf5eeOmOO35cVfYSb/AJH/AHhOOCfmyDnODjpjrgj26VVnknIVQybkHzblDHnAwcc9QPoM0DJZGWNoyyArMccNuI544/AfrSyxRgElWCcbcJwcnGegxzn8xUNtbhmD7gzA/MC2MjOARjoeo7/4S27BpQnltiPcuemCcenXGMZ9B+SAkiZZ38pURliO5ST1z2PPuf16VZit1FthywbcCAOSzZPQ9e56/wBaitv3QiY7XiYnaCoClh3IHTqcezAAetiNjJGkjQNsxkkshzgfdz6YHb2oAIoSjSSW6Lv3HAVctjH+Ge3f3xTZI38whW+dcHy8ja4Hfkjr9Pwp8ccsxEflR7ZHHJBH3hwM+mRx7c8gcMZTBGfK3OVcsSTwO/HcHg8H19+QCrMI3LbnRmyDHl+dx789MjPPfNUpBE6FtrsjyZ3Y4UdQSB1Gc/p61duZJIXGxi7HdvUnB49ufb8yO3NXU7yGzsZriUsFgRm3ErtbAPTrz06enU5NIZFDKFijiYmMSPtZ9wY5xkDnoMVOxuCEK+WY2A256HtjPX/PU4rxTXdfuNbvBNJ8iICEQHIA/qff2FJo/iPUdEnEllcOoDAmInKNznkf1HNPlJ5j3hWzho1YNguCBjd+Xtj9KJJG8xny/wA2Rgrgn265PQ8fp2rC8NeKbPX7TI+S6iG6eDIUsM5yvqM4H8x0J3YHGfNCl3YDov3OnT8/wyaRRHMX8sbnw2AxJHXIOcc+/B5zVeZmkhLl1CSjbscc9Oe/pn6EVaYSMZHjR3AQl3fpkYwQD9e3pmopV2J8/wAjjlipyoyBtB/H06ZoArDMkpLESO6Z3g8np07njPbkfhV2ADcrbPlypxgHnPc9jx+NVBPIgb5mSXnzMHbnkDGMZBwc9e9WrbAVWIkaRgRnYePUFvXPf29KALIUYLiQksu0YwGAAHPseuc+n4VTmO+NVK5KkAcHHf8ALrjt+NXoklZX5GXXB5Hy59x15z1qoZkjdUDsFjG77vByOvUA4/DrQBQZWL7flLAk4Zsk/geDwR+VMUqYcjeG+bKouSPbOPXng9qsOjTSbjH8sb4cnGGwRk57cZFV3iYZARWOWBOVHHAIzkf5FAyKBQJWHzYzswc/LjIOR15H8xVq3jTcZPNPKk7S2OD0AHH8v6VGYXW4jJYY42grk+vA6diPp9KtwvG0REcjAg8sowBxnHoOv86BDxGNpDfLHgqgz74HOOnOf5VC6NvcxNvBQFsHoOQfb/61SRor2G8E/e2ggnJOfTn1H6fUojA8IVLBCdzHtn1Hr9O9AF+O3nKPtVBCPm4A+XpjOM9uM+vfpTJWjiRsRs4AACE4GMdznjsO1Nht5RI/lyiN2cIpfIJGQSwJx257dvTNOdPlX5pFwE+ZgEKnJHPbj5voc1ZJBErN5e6QyBhu3EhyTwW/DBP5fjVpUm8xgyHdtbIU8hlXHoM9P68/KKbNIpZPL3ReUWx8mBkZ4bjJHT8+O1NHmOQFQqSxYbyWLAsT9R9Md85PSkMlA3yCISRggYjO7GBkDofrjPuPwcylZNsw3mR+M8d/p1IA7fl0pd/mLGkhVUzhc4455JxjjlcD6/3TSSGRbcYhMaqGbbjJHAzgEjj+namBThuALiYiF0YEAo+cdT6Y6cflxiopi0pJUBWHzYUnhwcYGPU+uOvrU7JKgdEzjsI+o9CMf55HbFRzRq4yH3ocbG3AZOAevfgAZ+nrgoCJN6SgtIW2Ko3mX5ORweuO56+3rSqHhnLxsGBYgBZApwQMdupx3/vHpUUrnzHcNuUyclGBHrztz+X1461ZCgTTbAfLKZV2bBBOMjdjntnsetICddqoPmRCX2qyBlDljgsC3uT2x9eKWOeYQnYiLEyjBKqoUn73uOR7/j0qOKMyKrDy8bgVJIO7A+/kE+xPXPHanvuyC64dIlwSR1BOQDjI5z9cYoAnM5KqQoGBjbjHHUkDPAJ3dfU45pqAggOB5Ugb5t3r93jGPT0/DNKzK24gq0hwAX2sBxkcgY756HtTxGlrbwgPs80kAZ5xjnkHIxx2HU9uSAUJZAp86RthLMRkbQMYI4Ptjrj3rgPFmpy6rAba2GLKUlvMK5dmHYZ4A6ds/TpXZ6/IY9PeOMuhk4x90EADPQcjkA5PevP2uLhryG2uJGkhydqsuB09R9K461ZqXLExq1HF2RwkkTRsQwIwefao8471019aBpygYhJGAYA4BPQE/TP61z15byWlw0UikMD3relV5/UUJ8xJYahcabexXVq5SWNgVOMj8q9j0jxpokunRX15cpbsx2yozMSr8fdQZOO+Rxjrg8V4itSo3Nb2uap2PoC31O01eyiubO4S4jlJh2AAYfj2GOvOfX3qaRGVj+6kTDnaGxhs55yOSOv0P0ryfwDfC28QJbSM3k3KlSoP8QBKHHc5yB/vHHNeuzf6RGYzISivkgAAn9M9vXrnqRUtWKTuVAgbLOWA4AQjAJ4J/l+tW4JXLs3VnXkqBn1HP+cYNRYChf3ZyjbQduAACTtIB69P19c04QFhDsiDEIc7VPPAPPHU9SPSkUWUUxwk7wqhuSSfXBP+faqrQhpDI+QCu0gHJPqM/wCetXonEsK+ZIyR5KlSx+7jJJ98Y9qqSyEMFUqowNxK4I7k4GP8mmIpM8aNL/rImjJ+QLg4AIwc/Xvjr7VWnEu0y7YwWyFBPAIOOv0I9QMmrdypKGUsWUnPI+Yn147cj8qqySM0geHcA2AoVuODyM9cnPTvmkMRApZTHksTnDkDd1GMeue/1q3AS0YTcRgjJUbckdsdhzn8evGKpxzMZHLxMVBBDcbTnHpnFXVhLEOrnzy4Qn1Pf6UAPtwY0X508pcAu2G49M9xyOvtUSQolqcMVAOQCSD356Hsf89alXczAgnJOTkYH3vofQHk/wD140KhTvSMLuxuOecDtnsOvtk0xF+ENLG6N5rrkecFBDLnAHXg84PY8fjSGGWIsqkAL93P3eucjuOT055PvUrAIsiuR9wt5YYLtGD8owR7npjknOaaHJIAJCKd5J4LMexI9iMD+YPFEiTlcFWYgEExpu+6vQAZ7cDr+NIkkaRBJ2AljfIIyODnjPQnIPHXn2FSIzyqDHbKwJACIp69c9OnOfUn6VHJEJJXV13oEcsSpOTnAI9fXHbn1oGSxkPBCquZAo+TL/KM85BHHpwOemM9aWR4gFyNzB1H7vjJwMnngDr+v1qOB/JMsB/dFQNrSNtXjp0I5+U4znp+csUUTlmkaRjn5N43YJBwenXAJwO+DnigCCRVniEdw5YNESdqnpg8ZBxjOMnvuz61VlmDxQsrbCSA23cMtzz2x2/l6Zv+YGuxko7KA4Vlyr5PB44yu7t9ciqXkeTuSUfuDgMGPDKeTjJ6/l/ggIWtWnCozGPaSq5AGCSep9vUjtjsateTKodsFWLZZI2yzEd85Oec+p+7VVoIZcxyEFSxGBgYU8kNnHUY46EfjTIVY3jnYVjVvliXIVySQ2Onoeff1FIZcgmTecoBFG25kZB8vOMemMfNzmragtKrF92MDD4KqADyc/j3/Cs9YUE6QqsQ80BgrtzuORwMdcnB44/A1bCxwpGX4nJG8bQw3DJzxnn885OKBE6j7OgTytk27GXHlndjOR2x/Tn0xwHjzXfEGhT2/kXMMcNyzOGSPcWIwOS2QeCOwIyQc8E6Pj3UZYPD0kJ2LJdTYIOeVDBu/TkKcfXrXk9xw6ySZZGGShPY+n+NZOpaViJTSdjvbPVNQ1HRUm1O5Es0zZAEYQInXouBycHOM1UuvtMN9bRzEsA+1AzDksMDnrjP+RUNt4n02SztraK2kSYHBj+VVHsvbHUfl+F7V0V7uznhbAMiNjoc7h+OfrXDOM+dyktDmlGXxMx9QjLqXdVQZxnPHTn+faq+r2FvqdutzazITwH3dUOO/fH+FT6vp0qXMj72n646jJz1+n0rEuLd2zsVieSQo9Bk/pmtIaPczjoym+kzwqBLhHxkrnkCq7xGCXY2CwAJ5zXRw6guo6ckE6N9qtj98fxpjA59RWHqSKtySpbDf3utdUJy57M3jNuVmLZXklleQXMWPMhdZFyMjIII4/CvfY5xdW8EysCQFYMh4k9+ORnA556+2a+eAc8jivbPDkwPhzT5F27Gtl5UcsyghhkAZPysCOeMda2kdEDXUSSDMsK7SCo4PG4nqOScDFWTCGtlEO5ZEAK7kO0sBznPp6Z706A7YwVMkasMqQMlec4HPTA7+/XpU6iNgCUh2jjapK4JIX6fXk856c1KKElaOUR7F3OwGOp546Y+nv19aqybFJWWbylxgIBjJPQDvngn0/lVidWgGwO42Z3FPmCsCAc8+vH5VXcM8RM6MHTj5R1JA4/XH40wKbQsXUyMHZjxhsg5x0OB05/+vmohA6iIGTy1+/vxg9+TxjHU8fpnFWp7fbEyGOXexYbS/Gcccce549PpiFI1DPkKAI/ndsk8kEc59eOAaQyJTvEjEgEkYDL0GTk8Dn1x646VMWcSgCKPlSTv5Lsefu4Ix1zz6+tRO6yQuyMzruOWCHBI9MdsZPP9adINsp3MFJyPlBwB8ufw4OeMf1QBGInAZChUYGGbng5yQBgnn+VSs6CItuj2L82MbRjAPHT1PX071G7bmZYygAY87wcnAyRnnOe2B3pQqtLkHnbvJbk57evbP5UwNOfZ9jdlVQfvFFJ4OAMdOnTnj09hIi7/ADWMgZ3yxBfGCM9RjGM5Pbn0ApvmhW8oSg8FF3PiPr1/X6cdKkYyeQx2Oh5CsygAg5IznryABwevQirIGiF1uIn+ZlC8IhCjOeN3165A/DHWCNvJ2pJkxn5QWPXJwNx9/UZzjHepsO6iYvvBYINyMMHoQDxnn0API6inRwI/lrlzuQZcgMA4JPIOewH+eAAPSZXRJooRsJLvzkZ6kduMD15NQLGxKruPlFSVXIbLAjIUEHGSxyOemR0qY7wQGkkADYVlfJHbHTH97HpknuKbKqOxdUbblh83VCOOpH5f4UDK6maa7KrDGIpE3pgjJGfzyQcf/qqtKTGkcTSRLKmVQGNckgHkjHcgfQ1KUSB/9JDBELdRxJ6/jnPP4jFRvA0M4mdwEzkRnqenfpkZB+n15TAWdCssgEnmgjMYw2SMZwPX+H881w/j26S68L29zbXQEEkyjy1fPmfKxyfpgdh16V0+oP5OlSsCVG0oqbSmN2R356n/AD1rz6806e70x1iE3lo25k3Hbv6bsdM449eawqVeSSViJTUdGcWWOeTU1reXNpKJLa4mhcdHjcqfzFTzaVIN5iZZAoyQOo9j71d0HQp7zVI0nt38lB5jZU4YAgYHryQKr2kbXI5lubjT6xrGmxfb7h5mijJRWQDg49B6Dkn35rKi0sSwpJ5UhkGVIAyOuK7K80WdLb7TbXJt92SUVyFXHUYPXjb+JxUvh6O5m0h5nmVVFyYGBCncx55wM4+b6flXNaTdzmbbZxVhYRSa7FJGoRFVTtcEhuT1BHTg10+pPO628YTmKYPsjxgc7cYxxkgdsA4xUd9mO9MtswMoVlKYONuehPOOfr1rEkvtRkZZpkgzE+7aST3HXtWsakeWzZ3U6tPkszf1a8mbzY7e1jghHTJ3HHA649BXM3KtIJfMlJlVskL6fh+X416D9ktrmwSeS/2s6b1DsFwGzjA3cd/wPQ1xet2j2lyxjaN1IPzqQVYH0x/nisGmtTz3ozDsZFtpppnDtHjYwGCRk5HB+lQ6i0VwrSx5Ei4+RuDj1/z7U+2bzZJ0dF3YGCvH9aLmFoptjLs+YxuhHK+x/wA9q3XxFp2lcx84610mieM9T0i1W3jS3liQbU81CSoJJIBBB5yeuaxJbBonXcw2vymSMkZ4pHj8tWG32/Gt+ZM6VOz0PetL1CHWrFbuAlYZI/kJQg5H8PTGQeD1+uK1I1LESRSSjY2DFI2Q2ccDjge/09a87+Ft2Xtb+2mkYwxukipnoWBBOO/3U+leiI0hSMuHyVwowSzY9ieQefyp2sbJ3JxIY0khlj+Ujbjpgtn8j1qtdKFjWTjaXGAOAOBxg9epH4fUVaQJhGwfnQL87ZAOOv02g/n+Ar3RWLZjCxnAz75weSeBgjgn0zQBTZzwlwHLtllbJKheO2Rx1/OqjRlJEVVQq3G58njr2yCOSPTr9akmidIn82N/P2heRllz24+gHfnjNLGUEcTFkGHHy7Rk9fX2HbpgfWkMb5SwwspDqV6b1xk8jvk5AHGf8KJYld3d8MGAGVXgk5HA7YGPzoRGRpGbJO0YKjG3kc84/D8aQgrLFsLLxkEE9PUc88E+nWgCNFG5o4Gb5TvVVPIHTGR16nr+Xep2WR5XK+VsCnnG4t/dz9f89cVCzja7KgJcfxA8dOf06Vb2GSEsUCYIyOv5/lnGO/qOVcDR8jzd4SMliNsS7iAecZ4B5z+HH5os0KuI5DI+1WyFLZYEjsBnOM8f/qqRI2SYeZK0pL4XA2kjoB7ntng9PekkSY8Eb/mbarDBDe+OnIHTvkd60II0WNVkaHaQvPlCPLkjBHf278fj0VUeKFt0Rcn5d6DoO20DoOc/gfrUaGW3EwQTKu3au4HOT2ODjHHv1/GvMdb8Z699u3Wbw2sIPyeUu88gHBLjqOecDqeT1qXJJ2YHqmGeU4iUJkZVskYyfXrzj8B2zVW5lnhR3IJMK5KHcCzduenr14z+njknjrxNuOdSI6EgQxgZyTn7vXk1G3jvxGW3Nfqx97ePGPT7vSncXMe1XQidvuqzsPnYAjHYg5z0yOo749q5fxg+p6ZoZ1LT5YYjAy+crKrPg8bgD2yxB47j8eEtfGfiC5MqvfghUz/x7xnuBg/L05NLfeJ9als5dMu4La5jlQgMIyCRz8w2kDIPPTqPrmHNXsLnWxY07xRrGtW8+n3ksMkbEMZCgRgewyoGF4PbjNb3hgStqt1pAvW2S4lLI4BJBAOGPzHtwOeD05zzvhkLp6QG8by4pZCzrIwCggEDv1GBwfUitrVn0mw1KG90+9iZUc5WIhvlOQwPY5BIzx1HSs3Zy5jknK8rmVrOlR2t/KkTrwRtKt0z2J7Yxz9Prizpf9pXFpMYZiFACuURc8YPpjsPrz61ueNIIle2eE5kniWb5ZCyyg8qy5HTGe56dap6VqBtj5bQB7MjMhQbWHA3Hcc56YI46DHXBzcFzWIvZ6CxeJNTsttpeW0M4AwrBfLJOT1I+XocE4HAHPenaeYtSW5iVxpxwHeNpMLJwFyOhJ4HHuT0zWrrWlLPELmxkimt2VXiaRgpO4EjOSOTjOOnTrkVz1pLJpesW5vLZFglAQndkAHHOe3PJokmnZg731HQ6b5MsiCddwyCx4xz1z056VQvLa4RmZMHaQMgDDDtx3r0DU109oBFbRpIUQ7vKIO47Rnng8HB79+/Tgb2FUdxGZBxk8Ec5+v0/P2rOcFETVjodNW0Om2+7IlaFTtXBIYDHoMevWsnX0VYwI0BO4kNnJ+h9e3er0Rb7PB9niBzEm993XA4AHHOPfk1X1aO7mt1nJVwyAYBXA7dB0/UfnT0cQZwdy7wASIgyWPOMAjjH9age/ucKcqoBDcLz+daWowxl1jjdN4JVlXJyfUetZcqny1X+HJIwB1OO9bU7NGsWi1eWqJCZVGQ2OR29/8AJqd4G+w4Y73IAIxk5+tNglW6sDG6kyQYDLjqg78flVb+07nJjYqyhsg4wf0pNSenYSua/gzWrHQdUvJ9QaQR/ZmRBGu5y+9SMcgds8kdK7eH4paPLIUeO7TzPlaSSNSFBBHIBPAz2GT9a83tha3cku6DEg+ZtzZyvTgU28s/KQkADIBGMc9/5GtPaK9mjdVbaH0DaXdpc2yT2cgME6K0TFCfl465P09O9NmXbCDtfCoykqzAjHA4Ixnnr6HpXIfDZ55vCcnmSOYYZygAUcIMNjpz8zE9e30rspbiUOUlKhG5XCYB5PGcDp19/wBBodCKcr4USAhS2WVmPOc9x1z3z6VU2tchoiEDIpJ574HGO/vz6dOlZWs+M9M0qYwRsWkRiTDF8xVlyMH+70wec9Dj1boviG51mQzAWVvA0YCRxy75QxJXDAAdh6dx74QXNlo3Z4xtwcYYccjJ5OfTnv8A40GPzU2ujoq/JGW4PHAY49/f8+0iljJJJtUFeQN20D1OD1OcnoPwpTukJkz8w6lExk8cjsPvY/zyAEpVJGXzADISpCntn07nj9aDLh1aIthvlJTLFduenp/hTXQQlc7WDAnI4PI9T17UbmCNgBw4PRsn145749exoA2Q0a4fKrKZCzDgZ6nHt+dCh4C0lux805PPzlevp746f4Ym8sMzq6y+WdrNs59Oc+vH0/qxEMZ8omBlUY5BOM+wyDkYweOfxqyRJo3nPlpGnyAsXB3HOeM56DqcnrXnuqabHa6pJE8JaCU5jIB+VW5xz144r0TyF8wk3IAYbG2Nkk8cY7denbrWDrNomq20bNIpYN5XOfmPJB46jk9//rc2Ip88b9iJ7XR5tqfhUQTKt0GtmlG9G6qc5x06dAMfj0rGn8MXuB9nC3GQCFjILYPt1/wr0aMi5guNEmkSS6ViRIc/PgY5PXI9v6GuUvLS60m6SdBJBPHtaNk6jnIz+v5VlDmjrfQ53UkjK8K6ZcT6pdQ+UR/or5z25GOvvUt7aOkHkXETK9uxQYPUHp3PTnoB0Hc1afUJ5vLk8uOOZQf38XyMw6E5HGev/wBaqb3Go2t59p8+bzB0ZmY7l9CT1FU3dkSlzMi8mbzlMgZnCgdckDt16dquwWnlZSZQwbOOxVhwQR/+vt9K0rOBdS0/eiF+g2pk7WPOMdepbjA4BIzVG606dPm/eIrklFBPTjtyce+OeetNpog1NOstVv8ATmht5pmk04lI1jVgdpJcAkd/lbg9lx6CltBLK3k3SpE2NobywwXCgYII68e/OMe+Z4b1OHRvEELXbSLayjypzEwQ7TyDn0yFOfTNdbdxW7X09vEqPC0WAyYJbIypA6AEAHcB71cVpcZSiurvw7cXdhMHuY3hBMROPnIOCvG7HP44JOO1C41KS6tlia2jWIAAbzvx+Q4AJJH1xWrNFcQ26XX2eOS3OEaJ0GRnnG7BJx0GTjjpUX2G31KdzYtsViTJbllG0EA9TgdvYcdTxiZJ7CdzbsZYtTsvNkSQugCFfuBSMDjj6fkfeuT161uLK/lh+TbG2VAUdAcY4HXt+FXNLLaTfG5V0WNjsnz2z0OD+Y/xrW8U2U9zp5voJg8cPD8DO0tgE9iP9oeuOwpP3o+aHuivpy3E1hBJCgeJYBvCqGB4xyDyBnv1/KoLkMP38vmSpI37wqOTgZOBgYYYPIPb65l8PpPLpMUtuxZjGfLwqtl1c8kHtyB7574wdFZdOjK2UyTxScHEpLebyfQ4yc4yMe3BxUJXRXLpc8v1mLEhZhtJOSO/tWUkZ3RhuMHv6V2nizSDbI8sZQxEjG3oM88Z/L8K5C3RmiYtghcDk9OvT8qqDaTHFNLUsWwexle5WLeMbGUng56iqk0sU048uIoWbgDoP61owgi0zGylXcnB6A9Oaoy2wfeu0hlPPpRGS5tQTV9Ris8V8kqHDfxAdCO+fatG4nthE0UckTbicYcHHyn37nFY5AdGTcGK45745qqV2EHg4PSteRSt5F8tzt/Cnj6/0GzTTzbQXNqHLRh38tkY+jHIAzk8jv1p+p+OtW1QSR25WwhLbtsLEOQOcFzyO/THU9q4xFYqHHOR9eK09PtVupRFLJsQhsNnHOOO3r/kU5SsW5vYiJCfvNnBJxzx+f4/rUtpfz2V6l1CcPGcj0+mPT/GqSjaAoPTvmnjBB9fWtIRSKjoezWet6fcWUE0l5DbbkV1ia4VMZ6jBIJ5zz0yPrnSaSKdY5YXSaAt0GGBBGeCBzg5IPt614cgkuJkRd8jkhVAGSewA/QV7XpumLp2lW1nGFlMahScsVZj95hnrznH+FDVjaMrlgqHIMIfyyWKmTaBjd8ufQ8D9PeoVVnUKP8AWHkjJ5Ppx9On+TakwsudqlVGQrYBC9u/IOf/AK9Mlfz4x8u3AwoOQF59P098c9KQzXkGUVMKFP3lGOQO49Dx/nrSorESMhIUNuXIydvOQT0J4/kOann3RksrgkffVQADnHUdAeP8agdUmdzIjbwv7s5ycnn19CevvjPFWQKd0YHlzJs2DbgD5iMY5IHHXpjn9aVzAj2lxG0vyoNwQMFBwTj69M9M1dIYRSfLHuJwSVOQeAc55PTv6d8VEwUxySvL5glwAMFlJxgEYGR689vWpaurA1dWPPddswXWeCVY51wwCDy9hBJDZ59Ox7jHSszUNSh1HT1V1VL9PllU5y+M/Oo6cg8jsR2zXoNlawXFpM91HGpTLIqrkghsFeemAD9AO+a5PVba102/+1wTqHDEEZDb0IyQRjuMjp159K5+RxXkziaOaiiMz+QvzNIMDjkEdBz36DHP8qi+z3jIItoYKpO4A5x3P14A/Kui1fTrS5vYZ9N2taTR702feTBAIP8AtZHr6VEYJNPuobxAqSiVVeFzwy5/PGRj8RxwaXLYixyFvc3ek36zwbgoYFowxCvjOPxHJBru7TUNP1HToYdwinaIli5wd3Q9eOSCMep79a5/VrSG4KzWSMAxIeNjllPvx6d/asK7iUQqBGSAevvnt+VNStoyr33Or8QeHgdRmhsXDGKPM2XA3MBzj1zxx+XrUmnwibRo7ncy3cDmO6hfGS3ZgeCQRj2HNc9crqCQxTm5uTjAGJGODgHrn0rV8MeILizkmtZ389J4js8yQ4V15GMnAJ5xwSTgd6aauI7DSruOCaS2uVaOCUHL87Qw5xnqQTjB9cHise8Ntca5E9mxikVAjISSWCgfQHOM4Hr+NEti82yOYAIxxub5QvbBz0xg/XiqVy8gtkje5EbwOrxDGA3PBA7/AMXXgdO9OT0swZpfZoHkZ5BIH3KxLY2pk/TB7DHH+Dob2G3D28oBsZHZfLlO9wOyg9+npwRxzwak1xqU7JIFUNIowUGc8fXr3H41mXNtP5LNNMQwdR5bKUYnByemAAQAckdV49M5OwXOq0Oa2060NukwjELeZDOGIDhiSeR3BGMn0/GpPELwXcMJiaMXYAy4wuxMkZxkZOcDA4z6Y55jRra6voLkWabpTJ5cYPzFVGP4QO5YYNJFNfadrcEczKhlhaJmYZK4bJPHP8Q46/nyoNN8rWh1U0pTs0R61CxtBb3hklkdcBt2QXPbPTsM8/rXH2YMd0YyD5bgmPP4/nyD+Vdpe3X2iTdPb29zK7O0YaMvjkHdtP3h04BOcD0GeSvon+3qxdo5IpvLZ5EVSCD947Tt56nB9eT1rdrmTR11YKSsXpmjtj9nhTewTDbxhW45I/OqRa4vJpIpflkZSwZOM9cg+vWuiuNLF1YpdwjEiBRuAJUnGevfis+5gMEsF2seCPU9exHT6jNcyvF2e55s1yyszBa2kSdJFXOcqRjrxVaSIOSMFXwfl/wPeuue0tL29/ctGPNjUKjnDbjgkfUY/X6Viatp8lqYmlV0EoyjHqOa2hJsFLUz7NdqkMhLKcAnpz2/z6Vr2FpJu80kqg5bHpUmn6TqN6xEVu06RqWJVCQeBuIx/TsPStZbWGPyyjRx/dUyFiFBxkAknAJwevH9JqNyQpSucteRGG9mjBzhyM9OKYv410njTRjp+oW8qHzUuo8ggAjI4OMdeMHOOc5rnRE4XcVIHuK3pu0UnudEXojpPBGnJf8AiCNpFLRW6NKy9dxHAx75Ofwr1iFoWjyXONu4MOjd8+/Pr6Vy/wAPtOa00Rrxs+Zdv0GfuDgfqSfyrqsFUVdqhlJIDKOc57Z9/wA6p7m0VoQzQoSBEVQ55DYzzxxz9Pw/VY4kaZUZSwK4POM+x/nnrToohHM3GM5BCgj8T36Z/WnNGE2lsOC2FBOSOcfj+dIo2pIZxJuAG/JHmO/znnuB357+/eqgVQZlfdsZgcHqoB5yMdOp/wAmpvMQIPMXGH+8Tt6nAGc+p/Q+tRrJLEzuGGUIX5z93Ge/4fpVkk1tHHDCsZQht20gnnpjPHrk+p6VzXim4vvs62OkvKtzcFXMoiJaNcEYQ+vT8j0OK6IrsEZzvU4ZiOo685HXrz6jj0xRvFNtOk6zNFKMkMCSSu7Iye/PAxzyaid7aEzbUW0YqaeU0m10po5AttEIZJcYdjkjBHbOB0zjb35NYtxpUcGFdHdkcKFVh8y59egbGPX6DrW8t7a3UrxFGinAOVYnO05AAHPH5EdPSrOorCtlLELUktHv3W65XvwemMZIx0+X2qHFNHE9Tzqx1BNM1Mx3kRNpMfnzuzG394AdTjr9a6LWFUzMhkLtkyRyA5Gc8kg888defrWRf21pdRbXcRyOA0ax8knvkAEjpUnhC4sWR9NvpGaWJiYOhJQ5G0BumG5H16HjGcb2sVyScb2JZYHgkF15UM1uAPOSPB3AA888jkemOOc55wfEVtHHqBktl2W7ndGu7OFPIHPPQj264rvtTRLXR2V7dCFj2BmGTknp93OPvEbvQkdBXCXsCXADwzksflcbicH04HPbnp/QmraGb0Ni/wBHiuUZ7dV2AhssQvAOOMcccZ6H0ya52SwZZ4XjPlNtDoykjGO+fXjNdZcah5FtbIwMjTQqm9T+7ViArBs9MMBz2wK5XUReieXzQ6xr8gXrx2H0H+PpTla+gHZxSG70KHUYjC6qXgcL8rK3GQVBwQP4SeeQTzVSeCN7p4UJaZJGaMMTkckAEY6ZGfpWJ4d1CZLs6ak7mO9wPK/vsDwDzhcjnPXgDoa0vs8drB++OJ2j8xVUbgOmDyPbPB6nGBzTvdFGjpWphd0F1BuXcqyOj8bAe469hyPT82XGr+H54ZUkZ4yVJVmU5JJI4xntjriqc7BA67GEgHyvuxjHqT1GAePc/UU5bFb0SeRbiSbO8KSTlVwMcfXr7/Q0uZtWAfpd3Z6XJdXCym4t5X/cOo+Y4HIYHGOCv5iqutavNqdvGsMDOICWZpZMvIOPUEA8e4wfzSyhubW7ngvLHNwshZoZBgnPrnvkHrzkGpby0khgZ5IEhDLnYQdw57//AKu4rnc5J3XQuNRxkmjkje3IaR4YGVmbG9gBjnjnt+FW7KD7eshuk/fRxh/N2FvN5ONxJGcc855Ax7iSJTPbyWzuCwYEKTzj/wDXn86u+H9Ou/tFwYZ12LxLGWwxGeGGevOQOa3jVu7PQ6qdfmlqQnUWsbUykKXGzbGijH+1k5yARz37+2JH1W0vo4rWSJ4pItxBOSGGc9f8j8zls9vPe3Hk/ZxHkrnzNvzEdl+vTis0futVhdWUsXK4xuzkYxjn1pT5ZMjEuLasX7+2SWXcIwpdRtAIPTH+f/1Va0+S4vhJY3MhmihXfF5xPyHouD9TnHcLVXUY0CqVYDH93krj3roPDlk7acLsxLdllJMcmVLBQcbSueR15Hf8alK+hyK4yC011Fkto7u6Dwxlykp3cAhflyNx5PTtx9aqmwW409tRuJXe4DbCpx83ock5xjAAx3xjjNdVdDT5IbdJIprZo5w5kZdpUDG4jHcDPJx29eOXuZkuLjyoXUY+UKvAx64Bz2BNVOyQpMWyE08L2ThmtYl3ISflj5JP55PH19zVC4tk1PX7PTLdCiyyAbgpJVSeT74GSfp2rQkXy7fyw7BgOXIOSc9T/L8KwE8QXOl6+by3SB5Y08sb0yBxzjoQeoz9fWppazv2Lo6y1ParZYrS3W3hhjVdqxqpbkDPTJyfQdqnkVcKquoYjkdACG4Pp1yM+/avM7H4mzLcQedp8RQH98yscn3GfTjg59OOtelysjIuCGRhnAPBGcn6f4811WO9O4wMkhOZPmz5bEHOOox7emB6+1RMVSJC6neOCoGRxgc8+hx/kUqgxzEuDsxnaDnB7n+X5mn/ADmVjt+fftHAwp4z065/woGbUnnzoXBDBgVUkdeRx19eaqlEKsAmAzbXP4f/AF6nkhO3JcmTeOduBz6gn/OaYzsEkeONlcgZAHGc46fj696sgakyKigbi5RmwTz7DI69Ovv71WuhF9luJJDGoZXJ3kIFG0YLZ6YxycmriRyco25XByQVz8ufb8f8KrXUSXcLwzRLIhIDqwypxznBBBwSKTA5bVHmgnW6tbCRoY1xv/hZTjOD06kH261b0rU3ax86FMJIoDsw3FCe3TqBz+HXBzVm4uFSzMU0yx7AxUkYwo6nqOeBn1xXnGq+JrhJy+lny7fOXJjC+c2OeB0HJx3/ADwMZOzvc4rWZ0tzp0SQvOrDzDKfMAOBzjhc88dOn93rXD6xeLZaol5E2x1OQNxbjPI57foaddeKLiaJi8jywFslQuPLyCCMeh5+tZt3dSantFsEfkYyobGTz1HAzVpp6noxknE9Kv8AVrbWvDaXcAGWHKF8lPToe3J6Dr6EVR0HRphbXF8wjkmJG6Nxk7Se4IxnnPft15Feew393pU3kS7jFjYwBxwPQj6V6Rotzb3NixEnnDy9paR8hXH8JOTwdpOQO/fg1C1d2efNe9dFvTtPWa9utMv/AC3trgkwsFy27GeSBkfLk56A8cCoH0Rr7ztM8+RZ7dB5TMw+ePjggkYII6d+nPUzAWF3byyXcksU8KhxPxy2eWz14yo+p+hrn9V128uPLW2cSSWyNH5rR5Z0JPXn0OMY9+KbaS1J0KN9osULx3MdwsAKCVJPNUkNnueOc+wPTit1LmHVI1na6M1y6lnHzMB/eYZ+YY59ThcniuSutPvZ8zSSvKMbuTn649utWtGv7nTrpoVQiNtzKuMN0B4J6cAHJ9Pes76iXY0/LBZkaZo5lG0DZndkHIPtnOR79DTYL/WbKc2sN4se5vlZEXqecjCk9TxjnHpUjW8lzNu8pdpbAXBAVckDJ7H5e3v9KULC9qhSRbVzDs2glGYnGWxySTznHGMHvii3YXoLo1/q76jcXX2ny7raB5rxKcA54HBx0+o/E0up3d2Y38+ZXSVtxYIoxk89Bnr/AEqXSYTby3stx5zS7onCFihOVdiCT+vr1GaztYuzdMzi32NjlQxwAPYj/CsnsxvY526hMrMUB34yCvBrf8LXH2lvIhJeVIlLlxkKB1JOBxkn1/lWJJOlxCyJG3mRjO0HHb1x64FVNM1B0YRW3/Hw2MHGckfXtVwhzKzOmhTUovmZ3V9CiG3heDB2hzMMFiOOD1444+tcxf2KC4mMZ3QlyAcEfT+ldvYyCfTZJVIMiRiINkKApGOAckcZ7jr9c4GrL5zm6IKGQ5yMBffgD0/zzWVrao5ZaM56CWWPFjMAYS2FJA/dkkcgjr2713Pge5QrJC67fL+cMDyox2Oeg/zmuSayYSTSZzGiH5lG5eeP6mn+G7j7LqczTlpPLUKmTjaT0Iz1P+HtxrTfNI2o0/aSsjtfFtwLa5FmnyxqTuVM4ywzkZ5BxjjiuL1IzWdqk8DIJHPzFSG6ZGAcdOBxnvn6Tfb/ALPq5LyzCI7lARicAgZIPTGM8L2J6g4LJ7ONGYJIHQ5x6H3qKjtK7FWpOlKzMpNamO1Jo4+py/IOT3P069O9RTWSuZ2VFDhicA9eT60XNooGRwOeK0EQtFAxwsjIGICjBwSOnuBnGO/pVJpaxM72V0QWtik+t2cBhAjlmVGXvgkZ6dOM17koWVyWX5AuDjqf/rdPrXlHhqa3TxdZyXdwkLBGKZHDsQVC57dT19Md69VckZRnDFR90fdz09frXRD4UdtHWFwMYzz97k7SCMdTk+9NkZ/O6BW4wScknv8A5/8ArUpPXdjc5yCB/kY4FISuwYGWA5y3bgZqjU145XV2jQgZbCMRnB9e2e+R6U/YjvLucswIPzY5znpj3qqZQT8yMcklh1BxjHH41P5YdZFdSUyM45Ppx25qyDnta8XWfh2XZtnmulQkxqCAhz8uWOPzGe9cVq/jvWZk821MFmkhwPKwzHOfvE8duwr0DxBplvrenTwSKd6AlCnPzAZwAPXn8xxXkF5pZhDSFv3mfmDLwfx/z71w16soTs3oFm9h0muajq9s8N5MZGZsl1AUkAAYIGMDgfl65ptra/aIjG/DKOcHhuRjtUGnSxxXxtzKhkPIjLYzjt9ef51tFbuSJUhjCEqRIwTcxznjnPHTn171nzNvU4qsWpamfLa+W0q2zeUV3I5Q4J7Hkdu2B6Vi297e6TOwVVkSQDcrchh25H+etdNLp22APDGQ2zkMMjd34x25/LNc9fW75UzReW5xnjAx2OPxrRKzCMmtBlzqdrcIoktWZk9cYIPatXwxqFhbSXEJWUwON/lvxsIGcg85xj06fSualT5y2eDzTIJZbO5jliZRJGwZTjIyOR161rFW2LSR6NcRXepHybeGTy4l2kkcOBjr7Djj6U+LR2+wu8Zk8yD73GMjHIx/wL9CPauk8PavY61pUcpijWZQpkQZzG654AOSc9evIyeoOLt3pzaozSxH7IGYAlDjngg9uBu7c9Og5quRPUycTkVhh0yeJmjEunzgGSN8HYzAEMBg4I4B4OcEelc7Peqk4ksUCMpJR5OvXICj/Pf8N8aWsesCCbzVMytGwRgQWBHcn8efSoNQ0i3Ez+RGS8cZdXcMrR5IyNoOM9jnPT3zUyT2QLzNOz1LT7yySfySl6UAKjP3gCM55wFx3OTkHHYULzT0uo5ZpElWXO/zACVLHI5Lfd56/wD1qh8PTXGk6nEJmL2jvlSG4R/TnIwePQHjJABrrdV0g3tu1xC0UDtHlRtI69AcnpjOMjNON5Ie6ucd4Vllt9dkHkyL5cLO8YGc46k4x0yf0qLW8R3Ejgb0lbcSfvdf5/41d8LXDReJZGmdpC8OxRIduSZE4PI7D1HQcik1EPdXLrs8xFQ7hGM7CBnAOe/p2/Csm0oi6I5g7FRriKPeWOMk9u/05x+VZnmMl6HiiVCTyFHWti5vGhO2SzQxjhdpOQPfPXr7VntLbyyKwZlycAEdP6VMLlKTOh8N6kXNzayKSXjDKVYgA9Ofbkf563LucCSSOVGOcDLcdDx0/wD181yLrKszMrFHTkHr+HvXQ6feprkSRy7luo23TbcDKDqw+np+WaprQlq+xYBt7TSzC3Ms5LBiOFXtkHuefbBqgI4JmzIHZzgJIDgr9Ow/Kl1Cd5ndkUCIcBOwHQAfpVRLkox3MqlenIxWKTTuhxm46xNe90m0isxNEZDM4IJdwSP84rDWR7R9pJMRP16f/rq/JdhAq7yPRgePXNVDm6uDCoBckDLdBk4yTVXbd2KU5Td5CyRoGCsyhiM4z1BHGO1Z73V7asU3NtBOA4z7Voi0lVmtriHywg457Hn1/UUG3hNkdrYkBJUEckdKpSSEtDKuVkvkhmYqJVTbgcE4J/WvafDXnN4b0572XzJ3hBZgNx2nlcn/AHcD615DM4itSoIIB/I+3HTJr13QdT0u7sLeDS7pZkhRY2j6MFAxznntjp2roptteR10HdM1lbawOcHGCWwfWonXKZ2bgBwwPr/+unMXjbYAuWb5skDZwTkevPH4+1Rlyzn5sEtkEHr6fjWh0G66I4IX77D5t2ee38wR+NMibdu48s7icHByP84qWRxjcxkYBuS46d8H1/wpizLvO3aSuVweMjt37H+daEEYlTbgZj56BumPb8fX+VcB4isIori8IdcJ87gA5wRnsecHj3rvpp4YoXuZXAjU5ZnGcDr+Pp+OK8y1/Wv7XuneK0ZI1QI/qwB4J6YP8q4cYoOykJuxymh6ZenV5nvbVQ1yu4ecpx7Bc+3A/DmvQ9Kt7e1Ej3SMjgER7Xzn2JPccdPTGK4rStWkS4e1vmLSxlhHI4O9hk4YZPPTHHqc9sa+sa3LqhRbJ2YxgRscHChT19zzwPc+preXK43NJxTjqdNDpj3OnTtJJ5aOSVj3AMMkAHPUDJHAx7d65LUdJkWN0mjMkcTECReTnsCRnIySfoeuMV0dvrttqTbNywXQBHlOAu7GPu/n0Pvwa0plQWmzaDlcSBm53c9P84qElJHnSPIbzTJY1Eij5Xzj256fpWPMrKzKR8w9a9Ti0dru3nlWNhGHCrGRhXbgtk9iARyfXrxXO3ugJIpktMbgCQjgBueox+f51OsdWEZW3Mfwrrc+nXuyIjL9icA45/MYyP14yD7dpV+tzpEt+SrQmL94zd88tjBx0H3exO3Gc14BdafPFMxiSSJUbGcYOf6Dg11fhLXLqGT+yZ3yJhiPLZPXJUgEdcEjvu/3q1jdao6HRly8x3gtrieXzYgHdnyrMcn/AHt3uD68nNXjHeXU0UEsNrGYgsiNyvHQ/LnJ6jvjJ71CkrFA0Lq6EkBYwNoB5AHbHKn8ae1xcWtwWICN0DIDuwW3YPGf4R9Mj8bRz7HM6toeoyvLmZAqyEIsecuOmSOSBxj0H51c0bVSA+k6p5oAH7vkHfgHv69iQcHGcbsk7c8gEw8g3EqSvzvBCMxPDYyMHp/EO2Se/J3SAvtu/wDWKxwjDhwTnJyRg8ZGR71MlbVBsR2OnJb+OLJ7SdmtpPNeMxA5ACMw245B6YxyOxqG4u7ILLbOJoJgzh/OHvjnvn69KXQ7idNYihuJwcLKsMjE8EoQQc/U89cnvWj4psSl/LcFFYNktt7luc9PU/p71zP3tQfwnH6hB5jMFdZMDdkMDWSsJKMHU53EZPSt+SyErbo0ZWUbsj1/Csq2EdgJTNkwSjoATsYZ/wA/lUxa2JQn2hJUP2oY3dXAznp19+etWre2EBu7hJFJcBEVQMMCSWI+mAMf7Xbu2SGNrL7RCC8HBJByB9fT/wDVS3EU1pbqkTGNk4cLxhj94EdiPu/8Bpt9Bp2KUnA4Zs4PHr9ahQjbsIJz0+lLceabYkMFIzketOyxhR0VdpAfrkD6/wAvrVLYEmJFMfmimY7V+9nnA6A//WqOW4WSN42Tbv43Z5JA7/57/SnR3MEsxiK+WD3PRuO/9P8AJLJrYLkrnjoR/jR6lbFVpLi2ZWSVht5GD6+1S3IumzJ5jDjdjOPyodQ4BUnBHIP61ZhuEum8mVNs3Zv7w/xq7juVIrx7mJ4Jz8wHDhewPSks76fTrxLi1lKyxncjDr+R/lS+UYb4ZXjBBIGe1MYL5mFUtz94en0q4ys9C4ytse0eFdXk17SEvrlAshkZJMDAbHORntzj65reZM4jJ4xxkdM+v51meHYrS20CwisyphWMYcZ+cnknn3JyO1aB2g7y4I5wpGPy/OtDrWxtysVbaoGeQo9iD19/zpMRea5Bby2AHJ6Ec8+9STKGC5y+AVYZA/T86YN0IcEjH4ADHatCSKWNJreSLJw6EMMnIz6HPFebXmPDXiA/agZrGVTujc7yobofqD39vevUCMH7vDDqPQGuC8ZRxTtJCWgcryFUjcjkHOcHv8pGevPYVzV4J2l1RlV2uc5IluPEEbfu7izaTaHYAqQeh9MdP/1iql9e2+majK8EQMRyBCp+Ufyxz/WsuSKZYPsygiPg/d+8f19fpwKhs4x+8jYBtrdBycHrx+H8q5V2Rg5Nq1ySe/u7lFczOsScIu4nZznAP1/yK2NH8bTWLmDVMyxOAolUAlOoOfXqOR/d71zUsfkyFWRkGec81HKqSAlmTjn+hrWDaeglY9YsLizvtKaSwmWZGk3yL125HCkH2x/npj6pa7tQjQSAGRgA2c49/wBa4C3urmwdjaSvGx7joff+f5mtqw8YST3cB1GJBtl3GSNCO/oPT2/TmrbUlYTjfY6K80qNL4xwN5by5O2QHA57E9MkHuRyea4HVNO1DRtT82VXjKH902Qc9s8E16hePBPd2Vyl1E0D/dc8Z5xgZPUEE/jWh4n8KR6ppdv9mILgH5jwAB6jqP8AH1rTWzsaqtK1mcr4b8XPcKHml2v/ABD7oWTHJHswGQB0II6AV09hdRXt1NIhUqCGUDoBwCWHPB3Y9uO9eSSWb6TqjW97lIXzHKcEbQejdD904PA5xjvWla6ne6NqDEMp2NhgDnBB7Hrj39/xpc1rES7o9gjRzH5McaywyEKQ+MHOenb2/H0NcdqEMQkCR3Cqy/fgL/NCCehJAyCPTB78ZxW/o+rrqlhFcWwBwAWjYgcgHI7f/X/nka8ytf3MAgZZNiMDjLbSBxx2yf1onJWJdupztltg8TaY+1kU3sTAkjhd46nv09MV1GsLqEGm2d3NCX3KqMCeHbBOfw4P4/gOW1KVWEDMZElQLtZR6dDXfawd2ntJN5ixlyiMFIBKOwBJx7E+vB/DGOt0hL4Tza+11reYWvkGGPbliDyw7jJHFOksxPpaSBldHQMWX1/xq4Yklnh+0JG55YMVHoeQfwFUYpTazyqyk20nLIADtJ7j/PSouuVK2ppKpFwUUjP0yzlW+SMMv2dj+9QtwR1P0471LK32oTFs+Yv3uTz7/wA61I4Us4p7uRZMyKNiocHZuHzfTpVSfTjdabJeWsypsfEgyMgZyGGOR17AdxQm5Mh+ZVk8gwxQzOkchIw7AAjPr7YPU9qpajYz2yqNrIqkmP0x39jznn/9VRSRmWH94QZVyCR1NWYNTiayNrcrzEMJJ1JAPQ/5/wDr2u41psZs0fmLvGQD2I6H6/lTGknRFwQ3GSTkmrji1lkAjckkgKMHnnpUc0M0ByVYD0bpTUhp9ytbzyeasdwSUPC/7Jz/AI1PcQvHOCq4K/MMjpRJEbi3WUAgZwcDjI/yPzp0t6s0iLcKwxgNKD+ZIqt3dD3d0R3E0rASKFAB575+tTvIkqKyAfMAfofSrJtS/l5I8ooVU9cd/wDP1qmmY3Chj8nQ+nOf606bTkhws2exeFbSWy8O2cFxHtYIzFWHQklgPY8j8a1gD5fz4DE/KSf0/wD11zHgzXJNVs2t52zc24AJY/fTsT69MH8PWuoKkFcDk8e/0z+dbvc7FsdJJEGUq2AxPI/z/nio1DeVgrnaQfxx29am4OCyjcepU+1RyAlTsUBwAGBA9RnrVkHOaxfXl5CyWCSLGAS88Z2mQ56A9QPcdT6Dr5prFtcW8h3osbKQy+WQAOAR/P8AP3zXqFzpdxaxfatPleNnGwAksgzxyDnHt1/x4zXry+2G01WyikYDYsiOUJxnnoQfwA61yVI3+Lc5ql73ZM0K3MAlkUzWjLllPDBSQchu/brnrXPTaX9l1AzW+yaMAlScEOPfHT1xXU2cmnmCC1F4kVxCFBguPk3c429cMTn1zx74CQWKf2e8zBSZGZfL29Mce5Jzn/OKXs7szOPSOG6aZJRGs4VmETDg8dAfXH8qxri2ijIj3DdvwABkkf5+ldk2ntc3ywtb/Og8xYycHtxyOnI69R9azNR0i3Klo22cZCuw+Wk09xJ2MCOP7OzLKgI4wRwB+lQNHE0gQZ3k/Lx1Nb1xFGkCytcbWjUB0lUgs2OcY6msjz7VrozCNisbYdD759/rUq+5ajJq5oNDMtsZo5TFtBjyrEMQR9enWtiy8V6ra7A4jkCncV+7uPOBgcAfQU62is76zjNrOSnAMZbn3Htx+HUVUa3zczxybd2SwYcZ9eKtJoi7Rf13UNP12yaW8tRHJhRv2bct1ONufXv7ewrmLixZ0f8As+4F2kKcqQRIUHseu0dCM5B9q6SK3iuNIdfODFDlo3wCB2OcemPy9652ayNt5c0MpWRPmV0blT1HNKV+pUZW3F0PWbjSLhXQ74ZcAc9f8jP412ji2vQl6jTAhRuwzblX8/8A9ft24WaJ7xPtNvGFu1Jea2AAWXA5dAO+Oq/iPQbGn+IYhYjMn7srgZb7pwc49PX8a0ptWO2jGLiaGsxg2UeY1eNFwHEgzjnk/r9a1tRluv8AhH4JN48p1Ryvdi0aMTnPPLA49/euauUu4rRb5ZmVJlwAQCuAT17Z6/mK37+S3n8MabNGcXciL90nACoidAeuUP5e1ZN+87HJVSUmomPNGjefCjkNgbR6EEng/gP1qpY25uHlW5fdEi5LH73T079alnWaGSJARIJMIwB6n+fr+dW7oJDFFaeZHkZaQHufQ49M4/zxEuyM4RvuVLi4WaVT5YjK8KF6d+5/Afh0rOaeS1Z9n+rYbWGPvD6dMip4XHmtA28KcYKY7Dp+nXNNmJERKrkDO1m5Iz7fn+dF7bC8zPuo0jkJYlgSGGwYyD9QOoqnFFE0rodw44J6V0ksJuNMt5dkZRkC8EhuM5H6elZtjaGbVFtnj3mUbFCkAhuox6k4xj1NPyGmZEsax/ICGPcY6f5/rV6RlubOKTzW8wDawdhwRx19+v40+WxcCSRUkMaD5iF6f5z+tQyR+cNixFY8k4IOSfU/4f8A1yS9yt0VbgPESsWVwfmOOSf8Ov8AninzxxXMKyRjae6+hqZI3Eflt/D0OOntQiFEbh1DnPPQjpwPzp8w7lSzJSdImc7W+UqTx+Vbmk+H77WbgxwIFiiOJJWGAn+J9qyjG63SgDa0fOehyOa9E8Ea19stTpcqKk8IzGAMCRM89OMj9R+JrWDXNc1p2ctTZ0PwrZaHI00Us0kxTYzM3BHB6Y9h3rXb74LDJ7t61JyqDgZ7j1qMYJKlcYz1Oa3OnY6gI2SCSH+YAnjIzUByC/ygDrz16/8A6qcztIpAOZM4wox0IpMMNrluB1PftVkA+DGACwY45Ga5vxBp819PbCRWkRHypxk5HQHr+XH8q6cx/u2QDryOPWsO5kuJpZJFLp5JIQbxycdeenPFRPaxnVSaOP8AEehfaIDc29u5ZiW2YY+7H2HI4PP61zlpqetaORBFL5kKHPkyDcFI6EZ5GPavSbzUHudKWXCrcKDG0Y9QT39ORzXBX8/29zJHHvfPKoRtGOe3tj0rmqR5XdM53a2hf0vWlH2ma/thBKy7VmEpKsGIzx26c5qaWKK+jhhS7ikFxPhXLjI9Tj6Ad+cVi+TJNpcjRkExsASAAeRn5vbPFc/LHLb3AwTHKvTYcH8MGpc3azFo9zqvE+nvcSw3MVsZPLffIiocEAHJwOMcc8ceorK0nw9caiLu9jtozBJiLaGHynjGPTnOar2+s6rZSRvHM2yPgBv8Rj0711egeLLSOG4s7iP7Kssm9FH+rUlQM5HT8sVcZxa5Wbxq2hynBS2dzplyZIGZDk4ycHI9q6DQJzrt8LW8YxyCNmSRBycDof8APat27tbLU9LWcXMbu0jqqKQSAPl59TnIyO/6cvLbXGiatGUZSykhmxkBcfzPSlGLukZRXNLlZralYjTpoLhG5UZyf4s8YweM4P4VmXxHn4ZHikJ+dGXHfuP6f41pR6t/airFJMpRyQox1OM8+/8A9YdqnurRrjS4nnjUtEPJyByMdM/gRz6cdqc48rsKpTcNzlb2z2kNDujmjIOVPcdwarx3oaYyOkMN0D87EYSf6/3W9xwe9as8rQTPb3gJU4AkYdOOhrPubILI8UkYCk53Dn/I/wATWYo1GtDR0y8a8tpdPYtBcxLny3GQRkfp71tWrKfAZEvEsDiJlxxhZJGJ/wDIqD8a4tIzDIkVyfMQEeW6OBIn+6f6V2ullJreVLhY0SUl33HG9iEZ/l7ZMatgZGM44oc4x3LUOb4R1tZyfY0mcmWZN3l4HQHv79apNcKZY3eEEp949CcfyzyP88bEskJfFvLK7yLgMsbYI9Og4/DFZM13bxSB5YZmKfK58s/mc46UKyVyGuiKlyYtjlBKvmAj1wQTnkcY/wAPSqREzwiR243EfU8f41rHUNPaKCCYXVvGql+YhtJI4OATgHjt+dNTT7q5t28sxCEZdJI2LAnAPBPtjpjtUP3noKxQ3RxadAJJdqFSR1yDuOPrx6etVnvEEqTJE5G4ONxK45GcdeQRjJz9KlhiaCWTdGWRh84Pr6/z/Oka180Pt27eSRjGO5qX5iuuhFe28sE3mxzOTt+SQHtnOOOPw6c1SF3PHLFviWVRgEAbWbnvitFJf3S28xClOEJH1pkqJCySvFIY1cMdvGfp2qtBplO4umtZnj+y4G7HLYp7iRLC3uhbho5QwPzdGB6fy/Ort9Gl3mZUZyyjaQcfn+HaltAW0loZAQFlO1eSOx/D/wCtT0HdWMySV7lvPSMIc425yR6jNegeDPDscSRavcytJIc+SgGAg5GT65H4d/pHoXhKJbaSbU4mHmj5I8YKA8EnvnH5fXp20UMcEKRRoFjRAAF7LgYGK3pw6s6aVO2rGY3EYPOeSM+3+NL8qKzZ68g+npQ7YUfNgk/X603GVKDkcEY7Gtzc34Rt4IPJ4z24Gak2gnPGBgHnp0pCq5CsoJHXimiPb2OCMdz26/rWhA5yAoA6qO3p3qjf2MF7A5lt1ZnBLr03+gzVzbiMYbnOeuDioZJjGhBySV6gY5pNXE0mrM4VdIt7PxTZwxITE/mbmxyBtbg5+oq7qmkWdlcma3CCOUZeIYBwOMg9ODjt3PvW3diSaWQRpukhGVyODxyM9efT26VVvp7Oa0t7pBsSRsYxwDjAGO2D+tZKCszlas2jndHsGE90baWMr5e50kOMnn+Xt61k6vYRyTQzzRFC2QyKvIIyM9eeR/8Arrbt7+ysdcWT7QEt5V2Th3+b1zjA7gc896yL+/FrfyxvCzM6khMfKDjk89/cZFZNrlsyWrGPJaKhhuIgssZwCCR83rz2qWK0gTVTFY3MZlZC0SSdQSMhSR0I9PbFTaVHHqVxdafM32d3HmRmM4IYdQfXNUtV0e60y7jkUFJEbKEA8YPv+VZ2ur20FaxQnub5LljJcOkgzkKcYyT/APr49atTQHULCGeQ/aCQP9b8wz9D+P51avrqDUybkwSGRAodQenXpk5I4Pb+dQabfW5tHsGLpLvLLn+Q5PoT/nk5NdBqTRg29qLa7Bhi2OOANzAA9u/vV+HWL2FzCigKcDBdv6k0skGWYq7BhyeeKt6S1k2sW8N2FMbFlaRsgZ2nGMdOcc1PK29WP2knoEt4kyCOeNxvwCokGAexOV9/yP51yZHJRYI9iAAHLH+RA/StCLRX1O+Kadbt8x3AcEbR3JPHrXa6T4Mt7dA1+/2iUcsqnCD+p6e30pxouQQjKXwo88sfD19qtwI4bclzy3lqFC/U8Afia7Pw5oCWWtzwyOk62kG18gn95IeQM+ij/wAe98V28FtDbKUjiWOIHIRBtA6n+dcx4Mumv4dWuGJ3PfMfwCqB+gqoU/3luyOqEOXdlo6F9ml3afeeTEOfs0q+bFx6AnK9uAce1U9Q0zUL6HY1tbsSMtJE3J98N069M/1ro2Xe2BwQCPrTkBiRsjoQMYwa6eRbBKlFnGatpUbWxSS2aJ/L8tA+DzkdCOM+2a5trK50PxBClvI4tZZkR1ZeHViM5U8Z/wAK9YWMMxDBXV/vBhkflWHq3hpLlg1jM1tPEwde6hgeCPSsp0+qMpUWtYnnupXk1jctZ3VqC6H76Njd7ge/1po1WxaAh/MjPUMyfe/LNbmsaddOxfUIHjmKhS6L+7fjrkd+OlYN3Yf6KgjCNtXcRnv3H+fSsJRaZzvR2aEaG1N5GxuYRE5DDkd+3Pv/AFqc2gEUsSbgnXaT0bPXHfin3UVvd6PZpBw6QBTg9G6n9c1nf2aINULJIyxBm2yAEEgZx+fH50ONtB6bEv2aVBFbtuG4hfbn6Vd8O3rWWtwW8kcZjkkUbZFGQxIGR+efwp9loGqSTJcBLooCWyc+nBGevOOlWV0LVLi4CS2Tq2fluApQDHc0oxad7FxTTR6KdpypwVAHU96a3KeYvPBGRThyG6HA/SjgjaeeD0H+fau07hoTEilv4SCfpzmnhQFIXgEcCmAhmYZ7Ac1IjFW7ccdKYG8pXeCDgH+dI25S20Ag8jPGaWNlBBPQUybK4wc9+e1aEDHO4ZGcH2qtscvwvXjnPFW2Y42gnGcdaCh4wRkYJx3NIDPuLRpCBFM8W7qA2N2P8iqcunQXRMM6tGm079/PJI5z+f8AkVrFWaU7u3GPT/PFVJIh5hDAFTjB9KXKiJw5jgfENlDZWohhgw+98uOPlyeD+ldVqOiwXlvDMYwJojlmAxx6HHOaj1rSEeyluRgbFLse449O54NQ23iDyb+LTtQ2xqAAHTH74jHfsT+tQopNpnM4uL1OQvdLn03UU1K0AZdxKu2eeDnOMHpmtBNetLvUYjqcbW7eXtViuVDcZJ+uD+Yq7rF+v26GDaZY5AVCL264+XtWI2nnUbiRJiqEBnAz8xAGT+lZ2cXZE37EN+32O5m+zxI8c4C7QOmCecd+/wCf1qjBoqXtxL5bIZ4oxMI84LgdcEfnWjaahDp+qw2/lxvCImRmbI+br159Mfj0qF4pbu+ilt1ZpdxK7AcsMdOO2KGkSZ+1ZGCzOUnVuQACvpwOnatbw34cutQujcqoWNDjzSuQPoO5/wAnrXT6X4OWRxcapjOci3U/+hEf0/OusVI7dY0jRVVRjaBgAcdqI0urOiFFvWRTsNMttLs44LaPYqHBK8ls85J71ZXGAQD0zj8cUhfqM5H59qaGAQEZz7VsdSVtCG8mWKzlkJb5UJ61x/w0kB0q+Vsk/aNx/ECug8ST/Z/D142MERMBz7Vznw2DLpF/Ioz+/GR68Vz0tas36A9zt3wrnJyG549TS9CTjdk/5/lUeVY4wcd8jpUmRtyBkAcV0DEQjfzg85U0MwVuce59acsYBBB4Gfzpm0kZz379MUAN2bgCMZPTB6VXbT7OQkvaW7HdknYDn8asBdr4Ixzz1pBkKCeAeuRSsJpMzToWjjMn2OFD35IqzFZWsLB4raFGxgEKAcZ9auhASwYjvj3FM2AAAgA+3pRyoXKlsgCBAC3PGB1/Co2kKuSAMDnAHapmCtt3dQMdcVB8vGc9eaYwX5t3Y+nvSjtzwDnkdaTbg53ZPfPH+e9OddyAZPI6d6BkeQGyPbAHrmmA7WKscE/hTyPnwRgZ60pTryOcDOPekI//2Q==",
  "imageHeight": 256,
  "imageWidth": 256
}
