# Supplementary material for: Deep-broad learning network model for precision identification and diagnosis of grape leaf diseases
Source: Front Plant Sci. 2025 Sep 10;16:1611301. doi: 10.3389/fpls.2025.1611301 (PMC12461735; doi:10.3389/fpls.2025.1611301)
Supplement: Supplementary file 1 [file DataSheet1.zip › B_r00002.json]

{
  "version": "5.3.1",
  "flags": {},
  "shapes": [
    {
      "label": "Black_rot",
      "points": [
        [
          129.1044776119403,
          50.44776119402985
        ],
        [
          134.62686567164178,
          47.014925373134325
        ],
        [
          137.01492537313433,
          45.223880597014926
        ],
        [
          141.19402985074626,
          49.1044776119403
        ],
        [
          141.04477611940297,
          54.776119402985074
        ],
        [
          139.8507462686567,
          58.95522388059701
        ],
        [
          136.4179104477612,
          60.59701492537313
        ],
        [
          130.1492537313433,
          59.850746268656714
        ],
        [
          129.1044776119403,
          56.417910447761194
        ],
        [
          128.3582089552239,
          52.98507462686567
        ]
      ],
      "group_id": null,
      "description": "",
      "shape_type": "polygon",
      "flags": {}
    },
    {
      "label": "Black_rot",
      "points": [
        [
          99.61139896373058,
          100.25906735751296
        ],
        [
          103.3678756476684,
          96.63212435233162
        ],
        [
          109.19689119170985,
          95.98445595854922
        ],
        [
          113.86010362694302,
          99.74093264248705
        ],
        [
          116.45077720207254,
          102.59067357512954
        ],
        [
          116.58031088082902,
          108.67875647668394
        ],
        [
          116.70984455958549,
          112.69430051813472
        ],
        [
          114.11917098445596,
          116.58031088082902
        ],
        [
          110.23316062176166,
          118.52331606217616
        ],
        [
          106.0880829015544,
          118.13471502590674
        ],
        [
          102.46113989637306,
          116.96891191709845
        ],
        [
          101.81347150259067,
          121.1139896373057
        ],
        [
          98.83419689119171,
          124.74093264248705
        ],
        [
          93.65284974093265,
          126.16580310880829
        ],
        [
          89.63730569948187,
          124.48186528497409
        ],
        [
          87.56476683937824,
          119.55958549222798
        ],
        [
          89.11917098445596,
          115.5440414507772
        ],
        [
          90.41450777202073,
          112.56476683937824
        ],
        [
          94.68911917098445,
          111.91709844559585
        ],
        [
          97.7979274611399,
          104.79274611398964
        ]
      ],
      "group_id": null,
      "description": "",
      "shape_type": "polygon",
      "flags": {}
    },
    {
      "label": "Black_rot",
      "points": [
        [
          95.73618538324422,
          133.8680926916221
        ],
        [
          100.19251336898397,
          133.8680926916221
        ],
        [
          103.75757575757576,
          134.22459893048128
        ],
        [
          104.47058823529413,
          138.14616755793224
        ],
        [
          105.0053475935829,
          140.8199643493761
        ],
        [
          103.75757575757576,
          143.85026737967914
        ],
        [
          101.08377896613192,
          144.2067736185383
        ],
        [
          96.27094474153299,
          141.88948306595364
        ],
        [
          95.55793226381462,
          138.50267379679144
        ]
      ],
      "group_id": null,
      "description": "",
      "shape_type": "polygon",
      "flags": {}
    },
    {
      "label": "Black_rot",
      "points": [
        [
          60.263814616755795,
          137.4331550802139
        ],
        [
          67.3939393939394,
          136.54188948306594
        ],
        [
          70.24598930481284,
          139.57219251336898
        ],
        [
          68.10695187165776,
          143.13725490196077
        ],
        [
          64.18538324420678,
          146.3458110516934
        ],
        [
          60.97682709447416,
          146.3458110516934
        ],
        [
          57.768270944741545,
          144.02852049910874
        ]
      ],
      "group_id": null,
      "description": "",
      "shape_type": "polygon",
      "flags": {}
    },
    {
      "label": "Black_rot",
      "points": [
        [
          199.1229946524064,
          126.38146167557932
        ],
        [
          202.8663101604278,
          126.20320855614972
        ],
        [
          207.32263814616755,
          129.23351158645275
        ],
        [
          207.85739750445632,
          135.1158645276292
        ],
        [
          204.11408199643492,
          141.53297682709447
        ],
        [
          199.6577540106952,
          143.85026737967914
        ],
        [
          195.02317290552583,
          142.7807486631016
        ],
        [
          191.63636363636363,
          139.2156862745098
        ],
        [
          191.9928698752228,
          135.2941176470588
        ],
        [
          191.9928698752228,
          131.01604278074865
        ],
        [
          194.31016042780746,
          127.98573975044563
        ]
      ],
      "group_id": null,
      "description": "",
      "shape_type": "polygon",
      "flags": {}
    },
    {
      "label": "Black_rot",
      "points": [
        [
          220.86987522281638,
          158.28877005347593
        ],
        [
          224.61319073083777,
          163.27985739750446
        ],
        [
          226.21746880570407,
          168.0926916221034
        ],
        [
          223.72192513368984,
          172.01426024955435
        ],
        [
          221.04812834224597,
          176.29233511586452
        ],
        [
          213.91800356506238,
          177.00534759358288
        ],
        [
          209.28342245989305,
          171.301247771836
        ],
        [
          209.10516934046345,
          166.1319073083779
        ],
        [
          213.73975044563278,
          161.49732620320856
        ]
      ],
      "group_id": null,
      "description": "",
      "shape_type": "polygon",
      "flags": {}
    },
    {
      "label": "Black_rot",
      "points": [
        [
          104.18522601984564,
          175.96030871003308
        ],
        [
          109.03638368246969,
          179.37816979051817
        ],
        [
          109.47739801543551,
          182.57552370452038
        ],
        [
          105.94928335170893,
          184.22932745314222
        ],
        [
          103.303197353914,
          183.45755237045202
        ],
        [
          103.63395810363838,
          179.819184123484
        ]
      ],
      "group_id": null,
      "description": "",
      "shape_type": "polygon",
      "flags": {}
    },
    {
      "label": "Black_rot",
      "points": [
        [
          170.66813671444322,
          170.33737596471883
        ],
        [
          173.97574421168687,
          173.09371554575523
        ],
        [
          174.85777287761852,
          176.07056229327452
        ],
        [
          174.1962513781698,
          178.8269018743109
        ],
        [
          170.99889746416758,
          179.70893054024253
        ],
        [
          166.69900771775082,
          181.5832414553473
        ],
        [
          163.94266813671445,
          179.48842337375964
        ],
        [
          162.95038588754133,
          176.95259095920616
        ],
        [
          162.50937155457552,
          174.41675854465268
        ],
        [
          165.59647188533626,
          171.6604189636163
        ],
        [
          168.24255788313118,
          170.11686879823594
        ]
      ],
      "group_id": null,
      "description": "",
      "shape_type": "polygon",
      "flags": {}
    },
    {
      "label": "Black_rot",
      "points": [
        [
          127.88974641675856,
          193.1598676957001
        ],
        [
          134.83572216097022,
          192.71885336273428
        ],
        [
          138.47409040793823,
          195.69570011025357
        ],
        [
          138.91510474090407,
          199.77508269018742
        ],
        [
          138.5843439911797,
          203.41345093715543
        ],
        [
          134.72546857772878,
          207.16207276736492
        ],
        [
          132.07938257993385,
          208.81587651598676
        ],
        [
          128.66152149944872,
          207.38257993384784
        ],
        [
          124.69239250275635,
          203.303197353914
        ],
        [
          123.92061742006615,
          200.54685777287762
        ],
        [
          125.90518191841235,
          196.68798235942666
        ]
      ],
      "group_id": null,
      "description": "",
      "shape_type": "polygon",
      "flags": {}
    },
    {
      "label": "Black_rot",
      "points": [
        [
          182.7960308710033,
          205.39801543550163
        ],
        [
          185.9933847850055,
          207.93384785005512
        ],
        [
          186.54465270121278,
          212.78500551267916
        ],
        [
          183.78831312017638,
          215.98235942668134
        ],
        [
          182.13450937155457,
          216.86438809261298
        ],
        [
          179.5986769570011,
          212.45424476295477
        ],
        [
          179.5986769570011,
          209.6979051819184
        ],
        [
          181.14222712238146,
          207.05181918412347
        ]
      ],
      "group_id": null,
      "description": "",
      "shape_type": "polygon",
      "flags": {}
    },
    {
      "label": "Black_rot",
      "points": [
        [
          161.73759647188533,
          217.30540242557882
        ],
        [
          162.7298787210584,
          223.2590959206174
        ],
        [
          158.54024255788312,
          224.69239250275632
        ],
        [
          154.5711135611907,
          224.69239250275632
        ],
        [
          154.24035281146635,
          221.6052921719956
        ],
        [
          156.00441014332964,
          218.51819184123482
        ],
        [
          160.19404630650496,
          216.53362734288862
        ]
      ],
      "group_id": null,
      "description": "",
      "shape_type": "polygon",
      "flags": {}
    },
    {
      "label": "leaf",
      "points": [
        [
          114.14649681528664,
          223.78101304215954
        ],
        [
          103.31847133757961,
          229.19502578101304
        ],
        [
          95.03821656050957,
          230.1504397937519
        ],
        [
          75.61146496815286,
          238.7491659084016
        ],
        [
          70.61904761904762,
          240.23809523809524
        ],
        [
          58.0,
          240.95238095238096
        ],
        [
          45.85714285714286,
          239.04761904761904
        ],
        [
          35.61904761904762,
          238.8095238095238
        ],
        [
          32.04761904761905,
          236.90476190476193
        ],
        [
          31.80952380952381,
          229.76190476190476
        ],
        [
          35.14285714285714,
          225.0
        ],
        [
          29.904761904761898,
          222.3809523809524
        ],
        [
          24.42857142857143,
          215.71428571428572
        ],
        [
          22.04761904761905,
          212.61904761904765
        ],
        [
          19.904761904761898,
          209.04761904761904
        ],
        [
          18.23809523809524,
          208.8095238095238
        ],
        [
          20.61904761904762,
          203.8095238095238
        ],
        [
          23.23809523809524,
          201.42857142857144
        ],
        [
          16.33333333333333,
          193.09523809523807
        ],
        [
          19.904761904761898,
          187.14285714285717
        ],
        [
          16.57142857142857,
          180.71428571428572
        ],
        [
          15.142857142857139,
          176.1904761904762
        ],
        [
          15.142857142857139,
          170.95238095238096
        ],
        [
          15.857142857142861,
          165.47619047619048
        ],
        [
          22.76190476190476,
          164.52380952380952
        ],
        [
          26.095238095238088,
          163.33333333333331
        ],
        [
          23.714285714285708,
          151.66666666666669
        ],
        [
          25.61904761904762,
          148.09523809523807
        ],
        [
          26.57142857142857,
          144.76190476190476
        ],
        [
          25.61904761904762,
          135.0
        ],
        [
          25.14285714285714,
          126.42857142857143
        ],
        [
          29.42857142857143,
          125.95238095238096
        ],
        [
          34.42857142857143,
          127.3809523809524
        ],
        [
          37.04761904761905,
          126.90476190476191
        ],
        [
          34.42857142857143,
          118.33333333333334
        ],
        [
          33.47619047619048,
          111.42857142857143
        ],
        [
          30.85714285714286,
          104.76190476190477
        ],
        [
          31.80952380952381,
          93.80952380952381
        ],
        [
          34.19047619047619,
          85.00000000000001
        ],
        [
          37.76190476190476,
          79.04761904761905
        ],
        [
          43.71428571428571,
          78.33333333333334
        ],
        [
          53.0,
          82.85714285714286
        ],
        [
          60.85714285714286,
          83.57142857142858
        ],
        [
          63.71428571428572,
          80.95238095238096
        ],
        [
          66.8095238095238,
          73.0952380952381
        ],
        [
          72.52380952380952,
          72.85714285714286
        ],
        [
          77.28571428571428,
          73.80952380952382
        ],
        [
          80.61904761904762,
          64.52380952380953
        ],
        [
          81.33333333333334,
          57.85714285714287
        ],
        [
          85.38095238095238,
          55.71428571428572
        ],
        [
          90.85714285714286,
          61.66666666666668
        ],
        [
          95.14285714285714,
          62.61904761904763
        ],
        [
          97.52380952380952,
          54.04761904761906
        ],
        [
          100.61904761904762,
          41.90476190476191
        ],
        [
          101.8095238095238,
          34.76190476190477
        ],
        [
          108.95238095238093,
          36.66666666666668
        ],
        [
          113.0,
          35.95238095238096
        ],
        [
          121.8095238095238,
          25.714285714285726
        ],
        [
          128.47619047619048,
          19.047619047619058
        ],
        [
          132.28571428571428,
          19.047619047619058
        ],
        [
          138.95238095238093,
          29.523809523809533
        ],
        [
          143.23809523809524,
          38.80952380952382
        ],
        [
          145.14285714285714,
          45.71428571428572
        ],
        [
          150.38095238095238,
          41.42857142857144
        ],
        [
          153.47619047619048,
          40.23809523809525
        ],
        [
          159.42857142857142,
          50.23809523809525
        ],
        [
          161.33333333333331,
          58.0952380952381
        ],
        [
          163.23809523809524,
          65.71428571428572
        ],
        [
          175.14285714285714,
          59.76190476190477
        ],
        [
          182.28571428571428,
          55.71428571428572
        ],
        [
          184.19047619047618,
          55.23809523809525
        ],
        [
          188.23809523809524,
          65.47619047619048
        ],
        [
          190.1428571428571,
          74.04761904761905
        ],
        [
          192.04761904761904,
          79.76190476190477
        ],
        [
          197.04761904761904,
          80.47619047619048
        ],
        [
          199.42857142857144,
          75.00000000000001
        ],
        [
          202.52380952380952,
          78.80952380952382
        ],
        [
          202.52380952380952,
          86.90476190476191
        ],
        [
          205.1428571428571,
          90.00000000000001
        ],
        [
          221.09523809523807,
          81.42857142857143
        ],
        [
          229.90476190476187,
          77.85714285714286
        ],
        [
          231.09523809523807,
          77.85714285714286
        ],
        [
          225.38095238095235,
          100.95238095238096
        ],
        [
          223.95238095238096,
          110.0
        ],
        [
          223.71428571428572,
          116.1904761904762
        ],
        [
          228.0,
          118.33333333333334
        ],
        [
          225.85714285714283,
          124.04761904761905
        ],
        [
          226.09523809523807,
          132.8571428571429
        ],
        [
          221.09523809523807,
          142.61904761904765
        ],
        [
          219.1904761904762,
          148.33333333333331
        ],
        [
          228.47619047619048,
          147.8571428571429
        ],
        [
          235.38095238095235,
          148.8095238095238
        ],
        [
          238.47619047619048,
          151.90476190476193
        ],
        [
          232.04761904761904,
          162.61904761904765
        ],
        [
          230.38095238095235,
          174.04761904761904
        ],
        [
          233.0,
          177.14285714285717
        ],
        [
          230.1428571428571,
          187.61904761904765
        ],
        [
          228.95238095238096,
          192.3809523809524
        ],
        [
          237.28571428571428,
          196.66666666666669
        ],
        [
          240.1428571428571,
          202.3809523809524
        ],
        [
          231.57142857142856,
          211.42857142857144
        ],
        [
          227.28571428571428,
          213.33333333333331
        ],
        [
          230.6190476190476,
          223.57142857142856
        ],
        [
          227.28571428571428,
          228.33333333333331
        ],
        [
          222.76190476190476,
          232.14285714285717
        ],
        [
          219.42857142857144,
          236.42857142857144
        ],
        [
          221.33333333333331,
          241.66666666666669
        ],
        [
          215.1428571428571,
          247.14285714285717
        ],
        [
          206.8095238095238,
          250.71428571428572
        ],
        [
          201.86243386243385,
          254.76190476190476
        ],
        [
          161.8095238095238,
          254.76190476190476
        ],
        [
          118.95238095238093,
          228.33333333333331
        ]
      ],
      "group_id": null,
      "description": "",
      "shape_type": "polygon",
      "flags": {}
    }
  ],
  "imagePath": "..\\train1\\B_r00002.JPG",
  "imageData": "/9j/4AAQSkZJRgABAQAAAQABAAD/2wBDAAgGBgcGBQgHBwcJCQgKDBQNDAsLDBkSEw8UHRofHh0aHBwgJC4nICIsIxwcKDcpLDAxNDQ0Hyc5PTgyPC4zNDL/2wBDAQkJCQwLDBgNDRgyIRwhMjIyMjIyMjIyMjIyMjIyMjIyMjIyMjIyMjIyMjIyMjIyMjIyMjIyMjIyMjIyMjIyMjL/wAARCAEAAQADASIAAhEBAxEB/8QAHwAAAQUBAQEBAQEAAAAAAAAAAAECAwQFBgcICQoL/8QAtRAAAgEDAwIEAwUFBAQAAAF9AQIDAAQRBRIhMUEGE1FhByJxFDKBkaEII0KxwRVS0fAkM2JyggkKFhcYGRolJicoKSo0NTY3ODk6Q0RFRkdISUpTVFVWV1hZWmNkZWZnaGlqc3R1dnd4eXqDhIWGh4iJipKTlJWWl5iZmqKjpKWmp6ipqrKztLW2t7i5usLDxMXGx8jJytLT1NXW19jZ2uHi4+Tl5ufo6erx8vP09fb3+Pn6/8QAHwEAAwEBAQEBAQEBAQAAAAAAAAECAwQFBgcICQoL/8QAtREAAgECBAQDBAcFBAQAAQJ3AAECAxEEBSExBhJBUQdhcRMiMoEIFEKRobHBCSMzUvAVYnLRChYkNOEl8RcYGRomJygpKjU2Nzg5OkNERUZHSElKU1RVVldYWVpjZGVmZ2hpanN0dXZ3eHl6goOEhYaHiImKkpOUlZaXmJmaoqOkpaanqKmqsrO0tba3uLm6wsPExcbHyMnK0tPU1dbX2Nna4uPk5ebn6Onq8vP09fb3+Pn6/9oADAMBAAIRAxEAPwDWRG3oZW2AISuT1HAHt/8AWqYxjaAvzR4CuM++Dzjpxn+dMdgOHKhigO5T2z6n0+nalkRUsN5J+9tJJOQc+nHof1+oxNivcRpuEnmnhQdobPA6gjn+X9aqzqDKo+bGdmBn5s4AwOvA/ka0ZnjWICSRiSeGYZB4zj0PT+VVBC7XEhDDHO4BcH15HTuB9PrQAjFRDk7y3y4V1wT7Zx688nvT1Vg+35QxIOFbBH4DgcA/nTEiY4BRVOVAOVPHIAzk/wCTVhEaGTcI/lkfCEYwuScHPfjAoGTwnZGyhcFiQeDjt+fTHf8ACrhUYDmQgqu05wWIIPPuemMev4VWEySOyF2KyDd93gYHXqQM/j0q3KkqqnIyi4HI+bHuenOOlAirOBuZtny5Y4wBznse55/CqRzHKCpEbomd5PI69e44x24H41cucFWYCRZFAGdh59AG9c9/f0qqZ5HC/Mzy8eXk7sckYxjJOBnr2oAdCzRwhw6lIht2IOenHf0x9SasQl/LO18tgsCB0wBjPPtyeMUyJd6fJ87nlSxwpwDuA/H164qVRIpjeRHQFAUdOmTnJIH07+uaAHRyN5ivl/lwMBcke3XI6jj9O1DNjLSKxbAckjO38/bP60TuM+aVKOoPVfv9ev5fjgVheJfFNnoFpk/PdSjdBBkMVGc5b0Gcj+Q6kAGipuAHLeWI1B3Y6DtjPX/PUZqCaUNFJEpMgjfar7gpzjJHHUYrxrWPEeo63OZL24dgWJEQOEXnPA/qeaXQtfuNEvDNH86OAHQnAI/off3NPlJ5j2aMRIgba6okmd2OGHUkA9BnH6+lXYRGhXa6K2SZMPzuHfjrgY57Yqrpl5DeWMNxEWKzorbgV2rkDr0569fXqMCrVtJJM53sUYbdig5PPtx7/kB34RRajjfzAGb52yfLyNqA9+Cen0/CnSwl2jkuEXfuGQy4bGP8Mdu3timqpnjHm7kLOGBB4PfnuTyOB6e3D5I5YSY/Kj2xueQCfujkZ9Mnn254B5YiOW3U22ELFtxJB4KtkdT17Dp/Sq0rLA/lMiKsp3MQemOw59h+nWrkjGON5FgbZjIIZBjI+7n0we/vVe5/eiVhtSJSNwCgqGPcA9egz7KQR6AEEUUZAIVinO7KcDBxnoc84/I0kbLI0hVAFhOOW2k888fif0ouGCylPLbEm1c9ckZ9emc4z6H84rm3CsX3BWJ+UBs4GcEnPU9B2/xAIkaYqojBwACQnzc89c8d/wAuKvPKhh2SMjqcrJuZgwJGPr+Ix/Wq0Ek4DKWTc4+XaoU8ZGBnnqT9RirSiTf87/vAcck/LgDGMnHTPTJPv0pgTGLzl81sHAK7HXO0Hp/FjqSeP6mnSYSDywrO6gudnLckbV9ST0/CgEpG6gY+baFIzxwBgbuDz1Bzj8abcJGiEkCUZIbaQSBxg/d+o/D8wQiusAeSQr5aHIkcjG3nH55HPPakkaTMkscoZ2kwzrhd2Rg5AA4IA9OntSB/l3KOWI+UNg4PHbIA+nXmliLh23HmNtwLMcEZ7Ad/8M9KAGxREMSSrHOGIXoc9Onp15/wpVdsphv3m7Kl8Hjr0wfUn6DkdqjeRoGZXzKu0EsfmB6nI7g4Gcn09qeyhQEVQ21Bl3BIyc89DtAHbmmBReFHtRliwJyQCSe3PQdh/nrUtwDIjfOnlNkB1wvHpnsOD096jcqVGxIyu7G4Z4yO+Ox6++BUjblYkk5ByMDI+99B6k8H/wCtJRHOSsZTcTknBYbsE9sdxxn8OvOKqOFDMZMhgc4Qg7egxj1z3+lXGhKkuznzw5QH0Pb61SkmYSIUiYKSSW42jGfXGaQxYBLtEu2MlcBgDwSTjr9AfQHAqyrxu0X+slaQj5CuTggDAx9O2envVeORlkLzbiFyGDNxyeBnrkY6dsVatlIQShiqg54HzA+vPbg/nQBYWELIJEyQF2gE4I9Bn/PSrTqZIQd4ZS3BBPrgH/PvUEUhLFWKsMHaQuSe4ODn/Iq3K4ihby5GePIUKGP3cZBHvjPtTEVZ5XDq3RkXgsBn1PP+c5FVCgXDIWI5BQDIB5I/n+lWDAVE2+IKSgxuU8cE8cdR1A9KbgMG/dnLttJ25BBIO0Anr1/T0zSGEaMzD91I+XG4LjC4xzk8gdPqfrUNxqdppFlLc3lwlvHERDsIBy/Psc9OMentVuH/AEeMRiQhGfIBAJH6Z7+vXHQmvIvH18LnxA9tGzeTbKFCk/xEAucdjnAP+6M800rkt2O71fxpokWnS31ncpcMp2xIrMCz8/eQ4OO+Txjpk8V45f6hcaley3V05eWRiWOMD8qhduaiaqtYlu47Oe9SRxNIwCgnJ496Wzt5Lu4WKNSWJ7V0NjaBZwhYlI2IUE5APQkfXH6VhVq8nqZTnynTeE9Tl0qAW1yM2URDeYFw6sexxwR17Z+vSu/ikDHzo23kMpOBuBzknge2emfavM1uLhbya2t5GjhyNyquR09T9a9A0CQyaekchdzHxj7wAIOOo4HBAwe1YUKzcuWQ6VRydma7gkkIB5UYX5t3p97jGPX1/HFOE5CsSoORjbjPHUEjPIB29PQZ5pxjS6t5gX3+UQCM84xxyTk557HoO3IYrKu0kqsgyCU2qDxk8kY7Z6DvXYbEUk8xhG9EaJVOSFVgxH3fc8n2/DpSNtZD8yOQ+1mcMwQqcBiV9wO2PpzQm7JKLl3ibJBHUkYBOMnnH0zimSxmNWY+XjcSxBA25H38kj3I6Y57UAV2DzTh5GCgMAQ0gY4AOe3UZ7f3R1pH3vKSshXerDeJfk4HJ647Dp7+lSlQZod4PlhMs6tkkjOBuxx3x2HWq0TnzEcttUScF2AHrxux+X046UATQloiCwDMfmwxPLk4wc+h9M9PWpZrgG4hJhd2JICJnHUeuevP585psMaoMl9iDO9twODgnr24JGfr6YEipK4RHzjuJOp9Sc/54PbNMC0qlpNsI2GN+cc9/p1AJ7fn0ppGyQxGSMkjEh3ZyMkdB9MZ9j+LozI1ucwmRWCttxgng4yATx/TtS7/AC1kSMqyZw2Mc88EZzxw2R9P7wpgRsk3mKFQ7tq4DHksy49Djr/Xj5hVWVWXzNshjCjduBCEHkr+GAPz/Gpj5iEhkLEMGOwlSoDA/U/THbOR0p0Mihn8zdL5pXPyZGTjheMgdfy570gEiaOVFzGyAggoDkYx2Oee470+S3nCJuVDCfm5A+brnGcduM+vfrTET5W+aRsh/mUByxyBx25+X6nFNmt5TInmSiR1coxTJIGSQxIz2579/XNMRSV0MQbdHsb5sY3DGCeevoOnr2qKQRICzlApyMK3PJzkAjAPH86cVVZck87d4K8HPf07Y/OkRtrKshQgsOd4GDg4JxznPbB7VBY4M5lIMUfCgjZwUYc/dwBjpjn09KhY7BGwIJBOQq9RkYPI49ceuetPjG6UbWDEYHzA4I+bH4cjHGP6NR1jhRnZkXcMMUOAT657YweP6UgAwOwlAk8xfv78ZPbkcYx0PP64xUqwsHYxsEZTzlsAYz1OD14/+tikeNSyYCkGP5HXIPBJPOfXjkCpoLfdEqCOXepUbQ/Gcc8c+x59frlgTx7GIWKbzVxgoRnBHUHvnkH0/lVqJo4hJvXa6g56jnnrn6+3T1qqgZIgYEYu/HzDoQDx+mPwqxArTjYXc78bS/yhmJIGOfXj86YiEQhbZhNuaRwS21DtDEcYx6+me1VmEkYzFCu0AKeDztI6DgjIzWkwjUEhIdp42sS2SCV+n05HOOvFQTndGSxkkVRliRgtznB56YPb26dKTAgknFrbzzMwBIZizniP355OMnnjp75rwK9vJL28nuZceZM7SNgYGSSTx+NexeI5gPDmoSNt2LbNyw5VmACjJBwfmUAccZ6V4mTjk81USZjkiM8uxcBiCRzirCaTPMpEWHfGQueSKTTUVrkFi2F/u9a3JtQXTtOeCBG+1XJ++f4Exg8+prGc5c9kc8ptSsiXSLC30y3a5upkB5CbernHbvj/ABqxp8ZRQ6KrjOM546cfy71h29u643qwPBAYeoyP0xW3pGnSvcxvvaDpnqcHPX6fWuWer3MJas0bX7TNfXMcJKgvtcKw4KjB564z/k1bvNU1DTtFebTLkRTQtkgxhw6dejZHByc4zTNIRUu7yeZsgSO2OpzuP45+lUbnxPpsdnc20ttI8xOBH8rKfZu2Og/P8c4RnzqUVoaRjL4kbfgPXfEGuz3Hn3MMkNsyuWePaVJyOCuAOAexJwAMckd+w+0IU8rfNuxlB5h3Yzk9sf059c/PNvy7SR5VFGQgPYev+NeseAtRln8PRwjY0lrNgAZ4UsW7deSxx9OldyqXlY6YzTdjrGBWVmD7c5GEwFYEDkY/Dv8AhVSeZN4wgMUjblRUHzc4x6Yx83GKmKxzJIU5nBOwbQo3HBzzjn8sYGaqNChneFliPlAsVRudwwORjrkYHHP4itSybyZWCNgswbKpI2GUnvnIxzj0P3qqratAGRWMm4hWwAckEdD7+oHfHcUyZWF4h2Fo2b5omyVQggLnr6jn29TT1ghixHGQFDAYODlRyAuM9BnjoB+FAySKYJFMzNvIJC7txw3HPfPf+Xri1GqwRGO3cqFiBG5T0wOMk4xnOD2259Kr+R521Ih+4GQoU8Ko5GcHr+f+N3zAt2cFEZgXKquFTB5PPGW29/rk0xCxvEQ2BtYuw/ec4ODg8cEdP0+tJIQkEys5jDD58P8AKcc5JPHrweeucdadLFEhVo2kU5+fYNuSAMnp1wQcHvk55qKd/OMUA/elgdzRtuXnr1J5+YZxjr+TAa8kbxFIGBlkfJJyeBjjPQHJHHXj3NLAVwFViQADIm77y9CDjtyen4UkcQjlRUXYhRCpCkYOcEn09cd+PSpHZ4lJktlUAkFHU9euenTjPqD9aAIhDLKVViCG+9j7vXOT3PI6ccj2pZg0UaIvmouT5IYEs2Mg9OBzk9zz+NOLkEgklGO8EclWHYE+wOR/IDlygOsaoR9wN5ZYNuGB8pyT7HpjgHOaBGWqyJKhbythUc42lf72Pp/npioHUbljnZvmO9lY8kdMZPToOn5d6ubDHCGCB8k4HT8vzzjHb1PFRXG1GZACg/hB568/r0rO5ZJFEqOjphQoIyy8AjA5HfIz+VHlLNCqgOxbrsXODwO2Dkg84/xpAC0su8s3GSST09TzxwB69KV0Z2jZcg7TksM7uTzxn8fwpgMWMvI6sqBV43Jkcde+ABwB6dPrVtXPKW4cOuGZskKV57ZPHT8qhkKGOVgyHLn5doyOnp7Hv1yfrSQxO8SeVG/n7SvAwzY7c/UjtzxmgDRtVDRtJxtDnIPIPB4wOnQD8foKsmQyJHDFH8oG3HXJXH5npUFqVl35w0YyM++cDkHkYB4B9cVYcJh2wfkQr8jYBOOv02kfl+BYivIpUmSWSU72wIo2wFxng8cj3+vpWXqmoQ6LYtdzktDHH85CEnJ/h6YyTwOn1xWo7SBJCgfIXDDBDLn2B4A4/OvO/ildlLWwtoZGEMjvIyZ6lQADjt95/rRa4N2OR1vxnqer2rW8iW8UTja/lIQWAIIBJJPGB0xXN5z0qwkfmKo2+340sVg0rttYbU5fBGQM80uZIxc7vUuac0VuqyyZMjZ+ReTj1/z71NfSLczQzIHWPGxQcAnByeB9aZbQtLNsVd/zCNEA5b2H+e9Fy3lSQIiLuwcluf61g/iOZu8rmlbK0Yi8uUiVmyA3p+P5fhXTaTeTL5Udxaxzwnrg7TjkdcehrG0S0e7uVMjRooA+diAqgeuf8812n2S2trB547/cyJvYIwbIXGcjdz2/AdBWCTepC1Ziaa86LcRlOZZi+yTGDztxjHOCT2wTnNcxf2EUeuyySKHRlY7UBAXkdAB05FWI77UY2aaFIMyvu2gkdz07Vt2OZL0S3LASlVUJg4256A8Z5+nSt5VI8tkz0KlWnyWRzUuliKF5PKkEhwoBGB1xWqs+saPpsv2C4eFpYwXVUB4GfUeh4I9ua6LxDHcw6QkyTKym5ECgBRtYc8ZGcfL9PzqKz0Wd7b7Tc3JuNuCEZyVbPQYHTjd+IxWVpJ3OFNpnmV1eXN3KZLm4mmc9XkcsfzNQhjng1ta9oU9nqkiQW7+S48xcKcKCSMH05BFUodKkOwyssYYZAPU+w966faRtc6eZbnoPgK6S18L3Fzc3QMEczDy2fHl/KpyPrk9j06V3ECFpYwZPKAGZBhsgYzg+n8X5Zry2z06e00xFlE3lu25U3Hbv6bsdM449eK9B09/O0qJiSw2hGTaXztwO3PUf561NOrzyasXGaloi/ETIkkSyRNK+FcCNcgkDkDHYk/U1ZYzQ3YVoYzFGm98kZAz+eQBj/wDXVdIGmnMyOCmcmMdR179MnBP0+nEgRJ3/ANGDFHK9BxH6fjnHP4nNbossNGwLLuPlBQWXIXDEnAYADOCowOOuT1qd5lRHmlhGwEOnOBnqB34wfXg0yJURg7I23Kj5erk8dQPz/wAKcN5JCySEFsMzPgntjpj+7n1wD2NMCrI3nbkjyIx8pKnpg4O0+3qcYzjtU5hdriV/mVSvKOQwznnb9OuSPwx0WSBE8xcuNqHDgBQXJB4Ax2J/zwW4dFMwfYAxQ7UY5PQAnnHPqCeD0FAhXXZ5TCQK6YYAPnJOOgxjGcHvz6g1HBs+xozKpP3gjE8nBGOnTrzz6exmUyeQp2O54DMqggAYJxjpySDwOnQCo/NDN5RlA4CNtfMfXr+n056UAZ4ly7NKWwvygvlS27HX1/woiKvIq+YCYyFAY9s+nY8/pTdzFFyAgQDq2D6889s+vcUIgmLY2qFAOTyeB6jp3qChgj8pNqI7q3ySFeTzwWGff3/LuLG6vINuTjCjjgZHIx68d/8AGpRujIkz8x6F0zg88nsfu4/zwjFhJHJtUluSN24H0OB0OcHofxoAh2tbBYgELOoI574PGO3tz69elW4nypkJDFcMzKec57Drnvn0rnda8Q3OjSCYiyuIFjIeOSXZKWBC4UEHsfTsfbLtG8Z6ZqswgkYrI7AiGX5SzNgYH97rgc56nHoBc6mFd0JO18MiqCzMSc8HgDGeOvoOlOu7u0trZ57yQCCBGaVghHy89MH6+valiuJS4SIqUXlspkDkcZwevX2/Q8b8SXnh8Jx+XI4hmnCEFRyhy2OnHzKD17/WmDIZvilo8UgRI7t/L+VZI41AYAAcAkcHHcZH1riPGetWOvapZz6e0hj+zKjiRdrh97E55I754J61mWdn5qAkA4BJzjjv/IU65FraSRbYMyH5l2tjC9ORWftFeyRzurfQlSBvsOFOxwCAMYOfrUFnao8IlYYC55Pf3/yaj/tO5yI1KqpbJOMn9aszyra2AjRSJJ8hVx0Q9+fyqEpLTuYO5SS/ucMcqwJLcrz+dT2zvODI6DIYc4yAOc/0qtEp8tl/hyCcgdRnvWpp0MYdo5HTeSFVWyMH1PpRUskOTR1egIrRkSIAdwJbOD9B6d+9a2pLaDTbjbkyrCx2tgEsRj0OfXrWfpMd3DbtOCqBUIwSuD26Hr+g/KrEpb7PP9oiAxE+x93TI5BHPOPfg1joomSMSztrh2VnwNxIyQMKO/Har82m+dLGhnXccAMOc89c9OOlUrKFXdBIZDxkcE85+v1/L3rvtMXT1gMVzGkZdBt80gbTtOOeTycnt279VCCkCVzmNQMWmrbRM41E4LpGsmVj4K5PUg8nj2B6YpsviTU73daWdtDACMMxXzCDkdCfl6DAODwTz3qrdyyaprFwbO2RoIgUB3YBAzznvzyK6HRdKWCI3N9JFDbqrPK0bBiNoBOME8jOcdOvTBrSKbdkNXvocvqn9pW9pCZpiVIKoXRc85Ppjufpx6VW0bSo7q/iSV15J3Fm647A9854+v0zs6rqBuT5awBLMDMZcbmPB2ncMY64A56nPTAueC4Ime5eY4kgiab5pCqxAcszYHTGO469aFBc1gvd6lfxOJV1W10g3rbIsyhncEgkkDLD5h34PPI68YwdR8UaxotvBp9nLDHGpLCQIHYnuMsDleR25xWtpL6Tf6lNe6hexKruMLKQvyjAUDsMAAZ56HrWL4mC6gk5s28yKKQMixsCpJAB79Tk8D0ArRWUuYuErSudt4PfU9T0MalqEsMpnZvJVVVXwONxA7ZUAcdj+HUWoiRvuqrqPkYgnPYAYx1weg7Y9q8dsfE+tRWcWmWkFtbRxIAWMZJA4+Y7iRknnp1P0wl14z8QWxiVL8AMmf8Aj3jHcjA+XpwK0U1ex1862PYLaWeZEcAgzLkINxKt356enTjP62sMkozEpTJwq5AxkenTnP4HvivDl8d+Iw25b9VPtbx4x6fd6VJH468TbhjUiepAMMZGcg5+714FXcfMe1sjywrtiKEfLvcdR33A9Rxn8R9aR1jZY2m2gNz5Rjw4JyT39+3H49fLtE8Z699u3Xjw3UJPz+auw8AnAKDqeOcHoOR1r05zLcCEOJmXbtbaDnI7DJxjn26fjSUk3ZDJGmhZzHGZE3KuAxbKgE9iM5xjj/8AVS+R5WwPGQwG2VdxIHOM8gc5/Dn8nRpMOANnzLuVRklvbPXknr3wO1K8bPMfLlaIh8NkbiB0I9j2zyevtVAYrKyKVP8ArByBk8H05+vT/ImChCTMH8sFSxj2kY3fNj1PJ/X2pYn8iM/LuyMMBkhufT9PbPHWnx4aXO1QrDJVcEle/fgDH/16gohWSKBZJZnSGAN0OFAAGeSRxk4JPv61m3mt6fb2U80d5Dc7UZ2iW4V846DAJI5xz0yfpi5qWmLqOlXNnIFiMilQcsFVh91jjpzjP+FeKOJLeZ0bfG4JVgRgjsQf1FNK4pSsPu7+e9vXupjl5Dk+n0x6f4VECH/ebOARnnj8/wAP0qI4AHr60xhuBUnr3zROKZjLU63TPHWraWI47grfwht22ZiXAPOA45PbrnoO1M8V+Pr/AF6zfTxbQW1qXDSBH8xnYerDAIzg8Dt1rC1C1W1lMUUm9AFy2c8457ev+TWY6sFLnjA+nFZxlclText289sYlikkiXaRnLgZ+Ue/Y5rOZnlvnlc5b+EHoB2x7VnBd5J4GT0q0AERU3BS2ee+OKORRv5kctieGWKGc+ZEXKtyD0P9at3Ie+lS5aLYMbFUHgY6Cq8VsE2LtJZjx6VemBNpmRlCo4OB0J6cVlKS5tCG1fQzHjO6QLzk9vStXRosyBlG4g5A7+9Z9wjLEpXADZHB69Ov511/hPSDcokshQRAnO7occ84/L8aU22kEk2tDbtgx/fxeZEkbfuyw5GRkZGDljkck9/pifUVuIbCeSZAkTQHYGUKBxjgDkjPfr+dX2l06QtZQpPLJycREr5XI9TjIxjJz78DFZ3iBJ4tJlluGKsIx5mVVcOzjkAduCPbHbOBLVkLl0uY+g2txe38UPybZGywKjoTjHI69vxrrL6WLTLLzY0kDuCgX74YnI54+v5j2qr4Wsp7bTxfTzBI5uE4GdobBI7Af7R9MdzWTqhbVr4XLOjRqdkGO+OpwPzP+NWvdj5snZFS31KS1tmiW2jaIgg7Dsz+Y5BIBP0xV+W6u/EVxaWEIe2jSEkRA5+cAZLcbscfhkEZ7r9ht9NnQ3zb1Ugx24ZTuABPUZHf3HPUc5lhiuJrd7r7PHHbjKLEiDJxzjdgEZ6HBxz0pxT2ErmZdiWJvJtVSVsbS3lhQ2VIwAB159uc59k1Gy1Ww05YbiaZZNRISRZFYnaCHIBPf5l4HZseorbtIrdb6C3lVEhWLBZ8ArgZYkdCACTuI965LxJqcOs+IJmtGka1iHlQGVg52jknPpksc+mKqS0uMhntPNwkKhQuM9yzHgAD/wDV3+lUvJm85jGGVypHXBI79OvetG106d/m/eOqEF1JPTntwce+OOOlXryBdN0/e6FOo2vkbmHOMdeoXjB4IJxUJNiMeytHeDyLeJme4YIcnoB17jrx1B6nuKi8VaZcQapaw+UT/oqYx35OenvT0uNRurz7T583mHqysw2r6AjoKuJqE8PmSeXHJMwH7+X52UdAcnjPT/69JOzLjLlZlQeGL3B+0BbfAJKyEBsD26/41s6Z4VE8zLahrlohvduijGM9evUjH49KdZ2l1q1087iSeeTc0jP1POTj9Pzrq5CLaC30SGRI7pmBMgz8mRjg9cn3/qKmfNLW+haqSZV0vTY7rVI4khKwRHMhIPzKvOOOnHFehQxvAfLeNPnAYOTtOc84x1HQ5HSsPRrRNKtpGWRQxbyuM/KeCTz0HA7/AP197yF8wEXIIUbF3tgg88Y79OnfrWuGp8kb9zohtdkbB5yslwx80YPHyFunr756/wCOQtG2XyrSiQMo4OOhx7/nT3QyHygYFVhjgEZx7HAGBnJ55/Cn+WFZFRZfLG5l38evOfXn6f06SzGkiRZmRVKgLgc5x7D+eetJDCgJEpVzngLjPHHPP1/D9JVjD7iuEAbDAHBPOPw/OmyxCSZeM4wAGBP4jv0x+lQULM0Kx5DnG3cWPRe+fbn09a8n8b6clh4gkaNSsVwiyqvTaTwc++Rn8a9awWRl2qWYgkKo4xjtn2/OuV+IOnNd6It4ufMtH6HP3Dwf1AP501uTJaHlLfjT7OIzXsMZOMuBnrxSGJyu4KSPYV0XgvRjqGoXErnyktY8kkADJ4Gc9OMnOOMZqajvFpbmMnozNv7STd5oJZDyufSsi8XcoCoQzHBI6cdv8+tdi1rDJ5hdo5PvKJAxKk4yQCDgkZHTj+uTqGk6jZMBLbtAkihgWQgDg7Sc/wBex9KwptxRzxlYwY4ghAwWfA+X/E9qsrbSPO8jLjGFAx04q1pOnyXRlaJXcRDLsOp5rbS0tLK9/fNGfKjYMiHLbhkgfU5/T61U5NDctTGDXFnNHFF80iqGLPzjpgD06VdhaO5P2eZNjFMLsGVXjgn8qltoDPLPdtHkn0PTsB0+gzWhb6WLWxe7mGZHDDcQQoOM9e3FYu8nZbhBc0rI5W8BkuhGAfLQAyY/D8uSPzrsNFhYWht7MyRSIuC27ADjtnp3OOf1rlrGJ/7QZg7SSSzeWrxorEkn7w3Hbx1GT6cjrXW2V19nk3QW9vbSoyNIFjKZ5J3bR90deCRjJ9TjpS5UkelSgoqx1Hh54LSGYytGbsg4c4bemQM4ycHORg8Z9c8R65NbajaC3eYSCZvMmnLEhApBHJ7knGR6/jXNyzX2o63PHCyuYoViVlGC2WyDzz/CeOv5cLrNtdWMFsLxNsok8uQD5SynP8JHYqcmsJtJ8qWhyVEozska817DcBLeIAWMbqvlxHY5HdSe3X05J554Dfs0CSK8YkL7mYFcbXwfpgdxjn/HDtrafyVaGYli7Dy1UuwOBg9MEEkgYJ6Nx66cNxqUDPIVUtGpyXGMcfXr3P4U4u5y3JLM21vrkr3jGWRkKKgJBUMD9QMZzg+n41sardxzzR21srSQRAYfnaWPOM9QAc5Prk81zVs8htnjS5EjzuzyjGQvPJI7fw9OD07VdisXh3xwgFFONy/MG7YGOucj6c1pF6WQIp6hCIdGkudzNdzuI7WFMZDd2J5IAGfY8VH4f8PAajDDfOFMseYcODtYjjPpjnj8/Wq/ifxBcXkkNrA/kJBEN/lyHDO3Jzg4JHGeAQcjtWVbLqDwyzi5uRnIOZGGTgnrn0pNq4HX3eoafp2nTQ7hLOsQKlDk7ug6ccEgY9R261wlxc3erX7Tz7ipYlYyxKpnGfxPBJptpEphYGMgE9ffPf8AOt3SbSG3LTXqMQpASNThmPtx6d/ek5X0Q722K32e8VDFtChlB3EHOOx+vJH51LLEYX8hvlaMYPHJJ6jjv1GOP51sCCTULqa8cK8plZUhQ8Kufzxk4/A8cipdI060tr2afUtq2kMe99/3nySAB/tZPr60uW5Nilp+pQ6dp7Kiq9+/yxKM5TOPnYdOAOB3J74rT0KzAdp55VknbLEOPM3kkEtnj17nsc9adpVta6lf/a551LlgAMhdiAZAAx2GB068+tdZe2sFvaQvaxxsXwzqy4JJbAXjrkEfUHtinyOS8kWkXLaBEtLeNZflcbihYMBkjP0656Zq6N0gPmTJs2HdkD5Sc55APHTrnn9IlCiOOVJfLEWQRgqoOMEnIyfXjt6VKAxij+WPcDgEKck8gYxyOvb17ZroSsrHalZWEdWAjZySpbc2Bg7eMAHoDz/McUkYwjJhSo+6pxwD3Pqef89aVFSF0MaNvK/vDnByOfX0A6e2cc1PBukIZnAJ+4rAEDGeg6E8/wCFUBiqVeJyineeApGBzkcc+gx/k1KWSMjEnzZ8tSTjPQY9/TB9Pek+cSqdvz79p4GGPOOvTH+NMYGSYFAdmM7ScZPY/wA/yFQWWI1XDKzqWA4HUEluT6dcDPt3qC5WK7t2t5oY2Xa0bKG5Iz0yMH1HepomRUbJCoozgngDOR9f8ea80vvibM1xP5OnxBCf3LMxyPc49eeBj0560WE3Yybe2TTNfvNMuELrFIRuKkFlB4PtkYI+ver96JoIUskDLayrucg/LJyCPywOPp7GsF/EFzqmvi8uEgSWRPLOxMA8cZ6knoM/T0rfjXzLfyy7FiOHAOQc9R/L8a5auk79zgraS0IxYLb6euo28rpcFtgUY+X1OQc4xkEY7YxzmrU9prrrHbSXd0XmjDhIjt4JK/NgbhyOnfn61Xtpkt7jypnU5+Uq3Ix64Jz3JFdRajT44bhI4prlpJy4kVdxYHO0nPcjHIz39OahZoiLOM1CS4sRHY20hhimXfL5JPzno2T9RnHYNVWwtkil3GMMUU7gSB1z/n/9ddB4jsnXTjdiJbQqoIjjyxUMBncWxyevA7fjXP6dGhVizA5/vcFs+9S1bQbuSpqtpYxy2scTyyS7SSMgKM56/wCR+QxGNRa+tRKAoc790bqMf7ODnJAHPbt75zz+91WZ2ZQwcLjG3GBjGOPStKC3nsrjyfs4kwWx5e35SezfTpzVQ5Ys68M4pu5SvYPsCxm1T99JGX83YV8rkZ2kE4zxzngHHuagvbktG80DMytjeoBzzzz3/GtzxBp139otzNOuxuIow2WAzyxx05wDzVKVTBbx2yOAxYkqDzj/APXj8qqVWzstS6lfllobWi6vNplvIs0DIJyGVopMPGOfQAE8+wwPytapd2eqSWtw0pt7eJ/37sPmGRwFAzngN+RqGztJJoFeOBJgq52AHcee3/6uxqK9hubq7ggs7HFw0gZYYxkjHpjvkjpzkiudTk3d9TllUcpNs6C31fw/BDEkbPIQoLMqnIIIHOcds9M0/VdTDbYLWDau5ljd342E9h17nk+v5YkVitkI/PtxHNneVBIwrZGOfp19vqauQMHCLsYyEfM+7Oc+hHQYI49h9T0czSsQTwQRpdJC5KzPIrSBScnkAgDHTJz9KtyyG00KbUZTCisUgQN8zM3OAFJwAf4iOeCRzWX9njuoP3JzOsfmMrDaD1yeB755PUYweKzfEWoTPdjTXncR2WR5X9xieQOcNgc568kdBTvZAUI7BmnmeQ+a20u7MSc5759ec10Vho8VsivcKuwktlSG4JxznjnnHU+uDXP6cL0zxeUHaNvkK9OO4+h/w9a6q31Dz7a5RQY2hhZN7H92zAFVC465Ynnvk0o2vqSc14dto5NQElyu+3Q7pF3Yyo5I456A+3TNb0UDzyG68qGG3IPkpJgbQQOeOTyfTHPGMcYllAluC805DD5UG4jJ9ORx356f17vTES60dVS3QBo9hZRg5B6fdzj7pO31BPU0oK+gLUzdHVRMqCQo2RJJITgZzwQBzxz05+lc7fagmp6mI7OIi0hPyY3Zkb+8Qehx0+lX/F9xYqiabYyMssrAz9AQgwNpC9ctyfp0HOY7C2tLWLajiSRAWkWTgg9sAgE9aJXtY05JKN7Gnb6VHPlUR0Z3KlWYfKufXoWxn0+h61tPp5fSbrSljkK3MRhjlxl1OQMAd8ZPXGd3bg1d05YWsoojakFY9+64XC9uB1znAGOnze9VmvbW1lSII0s5Awqk52jAII44/Mnp61oopIlaDvC1xffZ2sdWeVrm3LOJTEQ0i4Aw59ev5jqc10tzHHNC0YQlt20AHnpjPPpgeh61nWam5nedpmllOCWJIIXdk4Pbng554FXgu8SHOxRllJ6npzk9OnHoOPXNwvbU7YNuKbIiqkwqm7YrE4HVgTxgY6dD/kVbjhnMm4gb8geYj/OOewPfjt7d6rNJLKyOWGXJX5D97OO/4/rUnmIUPlrnL/eB3dDgjOfUfqPSrKM+Nn87oGbnJBwQe3+f/r04RjPH3uDtAJz0OR700FdhyMMRxhu3IzSg9NuNyHJJH+Rjk1BQ9gsTgqvyFcDPUf8A1uv0rw26sUg1u8gEIMcUzIq98AnHXrxivcEJOEVwpYfdP3c9PX6V5V4lmt38XXklpcJMxRS+BwjABSue/QdPXHapn8LMq2kLnNw2SoYGZFLlgcE9OR6VK+tTDckMcfUYfknI7j69enarboVinYYaRULAFRgZIHT2BzjHb0rPtrRSMnkccVztp6yOK91dmvppmvLV552QyIflLEL1wME46cnjPbP17TwlcC5uTZv80bEbVfOMqM5OOScZ45rjoLON2UPIEQYz6D3p/wBv+0auCksxiG1SHYjIAOCT0xjHDdgOgGBNN3ldGlGk6srI6PxxcoFjhRd3mfOWJ5YY7nPQ/wCcVw08ssmbGEAQhsMQB+8IJ5JPTv3q/wCJLj7VqcLQFo/MUq+DncR1Jx0P+PvyxbJjJDJnEboPmYbV44/oKuo+WQ61P2crMZYWKG4hMh2whwCcE/X+tdPYwo5uIUgydpcTHAYDngdOOefpVDSV8lxdAFzGc5OCvtwR6f54rfvpBBpscrECR4zEWyGBUDHIGCeMdz0+mMrX1ZjHVnN+Kbj7M3kTEpK8TFCgwGB6EHB4yB6fzrAtYTEylwd+Mktyag1PUHdjFc/8fC5ycYwT9O1W450t4VR428yQZ2k57euPXIrWcOVWR1V6ajFcrOq0y7uxGnkTKiRNuDFFOcHjqM9f60ms3+rpqNvdfafMutpHmpEoyBjg8DPX6n8BVTR7s2rK5t97Y4UscEH2A/xrR1aE3EtlLb+csu6VygYuRhUYAEfp6dTioWyOZbFOe/1m9nFrNeLJtb5mdF6jnJyoPUc55x607ywGVFmaSZhtI2Y24AwB7Zxge3QU8rClq5eRbpxDs2kl2UjOGxwQRxjPGMntikW3ktpt3lLtDYK4JDLkA4Pc/N39vpWtu4vUvPcw6XG063RhuUUMg+ZQf7rHHzHPHocNkcVhWOixTPJcyXCzgIZXk81QS2ex55z7E9eKh1m/udRulhZCY12sy4y3QnkjrwScj19qq2un3sGJo5XiGN3Bx9M+3Si+o32O4TRGsfJ0zz5GnuEPmsrD5I+eAATkknp26cdRPqOnrDe2umWHlpbW5BmYrht2M8EjJ+XBz0J45Fc9pWu3lv5i3LiOS5RY/NWPDIgI6c+gxjHvzXQEWFpbxSWkkss8ylzPxw2eGz15ww+o+prRNNaD0M/XtGmNtb3yiOOYE7Y0GDtB7ADGeM9u/TgVesNWttF8NvdzgZUcIHwX9ep78HoenoDVfWrm3trFSZPJHl7Q0b4DOf4Qcjgbgckdu3Jrzea/u9Vm8iLcIsbFBOeD6k/Wk9HdFQXvXZraPeLe6o95K292OSNxXjPA47foK7i206J4UnZh5glHlgnI4zw2OeenT+90rze0upNM3C5CJyc4ULnB46DkZrStfFFxDEpSR4oA2QpXPmYAAGPQcfSrbS1PQlJKJ6fquputj50yZSNSEZRtLkdunUjn8euBmqmlvNPO11dWEiwyLjf/AAqozjJ6dQT79a4zSvE1w84fVD5lvnKERhvJbHHB6jgZ7/lg+j29wr2YihmWTeFLEDOVPQ9TzycemaiLu73POtdmlaiL7LbyRmNgqoRsIcMNpyVx1zng5FWXmRkYHcHCK2AefcZPTr19vaobWJLSFIYYljQEhFUYUZ5zgAAZINWXjk4RdzOTkALj5c+/4f4VsjsIgiBVBTIVtqH8P/rVaj8+BA5IUKArEDpyeOvrzUKuxSN5I2ZwDgEcZzjp+Hr2p8cJ25DkSbzztyOPQA/5xTGZKLhM7NoI5Yn0/wD1VKzbmJzk4wCuB6VAHKuPmyQ2SSenr+NSKXkbYQuVb5cEHfwDk+nPH4e9QWZviXzl8N6i9lL5c6QkqxG07Ry2D/u5H1rxa2WSxSaZSplZNuDyRkj9a9o17U9LtLC4g1S6WFJkaNY+rFSMcY5746d68ihcS2oUkAE/mffjpkVnUbS8jnruyRAl1e3TBNzbSRkIMe1aEcaFiqspYDOM9ABzntSi3hFkNzZkJBYAcgdKDaSsy21vD5gcc89hz6/qa53JM5HqQtI92+0EiIH6df8A9VbllpNpLZmaUyCZAACjgE/5zWOM2twIWADgkZXocHGQatx3YcMu8n1Ynj1zU3ad0OM5Qd4gY4IWzGHVxkPITkt9ex/Kr5Nvd6WIV4lgIYsBwy98Adxx7YFYz3JdhtZWLdeRirenzvC6M6gxHgp2I6EH9alpt3Y5TctZGnaTgyRxxIwxkZXnqeev/wCviqfiTUihtrWNSCkZZizEgnpx7cH/AD0TUL1NDieOLc11I26Hdg4Q9GP19PzxXPIsrTKzMXd+Sen4e1bJaCStuQeYz3peWJXIPAYdK0xsZFuJY9hU4yD27fXnP51UWW3ikZizNg4IA6/0rQtrxpjtjs0EZ4bcTkj2x06e9TO5TkzW0TElxG5GxIm3Aj73X+f+FS+KpZbjXYx5MjeZCrpGRjGehGc9cD9an04Pa3KLs8tGQbRIMbyRnBOe3p3/ABpfFNw0viWNoXaMpDsYRndgiR+Byex9T1PJqk04k9GOs9PS1jimjSVpc7/MIIUMMDgr97np/wDXq/ealp9nZPP5Je9CEBTn7xAGc8ZDZ7HIwTjsdjStINlbrcTNFO6x5YbSenUDB6YxnAzXJeIZrjVtTlELFLRHyxLcO/pxgYHPqBzgkEVrK8UPZXMmC9V5zJfIHZiC7x9euSGH+e349E0MOpzyssYi0+AExxpgb2UEliMDJPIHAxkD1qrp+kW5mTz4yHkjDs6BmaTBOBtJxnsMY6+2anOlrJrBgh81jCqxqHYABiT3B/Hj1pRT2Yn5BLo7fYUeQyeZP93jOBjgY/4D+oHtTLeK700+TcQyeXKu0EDhAc9PY88fWu0tNObS2WWU/awrEAuc88knvwdvfnr1HNUvEOr2Oi6VJKIo2mYMY0OcyO2OCBgjHXrwMHqRmuRLUFE868T6hYXMlvCFlECDf5ac7yRnJPGM59On1rKttTtbdGEdqys/pjAA7VmTyy3lzJLKymSRizHGBk8np0p8SfOGzwOamSvuatIvXF7e6tOoZVjSMHaq8BR35P8AnpW1Fa+Y0S3LeaW2ohc5I7Dk9u2D61lWNu+WMMXmOM44yMdzj8K6GLTt0BeaMltnAUYG7txjvx+eayerIlJvQoXVr9niEacsw4yeF5Oe1Oj1zUdItkhs5jGytkOwDEAgjABzkcn8/XFaIW7jiZJow5CgRsU2sMY44xx159e9Yuoyxy3wtxKgkHJjDZxnt9eP5VCk09ApRblodNpHjvWYU826MF4kZwfNwrDGPukcd+4rtdF8XWfiKXZtnhumQERsCQ5z82GGfzOO1eV2elmULIG/eZ+UKvA/H/PtXr/h/TLfRNOggjU73ALl+PmIzgg+nH5HitKNWc52T0O2zW5s7ER4trlWJJ+XHGMdc+9MkldnWNyDhsOwGMn1747YHpR5YRY1RSEycZ4Ppz24qASgH5UYYIKjoBnOePwrtAoqmMxg8Y5wOuPT8qwfFWryaDpD31sgaQSKkeRkLnnJx24x9cVtjaTvDgDjKgZ/P8qz/EUVpc6BfxXhUQtGcuc/IRyDx7gYHeoKex4deX0+o3j3F1KWlkO52PX8h/KllvHtokggPzEcuV7E9KYoXzMMpXn7x9PpT/KM18cLxgAEjHas5Su9TklK+462F0uJPMY8bsZz+dRLJcXLMzysd3JyfT2q9NcJat5MSbpu7f3R/jVZFCAlicAcAfpUXIuTRXCxxpGqbtnG7PIJHb/Pb61JLMflihY7W+7jjI6E/wD1qihtg2C2eepP+NPkuYIphEF8wDuOi8dv6/5In0FuDkbdgBGOv0qaPkcs2cDj0+lMywhd3VdoBfrgH6fy+tNt/NFsCWDE4wPSk9iWmadxbCc2lw8igoCjqwGFAIKk/XJGP9nv2q/aEiQfZRnb0cjGOvT3461Zt4pru3ZJWMjPwgbnLD7oA7k/d/4FSRwxrZfaJgUg5IJOAfp6/wD66lPoDdzOaEhFCKc7gMjpWtp8HlsoZ1jyN2SwFU7kR34iMORBEOhBG9jj/P51qx2QibdIjMzDdk+v40pNbCZq293ZFYrZBNPMWQJ5I98cd8/TrU19pyXHji9e7nZbaPynkMoOSCisd2eSeuc8nuaueFrEvfxXARVC4K7uxXnPT1H6+1Z2uXE76xLDbzgZWJZpFJ5IQAAY+g565HaqXu6lL4Ta1nVSQmk6X5pBH7zkDZkDv69gScDOcbsEU9J0PUYnixMhVpAHWTOUHTIHBI5x6H8qitUAfbaf6xmGUUcIAc5GCcnnJwPeusgkBmPnm4iSJ+NgJRWB5bGTk9f4j3wR26Yq+rDccI7y1mlgihtZDKGkduW46D5c5HQ98ZHaqJtriCXzZQEdXyzKcH/e3ewHrwcVbW4uLq4DAB26FnB3YDbsDjP8R+uD+DHlYIWmdUQEArIBtIHJB7Y4Y/hVMNzQ1W/W20iK/BVYRF+7Ze2OVzk46H7vcjbjOK8R8Va3PqN7slIynYHIGefzOcn9OMAbXi3XLqaT+yYHwIRiTDYPXIUAk9Mgnvu/3a5S10+eWZTKkkqu2M4yc/1HIqJXerOhUZcvMV4VZmVQPmPpWxZ6ZLIpkYfKmM+/PT9a2bLQEjUSXeNxAJRAC3HQY/L8q6KXR2tLeCVo2MZcq0YGVRuSuD3JAPI9OvNZay1RzylfYzdO0mRo0SGMxxysAZG4Oe4BOMDIB+g64zXWzaY9tp0DRyeYiEFo9wLHBIJz1IyDwc+/arEKobTZtAwuIwrc7uOv+cVm3Gu22mts3LPdEAeUgDbc5+9+XQe3AqmlFBEdqtvb3Qje1RncgCTc+MewI7nnr64xXnmuaZejV4XsrVS1su4+Spx7hse3B/Hmul0fW5dLLreuymQGNTg4YMevseOR7D0FZGq6tI9wlrYsVlkKiSRAd6jIyxweOuOfQY75uPKo3PRhFKOh1nh2wiluLMl1w/zoCDnAGe54yePau/MqbcHMnPQt1z7fh6/zrzHQNa/si6R5bRnjZCieqgnkjrk/zr02GeGWFLmJwY2OVZBjI6/h6fhisMGoK6iZp3Hytt28eYdwOBgYH+c09ERAA331Hy7c8dv5kD8KRpl3jdtBbC4HOB379z/KnxuMblMigtwUHXvgen+FdwznyD5fyYLA/MQf0/8A1Vk+KrSW98O3kFvHuYorBVHUghiPc8H8a1wpJbI5HHv9M/lXL+M9ck0qzW3gbFzcAgFT9xO5Hp1wPx9KhblPY8xSRIkZnA+UE/U+lQW80qgyMFIJ47Y+lSPmRypY/P1Przn+lXBalPMwR5QQKx6Z7/5+lYVGlJnHOyZRt4XknJZclvmOB1qC4nk81o7ckIOG/wBo5/xqzFerDI626sc5Cyk/kQKbHEbe3aUgkZwMjjJ/yfypbO7Fs7shWSd0bJC8ZBGQafDH5a7zkgdgOp+v51LDDNOchWI9F6VIgtYpCJHIIJDDB456VLkJvsS6dYz3KsNrOrEGT0x29hzjn/8AVV2PyBDLDC6SSAnLqAScentgdR2qtPqcS2QtbZeZRh5OhAJ6D/P/ANatHGYof3ZAlbABPUUn3E9dzTib7KISufMb7vJ49/5VFqdnK188ZZfs6n90gbgDqPrx3q9BpxtdNjvLqZX3viMZGSM5LHPJ6dwewq3JCl5FBdxrJmNTvVzk7Nx+b6dahtxYl5EEdmINLeQsqIiFgzev+NNsdda4mNr5Bmj25Uk8qOwyBzRLKbqeJVUi2j5VCANxHc/56VeESRTzfZ0jQ8MWCj0HJP4mi65WralxqRUHFo6bR11CfTby7hhKbVZFAPCNgHP48n8PwPL3u2fxNqb7WdReysSCOV3noe3X0xXe6OdunrJD5jRhwjsVJALuoJBx7g+vI/HgdNlVROymR5XDbmYevU1ctLJmb+E29PhiMhSS4Vmb7kAf5pgD0BAOAB65PfnGK7GRHEfkyRrFDGSoCYwMY69vb8PQVy2gsq39tAYGaTY7E4w20A8c9sj9K19Y1ddLsJbi5AGQSsakHkgYHf8A+t/LaElYat0Ir+6isrqGRyoUkswPQjkAqOOBtx78965jxJ4ue3UvDLuf+EfeDSY4J9lByQepIHQmudutTvdZ1BSWUb2woJxkk9z1x7+341mx2b6tqi29ll4UxHEcE7gOrdB945PI4zjtS5r3Kj3Y3S9O1DWdT82JXkLn962QMds8kV31npUb3wjnbzHiwdsYODz3I64JHcDgc10XhjwpHpel3H2kgOQPmHIIPoOp/wAfSs+zeCC7vbl7qJYE+845xzjBwepJB/Cq96yuW60rWRQ0u126hIhkBMbEFs4z7/pWxf3FnY6Usl/MsKLJvjXpuwOVAHtn/PXgr/xhJBdznTokO6XcJJEJ7+h9ff8AXisW4urm/dTdyvIw7noPf+X5CoTUVYyUbbnUax42mvnEGl5iiQFTKwAL9AMenQ8n+92rHgv7u2RnEztE/DruI385wT9f8ms6JUjAKsnPP9BUkUfnSBVRnGeMcVnNtvUbsdHY3tvqeoxPPEBEMAwsflP888/0q3GlufEEjfu7ezWTaXUAKAOp9Mdf/wBZrmryMfu41AXc3Q8HA6cfj/Opo4pmg+zMCY+T937p/T0+nJrJ9mNSaVrnX2ePEviAfZQYbGJRtjQ7CwXqfqT39/avSYo0ht44snCIAoycnHqc81xPg2OKBo4Q0CFuSrEbncAYxk9vmJx047Gu9Ayfu8KOp9Ca6qEEry6s3pbXGYi81CS3lqCOD1J5496WJizbWAzwGHsAOnv+VB3TBACMfgQc9qfCoUNjKZAVRkH9PyrpNTn1++SowezelZGueFbLXJFmllmjmCbFZW4A5PTHue9a5wCFC5zjocVJyyHgZ7D0qCtzxzVvD99o1wI50DRSnEcqjIf/AAPtWHeEvO8Sudq/KFB4/KvS/G+tfY7UaXEivPMMyAjIjTPHXjJ/Qfga87EbtdMCNzSc56nJ5rCbXNc5qllLQbBHFbQtJINx7L6mmW4eUhZctk/Kccg/4dP88VZdC6Lw7BDnjoB05H5UPG5j8tf4upx19qz5jK5JGy21nLJ5reYRtUIw5J46+3X8KoxRrJ8hIU9hjr/n+lW44/JGxoi0eQcAHIPqP8P/AKxE0Vi5EcjJII3Hykr1/wA4/SpvYWyKcsUSyog3HjkjpVy1jSSQFSVAJY7xnAH0B6Cpr60MOqNbJHsMQ2MGIJLdTn0IzjHqK0ooTb6ZcS7IwioV5JLc4wP19KPIlspLPJdMm/8A1ajaox90fTpk1o29wsMrHyxIW4YN07dx+I/HpVOEkxAsuAcbmXgnHt+X5U6Zx5qwLvKjOS+O46fr1zSvfcXmS31ubd4ltn2xOuQw+909O3SrcMaL5ELuS2DuHqSQeT+J/SpbUJNFLaeZHk4aMDsfQZ9cY/zzUgWaaSVCRGI8ooJ6H+fp+VEezHONtjpNOluv+Efnk3jykV3C91KxuwOc8cqTj29qydGjAspMRqkbrguZBnHHI/T6VoWElvB4Y1KaQ5u40b7xOCGR06E9cuPz96wLZLuW0a+aZmSFcEAALgkdO2en5GrT95XNKSTklI6FBbWQe9dpiSp25ZtzL+f/AOr378Xrms3Gr3DO52QxZB56f5GPxrS1DxDEbE4k/dhcHDfeOBjPr6/hWPDE9mn2m4jDXbEPDbEArFkcO4PfHRfxPodajVjrrRioj7exZET+0LgWiTJwoBMgQ+w6bh1JxgD3rp9C1DT9Cslls7USSYYb9m7DdRndj07e/uK5qGyNz5k00paR/mZ3blj1PNdFLbxW+kIvnBS5ysaYJI7nOPTP5+1Zxv0OKUr7DL3xXqt1vCCOMMdwX7208ZGDwR9RWOsMzWwmklMu4CPLMSwAH16dKvrb4uYI49u7IYsecenFW7mKzsbOQ3U5CcgRhufYe/H4dBTabJu2ccscSyFDneD83HQ1PJH9oZViQAc5J5B/Sjz7VboTGNgsjYRB7Y9/pWvbxRvA0q3G5pFIRIlJKtjjOehqHfctxklcyLe2ikJj3DdvwQRggf5+tbLxw2rQpEI2nKqxiUcDjoT64/nU2naRbhQ0jb+MlUYfNWmuntbXzQrb/O48xowcnvxwOnB6dB9KpJ7kN3M6HS/tWoCa42QxkAsRgBB7Z6+uK6FYVtoDLGphtFXKqOWKgk5Ldu/THSp57FP7PSZQoMbKvl7euePYg5x/nNLeSaeIJ7U3iS3EwYCC3+fbzjb1wpGPXPPtgv2dmM5TR7a4uJBsRZGYlm8wgg8En+X5++K9L0e+vLOFUv0kaMgFJ5DuMZz0J6ke56H1HTkdBvL7YLTSrKKNiNjSO5cjOOegA/EHpXZ22l3F1F9q1CV5GQbCASqHHHAGM+/T/B042+Hc0p3vdG4wbysBcbiT+OO/pUkcQVQq4LA8D/P+eabGCFG9QXIIUAD1OOlScDJVRuHQsfaus6TnvldVbPTkn19aTG0nJ5zwTn3/AMKTGFCHgck57mnI2VPzZIP0+lQWcf4z8OxypLq9tK0cgx5yEZDjgZHpgfh3+vn8cr2zee8Yc5xtzgn0Ga9ylhjnheKRA0boQQ3dcHIxXE674Sia2jm0yJj5Q+ePGS4HAI75x+f164VIdUYVad9UcQgkewuLo24WOIKB83Vien8/yplvdNdTJH9lyN2OGzWjdgrpKwxgkNKNy8gdz+P/ANeksY0tMTMjIVU7iTn8vw7Vhoc11YzTdzySy7IliU5ABG5l57Zq7ZW8s83myTODt+eQntnOOePw6cUsSJMzypFII2csN3OPr2p7y/umt4SGL8OQPpS0E2MS8QyvM8Tgbi52ktnk4z05JOMjH0qzujl06cRy7kCgnrkncM/Tj19KiW18oJu27eCBjOe4pZomnlj2xlUUfIB6+v8AL8qleQrrqIBMkJkRuNwH0PP+FXbYxbELiVvLAHpkkjHJ4x/j6VO+n3Vtbr5hiMJw7ySMVAOCeSPbPXPenDUNPWKeCEXVxGyh+IhtBA5OCRkDnt+VUvdeo7AtwolkdIQC/wB09SM/zxwP883bmzk+xvMhMUz7fMyOoHf26VUhu7eWQvFDMpf5UPln8xjPWtaKSEPi4llR41wWaNsAenQ8fhirdmrjS6Mo3TKPAYEXMs7mJVxxhpI2B/8AITj8KxdTvGs7aLT1LT3Mq58tBgAZP6e9beqFIbeJLdY3SIh02nOxgHZPl74MjNg4GMZ4rinjM0jxWx8tCT5ju4Mj/wC8f6UKcZbFuHL8RJJehZhIiQzXRPyMBlIPp/eb3PA7VYsrPcS026SaQk5Y9z3JpltZBpEijjBUHO48f5H+ArQglaeZLezBCjIMijrx0FNESqN6EliR5+FR5ZAfkRVz37D+n+Faem2I1Gae4duWGcj+HHGMDjOB+NTWto1vpcrwRqGlHk5I5OeuPwB59OO9QSat/ZatFHMoRCAwx0OM8e//ANcd6uEeZ2HTpuexV1+c6FfG1s2MkhjVnkccjI6D/Peufis7nU7kSTsznIzg5OT7VqxW1xrerSF2UMxAVsYBXH8x0rqLS1stM0tpzcxo6yIrIxAJB+Xj0OcDJ7/qpRd2hyXLLlRzmreHrjThaXsltGII8xbSw+Y85z684xWr4Y097eWa5ltjH5j740ZDgAgYODxjnjjn1NXtf8WWkkNvZ28f2pYpN7qf9WxCkZyev5YrlLjWdVvZJHkmbZJwQv8Aic+vanKcUuVGsqt4cp1sUUVjHNC93FGLefDOHGT6HH0J78ZqHVNaU/ZprC2E8qrtaYykKoUnHHfrxiuLijluLg5JklbrvOT+OTXQeTJDpcbSEAyMQCQCeBn5fbPFQpu1kYaLYgu9T1rWCYJZfLhc58mMbQxPUnHJz710fhzQvs8Aubi3cMpDbMMPdT7jg8Dn9KyLCf7A4kkj2PnhXI2nPPf2z613tnqD22lNLhWuGAjWM+pI7+nB5qqceZ3bGrW1E8P6fNYz3IjVo0d8scYOT1A6flz/ADrpEwIyCWLDPJzWNbSXEMscjF384gON44OOvHXnitwR/u1QjpyePSumG1jopJJEYySnygjrx16//rqco2QASX+UEjnAzUOGO5w3B6Hv3pVdo1AJxJnGGGepNWaGKVBUBuQByKYUzIxX+Ikj6cYqR2LN2546VGSFZRnsRxUFgvCeY3HAGTThtGFGApB6HvRwBtHHA6j/AD70HgL0GR+lAHl3iK9a91ue3jjjEccjDbGoyWBIyfyz+NUvs0riW3XcdpK+3H1rZbQtUt7gpFZOzZ+a4Klwc9xVa90DVI5nuCl0EJDZGfTknHTnPWuGUW3exwyTbZALQGKKJ9xTrtB6tnrjtxUCw2ovJGFzCYkJY8jt249/6VB/Zon1QM8jNEWXdIQSQDjP5c/lWjaxW9po94k/LvAVGT1bqP1xTUb6EabEB1WxWABPMkPUsqfd/PFO028mvrlbO1tQHc/fds7fcj2+tR2lh/oriQIu5dwGe/Yf59a3tH066Rg+nwPJMFKh3X92nHXJ789KIxbYlq7JGWtlc654gmS4kc2sUzoiqvCKpOMKOM/410mk6VGtsEjtmlfy/LcJgc5PUnjPtmtjSfDSWzFr6ZrmeVi7dlLE8k+tbjRhWAUKip90KMD8q3hT6s6I0W9ZHM6fpmoWMOxba3UgZWSVuR74Xr06Z/pVwaF9pl3aheedEefs0S+VFz6gHLd+Cce1bLgyouB1JGMZNNVdjYPJIA+la8i2NY0oo47xHoCXutwQxukC3cG1MAj95GeAceqn/wAd9sVxl94evtKuDHNbkOOV8xQwb6HkH8DXofjO6awh0m4Uncl8p/AqwP6GunntoblQkkSyRE5KONwPQ/zrmnT/AHlu6CcObZniYMiEI0EexwQTlh/MkfpViK8SFDHBG52ZAUyDBPcjC+35D8u91bwZb3CFrB/s8p5VWOUP9R19/pXFS6K+mXwTUbdvlO4jgDae4I49KmVFxOWcZR+JGXNrF7M4hdQVGRgO39CKoXFqLm7Jmi3ueCNzEE9+/tW3qzWS6xcQ2gURqVVZFyRnaM5z15zzVSODDKWdix5HPFLlaejD2kloW4YDp9hNPGfs5AP+q+UZ+g/D8qqwXN89ypjuHeQ4wGOc4I//AF8+lXdSvrcWiWCl3l3hmx/I8j1B/wA8T2N1BphFyIJBI4YIpPXp1wcgcjt/Kq5NdROTY6W0gfVRFfXMYlVA0qR9SQMlQT1J9PfFRR2iuZriULFGMgAEfL6c96bpWj3Wp3ckjAvI7ZckHnJ9vyq7qscem3Frp8LfaHQeZIZDklj0A9MUWsr20Fa5Z0iwjjmmnhiLlcBUZeSTgZ68cn/9Va2sWDGe1NzLGF8vciRnODx/P39KzbC/F1fxRpCysiglMfKTjg8d/c4Fa9xf2V9rjSfaA9vEuyAI/wA3rnGD3J547VomuWyGlcuaXpFne3ImuAhjiGUiOCcHjJPTk57dh7VSbSLe88U3kMqERJ5e1sckbV4GPoa3rGezhtLi6cb0jbGMcE4wRjvk/rVq0EkMsYkTbJMMtgcDjgZ68env0rVwVkUldpFywsYLKBDFbqrIAUXrs9RmryEFSD1Yd/TtVeOYyIAMghepGeam25jOW5znrk4rVKx1JJKyH7QDnjByBz161HMN3AB4POO/BxSmPd2OAMdx26/pTgq5KqoBPTimM50ncwVTkj8afkFsn3yD65pQnTkcZGce9IB8+AMjPWsyh5788E54HSkb5dvc+nvTkXahGTwOnem7cnO7B7Y5/wA9qYxVkLOCQMHnBHapCgcErxxg9fxqL5ecZ68VOoVd23qRjrmgRTlsrWZi8ttC7YwSVBOM+tVhoWjnEn2OFz25JrT2AggAE+/pTygBUKR2z7ClyoXKnuioun2cZBS0t1O7IOwDH41Y2bQScZHXJ60hyVJHIHTApSu58AZ5460WGkkPVgzcY9j6UORv4wOcsaTaQM579umKe0YJJJ4OPzpgJ1IONuD/AJ/nSJhnGDgLzz6ilyNuSMAjmo8qpxg47YHWgZx3xLkA0qxVcg/aNw/AGuws5lls4pAW+ZAetcZ8SQzaRYSMMfvzgenFdH4bn+0eHrNsZJiUHn2rnq6VYP1EtzZbGCSD0zj8cVWv9MttUs5ILmPernALcFcc5B7VMWBQk5z704P0GcD8u1dANX0PMPEnhy60+6Fyyho3OPNC4B+o7H/I6Vk7VjYrC5edm4BAC+nI6d69pZI7hZEkRWVhjaRkEc9q5PVPByxubjS8Zzk27H/0En+v51jKl1RyzotaxOHn0VLK4i8xkE8sZmMeclAemSfzq9YN9suYftESJHACu0jrkjnHbt+X0piRS2l9LLcKyy7gW3g5UY6c9sVNd6hDqGqzW/lxpCYlRWXJ+br149cfh0oSRzmi+vWlpqMp0yNrhvL2swXClucEfTI/I1n2Wlz6lqL6ldgKu4FnXPHAxjOT0xTl086dcRpCVckK5GfmAIyP0rb0e/X7dNBtMUcYClG79M/L3os5OzKv3NzTtFgs7eaYRgzSnKsRnj0Gec1yvh6yhvbUwzQZfemHPPy5HA/WugufEHnX8unaftkUggu+P3JOe/cj9Km0XSESyiuTg71Dqe549Ox5FaOKbSRSi5PQuxadBakQwK0ibRs2ccgnnP5f5NXLe0aMkSzPLt6Atnbn/JpI4h5gCgBRnJ9athWWUbe/GPX/ADzV8qOmEOUi2OH5XpxxnmrKHaMnOB7U4IeckZOSM9jQrHG0k4zjrTLHruYruAAHJxzilYrvJJyB/OmQ5bOTjvx3p8jKSSOhpgf/2Q==",
  "imageHeight": 256,
  "imageWidth": 256
}
