# Supplementary material for: Deep-broad learning network model for precision identification and diagnosis of grape leaf diseases
Source: Front Plant Sci. 2025 Sep 10;16:1611301. doi: 10.3389/fpls.2025.1611301 (PMC12461735; doi:10.3389/fpls.2025.1611301)
Supplement: Supplementary file 1 [file DataSheet1.zip › B_r00003.json]

{
  "version": "5.4.1",
  "flags": {},
  "shapes": [
    {
      "label": "leaf",
      "points": [
        [
          147.5906432748538,
          178.58479532163742
        ],
        [
          158.1169590643275,
          185.89473684210526
        ],
        [
          166.88888888888886,
          192.03508771929825
        ],
        [
          173.02923976608184,
          198.17543859649123
        ],
        [
          178.58479532163744,
          212.5029239766082
        ],
        [
          181.80116959064327,
          220.98245614035088
        ],
        [
          187.94152046783626,
          216.88888888888889
        ],
        [
          194.08187134502924,
          223.02923976608187
        ],
        [
          199.34502923976606,
          221.2748538011696
        ],
        [
          205.48538011695905,
          220.39766081871346
        ],
        [
          211.62573099415204,
          223.02923976608187
        ],
        [
          213.0877192982456,
          216.01169590643275
        ],
        [
          213.3801169590643,
          209.28654970760235
        ],
        [
          213.67251461988303,
          207.53216374269007
        ],
        [
          223.02923976608184,
          202.85380116959064
        ],
        [
          230.33918128654972,
          200.22222222222223
        ],
        [
          229.88866799204771,
          195.39562624254472
        ],
        [
          227.10536779324056,
          187.84095427435386
        ],
        [
          232.0755467196819,
          182.27435387673955
        ],
        [
          229.68986083499004,
          174.12326043737573
        ],
        [
          233.86481113320076,
          164.97813121272367
        ],
        [
          235.45526838966202,
          161.39960238568588
        ],
        [
          233.86481113320076,
          156.03180914512922
        ],
        [
          232.4731610337972,
          153.84493041749502
        ],
        [
          229.88866799204771,
          152.45328031809146
        ],
        [
          234.06361829025843,
          147.0854870775348
        ],
        [
          235.6540755467197,
          142.3141153081511
        ],
        [
          235.25646123260435,
          137.1451292246521
        ],
        [
          232.8707753479125,
          133.36779324055667
        ],
        [
          229.68986083499004,
          131.97614314115307
        ],
        [
          227.50298210735585,
          131.5785288270378
        ],
        [
          231.87673956262424,
          128.19880715705764
        ],
        [
          232.8707753479125,
          122.23459244532803
        ],
        [
          233.06958250497016,
          118.0596421471173
        ],
        [
          232.8707753479125,
          115.07753479125249
        ],
        [
          228.69582504970177,
          112.69184890656064
        ],
        [
          226.11133200795229,
          111.49900596421472
        ],
        [
          225.51491053677933,
          103.7455268389662
        ],
        [
          225.71371769383697,
          96.19085487077535
        ],
        [
          228.49701789264412,
          91.81709741550696
        ],
        [
          224.7196819085487,
          86.25049701789264
        ],
        [
          221.93638170974154,
          85.25646123260438
        ],
        [
          220.3459244532803,
          83.06958250497019
        ],
        [
          218.1590457256461,
          81.47912524850895
        ],
        [
          218.95427435387674,
          77.50298210735588
        ],
        [
          217.16500994035783,
          74.91848906560637
        ],
        [
          215.37574552683895,
          73.12922465208749
        ],
        [
          213.58648111332008,
          66.36978131212724
        ],
        [
          210.80318091451292,
          61.20079522862824
        ],
        [
          209.610337972167,
          59.80914512922466
        ],
        [
          205.83300198807157,
          59.80914512922466
        ],
        [
          201.45924453280318,
          60.80318091451293
        ],
        [
          198.2783300198807,
          62.99005964214712
        ],
        [
          196.88667992047712,
          63.188866799204774
        ],
        [
          194.8986083499006,
          61.20079522862824
        ],
        [
          190.72365805168985,
          64.58051689860835
        ],
        [
          186.34990059642146,
          65.37574552683897
        ],
        [
          183.5666003976143,
          53.44731610337973
        ],
        [
          181.3797216699801,
          52.05566600397615
        ],
        [
          176.80715705765408,
          52.05566600397615
        ],
        [
          175.01789264413517,
          51.65805168986084
        ],
        [
          174.0238568588469,
          51.26043737574553
        ],
        [
          170.64413518886678,
          46.29025844930418
        ],
        [
          167.06560636182903,
          42.71172962226641
        ],
        [
          163.88469184890656,
          41.91650099403579
        ],
        [
          158.9145129224652,
          42.115308151093444
        ],
        [
          154.73956262425446,
          44.69980119284295
        ],
        [
          152.95029821073558,
          46.489065606361834
        ],
        [
          147.58250497017892,
          37.741550695825055
        ],
        [
          143.20874751491053,
          31.976143141153084
        ],
        [
          139.23260437375745,
          31.37972166998012
        ],
        [
          134.06361829025843,
          31.37972166998012
        ],
        [
          131.47912524850895,
          31.976143141153084
        ],
        [
          124.91848906560637,
          28.000000000000004
        ],
        [
          119.94831013916502,
          25.216699801192846
        ],
        [
          115.97216699801191,
          24.023856858846923
        ],
        [
          109.610337972167,
          20.44532803180915
        ],
        [
          104.8389662027833,
          17.46322067594434
        ],
        [
          101.65805168986083,
          17.06560636182903
        ],
        [
          106.03180914512922,
          23.42743538767396
        ],
        [
          108.01988071570577,
          28.596421471172967
        ],
        [
          107.8210735586481,
          34.56063618290259
        ],
        [
          106.42942345924453,
          40.12723658051691
        ],
        [
          105.03777335984095,
          41.717693836978135
        ],
        [
          101.06163021868787,
          39.7296222664016
        ],
        [
          99.07355864811133,
          39.33200795228629
        ],
        [
          95.69383697813122,
          39.33200795228629
        ],
        [
          92.51292246520875,
          38.33797216699802
        ],
        [
          90.92246520874751,
          38.73558648111333
        ],
        [
          92.51292246520875,
          47.28429423459245
        ],
        [
          90.52485089463221,
          54.441351888667995
        ],
        [
          89.92842942345924,
          58.019880715705774
        ],
        [
          88.93439363817097,
          61.7972166998012
        ],
        [
          84.95825049701789,
          62.194831013916506
        ],
        [
          79.78926441351888,
          62.194831013916506
        ],
        [
          77.20477137176938,
          62.393638170974164
        ],
        [
          77.20477137176938,
          69.5506958250497
        ],
        [
          77.40357852882704,
          75.71371769383698
        ],
        [
          73.02982107355865,
          79.88866799204771
        ],
        [
          71.0417495029821,
          82.67196819085487
        ],
        [
          56.528827037773354,
          85.85288270377734
        ],
        [
          50.76341948310139,
          87.84095427435388
        ],
        [
          47.98011928429423,
          89.03379721669981
        ],
        [
          47.781312127236575,
          94.60039761431412
        ],
        [
          48.17892644135189,
          103.94433399602386
        ],
        [
          48.37773359840955,
          111.1013916500994
        ],
        [
          42.214711729622266,
          114.08349900596421
        ],
        [
          36.25049701789264,
          116.27037773359841
        ],
        [
          39.63021868787277,
          122.03578528827038
        ],
        [
          43.8051689860835,
          129.98807157057655
        ],
        [
          44.99801192842942,
          131.3797216699801
        ],
        [
          42.413518886679924,
          134.36182902584494
        ],
        [
          35.85288270377734,
          137.74155069582505
        ],
        [
          33.8648111332008,
          139.92842942345925
        ],
        [
          37.84095427435388,
          151.65805168986083
        ],
        [
          40.02783300198807,
          153.24850894632206
        ],
        [
          41.817097415506964,
          155.63419483101393
        ],
        [
          36.846918489065615,
          163.18886679920476
        ],
        [
          41.02186878727635,
          168.7554671968191
        ],
        [
          46.389662027833,
          174.12326043737573
        ],
        [
          48.77534791252485,
          176.70775347912524
        ],
        [
          42.214711729622266,
          188.23856858846918
        ],
        [
          41.220675944334005,
          193.60636182902584
        ],
        [
          44.79920477137176,
          195.39562624254472
        ],
        [
          50.16699801192843,
          198.37773359840955
        ],
        [
          55.13717693836978,
          201.55864811133202
        ],
        [
          54.93836978131213,
          210.50497017892644
        ],
        [
          59.709741550695824,
          211.1013916500994
        ],
        [
          66.07157057654075,
          215.07753479125248
        ],
        [
          68.05964214711729,
          216.07157057654075
        ],
        [
          69.84890656063618,
          226.6083499005964
        ],
        [
          72.83101391650099,
          226.40954274353876
        ],
        [
          77.20477137176938,
          227.00596421471172
        ],
        [
          83.56660039761431,
          227.60238568588468
        ],
        [
          87.9403578528827,
          226.80715705765408
        ],
        [
          93.30815109343936,
          226.21073558648112
        ],
        [
          94.8986083499006,
          226.21073558648112
        ],
        [
          94.8986083499006,
          231.77733598409543
        ],
        [
          99.27236580516899,
          233.5666003976143
        ],
        [
          102.6520874751491,
          237.54274353876738
        ],
        [
          114.18290258449304,
          233.168986083499
        ],
        [
          119.5506958250497,
          229.98807157057655
        ],
        [
          122.13518886679921,
          229.39165009940356
        ],
        [
          126.5089463220676,
          230.5844930417495
        ],
        [
          129.4910536779324,
          220.2465208747515
        ],
        [
          130.28628230616303,
          212.89065606361828
        ],
        [
          130.68389662027832,
          207.12524850894633
        ],
        [
          133.46719681908547,
          197.38369781312127
        ],
        [
          135.85288270377734,
          190.02783300198806
        ],
        [
          143.60636182902584,
          182.0755467196819
        ]
      ],
      "group_id": null,
      "description": "",
      "shape_type": "polygon",
      "flags": {},
      "mask": null
    },
    {
      "label": "Black_rot",
      "points": [
        [
          110.2091020910209,
          41.205412054120536
        ],
        [
          112.6691266912669,
          41.205412054120536
        ],
        [
          114.51414514145141,
          45.87945879458794
        ],
        [
          114.8831488314883,
          49.32349323493234
        ],
        [
          113.7761377613776,
          49.56949569495694
        ],
        [
          111.3161131611316,
          49.56949569495694
        ],
        [
          109.9630996309963,
          47.601476014760145
        ],
        [
          109.7170971709717,
          44.89544895448954
        ],
        [
          110.0861008610086,
          42.43542435424354
        ]
      ],
      "group_id": null,
      "description": "",
      "shape_type": "polygon",
      "flags": {},
      "mask": null
    },
    {
      "label": "Black_rot",
      "points": [
        [
          148.21648216482163,
          54.61254612546125
        ],
        [
          150.18450184501845,
          55.59655596555965
        ],
        [
          151.78351783517834,
          57.19557195571955
        ],
        [
          151.78351783517834,
          59.40959409594095
        ],
        [
          150.06150061500614,
          59.90159901599016
        ],
        [
          148.09348093480932,
          59.163591635916355
        ],
        [
          147.84747847478474,
          56.94956949569495
        ]
      ],
      "group_id": null,
      "description": "",
      "shape_type": "polygon",
      "flags": {},
      "mask": null
    },
    {
      "label": "Black_rot",
      "points": [
        [
          213.6,
          68.7
        ],
        [
          214.4,
          71.3
        ],
        [
          215.7,
          73.7
        ],
        [
          217.7,
          75.7
        ],
        [
          217.9,
          77.5
        ],
        [
          218.4,
          81.3
        ],
        [
          218.5,
          82.9
        ],
        [
          216.4,
          82.7
        ],
        [
          214.7,
          81.1
        ],
        [
          212.7,
          81.1
        ],
        [
          210.3,
          81.2
        ],
        [
          209.7,
          80.4
        ],
        [
          209.0,
          78.1
        ],
        [
          209.3,
          75.9
        ],
        [
          209.6,
          73.9
        ],
        [
          210.7,
          71.5
        ],
        [
          212.5,
          69.1
        ]
      ],
      "group_id": null,
      "description": "",
      "shape_type": "polygon",
      "flags": {},
      "mask": null
    },
    {
      "label": "Black_rot",
      "points": [
        [
          78.2,
          77.2
        ],
        [
          80.4,
          76.4
        ],
        [
          82.5,
          76.2
        ],
        [
          82.2,
          78.4
        ],
        [
          81.9,
          80.1
        ],
        [
          79.7,
          80.4
        ],
        [
          78.7,
          80.4
        ],
        [
          77.9,
          79.0
        ]
      ],
      "group_id": null,
      "description": "",
      "shape_type": "polygon",
      "flags": {},
      "mask": null
    },
    {
      "label": "Black_rot",
      "points": [
        [
          91.5,
          95.5
        ],
        [
          93.6,
          92.4
        ],
        [
          95.4,
          91.5
        ],
        [
          97.3,
          91.9
        ],
        [
          98.7,
          94.7
        ],
        [
          97.7,
          97.3
        ],
        [
          97.1,
          98.7
        ],
        [
          95.3,
          99.7
        ],
        [
          92.8,
          98.7
        ],
        [
          92.4,
          97.8
        ]
      ],
      "group_id": null,
      "description": "",
      "shape_type": "polygon",
      "flags": {},
      "mask": null
    },
    {
      "label": "Black_rot",
      "points": [
        [
          59.9,
          85.4
        ],
        [
          57.2,
          87.9
        ],
        [
          56.0,
          91.9
        ],
        [
          56.0,
          95.2
        ],
        [
          58.2,
          97.6
        ],
        [
          60.0,
          96.3
        ],
        [
          60.4,
          93.4
        ],
        [
          61.3,
          91.1
        ],
        [
          63.1,
          89.3
        ],
        [
          64.7,
          89.3
        ],
        [
          64.1,
          94.5
        ],
        [
          66.1,
          96.7
        ],
        [
          68.4,
          96.2
        ],
        [
          68.6,
          93.3
        ],
        [
          68.5,
          91.2
        ],
        [
          68.4,
          89.0
        ],
        [
          67.0,
          86.9
        ],
        [
          67.2,
          84.6
        ]
      ],
      "group_id": null,
      "description": "",
      "shape_type": "polygon",
      "flags": {},
      "mask": null
    },
    {
      "label": "Black_rot",
      "points": [
        [
          77.1,
          95.3
        ],
        [
          77.5,
          92.9
        ],
        [
          81.0,
          92.4
        ],
        [
          84.8,
          93.1
        ],
        [
          84.9,
          95.2
        ],
        [
          83.7,
          96.5
        ],
        [
          79.2,
          96.5
        ],
        [
          78.0,
          96.5
        ]
      ],
      "group_id": null,
      "description": "",
      "shape_type": "polygon",
      "flags": {},
      "mask": null
    },
    {
      "label": "Black_rot",
      "points": [
        [
          73.9,
          102.5
        ],
        [
          75.8,
          100.6
        ],
        [
          79.8,
          100.6
        ],
        [
          83.6,
          103.0
        ],
        [
          84.4,
          105.1
        ],
        [
          84.4,
          106.9
        ],
        [
          82.4,
          106.9
        ],
        [
          81.8,
          105.7
        ],
        [
          79.7,
          106.4
        ],
        [
          76.8,
          109.3
        ],
        [
          73.1,
          110.2
        ],
        [
          73.2,
          107.7
        ],
        [
          73.2,
          105.2
        ]
      ],
      "group_id": null,
      "description": "",
      "shape_type": "polygon",
      "flags": {},
      "mask": null
    },
    {
      "label": "Black_rot",
      "points": [
        [
          48.8,
          105.2
        ],
        [
          52.1,
          105.5
        ],
        [
          54.7,
          107.8
        ],
        [
          54.8,
          110.5
        ],
        [
          53.8,
          115.5
        ],
        [
          51.6,
          118.0
        ],
        [
          50.3,
          118.1
        ],
        [
          48.8,
          120.5
        ],
        [
          46.9,
          120.2
        ],
        [
          46.1,
          118.7
        ],
        [
          44.0,
          116.8
        ],
        [
          44.0,
          114.4
        ],
        [
          46.9,
          113.2
        ],
        [
          48.4,
          111.2
        ],
        [
          48.7,
          107.8
        ]
      ],
      "group_id": null,
      "description": "",
      "shape_type": "polygon",
      "flags": {},
      "mask": null
    },
    {
      "label": "Black_rot",
      "points": [
        [
          61.5,
          124.1
        ],
        [
          65.3,
          124.6
        ],
        [
          68.7,
          126.5
        ],
        [
          71.8,
          130.0
        ],
        [
          73.4,
          132.7
        ],
        [
          73.1,
          137.6
        ],
        [
          71.4,
          140.3
        ],
        [
          65.4,
          139.9
        ],
        [
          59.2,
          137.6
        ],
        [
          55.4,
          135.2
        ],
        [
          55.4,
          131.8
        ],
        [
          55.8,
          129.0
        ],
        [
          57.9,
          125.9
        ]
      ],
      "group_id": null,
      "description": "",
      "shape_type": "polygon",
      "flags": {},
      "mask": null
    },
    {
      "label": "Black_rot",
      "points": [
        [
          59.1,
          123.6
        ],
        [
          59.8,
          120.7
        ],
        [
          61.0,
          117.6
        ],
        [
          62.4,
          115.6
        ],
        [
          63.9,
          115.0
        ],
        [
          66.1,
          113.0
        ],
        [
          67.4,
          110.2
        ],
        [
          71.1,
          112.0
        ],
        [
          68.9,
          114.3
        ],
        [
          70.2,
          118.4
        ],
        [
          71.2,
          124.0
        ],
        [
          69.8,
          126.7
        ],
        [
          63.9,
          124.2
        ]
      ],
      "group_id": null,
      "description": "",
      "shape_type": "polygon",
      "flags": {},
      "mask": null
    },
    {
      "label": "Black_rot",
      "points": [
        [
          55.5,
          127.1
        ],
        [
          51.9,
          126.3
        ],
        [
          49.3,
          126.3
        ],
        [
          48.3,
          128.0
        ],
        [
          51.0,
          130.6
        ],
        [
          52.8,
          133.0
        ],
        [
          54.5,
          133.0
        ],
        [
          54.8,
          129.3
        ]
      ],
      "group_id": null,
      "description": "",
      "shape_type": "polygon",
      "flags": {},
      "mask": null
    },
    {
      "label": "Black_rot",
      "points": [
        [
          47.7,
          150.6
        ],
        [
          51.3,
          149.6
        ],
        [
          54.3,
          149.8
        ],
        [
          55.6,
          152.1
        ],
        [
          55.1,
          154.4
        ],
        [
          53.7,
          156.1
        ],
        [
          50.3,
          157.2
        ],
        [
          47.8,
          156.0
        ],
        [
          47.2,
          154.6
        ],
        [
          47.2,
          152.9
        ]
      ],
      "group_id": null,
      "description": "",
      "shape_type": "polygon",
      "flags": {},
      "mask": null
    },
    {
      "label": "Black_rot",
      "points": [
        [
          42.2,
          163.5
        ],
        [
          43.9,
          163.4
        ],
        [
          46.3,
          164.0
        ],
        [
          46.9,
          165.5
        ],
        [
          46.2,
          167.2
        ],
        [
          43.8,
          167.5
        ],
        [
          40.5,
          166.9
        ],
        [
          41.3,
          164.6
        ]
      ],
      "group_id": null,
      "description": "",
      "shape_type": "polygon",
      "flags": {},
      "mask": null
    },
    {
      "label": "Black_rot",
      "points": [
        [
          57.8,
          141.3
        ],
        [
          58.1,
          143.5
        ],
        [
          57.2,
          144.2
        ],
        [
          55.8,
          144.6
        ],
        [
          53.7,
          144.0
        ],
        [
          52.7,
          142.0
        ],
        [
          53.4,
          140.6
        ],
        [
          55.7,
          140.1
        ],
        [
          57.9,
          140.2
        ]
      ],
      "group_id": null,
      "description": "",
      "shape_type": "polygon",
      "flags": {},
      "mask": null
    },
    {
      "label": "Black_rot",
      "points": [
        [
          78.7,
          207.7
        ],
        [
          79.0,
          204.4
        ],
        [
          81.2,
          204.0
        ],
        [
          84.2,
          205.7
        ],
        [
          84.1,
          207.1
        ],
        [
          82.5,
          208.9
        ],
        [
          81.2,
          209.3
        ],
        [
          79.7,
          208.6
        ]
      ],
      "group_id": null,
      "description": "",
      "shape_type": "polygon",
      "flags": {},
      "mask": null
    },
    {
      "label": "Black_rot",
      "points": [
        [
          89.1,
          213.1
        ],
        [
          91.3,
          213.0
        ],
        [
          92.9,
          215.0
        ],
        [
          92.6,
          217.3
        ],
        [
          92.0,
          218.3
        ],
        [
          90.3,
          217.6
        ],
        [
          89.1,
          215.9
        ],
        [
          88.5,
          214.0
        ]
      ],
      "group_id": null,
      "description": "",
      "shape_type": "polygon",
      "flags": {},
      "mask": null
    },
    {
      "label": "Black_rot",
      "points": [
        [
          124.6,
          207.4
        ],
        [
          126.8,
          207.4
        ],
        [
          129.0,
          207.7
        ],
        [
          130.5,
          209.2
        ],
        [
          130.3,
          213.4
        ],
        [
          129.6,
          215.5
        ],
        [
          128.1,
          216.4
        ],
        [
          124.9,
          215.9
        ],
        [
          123.9,
          214.3
        ],
        [
          123.9,
          211.5
        ],
        [
          123.8,
          209.0
        ]
      ],
      "group_id": null,
      "description": "",
      "shape_type": "polygon",
      "flags": {},
      "mask": null
    },
    {
      "label": "Black_rot",
      "points": [
        [
          185.9,
          211.7
        ],
        [
          187.6,
          213.8
        ],
        [
          189.7,
          214.8
        ],
        [
          191.2,
          213.9
        ],
        [
          193.7,
          213.1
        ],
        [
          194.2,
          209.4
        ],
        [
          194.7,
          207.5
        ],
        [
          195.4,
          205.2
        ],
        [
          194.5,
          203.6
        ],
        [
          192.2,
          202.1
        ],
        [
          189.4,
          201.1
        ],
        [
          188.4,
          201.9
        ],
        [
          187.0,
          206.1
        ],
        [
          185.4,
          209.2
        ]
      ],
      "group_id": null,
      "description": "",
      "shape_type": "polygon",
      "flags": {},
      "mask": null
    }
  ],
  "imagePath": "..\\Grape\\train1\\B_r00003.JPG",
  "imageData": "/9j/4AAQSkZJRgABAQAAAQABAAD/2wBDAAgGBgcGBQgHBwcJCQgKDBQNDAsLDBkSEw8UHRofHh0aHBwgJC4nICIsIxwcKDcpLDAxNDQ0Hyc5PTgyPC4zNDL/2wBDAQgJCQwLDBgNDRgyIRwhMjIyMjIyMjIyMjIyMjIyMjIyMjIyMjIyMjIyMjIyMjIyMjIyMjIyMjIyMjIyMjIyMjL/wAARCAEAAQADASIAAhEBAxEB/8QAHwAAAQUBAQEBAQEAAAAAAAAAAAECAwQFBgcICQoL/8QAtRAAAgEDAwIEAwUFBAQAAAF9AQIDAAQRBRIhMUEGE1FhByJxFDKBkaEII0KxwRVS0fAkM2JyggkKFhcYGRolJicoKSo0NTY3ODk6Q0RFRkdISUpTVFVWV1hZWmNkZWZnaGlqc3R1dnd4eXqDhIWGh4iJipKTlJWWl5iZmqKjpKWmp6ipqrKztLW2t7i5usLDxMXGx8jJytLT1NXW19jZ2uHi4+Tl5ufo6erx8vP09fb3+Pn6/8QAHwEAAwEBAQEBAQEBAQAAAAAAAAECAwQFBgcICQoL/8QAtREAAgECBAQDBAcFBAQAAQJ3AAECAxEEBSExBhJBUQdhcRMiMoEIFEKRobHBCSMzUvAVYnLRChYkNOEl8RcYGRomJygpKjU2Nzg5OkNERUZHSElKU1RVVldYWVpjZGVmZ2hpanN0dXZ3eHl6goOEhYaHiImKkpOUlZaXmJmaoqOkpaanqKmqsrO0tba3uLm6wsPExcbHyMnK0tPU1dbX2Nna4uPk5ebn6Onq8vP09fb3+Pn6/9oADAMBAAIRAxEAPwC5G+1c4BYEgg8AHOD79KkLEoo2MxUEBSccn2P0qurCWbfOSrAgMytjjBH07DofX1qVZMFPL2Ed1x0wemPxz+NI2JA5EeVwxZs5GScdevYZxj1ojh82TK+YQoBY9ypGDnHbn/PaJd4kCkZbg9fy/TIxUipKyhXxn5cEpy3HGT6YHH+cICRE8qMEMQGYhscBh1HHp/hSRhC6xgFB36kHpz9OP07U4AKoUg7m+8GbBPcY46f570iyhIDgYdh83PJx6/lTEOPlELuUcH5iV689v8aeskaIYwQrouAy5weQPT1z2pqO7TEh+QMYAA24z0B70nlAyBpZSoPdV5H1P1PakBIqGWPLsxO1iQcHAx1U9x6+1OiZkkDqBjGQoOFx+H/1utQgsJJXIkjkUFju9OPUdT6+1PtpMxIiqQxbBO7p+eRwcDgevegCfyiq7XLJI4IypHY47/559qF3bEkVsOSN3z/Kc4+X8OvH/wCpIonJJ3DBwAQc5JIGOOvrn8sc023R5nYMh8rcCVAI5/H69+tADsrJCNwKyZIAH8IOBxxz0oV1C7VbJbgogI2e/H8+x9qD+5ZSw+ZQQGHXjkj+Q5656054IwzyAALwSyjGcFvfp07c5PWgB6nYpCgKVGAdxPXAx3z1/Whf3yKQPKG0FT68Dr1Pcf8A16mhTfEpTdncS2AOn4Y+vT/67FYFNzEq8gwxY9vc8d/6UwK8QkIcxhjn5lB7jjr74qwAEaRuirnI5zg/Tr/X9aVomDbwCuAVwcjI/wA8dPXNOVcFwS/IKrkfN1yQPwyPzoAVGlLqNihhhnyp+Y9+/T2A/PmnrtDIBjKA7tvX8MccYpkABXy1wAmMHr0PpnHTt9fxeshbG4GPadpUdAeufocGgkQbY4yCARuOeC2P/rdakjChWwyk5PTnPoOmOoP+TTQNwfBl+UckZznPfPYg57U+JY0hLpl35yTk8c/N6ZPA4oAg2NICGZUDep9euTn9M08qudw3IykAZOSR6n8z09RUixYZvNzwvynOeDz/APW9P1pXY5O4I2wBtzHABJPQfQ0AN3TSAEDlMAq46HqOO3X3pSVXBwMHkKRnZzn6/wCeaD90rk7iw3LycYPUjHB/Lr71KYSy7XfdzlRgfKvrjHP8vzoAQB1GcKVDNhSeTn0HXFLsYud5IXgqMfN0/wD1etN3SIqK244G4dPfNWIUwVV3Q8fMQMdjnGf89KYEEaBirBtwxgEL24wQfTnNIYgEYZ4PzEY/QEdaslVXpuV8/ewTjjmoivzp/Mtnb7/p/X6ghdjuxJ3MGGCCvPTp79KREDRs4+XIBy3r1x9KmSVuiSkRtgH5evI6/p+VMeUnHBJbAHy/X8zQBxqhJFKN1AOMjBIx0qXZEI9+SDwMHkk9v88fypkYCsGLEBeQQAeD/OnxxnDM4JG0Eg9Rg4/wqTQjMapvBkIkDDAJx+fSrPzJPvwxAfGcDkZGCB+vWo2VGVdjIVJYHbk5GR3zyecZ9qQSMJHIYgDqc888Z5/E/ieKALBCMFd9uAoKsB6D19ePf8ajVsr5jMYznHOAPb8OT09acoPyZAGR8uMenT/P/wBaotirM5Eiso4y5xgDjn2/z6UATJGXjLAhQuSTzyAcY+vP+e6uySonAfK5bHPTuce/Ue9JCxVC7DBXn5OnA6dcfhVh92xCZNxCnDA4HTpx07UAQorh0bKnaT04IHHf8R780+KXyw+A43qBt25VvUYPXr/I8VHFhZCBIuHPBT8yOPcdc9q4rx1q1xBqdlHbTyRSRxMxZH65OOv/AAH9aAO9xHCke1WYr98D2OOMdulKrBZCjRbVbgCUZ2/Tpk9K8z0zx1dRToupKLmDcMlcK49+MA+uD19aZ4r8Vy6hcm3sZ2W0EYBKNjzcrzngYHUY/OgVzS8Y+MfO8i0027k3RuXklQkHI4Chu46+oOFqPwp4iujfyXE95Ms8p+VJWLRTkDlRnO188jt24rgWfP8A+quo8I4ubK9tpk3wgq20nuc5/wDQRWFafLG5DlZXPXYZhcW4kjkHlSDoeDxjt9f896YWzJgZMpII44OBnI9PoMfjXJrNLDaBreQrLE2CpwAy4/Xv+mOemhZ+KFUr9stNpzlnj/HPy+n+HHephiYvSWhKqLqdCVfcsj7f3jbt6/xH0449uhpSSflKD0G0ZwPb37VCNX0y7Vb6K5Ty42y5ZsADPU/3fbPXH0qU3FvdsXt54nYYLbGJ25BHAA9j65yOnbpUky7kvlJgKqlVJyeOeeOeMnv608Ab32YYxngtx17fpio9rRnfI2No5Bx/nPP+elSFViiY/JuKkgsvIxj+We39aYDYZsSAklGA5P3uQf14P/6qdCCx2kIAo3Bs5A7dOvp/jSRgkoN6hkGQC231+v8An60+MkyAksqgnOSePy/woAsGKUhSvBUZC4P1HAJ6+g9vSolUrcOXG8buTtyCBzn/AOv7HjtRGxZyyRqz/dwemwnkH270spkYHYT84xg8En1GP8/WgB2VWNQpO5gAd2c9+AT/ADprBViEbMSDlV2j5iOR/MGmZVnDuGBP+swOv+eP/r09mAnBJxgYLcD5fXj8/wD9VMCRX3OXA4PG4tuOPQDv39O1Pz5kWNqjjG3nA7HjHFQBfmV1b51OMAYwQTz7/rS7wVDb1GeDwe3v+f50CJDAmFlZwMZ+dWyB7Htn/wDVUhKIilVD4yNxBOe+fr/hVeJo0GCNpB44wBnB4/T9anUx7ORyemCevf8AT/PSgByEKuEwQwwAxDe2env/APqqIs0seGLAj7vTrznHP1NShTIhUIoQ4GSaGVhIMEBhnB246HAoA5AlWj2BBHg5Ac8/kP5Cgv5aBBtYgDAznj+X+RTTMgPl4DMg+Yjg8Hoe3p3FOgG7uWkIxu3dfrn375pGgRweXy0b4A4P9w9c49M4/CnlkL+YNuAMsGHBGOhHt6D1p0MhBD8+WvG7nAz/AJ6e340xkXzMsSGKDnkDPXj1PXr60gFiBAxIFEmM5JAx6YI6446Un3jskTBYZDqR1oIYMM8jbtyW45x7/Wk3GRgjFc4ZwWIHP+QaAKrapYFtv9pWrd23SKCvtz34/L8qnSaO4DNBOrqB96NgwA9M15d4pWODxHdpGpUZBPfkqMn8Tz+NY6TPHJujZlYHIIPTFArnuARWjJO4PnOANpxyfwHWvK/Fl8t94gnMb744wI1J5HHX9c0yz8X6xYsP9I85OTtnG/8AXr+tYZfJJzQS2OZuvAOOKuW+l319aNdWtu0kSOEZkxkE+3Ws8cj2xXXeCLmSOPUYsExEI5A9QSP5E/pWFabjG6JbsrnK3NpcWpAuIXjJ6blIzXWeD7KSLTLi8ZTsmkCxjHXbnJ+mWA/A1r30UUxaN4w8bdmGQf8APrTbhDZ6EFtGSJFAUAH5lXPOO4ySefeuSVR1Fy9TFVOf3SYu0T/KxxgZ56g4P86rzsBGuQoHVSeuf88U62mFzaRyt97lHPuP/wBYP40xlVxJGRwRnpnAPB/p1461zyi72ZjK6bT6FKGSR18pQPKDbsEdxnB+vP61sW87xBHTJIOeT+mPfJ/Oq0dqkSqTJgsM8jnr/wDrq7bsIrgmOYfMD057Gjkd9TNNnXWd3/aNmjs6MFXEkZbkHpwMfj2/E1fkaIo7EsckFskjIGPT8f8AOa5OG7l02dbl5I2jkBB2Y2sM4OBjH49OO9O1fxpDZzi00+FJ5g2JZWZlRGXgjBAz0znpjuea9KlWTj726O6FRNanXDMiqpUIR8pVV5HflT/h2FNXcEZWB78+oOf8K4WLxhfRXQncq8MxUmHYuMemTkj8ScZrtrG/tdRjjlg3FTtDFlGVyB6kD0PXH6mrhVjN2RUakZbEvyK4VhggY+RicYAz/P8AQ+tLK4AO793yDknPH+JzSgKsWJYyu4jDluQOnTHepH3xWjr8pYR7fnkP5fy7/wA62KEijVwNvKjDEgYyepxjr6//AKqEiGQrqQ+CQwGeB+v+enNPiYMiliQSc8kg8nPf39TTSrPK5cZO3Kntk+38qAFCHKIFeQFMfK3X17+nentEuduAc8YDYPPfj9akgwgEmwyRr0Kg8k5/Tj9O3ZmFZ1+dRjJO1fvZ9/xpiHCERI6jaccb85Hfqf602WP7pJPHLE9fr9ev60kaOWywQ46rngjsfypz/IUYyHa2MjZyvzdv89/agBQdowoBUHHOMnJ96Q7liLMcSHk+5/z/ACprENhThgMFV4AFSh5FJQnCk/MWzgDPFAHFFZW/eM6rt6Dt2Oc/hzU4DRBgd28HJL/zP+PvS5eOBdoZ2kJYAYPQ/wD7XX2qOR/LgwFLEMMjdwMjn8MH69fYUjQeGYsyREKMndtGM9PTv0/Kmt5ahNocnkELwVGDjr9O1MkMwjDBvnwSMHjG3ORk/wCcd6eq5iDOgXsUGMYzkn/P/wBakAEk7mDKdpweRkE56+3OPxqVdw8wY+Runp6/1/ziue17xR/YFwkL2jSiRMqwO0Zz64/zmubk+IN6ZG8m0gWMk4VizY/Ij+VAHN6vcm61W7nb/lpKxHtzwKpE9s/pUt3cG6upbgoqmRy+0dBk5xUGTn1J9aCBxY4xnI600+opDx1NX9L0e/1mZodPtzO6LuZVIGB681m2lqwKPU5yfc12vhqM22iPIMF7p8+uFXgfTkt+lZs/gfV7SzS4nSFGc4WHzAXPvgcYrsdE8OPa6NAkoO8jc4HZj/kVzVnzRtFmdX4CrNxbo+OTxwPT/I/On7vLQDbuUDa64yCD/k1cuLWNHEC7h5eJNoGSc8H+Q/yKqtn5iTn+Hr7D/wCtXK4nBsNhWBIjHEnlgHeAT1Pf69vyqBXKXaqqh92UAzjO4cE49Dg/hTw3lFXUHIP4H1GabeKGkYoudwyuSOQemff6d+Km/cbberLEFuwmOXHl5AbPVeeDjPHbp/WlAMToTnepGRjacdx+X51ZaJbjazMqwsP3asRkA9OuPX/PWqz25ik5VBGQQW67e3Uduf8APfSequFtSWe7SRZfLgZFK53Hkg44/CuZvoD5gdXkBIAIZs7gMf1HT6VqXVubkwyrdNFIjHaoXd1/LB6f4UktubqY7OGU5xu/l71nd3uXJJJNMpuHWyil2ADzABnHXGQP51t6DqLaaQ6FJSUJdC2MjI7gdRz17H3rF1SxFtLa+ZMdnIYjnABGf51a0+2N2m6MsCcemB7/AM60jdPTcmLad0dxZeIzdeS1xYtHFKQodpMjPIOMj+R/xro4EUBlZF+UbslvofxNeeWUbm8SGQu3lfLHkHaCehwfwHTtXQX3irT9NubWxkkb7b8scieVhY8gYLH0wc8V3UZyd+ZnZTm3udCXwdyjzMtkA44Jxz7/AF/yHKmZd5yuRgq2ck+5wMEcfn78ZU2vafbxyPcXHlwoygSNHxKTnG3AJbv0z0J6VTufGtgkirawTz7RxKAUVc54O7kevQ1s6kUrtl8y7nTRssgVJCueOp6genbHXr7803arIscWQAOCT94cdPy/Ss3Sb1L2xEpiHmDhkDZw3B9jg9OnatAoJVCRscDlTjr+H0NOMlJXQyNi0oKMXU7sjIwSevQdP/rVJuYqQxUAjbgjk/5NI0QyDkg4yCQBu9R7fhmnbySqFAM9Tjnn1qhi7hvVT8/9c84z+dGVAAOOCMgLjGak2hTtU7lAxkLnPP0/XrTNgkyEPU9OmBigRySpEYQyMMD7vOBg+g9T9e1K8uIl+YBlByx6/Tr/ADx39qApwVSMMmcE5Jz16/gaQsABEwZeFAPQ5/x6VJoIdgwoLRjPQLj+lKNpZyrYCjbkDj1ORSMcRurqqhMBQxIx+fuTUjuX6sFVcgsxw369Omfx6UAcl4/gik0WOdVzLDMDuB4CsD7DvivNgT3716f4mv8AT7jw3eWsd3btMUUqiTpjIYZ46547e9eX5OelAmKDzikpAefajvxUMkOldb8PLmS28UDa2FkiZT9Mg/0rk+2Mfj6V0HhYfZ5bm/bcUhj2gL1JPp/nvWFeVoMTvbQ9Ru5mu7iOEBQN/wB/0HfH+fSp9UvIrW2G0gSH5SMA5Hr/AJ71yEeo3F/arcr5ilQSAwwRg/z4qxaNcXk6SXnmGIHrjr7Vwqbu1bU4pNrRly4lEU0M4UEZ/eE9wfpTWs5C7mRSseeCy9OeP8+9PuVtJHISbofu8f0981qoslzp6uZFcpkY/izgZ/kfXofeuhRuybHLTxbfmCnA7npUa75U8kt8w5QE/jj/AD3+tXrvaSAoxjIYHt/k1QeMKoBXDe/esZKxBctJES3XeBtD7CAxGTnOenoSPyqK6uBETs3szHOd/J56n3z+PFS2KQyCbzVLOmGJHUjOMj8xkfT1omGHG+LzWLcLjPGO+Pb0I4HvRG8lYfQz/NAKqVYeqnGPbA/+tU9vK5RpN2MYC9MfiMcn606GzluGLbSIwSOe3bJPPcdD68damj+yNGoO5CcAsV4yOvTqOnXnk+vD5HfUSM7VIi08K3EiKRzuHORkYOOmOePpW9pxkkihitIvLXA3EjAYN7Y/XH9M5dzABebWAZtm5n3Ahe+Of1Byfx4res/IstIaWdNpVVJGR9eARn/PrW0Fqyki3ZwvDcTypJsIUl9pIHHTOc+3fjn8M9FtBqU1/cJC8hyGlkUkqcAHnHbaMY45rLivr64uS0dxLGGYP5cchCr3GR04/pUGpNJLdCA3BIYZlz3O45Pv6/h9KOcrmL2q69Pqdz9jtGUW+cb/AFGemPT/AD9WQWTvK5kwvl8sWJzgdTj14qXSdJkeRVX5vkyQhUMSM9O/fp3IrcuLGHyfKXCnA3EDOQMEAY+g/wAe1RKLfvMEmx3hq/e01H7OwbbOm4BRkADkZ5Hv3rsDJkH5ZFBYKWB+9/hx71x9tcW8N+Gtp4xKVDBG4yAoAHtk5/Oum029+324uW+WTeykbjjI4JBx9e306V20I8sEjuUeWKLGzaCEZvzwAPb/AA+lKqRswIyuOgboecYFKQ2woBnnO3HXkdPahBlW4Ixw3bHWtwHHHyZC/LwSPmFII1IwrA8dDztPp+YpyO8imUPkOefmIOOP/rflTyNvDLk9OCeefb69qAOF4CDk8HHIGTn/AOsK5HXfFl1pF09nFaR8gNHKz7gy+pAA9+/WuuyRGwZADnoowx69fXn1xXG/ECz860ivgOYmKE+qk/0PFSaHM3vivWr1w0l9ImM4EP7vgnpxyfxrJluZpzulmkkb1dicVF1HXmkzk9KCLjienFJnPqaaD6ipbeTyZo5Nobawbaehx2NQ2BYsdMvdSm8qxtpZ27hFJA+p7D3Na7+DdTijV5jErZw0SMXYfkCPyNemTuwVIbZ/KjAxtQYz78d6xbaVxrjuY5FgWPZgtw3PXHrXnPFybbitEKMk7vojH0nwVpz2pm1C4nMm7Cxx4T8wQTWjNpNvpdurWOdmfmGc4yeuf0roofs91e3RliZI0UbDngnj+tUjcWeniS6lWSSGIHIXJ2/gBWdXnnpLqY1HJysijCb+5ARIH2NgByMD8+9LPb31s/kODtyOc8H2NdJaXUE7hJ4vJaM+YkbPyAeAeOx/pUOqNHptgztJ52+T5VY85PQHFVGj0vqR7Lo9zKtrGGWUNMpizwSqjH41q7hbQMLd2ZWAwOnzcdvz5rOimS5LFePLkKspPDEe547+tX7a6lR1Lrhg2FUg7W4/hI47evet1poyOW1ysLAxjzLltvmAkZ52+n49axmV33cfOjYxjH0/z7V2Gp3MrhPtUSxgKcRAcMBknpz2/WuZa2kWTz8MFI+ViOT6H6Z/nROK6GUkVrMGHUoWMZYOxjIOQDu+XP8An0rUkjUNGSQS5PzDgYzwAPTB6+5rGkDoVlwqvkOMkjnOMj9a6Ga3lmj81blI7d23JEcoXwOCDgdcDkHr+OJpbtFR2Mow2sdi5iZEucABGfk57g8dOO348VduLC6tLIQ3UJZom+YK+fLwPmBx9B+WOMcttNHha8k8xoyykszNJkn2Hr179612MloJLG7giJWMxrtO5AeoOfXPfP6c1ol3GkYMEVmb9Lm6DLZxKCY2IDSHGSMemSOmDyfwi1S5+2yqluxeILtwg2d84PHODnv/ACqre30E12U27kjCque+OcH8SRx9aa3miYMAEBXp0LBuvQ9O1QnpYlvoXLSa4ThEjldVZfnGSR3/AAxz/jVaULPfBpflDL0I3YGDwPbPP+c1fh1SCGOSKKMh5QBgkAKcg9Tz6/n9Ko3BEsjTSRqhbAwO/PBB6H049KfkM6GyWOGxeXIVIxkSFx1yPve35dRz68zc6tNeTyPyOSq4JBUZ+taWtXzWtnFao5kSXjYWOVHGQSDn0H0qnprwpKBLbn5iARt6g9fc+oNKfve6JvoS2mledK17cbJSV+/IOT06Hrn8a6XRtXj02JoLmfcrsHjlC4YdAd+PTHUcnJ4qKGF7pJJ1iKRs2ERO69uOhPX/AD0psqQs6kLK0nzL3Kj/AD2pQUqb0Zsqko6Hc25DRK4cMG+6AflP5d+OvvUhLYBcEEj5Bu49Ocf5+tZmgo8WlIGLbS5wRxgfT6g/5xWn8rBztwDydyj9a9GEuaKbOlO6uSBijKCT5gPI7/h7/wCFOeTqpVdw5GM+/wCVNV9yMWJUjODu5P8AnOahMTDazOQpHXOARj9aoZyDNiMhQGOQQTk46jr+f51mavaHUtEuLTO0yqMN2B6j6cith/8AWswZEX5sqg6EHBHU+mP/ANVcXrfjyG1kaLT4BNMTh5JAQg9QBwfbt+NSaHnUsbwyvFIpV0JVgRyCOopnU5xVnUtQk1O+e6ljjR2HIjBA/UmqlBA7pTl5PNR5OOtPHBrNgeyGJ4/KDSn/AFasWB68U25gZrbzYmwwOSHIBY/XHXpWN4V1C4uRBbXLtMssYCEjkEf/AKiK7CKyRcyS8bDwp6j0NeV9Xt7sjnqwcHp1OTi1CRZPKfcueCCOlQ3WsfZlCQxtIwJMhJ2g+gH+e9a18mn3epmFJkeYHAAYbmH09KwrvTtupPNPJ+5B4hUY7d6mChBtVNiaaSd5m/a6m2p2YMKESlRklfnU56Hnj/61S3G6a1WK+jljZPuSD+Ik8dfw/Ksf+00Qwz2qLFImN5z94Dp+WT/kVe1LXG1LS2t2YFvlKknBzn8ulOMkm3FvyE5+9eLOgsbK2GkRwJHsxkGRlJ3epPvkn8aQRmOQGJMMg4x/Dwff9fasnTdXkitDDdRsnJC74wAfUZx9a0b3U7U24gt5Aoc/vHbHtnp1/wDr9sCuuMoyjqS3fUfZfY5mSe6YuEwEtwp+bqTkjsDgYGeDVzVliui4tmj3R8KMhjwDk+mBg9z9MdMGCWA36wxu8kO7AO75icdR6dx+R7V0UM0SJILdcxiNmdJCBu687gATkngdOT06m4O6swWqOMu4FBLhWVVTJBO7A9uBz26dc10mjAy6WhnSIIIx82drfLuXGSMdFHv/ADGbqkSvINjZUrsGUOV9Aex7f/qqXw6lu1pPDcLIRvZSI1BK5AOST0GFPPP61EVyzRMNJWNxGsYoZYxIg8xwXaPaQuWx1A6cA9uo+lQ6jDClu05aOOMfJvUgZUj/APV1PQ+mKurYxtORFGygAttk24Ix90dTjgDP59qxNTgWytQkreaBGd0ciHcWbPAJ9Ac8Dselbz0iaHJWUd5quoyvDCTIxLhGbB567ffpz7CumttL8uI39zCBajDYDAEDP3cZyQBz+Pfms621JIdkUUBtt3JCJknnkls5wRwfb86ff+IGvbZbWISyHaFMuMAjOcEd+w6D8ayiopGatux9h5M4l86FR533ZBj5PY+hHAx0xUl1p73CSy287MxGFDLgAYyp7c5x+PrmtCxazWwhUjMkCGckgAMcY+7jBxwAepPGKg1CcWukMYz5Lyk48s43Ejg9c8dcegNVZJajSOZuJxd6jJOh3xQEKpB4YDgfn19s98V0lhZGPa0kUaykblGxW28d+PTsM8fXNRaPpctpGHmzGZFLRYUqdvGD6nOeMcHn61NPrFtBIVt1DS7sxyKflGRx6evX1Xt1oilFXYkurLzuLJ5YYVLNLyi4wVfPORycjHX9earQRiRHEqxgn5htGMnpj1/lUSWJidpjOXdgpjdQfr+X9R9asPMzRpI0YRsDkSZHX07etJruM6HS5fM06MOSzqzZ8znOTV23kDPnAHORn5e+evFV7DZJDFIkYcqoyE6Zxk5HOOvSrf3Mp8oBGVXGAPxH+ea7IK0UdkdkISEUMNwXcCCSfr+H/wCv3pfuoX6AHaOeB+BpiR7YEYOQBgAE5IOPfnvSqUkj3jcwyWOO/wD+vpVFHHs8sjiQ5zj5yxySOuD1B7GuQ8V+EZbxX1CxjX7UufNhQH97jksPfn8fr17NZd0blWwwfHX9cgUgUuo2g7cEAZBJ9Ov/ANepLPBjuXOeMUg64r0vxJ4Ni1Gd59PlRbwn94jEBXPc/X36cfU151dWs9lcyW1zEY5ozhkbtSZBb0bTBqt79na4WElSwJGd2Ow5HP8AhXXt4d0uCwJCFXjQu0kwJ3D8PTHpXBQzvbzxzRnDowZTnvXpOmau1zZRzqoZHXDrjoe4x3rzMZKrCSlF6A5ctmQ6LBFbtb6jHch42DeUoyNnJBPIHvW215cXQ2LIkgQ5ILYIHr055/yKbHNYX0KwxzQo4JVRGQMEdQRWCupR29xc28dvLcxZKMUbjHQ4x2x0riTqVZt6jcXVldo0wlpbXpkjlT7XcDcUPJAA7fl/nFSXgS8tSGH75clWyBu9valS7s9SuoZbVvIkRGDxPHgydMAntjr1q/Dc2VnIU2Fw4xhxwM9Qcc4+la20SmzCrDladzklTy5SjZGOGH4+n6UhTcAsMm7B5XpW5q9hFLH9qsY2yOXUZwAP5dfyFc6rMk24kjPXtk9/xqOWz1OOSsa0V200QjkVyCMDP8P5itTTdAuLmLN3OsMW3zFUEZbOMew+vb6Vz6MAF5bY3y7sH5Tj9e3p3rRS7uEtUhMgaNh93JIPXnke5raL7iTS3N+KbSNPjeK2XdKyupkkYZ6Yxn8CfT2pv2i3jla4V0uFUg7SOM8DPr+PrznkVh2mnidTLMryDBOxTgZ6/Me3b8+tatnJAsjLEqxRNyw7bBz2POADnPOD9K6VJu2ljRM1boRXxM0chIRfMVCygue+BngYxwffpwDBoEIS9vIZiyyhAShOMgAgg492HH1p6izgY3ELEoGzkcrwPz7noe578F2yOC4a4ZcxmGQjaRnKfNgY4z+XTpVyd7PsVbW5tpcTLO8RRQ0ibv8ARvlXjA4AOOhK8c8HPeuM8R6nNcX6wPMS3G5zkE4+VSR9OfcHnJGT2epzJY2w2sytHF5ZBj25Q5xzjGeTyBjlB7ngZhJJfuMNIA2Nsfz7c9xzjPp+lOq7+6Ob6C6bbxuxkmMgVMH5ByOx/Pr17HjnI0bLSo4riSRpS0m1niwpCFc9QSOw5/H14qeG+itbkPMfLjEeVjC5OCOScZ4PPXPar+lyR/apbiCFwZCAyEYKgrnsOuODx/Ec8VUYomKRRCzxz/uXPlSAHepLY7jj8e9QaxftFflLHaJ1GGlJzt57DAAwOpA6HHHIrd1G5jsLV2dkeIgZj4LZwNvTGGyQM4P07VzdjsMyzrIZJ2OTtGOSBnj6Ek4yefrSmteVDemg6W3ujIftEr7ioJUYVGGM5PGPU+v0wasadpyzvJCFiiXbvwwJGR2HH9O/bNSSMU0t/LXcwQtsCD5jzgZ75PHfn16VYivAsESqm2Z8NIYwMZI55Oe+P0PplJJBy6XECSWiCOOBrlgAy4bleScd/X255qnPJdS7ZbgRrG3ZR07ZPPWtm6tYd1nGJHjEbggRhRvIOeTjOOAOMdfyq6teWcd26SCNmHDiLBGeuSR/k0NeYpLQzbL7TpO29iuSsp4CnndwRtx9Py4ruLWZ7m3heQnd5asQQcgfnx9O1chDZRSzq/mb2c58xcgE9iB6c8D8q7mCJEhjgG7bHsxkA9vX/P61pRTUn2NaN9QiiOCF3IRgkY//AF465pqJ5aEZDMRknGSf0qwoCZXqFyw7fTkUsAVVGVG7cT0xn36f06kV1HQcVtDsN4xE3OWIz249c89qaxjYqAMggkuuc56Ee3r/AFo2PGoDRcqSzNjgZ6gf/XoUbkcxrGUjyRnAHrjHfr0/GpNDide8cR2pkttLRnmBIeeZeFPfCnPI9T6dDXCX1/dalcm4vLh5pTxl2zgdcD0HPQV13jzQ/KnOqWyMUc/vztPU9GP48Z+nc4riCKTEA9K6Xw/ZauShhhxbSNkmQhcjHUZ5P4VP4csrC4tRKqK90pwwkOcHIII7Afr15rsklWKWASLtVdpx0xzyD9ea82tXUm6dvvMZ1OV2Mc2ISR/szRrKWJZpASwyOdp7Gs7SYzCkkbptdD0YHjnHP4nNaOuTRWWqXs28mEbcbAATkDp2/lW5pF3Yvp8MbwLIhiGxpBuJHXPPt/KuelN0pNS1X+RvTrOMbsynWIW4lkbLg5U5ySc+vHtWxbQx3Gn28l1CyySxKxdTgLxngeuKNU0m3vrE3SD93F8xRG28delaOiatZiExtGrxhSgiYY25xjB9vSuic41Go2Ma1aMkrFKzto0IltLiUDGQ5bgjjt0Oc44qj4g0EwtLcQI2RzLGf4OMk/8A1v8AI7BWt5IN8UcfmSEKBwS+Bx0HpgY461BcxEzMUlV5ZAVKHA2jseD7c8f0Ir2KtocrVzzeMkYwSSRgqT0HH/1+Kv2kHnskMcgO5cAMf4uSCMcnOO4OM8nvW1qOiqJpDbMpI5Kp0ck9R7e3v05wMlF8u6clWjMYG2QA9eueB6f5zWShZ6mXLbc2IIxGXWePyRnDFTkL26qenT+fpVcWqG7eKNvMIkYHPG3Hbn8fbj6509Mvb2W4Q2FvHtKbd7ghCMdevBGGOfXJyM1hPdxRX9yzjdIHZsggBsnhgBjBwffr+FdEmkky3Y7C3dJIooUKRQw9cuc8g5A/vc8YGc4/CoFFvJHPbxLxKrBWAz2P1wcY4P05rGPm6peNPEzxRqCViUkYx2H4Z55/WuosrdLW0aV8u8YO3eCWB3AkE9sglvoPxokuaLZpB3Zm6k4FjM0km6Ux7QUkAJU5yxGDn04I6457c3ouJrkRuVjG8nd5akjHb7wyCOM+5rcmkDRypKpSJHMTbWyzbflAJP8AD/jj6ZMU8tjqSzCBpN2DuVeep7cjuT+AI6ULdMmW5uyppd1q0MkWZJVhImBYYfMZUH5s9DjOcnkDsa0HeG7SKfzl2W5YRGOUbkG7Bxjhec4wTkDnIrnrG+mbxHc3KStFMZAqBufkxtPT5TgY9OfbNdDd3sIspbiDaPMiHzPk5PUZxjPJ+bJyfUkZOyejZSszC1y4a+nFrFP5nlAl0BypI6Yzx6nHqxzU9tbxS2rJKTGY0ByYwOx655HIHT39RTNPshdRTzlh5MJJY+W7854J9zlefbAzzmazDRTI00qlyoChwx914988ZH/1ko9WT1uVbG2eeAO4BZ35UqTnpzgc9u//AOvTZVt54Jo0iSFvl5XIAI6t788jp0qgl5aafDPE8ihyDvCA7gQ3OM9CB0z79cc1rzVru9COIkWNgB5ZTIxnpyOnbgdKm6S0DRFrVNU8md47Uh5GOC3VEYnoPcdfT24xWVaW7yFnVGlkbIDkHJPUEj6mtK0u7KARy3UYVlIyiqCBnOfT9fUVfgayuFHk3EbMiYbY46jkEn/6/wCVLlu9WK1zIsNQXSrtHureSWFX+6hwVyfp+mRXoltdQ3FmJ7cB4wMo3AHbsO/OPXPpXnV9LHPOos4/kHHmOMc/7I9vX/8AXXXeF0MFlJE7lx5hwVAGMgZx+vqOKulJqXL0NKL1sbbEb22qF3HcAOh9c/oaIk3K2GyM5Hzc4P8AnP5015Pm/dn5cddwA57/AOff1p8JBgU9VHy8HdXWdJxBZ49ziPzNyjB/ixgfT1x+PShfnTcSVXJ37lznI4P44NMmO9/vfNkfe64AC/n0pzxIXX95tdeQxyfTj0x/hUmhHdW6XdrNDNHG0EgZWVoyc+vOeCCevrXk3ibw9JoF6qCQS20ozE/f3U+49Rwf0HrolZIyVwjKQhG3AHOePSvJfGd0114inXOUhAjQDtgc/qTQxMp6Dfmy1FMn91IQGGe/b+ePxr0OO5jTKXY82M8gN/Dzzg9R0OfSvKUBZ1Cgkk4AA6131taSxaQqXMod5P3bEDnkcfXnPP0/Hy8XHlkpJmFRLc0Lh9Ovb5fsl8okl4HmK20+2/HXkfX1qhK9zZXBEyMucqMjhvx71qaRo9tbywSXE28KdwUJt5HIPXkDj65q/qulT3YEcEZcDOdj4BPvj6fQ4+lZulTlJcjE4wbtFmZb6qYrOXG92CliqMOcc4osb5ktIbkqImIOUYfNjJ+meg44PPtSpptqLfa8zx3KkbnXBUnP90gfQ0+fw/eRybt0U5JwEDMAw7Htxg56+lZqLWiMGtLIkgv/APStyTtCSQ2FPfjua6S2kjuyrC7lluG2hEXGMlc9RntkfnyK46fS9QgnVo4Hyoz+7O/HPJ4zimQz3cEwjMZjk6bWAU8fX/P1ranU5dGjJNx3PQc2TxRiHLjdiZW+859M8+3p3rB1mw89WliADBd+VzuK9OPTGPxIPcVj2+oXIvG2ElpiW2rxtPc4+lb1hriiFIp4pAig4eMDcGy2OvTj3BzzXQ5KaNLp7mVZzHygHVSNxRR5jKcHk8A5Iwf1FamlRBZbdpY4dgyfMyAwU9Ac8ZwTjp047VJcafHfW8NzayKAQd6yKRtYcZIPIz14456+lXTprf7dbx3jMYgD5hxkBQDxgd+B2/ujkZpQaYcrTHpeOL6B4gI5JJ8YYKv3j0PHse3qOOQejjubOaZreV0Fy0QV/mU5OAGOcgLxuOOo9a5mURJqa2syExxjzBJnBBIGCScdj6d+/FakSwW8jDyvK25PzDHHRiT1PDjgfhzk1tHsOLsyHahu7tdkTKsokLbM/IxVs+wwe2Tn8aranFClxvSEDfjaZBgsRjBO4EccDPHToO8TXlvZ3W6fDuVVY9qDLjy1UnJXoSD1GffpTZJ5tSsWu1spEi2nKqrMFGNuPU4IxjnrWdN3ihvexWmCz/6ahXfFhl2HceCAARnvzgDoB6Gr13qpidI7iZnlVWQwqS+CcHDHuR6cYJIz1FYTXs0dsZH8wXDhxBuPIB+9IR3OchT68/winW0ciwJJ5ZEJf75HAXr1z16enU1Lk2/dJvY0TqUtnHJDIJDcM5d/MURhM9gMkkcdB7e1VvtN5dTsxmAMnz/L1K4Axu6ngDqTwMU65tQ2kidI3E0TAHIOFzx19cAce55NSRqqxQBZN8jtjeUOeMZyCeRnjOMcH8G076ibY6CD7NzKJIHYfLuUDPGe45GPf2q48PlRxbOXU7CHY9OcnGQR/n6VCYZI1iuZG3xuf9ZgqDyCdvHJyQOPf0qwQ1yoW2cFUcu3AHIGTgdhyfcD6caLYERapt+y2uRJs+6jbj8w5Jxkn1HQU9NNjjgSaOUNJglgnAB7flj8aLmxybZw424JbORt9M8enpxxWu0iQQwRCCRTMC2V/iUDJYk9Bx+PpU2bY1G7KVkkjwpHFGZlkbaIuvlnv9O3Oa7ezt0s44MEtlWQjrg9/wAOR+FcVAkiPJIquFQkhn4HYcH/AD/Wun0m9ku7fc7ETKShwRgjHP6Zrak1fU1pNGkZD5RyURhjkDHt6+x/OlChVKvjKruHHQ/5/n9KZ99iSowBjIPXkn8+vb86SThi43Buoz6f57e1dB0HHGM+SQ6oC4BHqeuRu7DvTCpIAAKgSYfA6dOcA9ev5VNPchomzCQ4AUgLtGMEHPvycfy7VBIPL+ZApJfqF+9jnnt+P/66RoAJYlm3pwcMudo/z6+9cz4t8LJqyfaLRQl4ibhjpKM5wfQ88H8DxyOqGSxGChH7vG7Ksc5GOeTjP5D1pFUTs/mg5IwMncCc5wc+2T1/mcIDxGx8qx1MC9hcGMlSrDBRge4I7eld0LyGFoIY4pXEybiwA2AYPf6Ve8VeHdJv4HvrmT7BLGg3XKkMr49RxuOOBjkkjrxXG6B4iNuq6fdMDATtSRuCoz0z2Hv2+nTz8XRcvfWpnJLdq52qGR2jMckezGfmb5gR29Dx3zV+C5kkfyQyZI2s3cc+31P4H3rAjufJl2yMxRMOu7IyMZz9cY/KnaXK0wfLRlzzyOSeTnOM9Rnr6VxQSTRxOZPc+Yl+8U7MWLB4gOjDnnnqR0+vFb9pqi296ZNsjRSg7cAqoIXp356HP0JrOv7P7TGJAvmXIJIOCcjrjjsQeDVNIrlUzLmPDEBmU8de45rqV4vQi7Rv6rqayW7QRxMpGTuCgkjgZ4z0IPI9B6YotJ4I7VZJlYqqDcu3ALjJPIPcD9T7Gsm4mk+yKk7x/OQCVACj3wB6Z/r7ypbyNA3lyHMi7SJCRn5uwPqQfyPrWqd2VzamlbFLyJAZpBIdhDq+cccLyPqPU496lhilD3YQhlWLbGHc53ABjjOMfXvnGPSjBMtorR3AVSGIwFAbP8OG54B9+c+vNWba3jl27yi74yxdpN2fyPcnbx/KqUVfYabZcHmPam4SMWwHKkLnac4DD8enI6H3qlKsV05D7o5s7kkbAwBg89D0J5x270+NGuZTbJcubYv8qvHh3wBtJPG7GQMA9fTAqzbPE21LpyU+UhYsBkwMD5iPcEj8KpxuVfoZE9tdRamlxEzI5OFkTjIAHp345GPTNattdyNeRPJA6tI29WZSo34+cerD8R1IFaYhW6lkMZ2K3lqDvAGTk4IyeCM5J6AH8MvU4v7Rs1gbaxZf3YxjbgYz2PAYnB6ZHJ5o+DVhynMayjy6mwSNkBBV1YkBGWWVBnrk7VPXtmoJtXWa1kaNmWBSTOEbb5mcYRTnlmOCcDgDd2FSeIr5VykLrDdSfupWVONoAYtt9SWOBx17DNc1MZV8pGDLHGNqIx3Zzkkn/aOefw9K5VPSyHKPK7mosrTy3EnkqrScbQBhOwUc9hgD6YxxVq2kMwEXmu6IDg4yCfXng9B7Vm208aWIgGRKZAQ6sdsYAO7nOMnA9fUY761vBbtEnlOjPvOOOq+hPAAyeOnX6VpEyJb1tnkWSReXEQJSc5buMZx9Tn2/Cpkhlit40IkVWc7ldW3b8cfjg1W+zzS6mzgO4IByU4PHQH2/yK2pHka0D8oWcF/Mxhsk4HPHp17jryKq6b1Y7EtxHKljGZQHL4AAx90kYzjrj9MdqktIrpYFIXag/eAL1JJwDg56j9CO1Q3GoWMUXlxK0rKcnDHbkY6njGcMQRnsKgOp3E6HyI1UZLKHYt9cHgfp3rTmSHoX1jYhcjYCQAqp0GBgn8zUlzqVsSHkUSjHlov3gmR/ezx06E1hLd3W8+aBMmPmULjG3vjvgg9a0khiuUaeF0LZ2nkZHU8genHf0pK7egJvoWleNiUlVd4G8YfcMEfz+ldHo9r9mtxLICTNl9pyQARgHr+P481y2n+VPqi207DZggBs52jPHHtXcEr5LEkJnCkKuSO3H446VpSjd37GtJdRduCWRVB5LAHPb1FSBVYEyBevTAIz9aYCwQIPlwAOnT2NNITuMDvjv/Pj+ldJ0HHxq4jLOrYJCszNgY9+PSo0dQQJhvJGOR09OMZ7/j+NI235yy4RVO48YGc44qWWONZGRpmaToN35Y6fX/JpFjBKdrou0FWycDgHAz0/z/KkMgLmMgtyWDLyev0+tRllIRuBuGxckHK9OMjnt9Md+KmEeGKzYAZs4GeRxwT9D9eaBnG/EbUyun29kCElmcySqhx8oA4PqCcH0+XuRXn+m2T6herCpIXqzDsv+f511PxB07UP7V+2vA5shGEjkwcgD+96fMTz0P1zUfhm0+zWX2lh80y7genAJXHX8a5q8+SNzGpKyubNpbQoI4I0ZYx8uEPIyMce+e/86rwZsruaJyjkHGf7w9fxGK2UhZQGQhmQjDZIwMg5Pv2xRdWcd7IjSuFkMZJJOAvJwD0x1Hr1/Lz+W68zhd2WYb93jYicE7twV03EHHPT1H+e1V7C92mRpRgspJAwuRk5GWGM8dgMZ9qILAxXi+VdMpc/NhMFe/TPHT8elRT2KxSzGadw8jEEKhBBJPPb6fjWyukrhqWJJI59JlwzBI1JUAkgso3dOMcDr9as+HnWZDMzyOxA+QL1x1AHOTjn6E+lVrOKS0E0sMkc6bTG4cZ3AKRxg+mR9MdOKpQacEXK7mjwGDgHPOMYHHc4z9fTmuZ3TSGbOvy/Y7+0uYFTaBt80Dcg2Y5APTk1ftb0PbJKGG0R4QS5IPbDY9RnBGOpGeM1lSh54YbeaIHYdy75guTzjkj1B/Ie1N+1QjfbLiTCfNuwBvxyvA55yD+PoKHUtLYrrc1XmaC53wswMyb2Ytx8uTnkcHnIIweucZpmnvJFO8LMGAZljkVCwP8Adznrnnt0PI4xWet6SwQKY4gwIU5455wTk9sZz29age7Ko0od3OCAZG3D5hxg9jxntjb61M6zSuCaudLZTTLN5Nu5DAkb4wHfABz8w+h6E4B71C5KXaRosclw7FQ7szYyOW4ABHOfu/mTWLpUk0hhjjOZHYBeSAOvJPp39q621tltGLOobJ2hxn5mPf6fl60U+av1Naa5jz/xDZX1ldyXk0EQgjfakiOCZF2k5HTDDDHGMcHGQM1hLqrzjfDePJH/ABKT8wyf/rV6tqulwahYTWd+rfZmTB+6CCRgH3Ixn2NeC39nPpGqTWznEsEmAwHDDsRnsRg/Q1tPCxeqNqkeY6u0vJSfMaRnIOQjAt7/AIdO1aZupXiZ47qQRg4QI54Pv0/+v+eORsNTEqGGUBZSAFcd/wDA/p9K6bT4HjQbmADAnBPUdcfjXM4crtY5JJx0ZrafBEwczFSwQAHu3rwTyeR6c/Sr4ieLyljRo8cowbHmYJIbOcHt09BSWKxywMJWwMgnLfOSQeD6DPP4nvV4hCpZUV8kBgRxxx2/HvW8bWEjOiMNzOC0TlVBBkAGSx4DdDnj6d+uMGRFDRO0TbI1UZDMBvJ5Pfp3/HrzioLcZUIwKoWDZ5+6P4fw/px7pFPuLeUpVA+cK3IPTJ9eh/WnewFhVAiYs33xkE5wx9PrUMdtNav5qSBdxVivO1sE9fX8P0q2jCSSNIwDGQu7eOCQewx6D+VWL0iO33q37rJIVeNvOfT36e5p26g0VXS5+2RTJtaUOHUAZOc8cfWu+O9WdnI3gcDjoent+tc74XuLW5ikKFo5ojwrnnB7jjqcEd/rzXROwaQiN1I7OMjPp1+p/pW9GNlfudNKNlclUufkMnBB+VTzjnnP5dKYrYLAluoODxuHpx9O3YUoJjkBDHbjg8ZXt/n6UsLuVZSygEgZbnken4963NTjZFKPgGPABA2HAz2AB+gpwCEIXjcORtyX6j6fmajLFpDM8eUc8c9PQcdPxqyfLEe6SRQ67cndnPAxnp/T6d6RZVlLvCGZFGDtAGD0C5z/AIkfypYkKQuoLAbSOTt6kkDOOnp9PU08eW8ZWN9spIJBbP15/wA9jQYwxGxZS4UGQjaMk8entjv09DQAydUniKyKTkFJAyfKVweCCc9+eO+K5u48MTQF5NJaQW6AhbWZyV68BS2NvOT3B9q3miJdV3kBxv4PIIHQk4wOn5++KcXWJdxXZuXYvyhh6c4+h56cfSplBSVmJpPRmVp1/Cd9jJmG7jQedABlhhc54PJx6eves1rnF0FYHGNvvjqCM/hXMeLknh8ZmXcyGYRlHibBIwEJGOnKnpXTWYXUZFZ9/mrt+ZcZPOM9ORjHv6elcFWHK1FHFUhyvQ1FvIUVJCmGIO6TbkMeDn0I+tYcknnXEheUlcYTBwPUH6c59e3areoo1vCoVWDFiGJx07e/XP8AnpFBZLLErsNsaBm3g5Ocf/qrFyt7pFmy9NPss3tJGBkfadyg9Awx1OQAMjseR6VYtMz6e6xfNLvABL8n5eQRnOB+X0rPxHfZntvNDQPtCMvykgAnBB+nuc+4pHvvsIaSNh5pUAD06YJ9sD881pzOL94bTTsy9qV/DBZrBHEVuWjy7MojK9TxxnI9c54Ppzk2SlUy6o56KAQAcn9P/rVAY2uYlnLjzAADkZzn9PU1Y2F90YfcynIC4AOQO49vyJ9azc23chk0UkiSybi21sqQ65/h6H39D+NF1KSkdqJc/wAbkNnLEexxwOPUEmozgWkkogARCcY+7uxgAHr3HfOBTzDJPdG5UZMh9OpOOvYda560tLFxRv8Ahq3SRZ5pEVzGoRUA6luuOvQc4rrreRSzKn3cLuUEBRg9D0Ht9eaxdEgiXTMEZaVzglQDtwRnGfb1/pWwyuzNAXP7ott3NwnUdB1we/OPXvXq4ONqKfc7IK0SK7YSL5ZBUgbQw5XvnIHbp1HavO/ijorOLTV4Y2O2MRT4OduTlSRjjJJHX0GK9GMkauDuITcEKZAyB1B9Oe2O/wBKr6jZQX+nzWU+GWdDhyBnDBsnnjI6g+w611NFHzr07V2/hfVI71FtJQTdpkh3wwkXtkY4x75zn61yep6bPpWpT2NyuJYn2ng4PoRkDgjBHsabZXclheRXUJIkjbIIP5/pXPUhdGco3Vj1goQXnij8oMAhAGAev5ipzKbuFtpbzEI3+o+meucfh/O7p5tr62t7sH5J4hICAAu3v27YI98Gs/UR5M8k9vIBDCdqhmwXYckkfhj8xWMYNvQwhTcnYgeAw3KKCQ65+8Npx9B/n61cs7eNT5aKmeg3rgAcAc/n196zbS7mu7GOUZ+cv823GcZycc9f0x+W0iiO1AVNzEFg/Tt6Y68VKVpWIcbOzMjVARqMaE7UCbsL2J6Ee/A5+lMee7dSJ3lkG7IDsScZz16/5PFXdTie5G6ON5phyAiknGeeOuM5GSK1NH0C8uf+QkvkRfwqzAHrnOOR374NPlcpaAoN7EXhxzFqylTsLoyOm3sR0H5f56V2TxNlWDErnJXnocHp26f5zVa00+C1mV0RQ3VX68jp096ulXyFDvg8kbs88dMdf/re1ddKDirM6oRcVZh5glYsGaMBSMuOw6D8ahEoViSpJH3gOwB4NSqQisSGyfvAjvyPT2/SnRh9hw+Qg557/h/nitiziGEYOVO5ixKttweOeBjHTNKArpvZgJc5c5wq598e/ANVN8YclGbeVyHTcc9Mn8zjv29KnVo5oyzSsz5O/OSoxg5z7ZHakWO3eYPNQhpcnI2ktk+nPcZ79KcpCysAQSDlgzDrkDk5/H6jpVd1y4X5kZT/ABEfNk44z+B+tSISyKgYBlbeTJk5OR6eoB5BNAyeXBQDYxJ5YCQdjj046UzyjsZcoQV5yPuntke4BNIY3k2tI528ZwMAc8Z45+uO5qZQznIyEQ5Azt59uOf8/ggMu80mz1GYNdwQsygMsgUbhg5ADDoM9uPxqG30OTT7gzWM6oxODFICQARyDjnHOOn599tNwYtl1ZssSnOOMc9fU+n+CxiSWQP5u8ggsgGOfp2PXt3qJ0oz3IlFPc4e91KG7muIQ4+0RSbJIt+BleOnHHHYkc9aZBevHH5ZyAGPQjb059j2qLxXpZtPEMeooreTfR7X2g4SQAEg8DGQM984J6VXiYqvysBlMkgZJHfOa8vEU1GdjkqLllobUNxbRjasKIDjAXAGeDn8h9Tn3yMe0lW+u7sNuZoWzKSvbJHH/wBf2q5Cqo+MsWb7xHOSDz2qSaLZMLkJGsspG9sffA6Ek8dP0FYuV077kpr7Q6FvJtAjSOdzbsA4Py8DB7d+3Ye9XI4re6SORVjBVmGB0bjIX06A4xk5z14xgfbGS4LRMyMpGCv8OO/H0Bqw85itUjkVh5n3cryB0Pf1HH49Kak7akLcnnmjmki2DdHFnJB4PTnjt0H4dqdrYuo9CMdhv3mVC+w/OF2t04z1I6frVS2ASUjchYA9uM9cj8BWxkSW6iRgCjjCA9SQ3b2rBT5JXNacrTTZ0Xg37fD4ZtReXG923OqycbR2U8Z4POT7elb4kdVeQHaD92STIJ+v1/l1qvaK4ihTYq7FVGUDJfgf488Y6/Sg4jZMlSSu1mC/OOuD0xnmvoaXwK52N31JwxCSSRxsyBsBRg9QBkfjknjA5xTkjEqsibmjKBj8mME4HU8Yz0Oe46dKhDho0QBmkWRi6NkEHsc57c+oOKljlEZWJJ3ERP3VwePpjr+nB+lWI8++JPhyS4gj1qCPMsYCXKqOxPyt78k+px7DNc5p/wAPtau7C4nlt/JkEYMEUjbWkbPQjtwD1xyRXsLuIlZlQMucKGU8Ad/5exqYRsgZlYq5XHPB4xjHTHAB46/rSaQrHnPgO/ZLObTbtXWaydtsZXDAE5IbPbII7EZqt4hvruynkt7SPcl3Lv4A+U/N+XJ6+nWu8utHgu5TdbFt52I8yZFyzIAPlJ4z2/zxUmp+G7G6tI4pF2zIMJJk5VuM56EjgjH1wfTlcKik3EmN4ybRx+mWb/2TaQOxOwFnIxyT0A+hJ/OtOK3AZBIGkWNdxG38fz4q9pVjcRBLaZCoQMRIGDKSFwOMg8nPTnr0q3LpMruzxu/AABJ5PfkdM8gdfTqTWahJ+8YOEm7keiqPt8hDcPGcNkZ4I710gyxJAkO3A3Z69+n9ayNLthDM5YFGUYAwc89/TPA6eprVZuWIyu7JHGOccH6Y/nXXSXum0FZakolPlhjgEnLZGePU/n/nigSHJfeCVYq2M54qugaU7WLgDhjk9Py/z26VLuCuJGzg/MOOvT17YrUsczmVgd3TBAx9Mc9O2aRgdoIyBnOQO3b+tNDCL5WK7lGcEelR72cgYIO4c4Pr3/L3oA4oxhUy0gBcBeV6jPTI7dPzNDt5yFSeEziMjAJ3dwOmee/881WTcmS7FiCW8senvnoMZOR1/GpBdsWbkbivRcBQMggevYdOv40iyWMEKzyM218kE8gDHXv+VDyNDIrFiArGQqRjIxzx359fWmtdP5bb9m8MBll3D14PH6Y4+tScyOgOY8KMleN2MDB7HoaALUchYrktsQdGHU888fhzj8KlKxCFjhztYLwpAPU/nkfqazIip6SnHqoGN3v+Q/Op7S5kRmdJDgKCgBJGB1GO36g0AWpGd/K3y4YtvHzbSAeBnP1z/wDqzUoQkvKEGBnKjrxjJHHqQPxqnCGkm8tAAe5AwcAcgnvnH54xSrMu5GkHChQpPGcY4578H1H6CgB2o2kV7FJBNEZF3BsMcDdkEEY5yenA5GR61mzeH9PVR5YlG8ZCq24MDnnnv6Y/HHfRaV3KOpZVK4UKT7Z65x0z74p1xsQ+SVkTA+ZiMZKngccjPoPp71EqcJ/ErktJ7lBvDlv5aoxnWRiMPI+cHnIxjHv/AJ5xfElhc2Ngk9qkUkJP+kEgySKmQS4HTHBB7jP4jq4GBklSRUJKExMSRt6E4OPTPUd/apbdEd0ZHO5iV+aILk8cDH4c9vYkis/q9LoieSPY8uCEKWUDy25GPmAz+J9Py5qUYefZljkgFFPysR3HSusm8KRCcvbXC26OS2xlIVW7bcDgH06DnBHQaVr4b0+2A8xFuJlHWU5Xp254GT0OcY+lcDw1Ryt07nN7B3MDTdNmvjF8jmIscHnCnAzg+vT9M8Vr23h65t5m3NG8YcMQvVRyc888DOcdwPatuICJothZVjHyso6DgZB/z+NWZmcBg33ynLNwOcdD0HXr15/GtvqFNr3nqbxpJDt5ZnmbCtjMeRkBumM9c8/lUjA+S6OqswwWzg8++c5Ix69h71FC4W4jHm52YZTkKxPc8nPpj1/A1MGy4cx+XufO0rtzweOp9uPyxXoGg3AidUKspjTbhOmOPX2PU1K2VQoYD5jAhm2jJxxj0wck8Co1GzzAV4Jxkc9uR68+vpQUUypGcHnOG7Hv1+h46dqAGoUMowfnOTtZeCOOM/57+1SFWRWkCDOBgoNvB6AdjwcH/wDXSbWdSEYBh8rZ5GOAce+Bx708Inlks45KhhgkEYyAQOPT8vxpgPMbD96zSAMCvHQn/IH0xT5GUwduV4LAAEjrzgkHH6VGw2o6iMly24EE4xnJ9v8AI60rEKuMIpBHAGBjnOMehxz+FIAXGFG5RxjHQ9gf5dT6VIFKRjY7fLkYHAPI6e3T9KjBIRNv8Hy4JHzZx+VIQJXEYDAqQWPYev8AP0oETM3KCRuRnK4ODge3bmhDEzEk7AeAWUndwfXPHFI0OVeTYoLLnJ6gYx+v8/rT5Q5iMgZ2KjOVH3fr19QM+1MADmF8E7RjOQevA/8A1U9mXaSu/aeDuHJGRzUCIxlQlW3b+w6dugP+fxp2zzJggGFxuUMp7HIzjn0/rQAMmwiJ/vEA7sjn/P8AWlB3cEguWzkY98+9M2NIwZwA5Awh446/4VZiUsGYEDbgBcHOf8mgDzdZyC7IDGBh2HAGT3I9M+n4UjTli0nzBQwwfqRjJ7jgdaoS3COAqsQT+Hc9u/HFO85Wbb5pIAyvykbhjpnjP+etIsvK6JFtUgqQABnaBgZHfA+uKe07SqludxIAVexAA5HGPU+/NVBOihX8oHeTnqeB/OneaJd6orNFs53ZBICnPTOPr6UAXDI8oBBzlRgEg5PGMH9ent9ZTlBtlwjuMMDxjnGR+Pb/ABwcuI+SjygHI+XlTg9eAR0yf0qbfGRk5Me3nIz7bufUjOOnOe1AF2K4KgMwDADG0qAF9c4ODjHQGlEhU/P1C7R8hOevTjk8dPb2NU3kJCqgbLDJUn3JOP1NOad5GEjyZQggBRtO7HPb/wDVQBqi5DIoYLguZOpIGQCR0yOvT2xmntKzIVKtC6NkKT904Hft9az1unMYzKzqE4w3Cjvkdl5/PPfo63bMaM8abUOMbsA569Me3+RQBeIRWRlK8c4B4PJ7dD0yMH1qc3EbwhNiFmznuQxB5/PPJOeMdKzluI5WYfNCpyQqjccjjIyAByeP64qeGaOIjMLbWONzEA5OQRgds9eaZJdbmb5VdmDKPkbcr5ONoGOnp/k1IJDvV5C5YuMMCRkAjnvyQPzHeqW12lAlkXy8j51PY59xk98Y559anjIEqCIooJ2KGIAwBwRgemB09e1AF0qXkERkJwu3IBxyd2cDt19KVQIyGlfchUYKDOORkegIx+pqt5p2KVkViF3oGQAHIweoxj3zxg+uarzOdoaMJlm5JYNtG4+n/Av1oAu+eLTLD5V2gLtx7/N+OSP602GRpGWJ8Mqyg4V16nGM5IwOentVSIymcSAL5m0ALt45XryMD8j0qx5jgtIrgHc2Qvc8jGBjtgfnQBfQlvmcLg8qTxzknHHBz75qNpA8KeVAc5Ch06kkDioF3+cOSjLhWReq8gY9+/T0pfkAKx73GfvkAY9wQc++OfTigCdPlClQVIBOd/GNoPHPOOeM9ePpJMSdhBjDKFwQWI6f0/l9KjRvJRVhibKqR83POMfU9WqZJR5zlUUuTgbgGHscZ9c//WoELJwSvmgsPmwSCOnTP4Dnt70iqX8smQMIyM/KCMAduf6VJIAN4dE3sMIg6Z5I5x+P51CCqq0G3aVxtIPbjjrx70APVNwfPQA4baf4skYP09P1qyFycMw29Mkg7hzgEfkfy/CvCjyzK6KpUjnec59iOe5zj3FLBOGjlPJ6PGv3ePxPHPbtQA5JDHG3yAuOoJxnHH9DTg3muR5e/BXIcZJ9DnrTY2IG4KWHBwGz1/z+v0qVWMW0Kx3HAIVunQ8/kP8APQAHXcjHYSeQTgjv0A+pHT3PaoQPkfnrk7uQBxxx+ufcUqyKCTswNv3sgknn0HfH8ulPMgLAAMeeB3I9Qcf09PrQA5PnjQdMEltw+X/P5fnVmPHmnaAN45x+HI+v9Kp7JEKShME5PQH9fwq1Cw3xl8kE/XaDnv8Ar/8AqoEf/9k=",
  "imageHeight": 256,
  "imageWidth": 256
}
