# Supplementary material for: Deep-broad learning network model for precision identification and diagnosis of grape leaf diseases
Source: Front Plant Sci. 2025 Sep 10;16:1611301. doi: 10.3389/fpls.2025.1611301 (PMC12461735; doi:10.3389/fpls.2025.1611301)
Supplement: Supplementary file 1 [file DataSheet1.zip › B_r00004.json]

{
  "version": "5.4.1",
  "flags": {},
  "shapes": [
    {
      "label": "leaf",
      "points": [
        [
          109.59675236806494,
          179.42083897158324
        ],
        [
          113.38565629228687,
          182.53315290933693
        ],
        [
          117.44519621109607,
          188.08119079837618
        ],
        [
          121.36941813261163,
          193.2232746955345
        ],
        [
          125.15832205683355,
          200.53044654939106
        ],
        [
          125.02300405953991,
          207.83761840324763
        ],
        [
          127.59404600811908,
          223.39918809201623
        ],
        [
          129.48849797023004,
          231.11231393775373
        ],
        [
          134.90121786197565,
          229.08254397834912
        ],
        [
          146.13261163734776,
          233.27740189445197
        ],
        [
          153.84573748308526,
          237.4722598105548
        ],
        [
          159.93504736129907,
          231.51826792963465
        ],
        [
          161.69418132611636,
          228.81190798376184
        ],
        [
          162.10013531799729,
          227.18809201623816
        ],
        [
          167.91880920162382,
          228.0
        ],
        [
          185.64546684709066,
          226.78213802435724
        ],
        [
          187.94587280108254,
          219.6102841677943
        ],
        [
          187.67523680649526,
          215.95669824086605
        ],
        [
          196.33558863328824,
          212.30311231393776
        ],
        [
          201.3423545331529,
          210.13802435723952
        ],
        [
          200.39512855209742,
          202.42489851150202
        ],
        [
          214.60351826792964,
          192.41136671177267
        ],
        [
          212.03247631935048,
          183.20974289580514
        ],
        [
          207.56698240866035,
          178.06765899864683
        ],
        [
          206.21380243572395,
          176.71447902571043
        ],
        [
          214.19756427604872,
          169.81326116373478
        ],
        [
          216.7686062246279,
          165.34776725304465
        ],
        [
          219.06901217861974,
          164.8064952638701
        ],
        [
          216.4979702300406,
          159.12313937753723
        ],
        [
          214.19756427604872,
          155.3342354533153
        ],
        [
          217.4451962110961,
          149.51556156968877
        ],
        [
          220.9634641407307,
          143.96752368064952
        ],
        [
          222.9932341001353,
          139.0960757780785
        ],
        [
          209.19079837618403,
          132.7361299052774
        ],
        [
          211.35588633288228,
          130.43572395128552
        ],
        [
          213.25033829499324,
          130.16508795669824
        ],
        [
          219.74560216508794,
          117.03924221921515
        ],
        [
          207.97293640054127,
          113.11502029769959
        ],
        [
          207.97293640054127,
          104.86062246278755
        ],
        [
          209.19079837618403,
          89.02841677943167
        ],
        [
          204.86062246278755,
          87.1339648173207
        ],
        [
          197.68876860622464,
          85.51014884979702
        ],
        [
          189.29905277401895,
          83.48037889039242
        ],
        [
          183.20974289580514,
          82.53315290933693
        ],
        [
          179.82679296346416,
          76.9851150202977
        ],
        [
          179.42083897158324,
          72.51962110960757
        ],
        [
          179.9621109607578,
          64.53585926928281
        ],
        [
          180.63870094722597,
          62.37077131258458
        ],
        [
          169.94857916102842,
          60.88227334235454
        ],
        [
          167.91880920162382,
          61.82949932341002
        ],
        [
          167.24221921515561,
          55.740189445196215
        ],
        [
          164.94181326116373,
          49.51556156968878
        ],
        [
          164.40054127198917,
          43.561569688768614
        ],
        [
          165.34776725304465,
          38.28416779431665
        ],
        [
          161.96481732070365,
          37.60757780784845
        ],
        [
          156.14614343707714,
          39.772665764546694
        ],
        [
          151.81596752368065,
          41.80243572395129
        ],
        [
          149.9215155615697,
          38.82543978349121
        ],
        [
          148.297699594046,
          36.66035182679297
        ],
        [
          148.297699594046,
          29.48849797023005
        ],
        [
          149.6508795669824,
          24.617050067659008
        ],
        [
          148.9742895805142,
          21.098782138024365
        ],
        [
          147.2151556156969,
          21.369418132611646
        ],
        [
          143.96752368064952,
          23.534506089309886
        ],
        [
          137.87821380243574,
          24.075778078484447
        ],
        [
          136.52503382949934,
          27.18809201623817
        ],
        [
          127.99999999999999,
          29.894451962110967
        ],
        [
          124.48173207036535,
          31.51826792963465
        ],
        [
          123.53450608930987,
          33.54803788903925
        ],
        [
          118.79837618403246,
          30.97699594046009
        ],
        [
          115.95669824086603,
          30.57104194857917
        ],
        [
          113.52097428958051,
          32.46549391069013
        ],
        [
          110.54397834912042,
          37.06630581867389
        ],
        [
          105.94316644113667,
          43.696887686062254
        ],
        [
          104.31935047361299,
          46.53856562922869
        ],
        [
          101.88362652232746,
          48.162381596752375
        ],
        [
          99.58322056833559,
          47.756427604871455
        ],
        [
          97.55345060893099,
          46.67388362652233
        ],
        [
          95.65899864682002,
          43.832205683355895
        ],
        [
          92.27604871447902,
          41.26116373477673
        ],
        [
          89.29905277401895,
          43.02029769959405
        ],
        [
          86.05142083897158,
          46.67388362652233
        ],
        [
          83.34506089309878,
          49.38024357239514
        ],
        [
          81.72124492557509,
          51.545331529093374
        ],
        [
          76.3085250338295,
          51.815967523680655
        ],
        [
          73.46684709066305,
          51.815967523680655
        ],
        [
          72.51962110960757,
          54.52232746955346
        ],
        [
          71.57239512855209,
          58.58186738836266
        ],
        [
          70.08389715832206,
          61.96481732070366
        ],
        [
          69.67794316644114,
          65.48308525033829
        ],
        [
          64.80649526387009,
          64.53585926928281
        ],
        [
          61.55886332882274,
          62.1001353179973
        ],
        [
          59.935047361299056,
          63.58863328822734
        ],
        [
          53.84573748308526,
          63.04736129905278
        ],
        [
          48.703653585926936,
          61.01759133964818
        ],
        [
          45.72665764546685,
          59.799729364005415
        ],
        [
          43.967523680649535,
          63.4533152909337
        ],
        [
          41.75365344467641,
          67.74530271398747
        ],
        [
          41.02296450939457,
          73.17327766179541
        ],
        [
          39.03966597077244,
          75.36534446764092
        ],
        [
          36.74321503131524,
          77.76617954070981
        ],
        [
          35.80375782881002,
          80.68893528183716
        ],
        [
          35.69937369519833,
          84.75991649269311
        ],
        [
          31.941544885177453,
          86.43006263048017
        ],
        [
          29.958246346555324,
          89.14405010438414
        ],
        [
          28.60125260960334,
          91.9624217118998
        ],
        [
          29.331941544885176,
          95.30271398747391
        ],
        [
          30.167014613778704,
          97.28601252609603
        ],
        [
          28.60125260960334,
          102.2964509394572
        ],
        [
          28.810020876826723,
          106.05427974947808
        ],
        [
          29.018789144050103,
          108.76826722338204
        ],
        [
          29.123173277661795,
          111.06471816283924
        ],
        [
          24.63465553235908,
          111.37787056367432
        ],
        [
          23.38204592901879,
          112.94363256784969
        ],
        [
          21.816283924843425,
          118.37160751565762
        ],
        [
          22.025052192066806,
          121.39874739039666
        ],
        [
          23.59081419624217,
          126.93110647181628
        ],
        [
          24.947807933194156,
          129.01878914405012
        ],
        [
          27.139874739039666,
          130.89770354906054
        ],
        [
          23.695198329853863,
          132.98538622129436
        ],
        [
          20.981210855949897,
          134.75991649269312
        ],
        [
          20.981210855949897,
          141.44050104384132
        ],
        [
          22.338204592901878,
          147.28601252609604
        ],
        [
          24.739039665970772,
          150.0
        ],
        [
          26.40918580375783,
          151.1482254697286
        ],
        [
          22.964509394572026,
          153.5490605427975
        ],
        [
          20.25052192066806,
          157.72442588726514
        ],
        [
          20.981210855949897,
          162.21294363256786
        ],
        [
          23.2776617954071,
          167.4321503131524
        ],
        [
          26.7223382045929,
          171.60751565762004
        ],
        [
          26.51356993736952,
          173.0688935281837
        ],
        [
          24.217118997912316,
          176.8267223382046
        ],
        [
          23.173277661795407,
          180.2713987473904
        ],
        [
          23.173277661795407,
          182.25469728601252
        ],
        [
          26.51356993736952,
          186.9519832985386
        ],
        [
          27.76617954070981,
          189.6659707724426
        ],
        [
          25.887265135699373,
          196.24217118997913
        ],
        [
          25.46972860125261,
          198.64300626304802
        ],
        [
          24.947807933194156,
          201.35699373695198
        ],
        [
          30.37578288100209,
          203.4446764091858
        ],
        [
          36.63883089770355,
          206.36743215031316
        ],
        [
          40.18789144050104,
          207.30688935281836
        ],
        [
          42.58872651356994,
          207.30688935281836
        ],
        [
          42.58872651356994,
          214.19624217118997
        ],
        [
          43.0062630480167,
          218.37160751565762
        ],
        [
          44.363256784968684,
          222.96450939457202
        ],
        [
          45.407098121085596,
          224.2171189979123
        ],
        [
          53.02713987473904,
          220.98121085594988
        ],
        [
          56.26304801670146,
          219.6242171189979
        ],
        [
          57.724425887265134,
          221.1899791231733
        ],
        [
          60.54279749478079,
          225.3653444676409
        ],
        [
          62.52609603340292,
          224.5302713987474
        ],
        [
          63.569937369519835,
          222.44258872651358
        ],
        [
          66.38830897703549,
          218.78914405010437
        ],
        [
          68.05845511482255,
          218.05845511482255
        ],
        [
          69.62421711899792,
          217.74530271398748
        ],
        [
          73.90396659707724,
          221.29436325678498
        ],
        [
          74.84342379958247,
          220.25052192066806
        ],
        [
          77.97494780793319,
          210.22964509394572
        ],
        [
          80.79331941544885,
          201.98329853862214
        ],
        [
          86.1169102296451,
          194.36325678496868
        ],
        [
          94.0501043841336,
          186.63883089770354
        ],
        [
          102.50521920668058,
          182.77661795407099
        ]
      ],
      "group_id": null,
      "description": "",
      "shape_type": "polygon",
      "flags": {},
      "mask": null
    },
    {
      "label": "Black_rot",
      "points": [
        [
          67.01461377870564,
          201.1482254697286
        ],
        [
          69.72860125260961,
          203.65344467640918
        ],
        [
          71.08559498956159,
          207.30688935281836
        ],
        [
          71.29436325678496,
          210.54279749478079
        ],
        [
          69.10229645093946,
          213.15240083507308
        ],
        [
          66.70146137787056,
          215.34446764091857
        ],
        [
          64.40501043841336,
          214.30062630480168
        ],
        [
          62.52609603340292,
          210.54279749478079
        ],
        [
          62.004175365344466,
          207.09812108559498
        ],
        [
          62.63048016701461,
          203.96659707724424
        ],
        [
          65.24008350730689,
          201.67014613778704
        ]
      ],
      "group_id": null,
      "description": "",
      "shape_type": "polygon",
      "flags": {},
      "mask": null
    },
    {
      "label": "Black_rot",
      "points": [
        [
          126.20041753653445,
          208.55949895615865
        ],
        [
          127.97494780793319,
          208.55949895615865
        ],
        [
          129.9582463465553,
          208.45511482254696
        ],
        [
          130.79331941544885,
          209.2901878914405
        ],
        [
          131.00208768267223,
          212.21294363256786
        ],
        [
          130.48016701461378,
          214.19624217118997
        ],
        [
          128.8100208768267,
          214.9269311064718
        ],
        [
          127.66179540709813,
          214.82254697286012
        ],
        [
          126.20041753653445,
          212.7348643006263
        ],
        [
          126.20041753653445,
          210.64718162839247
        ]
      ],
      "group_id": null,
      "description": "",
      "shape_type": "polygon",
      "flags": {},
      "mask": null
    },
    {
      "label": "Black_rot",
      "points": [
        [
          164.2,
          218.4
        ],
        [
          166.9,
          216.5
        ],
        [
          168.0,
          214.5
        ],
        [
          167.0,
          212.4
        ],
        [
          164.2,
          212.5
        ],
        [
          163.0,
          214.4
        ],
        [
          163.1,
          217.8
        ]
      ],
      "group_id": null,
      "description": "",
      "shape_type": "polygon",
      "flags": {},
      "mask": null
    },
    {
      "label": "Black_rot",
      "points": [
        [
          173.1,
          203.9
        ],
        [
          175.2,
          203.9
        ],
        [
          176.6,
          206.4
        ],
        [
          176.6,
          208.1
        ],
        [
          175.7,
          209.0
        ],
        [
          173.7,
          209.1
        ],
        [
          172.0,
          207.5
        ],
        [
          172.4,
          205.6
        ]
      ],
      "group_id": null,
      "description": "",
      "shape_type": "polygon",
      "flags": {},
      "mask": null
    },
    {
      "label": "Black_rot",
      "points": [
        [
          104.1,
          60.6
        ],
        [
          106.5,
          60.6
        ],
        [
          108.9,
          59.9
        ],
        [
          109.6,
          57.8
        ],
        [
          108.5,
          55.6
        ],
        [
          107.8,
          55.6
        ],
        [
          105.8,
          55.6
        ],
        [
          104.6,
          56.9
        ],
        [
          104.3,
          59.4
        ]
      ],
      "group_id": null,
      "description": "",
      "shape_type": "polygon",
      "flags": {},
      "mask": null
    },
    {
      "label": "Black_rot",
      "points": [
        [
          140.3,
          49.9
        ],
        [
          141.8,
          44.7
        ],
        [
          143.2,
          42.1
        ],
        [
          145.3,
          41.1
        ],
        [
          146.6,
          43.0
        ],
        [
          147.6,
          45.8
        ],
        [
          146.7,
          47.5
        ],
        [
          144.8,
          50.0
        ],
        [
          142.9,
          50.7
        ]
      ],
      "group_id": null,
      "description": "",
      "shape_type": "polygon",
      "flags": {},
      "mask": null
    },
    {
      "label": "Black_rot",
      "points": [
        [
          156.2,
          95.0
        ],
        [
          158.0,
          98.1
        ],
        [
          161.6,
          100.1
        ],
        [
          163.8,
          98.4
        ],
        [
          164.0,
          96.2
        ],
        [
          162.2,
          92.4
        ],
        [
          160.5,
          91.7
        ],
        [
          158.0,
          92.0
        ],
        [
          157.1,
          93.8
        ]
      ],
      "group_id": null,
      "description": "",
      "shape_type": "polygon",
      "flags": {},
      "mask": null
    },
    {
      "label": "Black_rot",
      "points": [
        [
          173.5,
          76.0
        ],
        [
          173.0,
          78.7
        ],
        [
          174.3,
          79.0
        ],
        [
          176.8,
          80.2
        ],
        [
          177.7,
          78.8
        ],
        [
          176.4,
          76.8
        ],
        [
          174.8,
          75.4
        ]
      ],
      "group_id": null,
      "description": "",
      "shape_type": "polygon",
      "flags": {},
      "mask": null
    },
    {
      "label": "Black_rot",
      "points": [
        [
          171.4,
          105.1
        ],
        [
          175.5,
          107.4
        ],
        [
          180.0,
          109.1
        ],
        [
          182.0,
          106.3
        ],
        [
          182.1,
          103.0
        ],
        [
          179.2,
          100.5
        ],
        [
          177.1,
          100.3
        ],
        [
          174.4,
          102.3
        ]
      ],
      "group_id": null,
      "description": "",
      "shape_type": "polygon",
      "flags": {},
      "mask": null
    },
    {
      "label": "Black_rot",
      "points": [
        [
          196.6,
          88.3
        ],
        [
          200.4,
          91.7
        ],
        [
          202.2,
          94.9
        ],
        [
          199.9,
          96.8
        ],
        [
          196.4,
          96.6
        ],
        [
          193.3,
          95.4
        ],
        [
          193.8,
          92.6
        ],
        [
          194.5,
          89.6
        ]
      ],
      "group_id": null,
      "description": "",
      "shape_type": "polygon",
      "flags": {},
      "mask": null
    },
    {
      "label": "Black_rot",
      "points": [
        [
          207.5,
          104.8
        ],
        [
          207.0,
          107.7
        ],
        [
          207.8,
          111.5
        ],
        [
          209.9,
          112.9
        ],
        [
          212.2,
          114.3
        ],
        [
          210.1,
          116.8
        ],
        [
          205.9,
          117.6
        ],
        [
          203.3,
          115.8
        ],
        [
          202.0,
          112.6
        ],
        [
          202.2,
          109.6
        ],
        [
          203.2,
          107.4
        ],
        [
          205.4,
          105.4
        ]
      ],
      "group_id": null,
      "description": "",
      "shape_type": "polygon",
      "flags": {},
      "mask": null
    },
    {
      "label": "Black_rot",
      "points": [
        [
          184.7,
          128.3
        ],
        [
          190.1,
          125.4
        ],
        [
          194.1,
          124.8
        ],
        [
          196.7,
          124.8
        ],
        [
          199.4,
          126.4
        ],
        [
          201.8,
          131.1
        ],
        [
          199.3,
          136.3
        ],
        [
          193.6,
          137.2
        ],
        [
          189.6,
          138.3
        ],
        [
          185.6,
          138.9
        ],
        [
          182.9,
          138.2
        ],
        [
          182.2,
          134.4
        ],
        [
          182.9,
          131.3
        ]
      ],
      "group_id": null,
      "description": "",
      "shape_type": "polygon",
      "flags": {},
      "mask": null
    },
    {
      "label": "Black_rot",
      "points": [
        [
          200.2,
          152.1
        ],
        [
          201.8,
          150.4
        ],
        [
          206.1,
          149.5
        ],
        [
          209.0,
          151.0
        ],
        [
          209.7,
          153.7
        ],
        [
          207.9,
          156.0
        ],
        [
          205.8,
          156.6
        ],
        [
          203.3,
          156.7
        ],
        [
          201.1,
          154.8
        ]
      ],
      "group_id": null,
      "description": "",
      "shape_type": "polygon",
      "flags": {},
      "mask": null
    },
    {
      "label": "Black_rot",
      "points": [
        [
          207.7,
          164.2
        ],
        [
          209.8,
          162.9
        ],
        [
          213.7,
          163.0
        ],
        [
          215.1,
          165.7
        ],
        [
          213.3,
          168.0
        ],
        [
          210.0,
          169.1
        ],
        [
          208.5,
          168.3
        ]
      ],
      "group_id": null,
      "description": "",
      "shape_type": "polygon",
      "flags": {},
      "mask": null
    },
    {
      "label": "Black_rot",
      "points": [
        [
          185.0,
          126.3
        ],
        [
          185.6,
          123.0
        ],
        [
          186.1,
          120.8
        ],
        [
          186.5,
          117.3
        ],
        [
          187.0,
          112.9
        ],
        [
          186.8,
          111.0
        ],
        [
          191.9,
          111.3
        ],
        [
          193.7,
          114.3
        ],
        [
          195.9,
          116.9
        ],
        [
          198.4,
          122.0
        ],
        [
          201.4,
          124.2
        ],
        [
          205.9,
          125.7
        ],
        [
          209.2,
          127.3
        ],
        [
          207.9,
          130.1
        ],
        [
          203.2,
          132.0
        ],
        [
          201.7,
          132.4
        ],
        [
          200.7,
          129.2
        ],
        [
          199.4,
          126.2
        ],
        [
          196.8,
          125.5
        ],
        [
          191.6,
          125.3
        ],
        [
          186.6,
          127.4
        ],
        [
          184.8,
          127.4
        ]
      ],
      "group_id": null,
      "description": "",
      "shape_type": "polygon",
      "flags": {},
      "mask": null
    },
    {
      "label": "Black_rot",
      "points": [
        [
          196.3951965065502,
          158.0764192139738
        ],
        [
          192.4650655021834,
          159.4956331877729
        ],
        [
          190.93668122270742,
          158.18558951965065
        ],
        [
          191.264192139738,
          155.23799126637553
        ],
        [
          192.9017467248908,
          151.96288209606985
        ],
        [
          195.1943231441048,
          151.74454148471614
        ],
        [
          197.48689956331876,
          156.32969432314408
        ]
      ],
      "group_id": null,
      "description": "",
      "shape_type": "polygon",
      "flags": {},
      "mask": null
    },
    {
      "label": "Black_rot",
      "points": [
        [
          199.1244541484716,
          144.64847161572052
        ],
        [
          202.50873362445412,
          144.75764192139738
        ],
        [
          204.3646288209607,
          142.9017467248908
        ],
        [
          203.92794759825327,
          140.93668122270742
        ],
        [
          202.2903930131004,
          140.06331877729258
        ],
        [
          200.21615720524017,
          139.95414847161572
        ],
        [
          197.81441048034932,
          142.02838427947597
        ]
      ],
      "group_id": null,
      "description": "",
      "shape_type": "polygon",
      "flags": {},
      "mask": null
    },
    {
      "label": "Black_rot",
      "points": [
        [
          44.430131004366814,
          66.91921397379913
        ],
        [
          45.41266375545851,
          71.83187772925764
        ],
        [
          46.395196506550214,
          75.43449781659389
        ],
        [
          46.28602620087336,
          80.01965065502183
        ],
        [
          44.53930131004367,
          81.00218340611355
        ],
        [
          40.17248908296943,
          81.00218340611355
        ],
        [
          37.55240174672489,
          83.62227074235808
        ],
        [
          35.80567685589519,
          84.71397379912665
        ],
        [
          36.24235807860262,
          81.43886462882097
        ],
        [
          38.64410480349345,
          79.146288209607
        ],
        [
          39.5174672489083,
          76.30786026200875
        ],
        [
          41.4825327510917,
          73.36026200873363
        ],
        [
          43.556768558951966,
          70.41266375545852
        ]
      ],
      "group_id": null,
      "description": "",
      "shape_type": "polygon",
      "flags": {},
      "mask": null
    },
    {
      "label": "Black_rot",
      "points": [
        [
          182.73684210526315,
          147.47368421052633
        ],
        [
          185.3684210526316,
          148.73684210526315
        ],
        [
          184.52631578947367,
          151.26315789473685
        ],
        [
          182.42105263157896,
          150.94736842105263
        ],
        [
          181.68421052631578,
          148.52631578947367
        ]
      ],
      "group_id": null,
      "description": "",
      "shape_type": "polygon",
      "flags": {},
      "mask": null
    }
  ],
  "imagePath": "..\\Grape\\train1\\B_r00004.JPG",
  "imageData": "/9j/4AAQSkZJRgABAQAAAQABAAD/2wBDAAgGBgcGBQgHBwcJCQgKDBQNDAsLDBkSEw8UHRofHh0aHBwgJC4nICIsIxwcKDcpLDAxNDQ0Hyc5PTgyPC4zNDL/2wBDAQgJCQwLDBgNDRgyIRwhMjIyMjIyMjIyMjIyMjIyMjIyMjIyMjIyMjIyMjIyMjIyMjIyMjIyMjIyMjIyMjIyMjL/wAARCAEAAQADASIAAhEBAxEB/8QAHwAAAQUBAQEBAQEAAAAAAAAAAAECAwQFBgcICQoL/8QAtRAAAgEDAwIEAwUFBAQAAAF9AQIDAAQRBRIhMUEGE1FhByJxFDKBkaEII0KxwRVS0fAkM2JyggkKFhcYGRolJicoKSo0NTY3ODk6Q0RFRkdISUpTVFVWV1hZWmNkZWZnaGlqc3R1dnd4eXqDhIWGh4iJipKTlJWWl5iZmqKjpKWmp6ipqrKztLW2t7i5usLDxMXGx8jJytLT1NXW19jZ2uHi4+Tl5ufo6erx8vP09fb3+Pn6/8QAHwEAAwEBAQEBAQEBAQAAAAAAAAECAwQFBgcICQoL/8QAtREAAgECBAQDBAcFBAQAAQJ3AAECAxEEBSExBhJBUQdhcRMiMoEIFEKRobHBCSMzUvAVYnLRChYkNOEl8RcYGRomJygpKjU2Nzg5OkNERUZHSElKU1RVVldYWVpjZGVmZ2hpanN0dXZ3eHl6goOEhYaHiImKkpOUlZaXmJmaoqOkpaanqKmqsrO0tba3uLm6wsPExcbHyMnK0tPU1dbX2Nna4uPk5ebn6Onq8vP09fb3+Pn6/9oADAMBAAIRAxEAPwDuXQLGrn5sAnK+vXH0pdjowI3KFGAAvPTp7dackpGeCCuQfl+n5GnvK3R5SY1yB8vTk9P1/OgoqiIFFGeB8wGP0JPSlkQKWYttGMEle3OST6cZp4X53/mGxu9/1/r9JQqt13M+fvYIzxxQBBsYONhJXksMfN0//X6UhDsM4UKWXKg8jHqOuKnmTJZUdBx8pIz2GM4/z1qvukdXVdwyNx6e2KBjAVbJwMDkqBjfzn6/54pN00YJI5fICoOp6njv09qmEJVdqPt5ywwPmX1xjj+X5VEPuhcncGO1eRnJ6gY5P59PakBGFXO47nZiQcHBA9R+Q6+hpmxowArK4X0Pp0wc/pmrCMcjaEXeC25TkEgjqPoKRossvlZ5X5jnHA5/+t6fpQAkgUquWUHI68Y9R0x1I/yKjO2SMAAAbhjgrn/63SpZVjeEO+UfjBGRxx83pkcjmmEbQmTL8w4JznOe2OwAz3oARtpZwcZcDbu6/jnjnNMdpQ7DYpY5ZMKflPbv09iPy4p7SFc7QZNx2hT0J65+gyKZOAF8tsEPnJ6dT6Zx07fT8ACMgO0bdVbGBznA+vT+n61XlEgCGQMMfMwHYc9PfFW2XJQAvwArYHzdcgH8MD8qasTFt5BbIC4GTgf546emKCiNv3KMSPNG0lj6cHp0PY//AFqGO9QGAYsME7iOmRjtjp+lPZgE3KSzxjClT29jz3/rT5k2RMX3Z3ArkDp+Ofr0/wDrAFRnUrtZsFeAjgnf78/z7n2oyscJ2gtJkAg/xAZHPHHWnJBGWSQgFeSGYZxkr79OvbjA6U0fvmYqPmYAFj155A/mOOmOtIBW3bHkZsuCdvz/ACjGfl/Hrz/+s8osu1CzyIAMsR3OO3+ePemXCPC6hUPlbiQpBPP4fTt0p0sTgg7hgZBJOMEEjHPT1z+eeKAGSszyF2AxjJUnK4/H/wCv0prIYo8ozA7VIAwMjHVj2Hp7UlzJiJ0ZSWDYB3dfywOTkcj070wljJE4EkkjAMNvpz6DqPX3oAe0kboIyQzuuCzZwOSPT1x2pg8oBtqjk/KQvTnv/jR5QEhaKUsB3ZeT9D9R3pXd1mBL8kYwQDuzjqB3oAjkCB2jILjt1AHXn6c/r3pXTzYySxIVgFzyFHU8en+NDSh4BkZdR8vPIz6fnSkBlKgHcv3QrZI7nPHT/PamBHJD5UmW8wBgSp7hQMDGe3H+e4XJjy2FKtnJyDjr17jOc+lIySqpVMZ+bJCcrxzg+mDz/nMbbzIVAw3J6/n+mBikMkDEIw2MpYAFQc8j2H1qOR9y5wAxIAA5BOcD36UrSZL+ZsA7Ljrk9Mfhn8KiZhFNvgJZiSFZmzxgD6dz1Pp6UwOzDNFHhSxJ+9068Yzz9DUrkMuHwAowQpC+2ent/wDroVWMhyQWOMnbnqcGgqY0ClFKDIyDTMxAUdGLKEzgbgCMd8/X/GoxAmGlVwc4+dmwD7Dtn/8AVT2Mezgcjrknr2/T/PWoJWjcYA3EnnjIOMnn9f0oAmz5cWNqnjG3nB7DjHNMZ9rhyOBxuDbTj0I7dvXvTN4Clt6nHA4Pf3/L8qQr8zOzfOxxgjOSSOfb9KABQrRGNWIAwrbh8wHA/mRTsq0bBidyggbc57cEj+dNVgZyQc5GA3B+X15/P/8AXTMqrl0DEj/V5HT/ADz/APWoGOZS1whQbBu4O3AAPOf/AK/uOO1SiKUBi3JYZK4P1PBI6eh9/Wo4jIoG8n5BjA5IPqc/5+lJIxVwzxqr/dwOmwHgD270gIpgVO0BCGG4tnAPbp19f8abNNmQkEuxHB+7yT+nA/8A11JISJCQWZSRjBPP5/4UyQEFxvUs4yQG3en0/wA/SgBSBvTfhTIeSvPTt+uKZ5SYKspZQcjjnjjjjI7elPCrLEp+TcFBJVeTnP8APHf+lR7WkO+Ns7hwBj/OeP8APSgBgJHyhB6HcMZHv79qQK+5pE2/u23b2/hPpzx7dBQLi3tGD3E8SMcld7EbsADkEe49MYPXvEdX0y0Vr6W5Ty5GyhVsgjPUf3vfHTP1pOSQXANiTByJQSTxwMjOT6/Q5/CnzTC3tzJJIPKjHQcnnPb6/wCe9YF54oVi32O03HOVeT8MfL6f489qz2mlmtC1xIWllbAUYIVcfp2/XPPXmniYrSOpDqLoY/ivxFdC/juILyZp4j8yRMVigJHCnGNz55PbtzUng7xj5Pn2mpXcm6Rw8crkk5PBUt2HT0Ay1Yvi7FtZWVtCmyElm2g9xjH/AKEa5dXx/wDqqqM+aNylK6ue/swaQIsW5V4IiGN3164PWkxHMkm5WUt9wH3OOc9uteY+FPFcun3It76dmtDGQC7Z8rC8Y4OR0GPyp+p+OrqWd101RbQbjgthnPvzkD1wOnrW5dz0eWXzAmQ52KRt24VfQYHTp/M80x1cu7ZUbiOvJI57/gffiuJ8C6tcT6nex3M8kskkSsGd+mDjr/wL9K7WXDSAGRcIeS/5gc+56570DBGSJH4CYXK5469xn36D2pHjKRhiQwbBB54BOMfXj/Pawm7Y5Em0lRlicjp05696rzMWQOoyW5+fpyOnXH4UAMZsL5isZDnHGCPf8OB19KkARQzptwVJZiPUevrz7fhUGxWmQmRVU8ZQ5yDxx7f59alYH58AHA+bOPTp/n/61ACfM8+/DAF8ZwOBk5JH69arCNX2ASEyFjkA5/LrUhkYyISxIPQ5544zx+B/AcUqqiq29kCgqBuyMDJ754PGM+9ACbIjHvySeRgcEHv/AJ5/nUTBI1CL1IGcDJAx0qWSM4VkBA2kgDqcnH+NMkAZiwYkNySQBwP5UAdkNzRBlOZByPY/5/nSk7hhgApOOMZGD7U4vIxCA5UH5SucEZ5qJSFyowoOSy8EGqMxYo/vEE88qR1+v16fpTjCJURTtGeN+cDt0P8AWkT5y7CQ7VzgbOW+bv8A57e9NkRw2VCDPRc8Adz+VAAsS524Axxgtk8d+f0phQ5dCrxgJj5m6enf071JhVdvnU5wRuX7uPf8KfPhwZNhjjbqWB4Ix+nP69+4BWeIZKopL4BLEY4P6/56cUSxqgO7hTlgSM4PUZz09f8A9dKFZJUKDB25Y9sj2/nTpWCoxUkkHPBJPBz29/Q0hkETggbf3nJOQccf4jFJ8jOVUZJGPnYjOQcfy/UelTJvltEX5Qxj2/JIfy/n3/lUZCtFiKMttJy4bkjp0x2oAY24oqqD259AMf4045jVlChyflCsvJ78KP8ADuahvr+106OSWfcFG4KVUZbAPoSPU9cfoa4mXxhfS3RnQqkMJYiHYuMemRgn8CM4rGdWMHZkyqRjudxG0QRGBYYJK4JOAc+v4f5xVC8u/wCzrN3V0UMuI4w3JPTkY/Hv+BrE0jxpDeTm01CFIJi2IpVZmR2bgDABx1znpjuOKbNdy6lO1ykkaxxgAb8bVGcDIxj8enPaoq1ko+7uyZ1EloZVxO8od3yCTng/pj2wPyrHmkkRfKYDyi27AHc4yfrx+lblwwluAZJh8oHXjsKpSWqSqxEmSozwOev/AOqvN5HfQ4W2JAwMbYCkdWI65/zxVgO0r/Mxxg456AZP86rKqoI4wOAM9MZA4H9enHSn3MwtrSSVfvcIh9z/APqJ/CiMXeyNI3bSXUyvGFlJLplveKp2QyFZBjpuxg/TKkfiK5O2tLi6JFvC8hHXapOK9Bt0N5oRW7ZJUYFSCfmZc8Z7nBA59qdYxRQlY0jCRr2UYA/z610RqOmuXqbOpye6cRcaXfWNot1dW7RxO5RWfGSR7dapq3TgDPFdV43uZJI9OiwREA7gH1JA/kB+tcieB7Yrrozco3ZsndXOh8J3y2PiCAyPsjkBjYjgc9P1xXqhRVjBG4vnOCNxxwfxHSvDA+CDmty88X6xfMf9I8lODtgGz9ev61uUmeoPNHbhWnnVFI+9IwUEemagXVLANt/tK1Xuu2RSW9uO/P5flXjrzPJJukZmYnJJPXNbHhZY5/EdokilhkkduQpwfwPP4UFXPVfunZGmSoyXYjrSygkYjCmTGcgg59ck9M89abuMbFFK5wrkqQef8kUoDFjjgbduQ3HGff6UDFDIH8w7cEZUKOAMdAPf0PpTJIPM5WN8Ecn++eucemc/hTlRfMypJYIeeSM9efQ9OnpT5pCSX58tuN3ODj/PT3/GgCIP5iFDtUkHIzjj+X+TQCqx7CgkyckIefyP8jRONvcrIBjdu6fTHv3zTRMhPl4Cs4+Unk8noO3r3NMDrsqQQMck4BXOcUbhvZR8n9Mc4z+VLsEeA56Hp1yMU/aGO1jtUjGSuMc/T9etMzIdzBQFKkAbcAcj/JqNS0QCKXY7snAyQevQ9f8A69S7yCyBAcdDjnj0pqxDJOSTjJIAO30Hv+OKBj9qqjRy5II5IP3Rz1/P9adIyxhkjK556HoD69sdOntzUYQRKUkY4PLHHT8PoKz9WvUsrEyiIeYeFQtjLcn3OB06d6mUlFXYi+yYl3jLYGAq5yD7HByTz+Xty0Pk7mHl4bJAxyRnn2+v+TgW3jWweRluoJ4Nw5lILq2McDbyfXoKuQ69p9xHG9vceZC7MDIsfERGM7sgFe3XHUHpSVSLV0xcy7mrOikKqovzDdkN9T+BrnL3xGbXzmt7FpIoiVLrJgZ4AzgfzP8AjRY+KtP1K5urGORvtvzRxp5WVkwDkqfTAzzXP3sbi8eGMuvm/LJgHaSOpwPxHTvWNaclblZFSbWxX17UW1Il3KREICiBs4GT3I6njp2HtWIgdrKWXYCPMIOMdcZI/lVvULY2ibpCxIz6YPv/ACqrpdiLmW68uY7OApPGQScfyrhldvXc45Nt3ZXsYD5hdnkJAIAVsbQc/wBT0+tdNBdpGsXmQM6hc7hwScc/hWZFbm1mG/lmOcbv5+9La25tjNK100sjsNyldvT88nr/AIVnd3uVFJptsukGV3IzvYnAxuOOw/L8qSe3YzDDjy8kLjq3PJxnnv1/pSpbmWThUMYAAbpu7dT24/z2srEtvuZWVoVH7xVIyQOvTPp/nrWkNFci2pmM5e7ZWUJtwhGc42jkjPqcn8anmWB4hHKnmAneQD0Pb6d/zqGzULIpdcbRlsEcAdce/wBe/FOLeaWdgck/gPQZrO/YE2tUSbvMQjbtUjai4wAB/kUyHm3d8cjjkev+T+VSrn5SDj+Hr7H/AOvVq3tY3cwNuPmZk2kYIxwP5n/JqlEW5zfiWM3OiJIcB7V8+mVbg/XkL+tcV0Ocn2Neqa34ce60adIgd4G5Ae7D/JrjoPA+r3dm9xAkLshw0PmAOPfB4xXVRfLG0md9L4DnB6mnBjjGcDrVzVNHv9GmWHULcwO67lViDkevFUBz0NdKaeqNB4PbP6Vd0i5NrqtpOv8AyzlUn355FUMnPoR6VPaXBtbqK4CKxjcPtPQ4OcVoB7i24+WMfIvX09f6f5zUQJG1iyjccDkZJGOntxj8K8/j+IN6JF860gaMEZVSy5/Mn+VdJoPij+37h4UtGiEaZZidwzn1x/nFBZuL5bB9wcHgANyWGBnp9e9OLMGVJSGGRt3DOOvr36/nTWXERZEDdghxjGcg/wCf/rUyMzGMsW+fAJyeMbc5OD/nPagCUhpQoG7eTkFP5j/H2qALKv7xXVt3Udu5zn8eKkjfzIMFSpLHA3cHA4/DA+vT3FSZeSBtwZGjIYg4HU//ALPT3pgdeY1AwzAcdBxuPp+ZpRj58Bfm4BPyipAN3Crg9OSeOff6d6Y7vGolL4CHj5iTjn/6/wCdMzI2SNWJOWz1C9BzjBpNm4AOzfnkEe/+H1pzjCrwTnhe+elADbAhGOc7cdOT19qAASYA+WRgGKhifu/48e9cf4lv3u9R+zqG2wJuIYYBB5OOT7d66bUr37Bbm5X5pN6qBuOMngEnH07fXrXM3NxbzX5a5njMoUsUXnAKkEe+Dj8qwrx5oNA480Wc5PZOkqGPDeZypUnOD0OPXmn6Vr0+mXP2O7ZTb5xv9Bnpj0/z9N63sYfJ8psMcHaSMYBySDn6n/HtWHq2kyJIyt8vyZAcqWBOOvft07E1xRi17yOFpotutodShv7dIUkGAssakFjggc477jnPHFaF5C81xBK8m8lQU3Ekc9cYx79+ePx5TTWkiujALggKMxY7HcMH29fx+tTy319b3IaS4lkCsX8uSQlW7nA6c/1q+cOYv6iZI4poruLzFwdpAyFC+2P1x/XGDpcRWeZbeRGJ53HjAycnHTHHP1rqLzyL3SFlgTcWViBkfXkAZ/z61g20AN5tUBW2blfcAG744/QDB/Hiia1RLQlxK4RZN2c5DdMfgMcH6VB5oJZQrH0UYx75H/1qvyfZFjYDc5GQGC8ZPTr0HXpzwPTmGazlt2DbSYyQOO/bIPHc9B6c9Kx5HfQljrW4EpG/erKc538jnqPfP481LdyI9u2wDaX2AFicHOc9PQAfnRCMudkXlMG5XGOMds+3qTwfai+SGMQ+UpV3ywJ6gZxk/kcD6+lKV4qw+hUbfEnkhvmPLgH8cf57/SpIIt3zFTg9x0qJIwykBct7dqv2m0EhhnOAoHf/ACaIq4idbOQOhjUtHnkqvXnn/PtTreUSzTTlQBn92R2A+tazrJbaeziRUL4GP4s4OP5j06j2rKtltI3Aebqfu8f198Vs42Zdja0u8iurY7iDIPlAwBgev+e9QWkzWlxJCQpG/wC/6jtn/PrXP3bXFnO8ln5giJ646e1V5NRuLC1a5bzGLAEhRknJ/nzXO5u6VtSotvRGF8Q7mS58UHc2VjiVR9Mk/wBa5LrXQ+KR9oltr9dwSaPaQ3UEev8AntXP9sY/H1ruoSvBHar21ClJ5xTe/NBPPtW6GOJPbtXpPgCCKPRZJ2XEs0xO4ngqoHse+a81yc9K9Q8M3+n2/huztZLu3WYIxZHnTGSxxx1zz39qspHSHaGQs2Qw25I49RgUg2HKktIM9Cuf6VIjlOjBlbADKct+nXrn8OlRqcxoqKrB8hgpJz+XuBQMckuYm+YFmAww6/Tr/LPb3pGSIQlnYYP3ucjA9R6j696AwIMShm4YE9Tn/HrSlTgK8YVM4ByRjp0/AUAdoknRQq7jyc59vzppYuzAE+YTwO/4+/8AjUIiY7mVyVA65yAMfpUzPtRSpLE4yd3I/wA4zVGZGC2CUBJA+cbuPTjP+fpUdwQsTOXChfvAn5R+ffnr7VJ8qhDtyByNqj9KzNeR5dKcKW2hxknnI+n1I/zmpnLli2hN2VzG1nV49SiWC2n2qjF5JSuWPUDZn1z1PIwOK5q70ryZVvbfZEQv34xyOvU9c/jWoqpMyKAsTR/M3YsP89quTQvapHO0ReNWw6P2Xvx0B6f56+dNSqPVnM6kpaHKW2rTWc8b8nkK2SSWGfrXTXqxzWKS5DJIMmQOOuT932/PoefTn9SeF5SIrc/KSANvQDp7j1Jq5ot811Zy2ruY0i42BjlhzgAk59R9KcPd90xT6FGILBfFovmCr0A25GBwfbPP+c1Zu5rh+HSOJ2VV+QYIHb8Mc/4VXtyIpFmjjVyuRg9ueST0Hpz61em1SCaOOKWMl4gRgEEMck9Rz6fl9afkMh0u5+xSslwxSIrtw43984HHGTjv/OpZ4rMX73NqGazlUkRqQWjOMgY9Mg9cngfjnL5pmLEBwF6dSoXp1PTtTrK+ghuwm3akgZWx2zzgfiAOfrSb0sJPobFvYXV3ZGG1hKtK3yhnx5mR8oGfqfzxznikIbWSxQysj3OCCivyMdyeevPb8ea6JTJdiOxtIIgWjEbbjtQnqTn1z3z+nNZF3o8K3kfltGGYhlZZMEex9OnbvVtdimh0calpCCAUI+Y8jGeQR6YHX2FZd4DNqUzCMqEYRgDJA2/Ln/PrW5Dbywx+a1yklujbniGXKZHJJwemTyT1/DPPRh3LS4VnyXOCTznGT+lZ1d0hS2JFV028fO7YxjP1/wA+9bJsDIPMtm3eWATjjd6/j0qgttI0nn4YqB8zAcj1P0z/ACrptMuZUD/ZYlkBUZiI4UHBHXnv+lVCK6kxRT3C5gUXDsqqDkdfm57flzWVc2MMUpaFTLjgFlGPwrTubqV3YouWLYZQDtXj+Injv69qoSzJbFS3PmSBVUHhSfccdvWh66I15b2KUFvfXL+QgO3J5zwPYUkxv7YFHgfYuQXAyPz7Vv6W0epWCusnk7JPmVTzkdQM1Nd3UEDlIIvOaQ+Y8avyQOCeew/rWEqPS+pfsui3OTh0m31S3Zr7OzPyjOM4PXP6Vnat4K05LUTafcTiTdho5MP+QABrphcWeoCO6iWSOGUDAbI3fgRV2b7Pa3tqYomeN1O854B5/rU0ueGkehdNyUrM8yTwbqcsbPCYmbOFidijH8wB+ZrIvtMvdNm8q+tpYG7B1IB+h7j3Fek3MrnXEcRyNA0ezAbheeuPWtqB2KvDcv5sZGNrjOPfnvWixck05LRm0pJWfRniOceopQevFOuJPOmkk2hdzFto6DPYVET6CvRTGTxXM0B3RTSRt6oxGa1rLxXrVk5aO+kfOMib95wD055H4Vh5welL0HXmrC56LoXiy61e6SzltI+AWklV9oVfUAg+3frXXcFDyeTjgDIx/wDWNcb8P7PybSW+I5lYID6KD/U8V2WSY1CoCc9GGWHTp6c+maCzsfvIH6gnaeeD+ApAQ6ljuK7iSQT9fx//AFe1IxSOPedyjIYZ7f8A6ulI8e6B2Lkg5BAOCTj257VRAXEgV84B5ycfN3z15qlqkvl6dIEJV2ZceXxjBrQ+/hPlIAyy4yD+J/zxVS/2RwyyPGELKcB+mcZGBxnp0qZq8WTLZnLTxiNEESxkj5juGcHpj1/nVlHF68UMylWi5dcZLPnjA4OTnr+vFQpMyxvIsYdsHkyYHX07+tV3sTK6zCco6hjI7A/X8v6n6VxpdjjEv7IybmjijaUDcw2Ku7jtx6djjj6Zrm7ecWmoxzudkU5KsSeFB4P5dffHbNdLBrFtPIFuFCy7sySMflOBz6+nX1bv1qHWNLlu4y8OZDGoaXKljt5yfUYxzngcfWnJKSuhNdUNtdPe3SKW4nZWAwwVcgjGWPfnOfx9MVHf+TAIvJhU+T96Q4+f2HqTyMdMVd0+cXWkKZD5zxEZ8w52kDk9c89cehFT3zWbWEygYknQTggAhTjH3cYGeQT1B4xRZNaDaK1zpfmRC/toQbU5bBYEkZ+7jOQCOfw7cVzN7HeaVqMTzQkSKQ5RWyeOm7368+5rYsPEDWVs1rKJYztKiXGQBnOAO3cdD+FMudSSbfFLAbnbyA6YI54IbOcAcD2/OpkotCdt0dNp0ML26zho5Iz8m9iDhQP/ANfQ9B6ZqZ2sZYYozIh8tyUaTaA2Gx1I6ck9+h+lZemQLe2pSJvKBjG2ONDuDLjgkeoGeR3HWttrGNZwJY2YEBtse3AGPunocckZ/LvWsNYmhk6yDFpbmBIihjPzZ3N821cZAx0Y+/8AM83aQKSHKsysmQAduR78Hnt064rX8RJbraQQ26yAb1UCRQC2ATkEdRhhzx+lRaXEqSHe2FC7DhDlvUDsO/8A+qsJLmmzOesrG7pKxWpQXLR7pOGGQp5AwfTByO4+mOtO9+xws89qxQPkPblT8vQjBPYnIwccCtCaaJ0jFwuIzGrIkZB29OdxBIwRyOnA69Rzs8sAv2hkd44d2Cd3zA46n17D8z3q5uysinojUMZkkJlTLOOc/wAXA9/196W+srY6RJA8e/OAJFUjb6Ee+QPxqGy1O1FuYLiQMEP7t1x7469P/rd8ms7UtXkltBDaxs/IDbIwQPQZx9KiUoxjoCdtRbfdDatFYxyyM/35D/CQeen4/nUV1qbaZZkzITKFOCF+djnoOef/AK9Rabrjabpa26sA3zFiDk5z+XSqP9po5mnukWWR87Dn7oPX88D/ACa5JSTacm/MpT968mRWusfaVKTRtGxIMZB3AeoP+e1TS6hI0nlJubHAAHWqVpp27Ukmgk/ck8wsM9u1btimn2mpiF5kSYnBBYblH09KU1CbSp7DqJN3gS20DLbebK2WJyAhBKn6469acInk80LKf9WzBienFastkjYki53nlR1Pqa4/xVqFxbCe2tnaFYoyHIHJJ/8A1gVX1e/uxKpQc3r0PN24PFN60p5NMycda9VHQO6HOKfFG80qRRqWdyFUAcknoKiq3puoSaZfJdRRxu6jgSAkfoRWgHrekWh03RLe0zuMSnLdiep+vJrTVsxgMApySSMjPQdfy/KuQ0Tx5DdSLFqEAhmBwkkYJQ+gI5Pt3/Cu0T/WqxZHX5cK46knAHUeuP8A9dBZ1Lp5iAZCsBkHGCP0p0sRwA25yckDH/6s9M1POFZThRu3A9M49+n9OoNIwD4XoGwx7/Xk1RmZ91M9tbzPGTu8tmAAOSPz5+neuHvftOrbr2W5LSjgqONvAG3H0/PmvQp4keGSA7tsm/OAB29f8/pXDTWUUU7P5mxkOfMbJAPckenHI/OuWsm5Lsc9a+hDBJdRbpbcRtGvZh17ZHPWrhSS7QxyQNbMQWbLctyDjt6e/PNP0m8s5LtEjEaseEEuAM9cgn/Iq1a2sO68jMjyCRySJAp2EnPBxnHJHOen55peZlFaGPqOnLA8cJWKVdu/CggZPY8f07d8VXit7oSD7PK+4KSFOGRRjORxj0Pr9citSW8DQSqybpky0ZkAxkDjkY75/U+uK8bF9LTzF2sUDbCg+U8ZGe2Dx259OlDSY+XS5Bo9+0t+EvtpnYYWUHG7nuMEHI6EjoMc8Cpys8k/75z5UYJ3sSue54/DtVG+2CZp2kMc6nI3DPIBxx9ACM4PH0rpNOuY7+1RkZEiAOI+A2cHd1zlsgjOB9O1OC15WC10MG90qOW4jkWUrJtV5cqSgXPUkDuOfw9eKztSt40YSQmQq+T845PYfl169xxxk9Pqkkf2qK4nhcmMkKgGSwC57jrjgcfwjHFUJr6K6uS8J8yMx5aMrg4A4IzjgcdMd6cooUkij4c1Oa3v2gSYhudrjJIz8rED6c+wHGCcjs3uJmnSIIpaNN3+k/MvORyCcdAF555GO1cDCJI79BhowWxtk+TdjuecZ9f1rvtMmS+tjuZmaSLywBHuwgxnnGM8DkjHDj3E0nb3SoPoc/r8Ie9s4YSzSlCQgOcAgAAZ91PH0qe1EViRNJIQHXzGQMpKHtkZ5GM8D268gN2Rz3C3CriMQxk7iM5f5sHPGfz69Kaws52FxMxCFs5PC8j8+w6nsO/AUXa77itrcq/aLeSVbhnS3ViTtA4zyM+v4+vOeDTpZtI1CNIrldsqqiiSNhnpjGfxB9Paq15JA0irKqyxLyo7bDz3PGQRjHOB9ayrvTxAolhV4xgHYxyM9flPfv8Al1qHJq+lyWy9qWgXFtFm0nWaLb5jKSMrjOfY/Xv9Ky5btoYjHGrgAYOP4vyFSvd3D2rwiQLGo+7kgDpzwPYVnOwIblti/LuwfmOP07+vauaT7GbaexGE2grNJtyeF60rJ5koRcnPCj8fT9KgZmebcCTjp3we3410WkWEUUf2q+jbJ5RTnBB/n0/I1jy3eg4q46zCWdqAo/fNgs2Qdvt71GUtLm9Ekkqfa7cbgg4JBHf8/wDOa1JrmyvJAmwoEGMIODjoBnnH1qg93Z6bdTS3TefI6KEiSPJj65APfPXrV20agzspQ5m3csLeXFqNjSJGHOQA2SR69OOf8msTWoIrhrjUZLkJGoXzVOTv5AB4B9qibUo7i4treS3ltoshFLtxjoM57Y61vSTWFjC0Mk0LuSFYSEHJPQAVk3UpTT1N1F0pXSMBfDulz2AJQs8iB1khBG0fj659K5DWdMGlXv2dbhZiFDEgY257Hk8/413ep6u1tZSTsoVEXCLjqewx2rzaad7ieSaQ5d2LMc967sHKrOTlJ6CUua7GHrilG5sY5zUtraz3tzHbW0RkmkOFRe9ei+G/BsWnTpPqEqNeA/u0Ugqh7H6+/Tn6GvSQDPCnhGWzVNQvo1+1NjyoXB/dZ5DH34/D69OvV5Y3MgznHyFTggdcDoB3NPKlFO4HbgAjIBHr0/8ArUrS7Y0LNli+Ov65IplnZyptVctgZyfm5wP85/KhSN67lDbTuIPQemP1NLMQIGPRT8vJ20xJPm/eH5cddwI47/59vSqMxtzdQ29mZ7gBIyMu3BHfse/GPXPrXnd/qC6rdu9rbyRQs/3XOS2D9P0ya63xQhnso4kcoPMGSwBzgHGf09BzXI2MscE7C8j+Q8eYgzz/ALQ9/X/9dclWTcuXoc1Z62K13bvGVdkaKRcAuAcg9SQPqK1dL1Tzp0juiEkU4DdEdgeh9z19PbnFXJ2srdT51xGrOmF3uOp5JB/+v+dULu7spxJLaxhmYnCMoAOMY9f09DUctnozO1jRVVuJ55pEieFfl4XAIA6r78cDp1rMvrZ4IC6ABkfhQpGOvODz37f/AKorPVruyDuYkaNQR5YTAxnpwOnbkdKsveWmoQwRJIpcAbA4O4ktxnHUkdce3TPDumtR6Mfc28UVqqREyGRCciMHsOmOTyT19vQ1Bodw1jObWWfy/NAKIThQT1zjj0OPVRirV4GlmdoZVDhSGCBh7tx7Y5wP/rw6hZC1ignDDyZiCp8t05zyR7jDc++DjjFOPVB1ubKPDaJLP5y7LgqJTJKNzjdgZzw3OM5IwDxgVnxJpdrq00kuY5WhAhAYYTEYUn5cdTnGMHgjuK0LS9hNlFcT7T5cR+ZMjB6nGc45Hy4OR6gnI56+vpl8R21y8rSzCQq4Xj5MbR1+UZGfXn2xTb0TKdkZutYhuTGhWQbwd3lqCc9vvHAA4z7Cuk01wbGFo5Nsoj2kvICQoxhgMDHpyT0xx3wZZ5b7UmmMDR7cncy89R24HYH8ST1rWhkCxxJEpeJ3ES7mwy7vlIBH8P8Ahj64vdsmO5bYW8ccFvKvESqGYjHYfTJxngfTip7h0jilhcpLDN0w5zwBgH+7zxg4xn8KsXtul1aLKmUeQDdsBDE7iQAe+AA30P41y483S7xZ5WeWNgC0TEnOex/DHPH6URXLFMqbsyE2qC7SKRvLJkUDHO7Pbj8Pbn6YsTxiQosEfnDOFLHAbt1Y9Ov8/Ws1LuKW/tmQbZC6tkkELg8sQc5OB7dPwrd1O9vYrhzf28e0Jt3oCUAx168k5U59cHJxRFppszVjmLuDyGeGSQDauCFP8XBJOeRjPYDOOD3qhISc5JBAwFB6jn/63Fabr5l0hCtIZAd0hB69c8j0/wA5rW07RVM0ZuWUE8hX6IQep9vb26cYPO4XehHLfYq+H9BMzRXE6Nk8xRj+PjIP/wBb/JvXltG5Mt3cSkYyXDcAc9ugxjHNbdtERMpeVUljAUIMHcO55Pvxx/Umdmt44N8scfmRkqRwCmRz1HpkY56Vr7FW1NUrHM3MMdvp9xJaws0kUTMHY5DcZ5HrisdFiNuZY2w5OWOcEHPrz711Ot6tZmERrGqRlQhiUZ3YznJ9/Ss7S9Jt7GxF04/dy/MEdt3HXpUwnGm3Gx1Ua0Yp3OP1aMzJHGibnc9FB55xx+IzWiLEPIn2lo2lDAq0YIY4HG49zW5q93Ypp80aQLGgiO9oxtIHXPHt/OsPQ5or3VLKbeRCd2d4BIwD17fzrGrN1ZJR0X+ZtUrOUbo57xBZauC5mhzbRtkGMhsDHU45H41zR9K9eeVZZZxGu5W3HHXPPAH04rjfEdlYW9qZWRUumOFEZxk5JJPYj9enNbUa6i1Tt9xhCpzOxzljf3Wm3IuLO4eGUcZRsZHXB9Rx0Nd3oPjiO6MdtqiMkxICTwrwx7ZUY5PqPXoK87Art/Aeh+bONUuUYIh/cHaeo6sPx4z9e4xXpI2PQ1MalgRgAAh2znPQD39f607aEY7BmJecqRnvx654701htRDIsYSTBOMEeuMdunT8aNjyKQsXLEMrY4OOgP8A9amM7gqGUKmMsu48dT/n+X1pBIfKGCjsc8kZ9vX3H5UyPlg53Fupx6f57e9L9xgQowRjJPTkH8+nb8qozG3lul5HPklcKqAdMnt+HB/CuIvUkSF45YzCsbbTF08w9vr35zXU6teyWlvuRiZmIQZIwBjj9MVzE6SO8cjK5VyCWTkdxyf8/wBa56rV9DnqtFN9NjkgeaSULJgFQ/IJ7/nn8KZpe37LdYEmz7rtuPyjgjOCPQ9RW0siTwzxGCRjCA2W/hUjIYEdRz+HpWRbWODcuXG3AK4yd3rjj09eOaxs0zJxswSHzY5d/DsdgCMenGDjJJ/z9KpzwfaeYhJO6j5tqg44z2HAx7+1XgGtlK3LgK7h14B5IyMjuOB7kfXmuIZJFluY22Rof9ZgsBySN3HByCOfb1qnsJlH7TeWs6sJgTH8/wA3ULgjG7qOCehHBxVkalLeRxwxiQXCuHTy1EgfHYjIIHPQ+/vTJFVopw0myRGxvCHPOcYAPAzxnGOR+MdtahdJM7xuZpWIGAcNjjr64J49hyKzSd9ATZo2mqmV3jt5mSVlVBCxKZIycKexPpzkgDPQVRhCwf6a5XfLlm3naeSQQBntxkHqD6CqVzHI0DyeWTCH++BwV69c9evr0FNW9mkthInmG4QIJ9p5IH3ZAOxzgMfXn+I0lJp+8O9zf0yKF7je8IOzO4xjJUnOSNoA55GeevQ9rO1Bd2i7IlVpTIG2Y+RSzZ9xgd8HP4VnxzzabYrdtZSPFtGFZWUMMbceoyTjHHSnLeW95dboMI4Vlk3IMoPLZQchegJHQZ9+tVUdospb2OmkubOGZbeJ0NysRVPmUYOCFOckNxtOOp9a5x7xzfTvKBJJHPjChW+6eg49x29BzwBoyrBcSKPK83dg/KM8dFIPUcIeD+PODWXEIn1NrWFCI5B5hkzkkgHJBGew9O3bmtJdhSd2TarEGluGijh2HB8zILFR1AxxnAGevXnvWXeTHyiEVQNwRh5jMcDkcE5AwP0NXtRmt/t1xHZswiIHlnGAVIHGD35Pb+8OBirVvp8djbzXN1IpAA2LGpO5jxkAcnHXnjjr64zaQuVtlbRrDyFWWUAsV35bO4L059c5/AkdzW9mySKQTZQbsQqv3kPpnj39e1Y9/rimF4oIpCjAZeQDcWyuenXj3JzzWDcahcm8XeSGhIba3O49jj6U1JQQXS2OpuZI7Qsxu5YrhdwdGxjIXPU47YH5cmubnv8A/StzztMQS2GPfnuKz5p7ueYxiMySdNqgMefp/n6U+DS9QnnZpIHywz+8OzPPB5xmuepU5tEjNty2Jb6+Z7Sa5CiVgBhFHzYyPrjqeOTx70XGqmWzizvRioYK7DjPOKkg8P3kkm7dFAQcFCzEKO578YGevrTH021NvtSZ5LlidrtgKDn+6AfoKxcW9GapaWZnRPc3twBCjNjCnA4X8e1X7d9Osr5vtd8pki4Plq20e2/HXg/T1rU0rSp7QGOeMoDjG98gH2z9foM/WqGr6PbXEs8lvNsDHcVKbuTyT14B5+mK0VKnGT52bqME7SY+S5jfCWg8qMckL/Fzxk9T1GPWvPNevze6i+D+6jJCjPfv/LH4V1dzaSy6QyW0oR4/3akjngc/TnHP1/DgXBV2DAgg4II6VrhI80nJsdNLc3PDPh6TX71kMgitohmV+/so9z6ngfofWbW3S0tYYYY41gjCqqrGRj05zySR19a8p8GXTWviKBc4SYGNwe+Rx+oFetGVnjBbDsxKAbcg8559a9NG6Fb5E3AllyNm1cYwOT+GRQGeTa5j8vapyf4sYP19Mfh0pEiQO37zc7clhkevHpj/ABpsJ2P975sn7vXBBX8+tAzuiqqAYwvXpgAZ+tR7ckM6qTwVBOO3qaQBOwyO2e38uP6U4lihQ/NkEdOvsKozM7WLX7TbmWMEGHD7RkAgDBPX8fw4rnGeNSEiVd5G85faMAfz+tdkCvkqQQ+MqAy4J7c/jnrXD6h5UGqNbQMNmACFznaccc+1c1WNnfuc9VdSe21K2BLxqIhjy3X7ofA/vZ569AajaNgGwN4BIKsnUYOSPyFQPDFbIs8zoGztHIyeh4B9ee/rWa13dbx5QEKY+VSuc7u+O2SR0rN3T1Mm31Ne7iumgYldyH94Q3UEHBOBjoP0B7VHbxyvYyGIBCmQQcfdBOcZ6Z/XPeqw1O4gQefGrDIZgjFfpk8j9O1T2+oWMsXlyq0TMcjLHbk56HnOMqSTjuKfMmGhlvDLLbyIBIyq42qitu345/HAqGybf59k8XmRAGUHOG7DGcfQ59/wrXjeRbQvy5VyU8vGFwRkccevTuevBrF+zzRamrkOgAJyE4HHQn3/AMis7pPRisQ3MhhBi810RwMnGAD68cDqfaqrStBLbyeSrNHxtIGH7FTz3GQfrjHNXriC3WJ/NdFfeM8dF9AeQRkc9en1rJuZ43sTAcmUSEl2Y7ZAQNvOcZGT6epz2mQjVh1dYbWNpGZoGIMAdt3l4zlGOeGU5IyOQd3c1PoyPFqah42cABUVSSHZpYkOOmDtYdO2K5eEyt5qKGaOQbXRTtxjBBH+0Mcfj610vh2+VsJM6zXUf7qJmTjaQWDbfUFRkc9O4xWbnpZmsY8zudXc3ci3krxwOzRtvZlUsN+PkHqo/E9ADWVBbXUupvcSszuDhpH5wCD69+eBj1xWppkX9nWbQLtUqv7wYzuyMZ7nkKDgdcHkcVqGFbWWMyHeq+YpO8EZGDgDI4AxgjqCPx6vj1QuUwolitXATdJNnc8i4OQcnjqegHOO/arp8xLUXDxi5B5YlcbjnBY/j15PUe1JcvEu5LVyE+YlZcFnyMH5gPYkD8KrSI1tKLZ7lxbB/mVI8umQdxB525wRgnr65NCjYL9B80Upe0DkKrRbZAjnO4gsM4zn69sYx6xXJSzicCaQyDeS7PjPHK8D6D1Gfai5t44t2wo2yMMHWTbj8z2I28/yqtPMt2qx24ViWAwVBbP8WW44J9+MevNS4q+xLbRYu54JLVpIVYKyHau3IDnBHJPYH9B7mjStTWO3WCSJmJwdxUAgcjPOOpI5PqfXFZz28iwL5khzGu0CMk4+buB6Ej8x6VFbzSfZGSB4/kJALAFT74I9Mf09pbsxc2pqXeqLcXok2yLFEBuyCyklenbnqc/UisC28x79IoGYMGLyg9FHHPHQnp9eKc8VyyZizJlgCyqeenc81csLP7NGZCvl3JIJOCMDrjnsAOTWTvJ6k3bLE9zJG/klkyBtVu559/oPwHtVBzIjSGSSPZjPyt8xJ7eg475qjqkrQhMNGHHPA5B4Oc4z1OevrTZLnzpdsbMEfLttycDGc/XGfzrlmk2y1MQ3kMzTwyRSoIU3BiBsIwO/0rhb7yr7UyLKFyZCFCqMl2J7ADv6Vra/4iNwrafasBADteReSwz0z3Hv3+nXsvCvh3SbCBL62k+3yyIdtyxCqmfQc7Tjg55BB6c13YSi4++9DtilulYZ4S8LJpKfaLtQ946bjnpEM5wPU8cn8BxyemJKkMu9+BlmztP+fX2p7KIGTygcgYODtAOc4GPbB6/yGVOQwGC5P7vG7Cqc5OeeDjH5n0rvNBgUgEEFgZMJkdevOCevT86eIz5ICKhKAk+o6YG7uO9RxjzPmcKCH6lfu5547fj/APrqeC5CxLiElyCoBXcMYAGPfgZ/l2pgdQzZKgFupOBztHpz9e/Y09i4+QScAD5WPOOOc/n1pJncKqhlIBIyvHJ9fx70hJkkJLHbjk8Zbt/n60zMYN7MjIRvI5HHQdfb9a4FEuftksz7VlLl2BGDnPPH1rvkYLIBI6gd3OTj16fQf1rnfFFxa20UZctJNKeVQ84Hc8dRkDt9eKwrRur9jKrG6uc1JbTXT+a8gbaWYLztXJHT0/H9amZQYlKt9wZJGcKfT61dsiJLfezfusglW53c59Pbp7Cq7sI5JEkAEYDbdg4BJ7jHof51hbqcyRE6hYkaVt8bKcBWB2Ecjv07/h14xUcphtpyVicKwAEhAyGHBboMcfXt0zgRyz7SvmqWQvnDNyT0yPTqP0pbgYUooLIGLZ5+6f4fx/rz7K9wJzE8vmrIjSZ5di2fLyQS2c4Hfr6mqGoQRKEMJUMUIJ7r6cA8Hg+vP1rcAQKGZFTBIUAcc8d/w71RvljigURNkZJGG+cEAcD1GefwHelK1gZhi6lSJXkupDGThw7nk+3X/wCt+Wcy7vJQfMWRkJOSigr7/j171b1CB5EO1gQoBwD0HXH4VzN/qYiQQxANKAQznt/if0+tYKHM7WHFOWiNRtVeAb5rx44/4VB+Y4P/ANet3w9ZX17dx3kMERgkfa8juAY12g5PXLHKnGMcjOAc159YWc+r6pDbIcyzyYLEcKO5OOwGT9BXvWlaXBp9hDZ2Ct9mVMD7pJIGCfYnOfc10wwsVqzrpx5SmhL3bxuscdwjBS6My5wOG5BAHGfu/kRU17NM03k3DksSBvkAR8EDHzH6jqRkDtV26tlu2DIoXB2lzn5WHf6fn61yWqyTRmaOQ4kRiG5JB6cg+nf3rGpzUOpjUXKaWoPJLOkKsFBZVkkZCoH97GOmOO3QcDnFPSZp7nfMzEwpvVg3HzYOeByeMknJ6YzisVLssiyl3Q4AJjbaPlHOT3POe+d3rU7XpDFCpkiLElRnnnjJGD3xnPf1ohWbVzJtXNW6vQls8pYbTHhxFkAdsLn0GMk56AZ5zVDQJftl/d3M6ptI2+aRtQ788kDryKr/AGqE7LZsR5T5duCN+OF5HHOAPw9TTog8EM1vDEBvO5tkwbB4zyB6kfmfeqVS8tg63H+IXWFBMryIwB+Qr0z0BHGDjn6AetVo5I4NJiyzFJFBYEkAMw3dOc8Hr9KpT6cHXLbljwWLkHPGc5HPcYz9PXi7eRSXYhlmkjgTaI0CDG0FQOcn0wPpnrzRzO7bRIy/vdxjaIZKqCAcNgZGBlRjPPcHOPerE1+6RqTOAd24qibSTjjr6D/PaqUFisssJhncvGwADISSQRz3+n4VLPYGW8bzbpmKH5cpkt36Z56/h0qXdp2FqYs+b27hiQohJxn+6PX8BmrF3bQuJIJEZoz8uHPJwMc++e/8q0bWzjspHaJw0gjBBByG5GQOueh9On5jwswLOQrOTlsk5GScj37YrHlsvMFdHmGpWT6fetCxJXqrHuv+f5V6B8OdTLafcWRIeWFxJErnPykHgegByfT5uxNYnia0+02X2lR80K7ievBIXHX8ak+H2nah/av21IHFkYykkmDkg/3fX5gOeg+uK9ChPnjc7qcrq56OJAHEYBXkMWbg9fp9KUynaiNtJZsjI4Jwcdf8/wAqUx5YLDghWzg54HPAP0H14qEMoDtwdo2NggYXpzgcd/rntzXSbEjupJEI2EDHA6+vGM9vw/CpJFcxhkVsAlVZWyMe3HpRFHG0ioszLJ0O38sdPp/kVEu35Cq5RlG08YOMZ4oEdeZQzAhSCfug9wTyam8wRMGLNICoGUHY9R+FLIH2DL4Djjnv+P8AnmmsQ6qQGyPugDvwPT3/AFqiBiRNlmLELnIXnoMnp36/5xXG+I3MurMWO8oioibewHQ/n/npXbBXyVLvgcgbsc89c9P/AK/vVK70+C6mZ3RS3Vn6cnr196xqwclZETi5KyPOknu0UCB5YxuyQjEHGc9ev+RxT9LBOoyIDuQpuw3cjqT78nn61vaxoF5bf8g1fPi/iVWBPXOccDt2yay9Mie2G6SN4ZjyQ6kHGeOOuM4GQK5OVxlqcrg1uS3lvGx8t1TPQ7FyCOQefy6e1U0gM1y6kku2PujccfQ/5+lajqJLUhk2sAGL9e3pjrzWLd3c1pYySnPyFPm25xnGDjjp+ufzTV5WBRu7I0BKbSFdxbzHJ2ep+uOmM/j/ACgCElJ5Y/NCgoARkDp+QqTTh508c9xIDDMdrBWyUY8ggfjj8hWhqBtrG2uLsn5IIjISQCu3t275A9siqlBp6lzpuLscD4o1SOyRrSIEXb4JdMKI174GOc+2MY+lcR17VZvbuS/vJbqYkySNkkn8v0p2mabPqupQWNsuZZX2jg4HqTgHgDJPsK2pwsjeMbKx6D8LtFZBd6vNGw3RmKDJxuwcsQMc4IA6+oxXolowjXywCxI2ljwvbGAe3XoO9Q6dZQWGnw2UGFWBBlwBnChcHjjJ6k+56VYEkbOTuJTcUCZBwD0A9ee2O31roSNCW4kUMqv93DbVJBU5PQdR7fXmuR8S26RrBNGioZFKMhHQr0z06jnFdYqurLAHP70ru2tw/QdD0ye/GfXvWPrcETaZgDDROMkKCduAM4z7+v8AWuXGRvRb7EzV4nG2spCSWplx/GhLYwwHuccjj1JAolkkeWPaW2rhQEXH8PQe/qfxpBDJBdC5YYMZ9OhGenY9KYMG0jlMAKORnP3d2MEE9ex75wa8qjLSxxyQy9UsmUVEPRgSCBg/r/8AXrW02/hns2gkiLXKx5RlUSFuh54zk+uc8j14ythTbGX2sxyQ2CBgHufb8yPWq4ja2iacOPMIIGBjGP09DXQptO5COgu8waeiy/LLvIJD8j5eABnOD+X1qvDPvs0tI2AkTcdzA9Cxz0OSCMDueD61WS++3BZJGHmhSCPXrkj2wfzxS4jscT3Pmlp32lFX5QSCRkk/X3GPY1pzOT90tJt2RTjk8m4jKSkLjD5OR6k/TjPr271uNeQuryBMsANsm3AU8nPoB9KyZ7JYomdRujcK28nBzj/9dS6cjXELBlYsGAUjHTv79cf565qV/dFZoatzm6KqDjG33x1JOPxrS1G/hGyxjzNdyIfJgIwxyuc8ng49fTtWZeBdOkZk3+a275mxkc4z04GM+/r6VzPhFJ5vGYl3M5hEhd5WyQMFATnryw61tShzNxZdOHM9TrrfwxNOUk1ZpDbuAGtYXIXryGK53c4PYD3rpIFSCILGpGAEjCp8oXA4ABz2447YqMOsq7gu/auxvlCj04z9Rz05+tNWIh2XeSEG/k8kkdARnI6/l7YrvjBRVkdqSWiJpULwopLEbQODu6EEjOOnr9fUUkRdISyopydpBwOobGP8QP51IIwpO9ZQ5UmMnacEcenvjt19BQfLSMLI+6UEkANj6c/57mqGKQgDlI3Lgbch+g+n5GmxqXfBMeCADvORnuCB9TU48sx7o5FLtuwd2McHOOv9fp3qsGKyCZI8Ih556+o56/hQB2Cg7STkjOckdu/9KVXMTE7uuSRj6556d81BvZCRgk7jzg+vb8/apCwl+VSu5hnAHrVEEhkOQ+8AswVc5zzQZT5ZYYJByuBjj1H5f55pm4M5kXOB8x46dfTtionDRHapcg8Kcnp+X+e/WgCU5UgkSDdkbs9O/T+tc3rSj7fGS3CRjLZGeSe9dErcqTltuCeM845P0x/KsrVLYTTIVBdmGCMHPHf0zyevoKyqr3SJq60OdltwWcRho1kXcBt/H8+azNTs3/sm7gRiN4DITjgjqD9SB+VdZFpMqOryO/IIJB5HfgdM8EdfXoRVTVbG4lD20KFg4UmQsFUErg8ZJ4OOvPTrXI4SXvGKhJO5x3h6+u72eO3u49qWku/kD5j8v58jr6dKs+PL9ns4dNtFdpr113RhcsQDkBcdskDuTiu30zw3Y2tpJFGu6Zxh5MnLNzjHUgcgY+mT6x2ujwWkouti3E6k+XM64ZUIPyg847/54rRQqOScjeV5STZ5XqHw+1q0sLeeK386QxkzxRtuaNs9AO/BHTPINdH8NvDklvBJrU8eJZAUtlYdgfmb25A9Dj2Oa9EMbOFZmLOFxxyec5z1zwSeen61CjiVVZkCrnDBVPIPf+fsK6kkVYkeMRKqPuWMIWHyZyRkdRxjPU57Hr0ppYlI5JI2VC2CpwOgIyfxwRxg8ZpZJRIWiedzED91sDj6Y6/pyPpURcLG6EMsjSKURckk9znPfj0AzTGSmR2VJCdwH3pI8kj6fT+XSsDxl9vm8M3Qs7jY67XZY+dw7qOM8nnI9/WtcYkZ8FQQu1WK/OemT0xnii7VzFMmxW3qyKpGCnB/w44x0+lRV+B2GnbU850QXUmhCO/37xK5TefnK7V68Z6g9f0psE0cMku8bY5cYJPA6889uo/HvV/Ijt2EbAl3OUJ6EBe3vWPcgPKBuQMQO3GeuT+Br55z55XOOpK820bMkVvapJIyxksyjB6Lxkr6dCM5wc46c5pzN51oUWRxtbdgnJ+bg5Pft27n2qok5ltXjjVj5f3sLyR0Hf1PP4dar/bGe4DSszsxOS38We/P1JrdydtDJ7i3cq2N3aBdytM2YiF7ZA5/+t71sTXFtINrQo4GchsEZ5OfyP1GPbJrwxb5jclI2liJ2Nj7gPUgjjp+hqOZVd8ZYMv3SeMEnjtSUrJW3LbX2RJ715I/LGSCw6kbenHsO9PstShtJreEuPtEsmyOLfkZbjpzxz3IHHWs+Viy/MwOEyCRggdsYqx4U0s3fiGTUXVvJsY9qbgcPIQSAODnAOe2Mg9K2w9NSnYqmuaWp0lxocmoXAmvp1dgcCKMEAgDgDPOOMdPy7TWek2enTFrSCFWYFmkKjccnJBY9Rntz+Fa0gkikL+bsJJKoRnn6dz07dqR9xYNl2ZcMC/GeMcdPQev+PqQpRhsdcYpbEPlHYq5QALxgfePfA9gQafFgIRsYEcqDIO5x6c9acwZDk5KOckZ3c+/HH+fxhEbx7mjc7ecZGQeecccfXHYVZYrENKoJAJOVCsOuSODn8fqelN3eWPNchZcjA2kNkevPYY79Ka5KoyFgWZt4MeRg5Pr6AjkkVGi4cr8zsx/hI+XBxzj8T9aYFghUTerAy5yhzlWx749uQKRRGTljtYMCzbcnnnkYx0xTGaOGMMsrK+RsxkKc5Oc++D2qDfGXBdm3hcl33DHXB/MY7d/WgR2hO3gEBw2cnHtj3pFTeTEn3gCd2Rx/n+lTyqVCsSDuyCuDnP+RVbY0bFkALgHKDnjr/jTIJ1ZdoLb9o4G0cgZPNMLmZ8A7hjOSenB/wD1U3Z5cxQjK43MFU9zk4zz6/0prowlchW3b+469uhP+fwoAc5iVgQd4HBKqRt4HpjjmhW5cRtycYXBwMj37cU6IOIhIWdSwzlh976dPQjPvTFhwqSbFJVc5HUjGP0/n9KAAqXjO92+bAweQOT19uv61G2MMNynjGOp7gfz6j1pABE5jIYliSp7H0/l6UpJKPu/j+XAI+XGfzpAPjZRB24XkqAQCenOAScfpTBGx/eq0hCgLz0B/wAk/XNCkMuMIxJPBGRjjGc+pzz+FIo3IimMhw24kk4xnI9v8npQMjCs6rIUGcHJcbuB1B7DgYH/AOqo3KCU5PzjB2qvAHPGf89vepiieWCrjgsFGCABjJAB49fz/GmbWRQHYFj8q44GOQM++Dz70wHrlkCCA+YoAVtoyM8Y9MDAPIqLAldkCsxkTbh+mOfT2HUUoRRK8YwOc4Xue3T6jjp2oYb/ACwF4Bxk8duB68evpSAFB8lERVVjkrjA59sYwTn17n2qPeVZJlwzYzJgYBbpjPXPH5VKWw5cR+ZtfO0LuxwOOo9+PzzUMzhriQebjflmOQzA9jwc+ufT8RQBzVz4eubiZdrRpGXLAN1YcHPHPIxjPcn3rI1LTZrEy/I4iDDJ5wxwcZPr1/XHFd3CzkKF++E4ZeRxnqeh6devH41WlAlaXeWZZB8zMOo5GSf8/hXn/UKaXuvUzlSTPLjhJ9mWGCQEY/KpPc9aiKEqGYDy15OflBx+I9fy5r0O68N6fcg+Wi28zDrEcL0788jI6DGc/Ws2HwpEZw9zcLcIhDbFUlWbvuyOQPToeMk9DksNUUrdO5h7B3M/w3YXN9YPPdJFHCD/AKOQDHIyZJDkdMcgDucfidpfDlv5bIpnaRScvG+MnjAxjHv/AJ41rhER3Z3O5SF+WINg88HP489/cgCop2AkiSNUBCAysCTu6kZOPTHQdveu76vS6o6eSPYyofD+nsp8wSnYMlWbaFAxzx39c/hntpadaRWUUcEMRjXcWwpyN2SSTnnI6cjgYHpS2+xz5IWR8j5WAzgseRzyceh+nvTVldC7sWZQuGDE++OmM9c+2a0jThD4VYpJLYtFCCkpQYOMKevOcE8eoI/Coo2dPN2S5YNvPzbiQODjH0z/APrzULTLudoxwwYMRzjOeOO/I9B+opJg0c3luAT2JGTgjgA9sZ/POasoshYjCpw43MV5UkDofzyf0FRSSFS2C2xx0UdDxzz+POPwqC7uZHZXeQ4KkuCSBg9Bjv8AoBUEpUdZTj1YDG72/M/lQA5JGmkZgxIZhIFAzgY447c+npRICVV42bamCSOARjr2/Kncxu4GZMqcFuducjA7DqKjW6fy12bN5YjKrtHryef1zx9KAHI3koFB4fGYwMgHd2B6447/AMs0CMMmVkBKArwvQZ6ZPbr+QqI3bBl5G4L0bBUjJJHr3PXp+FRvufBRipJDeWfT2x1GMHJ6fhQB6NJjzRuAOwcZ/Hk/T+tVn+SNx1yQV2j5f8/n+dTzMN8hTIAP03AY7/r/APrqrskcvKUyRg9AP1/GmZjCPkTnpg7uSDxzx+ufY1Mi7UU7CDwAcE9+hH1B6+x700SAMQQw55HcD1Jx/T1+tMaRSQdmRt+9kAg8eo7Z/n1oGOLeU4Hl7MlsBBgj1OetNeQyRr8gDnoAc4zx/UVKzGXcGY7hkAM3XqePzP8AnrFIxI3FSo5OC2On+f0+tAEpXBwrDb0yCBtHGQB+Z/P8azJtCY6EDLbT/DgnJ+nr+lOnnCxxHkdXkX73H4Hnnt3pJkeKZndVCgcbDjHsBx3GcexoAaylPMIkCiQnHygDBHfn+lLHyQvmgMfmwCAOnTP4nnv7UwlWVYNu4tncSe3PHXn2qaMA7AiJvUYdD0zwTzj8fyoAhhJG8kxlmDZJLAdP6/y+tRv8wYsCxIBzv4xtJ554zxxnrx9ZnlHnIWRQ4ODtAUe5xn1x/wDXqF285GWaJssoHy8c4x9R0WgBFkCQv5sBzkqXfqCAeKkclfmQLgcsRzzkHHPAx7Yqr8hAWTegz98AHPuSTn3xx6c0jb/OPJdmyqo3VuSMe3br60DEmkaNmiTCq0pOGdeoznGCcjjp707zxd4Y/Mu0ht2Pb5vwwB/WovMclZGcE7lwG7HgYwc9sj8qrymUTmQhfM2kFdvHC9eBg/kOtAGiwEhLRPtQKclxjPJwPQk5/QUgUpIYhIRlduSDjg7s4Pbp61nwudpaQJlW4IYLuG4ev/Af0qx5p2MWkVSV3uFQEDAwOgxj3zzkemaAFMh3s8ZcMHOWJJwCTz25AP5ntUa8TfMrqxZh87bVTBxtIx09f8mmyEGVxKUYA7GCkEYI5JyPTI6enaoNrrKRFIvl5Pzsewx7nB74xxx6UATC4jSEpsQMuMdiWAHP545BzzjpUACMzsxXnnBPA5HboOuTk+lMmmjlJxC21TjcpBORgAYPbPTmoGuI4mUfNMowSrDacnjJwCDyOf6ZoAtLKyoFCtM7tkqD944Pfv8AWmG5CowULgOJOpAOASB0yenT3xmqlw2I3ZI02ucY3ZAx0659/wDJprXTiM4lZFKc5bhh2wO68fnjv1RQ4yFj8nUrtPyEY6deODz09/cUktwWBZQFBGNoUEN6YycDOehNVlneNjIkmEAAIYbjuxx2/wD101JCAyuGyoyFB9wRn9DQBcGXG2LDugwoHOecZP49v8MCISPECScYU5AIGDznJ/Xp7fStvjAyMiPbxgY9t3HoTnHTjPeoZT5yJKQcn5eFOB04JPXB/SgC4s7RK9uNwJBVu5II4HOfQe/FMZ0eLaxAUAgjO4HIye+D9cVD5oi2K6ssWzjbkkAqMdcZ+vpTTOjBn8oDYRjqOD/KgCdZypWT5ipY5P0Jzg9hyelK05JRnBkBy6jgjI7gemfX8ao+cqtt80gEZb5Sdox0zzj/AD0psVwiAqzEkfj3HbtxxQB//9k=",
  "imageHeight": 256,
  "imageWidth": 256
}
