# Supplementary material for: Deep-broad learning network model for precision identification and diagnosis of grape leaf diseases
Source: Front Plant Sci. 2025 Sep 10;16:1611301. doi: 10.3389/fpls.2025.1611301 (PMC12461735; doi:10.3389/fpls.2025.1611301)
Supplement: Supplementary file 1 [file DataSheet1.zip › B_r00005.json]

{
  "version": "5.4.1",
  "flags": {},
  "shapes": [
    {
      "label": "leaf",
      "points": [
        [
          121.9344262295082,
          181.60655737704917
        ],
        [
          124.88524590163935,
          187.50819672131146
        ],
        [
          131.44262295081967,
          189.31147540983608
        ],
        [
          139.63934426229508,
          196.52459016393442
        ],
        [
          148.1639344262295,
          211.27868852459017
        ],
        [
          152.4262295081967,
          215.54098360655738
        ],
        [
          157.5081967213115,
          225.04918032786884
        ],
        [
          161.60655737704917,
          230.78688524590163
        ],
        [
          165.21311475409837,
          227.50819672131146
        ],
        [
          176.0327868852459,
          230.45901639344262
        ],
        [
          182.91803278688525,
          232.0983606557377
        ],
        [
          197.50819672131146,
          238.0
        ],
        [
          199.14754098360655,
          238.327868852459
        ],
        [
          200.78688524590163,
          223.7377049180328
        ],
        [
          201.44262295081967,
          219.80327868852459
        ],
        [
          206.85245901639345,
          222.2622950819672
        ],
        [
          219.14754098360655,
          219.9672131147541
        ],
        [
          225.86885245901638,
          217.672131147541
        ],
        [
          233.7377049180328,
          219.14754098360655
        ],
        [
          230.62295081967213,
          209.63934426229508
        ],
        [
          224.88524590163934,
          205.21311475409837
        ],
        [
          232.59016393442622,
          204.39344262295083
        ],
        [
          238.1639344262295,
          203.7377049180328
        ],
        [
          232.59016393442622,
          195.86885245901638
        ],
        [
          240.45901639344262,
          193.24590163934425
        ],
        [
          250.45901639344262,
          188.327868852459
        ],
        [
          253.5737704918033,
          187.34426229508196
        ],
        [
          251.9344262295082,
          184.0655737704918
        ],
        [
          243.40983606557376,
          178.327868852459
        ],
        [
          238.98360655737704,
          174.72131147540983
        ],
        [
          234.55737704918033,
          174.72131147540983
        ],
        [
          239.47540983606558,
          171.60655737704917
        ],
        [
          245.70491803278688,
          166.0327868852459
        ],
        [
          253.08196721311475,
          160.45901639344262
        ],
        [
          253.08196721311475,
          159.47540983606558
        ],
        [
          247.18032786885246,
          155.04918032786887
        ],
        [
          242.2622950819672,
          152.4262295081967
        ],
        [
          241.77049180327867,
          151.7704918032787
        ],
        [
          246.36065573770492,
          145.21311475409837
        ],
        [
          249.80327868852459,
          138.49180327868854
        ],
        [
          253.5737704918033,
          134.06557377049182
        ],
        [
          241.44262295081967,
          129.14754098360658
        ],
        [
          234.72131147540983,
          127.8360655737705
        ],
        [
          235.54098360655738,
          121.44262295081968
        ],
        [
          235.21311475409837,
          116.52459016393443
        ],
        [
          242.91803278688525,
          111.7704918032787
        ],
        [
          238.0,
          108.49180327868854
        ],
        [
          233.08196721311475,
          107.01639344262296
        ],
        [
          232.91803278688525,
          103.57377049180329
        ],
        [
          233.24590163934425,
          100.78688524590164
        ],
        [
          229.31147540983608,
          96.85245901639345
        ],
        [
          227.34426229508196,
          92.09836065573772
        ],
        [
          227.672131147541,
          85.37704918032787
        ],
        [
          231.11475409836066,
          80.29508196721312
        ],
        [
          231.44262295081967,
          78.16393442622952
        ],
        [
          222.0983606557377,
          78.65573770491804
        ],
        [
          207.8360655737705,
          80.62295081967214
        ],
        [
          204.39344262295083,
          81.44262295081968
        ],
        [
          204.0655737704918,
          74.72131147540985
        ],
        [
          204.39344262295083,
          68.32786885245903
        ],
        [
          199.14754098360655,
          68.00000000000001
        ],
        [
          192.75409836065575,
          69.14754098360658
        ],
        [
          190.29508196721312,
          69.47540983606558
        ],
        [
          190.13114754098362,
          61.770491803278695
        ],
        [
          188.1639344262295,
          56.196721311475414
        ],
        [
          183.9016393442623,
          56.196721311475414
        ],
        [
          174.55737704918033,
          59.31147540983607
        ],
        [
          169.63934426229508,
          52.098360655737714
        ],
        [
          172.91803278688525,
          48.32786885245903
        ],
        [
          172.59016393442624,
          43.9016393442623
        ],
        [
          160.29508196721312,
          44.72131147540984
        ],
        [
          157.672131147541,
          37.180327868852466
        ],
        [
          155.04918032786887,
          33.57377049180329
        ],
        [
          150.62295081967213,
          32.098360655737714
        ],
        [
          146.36065573770492,
          32.098360655737714
        ],
        [
          139.31147540983608,
          21.442622950819683
        ],
        [
          134.88524590163934,
          16.524590163934437
        ],
        [
          131.7704918032787,
          12.918032786885256
        ],
        [
          131.11475409836066,
          10.131147540983617
        ],
        [
          127.01639344262296,
          14.229508196721321
        ],
        [
          126.68852459016394,
          18.491803278688533
        ],
        [
          125.8688524590164,
          24.065573770491813
        ],
        [
          123.24590163934427,
          28.655737704918042
        ],
        [
          120.95081967213116,
          31.934426229508205
        ],
        [
          115.70491803278689,
          32.42622950819673
        ],
        [
          113.08196721311477,
          36.196721311475414
        ],
        [
          111.60655737704919,
          41.606557377049185
        ],
        [
          110.45901639344264,
          44.06557377049181
        ],
        [
          106.36065573770493,
          41.44262295081968
        ],
        [
          99.14754098360656,
          41.606557377049185
        ],
        [
          96.19672131147541,
          41.606557377049185
        ],
        [
          96.52459016393443,
          45.8688524590164
        ],
        [
          94.06557377049181,
          53.40983606557378
        ],
        [
          89.8032786885246,
          58.49180327868853
        ],
        [
          84.39344262295083,
          56.688524590163944
        ],
        [
          79.7,
          57.0
        ],
        [
          78.5,
          63.9
        ],
        [
          78.2,
          67.5
        ],
        [
          78.3,
          71.4
        ],
        [
          75.1,
          70.3
        ],
        [
          71.7,
          69.8
        ],
        [
          68.2,
          69.0
        ],
        [
          65.2,
          68.7
        ],
        [
          62.4,
          66.7
        ],
        [
          59.7,
          64.0
        ],
        [
          57.8,
          69.4
        ],
        [
          55.3,
          72.8
        ],
        [
          54.0,
          80.7
        ],
        [
          54.4,
          86.0
        ],
        [
          53.2,
          88.9
        ],
        [
          45.8,
          88.6
        ],
        [
          45.7,
          97.6
        ],
        [
          45.4,
          107.7
        ],
        [
          44.9,
          110.8
        ],
        [
          33.5,
          112.6
        ],
        [
          38.7,
          125.3
        ],
        [
          39.4,
          126.7
        ],
        [
          30.1,
          130.7
        ],
        [
          36.0,
          135.5
        ],
        [
          36.5,
          136.9
        ],
        [
          40.3,
          140.7
        ],
        [
          20.7,
          145.4
        ],
        [
          22.2,
          148.5
        ],
        [
          26.9,
          151.0
        ],
        [
          31.3,
          156.6
        ],
        [
          34.1,
          158.1
        ],
        [
          24.4,
          162.0
        ],
        [
          32.8,
          167.1
        ],
        [
          22.5,
          176.7
        ],
        [
          21.5,
          177.9
        ],
        [
          35.7,
          183.0
        ],
        [
          40.9,
          184.9
        ],
        [
          34.7,
          192.6
        ],
        [
          35.3,
          196.2
        ],
        [
          39.4,
          197.0
        ],
        [
          49.3,
          195.7
        ],
        [
          57.0,
          197.0
        ],
        [
          63.5,
          195.2
        ],
        [
          63.0,
          202.0
        ],
        [
          70.8,
          198.6
        ],
        [
          78.5,
          193.8
        ],
        [
          89.3,
          187.4
        ],
        [
          104.3,
          183.4
        ],
        [
          111.5,
          183.8
        ],
        [
          116.8,
          184.1
        ],
        [
          120.5,
          183.3
        ]
      ],
      "group_id": null,
      "description": "",
      "shape_type": "polygon",
      "flags": {},
      "mask": null
    },
    {
      "label": "Black_rot",
      "points": [
        [
          136.4,
          41.8
        ],
        [
          141.0,
          38.8
        ],
        [
          144.9,
          38.8
        ],
        [
          147.3,
          40.0
        ],
        [
          147.0,
          44.3
        ],
        [
          144.5,
          47.8
        ],
        [
          138.8,
          48.1
        ],
        [
          136.2,
          45.4
        ]
      ],
      "group_id": null,
      "description": "",
      "shape_type": "polygon",
      "flags": {},
      "mask": null
    },
    {
      "label": "Black_rot",
      "points": [
        [
          133.9,
          71.5
        ],
        [
          135.3,
          67.5
        ],
        [
          135.4,
          64.2
        ],
        [
          137.1,
          63.8
        ],
        [
          139.8,
          64.6
        ],
        [
          142.9,
          65.9
        ],
        [
          143.6,
          68.4
        ],
        [
          143.8,
          71.5
        ],
        [
          143.8,
          74.8
        ],
        [
          140.7,
          76.2
        ],
        [
          138.1,
          76.5
        ],
        [
          136.4,
          75.0
        ]
      ],
      "group_id": null,
      "description": "",
      "shape_type": "polygon",
      "flags": {},
      "mask": null
    },
    {
      "label": "Black_rot",
      "points": [
        [
          138.4,
          93.5
        ],
        [
          138.0,
          89.8
        ],
        [
          140.9,
          88.3
        ],
        [
          145.1,
          88.2
        ],
        [
          149.4,
          90.3
        ],
        [
          148.8,
          93.7
        ],
        [
          146.4,
          96.2
        ],
        [
          142.8,
          96.6
        ],
        [
          139.8,
          95.9
        ],
        [
          138.6,
          94.6
        ]
      ],
      "group_id": null,
      "description": "",
      "shape_type": "polygon",
      "flags": {},
      "mask": null
    },
    {
      "label": "Black_rot",
      "points": [
        [
          101.7,
          64.2
        ],
        [
          104.4,
          63.4
        ],
        [
          106.7,
          63.6
        ],
        [
          106.4,
          65.2
        ],
        [
          105.1,
          67.0
        ],
        [
          102.5,
          67.9
        ],
        [
          99.5,
          67.6
        ],
        [
          100.4,
          65.3
        ]
      ],
      "group_id": null,
      "description": "",
      "shape_type": "polygon",
      "flags": {},
      "mask": null
    },
    {
      "label": "Black_rot",
      "points": [
        [
          38.5,
          183.2
        ],
        [
          38.6,
          180.7
        ],
        [
          42.2,
          178.6
        ],
        [
          45.6,
          178.5
        ],
        [
          49.3,
          180.5
        ],
        [
          51.6,
          182.1
        ],
        [
          50.7,
          186.2
        ],
        [
          47.4,
          188.7
        ],
        [
          42.0,
          190.0
        ],
        [
          40.0,
          189.4
        ],
        [
          41.8,
          187.2
        ],
        [
          43.0,
          185.6
        ],
        [
          41.3,
          184.5
        ]
      ],
      "group_id": null,
      "description": "",
      "shape_type": "polygon",
      "flags": {},
      "mask": null
    },
    {
      "label": "Black_rot",
      "points": [
        [
          79.7,
          167.2
        ],
        [
          79.5,
          164.7
        ],
        [
          79.8,
          162.0
        ],
        [
          82.7,
          161.5
        ],
        [
          85.9,
          161.2
        ],
        [
          88.0,
          162.0
        ],
        [
          88.1,
          163.3
        ],
        [
          88.7,
          167.1
        ],
        [
          87.7,
          168.7
        ],
        [
          84.7,
          169.2
        ],
        [
          82.3,
          169.1
        ],
        [
          79.4,
          168.2
        ]
      ],
      "group_id": null,
      "description": "",
      "shape_type": "polygon",
      "flags": {},
      "mask": null
    },
    {
      "label": "Black_rot",
      "points": [
        [
          96.0,
          167.4
        ],
        [
          95.2,
          164.9
        ],
        [
          95.3,
          162.4
        ],
        [
          95.3,
          158.9
        ],
        [
          98.3,
          159.9
        ],
        [
          100.6,
          161.2
        ],
        [
          101.9,
          163.1
        ],
        [
          102.7,
          165.5
        ],
        [
          102.7,
          167.4
        ],
        [
          99.9,
          167.8
        ]
      ],
      "group_id": null,
      "description": "",
      "shape_type": "polygon",
      "flags": {},
      "mask": null
    },
    {
      "label": "Black_rot",
      "points": [
        [
          83.3,
          143.0
        ],
        [
          85.7,
          142.6
        ],
        [
          86.6,
          141.4
        ],
        [
          86.5,
          137.7
        ],
        [
          85.0,
          135.5
        ],
        [
          81.6,
          133.9
        ],
        [
          79.8,
          133.4
        ],
        [
          77.0,
          133.4
        ],
        [
          75.5,
          134.9
        ],
        [
          75.5,
          137.7
        ],
        [
          77.5,
          140.8
        ],
        [
          80.0,
          142.8
        ]
      ],
      "group_id": null,
      "description": "",
      "shape_type": "polygon",
      "flags": {},
      "mask": null
    },
    {
      "label": "Black_rot",
      "points": [
        [
          88.2,
          143.9
        ],
        [
          88.8,
          141.9
        ],
        [
          90.9,
          140.9
        ],
        [
          93.3,
          139.9
        ],
        [
          94.9,
          140.6
        ],
        [
          96.3,
          142.8
        ],
        [
          96.7,
          145.3
        ],
        [
          96.9,
          147.7
        ],
        [
          94.8,
          148.0
        ],
        [
          90.4,
          146.0
        ]
      ],
      "group_id": null,
      "description": "",
      "shape_type": "polygon",
      "flags": {},
      "mask": null
    },
    {
      "label": "Black_rot",
      "points": [
        [
          85.8,
          126.1
        ],
        [
          90.7,
          126.2
        ],
        [
          92.3,
          124.2
        ],
        [
          92.4,
          121.6
        ],
        [
          88.6,
          119.2
        ],
        [
          86.1,
          119.1
        ],
        [
          83.1,
          120.3
        ],
        [
          83.1,
          124.7
        ]
      ],
      "group_id": null,
      "description": "",
      "shape_type": "polygon",
      "flags": {},
      "mask": null
    },
    {
      "label": "Black_rot",
      "points": [
        [
          95.3,
          111.7
        ],
        [
          100.0,
          111.8
        ],
        [
          104.3,
          112.3
        ],
        [
          106.4,
          113.6
        ],
        [
          105.3,
          117.5
        ],
        [
          103.4,
          119.8
        ],
        [
          99.8,
          120.2
        ],
        [
          96.8,
          119.0
        ],
        [
          95.6,
          115.2
        ]
      ],
      "group_id": null,
      "description": "",
      "shape_type": "polygon",
      "flags": {},
      "mask": null
    },
    {
      "label": "Black_rot",
      "points": [
        [
          113.9,
          126.4
        ],
        [
          117.6,
          129.0
        ],
        [
          119.6,
          128.8
        ],
        [
          121.5,
          127.7
        ],
        [
          122.0,
          125.7
        ],
        [
          121.4,
          123.3
        ],
        [
          117.5,
          120.9
        ],
        [
          114.0,
          121.3
        ],
        [
          112.3,
          124.7
        ]
      ],
      "group_id": null,
      "description": "",
      "shape_type": "polygon",
      "flags": {},
      "mask": null
    },
    {
      "label": "Black_rot",
      "points": [
        [
          149.3,
          124.4
        ],
        [
          152.2,
          125.4
        ],
        [
          155.4,
          125.5
        ],
        [
          156.4,
          124.1
        ],
        [
          157.3,
          121.7
        ],
        [
          155.5,
          119.4
        ],
        [
          152.2,
          118.9
        ],
        [
          149.2,
          119.8
        ]
      ],
      "group_id": null,
      "description": "",
      "shape_type": "polygon",
      "flags": {},
      "mask": null
    },
    {
      "label": "Black_rot",
      "points": [
        [
          142.0,
          147.0
        ],
        [
          146.0,
          146.6
        ],
        [
          148.1,
          144.2
        ],
        [
          147.3,
          141.2
        ],
        [
          145.7,
          140.7
        ],
        [
          142.1,
          140.5
        ],
        [
          140.2,
          141.1
        ],
        [
          141.3,
          144.6
        ]
      ],
      "group_id": null,
      "description": "",
      "shape_type": "polygon",
      "flags": {},
      "mask": null
    },
    {
      "label": "Black_rot",
      "points": [
        [
          163.0,
          116.9
        ],
        [
          163.9,
          113.8
        ],
        [
          165.6,
          112.1
        ],
        [
          167.5,
          113.8
        ],
        [
          167.1,
          117.2
        ],
        [
          166.1,
          119.8
        ],
        [
          163.3,
          118.9
        ]
      ],
      "group_id": null,
      "description": "",
      "shape_type": "polygon",
      "flags": {},
      "mask": null
    },
    {
      "label": "Black_rot",
      "points": [
        [
          228.4,
          97.6
        ],
        [
          225.9,
          101.4
        ],
        [
          224.8,
          104.8
        ],
        [
          225.9,
          106.7
        ],
        [
          229.0,
          108.4
        ],
        [
          231.7,
          108.9
        ],
        [
          232.1,
          105.4
        ],
        [
          232.9,
          102.6
        ],
        [
          230.8,
          100.3
        ]
      ],
      "group_id": null,
      "description": "",
      "shape_type": "polygon",
      "flags": {},
      "mask": null
    }
  ],
  "imagePath": "..\\Grape\\train1\\B_r00005.JPG",
  "imageData": "/9j/4AAQSkZJRgABAQAAAQABAAD/2wBDAAgGBgcGBQgHBwcJCQgKDBQNDAsLDBkSEw8UHRofHh0aHBwgJC4nICIsIxwcKDcpLDAxNDQ0Hyc5PTgyPC4zNDL/2wBDAQgJCQwLDBgNDRgyIRwhMjIyMjIyMjIyMjIyMjIyMjIyMjIyMjIyMjIyMjIyMjIyMjIyMjIyMjIyMjIyMjIyMjL/wAARCAEAAQADASIAAhEBAxEB/8QAHwAAAQUBAQEBAQEAAAAAAAAAAAECAwQFBgcICQoL/8QAtRAAAgEDAwIEAwUFBAQAAAF9AQIDAAQRBRIhMUEGE1FhByJxFDKBkaEII0KxwRVS0fAkM2JyggkKFhcYGRolJicoKSo0NTY3ODk6Q0RFRkdISUpTVFVWV1hZWmNkZWZnaGlqc3R1dnd4eXqDhIWGh4iJipKTlJWWl5iZmqKjpKWmp6ipqrKztLW2t7i5usLDxMXGx8jJytLT1NXW19jZ2uHi4+Tl5ufo6erx8vP09fb3+Pn6/8QAHwEAAwEBAQEBAQEBAQAAAAAAAAECAwQFBgcICQoL/8QAtREAAgECBAQDBAcFBAQAAQJ3AAECAxEEBSExBhJBUQdhcRMiMoEIFEKRobHBCSMzUvAVYnLRChYkNOEl8RcYGRomJygpKjU2Nzg5OkNERUZHSElKU1RVVldYWVpjZGVmZ2hpanN0dXZ3eHl6goOEhYaHiImKkpOUlZaXmJmaoqOkpaanqKmqsrO0tba3uLm6wsPExcbHyMnK0tPU1dbX2Nna4uPk5ebn6Onq8vP09fb3+Pn6/9oADAMBAAIRAxEAPwD0EjrgjNIoB6dc80pHPQik5Vs471ADiv0x60irgYyPQUoOaOQwycY6UhjSuCQaQDIxjOealIzz3pCGGOB+NADGG0kc/WkVuecfWpCMgAgn1NBTjnpQMY4Ljpg57UdDkdvekKYOc4pDgd8Hrz6UAITuwRTGPOR09akI6HGDioyNwyQPfFSMTd1PfHTNNdsckdR6UMCAQMewzUe5gMkgDOQDQAkmc8AZHbNNA6sPXoac7buoPHXjrVeZ8gg8YH5/hQAMQSTkY4HIxSBlL4yTkVy51iefUyI7gLbN/qo2wA5HUZ/LGfWti3nEwJjfO3GVbgqTUxmpK6BNPYu7+c9fx6cfpUMjfNngAdff/wCvTWOF54Jziog2W24H1x1q0A5ieQQAT2PNV5GWMqMnI7jOcfWpW44I5z3xio3wTtA29+n9KsCBlDBtzHdnPXrzUedu7cARjI4PIqRvujGPck/nTdpDqCM9Onf9aLAIPl3bcDIodflYbOCccH/PtTByACdx3cfLn/8AVQG4bGCpHdun4UAAlUBxuI9zTGXC7Rggnt7/AEp5IaMgMVLH1wT+H41Epy2Cvyt1xjjjrQA8R5dcKVB6bh2/z7VHjy2wAAwOcZzj/PpTyQRgnAyRkNQUJK7iDkDJHb8vrQBCJFddpyD6YOP/AK3/ANalQbVzkAdDkHv2/lTZR821shs/wjP6U4KQD0DE/Nxg9f070FnoJIbnGaCeBxwfSlKEe/0oxnp+lIxGb8evFSLIrLnn8aTGB1zTWXK/Lj8OtAyTcOM08EP0bA71CEPU880q55IXB9aAJG4AJOaRWxn86MEjK4z9KayFjyOB0NIYrjPTnj0qIthgO1Px129aa4DDPT0z/KpANwJPIBqAtkg4wDxT2OeMbvaozjAP3l9PegBDknOCRjv0qLByScA/XtUhYN90exzUZO35lIOePekMYxOMY5I6dazdWuVs9PuJCcbYyAR13EcD88VdeXYOX5I5Gfu/5xXEeLLt7q5EMTbooMs4H971/Dj6c1nUlZETlZHPyzrAvmMx3eZ8gz2IP+ArpNO1SO+s/PicrewLlwD95R39/wDPtXHXNwjQ3AIPCApg99y/0zUNreS2d1FcwMcqdx46juPoc4rGm+XUwhJxfkem2+pRzgIflk7joPwqV5Ayk9iPSuQW+SYCaA7Ff5gufu//AFx/9fvWrZaoZ5FR+X9exNdafY7FqbTMQqhcepJphI698/lUUcnmKcOcDgYHI/zkVIT2B68g47VoiQwsZxkj05xUZKv1/h9s01/u7lHOSQARmnADeRgD1f0OP8/rTEMCkcluFORjoaXBZSchQMEgHC/XmnbcsCF3N2JPQ9KQoQCxc+u4jgDvn26UDE8reqh8Fy2CAOp/D/P86TAztUMxIxhh0Hpx6fnS8FiMMSBz6n/P9ai3lZAMFQx28v1AHb/JoAeZGx5asBk52568D8KGYc5UDdz09fT160wq7Ej5cYB4H+c07htynGCDj69KRRFhQCenZW56etKowAHxvJwBnGQKUoQxK42YODk0vzsMEg85GR/k5/z3oGeh4I7A0BucEcU52zjI5pp5WkZDTjdtH40/AHINR5wOn4Um4npigCUZzjAz1pMDPXFNB6djS5LZ7/1pAPXOQD+GDSM652tge9MG4YJFJu3H5h+NAx0nQtj8qj3BRxn1yacRgd85qM45xwPpU3AaSGQgEZ9cVXZtqj0PSpWwTnuO1QyYVcnkAenIpXGNYruGMg//AF6rzFo34I3dBXm93reqWOrXiRXs7LE7AZkyMBsdD17/AM6kTxdqTW7x3TLIsqMqyKoDrkcHj0z/AJ7c/tkZ+0RNrmp293qZcPiOP92ZVIIK55IH1z9Rj8ctbtZo2cgtK2cBmxlj68H1qltWQ7XkAiYjLNnhfcDnpVESSI+2TepU4ZWGMHpgisLuWpg9XdmnewM0G0L5cjHLKWB6H1B9P896xpoTG4JZVAPDbsfz+laAunXCtnjPU1Qu4ZmuWuJIXnRifL2ZIx+HTtV07t+87G0Kam7bF6NWWIB33RlNyjceST/9fP8A+urtiWjAUspGenGf8/59Kyo1kgs1jYAO75IB4Xgd8+2fxqSG4YEEhwwJADjqMen+elaU3qRbknpsd3ppHlvkttOBwKuso+8CRxwMelcfH4jSzg2KjufvcLwO1X9I8R/bbgRyRED+81dnMr2NlJPY6AMTtwx2kjgntUhV02lstnIyOKYm0qGHA4HUc0oKhyB8ynrx3/r0/wDr1QxQMbSrA45P+P8A9aoi6lGwwJ5xzkj246UrnexBAwBySPbv6f8A1qRn2sW+bJHPzZAoGDkklHLbQM444oYq45XEnRSQMY/T/OKaTHIxJxnJyAec+/PSgDJCvgAg8HHP58fhQAPv34KlSe+7v/kdaG5KJhhx1AwCfT3xT33MNynbknaVAwP5dqYxwPvj5up6Egn6+/egoBxtGBkMQ3fd7UjKwSIHB9FwQSc/4/yprSF8qjMR/Djj9BUp2sD97ggYMmBn+tID0FgMcikIHXp/WpeCM4yPamunNSZkZAbpg01vTpUu3aeRxSMmTwenbNAxqYc9RQAduSDnNKFww4wetPPTp+VADDGe7fgKZgA8MM0/cRwxpqvxkj3qQGEDbz60zBBzu7+lOJz0HGfSqepzPHp87oQpWNirZwOBUthsPkYgk5z7Cs/Ub5bOza4kxgAlVJxuOOlcxa67d2jkySvNHIeA7M5XGe57c/y6VLdagdYQKIyPLO5gwOGHYY9f/r1O5g66tpucVd7JDJJLIrOTknPOf6mqTMWBZJFEYw2I85B64weeOma1bqKHy3aQouDjGQpz7e/uRWTk+WxJkKqQOHymDk49u5rn5ehjFu12RNI0eNw3eg5x9Pf/APVUMpEjFlYDPbtTi3l8mMBcHjPbnmopJELnAABPNCVmaLUc25txGxVGRndyevY80eeYkyuTkZ5GM8/r39KgIyGI3bhycdhmo5Vb0PHBzwRV8qe5dhJZ23dWB9c80yKZllVlLEdxnHbmmPhm+UnHbPFNAO7g1vFJENG3augdJI1Qq3J8wEgA8cgc8VYtpTbXY3qoJ+YKowPy/wA9ay7a5aI/dDDPU9vyq7M63UMLxmNJEIXgqBjnk8/Tnp60+txUp8srdDrbbVQAjFgCc54z2q0dWiCneQV7fMRxj1/AV5+9xcb41SZirHI2Ntx+NRReYjb9zbMc89/eqcjojUjKVj0RNTRlyuMYxjJNSJcq+BztI456VxtreEEYPy5rXt7tgobPGPyqkzblOlMob5VzhieN3Tjp/KgooKhW6/4ZFZsVyGyMbgepHGc5/wAf0qwJgw+YkjJ4/WmItqyyyA7eMcZzzx19ulM3NJ0OBxuJyAPp+f8AnpUBnU/KVHTABH9PWrKrtXcTtA4x+P8A+qmAgjYsq+ZnI6E9fWnuQQqYZ84+Ynr9eP8A69IwkVkPBBGevGD/AJ/Q0AfKAhCqrYGMjjp2/wA9aAPS/KZW708RnPPIq28anjg0mB6D61JBWMXoAR2qNosAcYq6w2gAYqBzyMikBVaEgdR60gB2kEVM+AeOfwqBnB4zg+ooARiORxWZayl552Lcu+Y/90dB/P8AOrckqqCe+OKy5XZNpJ+7+GKhq5lOfK0TzahHBK0cuVx0Yjg/lWJ4l1OGTQ51ilVi20FQfmC7hk49KdqHmzHd8o4xuz19K5fULWcSNJ8vJyARxScG0YSrvVFO2dIJWxKAsgBwMEEgcH26n8Cant51AYlv3hB6nGBnPHuP8+tZ80bmJlifLHqD2/zmrIlJt45JNhkKYYMcncMjPT6H8aqMbaHNcyr0lgz7d2HBDgnPTj2P4j1qiWMpA8lsYCI6g/ewMDHc8Y/Wr13ibbAm1Wc7QuSOp45/x6cVi3C7GJZyPmOQBwG74xnjpWco6m8JNx5XsK4G1SQuckYC4J/TFVgqNlmcD2AzmrU7xuPMVs7gCcjG1u/Tgev0NUpAVJJ4pWLi9bD43aNgy7ht4JHp17c9qabh/LMuxfJyepyaaJHRGjC4Ynn14zx+tM3Rrn92vvnp+VJJdUdMJRV0xZAUPGCD3HNRBiAT8w6gY6E96llkSTAC44xn1NRBhuHOQOPatYowk7IdHIcnjjGBUn2mRWIU7V7rn5T9RSAoUJBC4HXHWo1jZmY7wAORVdTIuJIrxnEZU+vpn37/AP16sR2ktwkixhS4GQWdUHB56/XpVJML8rLtx39fyq7AQjb0Yhh90ih2Ffld0OWGe3yHXO3+6c1atL0E4wRgkYqWNxOMSNsfG7kY/LPbFUbqM21zt3ZyN2Tz3/8ArUmranXRrSnK0jfS82gEKcjnmr0F2pHQEegHX+v+TXKLOQuS36VajvjHjDrgfrTUjpaOvjYFPmY5+o6f5FW0jGwgjIzh8kjGfw5rkbbWxHKiu4OSO/NdLDJ5qAqMcg5OeOe/pVppklzIEbYQKpHU8/l/ntURcxyFhgoDkHGCfz7U5ZGBVsgn/ZOeD16VJIqr8oBz1GVGPYj8zTA9Ma5BAAPAqJrgHnNZb3W0HBxUJvfQZPoeKVjO5sfbQMgnpUMtyezYzWU91kjkDtzTXmJXPYj14pWFcvm9derZ5qOS/XqSABWcJuMZJJ96wfE8zrpgKMwIkB47j0oeiuKUrK5t3eqJsIjfLdwDSJOssCqf4h1rgLfUJPP8yNIxvB4I4APb1q9DrN5bTBWCuh5x0I9qcfM45z5nc6UTpJERwdpwwPI+hrOv8QviNfMibGVHbucfnVOPUI7m+y0bxGVQDg5BIPBxVm7057m1bypJBKMMpVsbvYj8qozVnuZd1ZI9ruVCG35B6f571mWu0ebBlgyneAR+B/8AZfyNPh1KW1cxuJGXncrHvQ88Et2pjdozICpBHDDHqMkc4/Kk7PUgq3sCyDngqQT7f1rDuVO7cV+8eSec/wCc1vSRBFPzRtnoF7/5/Csm8UqzABuo4alKI4OzKER2sVfeyE/MAfrz9R/nFNmiIkOQdnYg5BHqD+H6Um75sMQRn7opyXIQBGVTHnO0jJz0z7f/AFqysdPmViQIAAw+82CeD2qJRk9M1emto5NrQkCJyXUNwR7H8j+Y6UwWyG48qRsKVyD69f8A6wqV2OimuZ2KrAxZTIyRz7e1O2KgyW6elXF0sPJtikBVRglugPp/PiqskTROUZsD2q9tDGorStcjVyT/AExUypuCsNzYHQHp6fSk8oqM7hzjj1p5TauwuoI5K7fm5xwT/wDX456c1ZArMGAwecdaVGYfJuG2mKVQIxOVPPy9QemOf/r0yfAPyuDlcjaDwcngn8PftSJsT/bSgZQGJOMg9sVIZxPGjMA7KNvfI5Jx6f5FUmXdwOW6cc5NS2zBX+bOD9OvpUvUtK2qHidQWLLtyQBkcD8KZdZGGYYXoDjg47ChyrArGTjr1qKUK2CSRxjnpU8vVmqm2aGlxvc3keWzHH0G7jqcfzJr0DS8b+SR6KWHpXBaOyQTEFRyetdxYyoqAjacrjIHfrWsDpS91F8ABgwKsRwxbp9KUBiBnnGQFOMbfakDLI4PzHAwApwfwp4ADnPRhnrk4H1qhnRySgnIcZ9CajaU5HU+mOlV/mzhsc980FSOxzTMCZmGO+eo5pvm4A5z+HNMAZiAc0kkZ5A/CgBfO9M8frWB4qnKaZgHAMqg4q/dXlvYoRPOqem4gGuS8Taxa6lYLBbTBpEkDjtnqOPzqZNWM57NFHT7lYZwSu6Nuv8Asn1+ldZ9gaYK6oOP4eua83huyGUbuc8gV13h/wAQfMllKQoPCMzde2KuNtjjtYmu7RRjEhxjp0roNNlkuLePfICU+V/9ojGP51lalp8c8sjKhBHYNn9e9Z1hdHTdRCDeEYhMMO+abVhbGzqmmJds88UflHOH3Dj68cmuTug0eRwcdOK7z7XIIT54QsSQdpBx6E9xWNPYrdzNGQgYknsKTiJ+RjwXUl7aghRvQ7WGOmRwee55/wAmq9zbAqWJGV745H+eat31h/Z10nmujKflIQE8c5yRjn9PwqGULguJA65IDZBz+NKO1mOUWtTn7i2ETHj6cZH51U+VSSQGYHpjgj881rXwQuXOS2epGSazHgUhCGwSCSrLjb17nvUSRvTdx82xreJghDEZIB+VRk9uvPFQrKyoFBDg9QRkUXSlVUggLsHGRxxVUHAOTj8aySNL6GrHd/uwsj8EcbRjb/kU+SJJoNys2cngdD75+tZ8XzoM4K445xz71JCD5rFGwAMkHofbH41r0Mbai28TAMxAKqSNpB+b1/L/AAphjYr5hwyqQGPc5zx+hqxMrtNjlNoAUD5cf5/xqo8jI/zJ8wOeMY/KkF7kZlZVIC9P0qMrjI7GplO9Rgr+fT/OaJIZYWw2w8A4DhuCM9v8joaDRCLhSQ+SCOc9R3p+wSYZSAucDccZ+nqenSolw43fdHAJwaWR9+M4IAAUDoKCiZkLZJ7nkg9aXyugyCcjioY5GSTMbMjdMrx+opY2feG3kFeRUvYaRokiE4RdzogLhe//ANf/ABrpNNud0cWfkJ5x6fj+dc1lHT7SZPLcqQ4HR/r+VWLbUUR9hVlyeCOamEkjshKPKlc7uFlJAVMA8/KRx/nrVlW253Ec8EAjrz79K52yufMj3odwwRg9x6Y9a1kuCHVwoVgRjGc9f/r1utRnY/ZgmOwFPFvkZz2rR/dkADBPtUZTaSen1q7HMU2tiq5AG32FN8n0/I1bd9vOeCepqMkMDg4PoKAPOfHmlPFLFfKmYpTtfAxhv/rgH8q4SSIp+8zlR3zyDXsvimxjvNBuIpJY4+AyvIwUbgeBk+vT8a8geNoZSp5YZB9Pp71xVVyy0OaSsykVx92pIZCGBJI96sPB5m5oQARgmMH/ANBz1+nX681WZcr14ojUDc6jSdfZcRzHcozyPvVoXUaXMeYHSVmHT0/+vXBhmRsqcVrWOoyh8gkHpxXXGomjKUTurG4S8tmSZfLlUESZOMMPX9KquJY7lW8whcg47EeorKttSdZkZlzl/m6fMMf/AK+eatXcUkbNO6BBK2VUMThe/HY8/pQ2PkThzX1JJdTjt3cSRO6SscMil+CehyOD2qKPTkvIS7SAckAO+SvPCnt+VUL65l8sRJI+wHI4yTx+dUrS5ubWYMuWB6jHGf5VOt9TSdZzhykl/ZS2koSQAjOMZzWXcKMcllGcAHiuqnlGpwMMiK5K79hHHA5Iz/T1HTNc1OzuUt5k2u2OCMHnocenSiTsEacopSIr23jjeROSQxxgce1Zkq5bPXJ9Otak4EwXGQdoznnnFVo4DI+wAcn1wPxzU2CLILVsSkPnHcdMe9aOY0cKIxsGMvnkk46jP5fXvURf9wlrbzuI1cOdw4LY54z69/bPsLUlksVn5yMu58AgcgY96h7aDlytXvqNnnjyqx9dhOWHLE9hVeZI2+XzFZeThvXH1qMxhgxBPyDv1qsyknkDOcc8UC0aSQ6SB0OVbBGfumnopfAPJxncuPXv6cf55qEO6YVgcD+HpipJJAqhQo3A5c5zn0/KqvYvYV3YY3/d9PX3/wA+lVmU5OOm7pmp4/nDiRm45BAyc9u/TmomXO4Dkj0FIEJGC+ccEDNSxAhWDLnIxz2pqgRY3DnPIHB/PtSh1ZgANvI4z+HWkUyyqMUVVx9RV+2sY3kXeA/G7HTJ4yMYH+fXvVtJfKcZ6cfTFbTyo5Vo12gqASvf8qnluOirzszQt1AAG0BgcDC5+nTpWpGFOCc4x/FjPNYkEhGCXBXPG35utalrNtOHk2nHckD8R+f610Jna0dybmQjOTu+vWlN6VUqwYE/Q1K0JA6D8Kqm2+b5wCTkDJqzlJ0vA/JH1PSlMmc7TgsMBhzioEg+YYOMenNQ3F7b2QJnuY4z1wx+Yj2HU0OyWpLZzXiKGeKRWvZGuI2zsbPH0x2rjr6OKNyUZGwBkKc575rsNb8Q6VqNs9m32iQcFJI4/ut6/MR6muGlzuK4bzFbhs4wPwryakEp+67owdirI+4l/Tpg/wCfSlLC4LbwDJjO8A4P1x/P165zwpDCORSgOR12jjnrUbs5QIxLAdM84+lUrdCURNCyttcFSRkZ9OxqSMfZws0iv5ZOPlHJP40qSMnqQc8f4VMYhcxIsONysWKseSMdMdD3/wDrVsnqjSFm7S2Lsd0kjJ5MrrtYNtYbc/keK2/t7XEEasBujGB16ZzXMR2l3cT+dFBIApJfPbjnrUsGokksIj5OOQx5Pv7VvGVpFVKGtoao03iwhZn2g846ioopDnYuCCfTPH+RUOJHJBkC+melLtKthMsM/eWtnNHLy6F+/SS3iglRRLE2dyMVwp6ZHfJ9fw6VBqkv263gu40jEtsyhisYUhcjHPX8M9j9SStcsrQ/MQCcEnqPWqEUUsd4FlQiORWUhs4Ixxn8cflUTjo2ioyd0V2AaVjE2VU4LkDHTPb8Tio3YNEUiznq7d//ANXt/wDWw+5kQzFAAFT5VA4AA46fh6U1oVcgRoXcqeM+nFZt62Kim3ZEMXQ89O9TzZAwrMVKjIB70q27KjAxuCvynB4H+eRUDsYi4BI7FWHWi9wlFp2YxXa2feq7ucFGB2sOODj/AD0p0p3wl0OBnBBYHn0x6e9KCZhvSMk527V5we3FKjLDuO5TKAQmW+UD29+/p+OKG7FrzGC3aEZlkWKT+FWUkjPfpx/PvTQ0KuiFwyZyWWPJ6e+M/TOOKljEe3c53nONpzk8H/61V5BvJ4IA756ZrNSdx3HK8KNL8ryIR8uSEOffg/oRx3pjykgopXb0yo69up5xQ4dcK6kAcjPvSDGBwD3p3GKjFlCnH1xTSFDEEYYHn/CpSOOx+lRliGOMr24PNK9wQ1WIBYdKsre3IkyszKeO/GPpVaL5zsUEt1GFyfelWNl4Z8ZB+VTz+J6Y/wAO1DZadjVt9enRgsqLLkY2jIJ/KujsL6G4A2JJk4bYxztHTsf8+9caiNO4jjTknAA9z69/xrrbK3SxCxKoIONxJycnvVQbbOik3I9PM4XcGJGemeRR9qVUBb9KruF/jJz9e1Vwdj4GMZx6V03MiXUv9MtGiineBmHDpyfx5GRXnN7YzWshiuo234wHU7lb355P6V6K3lhecY96pX9tb3dswO0Moyrt2+vt/ntXNiKXOuZboxnG550Ld1XdGoYAFjk4OB7Hv7AmmySeW5jkXDpwAw6d+h+taN0fJuHiOAQOCpDBh9RVN51ZViKhxyAhGcZ9Pf6V5SlfcxRSZh6dfQdBUTLuI2nb7jNW3S3eX+KDoNpG5Rz69RgY45PWoZonWJpXiyhH3gcjngZx06Z5rRM0SKBPPb2FRORuGCTx9OamYKUyvUe/WomVm5rpjICaPUp1jCSMzJnJAOPz9aCqXJJWU5PG0HBJ+n+FQrHuPTjvTDE24evpWqdhpvdFwMTHhgQU+UjPt14pba58p3Ks/wAwwQD059Kgjd4ztk3Mnde4+noaBHslIZgVPIb1FaRZL0uXF1ESNskcoM4OamijkV5jJu2iPO8KCeGH64qo9uAXBVgynBBHINPigJLAElgu3AGMggn/ANlqm3azJULLmEVod7Fwx2/Nk/xflT0eFmjCkgg9V4OD1quEdd2A/HU8inQKftix/wAb8Yzgn/PpSkxxve6LU8yWN0wUHyX5zuz17/zqnKN0hRc5YZ5/CrF8TIwjCZJ5GB1qpuEQMefmbAYrz68CpbsLfVih/s+9Y3IZ12sx9Mcgf559qgaIjDPwD09Kd1woU5GTkD/P+RQwwQq/likXuNLbflyp47CnD7hYAntinyIqZIwRjiliikeAbEZvUKucdv6VNx9Cv8oPv6HnFD9OBz6nvUjQHyt52jnGC4B/LrUptg0ahbgSu2P3aZBPbqcc59M07oZVgG+TaS3JGSBxjOM/rTvJjDEM/mf7KD2Pc/596kkJC4KbUU4wo6fWoQ2MgjOPSkx3JRIF3BFVVPBAHb8ee1NMTgDADA9h36f4008YO7LZ6inAAsvPHXGP50mI19LsZBOZJVZMHAVgN36iugWTYhy2Wbgfd4/EYrk7bUpbXcoclDwVDYHTH9a6WyuIL2MPbSNuVRuUnpj2HtxWtNrY7KUk42R6S0K8fIee4FRi3jzyMnr1rXeJdvC5z6d6jaMH6e9dNjAzmjiCgcqT9KzNU0ee5Bkt5lZQM+U/HbsRj9fXrXQGHf1xnNYl9qAdTDbTDaPvSZ6+wP5/0rlxc6cKb9oS1c5efTmMMiz25jK8qTkY9SMn2ArKktlhUEMdwGGGMZ+vrXToTFx5ZkjbqByDWde6fO0rGGCQxMARkY/+t6185Grd2JdPTQ5SQHcwz1IwCR0p8cnloPmC7TwQeT9Mf/qq7LpzSSthkjZeCG65/Ckk02KIfvt7c8DcAM459a7PaRFydzLm+zNgOm0jjcgCn8R0P6H3ogiYN93cCBjIJPrn9P1qzIoTDLHs5+8vqOnJ5Heq4DI2eMHgEDOa1UroV0jO8xhCJmnYzFiPLA6Yxjjp6/lWtKkSQk8GfHCr0B+tJFMjcNBHI4XAaRQSB7f/AFqUrFk7ldeOdpzj8D/jWzrX0saznGVrIzYgswV0myxIUhnyefrVk2zJIUZF8tj8vPQn69quRs5gYrEs24beM8Ht75qsgmuP3ToFWInOVxg+/GT3/wDrV1QkpGdafM7pCKW3lFTGDzkY6VJHI4eQDAOBgd8j/wCsauRWUbQNKY2URnD7ecDHB7k9/wAB7Ul7aIRFEjt5sk4QFV+UqcEHOfxxjv1rR+Zj6FW9lnhlQyEMhwdwp0UUs8izBF3IQRIx4Xqef1q3cqo3ec6kAkAKMFvp2A9+n9KctwXQYO1M/wCrXhR/nPU1M5X2YloPungtmykUczOCSzNkYORwFPH86pyGNgjC3jAA6AnAx+NGGORgc5I9Pf8AlUZ+QspP3uvfvWbGmKkgB3fZ4iR15b/Gl80NIjLFFC27rklRn6k01wCo2hV4AIOB/n61E5Rs7VI443EH+lIq7Fe4bz8oWQ9tmBz+FIGM3mM7bmJHzFsk9ajz828feHT2pVBVcHbluQcj3pooY67SRz170+QZ+UryAB+VKAGAXaSSOxpSAx3k9fmwSfyp3GBkY7FbbIowMP7DAGeuPxpGSFQxMchz0IcDH14qSJAx++cAHAIqNtgcjaG69eBSuCY1Au0ABmIbJBOB9OP8acpZGG35CCcEcEZ9+tNUFGLAjpyMjkfnWjaWsdw4Vp44sgEbictkdjjHfFG+hVm3oQ2tnPqE4TcwXPzu5J2+9dhp2lwWsJiiDdADMe5PU+w4HSp7a3gtbaOKGPDBTuATOT9c4PY1OixiMtJHGjMQELL0x6Dv7dK2hTtq9zrpwUUd99oAXHNMMwIJDH86pGYYHFR71LN1785wa6LmBYuRHcW7wy7jGwGdrFSRn1B6e1Z8OlWcEplhVxnnHUY9qm3gIcjj3NRM+wHB464NZVaNOqrTVxptFmRLWK1lnZWZo03mNVyzYGcKO54xXnlz4t1mGXzFso4IycpBLExZh2yePzGK7lN0jAA9e54xXPaz4am1S6M9xquyENtigRN2B3Oc4yevOcZHpXkToYXDyak9+500ZR+0hLeOy8Q2zT2JeORDtdH+8DgH8evUVW1PSLmNAruRHkDpzjH1+tbVnZWWi2bwWPmsS25pHOWY4/D07VTvb+R2AZJB1HzcDI7Y/wA9a8n2nvv2exzVZ003ynLXsKIi7HDRDg45/wA/hVdbVXQyoPkXAOF3AH3zW+tvBg7Y48Ljkfz55qvcRK7Z3li+MnOTx/hj17iuuFXocbkjFSyIYkOEOW5Hzfj6c/0qf7N+8O8At3MhyfQgjp+ma6Gy0uS+CtMNiZOHHAJ5rWi0G1gZZNomfAyScj8vSuulSq1dUrI0ipSOGGmz3D+WoeUxr6M2AB7DpV7TNFuTkT2swRASGkQ7FP0Ix+NdxHa7EYLGqoDkIvp9O3+fWnMrJHhVwmO3OOenT/P6V6VGg4bu5o6V0cQkB+0LFFEZJcYQxNk5HOWBByfoRU13pqWUJjEeFOZUEoPytggj5RyQATjOADzxgV1O+QSbmG4DOSVPH5U2O3s7qB4b23aQOvyywH51PsD9c49h6VU6b3TF7OyOHktbu8uXIiMrbd37kiTbn3UnHOayzGoDA9f4hmty/wBBubZWkjZpIgSC20gjgZJ7Dv3PA5qhLeXaJGhndgnRH+YKeR0IxXM21o0YNNPUzt7Atlyc8D5s56daikfOW5x2GMelXJpg0YIRNpHGIgMHuPXv39qhS5kxlVjwp/ijUr+oqrlFeMAqTjk8Dtgf1oeYsQylgc5BLZ/z0qZ7uSSNU8qDknGIEB7dwM1EkkUZKtZxSFvVn/owouUiHZ1GRuHoKcCY8BlAwO4zx1q08cMcYlS2jlRuG3Fso3pw35euD6Gq6OyEELGR0wVDfzouMiIBGQc8c8/59qVWG0c446+tWvtkqrgxW4HvbRn9dtIZ3Uq4WLkA4MCY/LGOtFwKzN8uQc5FRFifmJx9fWrv2uZScxwEdCvkIOPy4+opkilCT3znGMZ9/wAaY9itlA4AOckZPQ/Snl9pyCMnr6VMbm4jA2SyL9HNRvl23EZJ5yeTUXGaWn668Ajgud0luOMZ5Ud8f5/KuxtruK4CyrIJo9o2yYx25+mOODzmuFttPvdSBWCAMo4JEar+uK6bQtGn02QtNcRR78ZiIJB9Dz0PNbU5PbodVNu1md9sc4ypyP0oVcH2PTitqSz+YBcfgKge1YdME9sCuuxiZmcMckgfzpjhTLtUEZHrWg9s+e2M5wRURttud3HpjgmiwygUkWbk5TbjbjnPqDyOh6YpsiZZjgkZOffPqKvNCp9Mg/U0zyv4Xx6Z7VzTwtGcuaUbsHruUJI0aNQFGR/ETnP4VUGmIzhi+VJyQFAOPYmtd7ZgODwD19RUbR+X8pYNxyTj/IrL6hh91H8yPZxfQ5kWksroI0LFl/vHHsfp16+1atnosanz55RMxGdu3ge3P1H8quIgjyyId0jbjkk5J65qXdIMYBGPWs6GBjDWerEqUUBwQUVTnIwQaTzAGCuMtnA3DketMEh3AjBC85I7e1PLuY2z823rtXmvRRsJsBz8xUde+O5oVWbczSAHBGcDn1x6f561JG8oPIYqT0A5xjg+1RNvGSVjz/ex7eo/CmA1uX3By+0cbcHBI/D2qIJIVJJIYcjjr9f88c07eGyUUueuVOQP17VLEkgX7hYhdxULwB05z/OgQyVcfMV+RcA8jH48df8AGuS8Qad9nf7VDGEjJ5VVwF6Y69uv0xj6ddOVWCVnO9UXeQm5mAHPAHJwM/54qvPbLKskRTcCm0gDBAPBPP1/ConBSViJRujzJ3kMZVi3k7ifLB4ZvUeh9/w6VFJEIiGBVo3PyuO3tjsfb8sggm7eWL6fdyW8x+ce3BGMgj9arbmtnDbdwI2sjrwy+n0/UHBHNcF+hzeRXYkgkkk9OaQbeq8jtnvUpVCS6ktGDjaeq+gJ7j/PFKzK/wDATjGSOKbZRErvExY4JIKsjDhh6H/Pbih1XaZIzmPGcHqvbB/Ejnp/KgoWGQcBevrUbMQwK5XHTHakMcNpGducdcnmkXOQAMk9KcPLmOTiJyclgPlPPcDp36DsOKaUaNQ8g4boRyPoD0z6+lCHYDGSckMB396lAAVUkwvowHb39ef89qaj5BGcjPSiTMhCgscDkk9KV3cZLJCSMELkDpuBx+Vbmi6PY3MRnklklCkK0X3R074Oaq2+lG/Uy2s0TKrbSrZVvbI/+vW/pOjzaZeCX7SxdwVKohHXoSTWsItyvbQ1pxd9VoaVrCkZNtHGywRr0Hyhccn0I4P4Zp6lOViUCLA4J+YDvnHf8KV5Cu52LOQSMPjpg59u/T8qbE7MFO4YA+deQcZ7Y4P/ANeuyx1npbAFsnB9jUL8McDI9PSnCQOTg5NNK7sDnHvWpyEb8A8ADHc1Cyqw6D8asGHJGMiomjJGDjP1zmpGU5I8NwuQepP6YqMoj7lOfXPerTrwDgkY4AqGS1ZvnQjJ7ZoAqtEA3yq4+n/6qrmHcAcDcB6VeMZRT8mCQDtPr6VHIp35MQ6YHGCKQFURgqWIGeOnH8qiEGQSEXO3nOTn39u9XduQcjIA9M1AwcIxOOfunH+PNIZV8oFljb5hwefXvmnCMLgpkE9FBAx7f1/CplCyhiVbOOgbk98ew4qNSo+ZcgMcYIJweuD/ACoGRFGZ2BGeRg5/T/69Cs4AIblfvcdParLHZuGGIzliw+tNeNHPABbgYx3xjr+P8qYFd5B5Z8p5DwB04xnr/n0ojl2pGOGC9xyPxH5Uu1xgGMHIyAeOaRB5jKwRtm7cQvUn60AS7otgJRgBkkFehBHA6Y6fyqu5LKd6qxT5thPJH09OnU0rhFeQZUEYJUNz6/5+tJvch1d2YgfNkYwc++cZoAyde0s6hCHjKrMilVHHzjGSp/Hoe3t1rhp18stHLH5cgbDDGDkV6eFfAwXZOo2g8HPQAdufWuW8UaaytHdwx4Y/I6rxjjIPXgY49ttceIp/bRjOHVHJqrRo02TlgQB1BB7n/Pb2qIAS7jEpAA3MmckeuPUfqB64zU05yv1Ven+6KhAKPtXO7tjrWFzJCBiE5xyMfhTXA3NnkdQD3qRo1lUAMqynjno/+B/n7d2KoA6bh0yeKLjI88HGPxqaLfGu6M4JXBweoP8AkU3bGSQQ3PPyngfpW9H4avLmGOW3MLJJgAu5U5PQUJOWiKSbWhiM2/7yJjgfJ8pHr04/Q0xtpUCN9g9H5/Uf4V0cHhKVpF+0XUUQLEDy1LZI68npWxb+FNMiVS8c0oPJ807RtGe3GOePzrRUZstU31OV0G9ey1CMucROQrnOVA+ozyOv5+tegmDzYTIZgcEjlyTx7duMfhVOLw/pMTeatiFPRgC+Vz079wQfzq/GGSKJCpWONdqsgOcjjGR149a3pQlHRnRFWQ14wbg+fIULfMq7s57frk/5xlhVMAB/lySFduD6YJ7/AOe9SFwXO7fvcZ3MxXB7df8A638qY/lCJvkVsLlVAx6g9h6nj6VsaHbmQfeOOenvUizgjsR6Vmhy4IZSCR9aZuZSdhY89PSrOM1t4Y8EEMMjPX8xTgwxjOef881mRXDn5CBn2NW0lyowePr0oKLJO3k9B0NV2UA56fU04SMi9Rsz70ySReuR6/MMUARvjGc4znnAqAkPnc498Dk/iKsjaxByRkYwKb5ORgMCfT1/woGVZAvJVug4xzj2zjiowJgu3GcjOMZz9D3q2YVbduxjPRf5471FtRgWX5jgAY7e9AyuocxZL8npu4I/HP0/OofnydxG3GQGbk4PXNWJNpQHDEY6Yznn/wCvUB8xMjb1OcqvcH8qQEZn6AqQpxkKff6U9Jt2RuBIySAMEfjimZDqN8YZv4mxyO3b6+1RnIJDZwTwx6n8aBj5F2MDGGK9OOSfcDj+VRO8fVCwbnGcjFP2qqEJPwThQoPXHPt3/wA5pAZBkuRjcdu5s5Pr0+n/ANegBZJS8ZLEgjkjIxjH4+opJFEfzRjJ6KTyPrjPHUdMU1pYjMzb1UlcKjpw3r0PHNEEsR/e7iu0kE4Hftz6/wBPxoArTQHHyqqjAAXZz75Pbr0x/KqWoWX2u0nt0kBkkU4IySSMHp2z6Y9a1nG9mm+RFY85549x1xz+lQthHwAuWyMseSB/n2pNXVhvXQ5G08JSSeYLxwiBTsVV5YgDn+X5/lTvPC17C+LfZcIxIDKNrcfX/Gu3ba7rIq7omL8DlunAB6dDn0GRzUMccpbaN6qflLRHcDyc+vGM8D1/LD2EbEezVjzifTrq2LC8tpojyAWQjkdarNhzk8N2Y9Pof8f8j1IRiRNrInzcDc/KjAOSew5PSsq88NWV0XG3yCQQGQcE9ehxj3x+ZrJ4drWLF7O2x55k7nXkHGMHnpXp9lbx29kiPMuEjUAAg5AAJ449Of51zo8ItHJlpVmUNt3KMYHcH6dOM/WuqHnKWO4YK/MhzvHGPT37Z61pRjZu5cI2RBHEDOSyYZcgbTuBB/T9OtWo2WdhGyquBjdswVx1xzjqcnBP4U9FdIl2mZZMnLj5SAPwz0AFMjzExLb2bywuMDBx0weoxz/nFdBoRC3eFdvmDaTlsrkYBwB2P+fzlUSeaiI6Mu/5iGwSv+Az/nio2fepjfaQCCu0jcp5yADz6duhoPmbMp8rAgD2HbAx/nPtSKHA7pASwKk8kLg4/wAj8Kjkt1XO7BySoznkD/8AVj/9VPcMI28xN+QQwYcZx/n/AD1bnKMDjGOSSD6+n5UAdYQR34+tIyjA4Gc8jNSHIJDHpTSy55IznIHTmrOQiaFgGKgE+pFCocA4/Wnh2AI+br0JximnnA25HXgUFEwXPK7ufel2rtyQwHpVRC6uDuyDz81S+aSSHXB77eaAHhV3BeeP4akUBuNoxnsfwqAsSpVyPXqT/SlyoGeWx0yaAJ+N/wA7c9MH1ppjidkcbM5zkjOKj3BvvEnnjH8qUYIyM8D+8c/1oGEsQkIBDA44OOD9cUxwduVOCfm3HgZ9KkIL4G3AzkbvyGKR1YyBx6g4HU+3WgCoIY3LlU3HIwcnBx05/OoJIQAQFyx5wp6fXn1/CrrQkr8z4zwCetNMahMAYC5BYnO76/hQMpIsaY2gcnBJ6fypDFG7YjwRnnGCenH16fyqV8PNvG7BIyzHPP8An/8AVUJRWLSxuBt6ZPTnGf0/l70hkLINjEbiEBBBHOMZ74A7f55DhuCsSys2PuFwMkfjx1p22dirOoyMgnPXuD1/nUcr7QzAMWzg5G/HIOc/hnt2oGBTac5wrnKr259R1zTVgjDmUMuFx/CMr/s/Tp/nmn5iOcKp2sDyCCO2T7Z5/D8SmI1YbHTOwqQikr93uT0HPbJoAgmttk+DhVV+QGJyeme//wCulBQghGZ5DgYUnG7GDgEnp/k0qFZSxLxuFG7KY5Jx+XJPfvTc7s7osBsHKgkcZycdB9B+lIZE8Syqsa5Y4544PTsMZx+XFLLKrwJ5TMrqTsyV4GABjp6U+WJwq5j3qAHznBx+Wc498cVE6hll2E7cfMgUhjn1J79D09fxBj1O6Q4ZMbi8Yk+dcAjjkfj0/wDrvOY28xZUUMp37AHL/U+nBzULyFHWLyg8jMQCTyBn1Bz+nbvT0XawGGRMK+WO3g5I3DHXn+dAEwjgw0oPynpnjbn1APr/AJGajWFo2wrB3z/q24HIzjv79aSOVfLhCxg4AJZeMnuc9+B+NDz78ybSAufkcKW64Pt29aABRFIPKG0IcnBPLDgDGcY59OKSOIr8qO2/fjGFJwDyD6H8aryTuFdhKpUbcsT09STgDPI4/rVjBmZTG6ttwMq/GO+D6mgZHGJmBl3JnI4UbTnB7/gPzpJsM3lsrEhSWLfKfXt+NTFW5AJKFRlQeQfwzkdPw9KgTacYifAOSH4xjP6//XosUj//2Q==",
  "imageHeight": 256,
  "imageWidth": 256
}
