# Supplementary material for: Deep-broad learning network model for precision identification and diagnosis of grape leaf diseases
Source: Front Plant Sci. 2025 Sep 10;16:1611301. doi: 10.3389/fpls.2025.1611301 (PMC12461735; doi:10.3389/fpls.2025.1611301)
Supplement: Supplementary file 1 [file DataSheet1.zip › B_r00006.json]

{
  "version": "5.4.1",
  "flags": {},
  "shapes": [
    {
      "label": "leaf",
      "points": [
        [
          133.14440433212997,
          181.5884476534296
        ],
        [
          140.72563176895306,
          184.4765342960289
        ],
        [
          145.77978339350182,
          183.75451263537906
        ],
        [
          153.9025270758123,
          183.5740072202166
        ],
        [
          162.74729241877256,
          185.1985559566787
        ],
        [
          177.0072202166065,
          193.1407942238267
        ],
        [
          186.75451263537906,
          198.91696750902526
        ],
        [
          191.8086642599278,
          203.06859205776172
        ],
        [
          191.62815884476535,
          195.30685920577616
        ],
        [
          201.91696750902528,
          196.3898916967509
        ],
        [
          208.77617328519855,
          196.75090252707582
        ],
        [
          215.09386281588448,
          196.3898916967509
        ],
        [
          221.95306859205778,
          196.3898916967509
        ],
        [
          222.49458483754512,
          194.4043321299639
        ],
        [
          216.35740072202165,
          190.07220216606498
        ],
        [
          213.10830324909747,
          185.01805054151623
        ],
        [
          219.06498194945848,
          184.11552346570397
        ],
        [
          228.27075812274367,
          181.04693140794222
        ],
        [
          235.31046931407943,
          179.24187725631768
        ],
        [
          234.5884476534296,
          177.43682310469313
        ],
        [
          226.64620938628158,
          170.0361010830325
        ],
        [
          223.21660649819495,
          168.4115523465704
        ],
        [
          231.33935018050542,
          163.35740072202165
        ],
        [
          223.75812274368232,
          159.74729241877256
        ],
        [
          221.59205776173286,
          158.8447653429603
        ],
        [
          232.42238267148014,
          149.45848375451263
        ],
        [
          236.21299638989169,
          145.1263537906137
        ],
        [
          225.74368231046932,
          142.96028880866425
        ],
        [
          216.35740072202165,
          140.4332129963899
        ],
        [
          219.60649819494586,
          136.8231046931408
        ],
        [
          221.4115523465704,
          132.67148014440434
        ],
        [
          225.3826714801444,
          131.40794223826714
        ],
        [
          217.8014440433213,
          126.89530685920577
        ],
        [
          221.23104693140795,
          117.14801444043322
        ],
        [
          224.29963898916967,
          112.45487364620938
        ],
        [
          212.2057761732852,
          109.92779783393502
        ],
        [
          210.40072202166064,
          87.72563176895306
        ],
        [
          203.36101083032491,
          88.26714801444044
        ],
        [
          201.91696750902528,
          74.54873646209386
        ],
        [
          198.66787003610108,
          63.71841155234657
        ],
        [
          196.86281588447653,
          64.62093862815884
        ],
        [
          191.8086642599278,
          73.82671480144404
        ],
        [
          189.4620938628159,
          76.17328519855596
        ],
        [
          189.8231046931408,
          70.57761732851985
        ],
        [
          190.90613718411552,
          69.31407942238268
        ],
        [
          179.17328519855596,
          71.84115523465704
        ],
        [
          177.72924187725633,
          65.88447653429603
        ],
        [
          176.64620938628158,
          61.191335740072205
        ],
        [
          175.74368231046932,
          56.498194945848375
        ],
        [
          171.77256317689532,
          57.761732851985556
        ],
        [
          166.5379061371841,
          59.2057761732852
        ],
        [
          161.4837545126354,
          51.624548736462096
        ],
        [
          159.31768953068593,
          47.111913357400724
        ],
        [
          160.40072202166064,
          42.057761732851986
        ],
        [
          159.31768953068593,
          40.7942238267148
        ],
        [
          149.028880866426,
          42.057761732851986
        ],
        [
          144.69675090252707,
          44.4043321299639
        ],
        [
          142.5306859205776,
          36.28158844765343
        ],
        [
          140.36462093862815,
          31.588447653429604
        ],
        [
          135.12996389891697,
          32.12996389891697
        ],
        [
          129.53429602888087,
          21.299638989169676
        ],
        [
          127.54873646209387,
          13.537906137184116
        ],
        [
          126.64620938628158,
          8.844765342960288
        ],
        [
          121.4115523465704,
          15.52346570397112
        ],
        [
          116.89891696750902,
          21.48014440433213
        ],
        [
          109.67870036101084,
          29.061371841155236
        ],
        [
          108.2346570397112,
          31.768953068592058
        ],
        [
          101.55595667870037,
          31.768953068592058
        ],
        [
          99.93140794223827,
          33.75451263537906
        ],
        [
          97.7653429602888,
          40.25270758122743
        ],
        [
          96.68231046931409,
          46.20938628158845
        ],
        [
          91.08664259927798,
          46.02888086642599
        ],
        [
          87.29602888086643,
          48.194945848375454
        ],
        [
          84.58844765342961,
          57.942238267148014
        ],
        [
          79.71480144404333,
          60.64981949458484
        ],
        [
          70.87003610108303,
          57.2202166064982
        ],
        [
          68.52346570397113,
          57.581227436823106
        ],
        [
          66.53790613718412,
          70.3971119133574
        ],
        [
          52.45848375451264,
          67.32851985559567
        ],
        [
          52.45848375451264,
          81.5884476534296
        ],
        [
          39.101083032490976,
          81.2274368231047
        ],
        [
          30.256317689530686,
          80.32490974729242
        ],
        [
          24.84115523465704,
          79.06137184115524
        ],
        [
          28.270758122743683,
          89.35018050541517
        ],
        [
          28.992779783393505,
          96.57039711191335
        ],
        [
          27.54873646209386,
          98.73646209386281
        ],
        [
          22.855595667870038,
          99.45848375451263
        ],
        [
          23.03610108303249,
          105.77617328519855
        ],
        [
          19.425992779783392,
          109.2057761732852
        ],
        [
          14.191335740072201,
          111.01083032490975
        ],
        [
          18.580375782881003,
          114.71816283924844
        ],
        [
          19.31106471816284,
          118.4759916492693
        ],
        [
          20.772442588726513,
          126.61795407098121
        ],
        [
          9.707724425887266,
          130.58455114822547
        ],
        [
          2.7139874739039667,
          134.23799582463465
        ],
        [
          6.471816283924843,
          138.3089770354906
        ],
        [
          9.08141962421712,
          142.37995824634655
        ],
        [
          12.734864300626304,
          149.47807933194156
        ],
        [
          16.2839248434238,
          150.83507306889354
        ],
        [
          6.8893528183716075,
          155.42797494780794
        ],
        [
          3.8622129436325676,
          160.4384133611691
        ],
        [
          7.515657620041754,
          164.19624217118997
        ],
        [
          15.762004175365345,
          170.7724425887265
        ],
        [
          21.29436325678497,
          173.3820459290188
        ],
        [
          17.014613778705638,
          174.5302713987474
        ],
        [
          6.15866388308977,
          182.88100208768267
        ],
        [
          0.0,
          187.160751565762
        ],
        [
          10.22964509394572,
          190.50104384133613
        ],
        [
          19.206680584551147,
          194.98956158663884
        ],
        [
          24.008350730688935,
          196.34655532359082
        ],
        [
          17.640918580375782,
          201.0438413361169
        ],
        [
          18.058455114822547,
          202.81837160751564
        ],
        [
          22.65135699373695,
          204.90605427974947
        ],
        [
          30.167014613778704,
          205.63674321503132
        ],
        [
          22.755741127348642,
          217.64091858037577
        ],
        [
          30.58455114822547,
          218.05845511482255
        ],
        [
          39.144050104384135,
          220.0417536534447
        ],
        [
          47.91231732776618,
          221.39874739039666
        ],
        [
          54.592901878914404,
          221.29436325678498
        ],
        [
          55.42797494780793,
          221.71189979123173
        ],
        [
          56.57620041753653,
          235.80375782881
        ],
        [
          56.26304801670146,
          238.4133611691023
        ],
        [
          64.40501043841336,
          236.43006263048017
        ],
        [
          73.48643006263048,
          232.04592901878914
        ],
        [
          82.77661795407099,
          229.9582463465553
        ],
        [
          90.6054279749478,
          226.5135699373695
        ],
        [
          95.4070981210856,
          231.3152400835073
        ],
        [
          97.07724425887265,
          231.00208768267223
        ],
        [
          100.52192066805846,
          221.08559498956157
        ],
        [
          104.48851774530272,
          214.40501043841337
        ],
        [
          112.10855949895615,
          202.71398747390396
        ],
        [
          116.1795407098121,
          196.65970772442589
        ],
        [
          123.06889352818372,
          190.8141962421712
        ],
        [
          129.43632567849687,
          187.89144050104383
        ],
        [
          133.8204592901879,
          183.61169102296452
        ]
      ],
      "group_id": null,
      "description": "",
      "shape_type": "polygon",
      "flags": {},
      "mask": null
    },
    {
      "label": "Black_rot",
      "points": [
        [
          212.9,
          184.3
        ],
        [
          217.3,
          183.0
        ],
        [
          217.2,
          181.1
        ],
        [
          215.6,
          179.4
        ],
        [
          212.4,
          178.4
        ],
        [
          209.8,
          178.3
        ],
        [
          208.1,
          178.8
        ],
        [
          206.4,
          181.0
        ],
        [
          205.2,
          182.9
        ],
        [
          205.2,
          185.8
        ],
        [
          207.1,
          187.5
        ],
        [
          210.7,
          188.1
        ],
        [
          213.7,
          188.6
        ],
        [
          214.8,
          188.5
        ]
      ],
      "group_id": null,
      "description": "",
      "shape_type": "polygon",
      "flags": {},
      "mask": null
    },
    {
      "label": "Black_rot",
      "points": [
        [
          166.9,
          164.1
        ],
        [
          168.6,
          161.7
        ],
        [
          171.7,
          161.2
        ],
        [
          175.8,
          161.8
        ],
        [
          176.3,
          163.3
        ],
        [
          176.4,
          166.1
        ],
        [
          174.3,
          168.2
        ],
        [
          171.7,
          170.2
        ],
        [
          169.4,
          170.0
        ],
        [
          167.8,
          168.8
        ],
        [
          166.8,
          166.2
        ]
      ],
      "group_id": null,
      "description": "",
      "shape_type": "polygon",
      "flags": {},
      "mask": null
    },
    {
      "label": "Black_rot",
      "points": [
        [
          154.1,
          168.4
        ],
        [
          157.5,
          168.5
        ],
        [
          159.0,
          168.5
        ],
        [
          160.4,
          167.4
        ],
        [
          161.0,
          164.6
        ],
        [
          160.9,
          162.1
        ],
        [
          158.6,
          160.5
        ],
        [
          155.6,
          161.1
        ],
        [
          153.3,
          163.0
        ],
        [
          153.2,
          166.5
        ]
      ],
      "group_id": null,
      "description": "",
      "shape_type": "polygon",
      "flags": {},
      "mask": null
    },
    {
      "label": "Black_rot",
      "points": [
        [
          169.7,
          142.2
        ],
        [
          172.0,
          142.7
        ],
        [
          174.6,
          142.8
        ],
        [
          176.8,
          142.5
        ],
        [
          178.3,
          141.7
        ],
        [
          179.6,
          139.2
        ],
        [
          179.6,
          137.1
        ],
        [
          179.6,
          134.4
        ],
        [
          176.6,
          133.4
        ],
        [
          174.2,
          133.5
        ],
        [
          171.2,
          135.4
        ],
        [
          169.3,
          138.3
        ]
      ],
      "group_id": null,
      "description": "",
      "shape_type": "polygon",
      "flags": {},
      "mask": null
    },
    {
      "label": "Black_rot",
      "points": [
        [
          161.3,
          144.7
        ],
        [
          165.4,
          144.7
        ],
        [
          167.6,
          144.6
        ],
        [
          168.7,
          143.3
        ],
        [
          166.6,
          141.6
        ],
        [
          164.7,
          141.1
        ],
        [
          161.3,
          140.6
        ],
        [
          159.6,
          142.0
        ],
        [
          160.0,
          144.3
        ]
      ],
      "group_id": null,
      "description": "",
      "shape_type": "polygon",
      "flags": {},
      "mask": null
    },
    {
      "label": "Black_rot",
      "points": [
        [
          163.9,
          121.1
        ],
        [
          166.4,
          118.9
        ],
        [
          169.4,
          118.6
        ],
        [
          172.4,
          120.1
        ],
        [
          172.5,
          122.6
        ],
        [
          170.6,
          125.1
        ],
        [
          165.9,
          126.0
        ],
        [
          163.5,
          124.7
        ]
      ],
      "group_id": null,
      "description": "",
      "shape_type": "polygon",
      "flags": {},
      "mask": null
    },
    {
      "label": "Black_rot",
      "points": [
        [
          149.7,
          114.4
        ],
        [
          151.2,
          118.3
        ],
        [
          154.2,
          120.8
        ],
        [
          158.3,
          119.3
        ],
        [
          159.7,
          116.0
        ],
        [
          158.8,
          111.8
        ],
        [
          151.9,
          111.5
        ],
        [
          149.7,
          111.5
        ],
        [
          150.5,
          113.6
        ]
      ],
      "group_id": null,
      "description": "",
      "shape_type": "polygon",
      "flags": {},
      "mask": null
    },
    {
      "label": "Black_rot",
      "points": [
        [
          109.9,
          39.7
        ],
        [
          112.5,
          38.7
        ],
        [
          117.7,
          39.7
        ],
        [
          119.5,
          40.5
        ],
        [
          120.2,
          43.2
        ],
        [
          118.6,
          46.8
        ],
        [
          114.7,
          47.9
        ],
        [
          112.1,
          47.6
        ],
        [
          109.9,
          45.9
        ],
        [
          109.0,
          44.0
        ],
        [
          108.9,
          40.9
        ]
      ],
      "group_id": null,
      "description": "",
      "shape_type": "polygon",
      "flags": {},
      "mask": null
    },
    {
      "label": "Black_rot",
      "points": [
        [
          111.3,
          69.7
        ],
        [
          111.9,
          67.1
        ],
        [
          114.1,
          65.5
        ],
        [
          118.1,
          66.3
        ],
        [
          121.2,
          68.6
        ],
        [
          121.7,
          71.1
        ],
        [
          119.7,
          72.9
        ],
        [
          116.9,
          76.1
        ],
        [
          112.9,
          76.0
        ],
        [
          110.6,
          72.9
        ]
      ],
      "group_id": null,
      "description": "",
      "shape_type": "polygon",
      "flags": {},
      "mask": null
    },
    {
      "label": "Black_rot",
      "points": [
        [
          106.8,
          93.1
        ],
        [
          109.3,
          96.4
        ],
        [
          113.2,
          97.3
        ],
        [
          117.2,
          96.2
        ],
        [
          118.0,
          93.4
        ],
        [
          118.0,
          89.8
        ],
        [
          114.1,
          88.7
        ],
        [
          109.7,
          88.4
        ],
        [
          106.2,
          89.7
        ]
      ],
      "group_id": null,
      "description": "",
      "shape_type": "polygon",
      "flags": {},
      "mask": null
    },
    {
      "label": "Black_rot",
      "points": [
        [
          149.5,
          63.0
        ],
        [
          153.2,
          63.0
        ],
        [
          155.0,
          63.4
        ],
        [
          156.1,
          65.0
        ],
        [
          154.0,
          67.4
        ],
        [
          150.3,
          67.9
        ],
        [
          149.0,
          65.8
        ]
      ],
      "group_id": null,
      "description": "",
      "shape_type": "polygon",
      "flags": {},
      "mask": null
    },
    {
      "label": "Black_rot",
      "points": [
        [
          133.6,
          127.1
        ],
        [
          136.5,
          128.9
        ],
        [
          139.7,
          128.5
        ],
        [
          142.2,
          126.2
        ],
        [
          140.8,
          123.7
        ],
        [
          139.0,
          122.6
        ],
        [
          135.2,
          122.6
        ],
        [
          133.9,
          124.1
        ]
      ],
      "group_id": null,
      "description": "",
      "shape_type": "polygon",
      "flags": {},
      "mask": null
    },
    {
      "label": "Black_rot",
      "points": [
        [
          109.8,
          140.8
        ],
        [
          112.5,
          140.8
        ],
        [
          115.9,
          141.6
        ],
        [
          116.3,
          144.1
        ],
        [
          114.8,
          147.1
        ],
        [
          112.9,
          146.9
        ],
        [
          109.3,
          145.5
        ],
        [
          107.9,
          143.1
        ]
      ],
      "group_id": null,
      "description": "",
      "shape_type": "polygon",
      "flags": {},
      "mask": null
    },
    {
      "label": "Black_rot",
      "points": [
        [
          28.2,
          99.7
        ],
        [
          31.5,
          104.2
        ],
        [
          29.8,
          106.0
        ],
        [
          27.5,
          107.6
        ],
        [
          23.0,
          105.7
        ],
        [
          22.9,
          100.6
        ],
        [
          23.1,
          99.4
        ],
        [
          26.6,
          99.9
        ]
      ],
      "group_id": null,
      "description": "",
      "shape_type": "polygon",
      "flags": {},
      "mask": null
    },
    {
      "label": "Black_rot",
      "points": [
        [
          100.4,
          123.3
        ],
        [
          102.5,
          125.2
        ],
        [
          104.6,
          125.9
        ],
        [
          106.8,
          123.8
        ],
        [
          107.4,
          121.5
        ],
        [
          105.7,
          119.1
        ],
        [
          102.9,
          117.8
        ],
        [
          100.1,
          119.5
        ]
      ],
      "group_id": null,
      "description": "",
      "shape_type": "polygon",
      "flags": {},
      "mask": null
    },
    {
      "label": "Black_rot",
      "points": [
        [
          88.6,
          112.8
        ],
        [
          88.0,
          116.2
        ],
        [
          88.3,
          118.9
        ],
        [
          91.0,
          120.6
        ],
        [
          91.3,
          116.4
        ],
        [
          90.5,
          113.0
        ]
      ],
      "group_id": null,
      "description": "",
      "shape_type": "polygon",
      "flags": {},
      "mask": null
    },
    {
      "label": "Black_rot",
      "points": [
        [
          133.0,
          160.3
        ],
        [
          137.3,
          160.2
        ],
        [
          139.6,
          159.3
        ],
        [
          138.2,
          156.5
        ],
        [
          135.0,
          155.0
        ],
        [
          131.9,
          155.8
        ],
        [
          132.1,
          158.3
        ]
      ],
      "group_id": null,
      "description": "",
      "shape_type": "polygon",
      "flags": {},
      "mask": null
    }
  ],
  "imagePath": "..\\Grape\\train1\\B_r00006.JPG",
  "imageData": "/9j/4AAQSkZJRgABAQAAAQABAAD/2wBDAAgGBgcGBQgHBwcJCQgKDBQNDAsLDBkSEw8UHRofHh0aHBwgJC4nICIsIxwcKDcpLDAxNDQ0Hyc5PTgyPC4zNDL/2wBDAQgJCQwLDBgNDRgyIRwhMjIyMjIyMjIyMjIyMjIyMjIyMjIyMjIyMjIyMjIyMjIyMjIyMjIyMjIyMjIyMjIyMjL/wAARCAEAAQADASIAAhEBAxEB/8QAHwAAAQUBAQEBAQEAAAAAAAAAAAECAwQFBgcICQoL/8QAtRAAAgEDAwIEAwUFBAQAAAF9AQIDAAQRBRIhMUEGE1FhByJxFDKBkaEII0KxwRVS0fAkM2JyggkKFhcYGRolJicoKSo0NTY3ODk6Q0RFRkdISUpTVFVWV1hZWmNkZWZnaGlqc3R1dnd4eXqDhIWGh4iJipKTlJWWl5iZmqKjpKWmp6ipqrKztLW2t7i5usLDxMXGx8jJytLT1NXW19jZ2uHi4+Tl5ufo6erx8vP09fb3+Pn6/8QAHwEAAwEBAQEBAQEBAQAAAAAAAAECAwQFBgcICQoL/8QAtREAAgECBAQDBAcFBAQAAQJ3AAECAxEEBSExBhJBUQdhcRMiMoEIFEKRobHBCSMzUvAVYnLRChYkNOEl8RcYGRomJygpKjU2Nzg5OkNERUZHSElKU1RVVldYWVpjZGVmZ2hpanN0dXZ3eHl6goOEhYaHiImKkpOUlZaXmJmaoqOkpaanqKmqsrO0tba3uLm6wsPExcbHyMnK0tPU1dbX2Nna4uPk5ebn6Onq8vP09fb3+Pn6/9oADAMBAAIRAxEAPwBHG5c5BHQYB7dv50hkVF2jJPpg4/8Ar/8A16UqSB0LA/Lxk9f17U2IfNtXJbP8Qx+lSbEmPMbBALE5xnGf8+lSGPDtlSwHXaO3+fakCEFtpAwDgnv+f0oBAGAcjIGS1BAKuV2nAAPf2+tPMqkINxPuKiY4bAX5V6Zxzx1qUELGAWLFT65I/D8KAHovyqNnAOOT/n3oPzbd2DgUwtwucBQOzdfwoPAIB2ndz8uP/wBdADs7tu0ADGTweBUiqFC7WO7OevTmm7SXYAY69e3605funOPYg/lRYCaNlkLDJye5znH1qwpPAABI7DioEwDtI3d+n9KkXngDnPbGKALEbfNngg9Pb/69Tb+c9Px68frVIthtuB9cdKlU5XjkjGahgWyyh8ZIwKVSAQcjHI4GazricQgGR8bs4VeSxFY41ieDUwJLgNbL/rY1wQhPQZ/POPSolNRV2DaW515HRj69BTo855Aye2arwvgADnI/L8KsI23oDz046VQEqNnkDoPSnbuh746ZqHcxGQQRnJAqRQSADj3GaAHqecnp608HbkmmAbRkAe2akA6nGTigB3U5Pf3oQFB0yc96aMHvk9ePSlCZOc5qhAzc8Y+tKo3EDn608Jxx0oAwCACPQ0ARkYGMYxzShckAU8BjngfhSgY570CGMuRjI9DShfpj1o5LHBznrQTigBrADr1zxSgdMkZpOWbOO9KBz0JpiPPmGQQmN4OCM5wDSYUgHr2ZuenrT/nUYBA5ycD/ACc/57UgQlgWxswMnJpmxIrDjCg7eenp6+nSgSNjy2YHBztz04P4UnC7VGMADP16U0K6kD5cYJ5H+cUCJMDO1gykDGFHUenPr+dL5WxWCYDhsAEdD+P+f51FvLSEYLBTt4foCO/+RUvAYDDAkceo/wA/0pkhgqoOQwOSATlfrxSFSeQ3DHJz0FOCEgMHPruA4I7Y9utLtwxJXa3cg9T0oAAVTp/F7YqTCyHGSfXnNRkDeBgH0f1OP8/pTU+7uYc5BIJGaBE4I698/nT1YlWDY9QRUYPYnpyTjtUcknlqMucHg5HJ/wA4NJjLCSBVB7AelRXGpRwAoPmk7DqPxrKvdUMEjInD+vYGspr5IQZpzvVPmK5+9/8AXP8A9ftWbfcp6GpqOqR2Nn58rlr2dcoCfuqe/t/n3rm4p1nXzFY7vM+cZ7AD/E1mXV5LeXUtzOxyx3DjoOw+gxipra4RYbcAHlCXye+5v6YrkqPm1OOcnJ+R6vpNyt5p9vIDndGASeu4DkfnmtJScYxyB06VwfhO7e1uTDK22KfDID/e9fx5+vFduku8cPyBwM/e/wA5ranK6N4Suixg5BGCfr2qUZBzggY7dKiB3fMxAxx71IGC/eHsMVoWPDYJOMgcVPuAI5BNVxjBP3V9PepFOOMbfamIeGyxHapUGOvHHpUaAKM9fXH8qdjpu60APZs4/OlXkEg4pioVPA4PU07BAy2M/SqAcSE6tkdqZuHOKa2eCVyfWkKHqOOaYhzSKq55/Co9+fXmlVcL82Px607GR1xQAgPB44HrQCF5xilxjr+tAQn2+tAjgVVikoGB6rgkg5/x/nSnncMDJYBe232pw2qB97kkYEmRn+lRLIUwrswH8Wef0NM1HrwXTDHjqRkA+ntmhN+/AUsR33d/8nrQpyPvj5eh6kAH6+3anpuUbmO7BG4sBg/z7UwEUqg4XMnRiAMY/X/OaEJBCIW2kZxxzTSMEqmCABwMcflx+FAMcbAjGcjAJ5z7c9KCRwdQi5YA8Z5wT7c9alIzuLMBnkf4/wD1qiV9zBvmyBx82AaVDsYAAYI4IHt29f8A69AEoV33FcrjAyeajLEbssdoJ4B7U4lS4B+VR047/wBOv/16R9oUseRyOo4oECqPvEk8cjHrVLUiPLTBbaMjkVl6v4j+xXBjjiJH95aoSeI0vINjI6H73K8HtU8yvYTkluQXxaQFQygZ6cZ/z/n1qlIrNEQj7Ywm5huPBB/+tn/9VRzXDEkgOWJAIQdBj0/z1qORZJ7No1ALo+QCeG4PfPvn8K46j1Mbc89diCGEyOSGVgTy27P8vrWzZQMsG0r5kinKqGA6n1J9P896x7SGZblbiOF4EUjzN+QMfj171fN07ZVc846Gs6l0/ddy501B23NFrtYY1cArKuMhWzhh6cD0rU0PU7e01MOXzHJ+7ErEABc8Ej64+gz+HIGSR32x72LHCqozk9MAVe2rGdqSAxKThlzyvsDz0qLuOpitHdHr8JaR+SN3Q1YUruOck/8A168zfxdqS26R2rLGsSKrSMoLtgcnn1x/nvHaa3ql9q1mkt7OqyuoOJMDBbHQdO38639sjf2iPU1bcp9B1qwCFQAkZ9cVWjwy5HAI9OTUy4Bz3Paui5oT7gw5z65FSR9A2PzqEY4zyPpUgGR3zmncRIrrnauD70rZyQPxyai3bT8o/GlO45IFUA7Az1zSnOcYGetNyVx2/pSE9e5oEPwDyTTBjdtP4U3cR1xS5yOn4UwHlucAcUYJ7AUDhacjYzgc0AeeIQAyYZMZ+YHp9OP/AK9MMbBmXzMYHQHp6U4j5SHIZWbBzk8dO/8AnpQokZnPAAGevGB/n9RVGgzc0fU5HO0jJB+v5f56U9mWKQnbxjnGeOOvv1pGXcu4HcDxj8f/ANdVhOo+UKOmCAP6etAFkIpLBm6f4ZNAlC/K2cKRxu68dP51VMwUfKSBkcfrVeW5C4GNoHQnnGMf4frSAsPcqmRztA5561G+poq5bGMYxkisi4u2Kls8Y/Osi6vCScn5c0mx8p141aIqNhAXv8xPGPX8TVW51UEOwYEjGOMdq4SXzHbfubZjjnv7VKlxcb5FeZgqnJ3tuz+NSpGMqkYysaFzKbm7OxVJHzFWGR+X+elV7p0LvJIqBV5HlggEDjgHnmlhdbWGZ5DG8jkryVIxxyOfrz09KpXNy0p+6FGeo7/nU9bnPVnzSt0KsszNKzMWA7DOe3FPinbd1Yn1zzVcg7uTTkwrfMTjvjmlJJjSNLzzKmWyMDPAzjn9O3rQu5dpOxlOBndyOnYc1UiVvQ88DHJNSAYCk7tx5Ge4zWHKlsXYsRERsGZgcdu1TLI0mdo2+o5x9Pb/APXVaORA4yAQDxUobzORGCuBxntxzUNXZD0LSsVAZ5FMZy2JM5J64wOeemau2myMxyRSKrg5Bzzn+hqjk+WpBkCsSOXwmBg49+xrWtYofLRoyjZOMZDHPv7+4FHL0M5N2uj0/Tr5byzW4jxggFlBztOOlaEbEkHOPY1xtrqB0dCpjJ8w7lCg4Udxj1/+tUV1rt3duDHK8McZ5CMyFs47jtx/PrXRsbKura7nfYJOd3f0p4A28etUtMmeTT4Hchi0almzkcirgOOo4z6VSZvuPwCeWGaeIz2b8DTWfjIHvTtxPCmqAQg7cgHOaHwh6ipB06fnTCuWPGT1qgGL6dacAF64FOVMHk9e2aXbuPA4oAaAOvX+lKoGOBTkTmncAZxge9AjzMOZJAxwEJyTjJH5dqlyDGuUDKB1HH5/570saq3ykHPU4UY9yfyFRtIxLNkA/wC0ccDp1qzQHjGwADAzhMEnOPw4qpIwCfKxz9R0/wAmnTSeUhLDPJORnnnt61zVzrYkldUcDBPfmk2kBqz3agdAB6EdP6/5FUXvNwJKnJ54rMkvjJnLrg/pVVpyVyG/Socikie7vQDjBOSBiqrQz3GAi43f3jiltYzc3O3djA3ZHHf/AOvV6RxAMRtvfG7gZ/PHbFJK+pzVq0oStEzpLSW3SNZAocjJKurjk8dPp0qu8ipGMxlj6+uPft/9arE5DtvdiWP3iapPhvlVd2e/p+dNWOS/M7sb9pkZgGO5ey5+UfQVHJIcjjjGDSNGysp3gg8mpCUCAkhsjrjpR1GRFiQD8x6A56A9qljBc84AHc8VEWG484B49qlikSPIK54xn0NTJGsXdEguH8sS7F8nI6HBp0jtIxZtx3cAn069+e9Qbo2x+7X2x0/KnmR3RYyuWB49eccfpWTS6I3nKLskSFUXDK4PsRjFWUA2sQFzkDBXJH6YqnGCxBHNXYHjQeYzY2gkYGdzduvB9foKdjmk9bFoMYiR5LYwUd2B+9g5GOx5x+tXrIlQr7duXJLknPTn2H4D0rFt13sCrk/MMAjgt2znHHWtq0xDugfazIdpXJPQ88/4deacY6kTk1HlWxuXE6kKQ37wAdDnIznn3P8An1qC5dJ5VzKCsYJwcAAkcn36D8AKDKRbySR7BIEwoU4O44Gen1P4VWhjcRKsr4YdAO/+cVpKN9DC53fhrU4Y9DgWWVVK7gFJ+YruODj0rbh1COeVY4stnqwHA/OvPtPtZzIsny8HJAHFdRp/mwnd8p4xuz09alQaR0xrvRG3dSlJ4GDco+ZP909R/L8q01I4HFYcTs+4g/e/HNakcqsAe+OaaVjeE+ZstEHaABSrCSOo9aargcZyfU1OmCeePwqzURYsg8ZqQReoAHenIeTgVOo3Ag4oAqmM544FM8pmbvV3A9B9aVI1HHApgeSEMAccZwCoxjb70hALFiVUnhSvT6U8gFxjooz1wcH6Uwssbk/MMjBDHJ/GqLKuqY38En1UMPSvP9Uje2vJMNiOTqN3HUZ/kDXd30qMhJ2jC4yR361w+sMk8wAUcHrUzE17rKNrk5ZRlehOOBnsaeZ1JUqu7BIOBwfwqvEFXJBJ4xx0qVCqgLITjr1rLl6o5nNosCcQRuygIzDb3yeQcen+TUf20uFUhgRnAHfNR3LBn+XOB9OvpUSrt4PDdOeMGqWhk1fVlh2Y/JuG2kVgoOTzjrUUGCfmcDC5O4Hk5HAP4+3ensVcOwOFHPzdSemOP/rVRFhGTaGY7lyOhPX1+tQs5B/pirATcuwOpJ5C7fm4zwD/APX5468UzyiwzuHGePSmUM2K4yG6+tNUGXCZGQOPf2qSOJpXCK2R71abSwkm2WQBWGAV6E+n8uKjfQumrytcoMMHpipQQYCCw+8uSOT3qY2yC48qNsqFyT6dP/rinw20ce5piDEhDsF5J9h+Y/I9ah9jaouV2EhiJkGAdnck4AHqT+P606U7mCpvVAflBP05+p/zmke5DgoqqI852gYOemff/wCvTd3zYUgDP3TVWOfzLVsp3bgv3TwRxj/OK3LKBYxxyWJI9/61l2almUEN1PC1rRxB1HzRrjqG7f5/GtYxOabuyW62nyoMsWY7yAPwH/s35itO1skS13MhLb8k9f8APas9J4IrtjI7SGMBQAOFGPU4J5z+dE2pS3TiNBIq8bVU96astRHT2GJnxIvlxLnCnv3GfyrRM6RxAcDccKBwPoKy7TTntrVfNkkMpyzFmzt9gPzqtJqEdtfZWN5TEpAycAEnk4pluy2OpedYoGUfwjrS2mqJsAkfDdgTXGzazeXMxVQqIOcdSfaqNxqEnn+ZIkZ2AcAcEDt61MvI0hPldz1SO/XqCCDUgvXbo2Oa4zwxM7aYS7MSZCeew9K3jNxjJBHvSWqudkZXVzdiuT3bOKm+2g4APWsJJiFz2A9eKcl1gnkHtxRYdzdW4A5zUq3IAIJ4NYAvfUYPoOamS63AZOadh3OKZt2NpHHABI68e/Sq0zKCQyZA5+Yjn/PWmPcEuzlQzEnOc56//WrJvbny497naMAYHYemPWm9DUi1K52xy4+cjnHr+P5VzYImOHXa7oSgbt/9f/Cp7nUUd9gVmweSeKr5RE+0iTzHCgID0T6fnWE5JinKPK1cqeV1GQDk8UioVwR2PBJ6VHIz7y28ktyaSSRnkzIzO3TLc/qapbHG0P2CPLMQVzg7TnH19D160xsMQEyABxjqe9JG+zOMAEEMD0NI2EG77w5AODVCGBc4HYVIJWZQCvX9adHDLM2F2DgnBcLwBnv/AJPQUMdinJX8+v8AnFBLJRGwXzBhVYkKe4xjj9RT7iJiFYABWIG0A/L6fn/jUKSM7/KnzE55xj8qtwq6zY5fcCGB+bP+f8KDO9iaOJIYNzM2cjg9B75+tMku/wB2VjfgDncM7v8AIqtMD5ql2yCMgDoPbH4VHL8iHGAuOec8+1PoFtRzSsyFSQgHQAYFTQ7Ft5WKEsBkAn5WGR268c1nk5Awc/jVq1UsrEkFdh4yOeKyaNr6B8rEEAKxPTHAH55q3b2wlYcfXjA/Oq6QKA5LZIAIVVzu6dx3rTsQgcOMhs9QMEVrFGdR2NC2tgFDAjLd8cn/ADxVie6ksrUkqN7naox1wOTx3HH+RTIguA5kCLkAtkDH41NY2H9o3T+U6Ko+UBwRxxjBOef0/CrltZGEYt6lG1DSYHAz14rrNL0xLRknlj805wm0cfXnkVWgsVtJljAQsCD2NbP2uQwjyAgYEAbiBn1I7mmoiXmM1KWS3t5NkgBf5U/2Sc5/lXP2lopzmQ4x061Df3R1LUSh3lFJTCjvmtHTdPjgljZkJJ7Fsfr2ppXHuWfsDQhnZBz/AA9MVyeoXKzTkhdsa9P9o+v0rS8QeIPmeyiIYDh2VunbFcjNdksw3c54BpStsO1z0jwrOX0zBOQJWAzW/wCd655/SuC8M6xa6bYNBczBZHkLnvjoOfyrrbW8t75AIJ1f12kE1EWrHZDZI0/NyDzj8OacrDHfPU81DHGeAfxpSGUkDNUaE6ynJ6j1z0qSOUA5LjPoDVMKT2OaPmzhccd80AcvIFGSM4x/DjPFZdwoII2gsTg5XH169au3U244STccdiSPwH5fpWXPITkhwFzzu+XpSbOlIxrmxjSRtgCcbsdcHnAxg/59O1BkYIytj6mt9JUQs0i7gFIBbt+dYt3L5rnHTn6Yrn5bHFWVp2RSlBKqFXGBjjvUUgKYzySM1IXVWII3cnjP4daRgJc7RzngHk/n3qhIjVTkZ6bumaso7HOz7vp6e/8An1qBVxtB4J9RUsnyBBGzc8kkYOe/fpxTJY91KZA4OM7mx69vXj/PFMjgdzlmyTj7xpY5AylSo3E5Q5xj1/Ooy7vlVBwf4euad7huXoUjX5fMVV4OF9cfWrEE8eWWTrsByo5UjsaylUg8AZzjjmrIjChSSfnHbrUkaJNMs5jdypjGw5w+eQRnoM/n9O1Z102ZQEzjsOufetaOyWWz852XcmQAeAc+9VQ/7h7W4ncxs5cbRwGxxxn17++fYi21HHlSvfUz4lw2emD6dK07K3jkeNOQSwzkce9V5IDG+wgcH1yPwxVmACENnJO04xxzirsKTEt1GOCzDOCBzWpYWUt3KUjAAzjGcVQgZ0L28KbnXPAGTx1OPTrXSwSjTIFGRLchd+wDjkcE4/r6Hriqi7hKnKSch0mnJZwh1kB5AIR8FueVHb86li1OO4dBHE6JEwyzqU4B6DA5Paueu7m5upizZUDoMcZ/lV2xuZfLMTyPsJyeMEcfnRrfQIVnCHKbaCWS5ZvMJXJOOwHqatX1wlnbKkK+ZKwAjwc5Y+n61lWkUkjLOiBxE2WUsRle3Hc8frVW51J2mdlXGH+Xp8ox/wDq54qkzPkShzX1LdrGltHmd0iZR09f/r1n6tr7NmOE7VOOT96sm+1GUvkkk9OaySzO2WOaJVEkKMSWaQliQSfeowufvU9VwvXirKQeXtaYAk5IjJ/9Cx0+nX6cVySqGuxFHEX/AHmcKe+eSa7vwHpTyyy3zJiKI7UyM5b/AOsCPzrikjaaUKOGOAPT6e1ev+FrGOz0G3ijljk4LM8bBhuJ5GR6dPwopLmlqEVdmr5Pr+Qpy2xZckDb7ipQQoGTk+hqRH3c54B6iu06SqbfAzntTPswfPcGtAJuIPX6VJ+7AIOAfeiwHj9/fQ24O9JMjLbFONw6dz/n2rnLjXp3YrEixYGNpySPzrevbdL4NEygAZ2kHByO9ck6NA5jkTkHBB9j69vwrlm2ma1W4jmvbkyZaZmPPfjH0qszEgMelK0bNwr5wB8rHn8D0x/j3pJfkOxgQ3U5XB9qlM527igKWAAyxPH+FOdiqlRj64pAxLDOW7cnmpAOOw+tF7EMYkpACMV29MsOnbqOcU9nhdovleNAPmwQ5z7cD9SeO9RnGDwB3pUDtlUUkHk49qdwJC0LO6BwqZyGaPB6e2cfTOOacbdphmKRZZP4lVSCcd+nP8+9RRjYRwSD3z1xViQR7dyHYc42jORwP/r0nJ3FcbEdkIdzkZwAGA59MenvTWdrl97Lt5wEUHao54Gf89akdlm2ncolIAfDfKR7+/f0/HNISYRveMg527W4ye/FaJ3E/ImhyRhmYKFOAT3qCXoOevelRjKUBJPYKo6VO1uzIoEbkt8oyeD/AJ4FF7ERi27IYjBYgkuc9Ubv/wDq9v8A6+ZFAWVTK2FY4DgDHTPf8DimLCqEiRCjhRxn14p1tIgmCEAq/wArA8gg8dPx9KE9bBJNOzNjS5fsNvPdyJGZblmClowxK5Oeev4Z7j6iewSS4inldRFEuNqKVwx6ZPfI9fw6VkyxSyXhWJCY41VQFzgDHOPxz+dX4muVVYfmAJGSD0HrWkI6JsmUndjJZDnY2AAfTHH+TUqRZQMr7gOcdBVXaWbD5UZ+81JiRCAJA3rjpVqaJ5dDa+3tbwSKoG6QYPXpnNYkl0kbP50rtuYttUbsfmeagn1EghjEfJxwFPI9/eopLS7t5/OlgkIYgpjvxx0rGUryOqnQ1tPRFeQfaA00av5YOPmHIP4VGsLM21AWIGTj07mrYiFtE6zY3MwYKp5Ax0x0Hb/69QvIz+oAxx/jWDerJnZO0dh4YW5XYAJMZ3kHA+mf5+vTGOUjfaQ/r1yf8+tNRnCFFJUHrjjP1qQBjHGoQDA67Rzz1rF26mbNGxjikcF2Rcg4DHGO+a7Hw7DPLIzWUjW8a43tnj6Y71wsWdwXDeYzctnOR+NdzoniHStOtks1+0RjkvJJH95vX5SfQVNOCc/edkUrHZiTGNxyVGCx4zSPeBOQPoetU7e9t70AwXMch64U/MB7jqKmeD5jk5z68V6ys1obpkgvSyhVDEj6CkFzIBnJ3fXpUYtvm+QAEYBwatLCSOg/Ggo81aTegw2GXg/d5/E5rn9UsZDOJIlZ8nBVQN36Ctm9uILKMvcyNuZTtUHrn2PtxXNXOpS3W1S5CDgKWyOmP6VzVGtjarJKNmVBE5ByAoHY9uv+FOMgbaHVWUcAEdvw5700gBm5464x/KmjnJ3YbPU1kjjF8mMsAr+X/suPYdx/n3ps42SbQW4JwSOMZxn9KC2cADGfWpoySuAm5GOMMOv0podyJOnI59R2o+Un39BxmrItgsbBrgROuf3b5JHbqM859cVEsB8reNp5xgOCfy607oQH7gYgjtimht3y5UcdxU0sUiQHejL6Blxnt/WkjRXwTgDHNK4uhEsROWTkDr6VOX+0bFkclkXarD0xwD/nj3qJRklW/LFHTKlTk4OSP8/5NULYniG2QI2cqM8fjVyCZL66UMD5Kc53Y6d/5VQ3CUCPPzLkKW49ODVuxJjYxlMEcnI6U07kbaoHeFWkDEkk9W5OB0pjNDvUoGG75sj+H86ZOp+2NH/GnGM5I/z6U0o7bch+eh5NVFjle92XpY5GeEx7tpjzvKgHlj+uKhbURG2yNy4zgYpssBBUEkMV24IzgAA/+zUxLcEoArFmOAAOSaabtZCcLrmC5ufNdCzP8owAT159KQsRHhQSX+UDPt15qEx75QFYBRyW9BRI7yHbHuVOy9z9fU1MmUtbDwqWxBaU5HG0nJB+n+NEmpTtGUjZlTOQCc/l6VWETbj6+lPaPaenHas27lNvdiIRuOSRx9ealB57e4qNVZealUKEy3U+/SspSEWVXaTuO73OalVh6dPUdRRDE7RLKkWEA+8TgccHGevXPFTIlukv8U/UbQNqnn16nIzxwelczYNDo5PMcRxrl34IUde/QfSnG3dl3SKFBAYYOTg+w7+xIp6TqqtEFCDgFAMZx6+/1q5anzrhIhgkjksQoUfU1m5W2M2NsrGa6kEVrG2/GC7Haq+/HI/WvRtN/wBDtFilnedlHLvwfw5OBVGwtre0tlA2lmGWde/09v8APerq+WV4xj2r1cPS5FzPdm0I2Ln2pWQlf1oE4baFJOOuOBWeTvfBxjOPWrCBf4Cc/XtXTc2OG1HS4LqERShuhAmHYjofccnrXH3VnPp85TcxXPyOhI3e9d86xmMNHHG7KSHKr1z6jt79agubeC6tpIpo8sVG0FMYP1zgdzWE6d9VubVIKSPP2LOx3fOSRknknHv1prhdpBDKS2QAcj6c/wCNaN3ax27lVnjlwCTtJyuB3OMdsVnMC7BiR04GRwPzrHbQ5LNPUcqQsFIjkGOpLg5+nFKJGG9V2xqcjCe4wRnrj8aRdhcDaF6dORUkqBT984IGQBRclsijGPlC8kEfnTEXcQOevapQAp3g9PmwCfypCAoK7SCB3NO4Dixh8tkbawJ+YNgjpSpcN5+XLOe+/B5/Go2BZcDbleScj2pM/NvP3j196TEW/NCyOzRRTNu65IU4+hFI8gJ3fZ4gT05b/GoUKLjcpPHO0gf0qVAAp3BW4IAGD/n60ibskjMah2NvGQR0JODn8auWrwXLZeKOFkAIZWwMDA5DHn+dZ4+cqoP3enbvUmGGBgcYJ9Pb+dNEtlqWKWCRpii7nJJkU8N0PH6U2ylnmlcxkKgydxpYrgohydyZ/wBW3Kn/ADjqKuWyqdvkuoBIBDDJX69iPfp/XSErbsT1KMkjl4wcE4OR3yf/AKwqNi28IyZyeMDPWr9laIBLE7t5sc5Qll+UKMknOfxxjt1pZbKNYFlEbMJDhN3GRjk9iO34H3ql5D9TNFszyBFRfLU/Nz1I+naq0oWEM7zYYEqAr4PH0q44mt/3SIGWUjGFzk+3GR2/+vVmRnEClolh2jbznk9/fNZzkom1GfK7tDIkieEHgT45VuhP1rJ8xjCZlnYTBgPLI65znjp6fnWsFiyNqu3HG44z+A/xpJZkXhYI43K4LRqASPf/AOvXKq1tLGkJxje6Ip4mLfd2gA5wCD65/X9KIfsy5CJuJ43OAx/AdB+p96UhnbPGBwSRjFWI1D5Zo9/P3m9T15HJ7Vi5WRldMSSTzEPzBtx5JPI+uf8A9VMjB3KM9CcgEdKvx6bFKP3O9eeRuBGccelLFpzRyrlkkZuAF65/GsvaRHydiWO2WZSSx3EYUYzj6elasGnMIY1gtzIW5YjJz6E4PuRS2WnzrKpmgkESgk4Gf/relaLky8eWY416A8AVxyq2dhqnpqaOl6PPbASXEyqpGfKTnt3Jz+np1rTWOIqRyxH0qjY6gEUQ3Mw2n7smensT+X9a2xDs6Yzmvo8JOnOmvZlJWKBt488DB69akWFefkPHcir6xgfT2qRIl28rjHr2rqsUec3N3FbhpWkEMe07pMZ7cfXPPA5zXHahrrziSC23R254xnlh2z/n863dd0afUpA0NxFJsziIAgD1PHU8VzNzp97poCzwBVPAJjVv1xXJUk9uhtUbtZFQPuOSRkdPSmZQuQTjBOD1P0qVMo24DBHORwakFzcSA75ZG+rmsbnKVQxHzA5+nrUqt8uScYFSxqXIPfOcYzj3/Cn/AGuZiMRwAdAvkIePy5+pqxbldmG08546+lIAAMk4445/z71aE7sWcrFwCcCBMfljHWl+2SsuBFbke1tGP120riK5JkyFUHI7DHHWm7OgyNx9RUjuzkkrGB0wFC/yqwkcMkZle2jiReF2lsu3py35+mR6ii4ECTFSWYsTnJIbH+etEgAUHHI4PfI/pSvJFIQq2cUZX0Z/6salS7kjjZPKg4IzmBCe/cjNFxMjjfGG5x3GM+tS72JXDkY4PzYx16Ur3MmMsseGP8Mahf0FTQzBYySibQOcxA5PYevbt70XJGCNSFA6/wAIzWpHa3dncoTEYm27v3xEe7HuxGecVBFeXbpIgndQ/VE+UMeB0AxV+w0G5uVWSRmjiJADbSSeDgjse3ccHipTb0SJSbehZtNNS9hEZjyoxK4iB+ZsAAfMOCQQcZwQOOMioXgP2hopYjHLjDmVsHJ5yoAGD9Sa62S3s7WBIbK3aMIvzSzn52PuB9M49z607fIZNyjaDjBCnn866YU3u2b+zujjdT0W5GBBazFHAJaNDsY/QDH41ROmz27+WweIyL6MuQR7jpXpCqzx4Zcpjvxnnp0/z+lNktd6KGjVkJyUb0+nf/PpU1qDns7DVKyPO/s37wbAA3YxnB9AAOn6ZqB7IlgS4c5Xk/L+Ppx/Wu+l0G1nZpNohfBwQcD8vSsm90uSxDNCN6ZGXPIB4rzatKrS1aujOSlE5prVUQSuPkbIGV2gn2xViyhR0be4WI8DPH+fxq/bxKjZ3lSmcHODz/jn17GrDW8GBujjw2eT/PjmuSdXoZqSJNM0i5kQqjkx5I6c4x9fpVm4jsvD1ss98Xkkc7URPvE4J/Dp1NS2V/IjEKkh6D5eRk9sf56VcvLKy1qzSC+81SG3LIhwynH4+veuT2nvr2mx2Up021zHL23i3WZpfMayjnjBy8EUTBlHfB5/M5r0ONLWW1inVWVpE3iNlwy5GcMOx5xXKaN4am0u6E9vqu+EttlgdNuR2Oc4yOvGM4PrXQvujYgnp3HOa9aFDC4iSUXt2OmtKP2UE2lWc8olmVzjnHQY960LYR29ukMW4RqDjcxYgZ9SentVBX3gZPHXAqXeCgwOPY169KjTpK0FY5m2zTEwABLH86f9oBXHNZe9Qy9e3OcmpBMMHitbiOaYpwsqgxYPAPzEdsZ7/hTLqFJCLaSNmgkXofmDZ5HqTwPxxTpXZQx3DBHyLyTjPfPA/wDrU5JC211LISQMJjpgY9u3T86mx1nKa1o9jbRCeOWSIMSqxfeHTtk5rDjhIGAFyR03AZ/Oux1bR5tTvDL9pYOgChXQnp1IIrAuNKNgolupolVm2hVyze+B/wDXrjnFqV7aHJUi76LQyiAVZI8N6sR29vTn/PaohGQcgMR29qfHmMlSWGRwQetDvgAZwM9Kyu7mQxs5IIwR1pTtAztxnpg80gRpFLxjhepPA+hPTPp604+XCcjErg5DEfKOewPXt1Hc8U2KwqKu0SSHEeM4HVu2B+IPPT+VDO8rBhgEAKqKOFHoP89+ajViWJbLZ6571IEKjJOQ3T1oEIdvVuB3x2pVJABBIPTipVZU/gIznBPNIFQEOxKxk42jq3qAew/zzTTEEcQlJYlVjQ/M57+2O59vzwASJUeQRhVLeTuB8snhW9T6n3/DpSbmuXLbdoA2qiLwq+n0/UnJPNWbOxfULuO3hPzn24Axkk/pSv0J8jf8P6d9of7VNGHjB4VlyG656dun1zj69bEufmC/I2QORj8OOv8AhUEFssSxxBNoCbQCMkgcA8fT8asQFWgiZDsV13gPuViDzyDyMjH+eK74QUVY6YxsiIpIFBBJY8njp9P888VKvD7i5TcOd2Bkgfj706VJCv3CpK7gpXgjpxj+dRbwuC6lD1yxwD+verLJmVl2ssgJwBnA49M+v+elGwDHzFh1747GkXecELHn+9j29T+NSyPKTwGCg9COcY5PvQMZ5gLFUGGzg7RyfSlGAAjKc5OSTSB3Ea4+Xd03LzTDIdxJwA3OQO3vSYFK80WNj58EohYDO3bwfbj6H+VZRtJYncSIVKr/AHjj3P06dPeum3SHOQTn0qJ0EmGdDujbcMEjBHTFedXwMZ6w0Zi6UWUTpiK5YPhQcgFQTj3Iq3HGixsCoyf4gcY/CrCx+Z8oYLxwRj/JqRLZiOTwT19BWn1DD7uP5j9nFdCvGmGU4IGRj2x6CnBJGm4OE24245z6k8DoOmKs+V/CmPTPanrCo9Mk/Q1rDC0YS5oxsy1psV0CiXawJwPWn5ywwSR/KrAtt2NvPrnkipUtnz2xnOAK6bAUmXJ9h14o2OM4U5P61ppaseuAe+RU8dn8xDY/EUWEcaFTBBf5cglUbgeuSO/+e1PSMC4HkSFyvzMu7GO36YH+c4anlGJfkVcrllIz6Adj6Dj608OA42796DO5WLZPfp/9f+dSdQ0QeVCJBMBkgcOQefbvxn8K8+169e91CQocxISqHOFI+pxyev5eleiSBnilQKWjkXazODnJ4xk9OPSqEvh/SZW81rEMeigl8tjr37AE/lWNWEpaIzkro85XaFIkfePROP1P+FPVtn3UTHI+f5ifTrx+gruLjwppkqsUjmiA5HlHcNpx25zzx+VY8/hKVZG+z3UUoDAHzFK4J6cjrWDozRzum+hz0u+Rd0hyQuBk9AP8moc8DOPwropPDV5bQyS3BhVI8glHLHI6isHbGCAA3HPzHg/pWbTjoyGmlqIgG5ccDqQO1OLEpxjgY/CkZQR02jpkc09Y1iUgsrSjjjon+J/l79i5IhAi2mVSQRuVM4J9M+g/Uj0zmpWVpEWbJyoAI6AAdx/nv71EQXfa2d3fPWpoDhfordf900XEyWBfMKxxR+ZIWwoxk5NdzoOlnT4S8hVpnUKw4+QYyFH49T39+tZnhfTWZpLuaPLD5EVuc8ZJ68jHHvurqSr4OS6p1O4Hk56EHtx61vh6f22awh1YISqjYqqX+bYDyB9PTr0NWN0WwkIxBwQAvUkng9c9f51X3uAio7KSPlwM5OfbGcUqBGeMZUk5IUtz6/5+ldhsOkl3JIOFDdzwPwH50JIPLHmvIOCOnGM9f8+tDjy2ZijbN24BuoP1pdrnIEYGBkgc80ADM5BJblvu8dfagIyuoAxycnP6f/XqdI0Q8gBuRjHfGOv4fzpynftGGAzlSo+lAEJjDZL5JHVSQc+39fxpvlAM0a/KOTx69sVIxU/M2SFOMAEZPXA/lUjBYgpCtnHQtyO+Pcc0gIzBgAlFzt4xkY9/ftUpjAUMAM89ef50qhyikY4+8cf4c1PtwBgYBHpigRXEO0E4G4j0qwsQLfMrn6//AKqdGp35EQ6YPGSakEZdR8mSATtHr6UxAERNqjPrnvUkceW5XAHQj9c0R2rL87kZHbNTIvBOCBjkGmA9VVR0H4VMnIHAIx2NMWMgYGM/XGKlEOCc5NADk5YZGB6etTKAGyMD2FQhduRzj2pxkCEZODVCOBjt1bG3AwQpxngH/wDXj/8AXUhO2QkMAoPBK5OP8n8aZnCKBjGOCCB6ev5U5AxjXy02YAChRxnH+f8APTI6R7CTzXR3RV3/ACktkhf8Dj/PNRG3eZdvmDaDlcLgYJwR3P8An8lHmbMv8zEkH3HfIx/nHvQr7FEabQCSW3EbmPGAQOfXt0FAEkjLAxjVVbIxu2ZLZ6Z5x1GRkj8aqyRATgqmWbAO47QAP0/TrVqTMrArvVvLK4wMDPXJ6nPH+c091d4m3GZpMjDn5iQfwz0JFMko3tvHcWToky4eNgQSBgEEjjn14/nXmGTuReScYwOOternzmKncMBflQZ3njHp7d8dK5U+EWkkysqwqW27mGcjsB9enOPrXPWjdqxnON0cwuEORy3dh0+g/wAf8mzBp11clRZ200p4BKoTyeldpZ+GrK1KDb55AALOOAevQZz7Z/MVqmMRptVE+Xg7X5YYJyD3HA61msO3rJkezvucZZ+Fr2Z8XGy3RSAWYbm5+n+NXLvwlJH5Ys3DoVG9WXlSQef5/l+fSyRyhtp3so+UNKdoHIx6cYxwfT85l2o7SMu2JSnB4bpyCenQZ9Dg81r7CNh+zVilp9l9ktILd5AJI1GScggnJ6d8emPSrsMBx8yqwwQV2c+2D36dMfzp64d8ELlcDKnkA/596mQbGWb5HVTxjjj2HXHH61ulZWLWmg6NRJ80gwejEcD64zz0PXNLHKUjBUkk8gZGMY/D0NMnliH73cW3EAHA7duPT+v40LLEJlberELhkROF9Op55piBHj6uWLcZxk5qWNd7EyBgvTngj3I5/lTCZDgoRjcN21sYPr0+v/1qXarIA8/AOGDA9cce3b/OKAJnm24G4AnBAIyT+OKYJ+oCkqM4DH3+lRjJIC5wDyw6j8akyEU7Iwrfwtjk9u/096AH/PkbSNuMkK3IyeuamYOIsh+R128k/jn6/lUQ8x8Db0Ocsvcn8qnj2hCcMBjpjGOf/rUCAiYrtxjAzjGMfU9qkjC8Fm6jnPGfbOOadtRQGb5Tgg57+9SiFV27cYz0b+eO1MCMEJja49sjkfianTGM5zjHOBR5OBgsAfT0/wAacdqknJOBjBoEPVQTnr9DVgHdyOh6mq0ci9cj1+UZp5kZ16jZn3oESlhjGcc/55pu8KeSAFGTjr+ZqF5cKcnj69aqS3Dj5ABn3NAGg04A7AelRiQfeGOOvtWduZiN5Yc9PWnlygAVSSB9KCTm4cK3lqrAlQVK/MfXv+FLIJlAl3JnJ4YbjnA7/ifypr7RnMT4JyAnOc4/X/61ThW4BJCBThSeSfxxgdfw9amx1sSSIt8ru2/fjGFBwTwB6n8aVhFGPKO0oMHAPKjkHOM559eKTBhZjI6ruyMs/GO2T6iq8c7lUYyqFO7DA9fQg4IzweP60ElpoWkbDMEfP+rXkcDOO3t0qQxwYWUn5R1xzux6An1/ycVEk+zEm0kNj5EChuuB7d/WiSVfLmDRgZBIZucHsc9uD+FAhwzI3mNKjBVGzeAhT6H05GKYx2yDLJjcHkEfyLgk8cD8en/1h13MRhnTDPlTu4GCdox14/lTEkLu0XlBJFYAkHkjPqTn9O/agB0UqpA/mszOxG/BXkYIOevrSJEsStG2VOOOOB17HOM/lzSIoVYt5O3HyoVJYY9CO/U9PT8JYonKtiPYpBfOcnH5Zzj3xzQA4lAAHZkkGRhicbsYGQCOv+TSQ22+fAwys/ALEYPTPb/9dGduNsWQuTlgQOcYOOh+h/WnOViKkPGgYbsvjgjP58gd+1Ah7QRlxKWXDZ/hGW/2fp1/zzTgm45zlUOWXtx6DrmjEbMd7pnYFAdSF+72I6jjvg0uYhjKqNzE8Akntke2efx/EMQp3FVIZVbH3A4OCfx56U1UGxSdwDgAADnGM9sg9/8APJIn3BWIYNnAwNmeSc5/HPfvUm2dSzIoycAHPTuT1/lQA8RRo2JMAZ4zgHpz9Ov86V1jfO4Dg4BHT+VNCKpWWRwd3XB684z+v8/apkwk287sAnDKcc/5/wD1UCGxwggArhhzhj1+nPr+FTmGNChZNpycnJwM9efyqQRqUwRkNgBgcbfp+FOWEhflfOOCR1piHIDtyxyR824cjPpT4ohGSAGJxyccD6ZoRWEhc+pOD1Ht1pQCmRtyM5O38jmgQ4RxIzudmc5yBjNO43/I3PTA9aiOAMnPI/vHP9KTcF+6SOec/wAqAJWAXjaMZ7n8KjKruK88/wANNypGeVz1waQMQoVCPXqR/SgRNtXbkBiPSkK45bdx71F5pBARcntu4qJy7OTuwBz8tAD2Q4Jx+tCwsQpYAH1ApRxkbcDryKcXYgD5uvQHOaABVGDwM54GaUAnvx9aUMueCM5yR15pwySAp60En//Z",
  "imageHeight": 256,
  "imageWidth": 256
}
