# Supplementary material for: Deep-broad learning network model for precision identification and diagnosis of grape leaf diseases
Source: Front Plant Sci. 2025 Sep 10;16:1611301. doi: 10.3389/fpls.2025.1611301 (PMC12461735; doi:10.3389/fpls.2025.1611301)
Supplement: Supplementary file 1 [file DataSheet1.zip › B_r00007.json]

{
  "version": "5.4.1",
  "flags": {},
  "shapes": [
    {
      "label": "leaf",
      "points": [
        [
          134.04693140794225,
          175.27075812274367
        ],
        [
          137.8375451263538,
          175.81227436823104
        ],
        [
          140.90613718411552,
          176.71480144404333
        ],
        [
          146.86281588447653,
          179.6028880866426
        ],
        [
          152.45848375451263,
          181.04693140794222
        ],
        [
          160.942238267148,
          181.76895306859205
        ],
        [
          168.34296028880865,
          182.49097472924188
        ],
        [
          172.31407942238266,
          182.49097472924188
        ],
        [
          177.3682310469314,
          182.8519855595668
        ],
        [
          183.68592057761734,
          186.64259927797835
        ],
        [
          190.36462093862815,
          189.5306859205776
        ],
        [
          199.93140794223828,
          192.4187725631769
        ],
        [
          201.91696750902528,
          192.4187725631769
        ],
        [
          203.18050541516246,
          187.1841155234657
        ],
        [
          204.26353790613717,
          182.8519855595668
        ],
        [
          206.79061371841155,
          176.35379061371842
        ],
        [
          208.956678700361,
          171.66064981949458
        ],
        [
          214.91335740072202,
          168.0505415162455
        ],
        [
          217.98194945848377,
          163.71841155234657
        ],
        [
          217.98194945848377,
          155.05415162454872
        ],
        [
          215.99638989169677,
          149.27797833935017
        ],
        [
          217.07942238267148,
          144.043321299639
        ],
        [
          218.5234657039711,
          138.26714801444044
        ],
        [
          220.32851985559566,
          128.33935018050542
        ],
        [
          215.09386281588448,
          123.64620938628158
        ],
        [
          209.13718411552347,
          119.67509025270758
        ],
        [
          211.30324909747293,
          103.79061371841155
        ],
        [
          210.942238267148,
          98.19494584837545
        ],
        [
          207.8736462093863,
          94.7653429602888
        ],
        [
          204.6245487364621,
          94.4043321299639
        ],
        [
          203.0,
          94.4043321299639
        ],
        [
          204.44404332129963,
          83.5740072202166
        ],
        [
          203.54151624548737,
          78.51985559566786
        ],
        [
          202.45848375451263,
          71.11913357400722
        ],
        [
          198.84837545126354,
          69.85559566787003
        ],
        [
          193.4332129963899,
          69.85559566787003
        ],
        [
          190.36462093862815,
          72.20216606498195
        ],
        [
          190.1841155234657,
          65.16245487364621
        ],
        [
          189.28158844765343,
          58.48375451263538
        ],
        [
          188.01805054151626,
          55.05415162454874
        ],
        [
          185.8519855595668,
          55.05415162454874
        ],
        [
          187.4765342960289,
          46.02888086642599
        ],
        [
          187.65703971119135,
          39.53068592057762
        ],
        [
          182.24187725631768,
          39.16967509025271
        ],
        [
          176.46570397111913,
          41.15523465703971
        ],
        [
          175.0216606498195,
          41.69675090252708
        ],
        [
          171.77256317689532,
          33.935018050541515
        ],
        [
          166.5379061371841,
          26.534296028880867
        ],
        [
          164.1913357400722,
          19.67509025270758
        ],
        [
          158.23465703971118,
          19.494584837545126
        ],
        [
          149.75090252707582,
          20.577617328519857
        ],
        [
          148.66787003610108,
          22.20216606498195
        ],
        [
          143.61371841155236,
          13.537906137184116
        ],
        [
          137.29602888086643,
          11.371841155234657
        ],
        [
          134.04693140794225,
          11.010830324909747
        ],
        [
          130.25631768953068,
          15.703971119133573
        ],
        [
          119.4259927797834,
          23.465703971119133
        ],
        [
          108.77617328519855,
          33.75451263537906
        ],
        [
          103.0,
          39.53068592057762
        ],
        [
          93.7942238267148,
          45.30685920577617
        ],
        [
          91.4476534296029,
          50.72202166064982
        ],
        [
          91.4476534296029,
          59.92779783393502
        ],
        [
          82.42238267148015,
          55.05415162454874
        ],
        [
          72.13357400722022,
          53.79061371841155
        ],
        [
          71.4115523465704,
          57.942238267148014
        ],
        [
          70.68953068592059,
          65.70397111913357
        ],
        [
          70.68953068592059,
          69.67509025270758
        ],
        [
          66.35740072202167,
          65.88447653429603
        ],
        [
          64.37184115523466,
          64.8014440433213
        ],
        [
          64.73285198555958,
          70.3971119133574
        ],
        [
          63.46931407942239,
          73.28519855595668
        ],
        [
          48.30685920577618,
          68.23104693140795
        ],
        [
          41.808664259927795,
          66.60649819494584
        ],
        [
          36.75451263537906,
          66.4259927797834
        ],
        [
          35.12996389891697,
          76.53429602888086
        ],
        [
          35.851985559566785,
          81.76895306859205
        ],
        [
          28.992779783393505,
          81.94945848375451
        ],
        [
          27.729241877256317,
          88.8086642599278
        ],
        [
          31.339350180505416,
          98.014440433213
        ],
        [
          24.299638989169676,
          100.0
        ],
        [
          18.884476534296027,
          100.90252707581227
        ],
        [
          17.981949458483754,
          108.12274368231047
        ],
        [
          21.592057761732853,
          116.7870036101083
        ],
        [
          22.855595667870038,
          125.45126353790613
        ],
        [
          23.397111913357403,
          131.9494584837545
        ],
        [
          12.386281588447652,
          137.36462093862815
        ],
        [
          12.205776173285198,
          143.50180505415162
        ],
        [
          19.064981949458485,
          150.72202166064983
        ],
        [
          25.02166064981949,
          156.49819494584838
        ],
        [
          22.314079422382672,
          162.8158844765343
        ],
        [
          25.92418772563177,
          167.1480144404332
        ],
        [
          30.97833935018051,
          170.57761732851986
        ],
        [
          21.231046931407942,
          181.5884476534296
        ],
        [
          23.577617328519853,
          187.00361010830323
        ],
        [
          37.29602888086643,
          194.22382671480145
        ],
        [
          37.11552346570397,
          207.03971119133573
        ],
        [
          46.86281588447653,
          208.66425992779784
        ],
        [
          53.361010830324915,
          207.942238267148
        ],
        [
          53.361010830324915,
          219.31407942238266
        ],
        [
          55.70758122743683,
          224.0072202166065
        ],
        [
          76.10469314079423,
          221.29963898916967
        ],
        [
          82.06137184115524,
          220.21660649819495
        ],
        [
          85.67148014440434,
          234.4765342960289
        ],
        [
          90.72563176895306,
          233.5740072202166
        ],
        [
          106.79061371841155,
          226.35379061371842
        ],
        [
          113.46931407942239,
          222.92418772563175
        ],
        [
          117.4404332129964,
          222.92418772563175
        ],
        [
          121.77256317689532,
          223.1046931407942
        ],
        [
          124.11913357400724,
          221.29963898916967
        ],
        [
          128.45126353790613,
          191.1552346570397
        ],
        [
          129.71480144404333,
          183.93501805054152
        ]
      ],
      "group_id": null,
      "description": "",
      "shape_type": "polygon",
      "flags": {},
      "mask": null
    },
    {
      "label": "Black_rot",
      "points": [
        [
          132.6028880866426,
          83.03249097472924
        ],
        [
          135.67148014440434,
          79.6028880866426
        ],
        [
          138.5595667870036,
          78.15884476534296
        ],
        [
          143.4332129963899,
          78.33935018050542
        ],
        [
          146.32129963898916,
          79.42238267148015
        ],
        [
          148.30685920577616,
          84.47653429602887
        ],
        [
          146.86281588447653,
          88.26714801444044
        ],
        [
          141.62815884476535,
          92.4187725631769
        ],
        [
          137.29602888086643,
          90.7942238267148
        ],
        [
          134.04693140794225,
          86.10108303249098
        ]
      ],
      "group_id": null,
      "description": "",
      "shape_type": "polygon",
      "flags": {},
      "mask": null
    },
    {
      "label": "Black_rot",
      "points": [
        [
          108.95667870036101,
          104.15162454873646
        ],
        [
          113.10830324909747,
          109.92779783393502
        ],
        [
          114.73285198555956,
          115.34296028880867
        ],
        [
          116.71841155234657,
          120.21660649819495
        ],
        [
          122.85559566787003,
          124.72924187725631
        ],
        [
          127.90974729241879,
          118.59205776173285
        ],
        [
          130.43682310469313,
          115.52346570397111
        ],
        [
          134.5884476534296,
          115.88447653429603
        ],
        [
          140.00361010830326,
          118.4115523465704
        ],
        [
          143.61371841155236,
          114.07942238267148
        ],
        [
          143.25270758122744,
          108.48375451263537
        ],
        [
          143.25270758122744,
          104.87364620938628
        ],
        [
          136.5740072202166,
          104.33212996389892
        ],
        [
          133.50541516245488,
          104.33212996389892
        ],
        [
          129.35379061371842,
          100.18050541516246
        ],
        [
          126.10469314079424,
          96.20938628158845
        ],
        [
          122.67509025270758,
          96.20938628158845
        ],
        [
          118.34296028880867,
          96.20938628158845
        ],
        [
          115.8158844765343,
          96.93140794223827
        ],
        [
          111.48375451263539,
          101.62454873646209
        ]
      ],
      "group_id": null,
      "description": "",
      "shape_type": "polygon",
      "flags": {},
      "mask": null
    },
    {
      "label": "Black_rot",
      "points": [
        [
          190.90613718411552,
          154.51263537906138
        ],
        [
          193.7942238267148,
          160.8303249097473
        ],
        [
          197.58483754512636,
          164.8014440433213
        ],
        [
          200.47292418772562,
          165.88447653429603
        ],
        [
          202.27797833935017,
          161.5523465703971
        ],
        [
          205.16606498194946,
          155.5956678700361
        ],
        [
          204.985559566787,
          151.44404332129963
        ],
        [
          200.11191335740074,
          149.45848375451263
        ],
        [
          196.14079422382673,
          149.81949458483754
        ],
        [
          193.7942238267148,
          152.8880866425993
        ]
      ],
      "group_id": null,
      "description": "",
      "shape_type": "polygon",
      "flags": {},
      "mask": null
    },
    {
      "label": "Black_rot",
      "points": [
        [
          168.5234657039711,
          121.48014440433212
        ],
        [
          171.59205776173286,
          124.72924187725631
        ],
        [
          175.56317689530687,
          123.64620938628158
        ],
        [
          176.28519855595667,
          120.03610108303249
        ],
        [
          172.13357400722023,
          118.23104693140795
        ],
        [
          170.32851985559566,
          118.23104693140795
        ]
      ],
      "group_id": null,
      "description": "",
      "shape_type": "polygon",
      "flags": {},
      "mask": null
    },
    {
      "label": "Black_rot",
      "points": [
        [
          159.49819494584838,
          135.1985559566787
        ],
        [
          164.5523465703971,
          140.07220216606498
        ],
        [
          166.35740072202165,
          137.00361010830323
        ],
        [
          168.5234657039711,
          136.28158844765343
        ],
        [
          167.07942238267148,
          131.22743682310468
        ],
        [
          165.4548736462094,
          127.61732851985559
        ],
        [
          162.38628158844764,
          127.61732851985559
        ],
        [
          158.5956678700361,
          127.79783393501805
        ],
        [
          158.41516245487364,
          131.9494584837545
        ]
      ],
      "group_id": null,
      "description": "",
      "shape_type": "polygon",
      "flags": {},
      "mask": null
    },
    {
      "label": "Black_rot",
      "points": [
        [
          143.97472924187727,
          159.92779783393502
        ],
        [
          138.01805054151626,
          155.77617328519855
        ],
        [
          136.93501805054152,
          151.6245487364621
        ],
        [
          139.8231046931408,
          146.3898916967509
        ],
        [
          143.7942238267148,
          145.30685920577616
        ],
        [
          146.14079422382673,
          145.1263537906137
        ],
        [
          151.91696750902528,
          148.55595667870037
        ],
        [
          151.73646209386283,
          152.16606498194946
        ],
        [
          156.971119133574,
          148.91696750902528
        ],
        [
          160.5812274368231,
          146.3898916967509
        ],
        [
          162.2057761732852,
          150.72202166064983
        ],
        [
          161.8447653429603,
          158.4837545126354
        ],
        [
          159.8592057761733,
          162.63537906137185
        ],
        [
          154.80505415162455,
          161.1913357400722
        ],
        [
          151.73646209386283,
          158.8447653429603
        ],
        [
          149.028880866426,
          157.5812274368231
        ]
      ],
      "group_id": null,
      "description": "",
      "shape_type": "polygon",
      "flags": {},
      "mask": null
    },
    {
      "label": "Black_rot",
      "points": [
        [
          172.13357400722023,
          182.49097472924188
        ],
        [
          167.98194945848377,
          179.42238267148014
        ],
        [
          166.89891696750902,
          174.54873646209387
        ],
        [
          168.16245487364623,
          172.0216606498195
        ],
        [
          173.93862815884478,
          171.84115523465704
        ],
        [
          178.81227436823104,
          172.0216606498195
        ],
        [
          181.70036101083033,
          175.81227436823104
        ],
        [
          180.79783393501805,
          178.33935018050542
        ],
        [
          178.45126353790613,
          181.40794223826714
        ],
        [
          175.20216606498195,
          181.9494584837545
        ]
      ],
      "group_id": null,
      "description": "",
      "shape_type": "polygon",
      "flags": {},
      "mask": null
    },
    {
      "label": "Black_rot",
      "points": [
        [
          99.75090252707581,
          139.5306859205776
        ],
        [
          104.6245487364621,
          136.4620938628159
        ],
        [
          106.971119133574,
          134.29602888086643
        ],
        [
          108.77617328519855,
          131.22743682310468
        ],
        [
          106.6101083032491,
          128.8808664259928
        ],
        [
          102.6389891696751,
          127.25631768953069
        ],
        [
          98.30685920577618,
          127.25631768953069
        ],
        [
          95.4187725631769,
          127.61732851985559
        ],
        [
          94.15523465703971,
          131.04693140794222
        ],
        [
          95.23826714801444,
          136.8231046931408
        ],
        [
          96.50180505415163,
          139.35018050541515
        ]
      ],
      "group_id": null,
      "description": "",
      "shape_type": "polygon",
      "flags": {},
      "mask": null
    },
    {
      "label": "Black_rot",
      "points": [
        [
          79.71480144404333,
          156.31768953068593
        ],
        [
          84.58844765342961,
          156.31768953068593
        ],
        [
          90.36462093862816,
          156.67870036101084
        ],
        [
          94.51624548736463,
          155.5956678700361
        ],
        [
          98.84837545126354,
          155.05415162454872
        ],
        [
          102.81949458483754,
          154.51263537906138
        ],
        [
          104.08303249097473,
          156.31768953068593
        ],
        [
          102.45848375451264,
          159.92779783393502
        ],
        [
          97.58483754512636,
          164.8014440433213
        ],
        [
          93.25270758122744,
          167.50902527075812
        ],
        [
          89.28158844765343,
          169.67509025270758
        ],
        [
          84.94945848375451,
          169.49458483754512
        ],
        [
          81.15884476534296,
          166.60649819494586
        ],
        [
          80.43682310469315,
          161.01083032490973
        ]
      ],
      "group_id": null,
      "description": "",
      "shape_type": "polygon",
      "flags": {},
      "mask": null
    },
    {
      "label": "Black_rot",
      "points": [
        [
          41.229050279329606,
          139.99999999999997
        ],
        [
          44.80446927374301,
          140.7821229050279
        ],
        [
          46.703910614525135,
          138.10055865921785
        ],
        [
          45.81005586592178,
          134.52513966480444
        ],
        [
          43.240223463687144,
          133.6312849162011
        ],
        [
          39.4413407821229,
          133.96648044692736
        ],
        [
          39.4413407821229,
          138.7709497206704
        ]
      ],
      "group_id": null,
      "description": "",
      "shape_type": "polygon",
      "flags": {},
      "mask": null
    },
    {
      "label": "Black_rot",
      "points": [
        [
          73.51955307262568,
          138.65921787709496
        ],
        [
          75.97765363128491,
          138.65921787709496
        ],
        [
          78.77094972067039,
          138.65921787709496
        ],
        [
          78.54748603351955,
          135.4189944134078
        ],
        [
          75.75418994413407,
          135.08379888268155
        ],
        [
          72.84916201117318,
          137.7653631284916
        ]
      ],
      "group_id": null,
      "description": "",
      "shape_type": "polygon",
      "flags": {},
      "mask": null
    },
    {
      "label": "Black_rot",
      "points": [
        [
          35.865921787709496,
          147.93296089385473
        ],
        [
          35.307262569832396,
          151.3966480446927
        ],
        [
          37.31843575418994,
          154.07821229050276
        ],
        [
          40.44692737430167,
          155.4189944134078
        ],
        [
          44.02234636871508,
          152.96089385474858
        ],
        [
          44.58100558659218,
          148.49162011173183
        ],
        [
          42.56983240223463,
          147.1508379888268
        ],
        [
          38.212290502793294,
          146.59217877094972
        ]
      ],
      "group_id": null,
      "description": "",
      "shape_type": "polygon",
      "flags": {},
      "mask": null
    },
    {
      "label": "Black_rot",
      "points": [
        [
          62.68156424581005,
          162.90502793296088
        ],
        [
          61.117318435754186,
          165.02793296089382
        ],
        [
          63.68715083798882,
          167.8212290502793
        ],
        [
          66.92737430167597,
          167.8212290502793
        ],
        [
          67.26256983240222,
          164.58100558659217
        ],
        [
          67.15083798882681,
          162.68156424581002
        ]
      ],
      "group_id": null,
      "description": "",
      "shape_type": "polygon",
      "flags": {},
      "mask": null
    },
    {
      "label": "Black_rot",
      "points": [
        [
          36.31284916201117,
          160.1117318435754
        ],
        [
          39.99999999999999,
          160.1117318435754
        ],
        [
          42.12290502793296,
          162.12290502793294
        ],
        [
          39.55307262569832,
          166.5921787709497
        ],
        [
          37.988826815642454,
          167.59776536312847
        ],
        [
          36.75977653631284,
          167.7094972067039
        ],
        [
          35.642458100558656,
          165.02793296089382
        ],
        [
          34.86033519553072,
          162.79329608938545
        ]
      ],
      "group_id": null,
      "description": "",
      "shape_type": "polygon",
      "flags": {},
      "mask": null
    },
    {
      "label": "Black_rot",
      "points": [
        [
          80.44692737430167,
          183.1284916201117
        ],
        [
          82.45810055865921,
          183.0167597765363
        ],
        [
          84.02234636871508,
          183.0167597765363
        ],
        [
          86.81564245810056,
          184.2458100558659
        ],
        [
          88.15642458100558,
          186.7039106145251
        ],
        [
          88.60335195530725,
          189.16201117318434
        ],
        [
          85.13966480446926,
          191.06145251396646
        ],
        [
          82.01117318435753,
          192.29050279329607
        ],
        [
          78.10055865921787,
          189.83240223463685
        ],
        [
          78.32402234636871,
          187.26256983240222
        ],
        [
          79.55307262569832,
          184.1340782122905
        ]
      ],
      "group_id": null,
      "description": "",
      "shape_type": "polygon",
      "flags": {},
      "mask": null
    },
    {
      "label": "Black_rot",
      "points": [
        [
          84.58100558659217,
          201.7877094972067
        ],
        [
          86.70391061452513,
          203.01675977653628
        ],
        [
          89.27374301675977,
          202.23463687150834
        ],
        [
          89.83240223463686,
          199.88826815642454
        ],
        [
          88.60335195530725,
          197.0949720670391
        ],
        [
          85.3631284916201,
          197.87709497206703
        ],
        [
          83.68715083798881,
          200.44692737430165
        ]
      ],
      "group_id": null,
      "description": "",
      "shape_type": "polygon",
      "flags": {},
      "mask": null
    },
    {
      "label": "Black_rot",
      "points": [
        [
          105.25139664804468,
          214.97206703910612
        ],
        [
          107.59776536312847,
          215.5307262569832
        ],
        [
          109.83240223463686,
          215.08379888268155
        ],
        [
          112.4022346368715,
          214.07821229050276
        ],
        [
          111.95530726256982,
          211.3966480446927
        ],
        [
          108.268156424581,
          210.61452513966478
        ],
        [
          105.9217877094972,
          210.8379888268156
        ],
        [
          105.47486033519552,
          213.1843575418994
        ]
      ],
      "group_id": null,
      "description": "",
      "shape_type": "polygon",
      "flags": {},
      "mask": null
    },
    {
      "label": "Black_rot",
      "points": [
        [
          78.1136638452237,
          173.27690447400244
        ],
        [
          81.37847642079807,
          173.27690447400244
        ],
        [
          83.31318016928658,
          176.29987908101572
        ],
        [
          81.01571946795647,
          178.59733978234584
        ],
        [
          77.14631197097945,
          177.3881499395405
        ]
      ],
      "group_id": null,
      "description": "",
      "shape_type": "polygon",
      "flags": {},
      "mask": null
    }
  ],
  "imagePath": "..\\Grape\\train1\\B_r00007.JPG",
  "imageData": "/9j/4AAQSkZJRgABAQAAAQABAAD/2wBDAAgGBgcGBQgHBwcJCQgKDBQNDAsLDBkSEw8UHRofHh0aHBwgJC4nICIsIxwcKDcpLDAxNDQ0Hyc5PTgyPC4zNDL/2wBDAQgJCQwLDBgNDRgyIRwhMjIyMjIyMjIyMjIyMjIyMjIyMjIyMjIyMjIyMjIyMjIyMjIyMjIyMjIyMjIyMjIyMjL/wAARCAEAAQADASIAAhEBAxEB/8QAHwAAAQUBAQEBAQEAAAAAAAAAAAECAwQFBgcICQoL/8QAtRAAAgEDAwIEAwUFBAQAAAF9AQIDAAQRBRIhMUEGE1FhByJxFDKBkaEII0KxwRVS0fAkM2JyggkKFhcYGRolJicoKSo0NTY3ODk6Q0RFRkdISUpTVFVWV1hZWmNkZWZnaGlqc3R1dnd4eXqDhIWGh4iJipKTlJWWl5iZmqKjpKWmp6ipqrKztLW2t7i5usLDxMXGx8jJytLT1NXW19jZ2uHi4+Tl5ufo6erx8vP09fb3+Pn6/8QAHwEAAwEBAQEBAQEBAQAAAAAAAAECAwQFBgcICQoL/8QAtREAAgECBAQDBAcFBAQAAQJ3AAECAxEEBSExBhJBUQdhcRMiMoEIFEKRobHBCSMzUvAVYnLRChYkNOEl8RcYGRomJygpKjU2Nzg5OkNERUZHSElKU1RVVldYWVpjZGVmZ2hpanN0dXZ3eHl6goOEhYaHiImKkpOUlZaXmJmaoqOkpaanqKmqsrO0tba3uLm6wsPExcbHyMnK0tPU1dbX2Nna4uPk5ebn6Onq8vP09fb3+Pn6/9oADAMBAAIRAxEAPwBhYqcGQAkg7evPpjt3qwu7yvLKZZeyjr+H4YpuQVSTYxKnd1AGf6/SlZX2p13L3Yn5vbH6+tZlj3Gd0iglwCV/2un+c/Sk+QDPJXPI6/Xt06c+9Rb+Qck8kEk4pyyjKoSAW6knP+elAEqqCFKnPOMjoetRo2ws2GbaflJxycj6c0quHQSAK56jIzjn/wDVSIkczEqSCADuIwfx/GmBNtVsFcn6GkdMDdgjA6gdfrRGHXJOQB8wC9O3P86QocZwW46g9PrQIavzDGcj6dKRjzyrEY/yaVxgElOg/E0oYNkgnd05Bxx2pgM8xd4cMd3I59DTCwA/HHTilmAXbg7lyCOag5DEAqcAHBPNMQ/HykqvTp/OlA24HU5PWkJAOEBK5x83XvUjfdz91vRTQIfDMAmANqj36VcWUgnAOOhzVBQcZJUjNW4yCMe+KBlsMH7cmpgDwMjjjINcdr3iZtOmWzsijXW759wyqj0/H9P5auk+I4LwIkqGGY8MM5FZOrFOzYrrY6VTjC9eOppc/Tg4z7VEH3DI6d6cOn3v6VoMcHHbp39DUaoVbep/CnNkMduMAdqdk7sdvXNACod+RkjNGN2etBGfmHYYzShjt9KYCqAq85OaUjOP61DI5jIVEZ37ADrVTytSJLrKoI6Iw4/OgDRUbyMjHrSZJyrLznAPrVFbrUYyA1mrDHZwKvRljCjSLscjJHpQAuznPHFDR5YYPHalHXJ44pecntmmIarDGOwpwI/wpFUdCc80vCnP60AcmnyBWIcH0A6f480rELFsZjsGQCOMjB9enp2ohY7cqHx2XOAc9P1NIkajAkYF8jZjJAGB1/WoLF3bpiMA4OSFXHTP50/GACRkN0bPP4/57/ShZk+c8nHyknk/j+QpOeMtg9wOc5P19KAFbLIeqndwxx+f+fShUYgE7QM8nHQ564oKKy7Y2Jw38J/z2xS5JI5IzyABjdigQ4HYjA8E/jj/ADzT92DuGT9e3vUSS+wI/hDc5H6UshAODkg9PxpgOZgRuUjnsR0ppJyuBn8P8e9NLADIVyMk8d6a5ATtkdCPWmIa8mM4BOOPQ9P8/lVTfvbgj0/H+lPlJI6HdnGCcVTZsycsu3Bzjqf88flQBcDDO4BsHp2PWneZjH3cZwPpVASMWKIzbfRunT6VJJMWUDkHHPvQBoEk7sdOcY9awNc8TjTw1tZMr3XIY4yE4/U1T1nxKsMJtbFv3jDDyqfuj0Hv7/5HM26Fpf3pJYMMZ9Mf/qrmqVbaIiUi9ZwtcStLNl5GOWdjkknrz+dau3ypkKnGOQuapW7CMuFZQUwSvdc+v45ps2pOrbEZeOSQoOP0rj1Zg731O60nW7aCwJuJUhSIZB9Rn29zVOTx1F5pWCycqMAMz7T78AH+dcILuSeTY75DDaVzjI61IV8nDFwTngEdfw6Y+taqrNKxfO9j1TQ9dXWhLiNYnj4Kbsk/oK19pxxjPcZryrQdQOm6lHJ8yoDiQe3evVoXSWNWRhhhlceldNKpzLU1jK48ZxgkflTmJBoxtPTOf50oyw7detblCZ+XccZp27jjqfamkHd708E8fzoAbtO7JHzDvS54pTyMn6UmcnHPHegAAyCo/OlYLgKT+FBz6dabjJGe1MQu7A4+lIGyw5/CnqMj/Gk24bJNAHFq7iPyzjLLnMnBJzz17/0FOEqyFiPmVBggdPxqosuCqL8oDADjII6+/PWnrK6M2Pl6ovsOnTFSUXS+4FVQYwCcY/n0x1NSHaeAuApHUZOD+HNUvOZCqCQHAyTj8adDdMyhiCccE5xz2+tAFneUC8/99Y4oyCWDJj6defeojcRlweT3y2P8/wCfyFlJAZQQTg5/Dt/n+VAEp2kkjI3H8v8A61MJ6b+ue/p60jjGB827PLL2H1pMgOAzEejUCH5IO8EnjuP8PxqLeG+YtjJJ4NKjZGQTwfrzURbIzljxxjtTAguS6qdjD2JUnFUpJXGMd+pI6VNcBkQkMMdCBWLqGorbRMxG5icKDxz/AIUm7K7EaE1zDaJ5lxKqjp05P0rB1HXWng8q2DIhGGY8M3tx2rGuLqW5cvNIWOOOeOvpUW4nBBx347VzTqN6IlyH+7NjjnI/z6mrli4kldVBAKk8deOcD16VR6IVPrnHepbdlEyHdwT8wzziudq5l1Llzdhi2zarNgsQAM9ep71VDM7Elzk985JzVjEbW4wozjBJ/wAarldkmQMA8L3zUp3G1Ys2IZd5JKggAgcDrnn/AD6Vav8A5PKCj5Rk565PFQwEhRu9MZHYf0p11C0lwnynZs4P4mgjqSWAdznbuHT0x/SvSvCl+J7QWrtl4BgZHUVwVhbeXGCcqqjJI7c11WmF7FmuFALc4ycg5z6VpSbi7ijK0rnbjcM9Oe1OwABz2/KuXSWeZVMzvIx7seOnYdBW3pbrJaylDu2vsb2IHSuuM7u1jojPmehb2bnXcSMcjnFNZxG3J6nAHrUgJ5yMGl28DP1rUsU54PY+9JsOP5UAnHt6+lO34HFAEYz/ABDAzT+PQUDDIc00r0H50xDgMH27UMOeKFJIFLx60AebxsjTBQdqtxuB4ye2e3T9PWhzgltp+flQT398UzAjky4G3J3H/P8AnimHr8zZLYUEDIAHGO/+fwqRjvMVQ5OTwRgng/X8qmikdY9oJGB95hz/AJ6mqkkg8wjI/AgDuP61DHMqI6yjnOSATk8nn17d6Bmw0gC5UjjqGFNSZ05PXgE9c/4VRaY8Bgy7hnaP8/X/ACKmE7Ffm/vlcYyehxTEaH2rZkMSeeQR179KPOJA2qAGHcZrOeYnIy6knIA6dRil8/KZBYkjjnPb0pAWHuUj6cdifWqp1W1dyBcw5zx8wxXO63qckmYEfG7AY561Q2BuOQAeOO3SplOxE58p1dxcRujNGwYdAynOP8/1rk9cuN9yig/Kq5Ge5J/+tSCQhycspH6VTvdzSBpBlguMjvWcpcysR7S+hCHVmBIIXrjNC8M3IIGec9h3qLOCOMdqdvLYPPy8cdhWNhk2/KADbgfMDjGc0qglxjg0wfMvA5z+NSRgEjBJ9cD/AOvU2IY5my8qgYUsce3NKnU5I46Zp0/E5I4BAI4xkdP6UxTlhnjkdRU2E2XLXJkUeverEjebcMCcoPlA3cYHp7E5P41DC3lqZAMnOACeMnp07/4VesbYTMPl+Ueh6UrEGnp1ksqxqF5OCfQ/pxXUwW5CbV2/Lxx/n6VT0q1KIr4wx4DdgK1JGGQqHr/KqjoxWEL4bp83QDPWuisYlitkG0BiMkYx71zwhAG4KMd+av6X8t4w5ww59z61tT+I0puzNkEE4P8AOlzuzjApfu5yKRvlXjGCeK6jpGPkj5ep6UH7hJ6DrmnqA2cDmjG3rmgBFAwMn8qczfLjHtTGxt5px3EZI6UwEGcnjkU1lYAAHjPODURuGVz5kUiqON3UVMkiPHmNgwPpQI8zd0EfJwpGDz1znoKbGRuxvPlr/D14I5/p/wDXqKR/vAEnaOmeoP8AnrURk3KMnGOxOMDPPX8PzqRkz9G+ZhngkgEH9e9Vy/llgq7CMZJwcgfz60n2joynkA5CjOfb8/5U0yrtOTgqccHBBzigCKe68uONVUZP+znAz6GhLyTCrKAG4wQQAf8AP9KinVZJEwzDjvx6f/WqNhtOCy5BIHNYSk+Y56k2pWRfFxKVyiklumF6+3FUbvUWjjcDjtj1+tLEp2GTdgDk5/z9KjlWO4Yq6LkDqcc/iO1HO+oKt3K1zZec0U5/dsSGZff+lQuAspw24HFXpA6SgYHlkZABOPf/AA/Co57cFQ8fQ9cDpUX7mbm3uVG2x4cY3Nxj+tVJFLE5Oec1orGGjaNyVHGen9aqtEwJU8kZ5/r+VO4IzX+9tzgj2xSL8rZzxViRAV45IPbnFViPnwPzoNVqiZgAAUyVPUentUkfrnp6VHG+xgSMg9VPcVYSPILR4b/YP3v/AK9ZsTJZslYjjCheDjqc8/zFNVWLKw69RVmKJ7qOBEVi2ZNx+mOKYRHCwjLIZCcNk8Aen+f59IFa5aig82eJVYucfMfVs/r9frXW6VZCOIlhkcZJXn6VT0nSjGiu3ynn73HXpXSQxiKMEDn0oiupmyRcJCBgDjoKFOGGCaYP3j4IOOtPAG7J7cZzVogkDCMNk5LdMdqu6awWZmY4UL1qgZAynOAM9qacsvqc5xVw3uWpWdzov7StEfBnUk9wCR+fSrSfvVVlIKHkEd65AZOWbkjtW7pdwwtQCMhSRn9a3jK7sbwqczsaqqB1/WmqM8np05pxdW27en60EgDpn2rU2GugkPTily4JGeaTccE4xnsKTrnJNABt4wTx6UxIkRyyrjPBxTmY8YoB3DFAjx6ScA528twQwGfb+lVZJ1GAuQSDwG7Z/wAKimmyWC9enI6/41XkuPnY8Y656nP1/KoGWhP94ccgDHt/n+lCz5+U4JJ28nI9+P8APWqJm8wYbkAd+oqSzkEl5GnALNgccZ7VnNu2gpXs7GxHAyqfl3Nt+XHOO/SoVQ52lOeua1mRIUaQtlATg9zVJH3AuYwPYHn2rM4G29yAow27Vzg9Bzn/AOvSpEDDuOCBk8VNgtxtG0DPJ5P6Uy4QNGuziEnlcH1+v+TigRnORLM7qSR2LAD2FSIjKwyoHGMDv0q2LUEcYK4zwOnH86CqLBvG1RycNyPw5+nrSYLUqTW+RhZFD/exnGBjt/n0qtIhb5WDBxnI7fl7f41cjRmcuVOc5OOcD8KmWMuF+Qbf7rc/X+fao2Gmc/cqsKb3DYJIyozVUpkAjlSNwOK3rmJVBKFWVeqnsc/5+lUJIQTnbtXpxV3ujZNWM4J8/OOevFS5IcbgwGM4qSWDam88KOpPGP8AOaiiHmvhCGBPY5qCrXRtWDztpU4QkvkKF6/L3x3Hb8K1dM0GO6VjICexZlxgZ/T8qfolhtglDpuDIMZHbcvauht7CODey7uRjYcEVVGpFXLjUUdx1hFHCjLjOwhVHXA9qsSDnJOB02+lGS4XoMdMU4hjIcqcAZOc8VMpXdzCb5ndDcEAEZzinKfmO5uRxxRJIxQHGFBxTYSC2TjGapJmY+IhSfQVIgVXLNz6fWmqSuDj8h0pvmBWC9+v4U0AZMkmSMAGtfThiNgoO0Y/OscMxOccVt6VLEsexmwWPpx+daw3NaXxF5AysT1Umpwp5LEfhTPLAz6dakXaBheVrc6xGXOAB75pWI9OKRlOcr1pOSO+KAGN97P5Uo9B1NGe20fnTlHcDpQI8Cc7o/mU89Mg/wCf/wBdQbgoIUk++KsNGxUSAEg9yD/nrVVlJUnoMgCsmyrCKuAPm6k4759a07LT385Z1uGQKQygRgH9TWdASLpV34U8EZ68/rXQWzIsgVRwP4ga55Slexz1KkouyC5uHluWhJxErDC46f5zT13lMDjgse2fxqCZHW7LvjDn5CO+B/8AqqdgkQSRsDIA9zUo5SXcCgRduF7n2/8A1+nao5ZSGOFBJ/LFNSVmBwpXOOAen+efzpBKollBUcHrng+lVcRIcqsaqQAR97HXnOP89vpUDLGuF5b5hk98+mf61JGzZw7kEjAx+HT9KklgVHO5lK5wD6jHB/z6GlewyqmeMgHd2OMZPA4/GmSJLLLu8xgCMeWp+U47kVMIzJkAjt8uev8AnH61Lbwsd2c5HHPAJpN3Gm1sVBBIDlAQ2cYzng+1OnhhisDOn3gMFAckH29uf88Zt7RsZypcA5ye/rUqRpewGBx5aMMDAyQemaS7vY0gkmubY5VwpK/bVdUkcBDyQo5zxjvx+VbOl+Ehc3QSBpDI2CrRjK7TjBz+f6DvT9S0o3WmlFR1mh4fuWbt/M8/41L4d8Ry6DdmK7hYW0nMQ5xD8xJxnkgNnPXBU967bpeh6FtNDpUiksR9gY4lXbvYjbuDdDz0+7WgbdhGikZyOeetYwmfUr+eaKYlbiclHYYJQopABwCBknFbE1oos4bmF9rleSDnJ6Zzx71zujdtrQwnRuwCCPBJIODgAd+1Ctt4LZ9/en3D7ZiVGFAyueuapNLlcBdp+tZw11ZyS0ViyTujMSgEA5/H/OKjUlWOcgA/madbksNqY3e596WSJlPTA9e1avUglhkWM72TcADwTwKhTJJbB+b1qGWUgIo53HB+lSLJ8x7jtTWo23axOBk/h0qJbloxtJx8x6dTU0jiLg4L4xgHvWfGGa4cSHOGzn68iq22Ktpc7PT3eayjZjz6nrVlSQSeg7e9VdNyljHxwRmrnJHt7VstjsjsgJPP8qjc9Mn8qfgHGMmkYFV6jHpTKGEED15pzEc45o2g/d9eaCm1ST0oA8IBAfkZ/iOKqy7SP1xnNXGU5ye5OCeAapyOMHap9Dg96zGVZ1LopQMXDAjHTOa6CwVoUVWdpCwB+b+H1rFyysCF2kdCD0681r6e4aJcuSznOARx/n/CsKjehlWb5bGlsZkxKpIPt39f6/jVa6iLXaEneuAIk6knp0+oNNvdRMOYI1zLgcnoMjqPz4rPtyXYNI2TjOetZ3OPYvo7sUA/iPQc4qOdjGQX5Zm556GnwiYrvP8AwHPPc/kOagmET3KJkkpldx5z/nFLVMEky1Ez+Zuzw3JbpxVvBkhC/KNp3bj0X1/DAHrzj3qMW2weWkisroD94Lwe3NNllVeMghegOTjP+TVXQkmTQRs+Ao+QKOSO+P8A6wpXISJQpDlmwSOg75z9PT3qxF5sttHKu0DP7zB75z2/z9OBTWgzGVHABHPc1Vk1cTVmRmQwxqPLyX4G4/5yOKkiafay27KsmOrJwPf+dM8tmi3s6IqruDM23H09e1SW9tO0QZhtXHU8dKx6lptal4qyeXOjq0wAFwwJwTnqPy61T1ewh1QRxPJK7Fww8uPJXnBwPcY/LNaltEqxOiqX3gqxPT0696nhhS3YCJAm8YJJyeK6FK0bM6oYj3dTOdHsHsoInDtFGsWcEBiBtz7cAf8A661jNcz+VHKgjCDkfr/9f8aqyQebqLMR8qbdpUZJbr/UVPMcOcMOeoB6/wCP+fapjOXLZEyqtXRR26lJqEks0qR2acRwphi/H3iccdf0/GplKo4Ynj0Pah9kqlWJAByMHBz9aiClpTk87uPYZpr3Uc0pc2pbiuH8w45U/wB4dPzqMTLK4LOuD3A4qNnPnKijAA4OKZJaGJ1ZXJyc4x39PpTjyvdlxSs7lh2jVtzbi2MAAdKiNyFB8uMswHGT1oaM4yckAcE1LFbfMOhPcelFrbme+tiojtJLu+YlgDkjHWrEYkSRAVypbkk9qmWJEkOF4J4NLKRHGW3ZIUkL6U90UndnYWjAWkXzDIUVYMu1dxI5/WuH0zWLqz2+a/nL1P8A9auugmivLdZEyy9fcGt4yT0OyMk9CVXLMSDjmlcn1GB6d6jwyliAacoLDDHpVliocH3p5ycZbFRZCnA/WnDAUE8e1AjwmY7BklRnAHA6/SqkjEfe289hV2aM7cM4UnBGeWwen4YNUJwyyqGBAA5BGCR14/x96wbsrlEaspBB+oJ45/yK07XcIl2/whucYBJ4/EfkapRRIU3cgdRjnn3NaEClDuyMccZ/z71yudzknNsrRrNIWkJYsSc7u+fWriRKXCIV3D76qwJ69x1AoRNl0wKbMP05x68e1Klor6groSWI2jJACgnkk/j1P9KhNdRJRadye5ZbeLai5aTIyO3v9elVrWBcZJIwemM1ZMeI5VUh9udhA6kZxx1FQqsko27s5HRRxj/CqvqY9DQttpJaRlyeclgB6Acniq/Mk24sryfeyG5P4f56VFK42KqjoQT6ewqKW2gF0l4xYMnOdwCjA6+tDV2aQ5XozVhnaKYbCRjr0INXZRKIWlhxjbnnnH19v88980zJHHhvmZh8oXtkcH/PX+Vmylk3bye+OMenp+NWmQnZ6jTawNDmT7xB3N0O7nnOOv8AnBrV0W1K6dm4ZXQHEadeBx/j/OiOwtceeu4/Nym/gH/I/wA95wD8xVwNo6dMYreUlLRG9WqmrIu+YuzBAAPof0qL7VEFZMkEHKNjJU/1/wA+lZ7uS6gknjJ/z+VIgInAAH3u/OKiSucydjUnfySFA5AOXz7YwPwqrI2MkflSFWEgVn3EKBu4z09qjmyF5AIOfeogrRRU3eRA0u5h82AeDn1p8lwiwuqj+HORWexZ1BHrwvc1p6XbvI/mN06e30p3COjTKsM0iyJP5jHnDDdkEen+fWtKRg0m7qvbt+NElpbxziaIEJz8gPAJ4z/n/CnNh2DEHjrz1rR8srNGtaadrAhxGVxnPQ+lLPFDGjs5CeZ8pcccU9E+Y4Ax2FJM0YiIlK5HVT1H4UrmUG0xilYShjkJj2heTnp3H4Uy4uUjEisQ2RkY5JBqk18sq5iOQxypOMAfSoFz5u52JbvnvQncuT7lhFYxgZwBxgV2mgIE0tewJJzXGI2wgZPNdtpEhGlwALg4I71cFqVR+Iu/Nu5PFGDjCnOaYXzxn8MVIOOM1udQmwDPenhRjrzSIN3H8qU8NkDmgDxh0MkrFny33RxyzewxnsODVC+geJwXVhj5cgf5H45rdm27F/dAg4wOSp6fT/P0qpPaqQFLLkkFlZQueOvv3PHt1rAswI5kDsDkv/Dhhj61c35ZY1fK9W4/z6VSvbF4ZVbOA2GGB0B5HP8A9etLd5/lsqIhXAOBy/uex/8Ar1yVFyvQ5qsUncfPdfZ4FwoLvnAbkAf0qPT5PtP3xtVXA3c4JPU468VcW2hnRophuHUE8MPoaguTHaj7LbAKuTkjkg9/xpKUOS1tSLxcbE0ETQBCzqS7YO07iD6Yz/OnPE0O5AGAx94g5x/+o1Bb5MSoQPlIxk9Kvlgtup3AtkbAeQD646UdDLS5S2mOFmJA255Izknip/Ic2pkLkkA4AA4p7mOXCS4wecgY/SpfOTb5IcEAFWYjHX2p3aRolpoUrcZC7yG+p781pIjRzxIMgFc9c/X/AD71nQXUaZCQyHaMNkYPv+tabTmcR+TIITHksx+bcM4x169On+JpxjO+xaoSvqasLeQqkKXBAwCOCO9OYgEtH/q2yR3yPf0NY9zfyWFkdskk8zt5cZGAAfxHI/z6VrRSTrEI2gieA/wJ95ec5yep5/8ArVs046kzpcowpy5bnv78URM3mAdB1NSTRlSSGzGDjPcH0I/rUMedwZTjnAFVoznasWHUpOpckBhnBHPUgfh05ps7NkRIBu5ySOnTGKSRy0ocn7uV574wf/Zqhvbk20huAVMWOccY4qaVnozopqLn7wWVu6Xq/aCrx9jj7vvT7m/N05hsDst1bLTjoQOoX1+v5Z7Yc17NeMZpAy26jKRnIZyR95h6eg79enWax1BDbH5wVGRgdRWnJFu50ckJSudPCYWsfOAwuAPKJyx9+ntTXcMCyxj6E5xWPa3MklogHCLkDHpmkkvfKOFbPGDxUuNtzkkldl03MhZstjntx9KiRszEZzk9azprx9235SuARg88+tQx3UhcquVzxnGMfSob0Ice45SsF88KhvlfCoo61vW9mtyskijDLjOfQdvrWVpVj5sss9z8zxnbn9QRWzATE8rpkqowF/2j/wDqrT2aSumdcqSUbomttL86ZFJAXPOWGcetdQiqo8tRgAYFcvBI6yq25gynPPUV1ERWWNJB3XnNaQM6LWqJduGwe3vTwhXJIBz3PajblQABxT9pPHoK0OgaAVPI5owGGc0ZVM5zyc0bS6ncMbqAPLiULbjGWUg4KR9T1P5DHX/GmRR73BBVSpYbtmSMntjr09Ku/MlwcBiHJySxGGHPvkd//wBVVSGjmOxScfKM7cDPfPrn/PSsC0Vb2yS+iMceY/mAclThT0yB9RWV9lnsWxcLknARs5VgMdDW+UKkSMSNoyEJA6gjjt6/lWVe6kspe3WMMsZJ/wBlOe3+e/4VlOK3M6sU1qRX08yW1vJaspbftkLHoMd/bH9KqZ3yls8Me/aidmltsRxoApy4Gfm/PP8A9f8AKoLc5YEtjH/6qxaOZyvFLsaMRHzbThVwfp2/nUzSMIDIEaVkBKrjuenHcf41T3AyjdnBA25qwXzbsVyGxnNUkRdJpiW80t1A0txD5TByAuCBt49frU0akzGQ9unvjj+lV4vnZUBPBHPatCWSK3tGkk429CQen4Ub7A3zS0RSnQWV7JMxA3tvU4xg+2KIr+4ml8u0ALZxux8o56mrCyJfRxSYWSBsEEjOT0PBHHQ1owrHGWSJVRSc4AwOfatfa6WtqdSrWVpbkEdj5RLTFHkyWLqoHPtx/OppprhnUiYoQpG0A9c8Hrzxj/JpThGYZw2evqKjckEsmCcfN0H8/wDP601e92YOs2y8buRcMSpJ4YLyG+v/AOqp18ufmI7Zepjzw3+77+35VnqpKBty4xgCp44N0au7BYmHVxy30Hf8KJJLUzd2F4/lywrINqMSxPGAcY5/Faxpr4ysXOCAf3at/wChH+grdvTDexrwXkRRt3dWxxyPbPHJrmrtrpGGUG1jkB4grcfUfpXJKo1pY2UEo8xA08kj8sSScknvWhZ2sE6s0q7W6blODWelzKGOQucY5jH+Fadjd7l2MI92flO0YH6fSrhJ3uQnbZmgyIbNpFbb5QXCY5YVmSzEt6bjV9lYhnkRG2gnaRt6D2rPkaVlVzaRBewDN/U1slJrQqMHPYQlm2opIHXrnNXbW3JG4tkDrj0pNHiTUN8ghVRGcFCTn27108dssSqqoFRl6YFJLXUU4tPUppZ/uVmt5NhI5BPB+vvVgRhYwudxzkkcDNTbVOABxjFPjhLyhB/FgZrXXYlzbXL0HWtq80gCjvXRRL5Maxg8AYqC2gW2UIoy3c1b2kDGcDqQBWyVjopw5VqOyS4A6GpVPbOTUaHCgBSBTwQWDBug6VRoJuwCNozSgFuR+lIeT0xz19aXO3nIyOKAPMTNHExfzFPlYLBVPTOev1/l+YZcP8y7Rt3FV4APXBHX2/D8KhlGYgxYfKT8oc5P4jv+PNJIZA5kZyj9NynHJ68n646H/HAsp6xqDw2rRRyuZ5gNwBwADnJOR7/zPBzWBFBIygbogccZkX/H2rpbi0iuozFKUwR8nykEYzyPbFYMunT2vODJFgEMq/zBxxweelYzTvcyqxb1RNGwByWAAX1Ayf8APpVNICZnMeME5GSAAPxpxGSGzuRRyOn1p+8fd43Ej8Kg49ieaJi0TEr8pIJDg8dun0q2jJGvJBbsMgn8qpxsqhi3RTk4pIQ3mZY/MTktnvQJ2LMCDdgH5cYzU77buBYUK4J5Lj5TSwfdJAySc4pIIswNGkiAkcN1APvT8gitbklmiFBHC8JEXzMEZQFGeTj6sPzqzuMj7ojuCjDkEYHP6Virpdy96pVAhHO4n5fzq9cXCyMIosCFW6gcFq0nFRaUWaTik7luVlVxmVdw4Kod5x9fu/rSM6CImNHkYdC/AP8AwEf40xoVQRuBkgYOKmCgMFHGQGyPSheZknZjbCRZpAJUiiWNtwXbuyPXLZxirElzvlMrZJbk5PT2+mKr3khiiWRuXZto+Xkjqf8ADHvUEb7VJBLnlgGbOP8A61Erc10aSkmjc0+JpYjJ0DdMdcD/ABqy9sGBR48qeoznNWbS3MVpEmeQoDcVYFrk7gVyO+KuMdDrgrRSObn0G1kff80S5+ZF6Y9vSq0WimNdyTbjxzjGQfxrsWtwpHy8n/OcUxoMsVVTgYx7U/ZxBwi90c/HpsjpsZG5XoW9u/aqS2kyB7aTdsH3XAyDXWtafLxwfYVC1rghVU57+woUbDglDY5/RIotFaRpgzlzuZx/Djtiuhe5iZC2QF67ug57f59qrmw805CfQmnJpxQiNkV1Y87gSOKGnuKUFPclwQf1GK07O1ZXSQq+3HOfX/CqRsyIdlvGPlb+AYAHsK3LIlbKMN1A5BOKqGrMIU7S1JI1C8kEnvUrHBwB2puc84BPse1Kybm4z05xWp0DS6hAeeuKWJyM4yRSLGvB7+lSovHIA74oGOIyDu4HbFN+n8qeMAYA70jgZ5NAjzZguA0amJN2QANvf257H8vemvwFPlq3zDAzkrxjoOvPv69BmrqESwbAyNKQSD5YIHYduuM/kPpTTuaQy7CrM3zI2TvA+bHQf3ffGe1ZFlMWwZyu113AbSh+UjGf8/8A1qV44gwYGXBBZQZAoGcDt2/z9JxbrJtZtzrIcBdmevYevP48fhTltcu4JCqFK5HCn3yOOmTn1xU2AxdQtbKG1muXgCuoyoQ4yckYODzzg5rn41MjSSAhFJJPHGM11+s2M15pTwxMHldwCCRxyPU9sHmudj0m/iDRy20h4BGwbgB65FYzVmc9WPVIaIz9mUgHaTlvY9B/n3qUFVjB56YIPfn0rUWwnFnl4JFjKn5mXA9+cVjCQFsIwkGOCB+PeoaOXUtxuyITtVT0HtUqjJCiJUJbcdowM9KrQEvIMjDYzjHT/PFT3cvkwDYw3E4LDnb+PrT8xXew+4uUSNlEgU9C+en/ANeoIF8tlQ455BHIIxTLZEYFZVEkROSDng1fWNdigL6KoPahLr1G+Xl03FTIiKR5Jzj1x61LDGCRk/UHtTlh2fLnvk028nFtEEA/eyZwR/D7/wCf6Vrey1JRRvJd9wu3LKFwvoeefpg8fgKns7fz7iGM8K0gGPqfemJAj25jII7KRztNbHh+1MmoxqxBEZyR6kfzpJdBrVnWCIIx7sBkgdqeIADyccVYwABjk5xSCIk55Ixiuk9EreWDxt68UqRBcE8H0xVryiWGGzxz2zSYXPXI4P5UARBAD8hzxg00Q7xux8v9atg8EgHnoAOKYB83BOc880ARrB/d4PrinLbBnB7jvipBkYyDgCpFYhAAMZHFMCJY/LYKBk9asKvUEDpTOCNx6d8U7kdAdp70AOUfNuIHXtTpOV4701MgdCMCnlvm5xjoKYCKB0OR2yBUoCgcDp0qE7sjPPvUu7J7DFAgz85AX3zQUYjcOvWmszK6hUJBPJ/u08g9MnB6YoA4OAs0wVhz8qeZtPA+h59M+tKqbmII5xuyw9gMH16fp37q0aE7toOBlcZ7dD6nuKsqWdm2n73DeWcYHB7d+nbnisyiFLY5Ev7tXj5KjoOuOh4PCj6Z9qkMSxqdqhdyjPbH488fT+tBSOMuSeV+4Tz0OOB145pAgfqCpwPukH09hjjjg/0pDGNvkfzCDkAFWzg//q/xpfKbDgv85XIVVPocnORnqacybm8wHdtOVK5O0dsdanjdfvsocq+cKnUA/U89qAMLxRAV8OPIrAkSqXKgDIJA7e+K5K3X5uMYOT16f5/pXf6rD/aGlSRbWYSrlBwPmxlRnj+ID8q5SLwtqq7QYxt6hSw6j1xXPUvzaHPVg3qilG3mSmOM/IuVyO56flV82pmsmjGAecH6Vbg8MaijFysS/V+B0rZh0JlCgyIQfvFc8fpyacU30MPZzb2OX09MORt4Uc5q5aLvDSOCcevYdqkuFEF1NDGu3ZIVJI5Yevpjp+dSn/VM7viMDJwMfpRFGbVtCcRrFA0rA4QZGfX0rCuPts178vzB3GMLkfn6CtF5HneMnIjHKg/w/wD16fDEyzFYxnnnJqr67FQkova4ttCVLDqgY8/Q9a3vDcRW4knJGMfeOO5qFtFmKxsoZUYF3B6j2rf0u0+xwlXJBYgnPUVUUXTg+bUtuvIAHOe1KrHcRgcd/wDP405nwRgEnGOmKTecegHatjsAyEklT29KjVD3fA7k089AW7DvSoufQjPAAoAbyB0yc9SOlODHPP6CpMckbflHc1Gqq3Gc+uBQAmFOOrY6mnhtxAPpwBSgnHOc4o52DOcUwHKpGcAYx3oBBJpVGT0yKVFGC2ME89aAFRjtPI44pQ2CeetIMKMjqOnfFAVc5JJoAcpJbqMUpPQAdT1zTOrYGKcgyMtx9e1MQKyA46/jT/vMOOKi25PGfapMEZJNAHG5YoADtBHIGcnjuT+P5mojMYgUJZucAF9xHtjB9+3X8akaMufmRm3/AMBb8c5/rUphZN5IJQHscEdseo/z+GZRWIG7cdwTHBZScf4dfbpUiKWjIZjlhkDBzjp06jrUsURRCvmOSw3DaCB17/n+GO2KcxZmH3Sx5ZeT6ds/nQBHGT9xiOmQox1OB/UVIiGYh2UHoGz1Jx0wPripujMpZiOgGOB+VAj8tiFB3cYAOPf1oARCqJwvGcAj6YpQ5ZlAH+6Bwfw9O9PALKG3EykjccdKZ5YAJTAI4wG6mgBwVhgY2gDoBx2p8cm1VYAtk5x2pEUL8zAZx1P86lRSQAcA4+8TTA5fWoGi1fft+WdRjHGWHH9FNRBEu5JLeMk+TjeDzgn/APVXUXlkLtEVjtZXDZ25+v6f54xS2tjbWqlYo1QHk7V5PufesuR3ZjKkm2zEs9GmlUlx5af3iOfwH9a27TTba0AKrub+8fX0q4ihSWOT7Y6dc/z/AEpeeOBjqBk5rRRSKjSjEcp6HPPcZxQS24H36tQqsz/eOB1IHFOBUKejNnpVFiONwGT8w79akGOcZOPbqaeAzKTwBjimnaMM2B9BQArcuF28jnOM5qTcSFDAgimho1B5GT1JFNJB2AEfj3oAcWG05yAePpQqbV3HGD2ApSy46YJ5604SAkAjg+lADYwVLEhcdsU/3P3enFIjvn5VPNKx5PJwOQKYDstkHjnofagKwOSAFx1oycg89+M0p5xnOKQCFvl4BwaCuevQigAkcdqU5brzgUwBYtuBjilYNjjhqFDY6cClYnJ4IA4z60CEVsHGentSBSeoPB9OtOCkt0wB3pQ+OTwAKYHJxwhY1dI9pweOMn8PWn4aZjJjKY4zz/k/r1pWaQzoEkfgnB/vDHcHH+SO1AmXaBj5WUlQDyM9OP8APSsyhAjuMfK3O4hTnP5D2/SkDMJV2EhfRfX8enQmkZt8oZyx46EAY7GpGkckKdu/uSTx1PH4nvQA4KCTMNpXggA8E96VEUKNyrvA6bRzn14qAHeMsQcHAyM4/l+ntU6eXvcY5zz6Dvnt25pgPK4ULnkDjH+fal2KuWYHKjGew+lM8x5JCihhuPUcc04kfKU5bpn0/wA80CJGVYiARnPUccUBvm3BuOMYpiMNxyRuBxn1GKkBfDDCjaOme34daYEiFio3JllH6fShctJkBmU9/Wm7Ofl6Y9MZHf8AlUiDAUA5JHJA4oAXBVlIycdvf1pDG20E5LDqQeBQ6hgUIyucGpEXjA5A4oAAxx0zngnPFPHPAHBpgxknJ2jmnqcAsOCR60AOLLwoOeMUH5uoBAH5f5zQFUD5Rknrg4zSpH8vPQ9FoAhwPqfUg0MWJUEcL0AqQx7jtB75B9KXa2CO5oAYrY7YB7YyTUoI355z6Dt9adhVfoMj0o3IgJ79+aAHbsL8vUtnpSg556Htmog7MMCmxuWfbnoQKYE4AOeTnvQCoOM856Dmkxjpng8+9LnYS2eenFADw2PvEZPakAfbnOM01EY8kEH3NSBcnLMNtAgUHsSeKdu/hJAx2peo/pRtH3iM0wEU4JHJ+tK+dueM1GuQefzp74YgAZ5GcUAf/9k=",
  "imageHeight": 256,
  "imageWidth": 256
}
