# Supplementary material for: Deep-broad learning network model for precision identification and diagnosis of grape leaf diseases
Source: Front Plant Sci. 2025 Sep 10;16:1611301. doi: 10.3389/fpls.2025.1611301 (PMC12461735; doi:10.3389/fpls.2025.1611301)
Supplement: Supplementary file 1 [file DataSheet1.zip › B_r00008.json]

{
  "version": "5.4.1",
  "flags": {},
  "shapes": [
    {
      "label": "leaf",
      "points": [
        [
          120.68953068592057,
          174.72924187725633
        ],
        [
          124.29963898916967,
          179.42238267148014
        ],
        [
          126.64620938628158,
          186.28158844765343
        ],
        [
          128.27075812274367,
          193.68231046931407
        ],
        [
          128.81227436823104,
          203.971119133574
        ],
        [
          129.53429602888087,
          214.62093862815885
        ],
        [
          131.51985559566788,
          221.84115523465704
        ],
        [
          136.39350180505414,
          224.90974729241876
        ],
        [
          140.5451263537906,
          223.1046931407942
        ],
        [
          146.68231046931407,
          225.9927797833935
        ],
        [
          158.5956678700361,
          231.40794223826714
        ],
        [
          169.4259927797834,
          235.37906137184115
        ],
        [
          171.23104693140795,
          234.29602888086643
        ],
        [
          175.20216606498195,
          220.75812274368232
        ],
        [
          189.64259927797835,
          222.20216606498195
        ],
        [
          202.27797833935017,
          222.0216606498195
        ],
        [
          202.81949458483754,
          214.62093862815885
        ],
        [
          203.18050541516246,
          208.30324909747293
        ],
        [
          217.4404332129964,
          205.23465703971118
        ],
        [
          219.60649819494586,
          205.23465703971118
        ],
        [
          218.34296028880865,
          196.93140794223825
        ],
        [
          216.89891696750902,
          194.58483754512636
        ],
        [
          227.0072202166065,
          190.07220216606498
        ],
        [
          236.21299638989169,
          183.75451263537906
        ],
        [
          234.40794223826714,
          176.35379061371842
        ],
        [
          227.0072202166065,
          171.1191335740072
        ],
        [
          231.8808664259928,
          165.88447653429603
        ],
        [
          234.04693140794225,
          161.37184115523465
        ],
        [
          232.06137184115525,
          155.05415162454872
        ],
        [
          238.5595667870036,
          148.91696750902528
        ],
        [
          242.5306859205776,
          141.87725631768953
        ],
        [
          240.72563176895306,
          137.90613718411552
        ],
        [
          234.5884476534296,
          134.11552346570397
        ],
        [
          232.06137184115525,
          129.24187725631768
        ],
        [
          232.6028880866426,
          122.0216606498195
        ],
        [
          234.76895306859205,
          111.37184115523466
        ],
        [
          237.4765342960289,
          105.41516245487365
        ],
        [
          236.39350180505414,
          100.72202166064982
        ],
        [
          230.79783393501805,
          98.91696750902527
        ],
        [
          227.0072202166065,
          98.55595667870035
        ],
        [
          225.92418772563178,
          96.38989169675091
        ],
        [
          229.71480144404333,
          92.23826714801444
        ],
        [
          228.45126353790613,
          84.83754512635379
        ],
        [
          223.93862815884478,
          80.14440433212997
        ],
        [
          220.68953068592057,
          81.04693140794224
        ],
        [
          219.78700361010831,
          71.84115523465704
        ],
        [
          217.62093862815885,
          65.70397111913357
        ],
        [
          212.74729241877256,
          65.34296028880867
        ],
        [
          202.27797833935017,
          68.59205776173285
        ],
        [
          194.69675090252707,
          71.84115523465704
        ],
        [
          192.71119133574007,
          72.56317689530685
        ],
        [
          193.25270758122744,
          67.87003610108303
        ],
        [
          192.89169675090253,
          65.16245487364621
        ],
        [
          186.75451263537906,
          67.68953068592057
        ],
        [
          186.03249097472926,
          64.8014440433213
        ],
        [
          183.68592057761734,
          56.67870036101083
        ],
        [
          183.50541516245488,
          55.05415162454874
        ],
        [
          176.46570397111913,
          54.151624548736464
        ],
        [
          166.35740072202165,
          55.95667870036101
        ],
        [
          165.4548736462094,
          59.025270758122744
        ],
        [
          164.37184115523465,
          47.65342960288809
        ],
        [
          160.22021660649818,
          42.23826714801444
        ],
        [
          153.54151624548737,
          36.462093862815884
        ],
        [
          147.043321299639,
          32.671480144404335
        ],
        [
          135.67148014440434,
          23.646209386281587
        ],
        [
          121.95306859205778,
          10.830324909747292
        ],
        [
          116.89891696750902,
          11.552346570397113
        ],
        [
          112.2057761732852,
          14.981949458483754
        ],
        [
          108.05415162454874,
          19.494584837545126
        ],
        [
          106.42960288808665,
          23.826714801444044
        ],
        [
          100.47292418772564,
          19.855595667870038
        ],
        [
          94.69675090252709,
          19.67509025270758
        ],
        [
          92.71119133574008,
          20.938628158844764
        ],
        [
          88.1985559566787,
          28.700361010830324
        ],
        [
          83.32490974729242,
          38.628158844765345
        ],
        [
          80.79783393501805,
          43.86281588447653
        ],
        [
          73.57761732851986,
          40.43321299638989
        ],
        [
          68.34296028880867,
          41.87725631768953
        ],
        [
          69.60649819494586,
          50.0
        ],
        [
          74.6606498194946,
          58.12274368231047
        ],
        [
          71.95306859205776,
          56.85920577617328
        ],
        [
          69.60649819494586,
          57.2202166064982
        ],
        [
          67.4404332129964,
          56.67870036101083
        ],
        [
          66.89891696750902,
          67.68953068592057
        ],
        [
          66.53790613718412,
          71.48014440433212
        ],
        [
          58.05415162454874,
          69.31407942238268
        ],
        [
          52.638989169675085,
          72.20216606498195
        ],
        [
          52.45848375451264,
          82.12996389891697
        ],
        [
          51.73646209386281,
          89.71119133574007
        ],
        [
          54.62454873646209,
          93.50180505415162
        ],
        [
          49.57039711191335,
          94.22382671480145
        ],
        [
          45.96028880866426,
          98.014440433213
        ],
        [
          45.96028880866426,
          104.51263537906136
        ],
        [
          47.22382671480145,
          119.85559566787003
        ],
        [
          36.2129963898917,
          127.9783393501805
        ],
        [
          37.83754512635379,
          135.74007220216606
        ],
        [
          37.47653429602889,
          144.4043321299639
        ],
        [
          40.18411552346571,
          149.0974729241877
        ],
        [
          39.46209386281589,
          155.41516245487364
        ],
        [
          38.92057761732852,
          163.71841155234657
        ],
        [
          46.682310469314075,
          172.92418772563175
        ],
        [
          51.014440433213,
          177.43682310469313
        ],
        [
          50.111913357400724,
          184.11552346570397
        ],
        [
          54.08303249097473,
          187.00361010830323
        ],
        [
          57.87364620938628,
          192.4187725631769
        ],
        [
          61.30324909747293,
          189.1696750902527
        ],
        [
          68.88447653429603,
          187.36462093862815
        ],
        [
          73.93862815884476,
          183.03249097472923
        ],
        [
          77.18772563176896,
          181.04693140794222
        ],
        [
          82.42238267148015,
          184.8375451263538
        ],
        [
          88.74007220216606,
          184.11552346570397
        ],
        [
          97.04332129963899,
          184.4765342960289
        ],
        [
          103.54151624548737,
          182.12996389891697
        ],
        [
          110.40072202166066,
          180.50541516245488
        ]
      ],
      "group_id": null,
      "description": "",
      "shape_type": "polygon",
      "flags": {},
      "mask": null
    },
    {
      "label": "Black_rot",
      "points": [
        [
          109.86738836265222,
          79.82679296346414
        ],
        [
          112.97970230040595,
          79.42083897158322
        ],
        [
          115.55074424898511,
          78.87956698240866
        ],
        [
          119.74560216508794,
          80.23274695534506
        ],
        [
          122.31664411366711,
          82.26251691474965
        ],
        [
          122.85791610284167,
          86.86332882273342
        ],
        [
          120.55751014884979,
          90.11096075778079
        ],
        [
          115.28010825439783,
          92.14073071718538
        ],
        [
          109.19079837618402,
          89.84032476319351
        ],
        [
          107.43166441136671,
          87.53991880920162
        ],
        [
          107.83761840324763,
          83.61569688768606
        ],
        [
          105.94316644113667,
          80.90933694181325
        ],
        [
          102.96617050067658,
          78.87956698240866
        ],
        [
          108.24357239512855,
          80.50338294993234
        ]
      ],
      "group_id": null,
      "description": "",
      "shape_type": "polygon",
      "flags": {},
      "mask": null
    },
    {
      "label": "Black_rot",
      "points": [
        [
          122.31664411366711,
          104.0487144790257
        ],
        [
          124.617050067659,
          99.58322056833559
        ],
        [
          127.72936400541272,
          96.6062246278755
        ],
        [
          133.54803788903925,
          95.11772665764546
        ],
        [
          138.4194857916103,
          95.52368064952638
        ],
        [
          142.47902571041948,
          98.09472259810555
        ],
        [
          145.05006765899864,
          99.71853856562922
        ],
        [
          146.2679296346414,
          106.34912043301759
        ],
        [
          142.8849797023004,
          114.06224627875507
        ],
        [
          137.60757780784846,
          120.01623815967523
        ],
        [
          132.7361299052774,
          122.85791610284167
        ],
        [
          129.3531799729364,
          120.55751014884979
        ],
        [
          127.18809201623816,
          118.79837618403246
        ],
        [
          124.21109607577807,
          116.09201623815967
        ],
        [
          119.06901217861974,
          117.71583220568336
        ],
        [
          115.55074424898511,
          117.98646820027064
        ],
        [
          112.97970230040595,
          116.36265223274695
        ],
        [
          111.89715832205682,
          113.52097428958051
        ],
        [
          111.89715832205682,
          109.73207036535858
        ],
        [
          111.89715832205682,
          106.89039242219215
        ],
        [
          113.11502029769959,
          104.45466847090663
        ],
        [
          120.69282814614343,
          105.40189445196211
        ]
      ],
      "group_id": null,
      "description": "",
      "shape_type": "polygon",
      "flags": {},
      "mask": null
    },
    {
      "label": "Black_rot",
      "points": [
        [
          83.48037889039242,
          123.94046008119079
        ],
        [
          88.21650879566982,
          122.04600811907983
        ],
        [
          89.97564276048715,
          117.98646820027064
        ],
        [
          87.1339648173207,
          115.55074424898511
        ],
        [
          81.04465493910689,
          118.39242219215156
        ],
        [
          78.74424898511502,
          121.36941813261163
        ],
        [
          81.31529093369417,
          124.617050067659
        ]
      ],
      "group_id": null,
      "description": "",
      "shape_type": "polygon",
      "flags": {},
      "mask": null
    },
    {
      "label": "Black_rot",
      "points": [
        [
          91.8700947225981,
          139.7726657645467
        ],
        [
          96.33558863328822,
          136.66035182679298
        ],
        [
          97.68876860622463,
          133.54803788903925
        ],
        [
          97.2828146143437,
          129.3531799729364
        ],
        [
          93.2232746955345,
          127.99999999999999
        ],
        [
          89.97564276048715,
          128.13531799729364
        ],
        [
          87.26928281461434,
          130.43572395128552
        ],
        [
          86.99864682002706,
          135.0365358592693
        ],
        [
          88.4871447902571,
          138.82543978349122
        ]
      ],
      "group_id": null,
      "description": "",
      "shape_type": "polygon",
      "flags": {},
      "mask": null
    },
    {
      "label": "Black_rot",
      "points": [
        [
          56.55209742895806,
          149.9215155615697
        ],
        [
          63.18267929634642,
          152.76319350473614
        ],
        [
          64.94181326116373,
          155.60487144790258
        ],
        [
          62.1001353179973,
          161.15290933694183
        ],
        [
          58.31123139377538,
          164.26522327469553
        ],
        [
          55.198917456021654,
          165.8890392422192
        ],
        [
          53.03382949932342,
          163.04736129905277
        ],
        [
          50.59810554803789,
          159.6644113667118
        ],
        [
          50.32746955345061,
          153.84573748308526
        ],
        [
          52.627875507442496,
          151.9512855209743
        ]
      ],
      "group_id": null,
      "description": "",
      "shape_type": "polygon",
      "flags": {},
      "mask": null
    },
    {
      "label": "Black_rot",
      "points": [
        [
          77.39106901217862,
          180.23274695534508
        ],
        [
          76.17320703653586,
          176.5791610284168
        ],
        [
          75.09066305818673,
          174.00811907983763
        ],
        [
          78.74424898511502,
          172.65493910690122
        ],
        [
          83.88633288227334,
          172.38430311231394
        ],
        [
          87.67523680649526,
          171.97834912043302
        ],
        [
          90.11096075778079,
          174.82002706359947
        ],
        [
          88.62246278755075,
          179.01488497970232
        ],
        [
          85.7807848443843,
          182.53315290933693
        ],
        [
          82.80378890392421,
          183.20974289580514
        ],
        [
          79.82679296346414,
          181.4506089309878
        ]
      ],
      "group_id": null,
      "description": "",
      "shape_type": "polygon",
      "flags": {},
      "mask": null
    },
    {
      "label": "Black_rot",
      "points": [
        [
          93.76454668470906,
          148.02706359945873
        ],
        [
          93.76454668470906,
          156.95805142083898
        ],
        [
          95.79431664411366,
          160.61163734776727
        ],
        [
          98.50067658998647,
          161.28822733423544
        ],
        [
          102.6955345060893,
          158.7171853856563
        ],
        [
          105.53721244925575,
          159.12313937753723
        ],
        [
          109.73207036535858,
          158.85250338294995
        ],
        [
          115.00947225981055,
          158.7171853856563
        ],
        [
          117.851150202977,
          156.41677943166442
        ],
        [
          118.5277401894452,
          154.52232746955346
        ],
        [
          118.25710419485792,
          150.46278755074425
        ],
        [
          115.95669824086603,
          148.16238159675237
        ],
        [
          110.67929634641406,
          145.18538565629228
        ],
        [
          106.48443843031123,
          146.2679296346414
        ],
        [
          104.45466847090663,
          150.73342354533153
        ],
        [
          100.6657645466847,
          149.10960757780785
        ],
        [
          98.36535859269283,
          148.297699594046
        ]
      ],
      "group_id": null,
      "description": "",
      "shape_type": "polygon",
      "flags": {},
      "mask": null
    },
    {
      "label": "Black_rot",
      "points": [
        [
          147.53867791842475,
          129.39521800281292
        ],
        [
          151.75808720112516,
          126.58227848101265
        ],
        [
          155.27426160337552,
          126.58227848101265
        ],
        [
          159.63431786216594,
          128.2700421940928
        ],
        [
          161.32208157524613,
          132.63009845288326
        ],
        [
          161.32208157524613,
          137.69338959212376
        ],
        [
          158.0872011251758,
          139.943741209564
        ],
        [
          154.28973277074542,
          139.52180028129393
        ],
        [
          150.49226441631504,
          136.70886075949366
        ],
        [
          148.52320675105486,
          133.61462728551336
        ]
      ],
      "group_id": null,
      "description": "",
      "shape_type": "polygon",
      "flags": {},
      "mask": null
    },
    {
      "label": "Black_rot",
      "points": [
        [
          150.91420534458507,
          155.69620253164555
        ],
        [
          154.1490857946554,
          162.02531645569618
        ],
        [
          160.33755274261603,
          166.1040787623066
        ],
        [
          164.55696202531644,
          168.9170182841069
        ],
        [
          168.9170182841069,
          170.042194092827
        ],
        [
          172.71448663853727,
          167.79184247538677
        ],
        [
          175.38677918424753,
          163.57243319268636
        ],
        [
          176.51195499296765,
          159.63431786216594
        ],
        [
          174.40225035161743,
          156.54008438818565
        ],
        [
          166.94796061884668,
          155.83684950773556
        ],
        [
          161.18143459915612,
          154.1490857946554
        ],
        [
          156.11814345991561,
          153.58649789029536
        ]
      ],
      "group_id": null,
      "description": "",
      "shape_type": "polygon",
      "flags": {},
      "mask": null
    },
    {
      "label": "Black_rot",
      "points": [
        [
          145.0070323488045,
          210.40787623066103
        ],
        [
          151.0548523206751,
          210.68917018284105
        ],
        [
          151.61744022503515,
          212.51758087201125
        ],
        [
          149.78902953586498,
          215.47116736990154
        ],
        [
          145.71026722925455,
          216.45569620253164
        ],
        [
          142.61603375527426,
          214.76793248945145
        ]
      ],
      "group_id": null,
      "description": "",
      "shape_type": "polygon",
      "flags": {},
      "mask": null
    },
    {
      "label": "Black_rot",
      "points": [
        [
          165.1195499296765,
          202.39099859353024
        ],
        [
          168.35443037974682,
          203.0942334739803
        ],
        [
          171.30801687763713,
          201.68776371308016
        ],
        [
          170.74542897327706,
          198.45288326300982
        ],
        [
          166.1040787623066,
          198.59353023909986
        ]
      ],
      "group_id": null,
      "description": "",
      "shape_type": "polygon",
      "flags": {},
      "mask": null
    },
    {
      "label": "Black_rot",
      "points": [
        [
          167.22925457102673,
          189.1701828410689
        ],
        [
          172.71448663853727,
          191.13924050632912
        ],
        [
          176.79324894514767,
          189.1701828410689
        ],
        [
          176.79324894514767,
          187.2011251758087
        ],
        [
          176.37130801687763,
          184.38818565400842
        ],
        [
          171.58931082981715,
          183.82559774964838
        ],
        [
          169.1983122362869,
          185.23206751054852
        ]
      ],
      "group_id": null,
      "description": "",
      "shape_type": "polygon",
      "flags": {},
      "mask": null
    },
    {
      "label": "Black_rot",
      "points": [
        [
          211.25175808720113,
          149.0857946554149
        ],
        [
          212.51758087201125,
          153.44585091420535
        ],
        [
          217.1589310829817,
          154.71167369901548
        ],
        [
          219.971870604782,
          152.88326300984528
        ],
        [
          220.112517580872,
          149.929676511955
        ],
        [
          218.9873417721519,
          147.39803094233474
        ],
        [
          214.62728551336144,
          146.97609001406468
        ]
      ],
      "group_id": null,
      "description": "",
      "shape_type": "polygon",
      "flags": {},
      "mask": null
    },
    {
      "label": "Black_rot",
      "points": [
        [
          174.1209563994374,
          173.9803094233474
        ],
        [
          177.63713080168776,
          173.41772151898732
        ],
        [
          179.60618846694794,
          174.9648382559775
        ],
        [
          179.46554149085793,
          176.65260196905766
        ],
        [
          176.0900140646976,
          177.35583684950774
        ],
        [
          173.55836849507736,
          177.63713080168776
        ]
      ],
      "group_id": null,
      "description": "",
      "shape_type": "polygon",
      "flags": {},
      "mask": null
    },
    {
      "label": "Black_rot",
      "points": [
        [
          176.51195499296765,
          139.943741209564
        ],
        [
          180.87201125175807,
          140.22503516174402
        ],
        [
          182.55977496483825,
          138.39662447257382
        ],
        [
          182.41912798874824,
          135.0210970464135
        ],
        [
          179.32489451476792,
          134.45850914205343
        ],
        [
          176.37130801687763,
          136.28691983122363
        ]
      ],
      "group_id": null,
      "description": "",
      "shape_type": "polygon",
      "flags": {},
      "mask": null
    },
    {
      "label": "Black_rot",
      "points": [
        [
          189.45147679324893,
          162.30661040787624
        ],
        [
          191.98312236286918,
          161.18143459915612
        ],
        [
          194.0928270042194,
          163.57243319268636
        ],
        [
          194.51476793248943,
          166.80731364275667
        ],
        [
          191.84247538677917,
          167.93248945147678
        ],
        [
          187.34177215189874,
          167.0886075949367
        ]
      ],
      "group_id": null,
      "description": "",
      "shape_type": "polygon",
      "flags": {},
      "mask": null
    },
    {
      "label": "Black_rot",
      "points": [
        [
          219.69057665260195,
          161.32208157524613
        ],
        [
          221.37834036568213,
          165.54149085794654
        ],
        [
          219.971870604782,
          168.0731364275668
        ],
        [
          216.31504922644163,
          167.79184247538677
        ],
        [
          215.18987341772151,
          164.69760900140645
        ],
        [
          217.1589310829817,
          162.30661040787624
        ]
      ],
      "group_id": null,
      "description": "",
      "shape_type": "polygon",
      "flags": {},
      "mask": null
    },
    {
      "label": "Black_rot",
      "points": [
        [
          210.97046413502107,
          139.52180028129393
        ],
        [
          214.48663853727143,
          140.36568213783403
        ],
        [
          216.17440225035162,
          138.53727144866386
        ],
        [
          215.61181434599155,
          134.59915611814344
        ],
        [
          211.81434599156117,
          134.1772151898734
        ],
        [
          209.70464135021095,
          135.58368495077355
        ]
      ],
      "group_id": null,
      "description": "",
      "shape_type": "polygon",
      "flags": {},
      "mask": null
    }
  ],
  "imagePath": "..\\Grape\\train1\\B_r00008.JPG",
  "imageData": "/9j/4AAQSkZJRgABAQAAAQABAAD/2wBDAAgGBgcGBQgHBwcJCQgKDBQNDAsLDBkSEw8UHRofHh0aHBwgJC4nICIsIxwcKDcpLDAxNDQ0Hyc5PTgyPC4zNDL/2wBDAQgJCQwLDBgNDRgyIRwhMjIyMjIyMjIyMjIyMjIyMjIyMjIyMjIyMjIyMjIyMjIyMjIyMjIyMjIyMjIyMjIyMjL/wAARCAEAAQADASIAAhEBAxEB/8QAHwAAAQUBAQEBAQEAAAAAAAAAAAECAwQFBgcICQoL/8QAtRAAAgEDAwIEAwUFBAQAAAF9AQIDAAQRBRIhMUEGE1FhByJxFDKBkaEII0KxwRVS0fAkM2JyggkKFhcYGRolJicoKSo0NTY3ODk6Q0RFRkdISUpTVFVWV1hZWmNkZWZnaGlqc3R1dnd4eXqDhIWGh4iJipKTlJWWl5iZmqKjpKWmp6ipqrKztLW2t7i5usLDxMXGx8jJytLT1NXW19jZ2uHi4+Tl5ufo6erx8vP09fb3+Pn6/8QAHwEAAwEBAQEBAQEBAQAAAAAAAAECAwQFBgcICQoL/8QAtREAAgECBAQDBAcFBAQAAQJ3AAECAxEEBSExBhJBUQdhcRMiMoEIFEKRobHBCSMzUvAVYnLRChYkNOEl8RcYGRomJygpKjU2Nzg5OkNERUZHSElKU1RVVldYWVpjZGVmZ2hpanN0dXZ3eHl6goOEhYaHiImKkpOUlZaXmJmaoqOkpaanqKmqsrO0tba3uLm6wsPExcbHyMnK0tPU1dbX2Nna4uPk5ebn6Onq8vP09fb3+Pn6/9oADAMBAAIRAxEAPwDrSR/jTWYYx2NO4Y5/WkZR0BxzQAix4Y5PHejZznjmnc5HfFIeuRzxQA3JGFVec4J9KVhsJwM+lJIWELtGu9wMgetUWutRkJC2aqMd3BpDL4GM/wBKRgGXjIxWf5WpAh2lUk9UUcfnVuNzISroyP3BHSgB+NuOtDnZgZJxSljt9aQDHzHuMZoAiZCzb2P4VIXHfp29BRk7sdvXNNXJYbsYI70gH5+nJxn2pGOcr046imnp97+tNL7Rk9O1AERB5GRzxkmoSwTtyKydW8RwWYdIkM0w4UZwKytB8TNqMzWd6UW63fJtGFYen4fr/PNVYt2TFdbHSNKSRkHHQYqnNMCmCNyn361YkIAx74qowOMgqBmtRjCN2R0OR0pMfKCy9ev86kX7ufvN6MajBBOHBC5x8vXtQIeGBH446cU/zF3lyx3cDj0FVuSwBKjIJwDzU8IDbsnauSTzQMep54VgMf5NK3yjGcD6daUsFwSTu6cA457UiDIBCdR+IpDHomRuwTkdSOn0pdqrktkfU00IcZwV46k9fpSyB2wRkg/MQ3Tvz/KkBE7byrYZdx+YjHByfrzUjKAGLHHOMnoOlRukcLAsSSQTuAyfw/GlZwiGQhUPU4GM8/8A66Bi/IRnkLngdPp26defalQY2yMCHIBb/Z6/5z9ajaUZZAQSvQg4/wA9abv5JyRyACDmkBI27yvLCYZuzDp+H44quGLHAkBIJO3pz6Y79qnVX2v13N3Un5fbH6+tJkBXk2MCx3dQRn+n0oA6kthjz+FLuyOfpS7ctkGlYYH+FaECKFwVB/CkIwAp/OkxgnHenDPp0oATPFJtO7IHzHvS5wcc896UcDI+lIYm7jnqPam5+XcMZp5J5/nTADu96ABSSaac4wCPyp5yo7detJjcemMfzoAh2nHOM9hmsjXNdXRRFmNZXk4CbsEfoa2JnSKNmdhhRls+leU69qB1LUpJPmZCcRj27VhVqcq0JlKx0MfjqLzQs9k4U5BZX3H24IH86uatrdtPYA28qTJKMk+gz7+4rzwL52WDgHPIA6fh0x9KjN3JBJsR8BRtC5zgda5nVm1Yy53sbm3zZnLHOeSuayryFreVZYcpIpyrqcEEdOfyqaHUnZtjsvPIJUDP6U64YSFAzKS+SF7tj0/HFZaohXvobmh+JxqAW2vWVLrgKcYD8foa3wSNuenGc+teXXCFZf3RIYsc49Mf/rrptG8SrNCLW+b94owkrH7w9D7+/wDk9lOrfRm8ZHTeZnP3cZwfpTSwzuIbA69z1qtHMVUjknHHtUZkYMEdm2+i9On0rpLLW/Y3JHp+P9atpJnGQRnj1PT/AD+dZatiThl24GM9R/nn86uREgdDuzjAOaALwJy2Rj8P8O9OVgBuYjjsB1qFCCnbJ6k+tODAjJVwMg89qAJt2TuOR9O/vTCd6KByR+Gf88UkZBOBkAdfwpHl9gB/EF4wP1pDEZGAJG0jPBx1OeuKFyqDqx3csMfn/n1pckE8k45IIztzSBFVdsjEZb+I/wCe2aQBjIJAwF6tnn8P89vrTN22YDAGTkBlz1x+VO55w2T2B4xg/X0pWmT5DyM/KCOD+H5mgYxSGi2Kx2HAJPOBgenX070j/OGYByfQjr/hzQ8anIjYB8nfnIBGD0/SlmY7csHx3XOQMdf1FAHXqOeaCMn270vHrSMSAasgOPQUw5/hGRmlC9R+VOOFQYoATYcfzpRnk9h70u/I5ppJx7evrSGRK4kbg9Dgj0p2za7bSTnk85p+3g4+tISeMDJoAMAg89vzpp3HHTjtVTVHWO1iLnbufYvuSOlYjyzwqxhd42HdTx07joaylOztYiU+V6jvFd+ILQ2qNh5xg4HQV5rfh0Odu0dPXP8ASu31MvfMtwwAbjODgDGPWuVv7bzIyRllYZBPfmuSq3J3OeUryuUrD5/NDD5Tg56YPNVb4M2wglgAQAeR1zx/n1qa1haO4f5Ts2cn8RTZySp2+mMnuP61mPqUizIwIc5HfOCMVatrsKV37WZclSQDjp0PaqoXfJkjIHDdsVYxGtucqM4wCP8AGhuxaVxL5xHKisCQFB56884Pp1qn7q2eOMD/AD6Cn3DKZnO7gH5RnnFRdUCj1zjvVJWF1N3TtdaCDyrkM6AYVhyy+3Pat6G5hu08y3lVh06cj61we4jJJz3571Lb3Uts4eGQqcc88dfSuiFRrRmqkd3HK5znt0IHWrtsXZRvYe5CkZrntP1FbmJWA2sDhgOef8K2rcM6AlhjoAa6U7q6KNLeF+YNnBB5NS5JO8kjjsP8fwqsGwM5Ycc571K7YGSTyfpzTGPB67Oue3p608bQQTk7T+f/ANaosguQrE+rUqDOR827PDN3H1pASZAKhUz9evHvRvLhuf8AvnHNRNKQCzAkjJz+Hf8Az/OgXEYcnkd8rj/P+fzBk42jgrkMT0GDgfhxUYfaArIMYJGcfz6Y6GoJrplUsARngHOee/0pvnM5ZDIBkZBx+NAEhlWMqT8quMAHp+FNZ3MfljGVXOY+SDnjp3/oahaV3Zc/N0RvcdOmKY0uSyN8wLEHjAA6+3PSgDvlViCCeM8ZNOOcjjk0jyIkeZGCgetQi4ZnHlxSMp43dBVEllW+XGPamsBg4P50o3AZA601cbeKBiD7gI6HpihMgfN1HWn43dM0MAuMjmkAZ24zg0hIBwP50q/MvOMA80v3sYFAFa+iWW2cbQWAyBjPvXOh8t0+boRnpWhqnzXijnCjj2PrVAwgjcVGO3NctT4jmqO7K89uSm1tvzcc/wCfrXLajZLEsileRkj0H6c12MbDJVz0/lWXqtqXRnxlhwW7EVjLVmdjh428q4UA4Q/KRu4wfX2BwfwqvdZEjD071oX1sIWPy/KfU9aozN5iiQjBzggHjI69e/8AjU2GUn6jBHPXFIrYeJSMqGGffmhjhjjnk9BT4OZwTyACTxnA6f1p2LTIWBDnPJpN+EIO3B+YnGcYp0gAJySPTI/+vUZ+VeRzn8aqw0I3LLyADjnPY96C6qxIBK9cZpm8rk8/Nxz3FNzknjPaqsWbGh3Gy5dSflZcnHYg/wD166y3uI0RWkYKOhZjjP8An+lcNZblkLRjDFcZParhkJcHLMT+tbRlyqwvaW0OzGq2qOAbmHOefmGKtJcpJ157A+lcJsC8ckE88dulX9E1OSPEDvnbkKc9K0jO5cJ8x2nnEA7lBCjsMUfat+ApI54AHTv0rP8APwmSWBA55x29KRJiMDLsQckHp1OaossvM78jryAemP8AGnLICuWI56BRVUzsF+X++FxjB6DNQrMeQoZtoztP+fp/k0wLMsjtHtJJyPvKOf8APQ1D5isEIyOAMA8D6fnVSSZXRFiHOcgEnI5HPr37VNHIPMAyPxII7D+lIZZQ5Ibafk5YA9/bNEjIsxUncq8bieMjtnv1/X1qEdflbBXKkkYBB4x2/wA/jT8CSTKAbcjaf8/55oEejvEjuGZc44Gaft4wDx6UhO0YoVjzmqEPy5IGeaREEZ6cUnTGCaXccA4zjsaBgwxyOnTinMoPT9KAQR0x7UB1Xdu6frQAx/3SszEBBySe1Vf7StHfAnUEdyCB+fSq+qXDG1IAwGIGf1rCORhl4J7VlKVnYxnU5XY1NSYNMrKcqV61SLCQLg4K9c96jGVX0Oc4pwkCqMYIz3rCe9zByu7jWOWOSaGw8JGAeOhoIG7I78ZzTD+7fABx1qGQY2q2QkiBUYHOCF5+lclLB5U8qsxQ4+U+jZ/T6/SvRZoxLGSRz6VzeraUZEZ1+Y8fd56daiS6lo45lYMzHr1NOhyFlOMqV5OOhzx/I1IBHMxjDIJAcLg8Een+f59XyxPaxzo6sGzHtP1zxQaWsZ8nrnr61GoBBL5CjoPX2qw8eAGkwv8AsD73/wBaq8j72JAwB0UdhVoaIm+Zs54pU+9tzkn2zTQPnwfzqzGgC88EnvxmtBvREkalSMHHOatrtky5xuXjH9ajWJiQo4Jxz/X8qtNGFjWNCWHOOn9KLmTIkAaUZbaBmpray8lpZx+8YEsq+/8AWpILcBS8nQdMjrUkYd5SMDywMkEnHt/h+NK/YFNrYktNRaSNAee2PT6VeNxKFy6kFeuV6e3NZ0Sx27BURckdRjj8T2qSVTsEm7IPIx/n61fO+ho63Yne8kwyxAFuckkED/P9aILrzI5FZRkf7OMjPoKrKNxwGXJIB5qSBVjkfLMeO3Pr/wDXojJ8wU5tysy6H8wqGXeTnBGBgH+XSrCdF+ZjjgEAAD9e1VBKu0YOSxxycknOKd9o6sx5IGAwxj2/P+dbnQXZCN2N58tv4enAHH9f/rU5HQx8HKgYHPTGOoqmJNqnBznsDnIzx0/H8qljf7oJI3DpnoB/nrQB6mfQ9RSL97P509h3I603PbaPzqhEikenFIq4yCPfNJyB3xSqpzlutAwKngqR+NQOGZgeig1YbaRhuFqPywcenWgDK1EZjUMDtOfzrIyY5MgZBNbWqyxNHsVslT6cfnWIWYHOOKwnuclX4iVwrOGXj1+tRykMR6GjzAzFe/X8KcxLZOPzHWsmZDGPzDa3J45puCQSc5xRMQGyMYzTo5GCE4ypOKTTAbGOcg5HTb61Xv4o5kVcY3kqw6ZHvVoBhIMKcEZGM803JQN0OeuamMrO5pB8ruzkdT0GO1VTGCOwZVzkZ/X8qyr9510qAOSHyVK9Pl7Z7nv+FdzcWEc+xm3cDGwYArntbsN0EQRNoVDnA7bm7VVapF2N5VFLY47JLnaGIxnFRFPn4xx04qSUeU+HIUA9zipYoNybxyp6Ec5/zipItZEATAJPCgbicVatlWZN6BsAgZYYqWOEA527l6c1ftolYAuVVW6KO5z/AJ+tXeyJbViGNCvyqGLnGB2/L3/wqzDb4GGkUv8AexnORjv/AJ9astGUDfINv91ePp/LvUMiMrhwpznIzxkfjUbmLYx0ZmOFB4xg9utRoRFMjsSB3KgH2NXwqNBvO1hwcLwPx5+vpQbUAc4C4zyOvH86tCegjxAQ7hgA4PNIEY7ty4yeh4x/9epLdAsbb+YQeFwfX6/5OafgrxtG0jPB5H6UwKzIc7QnPXNTSQMyj5drbfmzxnv0p7vtAcRg+xPPvV1USZFkDYQkZPcUDTa2MFp8fKMAg7eDge3H+elBn+6OOARj2/z/AFqreSCO8kTglWweOM96jE3ljC8Ajt1NaQbtqd8b2VzRjnU5DZJAHBbtn/CrUc4Jzt5XgBQM+/8AWsiO4+dTxjrnoc/X86sQzYKhuvTgdP8ACtBnuKkcZ4poBI9OacE3KCOlG0D73rxVgIh64P51ICeP5U1QWXqMelLgDOcigBGJJB6jv7VW1B3hspGU8+o61b5A9veqepZexk44AzSexMtmcu1y0g2g5+YdeoqUjB/DpVCQMtwgjOMtnP05NaEbiXgYD4xgnvWO+5x20uQvkENg/L6VNNIsh3qm0EDgHg1XaT5h2Heo4pSQ6njacD6VL0JTdrEjEswxkgn8jUgO2MRMAATn8f8AOaSOJmPTI9e1JcEqNr43ex96S0EPZt3AbHv70FBJkgknAyCO/eqqy4XBXcfrV23fdMCwypGWx1zWU9NUXHVWGi3YxuoGMDjnpWe8Ul8PsCnMrbtjAbtoXqeOv3qvw2imzmuZn3OF4JOMHpnPPtWOZn02/gmlmIW3nBd1GSECMSCcEkZAzWio2ab1OuFGzOb1TwkLa6KTtIJFyWaQYXaM5Ofy/UdqxkCgt9iV2SNyHPIDDjHGO3P510PiLxHLr12IrSFjbR8yjnE3zAjOOQC2MdMlh3qLTdKNrpoRkdppuE7FW7/yHP8AhXRdP0N7aajYIYZbATv94jAQnBJ9/bj/ADzhpgkJy4JbOMZxwPatJ40soBAg8xFGDkYJPTNRbRsVwpQE5yO3pXE+62PPmk2+XYpRpLFLu8xiAMeWx+UZ7gU9884AG3sMYyODx+FWLiFhtxnJ445ANRGMx4BI7/Lnp/nP6U07Gbbe4irG2V5X5jg98+mf61OMssisQQB97HTnOP8APb60sUCu42soXOCfQY5P+fUVHIzZwjkkDBz+PX9ad7iHRSksMqAR+WKk3AIUbbhu49//ANXp3qAyqZYgFHJ654HrSvKygZUtjPBPX/PH5U7iFbeEweeAw74/GmW1w8VysIOYmY5XHX/OKeoSUPIuDgEe4qCFHa7DpjCH5ye2R/8ArqWMqXunv5zTtcM4YlmBjBP6GsxlyD83QjPbHpXRXLI0hVhwf4ia5+ck3TLvyo4Az05/SqjKV7HVTqSk7MXcGADEj3xU6HbH8qnjrgH/AD/+qqyqQoPUZINWljYKZCCAO4B/z1roTOix74MjOGzTHOT70HBUkc+1NyGOD+lbEj0J9Rg+vakZyrAk55pGBUYU9abhmKkg0DLAl3LuBHH6VXu2BtJfmGSpps80VnbtI+VXr7k1yOp6xdXm7yn8leo/+vUSkloRKSWhBIJHkcBcKG4IPaq7u0cu75gVBOQM9KvxESRht2CVBK+tI0SPIMrwDyaw2Rxt2ZXFyGA8yMqxHOD0qVGjZty7g2MEEdaJbb5j0B7D1qJYzjIyARyRStfYnbWxIZliclXXA7kcVJLcP5gzwo/ujr+VVI7QyuzM5GDnGO/p9KernzmRhkEcnFEuVbM0klZWHMVdywPHoO9Q7dSj1COWGVJLN+JIXwpTj7wOOen6/jSlSsowed3PuM1KmyJQqkkE5OTk5+tJ+8iIy5dS2JrmDzY4kEgccD9f/r/hWSiPfvewSuEaWNos4JCkjbn34J//AF1pwnLjLDjoCen+H+feoI4PK1FWA+V924sMEN1/oaUpy5bM6Y1W7IydIsIdLEkSSSowcsfMjwW5wMj2GfzzVwKz+ZO7qsxBFuxJwDnqfz61fmhS4YiVA+wYBBweaguYlaJEZSmwBVI6enXtVOV42RU8R7uhkStPtVbhlaTHVU4Pv/KoxIZo2Hl4KcHaf84HNS3FtOsRZRuXHUc9aj8tli3q6OrLuLK27P19O9c/U5W29RiEPEwYhCrYBPQ985+nr7Uk8bJkMPkKnkDvj/65qdYMRhTyCTz3FOl82K2klbaRn93k9857/wCfryK2skrkJXZWwY4Svyncd24dG9PwwT6c59qqSs/mbs8LyG68VLFKrcZADdQMjOP8inG23jy3kVVRCfvBuB24qbobTKUDGQkpwytxz1NSO7qXB/hPQ8ZqvCIkuXTJBfC7hxj/ADmp5hMF3j/gWOO4/McVOrY2kiS1iK3bkHYuCJU6EHp0+pFWdjKmIlIA9u/r/X8KxLglGLRtg4znpWhZaiZsQSLiXB5HQ4HU/lzTuG5Hfq0yMqu0ZUE/L/F6Vz8ClEYuGDliTnpnNbuoOFibDkMhzgkc/wCf8ayMszEldxPUk9enNaU29Tsot8tiSLaB+uM4q0SC/Ax/EM1VjcYG5T6DJ71cVTnI7EZI5Arc1PdSox15pmwHHanjlskc0jjbx/OtSRuDjDHGKPm3cHilPPGajD44z+GKAKWvoH0tu4BBzXFurCMjOQeMGu31eQnS5wVycAd64l23kjJ4rCa1OWt8Rbt7lJBGqkLgZOeCAKexWYuZJCI9pXg469z+FZDZ83cjEN2x2qdb5YlzKcBTliMYI+lQ3YmL7GjBFDIiMhD+X8oc88UjnMYXGMdT60+FozEBEVyeijqfwpXT5hkDHcUXIm22QxsFk3dF79/xrNmmkaR5/MYc4UbsAD0/z6VqLhGLAHnpz0psdpbyTmaUEpx8hPBI4z/n/GmuWN2zWjNK9ypHcI0KKw/hzk0xZdrH5sgcDHrU2qW7xv5i9Ont9KzFLIpJ9eV7is7mUtW2bMbZwT+VWoH84lSOSBh8+2MH8KoQ5K8AADHtUgVjIVV9pKkbuM9PelNXiwg7SLH2qIqqZJJOXbGCx/p/n1qXzF2YABA9T+lZLgmcggfe7cZpUch2AJHGR/n86uKsS3cXWrUtp2bdlRCcSJ04PH+H86yhawLDmP7wA2t1O7jnOOv+cCtwg/KWcHcOnXOagksLXHntuHzcJv4J/wAn/Pa4yUdGdNKqkrMqxCUwrLNjG3PHGfp7f547Upp2lmO8k56dABUl7LJu3g98c49PT8KrCZJI8L8rKPmDd8Dk/wCen88GzBu70IeY5twZUk+9ktyPw/z1qxc7QQ0bLkc5DAj0I4PNZsVtAbp7xSxZ+c7gVOR19alicbGVh1JI9PcVCVmXPlWiIbqBcZBJyemMVZtmW4i2uuGjwMnv7/XrULLJENu7GB0YcY/wqYR5jiViE3Y3kjoTjPHU0X1M+hXeJQ5Ryu4/cVmAPXsOpFU5FmjKyAsGBGNvbHpV17RU1BnckMBtOCCGAPBB/DqP60jpvulATfl+nOPXn2qW10NmopKxDdbjE27+ILzjIBHH4D8zWYzKAAPqSOef8mtadS53ZGOeM/59qz5YkCbuSOpzxz7GrU7DhNoI2J+7t47GrcJ3jIKnGQeB1+lUoAzSsFBII4AGSB15/wAfar8MZ24VwxGSccNgdfwwK6k7q51nuuAozmggseBzRtKKNoztoyr4xng5rckQoWwQAMdx3pm3LYHf3qbaRx6imbcKQQOaAK7qrDy2GQRg1y9zpfkzOoIK54wwzj1rqJSsUbyHsvGK5eeR2lZtzFmOeOprOZz1mtEVbizW2WORhlmzjHoe31rBYrPfJCwb5nwyMOldFOTK8TvkKwwV/wBof/rrG1Wx8qWKe2+V5Dtz+pJrP2aau2aRpJxuy47YmAzjB61KLmQMuGzz35+tYcl1IHCtlscZxnP1qaG8fdt+ULgk5PPHpWaehyKPY6JHCgM0Y+gOM06YwrY+cRlcEeUDhh79PesSO9804ZscYHFLdXMkdo4PKNgHPpmrUb7FxSuizbX5tXEN+d9uzZWc9AD0Den1/PHdl7bu9632cqkfc4+971mX2oILYfOApwMHqahhvZrNhNGGa3YZeMZLIQPvKPT1Hbr06VyRTudfJCMrnQQM2TE4G7jBA69c5pyKXnYoSQozgDnqAfw681Wsrk3MguCVEWOM854qaNyspcH72F47Zyf/AGWs6tlojnqKKn7oyVm8wjqOooCcoV47+/NNkzuLMc84IqaGMsQS2IycZ7k+gH9arRHOlcVSCQ0n+rXBPbA9vU02ZvPViVKAA5AHAHaiWSdojGsESQD+B/vNznOR0PH/ANasm2v5L+yG6SSCZG8uQnBBP4Dgf59alJy1OiFLmEdGknlQ5IC564+n+fas24GA2whfoe/FaizmASedIJjJgqw+XaM4x169ev8AgazJ7qN8B4ZBuGFwMn2/WsZRnfYp0JX0JPIcWokDkEgZBA5qDaZIVYEHdjkDGCOKv+cm3yS4AICqwGentUSGOLKRYwOckZ/SldtENaakSRNNtQhiMfeAOcf/AKhTZ4mnDlXUFGwNx2kn0xn+VWgwa3Y7gGyd4HAJ9cdKoXGREyAD5ic4PWl0M9LkOoSfZvuDcrORu5wCOhx15qSC6+0QNlQHTGQvAI/rS2xjuh9luQGXIwTwSe341O1tDAixQjaOpI5Y/U0OUOS1tTW8VGxn78M0bPheq8f59apyTIXUDIf+LLDH1rR3eR5jMiOWyBkcp7jsP/rVm2Vi80rNnIXLHI6gcnn/AOvTprmepdKKbuXrGB5XJRWOflyR/kfjmr6IY5VKvhvunjlW9xjPc8CnwWqgFQy5BJVVUNjjr7djz79Ktw7djfugAM5HIUdfr/n611nSetkFeT+tJuyANozS53c5GTxSDg9M89fStyBzHtnBqLJDkHoKkJAYsW6jpTHOVIKkigCCVfOjaMngjFc7dWrwyEMO9dNtJGM5HUAiqlzAtypRhhuxqWrmdSHMtDmTGGjK52nOQTyM1Xez/ctNcSbyBwAeB9PetGSEpKUP8ORmmbVGQRxjFY67HOptLl6HL3VuQNwbAPTPpVIFl3IxJHXrjFdnJbLKrKyBkVemBXMaxEmn7JDCrCQ4CAnPv3rJrXQqEW3oVYpiG9dprTVEFmsjNu80NlMcqKy42lVWcWkRXuCzf0NaCqwCvGiLuAO0Dd1HvTaklqOUHDcoXlrBAqtEu5um5jk1nrPJG/DEEHII7Vp313tXYoj3Z+Y7Rg/p9azHuZSwwFzjHEY/wrGcne5Ld92X4b4xMHGACf3ir/6EP6itmzfzJZljG5FIYHjBOMcfi1c9aNdOxwg2qckJEGbn6D9K6WyMNlG3BSR1O7b1XPHA98c8iojUb0sW4Jx5iVvLg5lO6XqI88L/AL3v7fnUAu5GywKgjhQ3AX6f/qpskG2NnRg0Sjqg5X6jt+NQMpCFty4xgiuuKT1MVdDYZrhXYmYuSoG0g9c8nrxxn/IqGSx80hoSiSZDB2UHn34/lT0JJDPgHHy9D/L/AD+lSDDsozls9fQUO97o0VZpmNLf3EMvl3YAbON2PlPPUUQIL29jmUg7G3scZyffNbMyxyFUlVXUHOCMjj2rOaRLGOWTCxwLkkgYweg4A56il7XS1tTd1rq0dxkikTCQd+vtnj+tQ3E0trAstvD5rFwCuCRt59PpV6KSK4tFkj53dSAen41ny/IzISeSee1ZbbnKnyy1ROsjGASFGiZwCy47jrx2H+FQykfLuOVbJ+vb+dOD4t1LZLYzmq+4CU7c4AO7FDQXTbZHnZKGzwp7d6t2M8z21xJdMobftjKnqMdvbH9azbg4YkNnP/6qngZorbEkaEMcoDn5fyx/9b86lItStFruTfZZ75sW64IyHbOFUHPU1q2VkljEI5MyfMQhCnDHpkj6mqllqSxFLdowqyEH/Zfnv/nt+FaoQsTIpJ3DJQEHoAOe3p+dbQitzppRSWgyWPY5JKsWKjdswTg989OvpTwUDbhGVUAZLx9D1H5jPT/CgBpJhvUjPynG3Bx3z65/z1q18z3AyGAQjBDE5Y8+2B3/AP11qaM9I+v8qcBgDbyO+aEAzwaU4IwR3rcgglcnGcgUgdShPPXFSuvHAB74qJo15Pf0oGPU5OCO1RSKG5AIPapFTa3OenGaTOOcAH3PagRk3lqzO8gV9uOMev8AhWZgk/qc10V6S1lIF6kcAHNYYsyYdlxGPmb+MZBHuKynoznnTvLQiS5iVA2QV67uo47f59657W4otaaNoQyFDuVz/Fntitt9OLkxqioqnjaCBzTRYeUclPqRUpPc3jBQ2Ofa0mcJbR7th+85GAKuyabIibFRuF6Bvbt2raW1ySrKc9vcVMtp8vPJ9xQ43HNKe5yMuimRdzzbTzzjOAPxqzBoNrG+/wCaVc/KjdMe/rXSrBhgrKcHOfenrbhifl5H+c4o9nEShFbIyktgoCJHhR0GcYqtqETRRCTqF6564P8AhW0bXB3Erk98VXu7cy2kqZ5KkLxSlHQJq8WjAjudkolXIK8jB6+30xVe/kWGQiJIpVkbcV27cD1yuM5qCR9ygklDwxCtjP8A9ap7OQyxNIvDq20/LyB1H+GPaojbmuzkjJJCK6GIGRHjY9SnIH/AT/jSxMrOcSruPAVzsOPr939acVBYqecAtk+lQrCriRyMEjAzQ/IzbuyXcY33SnaGGEJIwef1qteIgQxzPCBL8yh2Uhhng4+qn8qZb3CxsYpcGFm6kcBqotpdyl6xZA5PO4H5fzohFSbUmawim7l1NtpA0LlcA8FB8oqCdBuwT8uMZqeeLECxvIhIHLdAT7Us/wB0EjBBzis/Izktbkbski8EBu4yAfyqpDEwaVgV+YgAlwOO/X602YN5mVPzA5DZ70sjKwUr0Y5GaQKxUeAiZDJjAOTgggj8KuSMCchgQV9QcH/PrUG8fd43An8aYBgls7UYcDr9KB7jJYJFUjdETjnEi/4+9b+j6g81qsUkrieEHaCcggYwRge38jycVjxadPdc4McWCSzL/IDPHI56VvW9pFaxiKIpgD5/lJJzjk+2KuCd7nZSi1qy6Jcv8q7ht3BW5BPXAHX2/H8KBNHKwfzFHm5KhlPTOev1/n+UEZkLiRXLv03Mc8jpyPpjoP8ABYhiIsGHzEfKXOR+J7/jxWxqeqhGA3Hr1oz84BX3zSgHpk4HXNMVmZ2DIQAeD/ercgeQpHI69aiYDoMntkipN2D2OaiG7Jxx70ALHwvPamsPm3ADr3p4b5uMY6GmPkjoTkUDEZegAHSq7R+YxUjB61PyeoO0d6bwBuHTtmkBXa2CuT3PfFNaD+9yfXFWmYlCCM4HNRnJzgHBFAFUw7Bux8v9acUBPznHGBUxHzck5zxzTyeASDx1BHFICk8QbJHJ9MUnlgcbenFWsLnrgcn86XyiGOWxxx3xQBWMAJ4OeKYYg7DsxGQD3q0YiDnkDGKXAIOeDnFAHmd5b+RcTRjlVkIx9D7VBZy7Lht2VUrhvQc8fXJ4/E1ueILUx6jIqkASHIHoT/Ksd4ES3EYBPZieNxrma6HnPRlqaMAnB+gHeonyYgkmQc49M+lS2c4uYihH72PGSf4vf/P9ac0O/wCXPfIp3utBMy518xmQY45JPAAxU9vco8aqZAx6B89f/r1K0a7GBX1VgO9ULlEUBYlEcQOQBnk1k116lLl5ddyywwSpiVyG3DcMjPSopHZ0B2qx6H3p9pL50B3sNwOAx43fj61BOSkhwMtjOMdf880eYrvYaSrRk89MADtz6VEYz9mYkHaDlfc9D/n2oMgDYdhGMckj8e1bLWE5s8pBI0YUfMq5HtzikkPU5uRTG0chIdQQRxxjNdBp9rZTWsNykAZ2GWDnODkDAyeOcnNZkmk38oWOK2kHBJ3jaCPXJrotGsZrPSkhlYJKjkAAjnk+h75HNXBXZ1Uo9WhyRxFixMuAAzASBgcZHft/n6obYK4Xa7bQdxc/KBjP+f8A69WmtcOgBDKVC5PKj3yeOmDn1zTTbrHuZdyLGcFdmOnY+nP48/hW1joIE5DHy1X5jkZwW4x0PTn39OoxTlC4LSKZU3ZII3d/fnuPz9qsjcsgl2FmVvlRcjYD82Oh/ve2cd6c5EUGwsiygAk+WAD2PbrjH5n6VQHoH3WPHFMZkJx0/GnYJwQaj24POfetSB4PUEdD1zSMSG6jFDjAyvP0703o2DigBS2SOelI7HaORzxQVXOQSKDhhk9T17ZpDGEgEUMpOMgYx2pzqMBsZI560jDB6YFAEZbaSB6cg0zCjPVc9DUnOw4zigk44znFADCxzx+opvJHTBz1A605lVeM49MipMcgbflPcUgK7Iez5HYipBIQQWPb0odcegGeQRSDoSvcdqABmO4DA57/AOfwpEXkgjnPenbzj1B7UqvknIIOMdM0Acx4kiLXEc4Ixj7wx2NYNzCWKjohYc/U9a7fVLT7ZCFQklSSMdTWAuizBZGYMyKA6AdT7VjJHHUg+bQ5K3+2w3vzfKEc5yuB+foa3TGssCyqDhxk49fSq00TNMFkGOeMGmJI8DyEZMZ5YD+L/wCvU312InJSe1iO7XYFkQEZ9O471T1BMuBt4YcYrVH+qV0fMZGRkZ/SordRPdQwyLu3yBQQOVHr6Y6/lUyRKV9CmLUw2SxnBPGT9aoSN5cojkPyNhcnsen5V2c2hMwYCRAB90tnn9ODWNP4Y1F2DhYm+j8HrRJNdDT2c09jnrhfm5xgYPXr/n+tdb4XgLeHEkZgCZWKFgDgAkd/fNY0vhbVW3ARjb1Khh1Ppmur0qH+z9Kji2soiXLjg/NjLDPP8RP50qd+bU3pQa1Y7ymwgD/OFyVZT6DBzk46CkXfG/mAHJBLNnJ//V/hVqR1++qhCz5wydAT9Rz2qBU2t5hO3ccsWyNw756V0HQKIlkUblDbVOO+fx44+v8ASo3tjky/u2eTkKeh6Z6nk8sPpj3p5QJ0BY4P3iB6+xzxxyf60oSOQoQeW++Rx1OOR154oArsm1gAOcbsqPYjA9Ov69uyTllmKqOfmTzNp5H0HPrj0q2xZGXcfu8L5hzkcnv369uOarLGgO7aBkZbOe/U+o7CmI7cqR0B5Pp0pWbJxnr7U4vnkcgikKkN0yD3rQkRQ2OeWpGi3ZGOKcpORwSDxn0pGDY6cGkA0Ljp0AoDfLyDgUoyvTjIpCCBz3oGBVicgArjrRlsk8cdT7Uo4zjOKTJyTz24zSAb7j7vTmmSAsVIC475p6nkcnB5IpHd8/Mp4pgMZNy7hjA7EUBhtGMkDj608yAEgDgetNDLjpkjnrSAXcQGCgkmo14crt5POcYxQCBvBI/DtTi0bAcjI6ECgCM44zkZ9uhqNBtBwfmPfpUo2nLLg/UU4hlUHgjHNAFcFtxPv1Whj1OeewzmnEqVHRWz0prKyv8AeOD0JHFAFC7022uwSy7W/vD19KxLzRpolBQeYn94Dn8R/Wuo554GOpGTmkdQxDDI9sdemP5frUuKZEqUZHFFEtJI7eQkednYBxkj/wDXUuiwNLq+/b8sCnOecMeP6sa6S6sba6ULLGrgcjcvI9x70lnZC0R1U7mZy2duPp+n+ecVnyO6JjSSaYskm5WYgrg5x2phVjkY3AjoRx3qd1IBAwTj7wNROob5lAzjqP51qbEZcqzAj/eB5P4+vakcq6crxnBJ+mKXywQC+CTxgt0NPIKqW3ESgnacdaQFZ0MJLqoHULjqDjpg/TFRyE/cUjpkqcdRkf0NWjH5jAMDu5yCc+/rR1ZVDMB0IxwfzoApOpWMBWOVGSMHOOnTqelRgDduG4pjkqpGf8env1q2pZWP3Qw5VeR69s/lTZYi6BfMcFRuO4Ejr2/L8c980AVhMZQEBZecEB9pPtjA9u3X8KlywQgncAOAc5HHYj8PyFSCFn2EAhCe5yT2x6n/AD+MSxlD8qMuz+AN+Oc/1oA7VM7c8ZpGOSByPpQmFJBGOTjNMbJPH51oSP3fwgg57U1ge5I4p+0feAxR0H9KAIiH25znFKWz90jI7UpXByrDbUbow5AJPsaQASpOM856HiggDHJz2ozvIbPPTmkxnrnk8e1AxScc9T3xSbsr83UNnpUMjlX256kinF2UYNAASN+ec+h7/SombPbIHbGCKn3I4B79uaMKz9Bk+tICspYFgBw3UGjA+h9QDUu1sAdxSCPadpPfJPrQAo+XoAAR+f8AnFAZeVJxxileP5eOg6rSFVI+YYI6ZOcUANPHBHAphY46YxwDninscgMeSB60w4yDk7TzQBGI22kjIY9CTwaXBZmJyM9vf1p7rxg8A8VGihQEAwucCgBrZWTJDKo7+lDlgp2phmH6fSnOMhgTggcEjio9nPzdMemcDt/OgBhb5txbjnOaFVZSQBjHQcc0pL4UYU7h0z2/HpUbsNwwRuJxn0GKADYrYZQcsMZ7H60gXKlc8kc5/wA+9AI+Yvw3TPr/AJ4pvmPHIEYMdp6nnmkAjopU7VXeR02jjHpxSFQCJjtC8kgngHtSv5e9BjnPHoe+e/bmoCdgypAycHAxn+f6+9AxSzGVt5JX0b1/Dr1BpSjoMfKvO4BjjH5j3/WnLI4JUbd/YgnnoefxHao1bZKWQsOOgAOewpAOw0LCTGExzjj/ACf16UySENGzvHuOBxxkfh61IZl2kY+VVBYE8nHXj/PWhWkE7h5H5Iyf7ox2Az/kHtQB/9k=",
  "imageHeight": 256,
  "imageWidth": 256
}
