# Supplementary material for: Deep-broad learning network model for precision identification and diagnosis of grape leaf diseases
Source: Front Plant Sci. 2025 Sep 10;16:1611301. doi: 10.3389/fpls.2025.1611301 (PMC12461735; doi:10.3389/fpls.2025.1611301)
Supplement: Supplementary file 1 [file DataSheet1.zip › B_r00009.json]

{
  "version": "5.4.1",
  "flags": {},
  "shapes": [
    {
      "label": "leaf",
      "points": [
        [
          135.01754385964915,
          222.15204678362574
        ],
        [
          136.4795321637427,
          225.07602339181287
        ],
        [
          149.34502923976606,
          224.78362573099415
        ],
        [
          170.69005847953213,
          225.953216374269
        ],
        [
          187.94152046783626,
          232.3859649122807
        ],
        [
          202.26900584795322,
          234.4327485380117
        ],
        [
          210.16374269005848,
          236.18713450292398
        ],
        [
          212.79532163742687,
          231.80116959064327
        ],
        [
          226.24561403508773,
          228.29239766081872
        ],
        [
          239.1111111111111,
          219.52046783625732
        ],
        [
          234.76895306859205,
          213.5379061371841
        ],
        [
          234.04693140794225,
          211.5523465703971
        ],
        [
          242.1696750902527,
          203.42960288808663
        ],
        [
          247.94584837545128,
          195.84837545126354
        ],
        [
          245.4187725631769,
          193.1407942238267
        ],
        [
          238.92057761732852,
          190.07220216606498
        ],
        [
          242.89169675090253,
          182.31046931407943
        ],
        [
          247.7653429602888,
          171.66064981949458
        ],
        [
          251.37545126353788,
          163.35740072202165
        ],
        [
          244.33574007220216,
          161.91335740072202
        ],
        [
          236.21299638989169,
          160.64981949458485
        ],
        [
          238.5595667870036,
          152.34657039711192
        ],
        [
          239.64259927797835,
          148.3754512635379
        ],
        [
          232.24187725631768,
          146.57039711191337
        ],
        [
          233.14440433212997,
          140.25270758122744
        ],
        [
          235.8519855595668,
          131.9494584837545
        ],
        [
          237.65703971119135,
          128.51985559566788
        ],
        [
          223.57761732851986,
          128.51985559566788
        ],
        [
          224.66064981949458,
          104.15162454873646
        ],
        [
          215.99638989169677,
          103.61010830324909
        ],
        [
          217.25992779783394,
          93.14079422382672
        ],
        [
          215.09386281588448,
          89.53068592057761
        ],
        [
          215.4548736462094,
          81.76895306859205
        ],
        [
          215.09386281588448,
          73.46570397111914
        ],
        [
          213.28880866425993,
          66.96750902527076
        ],
        [
          209.8592057761733,
          68.23104693140795
        ],
        [
          204.985559566787,
          70.3971119133574
        ],
        [
          197.76534296028882,
          75.27075812274369
        ],
        [
          190.1841155234657,
          80.14440433212997
        ],
        [
          187.65703971119135,
          70.57761732851985
        ],
        [
          180.43682310469313,
          78.51985559566786
        ],
        [
          177.90974729241879,
          61.01083032490975
        ],
        [
          162.92779783393502,
          67.14801444043322
        ],
        [
          148.12635379061373,
          44.765342960288805
        ],
        [
          137.11552346570397,
          49.27797833935018
        ],
        [
          110.40072202166066,
          14.440433212996389
        ],
        [
          112.2057761732852,
          24.90974729241877
        ],
        [
          112.74729241877256,
          33.75451263537906
        ],
        [
          111.48375451263539,
          50.72202166064982
        ],
        [
          110.2202166064982,
          59.74729241877256
        ],
        [
          98.84837545126354,
          57.40072202166065
        ],
        [
          99.028880866426,
          68.23104693140795
        ],
        [
          95.96028880866426,
          76.17328519855596
        ],
        [
          93.97472924187726,
          81.04693140794224
        ],
        [
          83.86642599277978,
          76.71480144404332
        ],
        [
          82.78339350180505,
          76.35379061371842
        ],
        [
          79.71480144404333,
          79.96389891696751
        ],
        [
          78.45126353790614,
          87.90613718411552
        ],
        [
          71.7725631768953,
          85.37906137184116
        ],
        [
          68.70397111913358,
          84.47653429602887
        ],
        [
          65.27436823104694,
          94.7653429602888
        ],
        [
          41.808664259927795,
          87.00361010830325
        ],
        [
          43.7942238267148,
          101.26353790613719
        ],
        [
          45.96028880866426,
          112.27436823104694
        ],
        [
          46.321299638989174,
          115.88447653429603
        ],
        [
          36.03249097472924,
          115.70397111913357
        ],
        [
          37.83754512635379,
          122.20216606498195
        ],
        [
          38.37906137184116,
          125.81227436823104
        ],
        [
          40.725631768953065,
          129.6028880866426
        ],
        [
          38.559566787003604,
          133.03249097472923
        ],
        [
          39.82310469314079,
          137.5451263537906
        ],
        [
          27.54873646209386,
          138.4476534296029
        ],
        [
          30.79783393501805,
          149.0974729241877
        ],
        [
          34.04693140794224,
          151.6245487364621
        ],
        [
          34.5884476534296,
          154.8736462093863
        ],
        [
          25.382671480144406,
          158.4837545126354
        ],
        [
          30.07581227436823,
          171.48014440433212
        ],
        [
          17.981949458483754,
          173.1046931407942
        ],
        [
          13.108303249097474,
          175.27075812274367
        ],
        [
          22.494584837545126,
          191.69675090252707
        ],
        [
          23.216606498194945,
          194.76534296028882
        ],
        [
          17.981949458483754,
          199.27797833935017
        ],
        [
          28.090252707581225,
          205.41516245487364
        ],
        [
          23.03610108303249,
          207.76173285198556
        ],
        [
          15.63537906137184,
          214.8014440433213
        ],
        [
          24.84115523465704,
          219.31407942238266
        ],
        [
          35.31046931407943,
          226.53429602888087
        ],
        [
          29.89530685920578,
          234.8375451263538
        ],
        [
          26.646209386281587,
          237.36462093862815
        ],
        [
          31.519855595667867,
          239.89169675090253
        ],
        [
          47.404332129963905,
          245.30685920577616
        ],
        [
          60.761732851985556,
          247.47292418772562
        ],
        [
          60.400722021660656,
          253.971119133574
        ],
        [
          79.71480144404333,
          244.76534296028882
        ],
        [
          96.68231046931409,
          234.8375451263538
        ],
        [
          113.10830324909747,
          228.51985559566788
        ],
        [
          123.3971119133574,
          228.70036101083033
        ],
        [
          129.71480144404333,
          226.17328519855596
        ]
      ],
      "group_id": null,
      "description": "",
      "shape_type": "polygon",
      "flags": {},
      "mask": null
    },
    {
      "label": "Black_rot",
      "points": [
        [
          149.57039711191337,
          142.23826714801444
        ],
        [
          153.9025270758123,
          134.4765342960289
        ],
        [
          159.8592057761733,
          130.14440433212997
        ],
        [
          164.73285198555956,
          128.70036101083033
        ],
        [
          170.14801444043323,
          131.22743682310468
        ],
        [
          169.24548736462094,
          143.1407942238267
        ],
        [
          165.8158844765343,
          150.0
        ],
        [
          159.31768953068593,
          153.24909747292418
        ],
        [
          156.06859205776175,
          153.24909747292418
        ],
        [
          151.19494584837545,
          149.27797833935017
        ],
        [
          147.58483754512636,
          146.75090252707582
        ]
      ],
      "group_id": null,
      "description": "",
      "shape_type": "polygon",
      "flags": {},
      "mask": null
    }
  ],
  "imagePath": "..\\Grape\\train1\\B_r00009.JPG",
  "imageData": "/9j/4AAQSkZJRgABAQAAAQABAAD/2wBDAAgGBgcGBQgHBwcJCQgKDBQNDAsLDBkSEw8UHRofHh0aHBwgJC4nICIsIxwcKDcpLDAxNDQ0Hyc5PTgyPC4zNDL/2wBDAQgJCQwLDBgNDRgyIRwhMjIyMjIyMjIyMjIyMjIyMjIyMjIyMjIyMjIyMjIyMjIyMjIyMjIyMjIyMjIyMjIyMjL/wAARCAEAAQADASIAAhEBAxEB/8QAHwAAAQUBAQEBAQEAAAAAAAAAAAECAwQFBgcICQoL/8QAtRAAAgEDAwIEAwUFBAQAAAF9AQIDAAQRBRIhMUEGE1FhByJxFDKBkaEII0KxwRVS0fAkM2JyggkKFhcYGRolJicoKSo0NTY3ODk6Q0RFRkdISUpTVFVWV1hZWmNkZWZnaGlqc3R1dnd4eXqDhIWGh4iJipKTlJWWl5iZmqKjpKWmp6ipqrKztLW2t7i5usLDxMXGx8jJytLT1NXW19jZ2uHi4+Tl5ufo6erx8vP09fb3+Pn6/8QAHwEAAwEBAQEBAQEBAQAAAAAAAAECAwQFBgcICQoL/8QAtREAAgECBAQDBAcFBAQAAQJ3AAECAxEEBSExBhJBUQdhcRMiMoEIFEKRobHBCSMzUvAVYnLRChYkNOEl8RcYGRomJygpKjU2Nzg5OkNERUZHSElKU1RVVldYWVpjZGVmZ2hpanN0dXZ3eHl6goOEhYaHiImKkpOUlZaXmJmaoqOkpaanqKmqsrO0tba3uLm6wsPExcbHyMnK0tPU1dbX2Nna4uPk5ebn6Onq8vP09fb3+Pn6/9oADAMBAAIRAxEAPwDdWD9w25WzGp5lIBx6njPGM/hUYVoi2cPkZ3EYI79R9R27exFWEjmKMsgVehJfaCSOe+e3bIz3qOXKwRo7biBtI3bto4GcY685x6H1pG4+AYiCEMG4C44AOO/ow6/zzmog4jdSuVbacttIYcHknHP1PqPrT7eQMwQ7c8HcM7gR7HtnPXn0NSS+YVDNtaMkjeuWC+5GeeMcccH8SAV/kR1SXOBIV2kkEcEcHOPTGR3P1M0YHkxh0+YAnB7e598+/FVPKE3mNJ5xc58wnHqTg+nSpp1kjKmZev7tQeCMkfXHGOo79+aAJHkwojVEIdcFd/ykeg5x+fHJ5708OwjEc8pKY8sLj5j1PUcZJ9abDGY4kctlt2GKEA4znkAkj73XHH4ZonupBneqY8zluvOOnTPXBPbjnJ4oAXyopiHj81F6t5YJwMjGOM56eo7+mUjRWhCLCRGrBtqEkDnocdevX29DQsRiSVypUKu7e7DjkDcSMd+O/akVQ2QOX6HeeTj+X9eOndAMjjQzZjLMMgkbweg4weo7cZzz9KcsS+UMtsxwm3jt1P6evPXrTgFeNkCSNgncSP4s85x1OfzqdY2UsiEKAokBznb6cnoSaAKkjCGN4pdoKcFsnqc5OOcf59KleWIqflCMpyZAfmyTjkjjjk8DOCaRklYIjMGy+1jjAAPqe3SoJmjYGJgSrqfmRwrcjAAK89N2PxxRcY4JFM29gsfzFm8wE8HnP1/DntT498mNkORwVHOxvvAeoB46VwWuLfeGr2G4tLm6nt5l+cXDFwW7AkcDgDHOeDXV6VfR6zZxX0SrEv8AEv3sMvUH/PTHFA7GiwGWUIxLE9GJBwAPXtn+lJOrFFeQMBITuCsCdvHTtjnvRH8zlS+xMFSDznHQc9P/AK5qUMsk8ZZvNXJHzgcH8OP8T+OQRHCshXMkcgLRjAIG4DpwO/1p2+PzShiJMXJU9/Y9e3frx71JFJskCKoOPlzncxOP4Tn9QKi8sOjFcqpU5fqMZPHXA7nv/gAIAmZLcw4+ZRvZhg/Nnv0GMn/JqIOJ5XbaVmUYKAfd6YOTz1/yKfjBMiqykOWfeDgjPTBx7jr2qcRuQhkmBjiUkkr0OcH3Ptwe3tQA0KyxpIIwqqNsm3g5B56DjjjFQR4VkKrucKN4HOfofxwOKdcBJB5brnJGcL0PAyM9+3T371JbqVUIzYAUAEAZwGIx+ZIP070AN2YYt5jLnHKtgZ449McE5HNTZJDsJShPO1euef1+n/1qRDIpC7gWPIGMZ49D9ePrT43cRsyKdoO8FM4Bz6Dr249Tj1oAjQPhiyh5nO0MWwGI5x755HfsaUyPKqukrKDtCsmeDkEgDv0FAVMKZFUlWPI7Nx1469Pf8qZIHJDuzbUOMcn5j6ZPAyOfr68UADvsVVyXTOWHQ5B69Tz+FVWXc8mAoIYLg9eOcjPTjNWCGLr5RYbG3mRSDwuDz1HqMdh39GKvmFpNzEkBV6lSePT3/rQAzeSTHJHuYDJxkccE8fif84pfLPnBiDtAx/X+n6VIsLRSkM2SBkAMDgH0I565pZi77mQouQRsIGCDyMEe+KAGCNDJG0T7S+dxRgVI59vb3qQxAM3zsyqANqjLHqcgenT1PGetS7SsXmbQHUgsGwc+uT6Y4pDGts7KqkDhslcHGATx0PqP5mmIaYlR8MhdS+BtPQg/dDdTwfwGPwjUqJY84iWQ5IfJxzjaOMHOCOuOn0qclA2wMxUOQSuck5/nwT7U1V3SIwV3UEY45BHt16CgBkKziZl+Ulxj5iBjB447jOe38qSR2MYAMLKiqQoQHqR3PBz7+tKsRjRl2jcB0BHzE5IHB654PYU5dkU+c/vCOqjcD36npj39KQEjrDJI8xKAJgnaAcL7+hHPP+FMjCu/lFjsB4D4OCO+QMk8ULIXb5Xw7AgjOM4I56YwfwxmnxR7mVpguHJzFgAscHH58cdxkUAQxfvGwEGDlQikluc+3PTpz2qRMmQbSVi2KBtPJOST7jvx3xSZjP76bcpUkqVXBJwecH6g+3PtieMQJucq5ZtwALhQuDgZGMnOe3p24yAVZNoXLFdqt90nopIJyOvT/PapHMbRhtgLEg7iDgDPQHPbHvjuTTYAVBXanlgLhV+UqAf5/wD1/WlQ4u8ld+4Abl/hOemeoPNADVm2xEfIAxGWwPm7DqD6jtjrxVbUbQ3el3MaFmlZCEwnIcDeDz2+6c54z0FW4o45I0SMbi37vYeSW5z3GO35+tQRRyGMfuMbRyHYHIJ/QZ7/AMqmSurAc9p9zD4n0lrC+iL3aECYKoVgeTvB+nf17YIrmtEu7vwx4iexlIRZJFimLjHy54fnGBg+vQn1qK9vLjQvFFzPbAqomJCEdUz0I6f/AFxVbXtai1qeC5aIwXKRrG2DuSQDJyOhHXpz9eKxo1OZWe4Rd9D1eQO4yYwuDkjGBjGP54/SnNIQmA21FcgHIypI459OP/1GqunXq3ujWt2hhMrRblYj5d+PnGPQHdn6fncYxT+UZI5OAfl/hU5HcDg5NdAxsgcLkOA2CuznJyefw5I49qnldZGjDyMh4BBAOPf9B26dcYOa0gLOXErB1HDEDlc8+nHH6VNvI+f7MCC4J44Az6Ef/q4oAYoWRMKfMkIC7kfk/kfXp7YpVAijJicEcqTnjt0I65yB7UkgBXMcbyMSRgtgqeR06eh5/wDrhUjjCRxjYyrtOQwU56dPQDPT/wDUABjEbM0eGEp2564J9COfb86Y4KtvhLEnrgde+fU1HGNgH3FGDkSHIyeD1475/H87DBWUlz99QrYA4UDjnscenXP5gCRB2RUUbSc7huIJPAHfnj+dOgiLogCrkHceOMAEHOCMU4hdjbQFfIVQeVVu2exIqONkWM8EqzcsE25OcY7Hr/OgBjb0mKh1O4bdqSEYAPAPr3pU2yNMPl5U4Uqwz0AI64+nX6VIhjjlYYwzqCSeDjHPJ54zwMdhSyFrViQp8whgWXAOBgY6+o+nX1FADYWUTB3U8nbkFjtyMevfmoCRI6gMN+AWZhtxz2zn6U7cQ6RyuFyDvifGSOeT6Dnn07UB4dpjL528lEJPOCcj+90HTnigBHUDkKSxO3rwSc889T/j3p8Q8xgpkbgja4HHHT1/wpi5ZuCGBwSwHOT0+p/wp5+RmyNzN8xPoeefTv7d/fABYARExlUOCWxlsjHBAPQk46eoqpNuJAdQAFLEBiMHrjn1x+FXGaSJH53AIMBCPlAI9BznJqrLERNvBDFRuRycjJ6kkdScfqDTJJEkYsp3IQDuYFQfTtxk5HQdabJvjYMykyt8xUoO4yd2Rjvx14+tRNEpkZFzkqPMI4yx/u/jk+nPtU58xwBI0b7TtCoNpXPO4n2wOM/yoGOMQY/KyREfewMAdcMccY9cD/CopE3bWCAuq5JVxkepOeP0/iJ60qkJKrSSlQSM8EdD2zwB9Me9SylTH8u4OVILKdqsfpj64PHX80BGIiqmFiDHvBIJ288HAPYYxz9e1JGIobtUaIvwA0+duARkYPtjHAz35o3oZyGJQj5iN3zDPX6dB7YpbuMMkZVxyTk5wAMjjnO36+9ABsSSICMncI93oM5wAD6dPx9aYrQM8mHCfKVI2nhTzk+mCc9Onr3uSpLn92hJ2n94Bt3DHzY47+/4+tQOrzROiIyksUw2QOi/NnIB7j8B+AA2V9wiiZpQ8TEFWGd3UE5z15PH4+tKS0sWHCPtAQDqxJGR7nrxjpinbASMsAdpLsFwWyeMndyRwf5etV3ZYlDoHDqoAZifUjoOoyOtAA5EcLLPhxgkhSx9O+euBnimxFkYSxsDMAzKCcZIz+GPl/CsrxVrsegabFcKyyTtMYhB5hGRjJYEegI/76FVNM8XafrQVY2EcqhmeKR9jHBDcdm4z+XNS3YZwniW5abXruWR2lzM+WbqfmOc1jSsQAMgMvp/Kn3l1JdXk08oUs7lmwoHJ5PA6VTbl8Dp15rmhG2qMObW56/4C1X7V4dNrEClzZPgjaTwWLBvbuOD2HrmupmkUKEcbCxBwQOCe/qeFHHUcV4foGsTaJdpfwqGCApIjE4dSMEH+Y9x7V6lF4p0p7FL2W5SIElAsh+cHuNo5J5HQHjH1PTGSaNk7q5tZAdmKSYIVSqDJbvgH8/X+ZqR3eRm+T52xligUKDnPOOOh7/y4wtN8UWup6gsC2s0Xn/KhmUfO3Ug8nHHIzjoehxncYq8zCNQwkH7tST8p7cAf5x1ppp6oYnzhtj5wQowSfmGckZ/H9PwqZWPk7WiJVT8xUZLHnr+n04qKSJTGrMHZVQtk/d4PbI+v+GaIOFWLcHXcc7EySMe3bPWmAyXIbcAfKCnBB4I57gds4/wqONpElIb/WOSQnU56d+n0qRi3l7Uc8MVHmZwQDjqOO59e9RCNY2IaQEEZ3E4GeecEemPzoAn8kwgHnbtAVQ2WYYOM8+v4mmLJCjFEABQYIiBK85/z6ADrzUsUqguYY9/UAFOvocnp1HX6d6ikdWj+VR5hwSDxkHg8/iuMen1oAeDuQuyjCYXA52Djn8fr26dKjWMSMCcbEGWKtyRg9Tjt2/n1pEZ4wePlbqoY4Hbg+gxS+V87ojEENuCk5wRyMcfr7jFACGRopo/l2MGAPX5h+fsfT8cUivvKrCoQMx69G5HPoPb6mm3Bkj3EjfyGIBHAxjBx0xgGlbyyFEmQig7lDYHXPX8qAFiR2d1wqbTwxGMdT9D9PpUseFUJJ8jc4+bAB46+5olIRUj2ED/AHshufzH19ulIGaGRQIWCxkffCgk9MnPuT+Z9KAB4kIRvLVum47uhGOM/iKkLRiVQgOCygptA44GOeAcf5Hd0mY0BdQpIBO3BJOOn1/wqILEUeTywwyVIGCp6k554/8Ar0yRs8gaQSEMOp5Qgt7n2Hv0/CjJiPzdeNyHvz69fT/IFGFjP+r2r1zg8HGCPbgnt17VNE4RGYAgKwKlR2K4OMH0x3xwe1AyFvmDMY+APlY4B2jHXHXkfr2ApGjBWUCQFUJy5B5556DI69PYUse+Rl2dJMkyHHyjnvjjse3FNmdSWdUCgZAGAQe55+hpASvyxdZXDckgKOnTIyP89qdGY88tEGBDKzZGfYHOcj/AcYqCKUH53fbJuPzZ6HIP4fh0qcdEbYvJOACPnPP5/T2PWgBzx+WVmiYqu07cYZgeQBnp1xnryfwpjrJJclYwGjUbQcg5HXtxj0B4FOaFtq7gWIO1RggZwevrgD9aiYyNEGLN8qgMBksMYA7+w49KAEiiYXIQoncttXoc49s5OevtzR5altqkLt3dCMENwR6fw98Vk3/izSNL1Y2eoTywTR8l4lY8MARuxznkevGfWob/AMQ2kWg3ep2lzHI0UBK+UyvskbAXI9MkE59OnalcZ5r401capr8wi4t4GMcYB4J6M3Ujkjt2ArDsEkkv4RGQHDbxn25/Piuo0DR9OvtAnubqHdObjykfe3y/KD0GPXrz9KaNEtYbgFUkR1yAVOc8EZwa46mIim49TGdRJ2Oek37gzjAYZXr6/wAqgbO4emMVYu1MT7MbdvI96rcfxdQelaRelzIsW7hQ+7dgjjCg5Pb6d63dDn04IY5oxFKefMODk84AJIHpkdeOPSsKIqqtuXJ25XOeuakjI2CLauCQzbgM55HB6jr0z9alpPclvSx2TyJDGjEFLmOUOh+8Ex0Poen867rRNTXVrCO8j3xspPmrkZjfuGwfxHHIxXlUE/l26AM7EqE246dMj3BP07fhetdSutGvY9QgZzGcJcxhuHweM44B9Px7VFF8jt0KpVLe6z1hyn3uSOuS2c5z83PU8Cox5ilpMgBzgqwwQexxzg8dvb61TXUYbyz+2W7rLasN6MgPzZJHHHBHp29Bk1j6j4zg0pxaWoe+vkJzDEQ23BHDMBxyW456cjnNdraR1nTsJGjDYLR7sZQnB6k8Y6fdz64H4V5YiGyp5xkEtkjnrjj/ADmub8N63qeq3l//AGk0SzoInjiUgYBByQO+Tt6ngn3rqEMkiIH2mJycDrkDJBx0zz65oTuAxpMOEckZzwDlSQM8c56Y6elOZWkZdpIXaNzYXgDtjsPw/wAaYszeQGZmkVgN2FyMgY9hkg9PYDPFcFrPj+RLp4LOC3lWMlDNJlt2OMjBHHXk9cj0pgd09wLKEyPIiIuHLltgU5A7njk5/wAaseWHkMUn8JJHGFx6dc/z9cc14rea3qGqlWvLlpFXgKAAo69h3569a9M8GXIm8M26BQ7ReYjAnGDuLDnqeD7daAsb0ZVkjypDeZjcfrxjjnj/ACKVox5QjIlUP91AAMcdzjscd8dKRike1w8eMEqFABJ3Y5B78nn0x+IyjzI2ClmzhcMMZyPT8Tx6e9ACKNxBXht2MA5Prkn6E/nUmIkQtC6xuPQcg8jnsORzjnr9KjVfMTLYBXLFfmG73OffH51MFARiy/KMEEtgkj9P17/kASRlJITvVjtAIYkcN04X17YH+FG2Fo1WeJmk2lWUKee/Ye5H59KiRwnCIC6rjO7G3ocD/wDX+VSMGkIZ5pGIBwScAcdOvPU/y57skjYNDK5XO0g7CDzjjJ/IChHCny32lm/iBw3Tp3pyssrvvOCcMGzjJHbPp26HGfoKDLCq58t9q8EEDBB/X/PagY0IXUscSsDh0zkZxzwPwB/rTNjyptl3bSVxIHJ5wBnpyOQOn1psm4SpK0zAMSQcjcx9SPy/KpBGXVAQrLt5A2jPP+fTvSAjKu84lyEKksccc9vr2/PvUskmNyumZW4UDgbs8FsYyf8AA/WuA8a6nrOmaxviuzFbTDzIxHxtx1XJGevOPQisNPHWuRKQ1yko2bF3RjKj2xj8vSlcdj1tbdUQEuZZHIxG23OMHkEHjv25qBZYYrZpJJNsaFmcnaAFHf6e+T2rzU/EvVvvSW1nK+AAzK3GDnpux7en480y9+IdzqOj3VnJbJBLJEY0eH7uCfmBDZ6qW5z1/RXEctq2oPqWq3N7Jv3TSFwHfcQM8DPfAwPwqmHZQQrEBhhsHqM5/p+ldJqPgjV7Gziu1jFxE6lm8rqmPY4OPfv+WcjTNLl1DWILBgYmkb5t4I2gDJ/QGsuZA5I6qxszp/heyZsebcyNKylgQAQuM+mV2nB9e1WEtXmsPOfAZpPLBbqMYwc/jRMYykkqb0iJPlgjaVVR8vA+g/8Ar07TZHuLW8hG90XEsaHOQOhbjP8AsDj29DXG4czbZ5rleTZyerW7rIAcscZyR2rKT5mKkAnH5d66DUd0hkXGcZAbOOB1rBEUn2lAMAswXk4HP16V0UtI2ZpCVyxGm5D34x1x70kqqJSyZCsfl7fjjt+tSRIFZSSu3PIPXjrTWbngg+570xXNCOQxW6wnZhlDEPHzjG4HJ7c9v8KvCRXhb7qsF5ZhgEemOMdOPx9qoPPjZvwsiKqYZskFQMZ9sCmSeY0g3oVY9tuMZ9vQ5rIVizamZbOWBbudbWR8ywI2B0wCfTIOD0z71t6fEvmbbe2iRAuRyAPU9ee/PtnkViQNJGpeCDzmOMxl9oK9/r/ifwrflMMeVBXyiBjLA7TwSOTgHj9Klvm0kOcm0rj/AA8rReMb5GXaWtyxGPdenrn9c1H4k8dPFd/Z9ElCRwsS02FcMcAELkYwPXv/ADzLprieQSw3RjM0bW9wVJ3FAVOM9gcY9+R61T1ezgh00LCpXynBbJ69jx65/wA81rGvGNoI6adWNknuaOueNG1Hw/Y2kDSLcmIC6fPcZUjPfcACfQHHPOOSiR5H2rznjNaVtocslobq4YQJ/CrEBiOefbkf5FSRxJC2IiQp5IYdB+Gcj9aqVZLYqVRLQjktRDEGBJI9sfjXe/D67jNjLDvzNDL5xXIyVIAGByTyDnjAyK4CUgq3b9K1/CVy1r4htMb2WZvKKhvvZ4GfUbtp/CrotuOpcJXWp6uIQ0Z8nBP3jjpjnBJGfQVKAN5Rdodx8qsc5Xofr6Z/X0Ydp2qNrknCr/c/L/GkY5C78Q5wSxGATnGSO4//AFe9bjHqXjdpOD82OMHHXt1q0FdcqHcyMuBjLEjoew7Ej8PpURw6IskqnnbkgHGTz6np/MU+MyQpuVgPl2lWBLEdznJ9j0pgPMTLiVmZJc4Q5HIA45/H3+lQwRyAFw5Qt13tkemc+mT3Hf0qxGoB2PljgArjJJPB6fj0Pf1pmxYoklZdqD5vL2bgRnoM9Dj/ADzQIaNoUeUV3FiVI6FehB9sfXrUaxho2YhmKgBR1OMfUDAzjH9KnJOXfY5xgOQMFTjGRx1Iwe3XuaTyyyCIRR7254bIz7+nv9T07AFZo2ZSodkDKRyxJIIxjGOO35D6UIVXzxABMI22lRgheOMjGPQ49x1qfhMR8hQwJzgJnqPlx7E9/f2w9Stt2pO0Vy0Uk2BvX6gEnnkZ5/M96xqTcEmlcUpcquzI+IGnm60L7TGCRauGGTyEbjGB9UP0FeUs5J5Oa9fudRnms7jT7mMOsiNAZxwVB4JbqM89OO2SMGvMtR0C+sJSJI1deu+NsrU+0TBTi+pY0Pw1c69FK8DEFTtRQAdzYzjqMcU/StHnsPElit+jwpHMrFuRyBuVc9iTgevPFd/4OtX0/wAIRyGJdzEzSmNfmCdiTjsOuc8H0qfVJr2EIY5ESWTkucFu3X3478cVNpau5zzrO7RppctdWzA7Y2VNnAxsxjnP49eSAfYVxbW73OrzbdpjiRmkYAYUFSM5yMHnHJzz+FbVjpuqzTAeaYw/DsqAjaCOemMVJq+nRSQ3Fzaqyyl2EgBY+Yeq5B7YwRxSUeeyMYRbOOFxJHKsN3C0qgbVdJORwABznA6D68fS5pdw1jqL74ykMyFJGA+6DyM5HYgZ+mecCmIBC7LOo4IbG7cFOewPX1/Kq9xIksjuz/Nk5AXp+AHA5PTNYc3vWRVWMYvQZqlmI0SN382YZDIDllBzgdPUe/61yk42vt5B9a7V7pL1Yp5hIxt0QSEjPfj04Of0/GuU1GDyZihK8HkqQR+Y4Nbq19DKLsya5gNrfyW7Nu2O0e4cDg+/SooojLIoG5VYZYnngdWzjpkE1ZuC0AgZwC0kaNluckqD+VJ5GIwQQXY7gdwzjHp1x9cYH1rNMsYqPNOzP5JZ23kswxyc+tTRKxJiIibjktJkDj1zjP8AU1DF93CgB8g5Iz0zVpVMcYaMKCOuQMnnqOKTE2OtxPbzxqd3BwyPjBUHnGe3WrFzIzxKzyZIySwJOScE/THSkhuHmiPmZBjVVQqMHPX8OhOR/wDWpgBMgO4MA2SuOcZ6E4/X69KRIRwKredGCSMmTbwuPTr/AJ/msNz5Mjl0Dtn7rDODnqOvIP6eh5qBcLHK08ysu07c5JLei9vfJ4x6nAoy7wkyFdpO8gDhecYz1/Xv61nKNw13NE3H2kFmMZdjtzkAbRjp6d+ayriPBeQYJP3SRgfpgZ/x+lXbZXKAKCeQUBGcdD07/T86bd25TaiLycDf0+vPvmhWWg4syZnDZPocZ3dadZXkthcx3MTgSxHKMVDYP0PFDpvyTj5se2D+XSq6DAwSc9RXbReljtpPQ7fSPGmozXFvazxQyiRvLEmArZPAJ7cZ9BXeNvk+RicbfmIbC4zkZ7Dp368e1eXeEAG8S2mQON5wy5/gbnHFeokiZk24ZsElmJXBJP8AT863Niy3zLIjsGIYgMHz04x/SplIeDJRTL1ycDJ9c/XGf6d6caD7SxZFOE6joO+cn6/5zSq6ZLY4k+UbW4xwB65/z7CgRoS7gCy5TCncwGRjkZA/OnPIvzsXAYEhlLdTjGeTnHI69v1lkUO23ZGyYGFPcHHfvyD1FRsiYO1VUnJGSSCPoePw6fWmSQsZEn82N8R5+8Ow468j8/rVgeXLucKoBADZ45I5H0J/mKjYtvxEuG29SoJUemPc4/KnxsiF4/LLBvnHB9+nfPv2xQBVkRVidTsWIqMM+cE5/n6daxPEgwluVV9qZVsnbknnPGT1zkV0TszhsOyOPmA798fh19uhrA15pn02aRwzJEQ525y2TtHHp83r9O9Y1o80GiKnws52eW7ltzalVD8BJdwBAyR1P0/L9cxzdW6PFb3MhUqQU3hlC9+Pu4Jx2zWg+p2zJGsVjI0q4zKvGG69O+OPT+lWXkWe3B8uKB0ALsvU5A59WBHIH/1zWCS7nEZll4lvNMsJrW4hWVEA2sTsyAMAMcHPHGPw5HFXtN8WWVyUgmgMDqAUZ5N6nBAxkgben6ZzzWcjQXFyI3kUTnadkSsdwPpgNjqOv8+sl7oaRgEHzkcFo0SQY2/KwCdSepPUdCKtcwzs4rgTzxGOZ3R0BSTaGbbtzkEdeOpPTjtxTbq2aW1YQXCyy3DEDzsAn5WCkAe5K8881xtjqd7ab7ZLmNVUEhCGKAnHTBGAcfTvgVs2evNdyZmtjCYwqkDBIx65+6ep6Yz71a3uUpWOa1OC5WeSNyQQXASPOMD9frnHAFZciq0eEfc20M4OASRnJ+mc/gfwHW+J7W4W8EylUjmGSQSjOvRlOR1yM+g9a4+eNNhGWUKCcnpnoPrnArncbMicrssRTzRSmdOHKfOpJAOOSDjH1x7D0qV7a2vbkLPOLaKQ5w8fIXGQQcYwDxnGfbtVCSIRYVZsy7ewxjrkc/l+mKR8u28ksWOS0jHPOMn35zz+lBIXyfZ/LS8j3XUK7MYwvDbVP5Acd6qoRJxvLO3HzHgDvz6/4/jV7UcXH2Rp5RGxiEYd+gUEgdOSP8KhRmLOys6qF5w/B5yR9On5U1sXcQYkikBwXHzKXbBI6/ice/0zSeYQo807cLkc4JyPf2qeNFWGTOA4B5znAA5/XvnsaZ9lCkhVYMWBAOAOB0PYnkfn71JNyxH5AiSMCRpmdhvzgY4I6++adtliX58xqoDKxIBxwPrwauRiRIbdFG/agD4QjGfvZyc8Ekduh+tVLxFjldNjpgncCuMevH51HmMpXEiNMGdw207QQmcj9P55GR07SOxdfKMQAB3FMYI4Hbr2/Cq4hLSDadvzZJbngnHTrxzV20syysC7eWByxjzz1x9OP85pLURs2cAEADP5UhG0cMck8fdwecjBPaqd64WJfIRscrgpgYAAA/U/pW0IhHlJZC6rkbcYYr6gKcZx07YH1ql9k86QosiDOQpycElsLgN6n+lPk1uPyRjpbI9s4gKu4BwuCScDPTr+Q9cViMjIcFCrDjDcYrpHgitXV5IxIqkEYPRgvp3+8eP17064iSGPzSRlwcPtGMcYPXg8+n4nu4VXDobU5qKI/BUUsniWBkQsIkZnHbG0rz+JA/GvUBMw/d+Y29/lzu6kHPB/n9a8u8M63aaRq897dRyN5iFfKiHByc9SQQMgD8Tz67134+g2utnZSHcpAeZlXnHUgA5/OvRR2Hb2oLKWZivy+u3BA69P196nkiVQ43Z2HC/KcA9SOenXr9azvD93e3ejQ31zHErSLuKkkqFzxxyeR7961GCBQrMVwP4cMD/Poen44oAvFEhlw7o23I+XOPTp685702SIFEkw+0kjpnj6nHX+oqMEx7SYhudgCFAOOvPTpU4cs0cgDsQd0gGAR69vbv6/SmSRNGfLXc4OxsAv/Fx0/HkZpqs7ZYxrjAxnoORz7dT+RqyY/NJG9t6pjJ7dfxqoqkFmbPDgqcdc8/zB69SDQMqX9wtvGZnhLoDgFXChdx6554zn8f05rW9Z820a1ltnELKdmDkFh+nGBx6D8a6u6hluILhYvnBjYhQg3gk9jz3x/wDXzXneozwx3kkE5/dg5IPDDHpjjqT35x9K4a0pqaSehjVlaIzRbiOIywzwb1Tl2QAElmGRzg9ugz3zjk1YSaRppClqFYb1Z03ASoR9zoRjGDz6Y4pkqRCBZInijyWZVLAgZOMDru9d3UYPpU0NxC6hpoIi6t+8Bh2nAGSQ2MEE9jgDAxnJNapdGcgSaPC1qGiXEbsBvDYG45Pc4AxjrkDJ6ZoNvCvnMgkVDGJNhjHzYAJ24GCwJIIxwMj0BW1lcrPDLH/o5Iwqg/ufm4BPGM/iOQeaJ7a3k08G2RvMdBI7yMrRt854AwSvI6HHOfxtWGVovmu5lmh8tVuGxFNxFz/u4zwMcHkAj0rZt9LuBAiM6RRRkoWyAQp7DAPzkE9j0J57UbaMDY0kbRqzfuwBhMEHbyGJzgkZ46jnitCTVXNt5IUGMIQ0jAnJznLHJIHHpng+marQChr9mtrBcxWfzmNcMzZw/wDeA+uAenY88knioizyEEE5wFy2cc+49q9CnvJJ18qSNFwpJMjkZQ4zhhznB6dtxrjNTsmj1QwwQ+XHgbZAx5BA55PGeTj3PpWE1rcTM4RsvyBNxDZOOQfxH4n86dBcRAKinIXcQzZxkjoc44/Xr+EzWUkq/aGEW9zvH1+bk45z3/AdeM0mtNgBCEMGK/dwTjg8H/P5Ug0L89uJtNs3Zox+7YHLg8BjyBnPY9KqxTbC4MkmHJJzyT6/zPWr1xGJ9MsBskO1GxjGCNzsfy5rPXhlfBBAJQgctz3b8+fw6VCWgh4k8tnheBg+CDz3xwMeuau29vFdT7UVmCkF8HDFQPmI+nT8e9VogJSdzbge/qTgH39P8OavWQFvIZSAu/hWQhcHgnB4wenQd8UpuyCw4lxGvmMCMsSVPLc88d+nbH1qhcyRsWMkvyhiFOCT+A/rxWs7BVYo7lvvYZgwJPt3/Gscwy3N3jb1JzgY5+g6VzuaegWfUfplv9qnXqMc89P/AK38+K6O1tFEPl24+dCuTuUhTjIORg+vJ+nrT9I090tY4nGxcszuyswKgA5IAPAHP9PW0baR5AgG5SpKgH5Bk9Mkc4GMg9cVtCD3Aq+RJJJmHDM42A7SRjjP4c/+PUkTebLK0JxglhhsHPUnr6D+X4TTSbRbs8LbC+QW/iTcMEY9Tnn0/OmMh+1q8Sur5Y7WYHoGz6DA/ofXFb8obEBtRKkjSRK38Rdmxt57j39qztVt/K0tpAFxggAAkDgAn6n/AOvXURIpV0DIyIMyBRkEkcrknkYB9On542teVBo11G2SWUBG28cDnrznn8M9aHFbjW9jhVLKC2e9amk6e2p6pbWkYYmVwCVHIHc/gAfyrLQZ6D8K6/wHDFJr/nSZ/cQO6+zHCjP/AH1n8K6Uekj02BUtTGke75MbVzwBjgY7d/8ACpgqLCQmFYMVXc20fljJ6dabE22XG1DuHBAz749v8/iqgp/rMb92cjjPHcnn86oC2V3SIjnHPyKTwAOMD86Z5eLqIiT5VJBQgYx65Ptx/OpRI6kIpJxheBk568/pSALICxGGOfmXk47ev+cUEgXyCDhQSCVHp/nj/PDMtI5UkE7ccHuO+fQfUVMMYAaMl8kE49j1yf09jnFY3iG/vdMtvPtlgaFTiTzASV54I/Hj3z+czkoq7A09jkYAxIQG7evJHr2/L3rzK5slYh5y/mHkkD73ft+X1zVa88Y65M8ix3H2ZXQ5SJBwvscFh+fas641e4upy8jbGY7iAcAk9TjPQ+nTnjFc0qkZs5arT2NO2mtbdGsbmSM4YsPlHGQdylsfKcjnk1u3GnxRYkRUcStjKfd5OcYGSexxxjPPauVjaGTYXI8oMGwRwM4/+tnGPxzV7Tbq4iJigZpLMyqZV2nDEjg4yMZAI4x1GaqLMdDUmtIdrmKQIrKMhjgFSQOnHH5HqKreZvMrRGR51YbhjduPvkc44zjjPpwDpW2s2pMDSW0iLHsdY493zbQPmXBxkYIycfeOeM1LcabbX6iXTrryTHlmimwvyk5YEYyPmxjdjnacCtGluhmWbxnlit5SjxtsiZll28ZAxjPt1wecZB7oVSTU281UwOHilBQc4AJ9VOeAMYwPxmWG7hunligcuWKqwOAVzuPzAcfwn5QQQeKn2WU0Yja6thI8gTDYUgkcHsT8vBGAOF4zgE3VwMmaeKCWPzJlWRUPmHaTuyc4HQe+M4H48s1ArfWK3FuvmPCGIOMFowckbAONp+b0wT0wMzXUTzXsf2lAskQVd+doORnOGGe4/pwBVCG5FtcCSN2BUZULyB04bIxtIyOp71nJ30JKgdZxHIJNoyAoyMkhQOme/HXrVW4V4mbglncEnA54BHHvk49QatanFBa3iPbFWtph50QV87Bn7ufUcjoPXgGm3KoE8teScFtoBVjyMKec9R+vYZpboLD5oZBp9lLmOM7HyMD5f3jDOePX9KrRJJKGG47kYFnIwSuDgH8P5/TFi4mL6dayRODhW3HGADvPy+46Hn+tVYf3YDhgCF4YHnPP19MdqzjsA7yGWVBCcHk5jGTk8Hp+I7Z9OaluLh5JRb28hM6/I7hRhWGSfrznH4emKlyTB5ilYyzGNDuxtfHUk9wOfqBip9GsYhjyFxJGw8zODtx1GPXHfOO/IqbKWp34Wgpe9IpWuha06K0F0xH8O4E7ge+MZIH0/rXeaRoNtb6fHdTOi3UwBjtwTuA43EkY7g/gV9aniaBbQzyxKu1ChmZssPm7HAzwAOfT0qugj/siOWJiC+Gw3zZGAM5z0zk9PzyadSnG3NbU0xSio7ElxFGjrbRRk24DSyMxOdgIyCB0B4x6Hn6Vbq9a4vGkJYr90EtnC4wMHjHO7jjGaswSXK6azl3WSX78pByqE5AGT+vAw2Dnis11jEZEi7yMYDNjIz0/XNawldXseZcmmtZpJ9oWMsg+Z1I2gg45IJ4PH64qaRSsC5ztSEKCBtwBzg5/HpjpT43a7xLII1DKFTYuwe3ToeDn/eqBI3knXdJgk5YYGMEdu3v1q9wMjyZ0WWZS0bcsEGe3sevX/wCt0p2l266k15FPiSQIGjYICoPOcnqR355wMcVp6grQwyiQhpeQctyfwP8Au9OvSqthMukzrdJLsWRTG6kZyOMAH6hfyI78w4pBsxlnoNmzOZ7SLepDYVRzzzx0/Kq+q69aaPqYTS7C0RhGUlYJjgtnb2GeAd3PYdjm/PelyXjJDj53bOMjvkr24H6V540vmzPJyQ7EgtzRTgua500W2z2Dw/rf9s6Y0xiKmMmMjOeeO+ORgitUrmT5vmyCegG3qMcc8ke1Y/heFbXw/a2+VKtGJmcrg5b5vx6j8FH4asMTC5cNchwzYjDLhkHfLZ9wBwOO5611HUaLohO9m2qD74ye5H+etSSRAsG2l+eOMDp0/UfnUWAsYZg42t2Iwe3165/L2pWIQBVG0demQcHP9O/rQSIBIqhWwFIzx2P0H0qC8hF3bzQeZxLGAcfwk9GHuDg/h7A1cBCJ8yMEBDbR16d/17Viax4i0zSTtufOafAIjijJY8DvgL0689vwqZNW1Jdrankl7YT2l08MyMrockE9QeOvvxz/AIYpIYWjdZABKjnAZjja3+16H8fxre1nWbfVLtngsUiIGFeQ5Z8dOB7DBHIz0J748NyIGQyRLNCTloidoOfT0I5wev4Eg8Nktjje9hqszSkKHU78ncBjcfYkADO30HSnQTLaMoXaRknCqencAn245FKxs387ypX5YEFj8yjp0PrnnBxmgSC53uSDG5xlgAo4HJXnrjJA79PbVMRrRSSzGRpXgEikEvG/KrnO4AdQfYDPbnrs29zFJPH9nj85hgS8/wCtBHVQAdq4GO/Xsa5WELFctIlwpOCpbccj/aOOCM59eOfpub53jgaSKNWYN/rAQcg/eO4cjPHvt6HvqpCNmSWW8tzHDdNslHmsmfvKcE9R8pPr24A9aybjT/IAM7BouY3YscsTwWHIBPUgHgnPTgVPZTFLZWe3UuGIicAIGAGCqrnGORjAznJ+mnLKJbdGSNWLhkJhJAIxn16ZxkHP3TzzT0vYZy93cTRSrD5ztbtteMg7mzk5xnHOWbgY+8euaxZ2cztibd8wG4ckgcDqAe3f0rp70WoiW2d4I5Y2Tc7EDK9fpx788d+BWFcmJYECyPJC7Z+bJ2Y4I9O4569qzlGxLJ4YxeWz6fOVjhYhlJxiJuxIz0OCD6Zql+9ik+y30ZCqSdrAFsgHIzjPJ7euKigmYRspYRsThto5OcY7j6/nWojjUW2Tt++3ZilB5GOcNzxxnGeBnk4HEq/UfkZDy7LHaqkMZSMDAwRj6+opttK00hZiAoBL8Z2qDn/I9TV650uZCbRluAWnLxM8ZBK8AMR26Nn04qF7R7ljFEdsSH97I24KWxkAH0xjH647ZX6IrzKTtcXMbPCvzRLj5v4h3GMdfTpjtit7Sr62msSrlra7hVjHN/ECRwCD246d+3IBFWYmC32NGiOq7eFXJIPUnHJxTtMvpEmEixoXU4DADPUdO9JNrQ6aWM5VyyV0dTq8F9eeaYS0tq4AG75cZGARhSSPXPcjoARRpcsCwyQyArFGmWRhjgcDoMjqKhtdXkWEK4MqE52EY7f546cn1zUd4qralYSVFy2SzAZUA8L17EHv6U3eTSZhVqup6E3nm7uJJAMxscqCSMdQM/n2qxBGpfyYlD5U7s9l7/oTmsiyaWIfvs5DbsliG9Qa1Q6KdsJMkjgDIXPHXnHP/wBbFb36IyRZhRI5HAzuRCV5xu57D14/Smm8ESNGBjBGAVAOOc84988ZrO+3OZWeI7i4/h6qScjk9v8A63epbmRI2RC6lPuyEL+HA46c/h3yKeyAtM5uf300pbOCpQcenGenbr0wBVC9ETqUhTESD5QSTtPryOOv696ln1KF0CExR7ch8qFxjHbtwOvpVdriA7GF2gTBO0NwR9fwB+h9qGwZnwPJBNDG4c285wUWTnBOPf3+uTWPf6Elgz+VP5iIM4I6cZ7V1KpDNazXS3CybAMZIODjIPGSO/p7etcx4hmxZBVAbMmwk84HB6jjOf5VKv0ZdNyUkkdpovjnT7jZBcoLRh8qgklAOB17dT1GK6NrmK6VZbaUSwuDh4zkE8Z6ccZPNeExu5YZJNelfD/Sp0jl1GRyI5RsWPs+DyT+PA/Guk7z0TzG3NhGIB2jcTgjjj/OP504nChSQOckhuD/AJzQ25mBVsggZAweOf8AAVFNPHbxb55VhTd5YaR9q+uOe59PansIkbcZQ25EBO0YrhvGWlMzrcxrh2QI5TcCwBzzj6Z7fdNXdT8b6XYxMsSzXs2OgGxQTngluQfoD0rn9S8eLqdotvPYpGjnJbzS5jYHhiCoBHXjv+Fc85watcxqNNWMJFikdxIVLq27G0neOeR2z9f8aGs1ZzG/ysnKoEwSM8qenXJ6g+lJPq2+Yi3jMVshPUAOV5Bz2HBPbjPWpftBmUIy8LtIkI2HJ5JyDnBAGOePXoa5m9bWOa2l7kH2MBRJHIgzwUdcK2Bkg4x6D35z6GgwxyySi2nBZyZDHKOcj379T78HpmopkOZGZyH3EtzuJ98nPr361GI2dhAqBjnAUDk9fpmqVwuWHijjuJCN+zkqD8gHHcjOcDP5Uy3lIKvPJcMpJADSEqTgA546cgH8KdayL55j1FpHhBw8nO5MnJLdSck89+fbBuxWzoxVXVo3IXegBxn1xzxkZXHsR2rRMC1YxW894XYGVyuFGMZOOW4HI/I8ZzjONO2gM9vOkH7uONshARgE4yAobLDkAHjGT3POIkcZl3wRK+0eYpXggY6AnAOP129u09rPcWcsB8ySUISJMrjYCuWVsfXqegB5rRvQER3GnQKZSINhwUI3DBft9cnjj1HoRVO2xLv3IXctlmb5iRjBJx+PPPOfWt+/u7q3uUup8Oh+eN8hWwQvzDA+XILcY4wT3Fc+DHPdYWNy6tsLDgZIOcc/X06n0odt0JlYJ88qo7FCgCncFBPBAI/zz6YqcABkWJWGW+YlASvqMbuehHPX61NDOlyH3xyLIrhnYrywyclsnk5J9/0qVvkjJkkm+6wcqig7ccZyccjt7dc9Z6iLvmz32hxo0k3lxTZO3BYAY2g5xkDPX+gqiZbi1Do7SEuQ22QZJYDHpnjgda2tHl8uwuo4vuklWSYEnHynjaRjlTg57c1h3czoZYZTtCnByc4Izk47cgj8TWWyYNmXKcg5baMgYyTwc81Z0yImZwdrEDaOhw3PT1+v0/Gq5BUsQFGNgwPfI79e341NahonjlVjGQR8wGRj1x36dPahIhGy8NzDOgSSNd5wd3UHuxPT9SBRdyvPNIYwdgQDceOmABx+H4/WpbO7l1BZVnKJNkIkm7aSSME4z1Gf1qg1pcwytMu5jg8kHJPAOeemf1xRbW6LL0SvkBnYlX2nJ78dOv8AOrURMN5BHI8YWX92zY3BQTgHoTx14/nUEEHnwRzFQpdFXLtwODnHryD/APrq21zbTSGKSEwsnybcDcy9+R+R47n1rT0Ar3EiRyBAsikHKO2Dye/HGePp65plncmcbpNrMo2t6YA7YPp19KluoIljYxnaSu4YbJA44yPY1GqxpDJu2tIygtlgPyyOOM9aYCXhik3MwZ3ZVPy9sADGMeg/zioTboYRAqqTt+ZxnPTkn2/xP4WJ/KCbTycbSxbI7nj0/wA9TVdkM2nmRGyOQBuwTx3+mO/rxSd7gVrVZbacvC25dhU98g8bSO/PP4Gs26+XEcwLKG53rjB/X0/StG1yTdMZVUoFAY8ZJz+X9agkixlyglVj1Ucf571n6gtDMSzCtloh8w+UDPOa9U8J/aIdHtzdhdgU+Rk7dqYG3cPU4J9xg1w2j2RvNbgt0c7JHIcKP4B1+h4+n0r1JIFSPMe3Yq7cBRwB/wDq/nWtJO929Drottal5kVWJ3FQGyGHPX/Pb8ar3dp9utZrZy535K4528df0FXiu9iFUnpzmoygKoduR6nnPNdDV1Zmh41rGnz2l9Ml0GIBwrjGcBeB2B6D9etZYUjDEBok5baxAI9Dnp0IHFeu+JdHhurSS7SLMsYySoyxXI4P8+e3fjNeZSxuZo5I4zHMrEElF684GDxg9CP/ANVccqfKzkknF2ZRjjIwxjAXdjcCGK85HTg9/rz+EUszROuwqGHBU556jn3wfwq7I8nnuLhBG7BRuVcH0JI/PpSXFjKENxGizQEYLqNwUADg+jcgcgfzwrEkS/N+8KDy5WYYbGcjHGehxn8f0olaKTHmy4+bLEoNw57888Z4z/jVeRCuVB+7hflA57nOOuD+PT0p7HcMODHGM/L29OOOP/rd6aAkyWYbzuwDht3Azkjp/LPc/SrVrJcrte33oNhBGQ2R0xj/ADycj2pxfusyYODlOmFxjB/Hn/GrdldPtmiRdqOOG2bunUgnJB5yR056dKoRctb4iZjcRiNicBt2AM5OM9QMYGeRzyR0q/c2ZDSIqFicbFJ+Vl3c7ST35xj14NZLzJLtjEBVlzuHG0ZHGPQ555/pzPHNPGc/d2gBxkYOD0wRg9eje4qtQJ7nyJrOJZAwltyESPr8pzggZxkc8n1x1qjGrKzNDmItgh3IHHQgZ7H/AArZlvS9yZbyGO58xy3mAZdAck7TwOrKxVh1UH6Ub22aK6JUR7AoKSxKyh1xgEA9PcdiCOoNJaaMHtdFW3TyV5dlmOAHUAAg8qPTt1+nvVlUhlYqYpC2DkDaob14/ujA9fw6VSEymJFZFbHCNIxyBjAGDgDoDwfTOe20ypFCZo9x3jzGUBSMnoME9evfjAHPe1YQyCaM6ddB25V0AQkEDhsYPpxjnoKwbu+jYNgkvkEE9B1J4+vNdFARf2l88QOY1iJATbhcPzkYH/665V1LMX3bSCPmwe/9KyerYMjj3SfK20IB1PPPocfTv+laEBOzYGYjJyMYGMduee9VUQsZSWZlReOMf561padHLFK9wxxDH8zDruzyFGR3/pSbtqwHS3MyG3trdtj7S8h28EnDceowB+oq9FqCRQGGRPMZmGGDjAGOeefbgcY4rOe9lleRHVQkjDCrGM57Dgfz9ajG1P8AWEhF6FhjqPcU4p21C50zrZSxq8bYCEshI2qo46e/BH+POK1wUuJgSoSXGA6nHT/6+B+FRLaygYRzz7YODjn07VZREd2JZmU87j/Mf57Yq0guUWMrsVyCvYAAAn1GcVKiESFI3JYNkZXqMc/ligRBGeNRucMMAk8eo+p47f8A13OGXHyiMqRhi+3aw6HP60mImuLNUIjkOJXbA+U8Hpx6gms+FprESkgFRhwjnBz759h/Krl3JKhUAEEMCWVAdp7Dn6/Xnkmq5njlWQsuWJIDIMBwBwSO3+fajVjKltJbSzLFcxRRBT9/LbSMc54PPb0/AVbnsljLRpuYdVJbovFUJ1EiqVJIU855H1qxFIEtGhJG9SfLycc46foOevPfpULRhfoW9E1mw0bWjHNuEW3aJlydhJBPHXBwPXoK9FQiSESqRJFJ91uCCOvBHtXi+l6bf6xqJt4oy0zNlyRwg7k+gH/1q9i0fT103RorKOQv5an5yByc5PH1P5V1xVkd0FaNjbVUA3jJG7jnlT/+vmoHdVbIDKVOST/SpGRmUkbcYxzn/IqN4sLtZc5HA6f5/wA+tWMx/EF9cWdiwtyoeb5PMkI2KMHPXqfQfTI9fPrd4r7eBMgvvmZVAwJOcgBemcHt6epFesPDDcROjx7lcAEHp9MeteY6tb6HJqEosL1S3zEoWIxjI4LjDc+hJxyD6c8073OeqnuZss0AEiyKryxMQdoOW789R1yeORk8EdM0tJHK0sYIZwef7uT0Az6Z7nqavNbQwSxxoyNJ03ZIXBPA6g9OD7HFV42X7QGiUoQSWJQjjHU98c1izEfLNAyqs8axylziSJPvDOAWUYHryPypkXlujtt34ABZM8n5sEnqDxnHtzUc8ThVMZZASGVX42jHb1/D+tQRyS20gdHkhBwBjkHp19QcdCD+NTqGhb+wMzmSM/Ki8FxjJ9M+tQSRCOcKJDFuGdxX8ecdvX+VX4L6KSzKXK5U8h0G5Vx3IHI5z0BGSOgFSneLou6yZxiN9p+fHQ9ecYHQ8e9N7pgVI7ZlKoflkGF5x+v68c+lSxcSQxF8hgCNp7njBOOucdKdEFlEm+Mk8nIGAc9sdAB8x+h/Jtxny9hjCq6s22TIPJ7e4/ka2TAuR37yyMuIXkILNlAOSeQOxx6ce1TWwN5ZC0mUblBkhmdsMCcZQ/7JOD7HnoWNVdsafNKI1GdgXDY+6B6d+Pz+tMaberIiLuU5AVeGz3B64/xxSlqBXmjnE7K0LKqMQwxjafuknPTpz0rWsbmTy408qMr0/eHAUg8AHPTOf69aLh11KF5mYDUoF/eJ18xAPvLnksuDkHqBu/vVlWrytcxwlcYwAMnGef559KSYjWlhayfUk8vy8wFl4z1cZB/UVznkt5vz3BMQPJUdR36e3866jT1nvVukuSrlrUkOhU7cMpJ4465/yK5BkaKcYY4yBwce39KjW4i1ZI8tyIpCTvPLtnHXOSauyTSCRIYmPkJ8oDDuSCT+g/T3pscLWlqQB+/lHduUTj8icZ+n1qIsFIYsQcdalau4FqSKORCPLZZQQ2NnGOeAfw/z3cSInLnLYYFsnLHHf8/5VEs4lBJyyjByfUnqefapkh+1OURSzAZIVuAOP0/StFpqxvXYuiXypGEe4qvUHuf6/wD160NKTzBJBNJs3LmNpAMg5xgcd+fyrMdkTBdZCyqOFIOD0Jz659vxrWt3t7mOWIxKnB3Nzn9fpnqewqk77AU0sJlkaQNGrk8AvhsjvnsajnhuJGeSYDc+WPlAbcH0GcYrQuo1jwF4QR4BHUjPX6nNVpyqQJIOWRBl8YwfTP40cr6hYqxLmN0lcbVbCgjgEZ6f55zUE4CZZVJ29HVzzz/+urVoqvayGcyElmZGIJIA4A/T8qpNs3smTsIHJb35/LP6d6YiFwrSFTuALff25wCPb2pLuBpJHVCpKEkjIyP/AK3+NaOgMk9xPbXGZFKFowxztI44P0P6VF9jabUo2t4xuLAYXgHjn+vP+THL1Ad4fXUF1Rf7OkcO5Al3L8rqCMlh6e/XnjmvTIlDIqoMZ4Ib/PoKztH0yLTbIKyqzv8ANI6pyT/hWiNqBQQDxkMD1x61tTi4rU7qcXGNmaC5R88AfxY5P+fpTnwwGFBYH5W9z+NOMe0jH5MtNZeQGclCfmx9K2GcV431C9aF9Pt0lghK/vZyow+eNgPp1z64x06+ZmRIpQ4YB1kOTu4OMccduD+de7XVlBeJLFcQq6uMPkZzjpjPua888SeCm05XvLKIz25djtXkxjvn6ev5iuKpTnzOV7ozqIwrdWnAjmukTbnkyAbeOMD6gZpy21ojxy743YZV1DDYP7pLZxj3746etOBJIwQnzHvzkEcZH15HHv0q1HNHHBcIyndKONuMAA9Tgf73p0FSm2c2g2U20NwjGZZFfILqN3bHbOT7e2e+BRvljXdMsglDbSvl5C++cnOfw7mgSNHIJUO1kO5SjbSPTHuPYD+oSJGNs0Lx5Ab8Tntn8elPV7gQyQzRMfL+RQcZDDdu5/XqOOOnryW08sO4xymPd8pkV8YHpjPTnvTZYo4492VAIARQD8wA+8Py7460m4oyxy4UocMhG0gZyR3OevWpHcvRag8MrtLDEQThsKExgjgYGM8jkg/4247q2mVY0kIBbO2RSdq8/KpGevPYDpWKcOd333C4x3H+PTt9anhKs6OpRWY5AxtKk9OeB70/QRuyWAmlKmRog+VVs7huIB2gg4J4x1696z5op7WeSJsyZXcCG3FT3Of89qhh+0QMPLLxsygBgT84HGBgf5xWhJO94hjvlwyDahij+bOT1Ge2MAcdRSc2txpX2H20zGVWi84T5/d4+XB6+/f6fqaLsKZYruABDHgSRqP9U3Ygf3Sfy6emUjTdGFE6Ry4IBeIgEc8gDcMY469jR5dxBMCfKO8H52mT5lPUMCeQah1VcLGjp0L2F7JIWUrNahh0Of3kYx9Kx5bWAk3JH7teiM2dx7L+Y5Oen0rrtOtEms7mQyRiK3gZd+/e8eWVsHruxtOPb8zz97BZTXKpHPM6xqUWHG3p3ye/4dgKHVT2BxtuZfzTSt5uWJOWGdvH9OPSp3sricExw5GN2FHQZIxntVqM7VdreJFIyN20MWXIHJOQamaWZk2vI7gYPOSAB6ew+tWnLpoZ6FRI3sCbe5hLyMAdin5ccnn169vz7VPHcn5oz8qccKBwff8AzmnSLslbyi0bEDPlsQMcn+lTQRzMCEdSuVVyIwzHsDyPbOeOtKSa1ZS1ehSWU/aZVZGJJ5ycA9j/AJFTxMwQFG79jjIA/Xr29TU0MkSXRikiRSPuPvOGYdjk9xnkd8USW6QSK5R92MbTJxj8uOB+laxdxF2K4e5jCSj7qZUqBxj/APWaoTyrKZAxEfX6DtxT0uJLPLJCXOD/ABcnv/d/zior5FySAHUklTu6AD/61W2BH5UkVqEOBk7kBGBt5I+uc/5zUWx54piAAUOduCQD357duvXn3q48r3unJME27GERXr0A/wDrcGqO5g8yuCQ3918dO/45qZPTQkZZieBmuiPlClVVTjdkYI/LP6VVXUbmDxDbzyzF4kdWHljA2dwB9CfzrYeT+0JEiSAo4UKFXuMEDt9M/lW1ovh2VL5Lme2hVE52yLnp7HoffilCetkjal8Wh1yuFxjK55x6fSnKweMqybcjGc9ffFRcfdyAoHH0xU3loS2fvZ4A7V1nea0rGNdxxxnJJz/Timtkoq7QBngkdu1TMC6AbSARjB71Fxt3BV3DjJ6jvyaZmQopJ6dAcg+1OWKNmO9j16CntGwDKzfw4zjFUNSglmszboodHIEhwSCo5wRkHB6H2JpPRCbsrnA+K5tN+3PPZW65wd8hB2ynOeP9kY69+3qYE0SG7sUv9N8yS1nHzLkKUbuuTjp0z7g4I4q/f6Z5zCFbcozLsbBypP3ixxyF5z9ePaqNhHe6S7Qw28TQs2WOdzAkAEAjpwTxjFYWSd2cjephS2jwWTzWry7AzL0JIIIyMjv0yB71Qs0cTrDtJinYKARj5iDt74HPv/KuhkutQ06Ce0Fvb/OM7yCflIwe+QSu38vcmqjW81xpyyRRoEzlpFTPyg4HHPv/AJzUtdiTLvY38xiFChTtZRjrgdun+FTtYK0v7mJguzdtkXkIRkHnvj9RxVy2nvb5JvtNwWeJl2AqFOcH+6M/wj9KhntVcb2ZpELffLbj06nP4H86loCrHGhdU3xqsjDBUZwRxzjkDk9ql+yQAonltkD53JypP0z05HOe9W0cwS5nUTRlNgDN93jGeOp5I59fY10GjeGLnVNswRrO37GQBsjBPygEZHTrxzUKLeiGk3scxDBcOHHmbgFAVFwN4zgZXgHk/Xmt618HX13ChdfJhAyCwI2seeRjmu903w9YaWo+zR7pB0dzlh9OOOvOBzVzYRGcrznJ9uPetY4fubRo/wAxxa+CD/rDeeQxIO1Yy2B7H5fWr6eDdOmdGkknLKANqkbSPTBBP610LNgDbkcY/wD1U8BfMHzEEjB7Y/z/AIVaoQ7GqpRXQjtbO1060jitohFGoxsHOR6k5yTjj8qpzeHtJlcyPptuGY5ysYHf2rVCLv8AnAyB3GcUrRkEkMo7Z/z7VryR2sVZGUNJ09QRFp9sqls4MAx196nGl2DQsos7fJGQfLUdOfTtVho1kdh8qBeTgcUz96GwzFcjOccf/roUUtkPlRmHRNOcMrWqRk88ZXd+AqrN4at5UZYHeNj0zyMf0/OtzbuQl1UDqKUIqMCyEKQCoz1pOEX0JdOL6HDaj4Z1GELhPNEeNvlEsQc5+oP0rNnfMhE0Tj5sjjk+3NemBiv3yoK/dz2qN4xNHjjHdSMj3qHT7GToLozzl+bpkOPLDE4z1+n4fzHpVK8EssojhUk5OFVe3T8sV6VNpGnzD57JN20nfGNufyqg/hqzEbGGV4twwcnI56+//wCuk4yM3QkczYafdHTCIofOLsSQATgnA57DjB/GpYfCV5cXCtcEQoc5wdxI444yP1rr7Cyjs7VLdDuRcnJ7/wCc+/SptjbWyQGC5571ahpqaxoLqZ1ppNtp0Y+yqMnhnYZc9Kto22Q7Rkk+vvUvBYKvygc8/wA801YiuDlCeV9elUklsdCSWiAbfLaMbmJHbBxz/wDqqdAGPHBPBO2omGxgFU+u7P8ASptx6HhgCM55OaYGqoyc9OeB0zRhlk4G7jJFObKvnkJjJ4HA/KlOA2S2Qe/QH/P9KZA1gclWIxkYPqahCLldoIB9uakYZwB95eB609sBuWxxzimBXaJGlMjxq0i8bmAyPTn86z73Qra5TYAFO7duwTzxnnrzWs6hdu0DAHOajcA/MuCT146dKTSYnFPc4HVPDFyZHKQmaPBIKPuwfYYzj6D86qWUE9pZSW99bPaiN9olCsiuH/LnOTx2r0Xdj5jycnAJ61U1DTE1SzFuzBAWzkcn/PSspRtqjGVLseY3djHI/lWiyZ4k3k/z5xx6EetX9O0LULkxPDCjKud80o+UEcHAPXtyOh54rurXw9YQbMxCVlG1PM5AGOw+vPOa03DMuSw4/MVCpt6yFGj3Oet/DNnbO11cqLubJ3M4+UHJ52+v1z7VvrhSgwRnrg0wrlhgjHHB4z/9bmpGOwAAtwOoPTBrdRS2N1FLYaxbgD05B57GhlLRhedwJwT/AJ9akY4AK45H3f6j24pspQMFc4P580yisVZlcMeST8uOBUMKuuQXJPYkf4celWLhTG7Oo6jJAJ57ZqM8RqXAGBjIPBP+TQUSjKruIBJyFPXFSLjZnBznOKjbJxwOcDH8qmyTtfLemPUdOvp1oJIufNJwpDYGCvTH9OtRyqxTaGAyT9COf8KkVeuGCkc9f8/lUYODsCkZ5OBwR/nFBQx1KxsMgdOc/nQuWXrznIz2qcL1GMehHWomGfmIIwMk4/PNADWBALA5GOgH+fWmK52nGc4OCegqQ5dSDjHT8cd6TCpIcZx2yOv+TigBpdnUScMze3Ap24EeW2ARzn8/58U5GzFkDAyBnoRQvAz0J7D3oAPuFRyd2O+TULriP2zjOOuaWUnaQybgeeD7U18uAuPlHfPT8KQETMoBQ8gDgcCnREltwXI9WpFTC9MrjA29+O1O+Y8Akehz9aAAvunCYyD+lOlOFwuMnGCB+VJCp5JAPOOO3+eaeSAuzBLDkk0Af//Z",
  "imageHeight": 256,
  "imageWidth": 256
}
