# Supplementary material for: Deep-broad learning network model for precision identification and diagnosis of grape leaf diseases
Source: Front Plant Sci. 2025 Sep 10;16:1611301. doi: 10.3389/fpls.2025.1611301 (PMC12461735; doi:10.3389/fpls.2025.1611301)
Supplement: Supplementary file 1 [file DataSheet1.zip › B_r00010.json]

{
  "version": "5.4.1",
  "flags": {},
  "shapes": [
    {
      "label": "leaf",
      "points": [
        [
          122.45196211096075,
          221.234100135318
        ],
        [
          127.45872801082544,
          227.18809201623816
        ],
        [
          135.17185385656293,
          228.27063599458728
        ],
        [
          149.9215155615697,
          230.57104194857916
        ],
        [
          164.8064952638701,
          238.69012178619755
        ],
        [
          186.05142083897158,
          249.51556156968877
        ],
        [
          194.30581867388364,
          252.89851150202978
        ],
        [
          195.38836265223276,
          253.03382949932342
        ],
        [
          196.06495263870096,
          248.9742895805142
        ],
        [
          196.33558863328824,
          246.53856562922869
        ],
        [
          202.15426251691474,
          247.07983761840325
        ],
        [
          207.29634641407307,
          246.13261163734776
        ],
        [
          223.53450608930987,
          241.80243572395128
        ],
        [
          229.48849797023004,
          238.69012178619755
        ],
        [
          225.69959404600812,
          231.92422192151557
        ],
        [
          218.66305818673882,
          227.05277401894452
        ],
        [
          230.97699594046009,
          219.47496617050066
        ],
        [
          236.3897158322057,
          215.28010825439785
        ],
        [
          238.8254397834912,
          214.468200270636
        ],
        [
          235.98376184032477,
          210.67929634641408
        ],
        [
          230.97699594046009,
          205.53721244925575
        ],
        [
          228.27063599458728,
          203.77807848443842
        ],
        [
          235.4424898511502,
          199.44790257104194
        ],
        [
          237.8782138024357,
          198.50067658998648
        ],
        [
          232.3301759133965,
          193.89986468200271
        ],
        [
          238.28416779431663,
          184.83355886332882
        ],
        [
          242.74966170500676,
          178.06765899864683
        ],
        [
          242.74966170500676,
          174.82002706359947
        ],
        [
          234.63058186738837,
          172.51962110960758
        ],
        [
          224.75236806495263,
          171.5723951285521
        ],
        [
          230.16508795669824,
          158.9878213802436
        ],
        [
          225.02300405953991,
          157.49932341001355
        ],
        [
          218.39242219215154,
          154.79296346414074
        ],
        [
          222.9932341001353,
          150.86874154262517
        ],
        [
          225.15832205683355,
          146.80920162381597
        ],
        [
          228.54127198917456,
          140.85520974289582
        ],
        [
          228.54127198917456,
          139.0960757780785
        ],
        [
          218.2571041948579,
          137.33694181326118
        ],
        [
          216.4979702300406,
          136.93098782138026
        ],
        [
          216.36265223274697,
          127.18809201623816
        ],
        [
          217.1745602165088,
          123.39918809201623
        ],
        [
          219.47496617050066,
          116.09201623815967
        ],
        [
          212.16779431664412,
          116.22733423545331
        ],
        [
          210.4086603518268,
          115.95669824086603
        ],
        [
          212.30311231393776,
          103.23680649526386
        ],
        [
          212.57374830852504,
          94.5764546684709
        ],
        [
          214.33288227334236,
          86.99864682002706
        ],
        [
          202.96617050067658,
          90.24627875507441
        ],
        [
          191.73477672530447,
          96.6062246278755
        ],
        [
          190.65223274695535,
          90.38159675236805
        ],
        [
          188.21650879566982,
          84.96887686062246
        ],
        [
          185.23951285520974,
          83.88633288227334
        ],
        [
          178.6089309878214,
          86.59269282814614
        ],
        [
          177.52638700947227,
          82.12719891745601
        ],
        [
          175.36129905277403,
          77.12043301759134
        ],
        [
          173.872801082544,
          76.3085250338295
        ],
        [
          169.40730717185386,
          78.47361299052774
        ],
        [
          162.91204330175913,
          80.3680649526387
        ],
        [
          158.3112313937754,
          70.8958051420839
        ],
        [
          157.22868741542626,
          66.56562922868741
        ],
        [
          156.82273342354534,
          58.17591339648174
        ],
        [
          145.99729364005412,
          58.44654939106902
        ],
        [
          143.83220568335588,
          43.02029769959405
        ],
        [
          143.29093369418132,
          28.81190798376185
        ],
        [
          144.50879566982408,
          22.046008119079847
        ],
        [
          146.67388362652233,
          15.956698240866045
        ],
        [
          145.86197564276048,
          15.280108254397843
        ],
        [
          142.20838971583223,
          19.610284167794326
        ],
        [
          134.22462787550745,
          30.70635994587281
        ],
        [
          129.08254397834912,
          37.20162381596753
        ],
        [
          123.39918809201623,
          47.891745602165095
        ],
        [
          121.77537212449255,
          48.83897158322058
        ],
        [
          118.12178619756428,
          48.297699594046016
        ],
        [
          107.70230040595399,
          44.238159675236815
        ],
        [
          103.23680649526386,
          51.951285520974295
        ],
        [
          97.82408660351827,
          61.96481732070366
        ],
        [
          94.30581867388362,
          66.97158322056833
        ],
        [
          84.83355886332882,
          64.26522327469553
        ],
        [
          77.52638700947226,
          60.88227334235454
        ],
        [
          77.52638700947226,
          67.78349120433018
        ],
        [
          75.90257104194858,
          76.57916102841678
        ],
        [
          70.48985115020298,
          72.79025710419485
        ],
        [
          67.91880920162382,
          70.8958051420839
        ],
        [
          66.15967523680649,
          81.58592692828145
        ],
        [
          54.79296346414073,
          74.14343707713125
        ],
        [
          49.2449255751015,
          69.67794316644114
        ],
        [
          43.967523680649535,
          66.15967523680649
        ],
        [
          40.58457374830853,
          74.68470906630581
        ],
        [
          43.426251691474974,
          82.26251691474965
        ],
        [
          41.12584573748309,
          91.05818673883626
        ],
        [
          40.58457374830853,
          95.79431664411366
        ],
        [
          39.502029769959414,
          103.10148849797022
        ],
        [
          31.11231393775373,
          102.28958051420838
        ],
        [
          32.05953991880921,
          113.38565629228687
        ],
        [
          33.27740189445197,
          128.13531799729364
        ],
        [
          18.257104194857924,
          128.6765899864682
        ],
        [
          21.234100135318005,
          133.95399188092017
        ],
        [
          24.481732070365368,
          142.20838971583223
        ],
        [
          23.534506089309886,
          146.80920162381597
        ],
        [
          14.874154262516923,
          148.9742895805142
        ],
        [
          18.798376184032485,
          155.60487144790258
        ],
        [
          17.715832205683366,
          160.20568335588635
        ],
        [
          4.319350473613,
          163.04736129905277
        ],
        [
          7.702300405954001,
          169.40730717185386
        ],
        [
          11.491204330175922,
          179.2855209742896
        ],
        [
          12.979702300405963,
          183.7510148849797
        ],
        [
          16.497970230040604,
          188.89309878213803
        ],
        [
          7.8376184032476415,
          196.33558863328824
        ],
        [
          17.445196211096086,
          207.0257104194858
        ],
        [
          22.181326116373487,
          211.35588633288228
        ],
        [
          15.956698240866045,
          219.47496617050066
        ],
        [
          32.19485791610285,
          227.59404600811908
        ],
        [
          42.20838971583221,
          231.6535859269283
        ],
        [
          48.297699594046016,
          237.2016238159675
        ],
        [
          72.24898511502029,
          231.51826792963465
        ],
        [
          87.53991880920162,
          226.91745602165088
        ],
        [
          104.58998646820027,
          225.02300405953991
        ],
        [
          119.33964817320702,
          225.83491204330176
        ]
      ],
      "group_id": null,
      "description": "",
      "shape_type": "polygon",
      "flags": {},
      "mask": null
    },
    {
      "label": "Black_rot",
      "points": [
        [
          87.8105548037889,
          129.21786197564276
        ],
        [
          93.49391069012178,
          127.99999999999999
        ],
        [
          99.71853856562922,
          129.48849797023004
        ],
        [
          104.45466847090663,
          136.79566982408662
        ],
        [
          108.37889039242219,
          143.42625169147496
        ],
        [
          106.75507442489851,
          148.43301759133965
        ],
        [
          100.53044654939106,
          153.03382949932342
        ],
        [
          95.52368064952638,
          152.22192151556158
        ],
        [
          90.78755074424897,
          149.51556156968877
        ],
        [
          86.86332882273342,
          145.18538565629228
        ],
        [
          85.91610284167794,
          137.33694181326118
        ],
        [
          86.59269282814614,
          132.19485791610285
        ],
        [
          87.1339648173207,
          130.43572395128552
        ]
      ],
      "group_id": null,
      "description": "",
      "shape_type": "polygon",
      "flags": {},
      "mask": null
    }
  ],
  "imagePath": "..\\Grape\\train1\\B_r00010.JPG",
  "imageData": "/9j/4AAQSkZJRgABAQAAAQABAAD/2wBDAAgGBgcGBQgHBwcJCQgKDBQNDAsLDBkSEw8UHRofHh0aHBwgJC4nICIsIxwcKDcpLDAxNDQ0Hyc5PTgyPC4zNDL/2wBDAQgJCQwLDBgNDRgyIRwhMjIyMjIyMjIyMjIyMjIyMjIyMjIyMjIyMjIyMjIyMjIyMjIyMjIyMjIyMjIyMjIyMjL/wAARCAEAAQADASIAAhEBAxEB/8QAHwAAAQUBAQEBAQEAAAAAAAAAAAECAwQFBgcICQoL/8QAtRAAAgEDAwIEAwUFBAQAAAF9AQIDAAQRBRIhMUEGE1FhByJxFDKBkaEII0KxwRVS0fAkM2JyggkKFhcYGRolJicoKSo0NTY3ODk6Q0RFRkdISUpTVFVWV1hZWmNkZWZnaGlqc3R1dnd4eXqDhIWGh4iJipKTlJWWl5iZmqKjpKWmp6ipqrKztLW2t7i5usLDxMXGx8jJytLT1NXW19jZ2uHi4+Tl5ufo6erx8vP09fb3+Pn6/8QAHwEAAwEBAQEBAQEBAQAAAAAAAAECAwQFBgcICQoL/8QAtREAAgECBAQDBAcFBAQAAQJ3AAECAxEEBSExBhJBUQdhcRMiMoEIFEKRobHBCSMzUvAVYnLRChYkNOEl8RcYGRomJygpKjU2Nzg5OkNERUZHSElKU1RVVldYWVpjZGVmZ2hpanN0dXZ3eHl6goOEhYaHiImKkpOUlZaXmJmaoqOkpaanqKmqsrO0tba3uLm6wsPExcbHyMnK0tPU1dbX2Nna4uPk5ebn6Onq8vP09fb3+Pn6/9oADAMBAAIRAxEAPwDY8s+cWAO0jH9f6/rSbyCI449rEZGcnjkjj8B/nNTQl02s5RsADYAMADk5J980jQtLKArYJGSCwGQPUnnripOggVdrx5CkliuB155ycdeMVaR96suSiZyo6nJPXqOfwqJl8srJuYEAq3UKDz6+/wDSngMHbzSx3tvEjEDhsnjoPQY7jv6gEokeJWd5WYDcGZ88nJIBHbqaRw+FKqEmQ7SwbIUnnHtjgdu5psYcEujNtc4xyPmHrg8jJ4+nrxTyqYYxqoLMOT3bnpx16+/50ALkgIxlLkc7W654/X6//WqHZlg3mM2M8s2Rnnj0xyDk81YkdzGrOp2k7yXzgnPoenfj1GPSmOZGJXcAw5IxnHHoPpz9KAK0mGZyy7XKnYDxj6n8MHipyrNG8hjDKw2x7uTknjqOeOMUlwpZSitkFSCSBnBYDH5gAfXtUduEjHlouME4yvU8jJx37dPftQAwuIJUbaWmYYCEfe65ORz1/wAmpSEzHbiHPzMN6sMD5s9uoxg/5FSmNwHMcwEcqgghepzge49+B396gxkiRlZiXDJsBwBnpgZ9h170ASb4/NCCIgy8hR29h07d+vPtTZlkC5jjkJWM5AA3EdOR2+tL5YRFLZZQow/QYyOOuD2Pb/GWWTfIUZQM/LnO1gcfxHP6kUAQQKwRnjDERkbQzAHbz17Y47UqgZVSjAqR1YgDII9e+P6VIWWOeQq3lLkD5AOT+PH+B/DEUnyuFD70wFAHGM9Rx1/+sKAHSb4874cDksOdi/dB9ATz0phSKFt6hZPmDL5YI4HOfr+HHeqGq30ejWct9Kqyr/Cv3cs3QD/PTPFcpoa33iW9muLu5uoLeFfkFuxQBu4BPB4JzznkUDsegJLEFHyh2Y5EhPzZBxwTxzweRnAFRRsJo0ii2kvwGyeoxg44z/n1pkLRqBEoIVFHzO4ZuBggluem3P4ZqdUlUOisFw+1TjIIHoe/Wi4hrRL5Rw2/PD7ue3Ufr6c9OlNkjQTZkLKMkgbwOo5yep78Zzx9attGzFUchgVMhOcbvXkdSDUBCpGqFJFyRtIH8WeMZ6HP5UCCRFWEo0JMbMW2uSAeegz06dff0FL5UUJLyea69V8wEZGTnPGc9fQd/XDWULgHh+g2HkZ/n/Tnr2VojKkThSwZd29GHPJG4E578du9ADi7GMxwSkJjyyuPmHQ9TxkH0piSZUxsiAIuAu/5QPQ84/Ljgc96WC6kONipjzOG6c46dM9ckdueMHiiaMyRO4bDbsKXIJxnPAJBP3euOfxzTAJAPJkCJ8xAOB39x759+ah+R3ZIs4MgXaCSTwByc49c4HYfULAskhYwr0/dsByTgn6Z4z0HbtxUPlCHy2j84OMeWRj1BwPXrQBMXEjsWyzbRhtpLHgcg44+o9D9alnGYigDFuQ2eQTjt6sev8sYp0XmBSy7VjBA3tlQ3uBnjjPHPA/ER3EgVig255O453En2HbOOnPqaAIirSlcYTAzuAyT36n6Ht39wKkaD9wu1WzIo5iIJx6jjPOc/jRFloJERtpI2gbtu4cjOMdeM49B61I8cwRVjCt1IKbSQTz2x27ZOO1ADZR5bFRI3JO5yOOevp/hTEUHkqQwO3rwCMc8dD/h2p4+dlwNrL8wPqeOfTt79vbLGyrckKBkhiOcjr9D/jSGICI3YFhvwSrKN2ee+MfSp5mUzF0U8HbklhuwMevbioi8O0Rh8buQjkjnAOT/AHep6880biXeOJw2ANkSYyBxyPUccevegBz7Y2hHy8KMqFY46gk9M/Tr9aRd7zBS6jaNu15CcgnkD07VNGWumBKnzAFAZsE4ORjr6n6dPQ0jmOSVRjLIpII5OMccjnnHIx3NABPEURwVXJO4ccYIAGMk5psodUZGG4jG0biSDyD344/lRIyNGOCFVuGKbsHOMdz1/lUgC7F3AM+SrAcKzd8dgTQBAgLNvmLAjpkdO+fUU8RiRlaTCiI7c9MkepPPt+VKoVVBQ/cUquQOVI557nHr0x+VeQbwfuMMDAjOBkcDpx2z+H5AE7ASxgyuAOFBzx36k9MYI96RgsaYY+XIAV3O/I/M+vX2zSvHGUkjOxVbcclgxz06ehGOv/60jAC5kjeNgQMBsljwOnT1PH/1yATROsbSBJGc8gAADPv+p7dOmcjEEYcrkuC2AuznIwePw4A596k3k/P9mAAckccEZ9AP/wBfNQxgq4cysXYcsAOFzx68c/rQA5ZCUwW3IzgE5GWIHPPpz/8ArNNjDoMiMNk5AxkYxj+ef1qRTFB5pjjk5A+X+Fjk9yOTkVT1G9Wy0a6u3MIlWLczAfLvx8gx6E7cfX8gDz7W7u78T+IksYiHWORooSgz8ueX4zkYHr0A9K6XULmHwxpK2FjEUu3JEIZQzE8HeT9O/r2wDXGaDrUWizz3KxGe5eNo1ydqRg4OT1J6dOPrzVmyvLjXfFFtPcgspmBKAdEz0A6f/XNc9apyqy3FJ20PR9OtDaaXbRuWWVUAfKclyN5PHb7xznnHQ1ZabdEB8hCk4bA+XsegHoe2OnFRSxyCM/uM7hwEYDAB/UZ7/wA6nljjjjdJBtK/u9g4IbjHc57/AJetbRVlYBUMaxltgDAk7gDgjPQnPfPtnsRUce0rlSu1m+6D1UEkYHXp/ntT3ObvIXZtBG5v4jnpnqTxSTgsAu1PLIbKt8xYE/z/APrelUA58iQ7iWi2MDuPIOQR7ntx2zUcv7tsFBgYUoxIbjHtx16cd6tSCB9rhXDLtBAcMGycHAxkYx39e/OIMxj99DuYsQWLLkg4HOB9Cffj3yAEgVH8oMdhPITAyT3yRkHmnosMciTAoQ+SNwAyvt6k8c/40Sx7WZoQuEIxFgEqcDP5c8dhgUxpCjfM+XUAAZzjJPPTGB+OcUARxuwjIJhVXViVKAdCe44GPb0pZlnMyr8oKDHykHOTzx2Gcdv505tks+c/vAOrDaB36jrn29aa0RkRV2jcR0JHykYJHJ654HY0ANYqZZMYlWM5ATIzzjaeMDGQOuOv0qQRK74VCih8HcepJ+6W6jgfiM/irLtkdiropJzxySfbr0NOBQtsLMFLgAtnIOf58g+9MCIRAsvzsqsCNrDDDockenX0POetRmNBJI0r7imNpdgFA49vf2qwI1uXVWUkctkLk4wSOOg9T/MUu0tF5m0F2JKhcDHpg+mOKAEkwylI/nbjPzZBPPT3FRSo6ui4V9x5YDOeh+g+n1qQs00jAwsVkJ+4FJB6ZGPcD8h60sRDq8ewkf72AvP5n6+/SkMiZ9hZZlDhWHTovJ59D7/QUokaWaT5d7FiB1+Ufn7j1/DNNXywGEeSjAbVLZHXPX86S3Mkm0gbOSwBI5GMYGeuck0ASNGI2JGNjjKlm5AwOhx37/z6VITtQOqjD5XB43jnn8Pr36daj8r50R2JJbcVBxknk54/X2OaR2eQDj5V6KWOD25Poc0AOaSF2COAS4wBKCF4x/n0IPXin+SZgTzt2kMpbDKMDOOfX8RTI3VY/mUeYMkAc4A4HP4NnPr9KlllUlDNHs6AgJ09Tkdeh6fTtQBXkaR5QF/1iEEp0Oenbr9KkiyW3EHyioySeAOO5HfGP8aiMayMAsgAAzuByM8c4A9M/lUqlvL2u55YKfLzgAnHU8dh6dqALDMfJ2rEQrH5SwwVPHT9frzUPzltiZwAwwCflGcgZ/D9fwpZ+VaLcEXcMb0wQMe/bPSiOJRGzKHVWQNkfd5PfA+n+GaAFR3jZfk+dc4YIGDAYxzjnqO/8+Y8gurBJMAMoVxgr3wT+Xp/I09SqTKJFCiMfvFBPzHvwR/nPWsPUvFFrpmoNA1rNL5HyuYVHyN1AHIzxycZ6jqc4TaWrA3YZFKlEG8qScADkjv6jhjx1PNct491X7L4dFrKC9zevgDaRwGDFvfsOT3PpmrcvinSksXvYrlJQCEKxn5yew2nkHg9QOM/UeW6/rE2t3b38yhQ4CRopOEUDAA/mfc+9KUkkJuyuUImJBGQWb1/lWz4auWh160ljdosTJhl6j5hjFc6vD4PTrxVyzupLW8hniChkcMuVB5HI4PWuacb6sx5tbnuMpZ2MsjATEKzAHOCcfhj5vxpyESQqsGEGAQGLD17564Oea53U/F2n6KGWRhJKwVkijfewyS3PZeMfnxVvwrrsev6bLcMyxzrMIjB5hOBjIYk+oB/75NdKdzc3QWiiwgRNwKEdGBAyfcdOc9c0kT7RLErSl5WACqMbegBznrwOPx9KiRllUu4cuykFlJ9QOh6DJ61Y2AE4YE7QUYrkrg84O7gnk/z9aoRCzQK8eXD/KFA2nlRzkeuSM9Onp2fsSOIiQncY93qM5wQT6dfx9KcivDEiOjMQwTC5I6N82ckDsPxP4zxJLn94hB2j94Ru2jHy547e34etAFWQRTXbIsRTghZ87sgDJyffOORnvxSmIsohUgR7yQAd3PJwT3GM8/TtRaRhUkLOOCMHOQRk8cY3fX2pN6CcBSXJ+YDd8xx0+vU+2KAEjTbuYoA7LkFnGT6EY4/T+EHrUoiCn5mSUn7uRkHplhnjHpkf4UsRUR/NuLhQAzHcqn6Y+mTz0/KJiHlZo5SwBOOCep744I+ufagAj3yMWVSJV+YKEHYZG3Ax256cfSnPIwZjuQAncoCgevbnByeh6UDzEBEbRpuO0q43Fsc7gffJ4z/ADqBYlEio2chT5ZPOGH978cH0496YCw7gSEUEFQwBYnJ6449M/jVshHTGVc4BXOVwMckgdSDnr6Gq0URM28kKWG53BwMjoQT0Iz+hNWlaSVE52gochyPmBJ9RxjAoERYidA0zrI59RyTwOOx5PGeen0qNhtJLctuxgnB9cg/QD8qmKgopVflOSSGyQT+n69vzhZfLTK4JbDBfmO33GPfP5UihyxjyjGBKwT7yEA547HHc57460khVUkwpLeZjcPrznjjj/JoVR5kjFSrZw2WGM5Pr+B59fahSkm5y8eMAsGAJB3Y4A78Dn0z+AAeWEkEUf8AEQTxlcenXP8AL1xxVdLgXsIkSRHRsuHDbwxyR2PPIz/hWT4zuRD4ZuEKhGl8tFAOcncGPPUcD36V5nZ63qGlFms7lo1bgqQCp6dj3469aAse0KrRs24krtO1sLyD2x3H4f401ZMuUQk4xwThQSM8856Z6+tcDo3j+R7pILyC3iWQhBNHldueMnJPHTkdMH1rvWmbyCys0aqDtyuBkjHuMgDp7kZ5oAIoiWyx5xkkNgnnrjn/ADirCiRYy2Cse7GXJwOhHGOn3semT+MbmSNHCbREhGR0wDgk46Z49c1y/iTW9T0q8sP7NaJp3EryRMQcgAYJHbB3dDyR7Um7AdSfMYrJkEIcBVGST3OOMnnv7/WpEKfe5A65DYxjHzcdDya5fTvGcGqubS6D2N85GIZSF3ZJ4ViOeQvHHXgcZrYbUYbOz+2XDrFaqN7s4Py4IHPHJPp39DgUJpgJreprpNhJeSb5GYjylyMyP2C5P4njgZrhUkSaN2AL3Mkpdz90PnqfQdf5VSutSutZvZNQnZxGMpbRluEyecZ4J9fw7VRnn8y3cFnUhSm3HXrgewB+vf8AHirPnduhyVal/dQ7XJ9OKCOGMSyjnzBgYPGQSCR64HXnn0rCuHDBNu7AHOVAwe/17VJIRsMW1cAll2gZzwOT1PTpn6VHKVZV2rg7ctjPXNWklsSnpYgXO4+mMVPHv3FkGQoy3X1/lVfj+HqT0qzaKZX2Y3buT7VUnpcohv0kjv5hIQXLbzj35/PmtzwXq40vX4RLzbzsI5ATwD0VuoHBPfsTVo6JazXBLJI7tgEscY4AzgU7X9H06x0CC5tYds4uPKd97fN8pPQ59OvH0rOniItqPU1hUTdj1ry1DbWIbdt6kYAXgD0/i7ZoliY3JQInYruXqc498YOOnvzWHYeIbSXQbTU7u5jjaWAFvNZU3yLkNgemQSMevTtU1h4s0jVNWFnp88s80nIeVWHCgk7c854Ppxj0rsubG0iyR3IWQBY2G0nIGB178Y9QODT0j8wtNKxZdo3ZwrE8AjPTrnHTkfhUKmRYiwZvmUhQchjnIPf3PHpUqwttbaCpJ2sMEjOB09Mg/pTEJIY88NEWJLMy5OPYnOcn/Ec5pqcMHaVy3BAKjp0ycD/PenHo7bF4IyCR8h4/L6e46VBLKB86Puk3D5s9Tkn8fx60AKsYCxAyAK5GHAPHPHUZPTp7mlX5QrCPgj5mGCdpz0z05P6dwabC6gq7IGBwCMAAdxz9BTpN8bNv6R4IkGPmHHfHPc9+KADJlPy9edqDtz69fX/JNEEgWQyAMeh4Qkr7j2Pt1/GppXDorEEhmJYsOwXAzk+me+OR2qHCyH/V7l65weTjAHvwB269qYEoaMysHBwGYBNoPHIxxwTj/J7RpEgDt5ar12nd1Jzxn8DSlYgiSeWFGQoBwFHQjHPP/wBapY8yISihiASN2AQcdPr/AI0CHlXbCl3Eirg5ypA6DsewA/H61VYvI6ycD5sc4GenbrViQyTJuZgfl2hVBDAdjnI9z0pgwiOscqjnbkADODx6Hp/I0DIyBvCNtLoPmVTjC9B9PTP6+sRhCxjzsA/eGemOMkE49TSqcBtmJsZIYDIBzjIHYf8A6velG0blO1CDhl/v/n/jSA474g3cYsYod+JppfOC5GQoBByOCOSMcYODXBR2omiLEkE+2fxrV8W3LXXiG7zvVYW8oKW+7jg49Bu3H8ayIiAq9/1rCs2o6CnKy0M+VHjfa3GOM11uh+NG07w/fWk7SNciIi1fPc4UDPbaCSPUDHHGciSJJmxKSVHICjqPxxgfrUdzocsdoLq3YTp/EqkFgOOffk/5FRGsnuRGonodT4b8dPLd/Z9blDxzMCs2FQKcEANgYwfXt/KTxCrS+MbFFXcVtwwGPduvpj9MVzmkWcE2mlZlLea5K4PTsOPXP+eKuWrXEEhlmujIYY1t7csTuCEscZ7gZx7cD0qZV4yvBk1KsbNLc0NQiXzNtxbROhXJ5BHqOnPbj2xyaxLozNZxQNdztaxvmKB2yOmCR64AwOuPat+IwyYUlfKAOcMBuPJA4OCef1rAnaSRQ88HksM4jD7gF7fT/EfhWSfLpE5oSaTsWTIqQr91mK8MoyAPTHOevP4e9UZJDLbtCNmFUsAkfOMbicjtx3/xqOPzFkOxCzDttznHt6DFPSfO/ZhpHVkwrYJLA5x7YNUKxnRKplDPkqp+bv8Ajjv+lLIm1B24x1z70qtzyQPcdqdKgZmIK7c8AdeelajuUn+VgoABx+fetXSbd2kIGVOM5A7VmGKT7S4OCVYrwcjj6da3tO3RmNcYzgFs54PSlV1jZDnKxvvavDYecmCyyeWSvU5zk5/Cq99ZnUPC96y4822kWVVDAAgBs49cLuOB6d6talI9va2cJ3ojZlkQZyR0Dc4/2xz7+opsJjCRyvveIEeYANxZWHzcH6n/AOtXOocrTRmpWkmcAXZgAzEhRhcnoM5/r+tXNJ1B9N1W2vY9+6GQOQj7SRnkZ7ZGR+NLqely6frE9goMrRt8uwE7gRkfoRWvp3gjV76zlu2jFvEihl83q+fYZOPft+eOzmR6Skj15pYZbZZI5N0blWQjaQVPf6e+R3qdrdXQkOYpEJzGu3OMDkknnt24ryuy+Idzp2j2tnHbJPLHEI3eb7uAflAC46KF5z1/V4+JerfejtrOJ8EFlVucnPTdj29Px5rW4HqMcmdqomJV4YHkbs8lc5wf8R9aiCuk5lyHLEMM889/p3/LtXlL+OtclUBblIhs2NtjGWHvnP5elbngrU9Z1PWN8t2ZbaEeZIJOd2ei5Az15x6A07jsd5seJNsW7aC2ZC5HOCM9OBwR0+lPKFFDDETE4RM4GcccH8QP6UhjKK4AVV28A7Tjn/Pr2qOPcZXlWZiFIJORuU+oH5/nTESu4Y+Wm0Mv8ROW6dO1ChppULZ2gDeSecc4P5E04SwsufLfa3AAAwAP1/z3oZlidNhyRli2c4J7Z9O3QZx9RTAfthWNlgiZZNoVVKnjv3HsB+XWiQpHCNisNwJLAjlunK+vbB/xpFDRksk0ikgZIOQeOnXjoP5cdo3cPw6AOy4zuzu6nB//AF/nQIkYhIMhFEvXIwcH1z9c4/r2hX5VjRGCksAWL468Y/pUTOmQ2OI/lO5uMcg+mP8APuKSRB9pUqijKdT0PfOR9P8AOKQxi74/kUnG35SWyuM5OOx69unPvXB6v401GG4uLWCKGIRt5ZkwGbI4JHbnHoa7wEQs+7CtgEMpLZII/p+VeXeLwF8S3eAOdhwq4/gXnHNAzFvbyW/uZLmVwZZTl2Chcn6DimwuFwfU4zu6VC4yMAnPU1YRNmCMfLn3yfy6VhWeljGq9Czbx5KSHAI+8QMj9cjP+H1rVFx9mAZTGHU7c5BG056+vbmqtpbl9yOvIyN/X6c+2Kdcq4QhgRyS4Axnqenb6flXE7PQ4pMbNc+dIhRAjZ+6oxk56npyT+nqeaSSBWbzpAQTgx7uVx6df8/yhy6QgxldoO8AjhucYz1/Xt60Nho4mgmVV2jdjIIb0bt75HGPQ5FEY2FruWraRkiZkkwTghiSMEZI+uelV7gT3E8ijdycKiYwFJ4zjt0qQgiQncFBbIXHOM9Acfr9OtPmuHhiHl5JkVlcsMnPX8eoOT/9atAKUqsCIgIl44KyYB49c4z/AFFQsjwzqyeSGRt4KsMcHPrVplMkZaQKSemAMjnqeKqy/dwwBfJOQMdcU0UmRSxGKRgdzKoypHHB6NnHTJBqW2gN1fx26tt3use48jk+3Wn+RmMkkB1O4ncM4x6dcfTOR9KW3LTidkADRxu2V4wQpP5U2xmXANz7eSfWur0uzEiPGj+VMcBUJwzAYyOnqfb9K57ToPOmCAryeCxAH5ngV1aXSWSyzwiRTcI4jIGO/PrwMfr+NaO19SJO7JNUuGvtRTZGXhhQJGxH3gOTjA7knH1zxk1TNxJJK0NpC0SkbWd5OTwQRxjI6j68fVbeRIpEdX+bIwCvX8CORwOuKsOBM6rAo5JbG7aGOe4HT1/OsOb3rM1pRjJ6lpbd7bV4d20RyorRsQMMAoGc5OTxjg54/Cu0e5a1tlA2yMybORnfnPOfw68Ege5rJ0jToo4be5ulZpQ6iMEsPLPVsAdsZJ4qO+03VYZiPNMgThGZABtJPPTGK3ceS6JnFo4DVdHnv/El8tgjzJJMzBuTyRuZc9yDkevHNM1zw1c6DFE87EljtdSANrYzjqc8V6Tpc17MHMkiPLHyHGA3fp789uOag8Y2r6h4QkkES7lImiMi/MU7kHHcdMY4HpTtLR3NoVndI8jVyDwcV6t8P9PNroX2mQEC6cscHkovGMH6Ofoa8707QL6/lAjjVF675Gwtem22ozw2dvp9tGEWNFgE55LAcAr0GeOnPfBORVe0SOhziup0blW8gTgQiRtoU4AbjnAxj1OPY9KFjZVCl2cKoHDEEADGMY57/mfpWVpttt1JGluWlkhyN7fUgEc8DPP5HtW5w+Y+SpYkYwUz1Py49we3t71Tm5ptqwRlzK6I2jCxqwDKWBDDocY+pGDjGP6VIdpU+aV3BgWJ6BegA9sfTpTvLKoYjFHvXnlsDPt6+30HXuoJyj7HGchCRkscYyeOoGT36djWwyGeOQgOXLlemxsD0zn0yOw7elTCJmzKrM8ucOcjgEc8/h7fSk2LLE8qruQ/N5ezaAM9Djqcf54p8ignYmVOCAuMEEcDr+HU9vWgCvHErBBuxvOG+U4J6gcdenX6VBdAqoZWLfL67skjr0/X2q0oQqVVi2R/FhQP5dT1/DNZfiC7vbTRpr62jiZo13BQSFK5544PA9+1IZMZmP7vzG3p8ud3Qk55P8vpXl/jWKWPxLOzoVEqKyDtjaF4/EEfhW7aePoNqLeWUg2qAXhZW5x1AIGPzrB8Ta3aavq8F7axyL5aBfKlHAwc9QSSMkj8Bz6DA55UZzgIWY8YXnNbb2yJbIJyqOQMrggjIz06/mPTNW7eJJo/NBGUAy+0Yxzk9eTx6fiOzUgiunZ44xGrEk5PVivp2+6OP171506rn0OOpNSQ6ycNE3no2OFwEyMEEEfoP1q5eQAwEK/myAbTwwwRx93A5ycA96X7J5MgRpEOMBjk4BDYbIX0P9aumISYSKQorYG3GWC+pDHGcde2D9KXJrcx8mcmjFF8oRAgncExkng9uvf8ajt5EWYsjhdx2klMYH6/zycHr3s3dmVVQHbyyOGEeOeuPpz/AJxVIwlZDuO75sgrxwDjp154pPQRobZZV+TMisCzMCCccj68mmyeQYnjIkWZXUb85GOSenvin2aLJKibHfJG0Bc59OPyq3IJHhuEYbNyEJlCc4+7jBzyQB36j60/MZi+YSp8o7srk85IwPb2pTiOKMDAc/MxRskDr+Bx7/XFP+yhiAysWDEkDBHI6DsDwfy9qfIitDHjBcgc5xkEcfr3z3FWK5SciPjeVdePlPBHbn1/w/GrVin2jzEs49t1MuzGMry21j+RPHamuzBkZmdlK8Zfgc5A+nX86m07Fv8Aa2glEjCIxl06FSQD15A/xqnsVcuJbW1lclYJxcxRnOEj5K4ySTjGCeM4z7dqilnmllE78uE+RQSQM8gDOfrj3PrVRMo28EqVOQ0bHPGcH25xz+lLHEJcq02JdvcZz0wOPy/TFIgljVVjw77W2lkAwSCcYP0zj8B+B1NMguWnjjQkklAUkzjB/X6YzwTWRBGmwDLMGAOR0z0P0xk12Hhi1uGvDMxV44RkEkuyL0VRgdcnPofWhRuyoSszpbW2aK1UT3CxS27AHycEj5VDEg+4C8c8U6W4EE8pkmdERCXk2hW27c5JPTjoR157cViXmvNaSZhtjMZAygHAJz6Y+8eh6Yz71jX2p3t3stnuY2VgCUAYISM9ck5Az9O+DXQ97luVy9qXiyyti8EMBndgS7JJsUZJGMgHd1/XOeKo3viW81OwhtbeFYkcHcwO/AIwQpwMccY/DgcUtloaSAknyUQBpEeQY2/MxD9COgPU9QKjdoLe5MaSKZxuOyVWG0D1yFz0PT+fSHzEjEN1cIkVxcyBQoATeFUr24+7gHPbNacEt3Fbi1CqX5Dy7gSRkDqPr+X6TJIsFuT5cU7uCUZuowDz6qAOSP8A6xqsmp2ypIstjIsrZxK3OW69O2efX+lQ0u4jovDYylwWV9r4VcHdgjnPOD1xgVtxorRIo2NEFOWTOAc/z9elY+gtMmmwyIGVJSXG7OVwdp49Pl9fr2rfRmQLl2dz8xHftn8Ont1Nb0Y8sEjtp/CiQ+XFtcqpABC455A4H0B/karqZHn82R8x5+8e456cn8/pU8jI5SPyyoX5zwfbr3z7980xS2/Eq5bb1CgFh6Y9jn862LFSRfkYOCxICqG6HGM8HOOD07fo2LcQGbL5UbWIwMcDJH5U9UTA3KrEYJwSAB9Bx+HT6VJGoRtuyNUwcqOwGe/bkjoKAKZVGhAfDMWCttbcPyxkdetQzql0ZEk3fPncueCMcjHft/hUrAv/AKvG/dnJ5xx2I5/KklbdLjag2jkkY98e/wDn8Ao8T1bT20zVLm0kDAxOQCw5I7H8QR+dZbFmAbPeuv8AHkMUev8AnR5/fwI7e7DKnH/fOfxrkHGOo/CpYM6vSrfzdLWQhcYAIIIB4IB+o/8Ar1oi1ESRtHEq/wAQdWzu57D296bovlT6NaxrkFVIdtvHI46c54/HHWtmVFCohZFRxmMMMAEDhcg8DBHr1/LmUVuea97GZK3lSxNMc5IY5bJz1B6+h/n+K+RJHJmbCsg2E7SBjnH4cf8AjtOVD9rZ5Vdnyp2qwHULj1GD/UemKfDJuFwyQtsD5JX+FNxyTn0OOfT86OUW5XurRTD5dwPnctg7lAY4yTk5PpyPp6Vzmp2/2Wdupzzx0/8Ar/z5rsBbSJIUI2qFBYE/IcHpkDjIzgDpmqur6e72skSDeuVZHVWUBSCcgEDgjn+nphOD3A5i2kjUqY5flLAMcEH8R/Xmr4LmNvLYAZUgseV5447de+frWcIZba7xt6EYyM8/Q9a2EYMql3cN97CsFAI9u34VippaBZ9CjcW8VrPtdWUMSUycsFI+Un69Pw7VSMnmMkKQMXwAOe+ORj1zWlegXEglADbOGZyGyeSMnnJ69R2xVGUCIja20Dv6EZA9/X/DiuiDugsRSzbygEkmEIIxwR6fyHSrUFuIdNvHVoz+7UDDgcFhyRnPcdaptyzPgkkAuSOV57N+XP4dK0LeMQaZfjZINyLnOMAbkYfnxTa0Apz3ERDIxwG2ksucZA6DGeP16fi0xs3yFNpLZGeAPxP4H8qiW03gkoSxYL93JGeBwP8AP51dWykiX7Qoi3od5+vy8jPOe/4npzix6EMpZJAACMZDYbGefYe9droFmt1BbRXnyGRcKy5wn90H6ZJ6dxzwCOZ0yyaTVBDPD5keDukLHgAHng844OPYetdnBeSQL5UcaNlQQY3JwgzjLHnOB077RTgtbgguNLuDA6K6SxSEIGyCSo7HIHzgAdh1B4740vy3cKww+YrXC5ih5i4/3s44OOTwCB61tx6q4tvJKgRlAFkUEYOc5U5BI59M8j1zWfcxg72jjaRVb94CMpgAbuSwOcADPPQ881voMYLeFvJZxIyCMybBGPlyCRuyMBiQABjkYHqAR6PCtqWlXMaMRvLZG4YPY4IxnpgHA64pYLa3j08m5RvMRDIjxsqxr844IwC3J6DPOPwLqVwsEMUf+jgnKsD+++bkA85x+A4J4qXYCN5pFmjL2oZjsVXfcREgH3OgGMZPHrjmq+tXEcpihgg2K/KM4BIKscDjJ79DjtjPBq3NcQopaGCIOzfuwIdxwRkEtjAAPYZByc4wDUMSRGBpJXikwVZlDAA4OMHpt9d3U5HrUNdEI19E1nyrRbWK2cwqo35OAGP6c5PHofxrpbC4W4jEyQlEJwSzhg209c8cZx+P68Dp08Ml5HBAf3ZOQByxz6546gd+M/WvRLWGW3gt1l+QCNSVKDeSD3PHfP8A9bFZUZTc2m9DrpSvEnZnXDCNcYOcdDyeffoPzFOWM+W21wN7YJT+Hjp+HAzUbKSVZc8uSxx0xz/Mjp0JFWxH5RA3tvZMZHfp+NdxsRRxAI8mH2ggdMcfUZ6f0NOCJNLhHRd2B82cenT14z2pS5VpJCHUk7owcEn07e/b0+tQEmTcRENyMQAwAz056dKBFMLiT5flwAegO7oMc88E+9ZXiDW/7G0xZhEWMhEYGcc898cDANaU0TG5QLchArYkCrlnHbDZ9iDweO461leKIVuvD91b5UKsZmVwuTlfm/DofwY/iFHLaVr1prGplNUsLR2MYSJimeA2dvcZ5J3cdx3GLF5oNmrIYLSLexLYZRxzxx0/OuDWXypkk5ARgSV4r0OC9KEPISXPzo2c4HbBbtyf1rlqQXNc5azaZS1S3XTWs4oMRyFC0jFAFJ4xg9QO/HODjmm+TO6xTMWkbhihz39h06f/AFutW7+ZdWna6eXesaiNFAxgc5BP1LfmB24taerTQxCMhZeAMNyPwH+9069aFFM5t2TRqWgbGdrwlSSN2QecDH4dc9ahhtZo59pWMM4+V2I2kk44JI4HP6ZpzxvHO22TJByowMYA79vfrU8jtaZljEbBVKvvXePfr1PIx/u1ewENretb3iyAsF+6SGxlcYOTznnbxznFWreKN3a2ljItyFljZSc7CTgAHqBzn1PP1zEWMxgRrsJzkK2cDPT9M1pTyXLaarh3aSL7koByyA5IOD+vIwuBjmonKyvYLjdX0G2uNPkuoXRrqEEyW5J3Ec7SCc9yPwDelcHdaFrSIzT3TAfxbQRtA74xkA/T+ld24j/siSWViSmWwvy4GCM5z0zg9PywKsStA1oJ4olbcgQTK2GPzdzg44JHHr6VlTpxtzW1PTwqi47HntvcPHKbe4kInb5EcqMMxwR9OcZ/H1xUXkM0riY5PBzIMHI4HX8B3x6cVo6zYxHPnrmSRj5eMDdnoMeuO+cd+BUGSIPMYrIVYRud2dz46gjuRz9Sc0rKOpniqCj70SrKkkQUbjudiVcDJC4GQPw/l9c2YYZDp97LmOQ7EwMD5v3ijOefT9aqTfvAXLAkryxPOePp6471at5imnXUkrgZVdpxkE7x8vsOp4/pVS2OAq26vKy8EMjkg4HHBJ49sDPoBVousAkkMm4ZIYZGQSpHTPbnp0ptsqFPLbgjJXcAFU8DDHjHQ/p2OadpkUF1eO9yVW2hHnShnxvGfu59TwOh9eQK02QWNTTytjYtcXC+W8wUk4yVjJyBsI53H5vTAHXJw+GeKeWTy5laRkHlnaRtwc4PUe+M4P4cU5rkXNwZJHYlhlg3APXhcDG0DA6jtV+1ieG9k+zIGklDLvzuAwM5woz2P9eCacXbQCYKkepr5Spg8JFEC44yCR6KMcg5zk/govGSWW3iKJGu+JWaXdxkjGM+/XA5zgDtc2WUMZjW6tjIkhTC4YkgcnuR8vAGCOW4zkCBobua6SWWBw4YKzE5AXO4fMRz/EfmAAA5rTZXKK/mbDE0pkSdmO0Y27T7YHGecZ4z68gWYbSHahlkDqqnAU5AUEjpzx+Z6Cr1vpttYKZdRuvOMmGWKHDfKDlQBjJ+bOduedxwaiudZtQZ2jtpHWTe7Rybvl3A/M2TjJyBkZ+6McYoSW7AS30+KXMjqiCJsZf7vBzjBwR3OOc4471hXM1rcItjbSRjLBj8o5wBtUNj5jk8cil1K6uJSIp2aOzErGJdpwpA5OMnOAQOc9DiqMjQx7yhHlFi2AODjP8A9fGc/his5MWhqW1kqkvAX8wcgkfd79/y+uK9N2OBgjMgBbt68E+nf8/avGLfV7i1nDxtvZTuAJyAR0OM9B6dOOc1o2fjHXIXjWS4+0qiDCSoOV9zgMfz71MakYM2pNLc9Wy0bhQQDtxye5759D9TTw+AAMMASQp9P88f55yfD1/e6nbefcrAsLHEflggtzyT+PHtj8tk4wQsZD5ABx7Dpg/p7jGa6YSUldHUQeXm6lJk+ViAEAGMeuR7cfyp4XbI6Ic8/OoPBB4wfypSFjAYDLDHzNwcd/T/ADmlMjsSjEjOV5GDnrx+tUBjrcxWqtLcyiKFAMvIcAHnHXjnA5rnNa8c6fb74LZBdsflYAkIRyOvfoOgxVb4gaVO8cWoxuTHENjR9kyeCPx4P4V5rI7hjgkUhm7YaEl+yebP5aOM4A68Z71sTvJPNNGgcW8BwEaTnAOPb2+mBWT4emzZFWAXEmwEcZHJ6njOf5107JDDaw3TXCx7wc4IGTjJPOCe3r7+tczv1ZwVHJyaY6yESKEmTMTj5gCRuPrwOen6dqvq5tv30MpXGSxccenOOvfp1yRWatxAN7G7QpgHaW4A+v4k/Qe9WINShRCgMUm7ATChs5z278Hr6VSZCLgvBKixkZyTkBQTjjHOPbPOKdMiSSIDnc6Atznbz3Hrz+tUbaRJGdA6hPuxkr+HI568fh3yai+3OJVeU7Sg/i6sQcnkdv8A6/ejdAXJ41D+TKoTCjbjuvb9AMVX882lxHIRiNTlgCTnoDj8u9TF0Y7ZiY5EBGSuOOvGef8A62ayr1pZR+5zktuyGJb1JpX6MGaeqSwNDHDGC0UiZVFGeDweoyeho0iC+s/KMxaK1QEHb82cDBJyoIHpjuD1BAqrZqrWoWYlhbNkMoGWBPK9e5I7+tSXWryNCVQGJAc7AM9v88dOB6ZrBXi2ka0qrp+hiarfW0NiFQtc3cyqZJv4iQOQAO3PTt35JJwUa4to1eZfmlXHy/wjsMY6+vXPfNa2p30jzGRo0DscFiBnqevemwkz2+xY0d2Xbyq5BJ6g44OKTbehvVxnMuWKsihcytDIGUgqQCnGNyk5/wAj1FOSXfY7WUlhKBg4OSc/T0NTJaPbMIpTuic/upF3FQ2MkE+mM5/TPea20uZyLRVuCVnDyskZJC8gsB36rj15p36M5vMj/eyyfZbGMlWIO1QA2SBgZxng9vXNXZoxZ2yafAVkhUlmIxiVu5Az0GQB64pzuNObZA377dmWUnk55wvPPGM44OODg85c8zGNVDCRgcLuHIxnPc/X8q1d+hPkLAzidczbfmI3HggHg9AT37etbVpcTSytD5zrbrueQk7WzkYzjPOVXg5+6OmKz7YxNA4aR44UbPy5G/PAHp2PPXtW7ZC1MTWyPBJLIz7XUg4Xr9OfbnntyKqMbiQtvp/ngmBgsXEaMGOVI4DHkgHoSBwDjryK1o5ZbO3Ec102yIeaqZ+6oyR0HzEevfkH1qSKURW7s8aqUCoDMSQBjPr0znAGPvDnisy9mL2zMluocsBK5AcKCMBWXOMcHORnOD9dNL2KJLi5ijnk+0R+SxyIuf8AVADqwIG5cHHbp3NY0sksJjaJ4DIxJDyPyy5zuIPQD3Bx356W986RztHFGzKF/wBWCTkn7w2jgZ49t3QdsOYLLcrI9woOAobccn/aGeAM49OOfqnIRDPMt2zBtoGQcMp6dgSPbjgU1mZZQGDsd+RtAxuHsCQRnd6jrTzILbY4IEaHGVAKng8heOmcgHv19xTZp5PmyvwxJKn5mHToPTHGTjNZNjIJoWkdpCBEiHBZTnc3+z6n8fxpbKwnu7pIYUZnc5AB6Acdfbnn/HFSzXInZzHEsMIOViB3AY9fUnjJ6/gABsaNrNvpd2rz2KSkjDPGcMmevB9jgDgZ6kdsrJ7jW9j02zhFpbwweZxFGQM/xEdWPuTk/j7k1ORIylVwVAzz3P0P1rJ0fxFpmrHbbecs+CTHLGQw4PfBXp057/hW2SHT5UYoSW2nr07fp2rui1bQ7Fa2gRxAMW2lOeeMjp0/Q/lUaIgO9W3KT74yO4H+elCkOCrDcOvTAGTn+vb0pMBoyyhzubuRgdvr1x+fvVFHN+LPtE2j3BtAuwqPPwd25MHdtHqMg+wya8rezDNlYh8o+YHPGK9teBXjzJt2Mu3BUcg//r/lXlusWRs9bnt3c7I3AQMP4D0+p5+n1rmqp3unoY1m0tDNtfmzHCCqluNi5yf09f1rSulluZw8zbV2BR2wBxtA7c8/iKrxxZw4QRKp6sOP896nusg2rCVWLhgWHOCMfn/SsvQ5HqWhboITAyqDt+VznPTgj2/wH4zWZij2soZHVWPzd8gjGMeh/wA5qFUMOniR2wOARuyRx2+ue3pzViDyim0cHG0MGwOx59f89DWivcBt5cmAbo9qsw2r6YI75Pp09afbyJJIUKyMScu64HI788Z5+npimssbwx7dqyKpK4YH88DnjHSpLWCJo1Mh3ELuOWwSOeMn2FMB0pM15PHG8ZWL92rY2hgDgnoDz15/nVWVXyQrsCz7Rg9+evT+dXlubaGQRRwmZn+TbgblXtyfyHHYelVJ4PIgkmChiiMuUbg8DGfTkj/9dL1AgtJXgmjMgOwoRuHPXII5/H8fpQkNzNO4eSNthwNvUnswPT9QDVVbS5mlWZtynA5AOQeQMc9M/rmr95dy6esSwFHmyUeTduIIGAcZ6nH6VnbW7AxdTiImQDapI2noMtx19Pr9fwrRHAGG3DJGMkcDHNS3QaV5JWYyEk/MRgY9cduvT3qFCAoYAMMbDke+T369vwoaIZriW4ugiI0gKEttjGCGIx6Z55HWr3mz2OhyIsk3lyzZG7AYg53AYzgHHX+hrPtJncxQxHcGOBg4yTjBx35IH4CtzWJfMsLWOX7oIVUhBBx8x53E55YZOe/FG6RaZzZALOsqscN8pCAFvQY3cdQOOn1qAp88Su7BAhDHcGAPJIA/zz65rSX54wY5JvuqELIpO3HOMHHA7e/XPSKadLYJsjkaRnLIwXlRkYK4PByB7/rWvUBlziLZtQo4bKsvykDGARn8OeOcelXLfToGMRMG84CAbhgP3+mDxz6H1AqkTHBdYaNw7NsDHkZAGM8/T16D1roLC7uri5e6gwiD55HyGbADfMcj5sALxjnIPY1StuxoluYDBbwJP+8jkbJQkYJGcAqWyo4IJ5zgdxxmX0VvBeB1BicLhhjODjhuRwPzPOc4xlLqe4vJZz5kkQcgR4XO8Bcqq5+nUdQRzUDxxiXfPEqbh5jFuSRjoSMgZ/Td37ieg2Z1xKSWeCS4VQQCFkIUHBAxx04IH409Io5LiMnfs4LAfODx2JxjIx+dXJbZ3YKzqsaErvcAZx6Z55wcLj2A7VSupF88R6c0iQk4STnc+DkFehGCOO/HvgZtgOEMcUkQuZwGQiQRxDnJ9+3Qe/I64o+xgqZJJEOOAiLlVyMgDOfU+/GfU1WMbIxgZApzgqRyOn1xUkKHMbK5L7gV52ke+Rj07dKzdwuWFs1VxGnzM/LIUyQM8KOvTA6AelDrFG6CMqHZt2NpGwccntn6f4VJ9oMKlFXhtxMgG85HIOSc4AJzzz69TUUGrbJgLiMy2zkdAC4XgDHY8AducdalPW1gtpe52Pg3SmV2uZFy6oUQvuJUE54z9c9/vCu5XcJS25HAO05rzPTfHi6ZaNbwWKSIhyG80oZGJ5YAKQB047fjXQaZ430u+iVZVmspsdCN6kjHAK8k/UDrXTCcErXOmm0lY60HKlQQecgluB/nFN8xty5RgCdp2k4A54/zn+VMhnjuIt8EqzJu8stG+5fXHHcenvUq7lYlmwADgHA44/xNdG5sUXIjhMrERxR/ebgADryT7V51res2Gs60I4dxi27TM2RvIJI464GT6dTXf6xp66lo0tlJIU8xR84A4Ocjj6j8q8d1TTb/AEfURbyxlZlbKEDhx2I9Qf8A61TJXRE1eNjfgslkKxvuUdWIbqvNVLmS2imaK2iilDH7+W2gY4xwOe3p+BqSWQPaLCCN7EeZg55x0/U89eO3Sq8CiNWLEgMeMcD61yPVnDfoW5mmvhEQAFOXKIcnPtj2P860LezVyY4zmVGwflPJ6c+gBqmJ44ljKrhgQCzjIQEckDv/AJ96sWkkrlgQSSxIZkA3HuOPp9eOCKvVARuhMgSRyGLZOF6DHH55qJTKjBcgL3BAIB9TjNToGbPyiQsTlg+7cx6nP600xB2SNhtcscgE8+g+o57f/WEIltylvMSFDy4wXY56/wD18j8asotlFGzyNkOQzkDcrDnr78gf4cZidER1IZlUc7h/M/574qs1rKRh3PHtk4GefTvTaHcZLqCSwCGNPLZWOWLjBGOOePfg8Y4qjFczObi2uG3vtDxnbwCMtz6DBP6CoDtf/VklG6lRnoPYVIl7LE8aIqlI2OVaMZz3HI/l6VEk7aBcgnJ2bCzAZGBjIxjvzx2rPk3R/Ku0oR1HHPoM/Xt+tbGoxyyypcKcwyfMo6bcclTgdv61muhUxEMyq688Z/z0pJ31QE1pfRqFySHySSOh6EcfXmt6eaMadahG5Z3BQEAHhc5PpzjjqK5lFKsH3biSfmwe39K6qciwtLF5QcyLKQCm7K4TnJyP/wBVNaNAiiyQxMFEUgbAwDtYL6cf3Tk+n49KrXCecvDs0wyC7AEADlh6d+v19q1lVJYRNJuGweYqkKBkdRgHr0785I47YpmUROqoq54do2OSMYIwMg9SeT64x31dgHyKzMrTZlK5JdCDx0AOOw/xq9beRDZyrGGMtwSjx9PlGMkjOMnjkemOtMsrZpboFhHsKkvLKrMEXGCSB19h3JA6kVeivSlyJbOGO28tw3mEYdwMEbjyOqswVR1Yn6w9dENbXYy2syWjRkKkZ3qD8qru43EHtxnPpyaoXV8TMpt4xIwOC27IOMHGepGMjPA44J6USTTyHP3twIQZGBk9MAYHTovsKgSZIt0ZgLM2No42nA5z6nPPH9eHqBHdSXLbnuN7jYABkLgdMY/zyMn3q5Ksdh25Ay27g4wT1/lnsPpVm9un2wxOu5EHLbNvXoSRgk8ZA6cdOtVJf3uJMHAwnTK4xgfjx/hUgPiaKPPlS5+bKkINx57c8cY4z/jQ3y/vAg8uJlGFxnJzxnoM4/D9KiU7RhAZIzj5e3pzxz/9ftTI0LYUn72V+YDjuMZ6ZP49fWpYxYpmldt5UseAozx0HHvgfjUskZOWEYK7sbiQpbnJ68Dt9OPxnt7GUoLiRFhgAwHYbQwIPA9W4I4B/llY3k89BboJHUMNzLk+gIH5daVgKpUnLABYn5XcxIA9Bjr1APFamj6fPd30KWoYAnDOcZwV5HcDqf06VHFG4mkkkjMkzMACEXrxkYHGB0A//VXpvhrR4bW0ju3ixLIMgsMMFyeB/Pjt35zTjT5mVFOTsjStLT7Daw2yFxswWzxu46/qasKiswO4sC2Sx46f57/hTggCuduB6jjHNSBdjAMpHXnNdiVlZHWUpVCoyuM44AX/AD6GvM/EC6g2qN/aMjl0JEW1flRSTgqPT368c816YdrhgABxksT0z6VnaxpkWpWRVVVXT5o3ZOQf8KzqRcloTUi5Rsjza0gaORFcqC5BAyMn/wCt/hSoFWQKNxAb7+3GQB7+1W/sbQ6lI1xGNwYjDcgccf05/wAiXX2SC4gtrfMahA0gU43E8cn6D9ax5epwkEAD4ZlI3dXZzxz/APqqeVcRokTjazYYAcEnHX/PGKqrs3qmTsAPIb34/PH69qu3aqlrGYDICGVnYAgkHgj9fyqwCCG4jZJIQNyYYeaBtwPUZxipHsJmkWQtGzg8gPlsnvnuafAVeB5DwzocPjOT6Z/CrNrGsmQ3KGPBJ6gZ6/UYpcr6DsM1VPLEcEMm/auZGjAyTnGDx24/Os8y+bIok3BW6Adj/T/61adw9vbRxRCJX4G1uc/p9c9R3FZKMj5KLIGZTwxAyegOfXPt+NDdtwKgIlcOMrliVwcMM9/z/nTY4o40A8tmlJLY2cY44J/H/PZ7w/ZXCOpViMgM3BHP6fpULTiIAjKqcnI9Qeo596l66oFpuEc0hkeGVj5D/KQo7gkg/qf19qpXqPFcmKMkbDw65x1zkGpgwYlgxJx1qWSFru1AI/fxDs3Lpz+ZGc/T6Vm9HcRR8lvN+S4IiJ4LDoO3X2/lXRxQtevpqeX5mIAzcY6OcAfoK5VUaWc5Y4yRyc+39a6/UFnsltUtiqFbUEu5UbssxB5464/yarW4EN9cyeXInlRhen7s5DEnkE56Zx/TpWTDHOZ1VYWZXYBRjO4/dBGOvXjrS3TyrcyQhc5yCMnGeP5Y9K1bd102FJlYHUp1/dp08tCPvNjkM2RgDoDu/u1bYxLkGzsjaQqNzASTTI2WJGcIP9kHJ9zz0CmoZL94pFXEKSABlwgPIPAPYZ9OfeoFm2KqOi7mOSGXhcdyeuP8MU/bG/zRCNhnYVw2Pukenbn8vpTjoMry8yTRB8BQSdx7jjAOOuc9aiktmYsg+aQ5XjH6fpxx6VLb58vYIwyoqttjyTwe/uf5CnShYhHsjIPByRkDHbHQg/KfoPzbYGfHEJJypkMu0Z3Bfx4z29P5VP8AYGVxJIfldeSgzg+mfWro3m6DosmcYkfafkz1PXjOT1PPtUU99FHZhLZcKOS7jarZ7gHk846gDIPUGsVu2BXl8tERtuzIIDPng/Lkg9Sec49+KfFNAqssEayShxmSVPujOCVU5HpyfyqjJJLcyF3eSYDIOeAOvT0Az0AH4VPBE5VjIWcAlmVOdwx39Px/pS1DQaGkklWWQEsgHP8AewehGfTHcdBWlFNARGsaqksrADcDle/HQdcHnk4HAHWnIy/aC0qlySCpCE8Y6jvjirC20M8skbsiydN2SVwDyOpPTgewxVIC5cPFY7AZkN98rMpGRHzkgr0zgd/X1Br0Hw/fXF5YqLgqXh+TzIyNjDAx06H1H1wPTiNJt9Dj1CIX96ob5SEDE5zgclBhefUg45J9fTkhht4kRI9qoCAB0+mPWtoJ3ubUk9xUdWbJDMWOQR/Wp2VCN5yBu555Y/8A6+agSLK7VXGByOv+f8+lSKjKoJ24xjjP+TXQdBSZgkYVU3YGM56e+Kazhs5y2Ocev1p/loCuPvZ5B71Dx93IKkc/TFIs8ibUbmfxDcTxTFIndmPmDI2dgR9APyq1eCedlugPlKhWVjnbgYA/LH611GteHZXvnuYLaFkfnbGuOvsOp9+axUk/s+R4ngLuVKlW7DAB7fXH5VyTnrZo4KvxalbY8EUJIBLnO3BAJ7c9+/Tpx7VL5UktqUGDg7nAGRt4J+mMf5xUG5i8KoCAv9589e/4Yq8kr2WnPMU3b2MQXp1B/wDr8CnF6amIkEqxGMKRJ0+h7c1fluHtoykQ+8mWLAc5/wD1Cs6xRcgkBFBBY7uoI/8Ar1K9xJeYZ4ShwP4uR3/u/wCc1SZRBKzFCXbv3OcAj9Onf0FQNKftMSqjAg8YOQOw/wAmrsduk8jOEfdjG0ScY/Lng/rRNJE90Io4kYn777zhWPYYPYY5PfNRJ2AryXJ+WMfMnPDAcn2/zmoHje/It7aEpIoJ2MflxwePTp3/AD7VfnjmUAO6hcsqExhWHYnge+c89KhjXfKvmlpGAOPMYkY4P9ayim9UN6PUopZXEABkhwMbsMOoyBjPeoPmhlXysqQcqM7uP68eta6yzKm1JHQHJ4yAQfX2P1qGQ7lRriJGJwN20KVXJHBGAKbcuupOhUitYARcgfu26orY2nuv5ng56fWtjUYXv72OQMoWG1LHoMfvJBj6VVsoLKG5ZJJ5kWRQjQ43de+R3/DuRXQajaJDZ20gkjMVxAq79+x5MMzYHTbncM+35iFVS3NFG+xzNoFEst3OA5kyI42H+tbuSP7oP59PXBczMJWaXzjPn95n5snr7d/r+gpPLuJ5iR5Q2AfOsyfKo6BQDwBRIm2MqZ0klwASkRIA45IO0Yxx17ihVVcLFOGKe6njiXMeF3EltpY9jn/PetCOwEMoUSNKEwrNnaNwBO0knAPOOvXvUMc72aCOxXLONrmWP5s5HQZ75wRz0NZ832idj5heRlUgsSfkB4wcj/OatTb2Bq25ckuraFWjeQkBs7Y1I3Lx8rE46cdiOtVJdQeaVGihiABwuVD5yTwcjGeDyAP8K8xVXd2KMynJGNxYjrzyPeoBhDu+45XGO5/w69/rT9RElzPLNtMkpk2/KJGfOR6Yz047URwzSsPM+dScZLDdu4/XoOeOvpwzcXZo4sMXOFQDcSM5A7HPTpSxRRyR7sqQAQ6kH5QR94/n2z0pDuWbFY22zNIIgu4t5mSvtjBzn8Owq9Ebaa4dhMsapgB2G3tjvjB9vfPbBoSowtlhSPALfiMds/h0pTI0khlc7mc7mLtuJ9c+59wf6mtVsI0mtrR3kl3xoxwqKWGw/wB4hs4x79s9PRtwrQAxw3SPuxyJAd3HOR9ScUSTRyQW6Kp3RDndjBBPUZH+769TVWdJJAA/yntzgAc4H14PHt0pNtBoUxIkspcsC7SDB3cDOeOe3I/KvTPBGoXqwpp9wks8IX91OFGExxsJ9OmPTOOnTG8N+Cm1FUvL2IwW4dTtbgyDtj6+v5CvQ7Wygs0iit4VRUGEwMYz1zj3FVTpz5lK9kdNNFtMKDlQGJ+ZvcfjTWy754I/hzwf8/WnKvJCuQgPy5+lOEe4nP5KtdpoZ7gKeeSOAdtQHb5axncpA74Gef8A9dWNx6DliAM55GKhUb2IZT67s/0pFkTtukG4YIPr71Uu9JttRjP2pRkcK6jDjrV5oi2TlAeF9OtO4DFW+YHnj+eaTSe4NJ6M4ubwleW9wzW5EyDGMnaQOeOcD9aiv9PuhpgEsPklGBAIIyRkcdjxk/hXdbG2rggsVzx2qG/so7y1e3c7UbByO3+ce3WpcNNDnlQXQ82sxLFKY5lIORlWXt0/LFXU4ulQY8ssDjPT6/h/I+tdcnhqzMamaV5dowMHA46e/wD+qr8OkafCPksk3bQd8g3Y/OoUZGSoSOAgfEgEMTn5snjke3FaWneGdRmDZTyhJnd5pKknOfqT9a7ZIxDHjjHZQMD2qQsW+4VJb72O9NU+5oqC6swYfDVvEirO7yMOuOBj+v51aGiacgVVtUkI55y238DWmUV2JVCVAJYZ6Um3agKKpHU1ahFdDVU4roRnS7BYVU2dvkDJPlqevPp3qA6Tp7ACXT7ZlDZwIBjr7Vc/elsKxbAznHH/AOunrGsbqPlcNyMjim4p7orlRnw+HtJicSJptuWU5y0YPf3q5dWdrqNpJFcxCWNhjYeMD1BzkHHH51aWMkgllPbP+fakKLv+QDJHYYzRyR2sKyOWfwbp0Lu0ck4ZgRtYjaB6YAB/WqDeCD/rBeeewJO1oyuR7n5vSuzIXzD8xJAwO+f8/wCNMVsg7snjH/66ydCHYl0ovoedXXg6+tIXKL50JGSVBO5hzwMcVgzQXCBB5m0FSGRsHYM4OF5A5H14r2fYTGMLznI9+PaqepeHrDVFP2mPbIerocMfrxz04yOKiWH7GUqP8p5B9kgJdPLbJHyODhQfpnpwec9qikjQOyb42WNjksMZJ44zyRwO1dhrPhi50vdMUa8t+5jAXAwD8wJOB16ccVz7uZ5cwKIYwmwhW+9xjPPQ8AcenuKycWtGYtNblNbBVl/fRMV2btsa8lAMk8d8fqeagso38xSVDBjtVTjrg9un+NXYLVUG9WaNA33w209Oox+J/Kprme9sUh+zXBV5WbeAoY5wP7wz/Ef1q0hGVeI5naHaRFAxUgDPzADd3weff+dX4rR57JJrp5dhZV6EEkk4GT364B9qnW3mt9OaSWNCmcrIyY+UnB449v8AOKtx3WoajBBaG3t/kGd4BHygYHfJIXd+fsDVJdwLT6JDaWL3+peZHawD5VyGLt2XIz16Z9icAcVP4Um037ck97brnA2SAHbEc55/2Tnr27+ohv473VnWGa3iWFWypztYkAgAk9eAOMYq9YaZ5LGFrcuyrsXJwoP3gwzyV4z9ePaqsm7opPU9CaKNWGxj16GmupB6dQMAe9VdNglhsxbuoREJEZwQAp5wBknA6D2Aq+sbEKqt/DjOM1utUdad1cFyEZdoIzyQO3enRMZF3DHOMEHH9OaTjbuKruPGR1Pfg1KoKIRtJAGMDtTGY8RyuGxkZySPzpofbOUxgD9akBBXZghjyCKZMp4IAHOOe/8AnikWNlJDbiuB6rTVZSAg4BHI4NP+YcEk+pz9KayZXphcYO7tx3oAlRcx+2cZx0xU33yw5G3PfBqBMoCuPlPfPX8KdETtAVNoHPJ9qAH7gB5a4JPOfy/lzTQ7Ipk4Vl9uDUjcjPUjsfah2xFkjIyRnqTTAiZztGc5wMkdDT1BIDE4GOhH+fSjCvIM5x3wOn+TmlGUUAYx0/HHagBGyq9ec5OO9CKWjUZB685/KnKMfMATkZBx+WKlK9BjPqT1oAjiVgm0sDgj6Acf41Jz5oOFAXIwF65/p0qMnJ2FSccjI4A/zmpGXplgxPPX/P5UAPbGzODnOcVGcsu4AAjAY9M1Nkjc+W9Meg6dfTpUK5GeBxkY/nQSVpldsAOQe5A/x49amCsqoFPII+XHBpo5jYoAcjGSeAf8ipLdTI6uw6DIBJ47ZoKJVUrGV53EjJH+fWhS3IPpwBx2FOiKFiqHJ/LmnKcglscD7v8AU+3NBIxsMXGCcdMmsC48M2dy63VsotJsjayD5Scjnb6/THvXQKd4IJbkdSeuTUYXDHJGOeBzj/63FJxT3JcU9zzfUdC1C2MrzQoqtjZNEPlJPAyB078nqeeaoWljHG/lXayZ5k3g/wAucc+gHpXriBlXIYc/mazLrw9YT78RCJmG1/L4BGO4+vPGKwdNrWJhKj2OKvYJ7uyjt7G2e6Ej7TKVZ1QJ+fOcHntVvS/DFyJELwmGPAJLvtyfcYzj6j8q6/T9MTS7M26sHAbOTwf89at7s/MODkZAPSrjG+rHGl3KNloVtbJsIDHdu3YI55xz14rQWJFlEiRqsjcblAyfXn8qcgA+ZsAjpx161Iiht24DBHGK1SSNlFLYiKLltwJA9uamUHIVSMZOT6GlXBbhs8cZpijGQfvNwfWmMXDNJyNvGQKGGDnrzyOuKeMFshsAd+oH+f60i5Z88lMZHA5H5UgP/9k=",
  "imageHeight": 256,
  "imageWidth": 256
}
