# Supplementary material for: Deep-broad learning network model for precision identification and diagnosis of grape leaf diseases
Source: Front Plant Sci. 2025 Sep 10;16:1611301. doi: 10.3389/fpls.2025.1611301 (PMC12461735; doi:10.3389/fpls.2025.1611301)
Supplement: Supplementary file 1 [file DataSheet1.zip › B_r00011.json]

{
  "version": "5.4.1",
  "flags": {},
  "shapes": [
    {
      "label": "leaf",
      "points": [
        [
          125.46987951807228,
          190.36144578313252
        ],
        [
          126.9156626506024,
          193.01204819277106
        ],
        [
          137.75903614457832,
          198.31325301204816
        ],
        [
          149.32530120481928,
          206.50602409638552
        ],
        [
          165.46987951807228,
          223.37349397590359
        ],
        [
          175.34939759036143,
          237.34939759036143
        ],
        [
          182.24739195230998,
          244.98956780923993
        ],
        [
          189.25186289120714,
          243.7973174366617
        ],
        [
          195.51117734724292,
          241.26378539493294
        ],
        [
          201.6214605067064,
          242.60506706408344
        ],
        [
          207.73174366616988,
          236.64381520119224
        ],
        [
          214.88524590163934,
          235.00447093889716
        ],
        [
          226.21162444113264,
          234.85543964232488
        ],
        [
          224.72131147540983,
          224.72131147540983
        ],
        [
          221.44262295081967,
          219.95230998509686
        ],
        [
          230.9806259314456,
          213.99105812220566
        ],
        [
          238.13412816691505,
          210.86140089418777
        ],
        [
          240.96572280178836,
          209.22205663189268
        ],
        [
          239.177347242921,
          204.90014903129656
        ],
        [
          235.00447093889716,
          199.5350223546945
        ],
        [
          233.81222056631893,
          197.7466467958271
        ],
        [
          242.60506706408344,
          194.76602086438152
        ],
        [
          243.35022354694485,
          192.82861400894186
        ],
        [
          239.77347242921013,
          189.25186289120714
        ],
        [
          239.77347242921013,
          184.78092399403874
        ],
        [
          248.41728763040237,
          179.41579731743664
        ],
        [
          251.2488822652757,
          178.3725782414307
        ],
        [
          243.35022354694485,
          173.6035767511177
        ],
        [
          234.11028315946348,
          166.74813710879283
        ],
        [
          230.8315946348733,
          165.25782414307002
        ],
        [
          237.6870342771982,
          158.99850968703427
        ],
        [
          235.451564828614,
          154.67660208643815
        ],
        [
          231.57675111773472,
          152.8882265275708
        ],
        [
          236.0476900149031,
          139.32637853949328
        ],
        [
          224.8703427719821,
          135.451564828614
        ],
        [
          222.0387481371088,
          133.36512667660207
        ],
        [
          223.67809239940385,
          112.79880774962743
        ],
        [
          223.97615499254843,
          110.86140089418778
        ],
        [
          217.86587183308495,
          109.52011922503726
        ],
        [
          213.09687034277198,
          109.37108792846499
        ],
        [
          215.1833084947839,
          104.0059612518629
        ],
        [
          213.69299552906108,
          95.21311475409837
        ],
        [
          213.24590163934425,
          88.05961251862891
        ],
        [
          212.64977645305513,
          81.50223546944859
        ],
        [
          201.17436661698954,
          87.76154992548436
        ],
        [
          190.59314456035767,
          91.1892697466468
        ],
        [
          187.76154992548433,
          92.67958271236961
        ],
        [
          186.5692995529061,
          84.4828614008942
        ],
        [
          184.92995529061102,
          87.16542473919523
        ],
        [
          181.80029806259313,
          87.16542473919523
        ],
        [
          178.67064083457524,
          87.4634873323398
        ],
        [
          176.13710879284648,
          87.91058122205663
        ],
        [
          175.3919523099851,
          71.6661698956781
        ],
        [
          175.09388971684052,
          68.38748137108793
        ],
        [
          168.98360655737704,
          70.02682563338301
        ],
        [
          163.02235469448584,
          71.6661698956781
        ],
        [
          160.63785394932935,
          74.34873323397915
        ],
        [
          158.40238450074514,
          67.19523099850969
        ],
        [
          156.61400894187778,
          60.78688524590164
        ],
        [
          157.3591654247392,
          56.91207153502235
        ],
        [
          156.4649776453055,
          51.54694485842027
        ],
        [
          149.7585692995529,
          54.229508196721305
        ],
        [
          147.5230998509687,
          54.82563338301043
        ],
        [
          143.6482861400894,
          46.47988077496274
        ],
        [
          140.81669150521608,
          40.07153502235469
        ],
        [
          139.02831594634873,
          35.451564828614
        ],
        [
          137.6870342771982,
          39.17734724292101
        ],
        [
          134.7064083457526,
          39.17734724292101
        ],
        [
          131.27868852459017,
          33.51415797317436
        ],
        [
          127.55290611028316,
          25.317436661698956
        ],
        [
          124.72131147540983,
          16.971684053651266
        ],
        [
          124.57228017883756,
          15.183308494783905
        ],
        [
          121.14456035767512,
          18.461997019374067
        ],
        [
          120.10134128166915,
          22.932935916542473
        ],
        [
          118.76005961251863,
          28.894187779433683
        ],
        [
          114.88524590163935,
          38.73025335320417
        ],
        [
          112.64977645305514,
          42.903129657228014
        ],
        [
          104.75111773472429,
          43.79731743666169
        ],
        [
          102.06855439642325,
          55.57078986587183
        ],
        [
          101.17436661698957,
          60.3397913561848
        ],
        [
          95.36214605067065,
          57.806259314456035
        ],
        [
          92.53055141579732,
          57.806259314456035
        ],
        [
          91.9344262295082,
          62.42622950819672
        ],
        [
          91.63636363636364,
          68.23845007451565
        ],
        [
          90.29508196721312,
          75.24292101341283
        ],
        [
          92.08345752608048,
          79.56482861400895
        ],
        [
          87.16542473919523,
          76.1371087928465
        ],
        [
          81.94932935916543,
          77.92548435171386
        ],
        [
          81.94932935916543,
          82.09836065573771
        ],
        [
          81.94932935916543,
          91.9344262295082
        ],
        [
          73.00745156482861,
          88.65573770491804
        ],
        [
          68.53651266766022,
          98.34277198211625
        ],
        [
          54.67660208643815,
          94.31892697466468
        ],
        [
          47.07600596125186,
          92.23248882265275
        ],
        [
          46.92697466467958,
          97.00149031296573
        ],
        [
          42.30700447093889,
          106.9865871833085
        ],
        [
          31.278688524590162,
          108.77496274217586
        ],
        [
          30.2354694485842,
          111.01043219076007
        ],
        [
          34.40834575260804,
          115.18330849478392
        ],
        [
          34.85543964232488,
          119.50521609538004
        ],
        [
          31.427719821162444,
          123.97615499254844
        ],
        [
          32.02384500745156,
          128.7451564828614
        ],
        [
          23.976154992548434,
          129.78837555886736
        ],
        [
          19.35618479880775,
          130.68256333830104
        ],
        [
          17.12071535022355,
          134.40834575260803
        ],
        [
          23.678092399403877,
          142.3070044709389
        ],
        [
          22.783904619970194,
          145.73472429210133
        ],
        [
          22.634873323397915,
          150.65275707898658
        ],
        [
          19.35618479880775,
          152.7391952309985
        ],
        [
          18.16393442622951,
          154.37853949329357
        ],
        [
          19.35618479880775,
          158.55141579731742
        ],
        [
          20.10134128166915,
          158.55141579731742
        ],
        [
          10.265275707898658,
          159.89269746646795
        ],
        [
          7.433681073025334,
          163.02235469448584
        ],
        [
          5.049180327868852,
          163.46944858420267
        ],
        [
          9.818181818181818,
          169.57973174366617
        ],
        [
          14.885245901639344,
          176.7332339791356
        ],
        [
          16.226527570789866,
          178.96870342771982
        ],
        [
          12.50074515648286,
          181.05514157973172
        ],
        [
          11.01043219076006,
          185.22801788375557
        ],
        [
          15.481371087928466,
          187.16542473919523
        ],
        [
          19.65424739195231,
          193.57377049180326
        ],
        [
          21.293591654247393,
          194.46795827123694
        ],
        [
          15.779433681073025,
          202.51564828614008
        ],
        [
          15.630402384500744,
          207.5827123695976
        ],
        [
          18.90909090909091,
          208.47690014903128
        ],
        [
          22.038748137108794,
          208.62593144560356
        ],
        [
          15.928464977645305,
          216.37555886736214
        ],
        [
          21.293591654247393,
          218.76005961251863
        ],
        [
          26.5096870342772,
          219.80327868852459
        ],
        [
          23.827123695976155,
          221.74068554396422
        ],
        [
          23.081967213114755,
          224.42324888226526
        ],
        [
          30.086438152011922,
          224.72131147540983
        ],
        [
          36.494783904619965,
          227.8509687034277
        ],
        [
          45.2876304023845,
          225.7645305514158
        ],
        [
          56.16691505216095,
          226.5096870342772
        ],
        [
          63.91654247391952,
          226.95678092399402
        ],
        [
          72.4113263785395,
          226.95678092399402
        ],
        [
          77.18032786885246,
          226.5096870342772
        ],
        [
          82.09836065573771,
          223.52906110283158
        ],
        [
          87.91058122205663,
          219.6542473919523
        ],
        [
          94.46795827123697,
          214.14008941877793
        ],
        [
          100.57824143070044,
          208.327868852459
        ],
        [
          106.2414307004471,
          201.77049180327867
        ],
        [
          115.9284649776453,
          196.10730253353202
        ]
      ],
      "group_id": null,
      "description": "",
      "shape_type": "polygon",
      "flags": {},
      "mask": null
    },
    {
      "label": "Black_rot",
      "points": [
        [
          125.91356184798808,
          40.66766020864381
        ],
        [
          129.78837555886736,
          39.92250372578241
        ],
        [
          132.91803278688525,
          42.903129657228014
        ],
        [
          131.57675111773472,
          46.33084947839046
        ],
        [
          128.89418777943368,
          47.5230998509687
        ],
        [
          126.36065573770492,
          46.92697466467958
        ],
        [
          125.16840536512667,
          43.499254843517136
        ]
      ],
      "group_id": null,
      "description": "",
      "shape_type": "polygon",
      "flags": {},
      "mask": null
    },
    {
      "label": "Black_rot",
      "points": [
        [
          101.17436661698957,
          74.49776453055142
        ],
        [
          104.75111773472429,
          76.43517138599107
        ],
        [
          105.19821162444114,
          78.96870342771983
        ],
        [
          102.36661698956782,
          81.94932935916543
        ],
        [
          100.87630402384501,
          81.50223546944859
        ],
        [
          97.89567809239941,
          79.26676602086438
        ],
        [
          98.04470938897168,
          76.73323397913562
        ]
      ],
      "group_id": null,
      "description": "",
      "shape_type": "polygon",
      "flags": {},
      "mask": null
    },
    {
      "label": "Black_rot",
      "points": [
        [
          192.08345752608048,
          114.14008941877795
        ],
        [
          195.95827123695975,
          117.41877794336811
        ],
        [
          197.29955290611028,
          120.54843517138599
        ],
        [
          201.47242921013412,
          124.12518628912072
        ],
        [
          205.4962742175857,
          124.274217585693
        ],
        [
          210.41430700447094,
          121.44262295081968
        ],
        [
          212.05365126676602,
          118.76005961251863
        ],
        [
          212.64977645305513,
          114.14008941877795
        ],
        [
          213.69299552906108,
          110.41430700447094
        ],
        [
          212.9478390461997,
          107.58271236959762
        ],
        [
          207.28464977645305,
          106.39046199701937
        ],
        [
          202.06855439642325,
          105.4962742175857
        ],
        [
          197.59761549925483,
          106.83755588673621
        ],
        [
          193.2757078986587,
          109.9672131147541
        ]
      ],
      "group_id": null,
      "description": "",
      "shape_type": "polygon",
      "flags": {},
      "mask": null
    },
    {
      "label": "Black_rot",
      "points": [
        [
          203.1117734724292,
          140.36959761549923
        ],
        [
          206.98658718330847,
          137.0909090909091
        ],
        [
          209.0730253353204,
          136.9418777943368
        ],
        [
          212.64977645305513,
          136.9418777943368
        ],
        [
          216.52459016393442,
          138.13412816691505
        ],
        [
          220.2503725782414,
          145.1385991058122
        ],
        [
          219.80327868852459,
          148.56631892697465
        ],
        [
          213.09687034277198,
          151.2488822652757
        ],
        [
          205.04918032786884,
          150.95081967213113
        ],
        [
          203.40983606557376,
          148.56631892697465
        ],
        [
          202.3666169895678,
          145.28763040238448
        ]
      ],
      "group_id": null,
      "description": "",
      "shape_type": "polygon",
      "flags": {},
      "mask": null
    },
    {
      "label": "Black_rot",
      "points": [
        [
          32.76900149031296,
          109.66915052160954
        ],
        [
          39.62444113263785,
          111.90461997019375
        ],
        [
          43.052160953800296,
          114.58718330849479
        ],
        [
          43.64828614008942,
          118.31296572280179
        ],
        [
          44.840536512667654,
          122.93293591654248
        ],
        [
          42.30700447093889,
          123.67809239940388
        ],
        [
          38.58122205663189,
          127.10581222056632
        ],
        [
          33.81222056631892,
          127.10581222056632
        ],
        [
          30.831594634873323,
          125.91356184798808
        ],
        [
          33.51415797317436,
          122.93293591654248
        ],
        [
          33.81222056631892,
          119.35618479880776
        ],
        [
          32.76900149031296,
          115.03427719821163
        ],
        [
          30.682563338301044,
          111.45752608047691
        ]
      ],
      "group_id": null,
      "description": "",
      "shape_type": "polygon",
      "flags": {},
      "mask": null
    },
    {
      "label": "Black_rot",
      "points": [
        [
          24.870342771982116,
          143.35022354694485
        ],
        [
          31.874813710879284,
          142.90312965722802
        ],
        [
          34.70640834575261,
          144.84053651266765
        ],
        [
          36.047690014903125,
          146.47988077496274
        ],
        [
          36.79284649776453,
          150.354694485842
        ],
        [
          36.79284649776453,
          153.33532041728762
        ],
        [
          35.600596125186286,
          154.9746646795827
        ],
        [
          32.619970193740684,
          155.57078986587183
        ],
        [
          29.341281669150522,
          155.7198211624441
        ],
        [
          24.721311475409838,
          155.57078986587183
        ],
        [
          22.783904619970194,
          154.52757078986585
        ],
        [
          23.081967213114755,
          152.44113263785394
        ],
        [
          23.380029806259316,
          149.7585692995529
        ],
        [
          23.976154992548434,
          145.8837555886736
        ]
      ],
      "group_id": null,
      "description": "",
      "shape_type": "polygon",
      "flags": {},
      "mask": null
    },
    {
      "label": "Black_rot",
      "points": [
        [
          53.335320417287626,
          197.8956780923994
        ],
        [
          56.01788375558867,
          196.25633383010432
        ],
        [
          58.99850968703427,
          195.95827123695975
        ],
        [
          64.66169895678092,
          195.6602086438152
        ],
        [
          68.23845007451565,
          198.34277198211623
        ],
        [
          69.57973174366617,
          200.72727272727272
        ],
        [
          72.26229508196721,
          203.8569299552906
        ],
        [
          69.72876304023845,
          208.17883755588673
        ],
        [
          69.4307004470939,
          209.66915052160954
        ],
        [
          64.95976154992549,
          211.30849478390462
        ],
        [
          60.48882265275707,
          211.30849478390462
        ],
        [
          57.65722801788375,
          211.30849478390462
        ],
        [
          54.229508196721305,
          209.0730253353204
        ],
        [
          53.03725782414307,
          206.53949329359165
        ],
        [
          53.03725782414307,
          204.30402384500744
        ],
        [
          51.845007451564825,
          202.06855439642325
        ]
      ],
      "group_id": null,
      "description": "",
      "shape_type": "polygon",
      "flags": {},
      "mask": null
    },
    {
      "label": "Black_rot",
      "points": [
        [
          101.32339791356185,
          147.67213114754097
        ],
        [
          104.0059612518629,
          150.80178837555886
        ],
        [
          109.52011922503726,
          155.12369597615498
        ],
        [
          112.79880774962743,
          156.31594634873323
        ],
        [
          118.31296572280179,
          156.01788375558866
        ],
        [
          122.0387481371088,
          155.27272727272725
        ],
        [
          125.0193740685544,
          152.8882265275708
        ],
        [
          128.14903129657228,
          150.95081967213113
        ],
        [
          126.21162444113264,
          148.41728763040237
        ],
        [
          121.44262295081968,
          144.98956780923993
        ],
        [
          116.82265275707898,
          143.0521609538003
        ],
        [
          114.43815201192251,
          141.85991058122204
        ],
        [
          111.01043219076007,
          141.71087928464976
        ],
        [
          106.83755588673621,
          143.6482861400894
        ],
        [
          102.51564828614009,
          143.94634873323398
        ],
        [
          99.68405365126677,
          145.73472429210133
        ]
      ],
      "group_id": null,
      "description": "",
      "shape_type": "polygon",
      "flags": {},
      "mask": null
    }
  ],
  "imagePath": "..\\Grape\\train1\\B_r00011.JPG",
  "imageData": "/9j/4AAQSkZJRgABAQAAAQABAAD/2wBDAAgGBgcGBQgHBwcJCQgKDBQNDAsLDBkSEw8UHRofHh0aHBwgJC4nICIsIxwcKDcpLDAxNDQ0Hyc5PTgyPC4zNDL/2wBDAQgJCQwLDBgNDRgyIRwhMjIyMjIyMjIyMjIyMjIyMjIyMjIyMjIyMjIyMjIyMjIyMjIyMjIyMjIyMjIyMjIyMjL/wAARCAEAAQADASIAAhEBAxEB/8QAHwAAAQUBAQEBAQEAAAAAAAAAAAECAwQFBgcICQoL/8QAtRAAAgEDAwIEAwUFBAQAAAF9AQIDAAQRBRIhMUEGE1FhByJxFDKBkaEII0KxwRVS0fAkM2JyggkKFhcYGRolJicoKSo0NTY3ODk6Q0RFRkdISUpTVFVWV1hZWmNkZWZnaGlqc3R1dnd4eXqDhIWGh4iJipKTlJWWl5iZmqKjpKWmp6ipqrKztLW2t7i5usLDxMXGx8jJytLT1NXW19jZ2uHi4+Tl5ufo6erx8vP09fb3+Pn6/8QAHwEAAwEBAQEBAQEBAQAAAAAAAAECAwQFBgcICQoL/8QAtREAAgECBAQDBAcFBAQAAQJ3AAECAxEEBSExBhJBUQdhcRMiMoEIFEKRobHBCSMzUvAVYnLRChYkNOEl8RcYGRomJygpKjU2Nzg5OkNERUZHSElKU1RVVldYWVpjZGVmZ2hpanN0dXZ3eHl6goOEhYaHiImKkpOUlZaXmJmaoqOkpaanqKmqsrO0tba3uLm6wsPExcbHyMnK0tPU1dbX2Nna4uPk5ebn6Onq8vP09fb3+Pn6/9oADAMBAAIRAxEAPwDuBhlwpPT1zmlC/KCx6dOKjBw2MFe3P0pWYFhtznPWpLHFSTwMYpQMcnG3saQltp29Op5pAcj5R0PpxQBLjcR364+maaeH2546HNIq8biT0pzYPQDBH1oAGXDEgYycEZzinc7SR1POajEYySBwOnFPCb1y2R7mgB5AUnAGep+lH3c/N/Limlsvt28Y67qYqkuhOfYA4zQBKwbeTg+4BqNyS+M856+tOA2jjOAelBPXGDQAgkK8gKSfUYNSRtyxxn68Ypnlgscnr3anIMEgg5HGDQAgfJII68+tNlYg4cZB5J9KCcKSFJBHTNKeWyw6+pyMelMBFQH73bHPp6/1p52sSR69aaCAzgMMHj/69PJLZZsZI5GMZzQBHt/eAuG/nTwTHtkZQQp6Hv8AhTsZIBJyP1NNlPJUD5fUDpQA8N1zjGMnt2FIG2ZPysc8+wNNjHljP3sEnB6U4qDj5jwNvQ0CBZRuwcEHgqeP5dKD8qqo6j06k4psQMkhTOCffjFLPIQdrEhhx83f29+1MCMguCEBHBOMDjoOadEpC+Y3GOMkUjugUsAyEnG3aMYxUvDOPvMgx2GSMe/1oAa2xizImIyewyKEwCOMYP4UHLgqrY4JyBjBpBjchJbKcEkdOaAJZBEkag53H9PpTfMw6E4CE564z/hSDbuwd2QeM1G0eV3ZO1TyOh9f6UAOPJ+bnHDAcVTX5psYOzH8QIzz7fjVt8Phl+pyckZHX3pFVAmFO4jpkcY/rQBXDDJ3cjrSgbpMA+2P8/54pCmAd2VJ59BjinRnoDz9KksmEY2kk4I9DTWTaxzz9O9KHCrnP4A/hSMFKkDAKjOaCRqZIwWIz0HY07ZsfOcH1PFMySRgZ54HT/P/ANelY/L84ODwfagofjHHHXjnr/jTjxt+UEZ7d6YF+boBu/Q0o4LZGM85P6UEkmUOFY8evXioCMd+tOfGOM5PJ5HXvTRkckHPvxjtQA5S2CdwJz/nimnJTCM208cZpwwGByOhHXj/APVTgxABwV5oKArlj8q+h75xQZCDsxgY6g0Ha5YDOTx7f56UxtyScqNwGPr/AJzQSKm1mOAQeAcnGK5Hw5r66rr99vbLOm6DceQgYjb7cEHHsa6PWbtLHQry6DKHhjLKW7v/AAj88V4xo2tTaVrEN0u75RtaM4yVzgjoccnsO9c9WfLJEt2Z7ipVQQdpwM4JHXHvTkLYBPGeOnSoILpLi3imj/1Uih0Y9SpGQfyqdpMqBjJxXQncoc0nb7vY59u386aIcr0wfX/D9akQKIxyRwOCR+dMyHyB2OMZ/HimA2JDuxneSeBjn8qeybAGOcdMY6n+tIjbSEJVe/HUe1Kx/dvksQRk/X2PegB7NlQEUcduv5VGyY257jrjk0iAbkIBJIw361LJGQuWyuAD9f8APpQIXbFJuILDHbHy/wCetNA+UcggdASeBik3tuKBwD/Dn0/z/OkP7xI2CgHnnH5H0xQA/cYZML8gBwo479s1FLPFHGGkdUjOMsTgDnABz705oy4BILEdfYCkUMCQG4Y8D2pgKJCyhc4GD7/571E7qTuAOR97Jzz7elSFSoATCqO57fjmmDyyEwWXJwSxwB/+ugByDJBOQMfw+n9aQLhnRjswCDkd8HjH6fjQQh6IBnIIz39v89aQBixwSQefpSGQE5jIzg4P1FOYszAMoI7GmIBuBYjr021KGUoBn5lz0qShqSuVwAOc9T15/wA/rTgmcJxgjjvimcKeeTnnjNOLEYUA5xyGFMB5XkAnIA6UpAbjB2kYx2FICBtyVHOBkE55pdwyBgknJHHWgAUBfuYDDGagvSWgEKD55CFGec+vSpc5KYBCg/dI5Hfmo5oVeWGTOFiYsRgDPGOfpQBOqDgc5ByRjoOuaa+SPlU8YGD2p5ATglSCMdOhpC3OM4JB4pAMHbjHvjHtn9KcpwCcDJHGDnj6fnTkVCM7snpjNHCEMM9e/wDXHamA1mCqD82SMk8EUAfMRyeeuaVgrAYUZz1PQ1w8/wAQLSG5mWO0V8PtWTzevoxG3NZzqRh8RLaRF451Yz3K6ZbtvjhIaUIucv2B+g9+/tXn7SbLj59yk8sD9fSrovJo0YyFZZJiWdi2T6k5Pc/5FUoibnLQFRLtIQuOAc/T0/XrXlSk5ycmZfE0j0HwbryITp0820Nl45JDwv8AeySTxkZ/P1rs7S6hnd1hlWYIcM0bZAzXitxvtrGKO5+e4jGHbuc9Oe/+RXR+CfEC2t+lvPmNJwEAz90npx15Pf3rehXcbRequaN8suU9NwAwXnYeh6YpQIyGXcN2M46bqQE43biygjAHOaGJBKtjg44/OvTGSSM27JZe20YwRTy+3qrFVGR/Wot+58OSMKFyR0/H8KcQqjCncT0556UASKSsbBSq/TkfUc09iyIrbt2CTyMgkc/j1qqWVATuOD1yc5PHH6U/KsFlJbZk8DPBx+v/ANf3oAY0gJBKgkLyTjk57fp60qyERIcDkHLKaSboQxBOPvbSMnHH+fem5OMKMjPAz2zxgfnTAtwllZx0VTzzwecZ5qE3MYUHb5ilurdx7DH0ppWTYWLBiAMH2PT+Qp65YLvyuCdrHjA6/hQIcmF4YEDng8en6Umd0WFLYJxjnjHf6UhkWXG4EKc5O3PTPX/H/CmSEBAMkkjHLdx1x/OgAViq/d/h3A9cfnSlvlAIU7Tyy80xuYyTkbRg479qUsSVQgLgklc980hlfaihSoA64wKeQMEn5SO3br/n8qTzQCMLyev+frScHkgjJ5BIz9KkoWVDnO7hRzxTvuy+uDjOOv8AhS7XUEYYHI46HPFMXBbcQfbHFAEkmAg+8oODkHqaIkA2su4gkkHoaj3YeMKOMYAz1GBU2GGFwD/SgCQFXXrgcEe47VE7hywCgdAMnr/nBpC5D52qQCMmn7dp+bjdnocnH+frQAjP5jKSmflA3dc4/wA+9OkKGMZOORjH9aaGKHHUdB+f8uaeMZyoDDGD6j/CgBigEKqyHJ4bHPOaGDqHIVc9D2J/z/WhhsYsvcn7v5jmuZ8UeILrS/sq2MojmIZ3XaCQOMcEHg8/lUTmoK7JbsrmzrF8ulaJdXQc70XCEqCA5OFP0BIz7eteGyOYpVO4ds9x+orsPEHiR9a0eK2uIwkomWQNGchhgg59DyK5S6kbkMVfdwGJ6njk/lXFUqKo01sYzkmyWKbdENqeacEAEZ4qpcedaFCsflnkEU63uVK/vPlGOMDPPpz+dJJ88cbcFvMYsS3J4H+H61jFNOxmQvKTFmQoSg+UHOce2OPX9ab57RTkF/niJCqrNxj3PSrBhUhXVcnG0kAE9MDj6DOcDr9KdCkDmT5WAVc9N2Oxz0q9Ehcx6n4d8WWE3hq3k1G9SKRWMRMhBZ8DrjGehGevOeTmtWw1yz1N2jtvMdQobeRtzzyP1rxuPyUIaJ1JBBdNvAGR7j+Y/lXoPgC4t52u0DMJwFOAuCFBOcenJHHsK2p1Z8yj0OiE77nZSTFeAG9QCev4/wCcVMQQu4puI5HqPypm3Y2Vbk9BwPT/AD/+qmDezKxI2rwc+v4n0H6iu8skdgWjBbLAFhuxz/nNAZVXdhlDjk54B/8A1UkbhnJwoIHcnHTr+n6UhUuFG4BQc7yO+Dz/APW+tICVmh/ibdzyT39KQFBISiK5Bzndn8KhCFWIypHJ+vHr/WnK5cHgrjO4c8f/AFqYE6Hl2wSSMjJ5/wA/nQxI+6QVx0OPXv8ApUSgqPmAYkEE88jt3zz/ADNOKgoRgDvkH+WKAHtk/Kfug8rzn0IxRIQF2bxj0ABIPv8A5/rVYhfMKZ+Yckk9P8f8/SlMwj3jOSx6kZyc/wCeaAJACYuR8qnnnvTgA67t5AHJwD0pmUJLqAB15PuPzp6TEMAn97ODyP8APSgCupG8jC/Lx2BH+feg7OI96byTwSMn8Pw7elJvCEq2D1BIHP1FUL10XW7NlTJJK4UZIBBycfiefb2qSzSJLAn0HAowuWAcZUYJ25Hv/OmjeFGcNx26Z78H60/ft6MpOeN3Of8APP5CgBFGVBzwRjOc/wBamZj8wznDcA8YqLAKKCq5wAQq8ZpI5VkJjI+dTzjg46Z/Q0CHsxwSpy3Yent/n1pQclVwVI6Bu1EYLggY652t7044LKpYHHbPT/JoAaHKjJIPc8fqKkIAAAHbcOfQd6ZsLbiSN2TgEc9KSNlBZc/KnbGR/n8O5FAD5gNwLNtAI5B6evWuB8Xok2poJeXEIx8wyBk8fmf1rY1nxfpul3/2O5E3mx43+WuQM88/h/OuT8T6raXlzBqNleCWMR+WyYIKEHuD0zn26HBNcWLfNTai9SXZ6MxbohJghyMjPzDv35+v9KgmRZAW2AAj5Tg8Efj7frSahrVqHtY2XIYl3c9VXOOPU8Z/CtMtGsTrGVkQjKgjbgYwee+fWuFSlFJtbmU6LSuc7LF5krszHeSCMgfMc85P61Ex+WP5l/dlwSoA9PatJ/LmPy8Z42g+/Tn8OtUZh5BDxg7SCQCegI6H3xXRGd9DG2lx8SzSn5YnlDjAO0k49eBj+eKrh2Qs4jZVx3OcjjODjk8/rU6yDqydf4NvGPrTEuMSFVUhCchTyV4OB/KhCHxq8p3q5j2McLtII9ecden510/ha8Gla1bzTSr5cpMcj7j3PXkdM8/gelc7BJ9n5aNmlwNhwpDAngjPGOfXtVmCOVpGGQ6xEEYPLAYPPoPXvyR9IlJp3RtFWsz2a8nitlZ3uI40I4DHG7jsD3+lVoNVsnjVLe4ErO4DFDnDd+D25ycZrxu71S8uLlpLycyT7icuMgenbgfTtWhouo7datJ5flUTKDgZx8wO3Pp0/nXW68m9FoV7RXPZZZCrlQSBnBYj6/lSKrsMgknpg4yfzpwRTtOQSccDr6nr6YPPr9aYHKNtAbGevY8e/wCFdhoPKurLGRtzxhhjHsc+1OTeWVWU/NxkdueP5+3SmvJIAXXBQHjI79u31p32iTYGG/5cnDA8DjkD8vrTAaQTvkyCQMYOOTxSbnU4G5kJBIUHGKcAXkOEGB/Cx4P19B0qJ5VXl/3e0ZJJ6Adec47DvQBIFJUZweQWGcfypPvjcmTkjgjjPJomG6MSAKBnbjd0P59O9MUYBlwrnPOR6H/6/egB2cuzblOOQoHJ/wA/0p0YEwY9CMADnJ+mfw/WokO8DzlJG7AIXrkZx/8AX96ejFuNj88nPUcfy6UAGwbS7YJGBnPX8ay76Mx38E5jMixjGc4C9ev+e3tWis2G2lclu/8ACfzpsqhgR8+3H3s8VBaHpJ5kQPynuOn4UBhtKnkA9Oc49qbFCIQEycBuRnJ59cUiL84Drls8HHTHP50AKXUr95QoPAHUE8c/jxU3yjZzj1wf8+tKkWUVwNxx0A5zjp+VRzT/AGa1eYqXEY3OqjnHfGT6fyoAmGC4QBWLYO5hj27UpYSDG0EKBuHOfx/nWXDrdkZPMlZ4uAA0ice44Jx+NaUTwXkCm3bzUHylhg449c/5xSUkyE09hwJI+VfmAznH8vy/yaUuzMihQhJAx2b064qrqepR6bptzetGu2OJpGXOOey98ZPH415za+Nb9gJUlaUn76lc4P8A9c+n51Mp8rsTKajuZ3j0Y8W3kcf8GwAE4x8o/DoBXNxPtkUEZCt0Azz3/wA+1bHiye6vdVl1IwGJ5iu6NgRjCgd/oT+Nc+QyIGwTj72OnXg/5/rXLNXbOeUrvQ1c20pUPDE4TlRtzgn+dQyXbIvyuNrZwM/Sq0ZBPLHbxkgdqHIWN0Y8HBxu784P4ZPXtn61iqXcFNtWbJEc5OB83IDjqBg9cVLJxEPNJ+ZgcBhwMHtn36VTVzA5hlDp3YAj5j26/Xr/AEqe3bz4JPl3bNpBOeDnH05yatxJJpFWWMsGHTc2AB+nrwf1qNVXzVfy42ZGBIc/LnOMHt+OccGpYQfNB3ZbBLbmwP8APP8AKr72sfkqpJkRlyCyj5T34J46nBH41D916gtSjbNudleUhT1fHOce5HPX9ajWSRHkSEkszYDcc/n0/OrDIrZEZKMMDO4kMAffr2/KpPsLTAqJFUrnLEZHQn+h/wAihxbYJ9jNkZpskxjf1BI2jvjnt36+lRb7uC4h2/LIfulSG747VLJDPCVZSspHLFQGA/P8D/wLtVMANgMyjnBDbsjj2FaW0KR9BT6ja2Rzcz29srAAedIAfXnP0HSk0/UbXVo3ltZzIkcnlM46M2AeD368V89SXA8weYTKAuBhzjr2yP8AOTXX+HPGNxouhGysoI2lmnLvLICVVSB2HupP0HQ10Ks1ujdT7nr+X3snBOegP+f8msLWvFOm6NI8Zl33A5EcZGc85BP149f51wdz4l1K/j33V7KdwIxGfLU5HOcYzj/PWqC232ths+Zeg3Zzmsp4l7RQc/Y7jw54pudd8QTwOiwQJbl1iVSxUhgAS3fAPPAxjpXYkAAOvUjgdP8AOcV534Ethb6zMSsSl7UhDuBPDKfz4r0JiWDFVCAYPB46fpW+Hm5wuy73ExnJ+Uk8lT+Of5fWkCfMu1PmI2qq5yfTHP6//qppO5Q8Zb5h8x6c+uKehMLbRhgPvYwDn14+lbgDfICMswHJb3OOMZ4FNJZiJACCTtPzD154/pSRy8kAnfg8Aj3Hpx/n0pTk7FYKGPOPQdaAEdcIWBzxjpjmpVYshZ1AGOnsB/nNQq4YOpxjgdeuOx7U3crsARuwODgncOPz44qSyxACyAGMsxGF575+v+cU2EksANyZwDg4IHcfSmO+HxDzkjG45APqB/n8abuESs2C0cYJ2gbicA9AOSeKALAJUhWHzNg7gM46+v8AniqOr5Nm0AbBfglSRkZ6HA9Pz5qnb+J9Lu4WmikaQAkMgUbo/qM5FUdVv49QjH2XDLj7pGGHr174HSsXVi7xT1Im+VGFexeWku6Q/vPvbWx+n5f56vgkaBk/fybhhc9MEcdfy6e1bWnWdnqcuy4XakgJXymAcnb2OOhHbH+FZl3Zm0k2LuZQQFZuQP8AZ5HXjOPr6UKnpdnELqOoX+oaLNp8jhoZAucgc4w2M/XH5DpWTp6PYq0yI7LGc71Yc+vr+n/160gLeMbFVhIW/vc454z69D/jmkhLQxk7kBAA2Dn3Ocd+PT9KrlBtvcxdWKz7ZXLbCSFLKFJHrx1wf5VzbruLDopwpwOh9evPrXT39piU+WqsSAQuOnPT06c/pXPyRFWV5t3zdSyYAx/kVzzVncnW5nxh45Srqvynkdefb1q2Yg2MgZPXB4z9fSlvArSRTRuzLIpG5xgZHGPwGD9CKiimdMPjKE5xgnJHapd7jY4w/KolR2wPlIHKgckD0yT+pqaziBimUSAkqhDHjuBg4/z+tR+Y7bS3zDO45PJ7k5qeFjDHMqqTwNxC84DA/wBKetgTLRiktoiFKIh+8Dzu69fXHH50sy7cosroQcYB4/z/AJxU0F3Isb+XFIyMmSeQOM/r171TaTK/vAuBhSqZXIzRZPYB4ljhkkIZ/LVvk+Ybtpyex9B/+qmvDDLyxbmT70b7sA44IPJx6j9eKsJdRqqxtbIbdOZMAgA/y7im3csCsXtoI0cYRCWODnHYnHTP6Z9aTZSRmXMqlpAibC/ITqMYPTv9KhVRKDsJTaclycEHsM/n/kZp5w+Xky0m4sVz8p56YA/rSGXLKjogIIBwvAHbp/8ArpAmV0s8yR7SMrgDfyDnPOAKtW9qsitGcrsA27SAc446/X/OKljWOReV5HAOff8ASle3aJuMlf4euc8e3+f0qHJjuNgjlSUQEyeYTkKvI475znNdFDbW/wBlCCSRZE7DkDJ5yD3+lc41/PbzbLdYy6kbpGy23r/CBnj19iKvwWWpXsSyR+JLMljgIAud2cY2Y3Dn/ZqZUKktVodcKWl2dL4ekWDWrRmdyTIV3KQOowOOfWvRlfcgjG3DMeTnIH9c5/z0ryTwPqc7ai0+pLLIluMJJGgBZjxyDjtmvRLfWbN8ZfyzknEpODx1Jz2963wv7pOE3rcbSjoa7/LkGQDqCSMAZGOvp/8AWpiq5IYIzMOFx0GDwenI6j8ajdyQyFpEwQcj5g2OnX/PSnIvzcEueOTwT2x/n1rvGEIDydFAQHIHXg9PyxSEAb23FyMcgdOeO3+fxpAvV0EineT8uMYz7dPvDFLkkEtJhsAj5sjj298UAQTKHVkiD7hyR259MfX/ADinxp5Y2ZBCgDg5/p161KMLL5hAL5ztJJ/l6ZxionI38OCMDJAJOcfh7cVIwYMv3lX5l4IP0/xpY3G0gE99wznpz1/z0pVcFvLRl3KOSOQeevHf1xSbCZQsgHbJyNo/n/n61IHl3i2wjtPEDS6bOIJsB22SdNxPB7Z749Oa3NFkkm0uG5keLcyFWGzK5HHHH+c1kNpmp6ndXt1ePDHLIfMLPKTtToAAvGAOMkdquwLFplqsKO4+YEuxHBHGRxx/9auScoNprcK0o8lr6mkbJmbfCvzEE7RnAwCccfUYzVUrcvKQQ8jH7xfknpxn8KepmbYEZQThW98c5z34xjrUkc6GVRPIUG/HmS7skA8Z4OfwxXSrWPPsRwuq7gygsFwemeMYzx06+/vxRJB8rhMlgxw24cj6dasmJokkTz1JyR8uSD/s8g/r7cDFUzMqv8gRywAIZTwfT8fz5pgQXCGHzVkiYOTwc9u57Gs2cCOJeSQzZBUEZx27VqsZp0dVjVXbhwcdeufXJzjqTyT3NULm2PkOd2CTz97AyDn1HUDqaiceYn0Ma7ijuVlzhZEG5SeARjnnt29fSslVKqwAJGMZ9Oe/t7VrSsYZ965J3/LxyOc/z7VSngWOXI5iK7gvdR3/AF456/jXOlbQBEJZiArNzljg9a0Yk/cyCPAAh/iIJGOSc+h9MVnQLhiTxkcj2z+natGNtttOMu4MbbnCnrgcYxx16+4zVaiW47JiSRX3CQkYyPlOQefUn/DkdarMT5G5WYqBjGeR/nmprNEIIleTEgBTL7QwyMnge35884qSeaMyF4RIsQC71dsdx1x1GR+lMopi6kklLD5y3AU/N1OOAe/PrUd3IXVYkUFVyPlAAye+B2zj8hSyyqj+ftCSMTgEHHuevPp+PXiqMruoWNCj7m9MH24I/qe1TuNEmZZchOScEjtjrj6cdMdqeQ6lUIXpjCjBOeOgH+fxpkaFxulkZcLhADzjg/lyatyRIxZrdhs7DO3Hfjqew/nQ0BEOXyhAY44C4GPXHb8K27CwmupwVV/KQjG7G0+5+nt1IrMtSs0g3DaACGcdT1PQ/l+X0rUDywH7RDNvDnndkMoGMfX0/Cs5Q1uNOxKmmy6beSG5MLxyybzv3bCTnCkg7v8AHvRcnzYVZnEmEz+7ymMHheByOo55/Crv9uxSWwguFXy2OcAYYEEYII9x2NQRmyuZQjTyhAwOzHU4xg45Y/iPSto1Y2tI74YhW1F06NIZJkjICysOGXGBk4bpjHTjPbtmtDTmQ6hBHsU4kAdx0Ybu/bHNVmvbe3ugrurAghwF+VWP5H3yPWk0278zWLbARWmnTbtUAKSw5x271yTlee25hJqUuY9IEQMm9nHykYA4b/DuOKRcODIpUlsEDOO5JHXH9OlOiDBmjIj9Bg/L3GeM5HbNLEQjHbGdpyST/F0z+ePw4NewaEUgwy5b7rDkcY68UDegLo7OCOoOcnr+f+H408kKCioThclic9v17/56t8zKlgdhbgn09ufp/KgoFDOBIuFJIOB0/L8T+dNRdqk9dv8AdJ+YHp9cGmB/LicKWwuF9d3PU4GP8KBLIm07ycAZGBx+Y9fWpGYmsaxNaXUtnbw7MAnzGXkk9Co9j+o9qxv7Y1KU4luHIycc7RnOSflxnrXU6zbpeWe52RXiG5TwFHAzuOOPl/kOa4K7ubaPzI2niWQEoU3gHIPQiuSo2nqc1RTvpsaH2nzg0i8OpwSCBgEe31/nWdJcSSknd746f57VZt0iiRQQSzbmz1B49RyP/re9ONmXhM7DadrMMrjdnv8ATPH61EaaeqMZX2K8d9co/wArFgrbiWGeeOfr/wDXrQe4+17md/3kj72aTls55PXnJOc+/eqf2VJLiSLf5ZdsoSMg5OOvPGex6dKVrR0VnizkHcAMlT1IA9+3f/HdJonUvJcN5qxSLIXwRyvCnJODxzz+PT0BpgTMEhkjM2AqKxYcHgjjngAdsd++KgkvJPMClIQ7Eq25Sduc9fU9+/SpEADHyJJMBejDhc9T24x/9cVV7j0L8AaO2zG/7wrhghxu5PXB5/8ArfnTvVV2kUhZI853OnJIJ4AHTqenrU0Dln2ApIjZbLEjcc85z9e3bP0plwC7iLzT8hJJ5wWBJJ/T3/Gq5gsc49q6iWLYxGQQRHgg45HTOMn29aptC80AgIO9DvTvyRyOuOcDt1AHHNdJc24aNtkYXI5VBwcdB14rMurKVpFdEVHHzAo4xwMk9iMYz3HvXLUdtgUW3oY8KF3jycNnAJI54zj68Vrx2zfZpFAUlkZVJ4PI4J9v/r1SnltXvWSK4iM5OJFiJ2ufVDjB+g59OOl6wk3RAKmXQoTvfCjLY9fp/nrKbW4+VxdmZBYxkNlhz9084oeQXLxpPCAAud6joOhIPceufYdKtXFm9zcyRJDImFBJY8R9wenGc9PfuapyxuieUGIw5LsMgZ9x1H4+taXJRVudzoyghAOEBJ+UenHU/h3PrUaxBH3lghB+VsnDf4ev9KuRwGVx+6KI3yqe2enJ7VcEcsY82VVZjxtOMc+ue3P51aQ7lCGB3jJUnJ5GPlx9PX29qVYpINpc4U9cEnA4xn/CtFrcxxFwPNc8lBn5fpn19PqKltIDMskxjJjUbBuORn+7Q0IZzaWnnNs3OmCWwpI6gDv/AJFZs98TP+7yFY5AOST1I9eea05IklleSZF87+8VUnP0/wA/hTm09gixRSEByMBAFX8R1/GocWxmVEspzJKwA7ru5IJ9B9P5e1XomktlkmtstGQA248j/wCt7f4VE2i3SuFVCCxGDjr2P8qW4F/ZmSygT/SCo84kHCgnOMfl19RWXLJuyNqcHN2LjwmeESkFd7Y+7nA9eOg4qbQfKbWreSZisEB3u/BwRyvXr82PWsaTT9XtolkW5lZuA8bDPXkYHocdeK6XSHgXS3k8rh8sFHIU9OSO/b0496l05RknI0lS9nqeiwXEE8KyxziTLFWYNnqP5f59KkinkUFkjBQAqMAEAk4+g6157ZySw7Z4y0RJ3I5JBIxxXV6BcXFzZtcu+8M22PKgEY4znvkj9Op7dtOrzOzQQnzaG07ZyTkpuzlT93t0xn05xUe/Kq5QKNu0ECmglkZVRY3GQc8Dd+WPSmkvEEJUBkGSrcjn6nnrW5qDHzAsg3EE4yB3xggenqabIpVVkHVmwSwwD7e3/wBcUPKuCTuHOAFzngk4/n+YqQMdvzvuJGGKnr9B27d6zGZ+rzfZtKvHD7XjhYq/AG/Hyj35x+fqa8j0VBcySB0iMRwRg7d2TjA9PT6V3fi5J2ubaeIPLEuC8A+YDHIbaOhPI6dveuYOhwwlvKlnhZhuAwCo9OCOlZVKii7MqMox3L9lbt50qZMoRB5ak5C+3oT83I7Y7Vfiknit9knyHZ5hdQcDHrgEf4Vn28UduxHntIOoG3GD05/zxz60l3cXBZS+FHVQR1PqP896y9pHmvE4q84uV4mmsEc9w7vJhs5woxjsD2/XHJ98hqsSQAQNqEK68YxnB+vSsyOecb1Z2cAgkHkdwP59aux3UckGEwj5GEIPrjGenQ9wOlaqaMb3JhuG1WUF3YNg9OcZzxkdu/4VZjUMrFISWJyxA3HH97P1qsu0KGaJfLIJJXA4z+Pr1HrUszWoj3W3nSgrwZl2FT3AAYg9M5q0MSWVfLzJgkDK4A3Hr1+nbjv17VLDGrfvZIyxyu5QuC2c5PPXnGCPxwagtBbrI5eU4RN20rkH6jvnn/Dir5QLDvC7WGDsLDDA49+ue3uPQ0pJ2ugWpFNGBaTmKFjcRn5dy55A5x6Hnj6+1cfeieebZJJLIHb5kLcA9vlz6gcV2MTzSuZGCqqcj5toXHfv0xg/Sqmo2ouIFMkfkMXCqw/iI9e/8qyjo9UdVKrGLtY5CcwPpgCaLO85Lq7SOFWM4zwOSRkHLcdhmpNJnzfQrBdrOHkbzEcbZYgRuzkk7gOcn3+lXW0zUEYssse2MfMsWSQScdseg6Z96i0dRb3jkzCUSBUJIwfvD6+1VOUeVo2qThbuabWnmQ5WTbGyb8K2QR37jJ5PGM8fSoDpYSVI2wGPAwcAHPP0q3plzjTUDFCq5YAAk9AAxB6/gOxHbi0ssUlvENwKA52qABwepIHvjn8+OLjFWODcp/YmikdJIcvnawKHI6+2exHP5dKZJp6WbqFbzAVBDvjK9j+PQ+vIzjNaamExynfJE0YICBs884zn6frwDUc2+dlhEJUojHacnHUZwOOnt1+vFWEVIrV2bCtsWQdyBkZ4JOfXHXj9ammhi80OS5UkIQXxt57g8/l/9erClQzxRW+4bQ+VH3unbHGB+HX1plwELKUjj24JweM/yGM/yxUpX1AhXTZFUvkSENu+fGCSR6HP+eKkktw7rGcGbZiTI44AAHv0/wA9avQEqWbzAm3IYpgc88DBHpx71EFgV3U+WCrZZiD9Dj8/c8n0zWjSAg2MgWXzN7nPBGCP8TjHr+dULyOaa9t7yPzpise1lJyceqjGcHngdyfWrZQ7dry7AcHDHBGMc+o4xUS3EsIzbMy9wejDOCfx/A/pXM7qV0VCo4O6KzRXF87Ja2MuTwfMbaDxjOCRn6+vvVu2sriwth9oHmOTvMeMoD9cdeP5VoaYkYnCu0m5dr4bkt6nHv8A5xVmeNZg6uUIGQWHU8j/AOsPf9aJqUlZm0qznGxkNdRTAtFu3g8DHJPYY712VmltbW8MEbFNgCqi4Xc2Pb1PJrhkt3iu2O7A5AJHQj/P1rptK1mWe8NvMAzlWKy46gdj271dN23IoyS0NxWwpUglj/dOc/TH0HT196I/9Tuf5j17+x9xzk9/xpkxR4zlSpHzAN046AY6cDHHv7UhlcLtwoIUKpPJIx1x+A/T8Ok6iOfzxAXtlEkrfMkcgOOMdMHrj/PNcxFqEl9Gksk5O/34BHGMD0rqDuZDhmXjoAP6ZxWNqVn9kvvOgUeXLkv0Ox+RkHA//Xk96wkru5nVTtdFCW4PkKjMznPyjPaq8ZEpKEKxxu2/oaayNuXpgdATg/54q3HEwbdH8jHALEFiPQkE/Sp5Uzl3M+S2BZNsS4bkY56UxkG0YGV/iDVqoZzO7sjM7OcqM5B75H9fpUdysckS9MnPJBAUdvr19+v4U+VIVjGaJ4iT865J+8MH0qIR/PhcFgMn8v8AP5Vp3EWABty4PGTnB6Y57/41nouxyPLDKD6ZNS42FZDklnjIQMx3EEAnhh2z6irC3jYIaFBxjcAB7c8H6f8A66gJ3SKxByOw7n1//XUnzOAPLPIIXHQHr3FCVhF2BoUnaSaUIHBABTPUc9OvX9TV5WFwmzzNhHI38LgDnjGeucf5NYsJCuuScHBHA6/T9ef61KJSA0chO3q3f/PXFVzDuaUYEjESEttPBxwzcgcAEkketF05fciiKONFOG2kcZ6A9Tg9/Y1nrcFXUksuAWct2H09eelNnmb7LI6jcMA8HlD6/jUp20ZTZBfySmBXSTyo3P8ACeMY6Dkn14z/AFrM0yQea6lmYN0+TIyCCBnt0P8Ak1fu0VLZWmVmlAOM5BPbnn174/oKzrIoj3LgMU2NwpPy4B65HJ+X/PbOaSVwS1uWLEwnToQy7Zgduw7iHHB65AGOn4/ldi2sckrIg4J2BuTz09Pyx6VU09PKRWLb03jAIwP5/wCcVe8qcM0scibHG5SWVN+0Zbgn2IHrj1ODvHYLGjbxD5I3xtccBwdpzz1xwRkdB6VKJ44YDAqKVGG3onzDjgZ+vOcZz+NVYYXa02SqvTKgnGCOgP5fT+VOnyXWWUEQtlwN2SMHGR3A/HseetO7ktA2JGvCocKUSLeQpUHdkhgQWxnuB6YGO5qskaW8BhnL4YkeuCMjJGBjp39PySYbN6sTkDGc8Fsjd+np7etRNOwOCUbPVgD09cflyP8AGm0xXLKYN0pCuysxI2tkbsdR04xn+tMBIuGUuDuyG3EfMPfP1Hv+dNgbbK0jkeWmAcDBwc9DjHtx7celiZo/N3bv3i/OoIGCSR69e/507KwEU1v5j+Zu+bryRz1/D/Emk2ROQiqoUc/N3Pfp0+h98eznJaQEgKwJAVTyRngd/rzSbYwwD/MCcgJg8fT/AD+lIQqDau0IEYjGTjJyAPXp04qW4YsmJOTEARjkex9M9c/h3NMltwJICigkYB3NliScjH5g1DK+9HTKxoOu4k7vQfzNJoZJGDcRxPlcLkNtUdc4xkn6fQEcenR6TaizhVzteRzzKRwcdOfT6+lc3EuYwV5MX8B69Sfzz/M1LDqM9pIrxgFTzhhkHGQO/wCo/WhKzuXCSi9TrH4CyAg7TvwORjJJ7ewpjncVLBsAHAVQP6Y7f0qja67a3P7qdPJdvubidoOc8HjsO9XtiDLMgzkHByR3/HGeK1TT2OpNPYnlXJ3BQyOefQHHX35NZ+rTQw2iK6pK8zBFQqeTgcnpjHt+daAyFKNyuOG24A5zn1/yKoarYQ3qIJPMhZQAjqxwvfOOnv6ngfTOV7aFSvbQ5uRHSTfwyZ5wCcZ/OpftHlkhA2FJwCT1Gfcfl9ahe5j5UvG7xnazxtuB4/8A1elMilIZmdjzzu7Hn/8AXUJ2OJpomlcgnouQRjpx/WnMsSWiOBtbO4ZGP89qrtdlwADuJ7gZ9qa96BnD/LjgDmm2IuwpJKVNuecHJYZH0Gev+etV5IN0x3K0br8pKnIbjuP8KqTax5IMKAkEcnJHGOg/P9ajTWLhnxCA4BBK9/8A9WKlyQblg2gEZJQFQMBt2P0/GiPdJMPMUuTnJ/U/icDmmQXqSbSCCpAGOmfw/r39qsyTxGFVhJV+QVKjp+Q/zj8VzX2C1iC4crFksQ2TggYz0z0596SVZHQGPncN3oM/WpShmhRTHtwcBfb6/Qfp+FBPlQiIowRiegB/Hn60X7iKDlkCopJkzkHcQev/ANem+YYyrBhGWYk9hjPQ9/T/AD0szL5kZk+cBI8qcd+OPz/SqtzCGbzB5YJOODxz0x6Vm5K2oWe5IxWZh5YAxgFVAbjuQM88f59MeL91DcsA3zAjG3IyQeOnXntV8oRtImRX7DcR/Si7xNNg8PK5OQMByoz15JOF747fWs3JPRGkVfchij8yILGAu1CGJbIU54wMcdh7469K0bSbKtEcx7yFOCCeDyc88d/8KqcTzqjlIufmUqFG48ngcelaFtE0YeVmVvlAOJBz68cd89auMr7k21sXbeeeHGI9zqynKEgjGe3c5I/Kkfc7rtjdFfLnYeSM4AB49faqlt9qgfyruXzOfkLIAfpjrjpx7H1qy1x5ibbeMfKOiE9fUf571vzWdgcbaAfmZoMqTkBWLkByB+XXGagklSKViSRI42kkkkHPt0/+t+ZapsBEsZ3twc5H45PT+fX8QBomLOY2IyMPgjvj/P09armRIxHYFi24BDngYK/j+GPw96W4mdZQFQEc7ONvTjp+A/KiKGRWEgkjPQENnr6Hj/OKkkkjML72ZH3HIIbIIHZiOefy+lFxlaRv3Xm8ktjGTw1SwzCOZ5EdWcAbc8nHrgDn3+tWQIHgkw4LMuGAG4kj8cDjJ4/+vUcriUZBBUAAYGMcdP59aE7uwE0kgKAjZI7nkugXIOP7vQ8kDgfypsas16Y3ljTb82DkntkBvr2/pzVQMdpjeR/lwApHy4569qdGUztcq+TuxjoecckY/wAaYFmWQB2QNnBI3gYJGT6d6gMbuURd3DZAXqCeap3dybYq3ylWIxuYZ78dufejRtSikvAt4EVG4DHoMY/D0/CocugJXdjUsNLn1BGZD5cA4Mj9CQf4Rnk/p711EUDW0CWold4wdxaVsleeR24wT+lCTR3cSmF2eJjlSvHzZ9OMYyR0qRTGWUqxIY5G/uOoH0FXGKWp1xiorQVWwoJZWyMBQBkHOfz/AMa4TxVd6gl69rNcu1sVBRQcAjtn1weOfTjrXbxnZP8AKASoBAx6Y/DvxWR4h0pdR0rKqpnhBKEHlxxuHWmaM88tnaO6Z92MdRnAP4Vq+aZl3O+HbO4Z469DWMzRpIPnC/7Q/wAKmSRQm/duOPXAP+frXK5Xlc45u7NDzi7YkIG38/8APWnReZMxS2j83rkqMfgc8Cs7+0PKOPKj+XgfLkj8SM5p66uyfO0u7PueaTZBqNYG2hMsspcKNzbEPHb8fwrPi1IZIggYREYaNiAScfQ8H0puqeIHl0pgHHmHC5I6AkZ/kKyIr8MqjcBgcnsf/r/41VNJxudtGnFxudNaQxTwmeBsDvH3WrsakkEnJB9etcbDq7212jQMWBwpTd94Ht+tbMmsB2OyQqSfWiS5WYVocrOqj8yQGOPacL8nIySR/wDq61EFaSMnHQ/3hgenP1/zxWBb6obcxGYsu4/LxnIA/wA9amOteZjY2I1P3TU893Yye2xrSwGOLI+8w5Y/jWXeShAzkgKpyS54/OpL7X7e1tA87lpiMCFD1/HsK4zUL+51ScvLhV/hjXotP2fNsOMHIu3+uRlz9mXcRwCQMDmsae6uridZZJWLJ9wg429+PSrVnp017cpbwRF5XOFArpNc8JDStMgdW82VTi4ZTlQTjHGOB259a2hTUTojBLYyrTxFG8axalGSy4CyIOCP9ofn+fStNJIhG0lq4ki2jlCBt6+nI+lctLakZqGOWe0ffC7I3qDVOPYmVNPY7WPVpopHYygnBHz88Y6dz7das/2issXmIz3B53LsGUHHGR1789uK5GPU1nXbOoWQdCowD9f/AK1WRqEkNwGilZSDn5Scc+nsf8Ki1mc7TWjOjGovclWn+QDoGO7n9fb86cLlVBMZYPnhMZyG9O+O9YuY7nZJCyxzdCpO1G+hPTr9P1pFuJI3RZCc55VjxkdAen0ouI31vEZfvIwHBwMZ5Pf1qYXO1X3RkhiOBzt56+3euYN1tJPmHJHqOR24xxU0N+Qwy3A4BHt6f57VXMBttFtP7pSxP3cHOOfc89Pfp2pkd6/zI4ALkhg3GD7/AP6qox35GdoypGMMM4GP8/l3qV78yMGddwXqDnP0HP8AhSugLjXSSSA5EYLbc9MD86hmkEZJVxjg5Hb34qsZ7dvmUGEA5AxvC/gef1qVrZNw2XKPuHUgj3xjB/n2p3uBHdotzbMoYByRhiDgEdPx6/nVHTtPvby9S3jjJmbndyNo9Tj/APXn34rV8t1jB270B4wQT9QM561PpV7Lpt75u1lhc4dMY455+vX/ACah2v7xcLX1Ov0ezW0shC87NOWDysW3A4AH4dPyB+lX4zk5kiZCSQSowQP09M8mqivGCu1i6nBBxwRwc5/L/CpEk8xOj7Bncqj3PX1rdHYWHZym4BeuQCOe3fiomlOxkjTDABc7u4/TvSpu+cOy4J5AI+Y/Xv8A/rqC7tBcRTRyOx3gqADhhkdef8/zCKPMddntbjVJpLRcQFuDjjPt6CsoSyJnHTpgitbWtIudMudkyfK2SjgcN/8AXHcVjOhzkjtzQ4p7mUop7itPvQKkYDdgM5P61XluCnyNhiBj5TnHP60yY7UYjrnFVAMn5uKydNJmbikWBdttKcEEEEEUxbdT3ZfUA0ofy2VkOGHIYdRQRkbvXuaFpsHM1sSpBHARIjln9fT6GnG5WIkLGu4E4LHd/wDWP5VT8wjjNNByck8Uct9xO73NT7e7vlzubHPPWkjugh3kncP1rPJBb5Vx7c4FTImWGT160lSTBQuS/NLIWbkn9KuW9u0sqxxIzsSAqgZJNJbW7ySJGi7mY4UAZJNemeGvDg0uE3VyF+0uuOekfqOe/qfy9TtaxskN8L6B/Y9sZnIa8kU7iBnYoxwOPpnH9K3BE3kyF449hyrKRkHsRzx0P/6qseYXwATuDEEYPfAxjngdvp+bHUMiOrBhtJb5ce+f8+nbikaHG6v4KEhaTTBg9Ghdwee5Dememfzrh77TZbaRo5oyjA4IZSP0r24I2VwoUBsHPKj2/wAjtVPUNKtdTtBDcQrKAvDD7yZ9D1HUcd8U7iaPCZISp4qWKYOgicHf/C39K6jxH4ZfS5A6ZktnJ8uX+h9/5/oOUliKk8UNXMpRuWVlKH5jhgc8DmrbXqXUSi6Dl920TKBkAAcEd+v1rOik3w+WW5XpxU+1/LG4MyjJUMTn3x/ntWT0Odq2hbKBSRDIJUwevysPTI/Htmo5UeMeWcow6o42kVCJBt4OGwc1Kt0WA3bCpDDa43YyBzyOPqPTtSJJI5nDKdxwDnrnj+tWkuBnaBnGMbfpWe5jkz5bBHJyVY5XvgA9R6YP50pE8SF3jIQjaGPIzjsenTtSaCxpyMJVZAzcZ+VepweO3HSm2d5Ii+W5+UHBDHpjt7d6z0mZm5zu6nmpZ385MBMSLznqWX39/wAv5UuoJX0N+0kF3OkMA3Tt9xRjHA9SQO3+e+5b+G5WkX7VcmQn78EXb/gR7fh2+lZ3hjT9FvCkgMsk6cvDKwOD/eAHUZ//AFV24dU+Z0RgXKg88/4H8+3JrXkT3OmNNIYsCwwxpwxVAq5PIwAOuf8AOKsbmDMMnA7bcY/z+lRvIrwtkjj/AFgGQPp/+qkJwxVX3KeSc43H/J/z20WhsSR7XKquMjDDJ6dB1p0okaLdJvYJ8gYMce38v51FG0SpuZ2L44AXIGf8/p3pRgo23dsXj5sHv19voPakMydYitn0i4e9gR4UAZBuxj0wQOv+PevL5vndmUbQegJ/rXoHiqG9uoo44Iw0A+ZgowxPb3/z7VxE1tJG2yVCjAnKkYINNCZmSISPujHtVd4xnoK02hIOPSongPXgiqIsZ20gDAoG4Z4GTx0rR+yEnAU+1OFi5HKH61NkFjJcNI+4gZ78UeWW+noK1fsLbsFMEdu9TQaTc3HENtLJjrsQnH5UWQuUy4os44+lXba0eaVY41LO5AAAyST2Fb1j4S1C4MbSKkEbLne7A/oOc9eDiu10jw/Z6TEsiZkuCeZTjcB3wM/KOD7/AJ07lpFXw54ei0xfNl2yXfZh0XI7fn1/l36SOM7WUBgSuMdefSq8XmFsPyTnoxH+frVhGVADkKe449efr6e9QUPPySAgA+55wfQ80spxgLliR1AH4EdfX86fliNu7hhwD0x3z0quybPLPmkbW+X27nPH8/SmBKdu5drNj/ZODntjtz7d80rDy4wCc5BKqOf/ANfSmKQ0j/KELMcMOCOc+v8Aj1oR/NBBXO5sjC5+pHp1x+PegBjxxTL5c+JEclWGAR19O44xXAeJvCJtllurBGa2VvnTGTH+PcD8/wCdejArGQF6rwCCTzznH5enrUL7ZWcOrFWX5t/zA8dOfYdPaqEeCyRmJgwz7VIj7gpwpwen/wBauu8U+FTZA3VorNbE8jbzGTnj3Hv+B9TxTq0TniplG+pjONyZhsYLk9cjnqKQ4Hclu429/wD9VNUrLwxPqCBkg0+GISyLG0+0E8EjofpWRhYeB+6398j+vX3qeOZowQG68HjqPeoI5owMY3dyM9ac7RRoSpZ5N3yHOAB/nFHWwWb0JtygtgeW2SSy5HX2/oMUis0RBZuCOCP8+tWdIsJdXuDbieNZMZVXyN30wK7Ww8D6fAR9uM0zkchWKqO3GCc4570ODZoqbOZ0e31A3az6fbOzKc7sHaBjueOCMj8a9LB+0hd8e5to3LnKrjjrxxz1+lOgtobWzjgt4QsaDaihj0zzTAPMOWJVs9jjjp3PH+fx1OhIbv5AbaQPukdKZJKC++UFjyRkgE5PUD8uadIVPGHKFi3ykc8AZx2zge9GC6btnllcnhSBn3/z2oGTksXEhHLYGGz+Bx+VABjh5JZVJ+Y85HpUYbywCQQxIJwePYj/AOvTsBSOynoB3/zmkUNILORn5jk8j2/z+VRz2kFw0aSRxSAAbfMGcfT8/wD9dK5BkHynoNwwR7/5+v40sZIXGCDnCnaetIDNudC0+5hx9nSIggkoAhOO360630LTYeFs0Yt3cbu56Z/z0rWj3BfMPY7T6D/P9KaU3y5UgZ44GMZ/AYNMCOC2gjRUiRY1GTtRep9en+cVYDB8Y3EcE5HHfHB9jRj5MBmOPfP+e9NQ+UMx/vMcYUYPT1oAcw+XarMuAMYI4yD+VNVPMUg7hltxyvGOe4/zzT2RASfl5GORjHcf0pDIcNkZJUD5R/n2oAjKqECgkHH8JGR16+g705YQUCjhM/KQQBnoen1oBOMZVieOBnr/AJ/nUiiNVYF14GFznJP1AP1/OgQKAkpYOu4Anc3Y9vb/AD64qY/uwM4BBODnp2HP1B70xcOCeQw6Bj26/U9aVQrFpAUwQSM9vpTAemSn7v5xzuzxj6nrnrTJE2Bt6B1I6FeOO4/zzSKCqbdvc5YjA569KVyPm+dcjpzhcHv0/qKAIGyCd2QjnBYjkEfzPIqQSAr8x27mPJPBP+e3vTHdvkCNvVR/eIyO/wCnb8fSouF4cqgY8sc5GT/9fpQBaMhcfLghjlQDjINEpaNWGwBcnIA68euP85qBTldocl/RRwPX/PFKvmDau0EfdO7r9KAHyiOaEoY1ZD8pGM5459j1Irz7XvBs2XubCPdExyIs5Ze5A9QOPfmvQAwIJBJJHzMTjn6f4UDczLyQVOQwHHp0poVjwl7d4m+6RRiRicAAEYIxXr2r6FZanIZJ4tsrZ+dPlY4/T9KqWnhbTILd0Mfnead373rxnAGBkf8A1qbsyOU8rW3YYx64z6VYWAkDOTivQF8HWX2xWjlkaJCGeJgDvGeRnjGenet0aZYqxdLeH5uNqxLx05Bx9ff+juirHlkCPG6SJlHUggjgjB616hoWpm/06OdgVmX93LtAALDuMdyDV3y1jh24QJuz8qdP8DzSgeW6MgbqRg8k9uP8+9ILExlCo5ViGCkMC3+egquY8lsemAM9c9Px/wA96kS5KsxOBtOM46jNNJzywdeMbccDvknt/h+oMhLFJCRGo5x855AxT8MuCgJBGTgY9qSRz1JCrgbuAM8f/qojbb8rKcknkc//AF+1AH//2Q==",
  "imageHeight": 256,
  "imageWidth": 256
}
