# Supplementary material for: Deep-broad learning network model for precision identification and diagnosis of grape leaf diseases
Source: Front Plant Sci. 2025 Sep 10;16:1611301. doi: 10.3389/fpls.2025.1611301 (PMC12461735; doi:10.3389/fpls.2025.1611301)
Supplement: Supplementary file 1 [file DataSheet1.zip › B_r00012.json]

{
  "version": "5.4.1",
  "flags": {},
  "shapes": [
    {
      "label": "leaf",
      "points": [
        [
          129.96721311475412,
          190.45901639344262
        ],
        [
          132.42622950819674,
          193.08196721311475
        ],
        [
          140.13114754098362,
          197.8360655737705
        ],
        [
          148.65573770491804,
          201.7704918032787
        ],
        [
          156.0327868852459,
          208.1639344262295
        ],
        [
          161.9344262295082,
          215.54098360655738
        ],
        [
          167.01639344262296,
          220.29508196721312
        ],
        [
          170.29508196721312,
          223.7377049180328
        ],
        [
          173.9016393442623,
          226.52459016393442
        ],
        [
          178.327868852459,
          227.672131147541
        ],
        [
          185.21311475409837,
          229.47540983606558
        ],
        [
          189.47540983606558,
          230.1311475409836
        ],
        [
          196.52459016393442,
          229.47540983606558
        ],
        [
          205.37704918032787,
          228.65573770491804
        ],
        [
          210.78688524590163,
          227.01639344262296
        ],
        [
          216.36065573770492,
          225.21311475409837
        ],
        [
          220.78688524590163,
          224.55737704918033
        ],
        [
          222.2622950819672,
          221.60655737704917
        ],
        [
          218.65573770491804,
          215.54098360655738
        ],
        [
          228.327868852459,
          209.31147540983608
        ],
        [
          236.19672131147541,
          208.65573770491804
        ],
        [
          240.95081967213113,
          208.327868852459
        ],
        [
          238.327868852459,
          200.13114754098362
        ],
        [
          233.9016393442623,
          194.55737704918033
        ],
        [
          236.52459016393442,
          189.80327868852459
        ],
        [
          241.77049180327867,
          187.01639344262296
        ],
        [
          244.88524590163934,
          186.68852459016392
        ],
        [
          244.2295081967213,
          181.9344262295082
        ],
        [
          240.78688524590163,
          178.81967213114754
        ],
        [
          243.24590163934425,
          173.7377049180328
        ],
        [
          249.14754098360655,
          167.01639344262296
        ],
        [
          250.95081967213113,
          163.9016393442623
        ],
        [
          248.0,
          162.91803278688525
        ],
        [
          242.91803278688525,
          160.78688524590163
        ],
        [
          237.34426229508196,
          159.14754098360658
        ],
        [
          235.37704918032787,
          159.14754098360658
        ],
        [
          238.0,
          153.40983606557378
        ],
        [
          235.37704918032787,
          152.4262295081967
        ],
        [
          233.7377049180328,
          148.81967213114754
        ],
        [
          232.2622950819672,
          144.39344262295083
        ],
        [
          233.7377049180328,
          141.6065573770492
        ],
        [
          237.8360655737705,
          136.52459016393442
        ],
        [
          238.0,
          133.24590163934428
        ],
        [
          231.27868852459017,
          128.65573770491804
        ],
        [
          224.55737704918033,
          128.65573770491804
        ],
        [
          224.55737704918033,
          124.72131147540985
        ],
        [
          221.44262295081967,
          118.16393442622952
        ],
        [
          223.7377049180328,
          113.57377049180329
        ],
        [
          225.54098360655738,
          109.14754098360656
        ],
        [
          219.31147540983608,
          109.14754098360656
        ],
        [
          215.21311475409837,
          108.32786885245902
        ],
        [
          211.9344262295082,
          104.72131147540985
        ],
        [
          209.80327868852459,
          99.6393442622951
        ],
        [
          208.327868852459,
          94.06557377049181
        ],
        [
          206.0327868852459,
          92.26229508196722
        ],
        [
          198.1639344262295,
          94.88524590163935
        ],
        [
          187.18032786885246,
          98.16393442622952
        ],
        [
          185.04918032786887,
          94.22950819672133
        ],
        [
          183.5737704918033,
          88.00000000000001
        ],
        [
          177.8360655737705,
          89.8032786885246
        ],
        [
          174.22950819672133,
          91.9344262295082
        ],
        [
          173.9016393442623,
          81.60655737704919
        ],
        [
          173.7377049180328,
          77.34426229508198
        ],
        [
          169.9672131147541,
          77.34426229508198
        ],
        [
          165.8688524590164,
          77.34426229508198
        ],
        [
          164.39344262295083,
          79.14754098360658
        ],
        [
          165.21311475409837,
          65.70491803278689
        ],
        [
          164.55737704918033,
          61.770491803278695
        ],
        [
          163.7377049180328,
          58.81967213114755
        ],
        [
          162.0983606557377,
          56.688524590163944
        ],
        [
          156.19672131147541,
          58.98360655737706
        ],
        [
          155.8688524590164,
          60.45901639344263
        ],
        [
          153.08196721311475,
          53.57377049180329
        ],
        [
          152.0983606557377,
          48.00000000000001
        ],
        [
          150.95081967213116,
          44.39344262295083
        ],
        [
          144.88524590163934,
          43.7377049180328
        ],
        [
          137.01639344262296,
          30.45901639344263
        ],
        [
          137.8360655737705,
          27.01639344262296
        ],
        [
          136.68852459016395,
          23.081967213114762
        ],
        [
          135.37704918032787,
          18.00000000000001
        ],
        [
          131.9344262295082,
          16.032786885245912
        ],
        [
          130.45901639344262,
          16.032786885245912
        ],
        [
          131.7704918032787,
          18.163934426229517
        ],
        [
          130.62295081967213,
          23.901639344262303
        ],
        [
          126.36065573770493,
          30.29508196721312
        ],
        [
          121.60655737704919,
          38.81967213114755
        ],
        [
          117.01639344262296,
          37.8360655737705
        ],
        [
          115.04918032786885,
          41.606557377049185
        ],
        [
          110.78688524590164,
          50.786885245901644
        ],
        [
          109.9672131147541,
          55.8688524590164
        ],
        [
          104.55737704918033,
          53.73770491803279
        ],
        [
          99.14754098360656,
          52.754098360655746
        ],
        [
          98.98360655737706,
          55.70491803278689
        ],
        [
          99.9672131147541,
          60.45901639344263
        ],
        [
          96.19672131147541,
          70.78688524590166
        ],
        [
          95.54098360655739,
          73.7377049180328
        ],
        [
          87.18032786885247,
          70.45901639344264
        ],
        [
          82.09836065573772,
          69.6393442622951
        ],
        [
          80.45901639344264,
          71.27868852459018
        ],
        [
          80.95081967213116,
          77.672131147541
        ],
        [
          79.96721311475412,
          87.50819672131149
        ],
        [
          77.34426229508198,
          87.50819672131149
        ],
        [
          72.26229508196722,
          86.52459016393443
        ],
        [
          68.98360655737706,
          84.88524590163935
        ],
        [
          68.81967213114756,
          92.09836065573772
        ],
        [
          63.73770491803279,
          90.29508196721312
        ],
        [
          58.32786885245902,
          88.81967213114756
        ],
        [
          48.49180327868853,
          85.04918032786887
        ],
        [
          42.26229508196722,
          82.59016393442624
        ],
        [
          42.26229508196722,
          95.54098360655739
        ],
        [
          40.13114754098361,
          103.73770491803279
        ],
        [
          42.754098360655746,
          107.01639344262296
        ],
        [
          32.42622950819673,
          110.29508196721312
        ],
        [
          31.934426229508205,
          115.04918032786885
        ],
        [
          32.918032786885256,
          129.31147540983608
        ],
        [
          33.24590163934427,
          132.59016393442624
        ],
        [
          20.131147540983616,
          138.0
        ],
        [
          23.081967213114762,
          146.68852459016395
        ],
        [
          23.737704918032797,
          153.08196721311475
        ],
        [
          17.18032786885247,
          157.8360655737705
        ],
        [
          22.59016393442624,
          164.39344262295083
        ],
        [
          8.655737704918042,
          174.55737704918033
        ],
        [
          4.557377049180339,
          177.5081967213115
        ],
        [
          14.721311475409847,
          183.7377049180328
        ],
        [
          18.655737704918042,
          185.37704918032787
        ],
        [
          18.00000000000001,
          189.31147540983608
        ],
        [
          14.393442622950829,
          191.11475409836066
        ],
        [
          13.081967213114764,
          194.55737704918033
        ],
        [
          20.295081967213125,
          199.9672131147541
        ],
        [
          14.065573770491813,
          209.63934426229508
        ],
        [
          23.737704918032797,
          213.9016393442623
        ],
        [
          29.63934426229509,
          216.0327868852459
        ],
        [
          33.40983606557378,
          217.50819672131146
        ],
        [
          33.9016393442623,
          218.98360655737704
        ],
        [
          29.967213114754106,
          232.91803278688525
        ],
        [
          30.131147540983616,
          234.0655737704918
        ],
        [
          40.29508196721312,
          235.37704918032787
        ],
        [
          48.16393442622952,
          235.04918032786884
        ],
        [
          51.11475409836066,
          239.80327868852459
        ],
        [
          51.442622950819676,
          241.27868852459017
        ],
        [
          59.9672131147541,
          239.14754098360655
        ],
        [
          63.24590163934427,
          237.8360655737705
        ],
        [
          65.70491803278689,
          246.36065573770492
        ],
        [
          75.21311475409837,
          241.11475409836066
        ],
        [
          81.7704918032787,
          235.86885245901638
        ],
        [
          89.14754098360656,
          226.19672131147541
        ],
        [
          92.59016393442624,
          219.80327868852459
        ],
        [
          98.81967213114756,
          213.7377049180328
        ],
        [
          104.39344262295083,
          205.37704918032787
        ],
        [
          113.9016393442623,
          201.9344262295082
        ],
        [
          128.32786885245903,
          193.40983606557378
        ]
      ],
      "group_id": null,
      "description": "",
      "shape_type": "polygon",
      "flags": {},
      "mask": null
    },
    {
      "label": "Black_rot",
      "points": [
        [
          128.71065989847716,
          148.60913705583755
        ],
        [
          132.06091370558374,
          145.36040609137055
        ],
        [
          139.2690355329949,
          143.0253807106599
        ],
        [
          141.80710659898477,
          141.4010152284264
        ],
        [
          145.9695431472081,
          143.83756345177665
        ],
        [
          151.35025380710658,
          143.93908629441623
        ],
        [
          154.09137055837562,
          145.36040609137055
        ],
        [
          154.19289340101523,
          148.40609137055836
        ],
        [
          151.55329949238578,
          152.7715736040609
        ],
        [
          144.243654822335,
          156.62944162436548
        ],
        [
          141.0964467005076,
          157.746192893401
        ],
        [
          135.61421319796952,
          156.12182741116752
        ],
        [
          132.16243654822335,
          156.32487309644668
        ],
        [
          131.1472081218274,
          153.27918781725887
        ]
      ],
      "group_id": null,
      "description": "",
      "shape_type": "polygon",
      "flags": {},
      "mask": null
    },
    {
      "label": "Black_rot",
      "points": [
        [
          184.1,
          204.7
        ],
        [
          187.5,
          200.3
        ],
        [
          191.1,
          196.7
        ],
        [
          192.8,
          195.1
        ],
        [
          196.4,
          195.5
        ],
        [
          200.5,
          196.9
        ],
        [
          202.4,
          199.0
        ],
        [
          203.1,
          205.6
        ],
        [
          200.1,
          209.8
        ],
        [
          195.5,
          211.2
        ],
        [
          191.2,
          211.6
        ],
        [
          188.6,
          210.9
        ],
        [
          186.3,
          209.0
        ]
      ],
      "group_id": null,
      "description": "",
      "shape_type": "polygon",
      "flags": {},
      "mask": null
    },
    {
      "label": "Black_rot",
      "points": [
        [
          224.5,
          110.5
        ],
        [
          222.9,
          114.3
        ],
        [
          221.8,
          116.7
        ],
        [
          221.5,
          120.7
        ],
        [
          223.8,
          123.2
        ],
        [
          224.2,
          126.2
        ],
        [
          221.5,
          126.7
        ],
        [
          216.3,
          125.1
        ],
        [
          213.9,
          124.3
        ],
        [
          211.5,
          123.4
        ],
        [
          212.1,
          120.0
        ],
        [
          214.1,
          115.5
        ],
        [
          217.2,
          113.4
        ],
        [
          220.6,
          111.0
        ]
      ],
      "group_id": null,
      "description": "",
      "shape_type": "polygon",
      "flags": {},
      "mask": null
    },
    {
      "label": "Black_rot",
      "points": [
        [
          221.2,
          146.7
        ],
        [
          223.0,
          143.8
        ],
        [
          226.2,
          143.0
        ],
        [
          229.1,
          142.9
        ],
        [
          232.0,
          144.1
        ],
        [
          233.0,
          146.0
        ],
        [
          233.3,
          149.5
        ],
        [
          233.0,
          153.0
        ],
        [
          232.3,
          154.8
        ],
        [
          228.7,
          156.2
        ],
        [
          224.6,
          156.3
        ],
        [
          222.3,
          156.3
        ],
        [
          219.1,
          155.7
        ],
        [
          217.6,
          153.3
        ],
        [
          218.0,
          150.4
        ],
        [
          218.6,
          148.0
        ]
      ],
      "group_id": null,
      "description": "",
      "shape_type": "polygon",
      "flags": {},
      "mask": null
    },
    {
      "label": "Black_rot",
      "points": [
        [
          154.5,
          74.2
        ],
        [
          156.2,
          76.2
        ],
        [
          157.8,
          78.8
        ],
        [
          156.2,
          81.0
        ],
        [
          154.3,
          81.5
        ],
        [
          152.3,
          81.2
        ],
        [
          151.8,
          79.9
        ],
        [
          152.4,
          77.5
        ]
      ],
      "group_id": null,
      "description": "",
      "shape_type": "polygon",
      "flags": {},
      "mask": null
    },
    {
      "label": "Black_rot",
      "points": [
        [
          127.1,
          40.4
        ],
        [
          129.0,
          41.6
        ],
        [
          131.1,
          43.6
        ],
        [
          129.1,
          45.7
        ],
        [
          126.9,
          46.9
        ],
        [
          125.8,
          45.8
        ],
        [
          125.9,
          42.6
        ]
      ],
      "group_id": null,
      "description": "",
      "shape_type": "polygon",
      "flags": {},
      "mask": null
    },
    {
      "label": "Black_rot",
      "points": [
        [
          44.5,
          106.1
        ],
        [
          51.3,
          105.8
        ],
        [
          56.3,
          105.9
        ],
        [
          60.6,
          107.3
        ],
        [
          63.7,
          110.9
        ],
        [
          63.6,
          116.3
        ],
        [
          59.5,
          119.6
        ],
        [
          57.5,
          122.4
        ],
        [
          53.0,
          122.8
        ],
        [
          50.3,
          122.8
        ],
        [
          48.2,
          121.5
        ],
        [
          45.8,
          118.9
        ],
        [
          44.5,
          117.1
        ],
        [
          44.0,
          115.1
        ],
        [
          43.3,
          111.8
        ],
        [
          42.3,
          109.8
        ],
        [
          43.2,
          106.5
        ]
      ],
      "group_id": null,
      "description": "",
      "shape_type": "polygon",
      "flags": {},
      "mask": null
    },
    {
      "label": "Black_rot",
      "points": [
        [
          36.3,
          145.2
        ],
        [
          39.2,
          139.9
        ],
        [
          41.9,
          137.1
        ],
        [
          44.7,
          136.6
        ],
        [
          51.7,
          137.9
        ],
        [
          54.5,
          142.0
        ],
        [
          53.7,
          147.9
        ],
        [
          50.5,
          150.2
        ],
        [
          47.1,
          150.9
        ],
        [
          43.4,
          150.9
        ],
        [
          39.7,
          150.9
        ],
        [
          37.6,
          149.1
        ]
      ],
      "group_id": null,
      "description": "",
      "shape_type": "polygon",
      "flags": {},
      "mask": null
    },
    {
      "label": "Black_rot",
      "points": [
        [
          106.9,
          188.8
        ],
        [
          107.5,
          185.6
        ],
        [
          109.7,
          184.7
        ],
        [
          112.4,
          185.9
        ],
        [
          112.4,
          189.2
        ],
        [
          111.8,
          193.4
        ],
        [
          109.2,
          192.5
        ],
        [
          107.1,
          190.3
        ]
      ],
      "group_id": null,
      "description": "",
      "shape_type": "polygon",
      "flags": {},
      "mask": null
    }
  ],
  "imagePath": "..\\Grape\\train1\\B_r00012.JPG",
  "imageData": "/9j/4AAQSkZJRgABAQAAAQABAAD/2wBDAAgGBgcGBQgHBwcJCQgKDBQNDAsLDBkSEw8UHRofHh0aHBwgJC4nICIsIxwcKDcpLDAxNDQ0Hyc5PTgyPC4zNDL/2wBDAQgJCQwLDBgNDRgyIRwhMjIyMjIyMjIyMjIyMjIyMjIyMjIyMjIyMjIyMjIyMjIyMjIyMjIyMjIyMjIyMjIyMjL/wAARCAEAAQADASIAAhEBAxEB/8QAHwAAAQUBAQEBAQEAAAAAAAAAAAECAwQFBgcICQoL/8QAtRAAAgEDAwIEAwUFBAQAAAF9AQIDAAQRBRIhMUEGE1FhByJxFDKBkaEII0KxwRVS0fAkM2JyggkKFhcYGRolJicoKSo0NTY3ODk6Q0RFRkdISUpTVFVWV1hZWmNkZWZnaGlqc3R1dnd4eXqDhIWGh4iJipKTlJWWl5iZmqKjpKWmp6ipqrKztLW2t7i5usLDxMXGx8jJytLT1NXW19jZ2uHi4+Tl5ufo6erx8vP09fb3+Pn6/8QAHwEAAwEBAQEBAQEBAQAAAAAAAAECAwQFBgcICQoL/8QAtREAAgECBAQDBAcFBAQAAQJ3AAECAxEEBSExBhJBUQdhcRMiMoEIFEKRobHBCSMzUvAVYnLRChYkNOEl8RcYGRomJygpKjU2Nzg5OkNERUZHSElKU1RVVldYWVpjZGVmZ2hpanN0dXZ3eHl6goOEhYaHiImKkpOUlZaXmJmaoqOkpaanqKmqsrO0tba3uLm6wsPExcbHyMnK0tPU1dbX2Nna4uPk5ebn6Onq8vP09fb3+Pn6/9oADAMBAAIRAxEAPwDs2+WbGDsx/CCcc+/4VcHB+XjPCg801lQphjtJ64HGP6UqYTLN9Rg4JwOvtQUSeZl3IwUBz1zj/GnRiJ42AzuH6/WoFjwu7J2seB1Pr/WpDt3YG7JPOKAEfBJ4zk/hQuxSrOmYwe4wKQ43OQWy/AIHXmlGUAVmzwDkjOTQA2VSV8xec8ZApoBQAOCeAcYHPUcVNwrn7yoc9hkDHt9KiR0KhiGcg427RjGKAJB8ysp6n16g4oaUbsDAA4Cjn+fWkgkJO1SSx4+Xt7e3eklBjkCZyR78YoAcW34Pyqc8e4FKW6YxjGR37GkCgZ+Y8jb0NNkHmDP3ckHA6UgAkybpFUAMeg7fhTNv7wlA38qfEeQpHy+pHWnYwSATk/oaBjRtUgn160xkA+73zz6+n9KkBK4ZcZA4GM4xTCQWQFhgcf8A16AEiYk4QYA5B9acXwQAOnPpSDhsqOnocDHpSA5UEqQAOmaAJJG5U4x9Oc1GZC3JCgj0GTT3GSAAcnjApvlgMMHp3WkA1CQ+M856+lSKG3g4PsCaaD0zgUEbhznBPSgB33sfN/LmgAMRkDPUfSomUh3Iz7gnOKeGw+3bxjruoAOdoJ6jnNNVcsCRnBwBnGaUpsXK5PuKYYxkEjg9eKAFHL7c8dBinY2k9umfpmkXA6gYA+lNZeNwJ6UABGeRjb3NIFIPIzmkJwPmHU+nFKC20bunUc0AKV+UlT168Uhwq4Ynp64xTVYBjuznPWkJy2MFu3H0oAmK5ZEU78gAYHfA4x+n4UrjBJGSMfxen9KaQwYZJAHP1pQEHVAcYAGe/v8A560wGo6g7iDk/dwcc+/rUpkKqVzkYHt/ntUZ8sB8lmwcAqcg/wD6qeFLAh8Mp7jv+OaYhIp4pIy0bq8Yzhgcg84IGPepdxmkw3zgnDDjt2zUbBiQC3Cnke1KsZQEgFSenuDQA4j5TyAD1AJ5GKdtij2kljntj5f89KjH7tJGKgnjnH5n0xS723BC4J/ix6f5/lSAaqZ3Y7DrjkVIrYUh1HPbp+dEcZK5XLZBP0/z6VE4G5yQQQML+lADlTeCwzjpjHQ/0pkqHdjOwg8jHP5U9T+7TBYADI+vue1I7biUBVu/PU+1AxDDhemT6/4/pTlk7fe7DHv2/lSZCYB7nGM/jzT3CmM8k8HgEfnQBG5bBI5xx0601irAAbRkZwCOuPanLJhSMYOKgnukt7eWaT/VRqXdh1CgZJ/Kk3YDl/EevrpWv2OxsMibp9p5KFgNvvwCce4rrn2qwyCTyBg5zXhus61NqusTXTbvmG1YxjIXOAOgzyO47V7Po12l9oVndFlLzRhmK9n/AIh+ea56U+aTJTuy6JCTsxkY6k0BcMPlX0HbGaYu55OFG4jH0/zinjahUHORx7f5610FEYyEw7NtHHOacxbAO4A5/wA8U4sSCcFuaacFicjoB14//VQUNAz36VPlBlVPHr04qA5PIBz7c57U5MY5zkcjkde1BI8c7vlAGe/am4zxx1556f4UHkrgZxzkfrSFfm6A7f1NABs3vnOT6jmmvkDAYnHUdhQp+X5AcDge9JkgnIxzyOv+f/rUFD1Tcwxx9e1OMY2gg5J9TTVChQDglhnNKXDLnP4E/hQSQkbZME+2P8/55pCwyNvA606Q9QOPrTQmQNuWI59RjmgomDfKQAo3Hhm4pGYsv3f4dxPTP5UgYgsgAbJBC575pF4jBGTuGBnt2pkk2dsWGLYBxjnnPf6Ur4bhQSOOBz6/pUUZBQjJBAxw3c9M/wA6eJFiztBKjGDtx1x0/wAf8aYhBcxlSdvlqG6r2HuMfWppizMg6qx454HOM8VE2VDbMtkjcw5yOv40wLJsDBgpIOT7Dr/M0ADSExOcDgDDMaRZACSFAJXgjHBz3/X0puTjDDAzyM9s85H5U6HoApAOPvbScHHP+fagZaUs6M27bkg8DABPP4dKYxLRqGKt9eB9TzUeVUNKC2zI4OeTj9P/AK3tTAyuAdxwOmDjB54/WkBMH3dFYKwyf6UyNm3ZDL33DGSaAFYYY7SOvPPSm79r4Qk5UrkDr+P40AIRGAq7huxnHXbSYBYrzsHU9c0KSSFXHJxz+dBJxu3FVJOQeMUAQ3d1DA6LNKsIc4VpGwDiuM8Za8jkadBNuC4eSSM8N/dwQRxk5/L0rL8beIFur97eDMiQAoRn7xHXjrwe/tXOW++5sZY7b5LiQYRu4x157f5FeZXruV4rRXEnzS5Sqsm+4+TcxHKgfX0r0DwNqxguW0y4bZHMS0QdcYfuB9R79vevP5SbbDTlTLtAcoOCc/T0/XpV03k0iKYysUkJDIwbB9QcjuP8isIycJKSM/hbR7eR8wHI565oVgyk/NkDIPAFcRB8QLSa5hWS0VMvtaTzenqwG3NdwoVQcqM56joK9WFSM/hNU0xGOQDgZA5yccfT8qae/GffGfbP61Jw5LHPXt/TPah1QDO7B6YzWhQxMgfMp5yMDvTmQcjnJOQMdR1zQG5xnJAHFKAH4BUADHTqaQFayJWAwuPnjJU44x6danYBvv4LHOKhhhVJZpM5WVgwGAccY4+tSZwXyCVJ+6Bye/FMBwAXjB2gYx2NIF5IBwCOlLuGSMEEYJ46UhIO7BU84OARjmgBpTGU4wBz2zTXlcLggcY6Hpz/AJ/SlDE5Ug5xwFFN4Y8cHPHGKAFUsrEKoA7mmg4jAzk4H1NSFlCEZ+ZsdaicDcSpHXptpAWCAi7t5IPIyD0ppBEXA+Vjxz3pzzEsQ/8AezgcD/PWmZQEOwBHXg+5/KqJJYyCuzeMehABJ9v8/wBKFyPlH3SeF5z6AYquJhJsGcFT1Axg5/zzSAL5gTPzHkEHr/h/n6UAWVJP3iAuOgx69v1oc8o2CCBk4PP+fypgUBAMA98k/wA801gWHygKQAAeeB3754/mKAHEoZAXRUJOc7sfhSq0P8LbeeCO3rUTOUA4LZxtHPP/ANamlCzAZUDg/Tj1/rQBIWVl3YZgg4OeCf8A9VCMA0gDYYgMduOP84poUoGG4FSc7wO+Bz/9b6UsjhXBwpJHYnHTr+v60gHgEruCbSeT6n86hjmLcEN6kA9Px/zmg71ZmBG1uBj1/A+h/Q0/bvbLNyOo4Pr/AJ//AF0wM2/1yz0x1jufMRSpbeBuxzwP0rK8ReLLCHw1cSadepLIzCIGMgMmR1xjPQHHTnHIxVHx/cW8DWiFmM5DHBXJKkjGfXkHj3NefSeS5LSuoJJKJt4Iyfc/zP8AOuCpVnzOPQic7bFHz2lnAD/PKQGVmbnPuOtOSUiLMZQFx8wGc4988en6VYmSBDH8rEMuem3PYY600QqAzsuDjaCQAemDx9DnOD0+tY6NHPzCW/nXZctH5h4AFW5ZtsR3J5RwAQBjiqsfyRyNwG8xSpDcjg/4/pS3FyoX938wxzkY59OPzqJJt2GJG5llY7h3x2H6CvctHvl1XRLW6Lne64chQAXBwx+hIOPb0rxK1kbgKVTbwWB6HnkfnXV+H/Ej6Lo8ttbxh5TM0haQ4CjAAx6ng1tTqKm23saQkkz09Q7BCVXPQdyP8/0oYABlaQ5HC545zXM+F/EF1qn2pb6USTAK6LtAJHOeABwOPzrplG9gzdiPvfmea7YTU1dGyd1cdGUEZwc8nOf6U1X8tmITHykbumM/59qecZywCjGB6n/GmFi5x0HQ/n/LirKERwhUFQeoOD0/zkVKSqL1yOSfYd6Zt3H5eduOpwcf5+lMDkvnaoBJwaACVAdzNuABBJ6miPBQ/eYDJyT0NOwxyuAP61Duy8gYcYwRnoMGgB33pfTJxnHT/GmxIc53cMOOKGwG3AH3zzT9rsAMMTk8dTnmgBoAwCPmJ7duv+fzpm1GDFgD0zkUvA5AJweACM/Sl80EnK8jp/n60APkAhCnqTkEc5H1x+P6U3OHVtyjPJUjkf5/rQ7FeNj8cjHU8fy60xzsB8lSBuwSV6YGcf8A1/aqJJPuDc+RgngDjPBpSpCnGBySozn+dRsMgS4VDnjA9T/9btT4RtjMhCkZ243dT+fTvQAbnY4O5UBJAYHGKUAjZJkAkYwMcHmo0lVuU/ebhkEHqD05zjue9SkFJBlBg/wqeB9PUdaAFfeGZVU/Lxk9+ef5e/WmhXZmjA3Y4wozn2GPanfaJNhY7/mwcKDyOeSPz+lNSSQgO2AhPOB379vpQA1ldRkkg9MDGR+VLFIWcKSSM4DAfT86aXLttIbGevYce3408oo3HIBGeD19R09cjn1+lIDNn1WySNkuLgRMjkKXOMt24HbjIzirNnPFcqrpcRyIByFOdvHcDv8AWvIta1HdrV3PF8ymZgMjGfmJ259Ov86z7TVLy3uVks5zHPuBygwD69uR9e1caryT1Whn7RXOg8U3g1XWriaGVfLiIjjfcex68Dpnn8R1rmJFeI72cyb2GV2kk+nOOvX8qvTxyrIoyEWUknJ5UHJ49R6d+APrWnk+0crGyy4O84UBQDyTjjHHr3rljJt3ZMle7KZdnKuY2ZcdjjA5xk44PH6VYlWaI/NE8QQYJ2kHHryMfyzUb3GZArKSgOSo4LcDI/nT2kHVU6fwbeMfWqZiQqflk+Zf3hQAsAfX2qWKLy5UZWO8Ek4A+U54wf1pIR55LyA7QASAeoA6D3xV5PLhPzc442k+/Tj8elEp20HbS4+FFjAbYCAPmODyT+Pv+lT2pDzFBk4GflHftz9f61bDRtEiyFY0AywA3ZGMDntj1rM0/WrUvdRquApDo46succ+h5z+Nc7lKSbS2NoUW1c7bwgiQ6m4i4cwnPzDJGRx+Y/Su+hA3Eq24Enknr6dK8t8MaraWdzPqN7eCKMx+WqYJLknsB1xj36jJFdZo3i/TdUv/sdsJvNkzs8xcA454/D+Vd2EfLTSk9TVWWiOnABBBHbcefUdqjLlhkEDuOP1NEjKSq5+V+2MD/P4dgKXYV2kEbsjIA56V2lCE4LLgsT1C96RWOAWOG7j19v8+lPGAzKGAz2z1/yabICgAOOudq+1ADlY/KM4y3IHOahYYUnPAGM5x/WiSVYyIwPnY8Z5OOmf1FLgBGAVc4IAZeM0AJhcqC4ywwDtwPb+VAJUA+o5FLv3dWUHPO3jH+ePzNMO8qcYXjv0z24H0oGA2cx703gjgEZH4fj39aGI3gYX5uOxJ/z7Vn2To2t3jMmCCFwwwSABg4/Ac+/vV/eHIVcDoASOfqaAEBZSZCCSDtHzD144/pTl+cAZZQeQ3uM8YzyKaMjeqhSw5x6jrSSS8gEnfgcEj2Hpz/n1pkDinzNuT5gNrK2cj1zz+v8A+qlxjB+UEchR+GP5/WhyZm2nCg/dzgnPrz9aYDtUvIW+UfKevPrigCYAEF26gcjr/nGa47xH4pudC8QQQIizwPbh2iZSpYliCQ3bIHHBznpXXqSoUsocHJ5PHT9a898d2wuNZhIWJilqA53AHlmP581hiJuELoL2Om0XxTpusyJGJdlweTHIRnPGAD9ePX+dbuX3qnAOehP+f8ivF2tvsjHf8q9DtznNX7bxLqVhHvtb2UbQBiQ+YowOMZzjP+elYQxL2kiOfueoahqNrpMaS3U5jSSTylc9FbBPJ7dOaWDUbW9Obae3uVUEHyZAT68Y+p615R4j8Y3GtaELK9gjWWGcOksYIVlAPY+7A/Q9BXIR3A8w+WTECuDlzjr3wP8AOBWrrN7IHPsW993PcTbvmkH3ixC98d6ljZocERjf1JA3Dtnnv26etUyAuQrKecALuyePcVcjhnmLMxWInlSwCg/l+J/4D3rntoYMmaSR3jSYkMrYLccfl1/OpLltrqqSkqOj45zj2J56fpVj7C0ICmRWLYwwGB0B/qP8mo1RVwJCXY5GdxAUE+3Tv+dZqLTJb7lVlXzWfy41Z2JAQ/LnOMDt+OccipI1WKMMWHTcuQD+nryP0rQS1j8llBMaKuSVUfMe3APPQZJ/CqEwPmk7sNgFdrZH+eP50L3noD0Gx8xHyiflYnBYcjA7Z9ulRO5yMj5uAXPUjA6ZouG8iCP5du/cSRnk5x9OMCoGczuIYg791BI+U9+n06/0q1EC5Hds6/M42rjIz9amzbRFgkMSB+WG3GSP5VQQho0RTwMnG7vxk/jgdO2PrRIQDwx284JHaodLsU5tKyY6V90jADAZuhGOe3+feuk8BDPi2zjk/j3ggHOflP4dCa5MBnQtgjP3c9OvJ/z/AEroPCc91ZarFqQgMrwltsagnOVI7fUH8K2grNBGVnqe2h2VnUqHIJGOy+vTNISQPmX5iM5x/P8AP/JrzC68a36gyvK0RH3FC4yf/rH1/OvRtM1KPUtNtr1Y12yRLIq5zz3XtnB4/CuqM+Z2OiM1LYshhGMbQAwO0c5/D+dIcByhCqVydyjPt3pJXgs4GNw3lIflDHAzx65/zms2bW7ISeZEzy8EFo049hyRn8KpySKbS3ND5Tv5z6ZP+fSoQ6hfvKVJ5B6kjjj8eKfDP9ptUmClBINyKw5x2zg+n86keLCM5G046Ec5x0/KmWRFhtCjgE9Oc496Hk8uIn5R3PT8aY6/OQi4bPJx1zz+dLLCJgUycFuBnB49M0AZ9jGZL+ecRmNZBjOchunT/Pf3rU2DaHXAJyM56fjUUShQB8+3H3s8U5psttC4K9/4R+VAMaADsbcUJzyR1557f5/ClmASTopDgYB68np+WaTJABWTLYJPzYHPt7ZpCvR3EjHeD82MYz79funNUIkZXBLFGVjw2ehyeT04HQfhT0+bAEgPQAgZBwMdfT/69ROvzckoeeRyR2x/n0pqOQFQNI+STk/KFz16f560ATs+1DGduFYcjOSP6Yx/npXnPiGRZ9au2V3BEgXcxB6DB449K6+41mzTOH8w5BxETgcdQc9/avO/HGpzrqKz6assaXAw8kiAlWHHAGe2K4MV+9ShB63EkpaEk1tb/ZShkkaR+x4BweMAd/rXOzxyvKYAZPMByVbgc985zmr09lqVlE0kniOzBU4KELndnGNmNx5/2aoLfz3E2y4WMOxO2Rcru6fwkZ59fcCsY0KkdXqKdLS6GXFqsarGMtvB3biCc456fT/OaqvZ4kk3EZbIOzgDGOcEVoJbtK3OQv8AF1znn2/z+lJIsca8LyeCc+/601JnJcrMoiA3kvuOQ4OST3Gfy/yc1NbSqGjDpvKclOgxgde/1qMS4ZkREJJIGV4I79f/ANdKMJh48rJuDBc/KOemCP61YmzQSGGLlS3En3pH25AzwAORn1P6c04yxzSRks/ls3z/ADDdtGD3Pof/ANdSWksDMHuYI3c5RyGOBjPYHHTH649ac91GytGtsgt35jyCQT/LsaaYNDIV3YRpXck4wTx/n/OKQRSXMQDFHQfdA429Onpnn8qiWTC/uwuDlQr5bAzVye7kaNPMikVFTIPJHOP16d6dktyTLvIgIoVMgBCuSw57kYGf8/pUIh+VhEjrkfMSOWB5APrgj9BVmZjNHCrKRwdpK84LE/1qDzHXcV+UZ3DB5HcHNGtgbARBc4AyOmTxn6+lVJA8koVFX5jwOnPv6VPLM75fGEBzjBGCe1S2YVZJZpHZVjUDcgyMnjH4jJ+gNJXuCGIu0qOqjKjI6n168etdJpJWDdKhbYCAxVQxA9eemT/OsKOIszPDu+XoVTIOf8mugsLTMo8xVUgElcdeenp05/Sqgru4tbk2oI98qzOjqshzvZhx6en6/wD161tO1C/0/RYdPjcLDGGxgDjOWxn65/M9aimLTRg7kJII2Hj3GM9+fT9KUi3kGxlYyBv73OOOM+vU/wCGK6OUpNrYjnkadn/fybjlc9ck8dfz6+9MsovMSLbIf3f3dzZ/T8/89LVpZm7k2NuVSSGZeAf9ngdec4+nrWnqNnZ6ZLst13JGAW81gXB29zjoB2x/hUunpdAbWkZFmsBbJTgFiTgZ6DI9Py4q8SWJVR8y5O4jGenp/nmuX0q/j0+M/asKuPugZY+nTvg9KvXHifS7SFZpZGjBICoVG6T6DOTQqsVaLep2wfMjXmJDEHc+MgZOSR2H0p04KoQIyrAYbnvn6/5zUG4SqrYKxyAHaRtIyB1B5B5pyPl8TcYJztOAT6kf5/CtiyVmKoGRQRjp7Ef5xUSLlAxOOMdM80zcqMQBtyOTgjaOfy44pzOFCKMY5HXpnsO1ACne4Du7IAOpOMHr+f8Aj+NEYyzYb7zHk856cUvmYUMTvK8A+vtx9f504EMAjIRlchgcdv07f56UIRsIBIxUFckjOe4IHXH9OtKYgJN6uPmJyDy3+HY8U6Uh2G6M7Rggj+Hrj8s/jyaSUMWWMCP0OT8vYZ5xgds0EnAaiyDUJ49ijMhCOeijd27Y4rP1GNJpIUkIKxMeFXORkZbpjHXjPfviptSu/L1i5yEZoZ33blBDEMecd+1Kt7b3F0VR1UAAICvysw/M++T6V48JWntsZxajLmKNsfKhZlcR5TP7zL5yeV5HA6Djn8KH02XUryM2xhSOKTeNm7YCMZUEnd/h2qaQ2VtKUWeUoWJ2Y6HGMDPKn8T6VP8A27FHbGC3VfLU5wRliSTkkn3Pc11yqxtaJvPEK2hmX9hNazksr+U5OduNo9x9ffoTWIeHy5BYZ4K5GPXHf8a3C8s5+0TTbAh425LMDnP09PxrLuisMh2jcCAFc9R0PQfl+f0rGMNbnA3cqAOxZAF6YwwyRjjoR/n8KZmWLAfgjJA7Y64+nPTHerccSKVa4YbO4zuz356Huf51UkQoN0UjNlcOCeccn8uBWiQizaSFFaJ1AVsD5gCMjvg9s5/M1IbqSOUMfkK8FR8vQ45A78etZ0TuwaNyibW9Mn34A/qO9XopVd/P2h5FIyADj2PXj0/DrzRsDJVJ8jczMFIxjPJ/zxVnJlSNU3GQE5wPlGAOfUH/AB4HSlgmjEgeYSNEQ2xUbPc9M9Bk/rUd4iAARPJiMEvh9wUZODyPf8+eM1QhZU/cxiTBBh/hIBOeQc+g9MVnOSrAFWXnKnB61oyNutoBl0AjXa5U9cHjGOenX2OKzp1ywI5wOB7Z/XvS1Je5XZSyqCCBjGfXnt7e1a1pFHbLFjDSONzEcgDHHPfv6elUoIFklyeIgu4r3Ydv1446fhV2JjNPvbIO/wCbjk85/n2qWr6DNOACSJuSArZJYE4z271pW6GbyljiYuDyc9ux7mqdtbHyEO7JB4+9g4Ax6DqT0NX1M0CIrRqzrwgGOvXPrkYx1B4B7CuiEeUPUnjg+VA+QxYZbcOB9OtEzq20KoDFcDpnnOccdOnv780wTKz/ADhEKggBVPJ9Pw/PirgiaVI089QcgfNkAf7PAH6e/BzVlFMLcpKAA8bD7pTgjrxn8atCyZW3zL8wAO05wcgHHP0OcUySdBKwgkLjfjzIt2QCeccDH45qNjMu8OykjKr7Z5zntxnPSk7WCwmtSSQ6XNcxvFuVAqjZhcnjnj/OKw/CVhHd+IFl1KcTzYLrvk67SOB2z3x6c1pTrFqdq0Lu5+YkOpHJPGTxz/8AXqkumanpl1ZXVm8MksZ8wMkpG5OhBDcYI4yB3rmhKCbb3PQoyjyWvqemSONoBJ7bRnHXnr/nrSKGb7qr8q8kn6/4UuwiUrGB3wcjaf5f5+lKzgN5bsu5hwTwBz157+ma6wGyJ5g2ZADAjk4/p16UyFQiqkofceQO3Hrn6f5zT0I38uAMHBIIOcfj78VKcNL5gAD5ztBI/n64xiqAbvwrOEDDbtJIqRGxgjITdnLH73bpjPrziq4LyhyFBZxkKvA4+h46U4kqiqyLI5wBjkbvyx61Qh8s8jAM8YCEBTkAAkHH0PSo57iCCFpZJxHhgqsWx0H8v8+tZmv3FxbWa3KPsCttkwoJOeM57YJ/XqO/KXkks26eQtKQdzuCSQMc1hUq8rskZTny6GZr3lLrVxJCxaCc70fgZJ5bp0+bPpUKQmCEygFtjY+7jI9eeo5rS1d4G0tJPK4TDFTwGPTgnv29Ofauaj0/V7mJpGuZVbkJGox05OR6DPXmuJU5Sk3EI0vaaluVpLlY5rnKxgELtPJ/+t7f41RlWUYkiYEdl3cgA+h+v8/erVuL+8MdlOn+kBT5JAOGAOcY/Pp6GkXRbpnKshJUnJx07D+dVyyTszOpBwditBfET/vMlVOSBkEdCfTnitLm7tPOXZuRMArhiB1IPf8AyaeunsUaKWQkITkOAy/gOv402OJIpUkhRfO/vBVBz9P8/jWqi0YmW0Uk+4ocqOmSRkc5x/hSTQOkYLE5HJz82fr6e/tWvdwGFY5hGRGw2HacDP8AdqJbcyRByPKcchDn5vrj09PoKtIRiNEHfeGDkn5mycL/AI+v9KkttyIqkhweHAJ+YenPQ/h2HpWoY5ZB5sSqrDjaMY49MduPzqnJAYnP7oui/Kx7Z6cHvQ0O5IkgtnkSCEEFc72HUdASew9Me46UBjIS2WPP3RxmmxRu6eUWJy4KMckZ9h1P4elXLeze2uY4nhkfKkgqeJO5PTnGOnt2NRcTLkls32aNSFBVFViOTwOSPb/61ZEyFHkwctnBII44zj681sX8m2Ihkw7lyNj5U4bHr9f89KMEtql6qS3EQnBxGspO1D6ucYH0PPrx1zbb2K5XJ2QxYXhgMAB3ud79uQOB1xxk9upI54q4lq7CKLYwGSSTHkk44HTOMj39altbKVZGd0V3PzEu4xyMg9yc5z2HvWnbW4WNd8YbA4VxwM9R15qqbvuJxaepYslVGjUBY4853InIJI4IPXoOvpVycNJbZkf94Fwoc528jpk8f/X/ACrW4KOYvNPzkEHnAYkEH9fb8KfO5V9hKRouGypJ2nPGMfTv2x9K6uYLEJTEEZjjMOQyMwYcnknjjgg989u+ae9w3mtFGsgfAHC8Mcg4HHHP49fUmoXALDz5JMFeijhsdD34x/8AWFRx3knmFQkJdSFXapG7GOnoe/brU3sGhOlx9k2sj/vI33q0fDZzwevGCM59u1Z8l9cu/wAzFQzbgVGOeefr/wDWqVbR3VXlzkncQchR0JB9+3b/AAT7KkdxHFv8wo2XIGAMHHXjjPYdelS02LUgjuJIiDu98df8960ftPkhZG5djgEkHIA9/p/KoRZlIROo3HarHC5247/TPH6024SKVGABDLtbPQDj1PJ/+v7VhKmlqyo32Ln9salEcRXDgZGedwznIPzZx0rZ0fWJru6is7iHfkA+Yq8gjqWHuf1PvXJWlzbSeXGs8TSEhAm8E5J6AV3ujW6WdnuRkZ5RuY8FTwcbTjn5f5nmrptt6G1NTvrsXnXcoPTd/eJ+UDr9MmnMGQGRsMQScHp+X4D8qiMsj7jvIyDgYHP5D19KC/mRIGLYbK+m3nqMjH+NdZ0jJP8AU7k+U9e/ufYcYHf8aGbKhQCGH944x9c/U9fT2qMSuV24UkqVYjggY64/E/r+KwlEjGFLE/MQvTnqDnrwcc+3vVCIbxLa5t5oJGL7wVZGw21se/oeRXGrdRQgNLu3k8jHIPcY7Vv6rrMsF4LeEBXCqWlx0B7Dt2rmXt3lu1O7I4BIHUn/AD9a5qjvsctaSehLc2Vxf2x+zjy3B3iPGEJ+uOvP86qLFcWLql1Yy5HA8ttwHGM4BOPr6+9dJBGsIRUKAHADHqOT/wDXHt+tVtTSMzlUaTc258LwV9Dj2/zmogpRVkXGs4RsY9nHNDe3F5J50JaPaqg4OPVhjOBxwe4HpV/YzhpfM2OMcAZJ/wADjPp+dVmuJZhm5Zm7k9WOMkfj+A/WpQh27Ul3gZOFOSc559TxmhXcrsxnUc3djo7cI7RjAm2YjwOOQQR7df8APWo202RlD5EZLbvkxgEE+pz/AJ5q6VgZ0UeWSzZVgD9Bn8vY8D1zUs5LFW8wPuwFL4PPHByT68+9dKSJM6GGLzS4LhQSgAfO7nsBz+f/ANeoZbV1bDNvWMdiDgZ5IOfXPTj9Kt24QMxeOPbgHA5x/MYz/PFPYqWSKW32jaXyw+717Y5yPw6elZtW1AzY9PS8dgzeWApJdMZbsPx6n14OM4p/2JpZESOHD52qAhyentnuBx+XWrkO+BmhMJYuinaMjPQZweOnt1+nMjGERxHfJK0gAKFsc8Zxj6/pyBVWAxhpYeV41wWHBycgnPH1qdbTy4ctJujVN+GbAA7dzg8DjGefrV5pYo7eUbgEJztYAjk9QSPbHH5881dTuc6a4UoFbDEEEHoQWAHT8R3A78zKKsPYwNWnxfTLPdrAEkXy0QbpZQBuzkEbQeMH2+tRwGBNMIfRZ0nBRUaNwyyHGeRwQMkYbnuM1c1hRcXiETCIRhkBAyfvH6e9SrpmoOwZpY9sg+VZcgkg4759T1x7VEJR5UjvpzhbsV7ITwTbI5JYwjfKgbgnv8ufUniuwhjBtIDLCwuJD821cckcZ9Txz9PequnWot4GMcfnsHKsx/hJ9O/86tyvNE4kUKyvyfm3Bs9+3XOB9amWr0RjVqxk7WI5o1X97HGVOW2qVyVxjB46c5yT+GTUUUq+XmPAJGWyBuHTp9e/Hbr2q6EDQ7yu5jk7AwwoGffrnt7H1FULsW7SIUlOHTdtC4A+g7Y4/wAOa1ina7OV6E8ihVUvCQwOVJG04/vZ+tVjuO5VUB0YtgdOM4xxk9+/4VLC1qY91z50QC8mFd5Y9gQWAHXOaibaVLLEvlgAgtg8Z/D06n0psAZiCQSDuQBnbnOcZP1605oI4LhHSTLZzhhnPYnv+meR7ZNeS6jjgw+HfJygB9cYz06DsD1qlJPOdiq7ICSQBwOwP8utQ5oV7GnLJPLb7I/nOzzA7A4OfTIA/wAaoXtu3nRJkxB0PmKDgN7egPy8DvnvTbS4uAzFMMOrADofU/57UtxFHcMB57RjqRtzk9OP888elZe0jzXkbUJxUryOd1pBbSRhEiEQyTk7tuDjB9fT6V65pE32nSrNy+55IVLPwRvx8w9uc/l6ivNxocMxXzZZ5mUbiMAKfXgDpXT+EUnW5uZ5Q8UTZKQH5Qc8ltp6kcDp39q1p1FJ2R2ylGWx1sallaQ9VbAKjIHt7/8A1jTlPlhpDuABxkjvjAB9fUU4sdvyPtIGFLHp9R3796jSVcAjcecENnPJBx/L8jWpJVQ7SxUNggZDKD/THf8ApT05DSEgbjvweBjII7e5pmxDhlQZyTgZA7fjjPFUbrXbW2/dQJ5zr9/aTtJznk89j2q20tyG0tyTVrUXkLONqSIeJQOBnrz6fT1rnJAbeOV8rhsBdyjrnGMg/X6gHj1km1Ge7kZ5AAo5wowBnAPf9T+lRSriMluDL/AOvUH88/yFZNXdzlnJSehNbsVTEfBlBJzwPc+memPx7ionG5dpQOwGMjGRgEevTrxUcT7ERMrIh6bSRt9R/I1NFbgyTl1AJyBtbDAg5OfyJoSII9kSEoyqVPPy9j269foPbPusNv5b+Zu+brwRx0/D/AijbGWIT5QDkh8Dj6f5/WlQlZCQAzEgFWPIGeR2+vFMQ0km4VQ4G3AXaR8o9sfQ+/5U98C6YlXVVYE7mwN2Op68Yx/SnwtH5u7d+8b52AAwCCfTp2/Kq87bpVkQjy3yBkZOBjqcY9uffj1dlYY540uIBDAXwpA9Mk4GQMHPXt6/nZW8LBAxR4t4DFgd2QFAAbGexHpg47CqCzsTgFFx0Yg9PXH58n/CpYRv2KpOSMZzwGydv6evv6UkmFy8Z45oBAyKFOW3unzHjkZ+vOcZz+FRXEQ+eNMbUHIQHaMc9cck4PUetMgyHaWIEwrhyN2CcnGT3I/HuOelNmhdbTZEq9MsAc5J6gfn9P5UruK1HuUJdqnIKxoeAdgXkc9PT88+lUr4wjTpgq7piduwbgEHJ65IOen4fnoeVOWWWSRNiDcxDK+zcMrwD7gH0z6jAo6gnmozBtibzkAZH8/85pS2CxX1OQeaihmUL1+TAySSRnv1H+RWnYSSiBneTzY0P8R4xjoeQfTjP9Kyr0o72zkME2LwxPzZA6YHB+b/AD30bRFe2ZoVZZSBnGSR2459e+P6isIJNXBrW5u2rlNqMIpI3UZbaTxnoT1GT39xRIBGwEZK7jyccK3APBAIIHpWbBM32WN2G0YJ5PLn1/CnNcFnYgs2QGQr3H09eOlaN30QJmmzC3TZ5m8nk7OVwRxxjPXGf8mqM7QvOskMocIACAmOg469On6CoDKSFjjJ29V7f56YqKYhnbBOBkngdfp+vH9KrmJuOa8bACwoeMbiAfbjgfT/APVVd5Z5CULMNpJIB4Ud8egqX5kBHlngANnoT17CowdsjMAcnsex9f8A9VS1cRCY/nw2AxGR+X+fzqVYnlIPztgj7oyfSmuu9wPLCqT6YNaFvFkEbcOTzg4yemOO/wDhQo3HZEKoNpyML/CFp8dsAz7olwvJzx1q9bLHHE3TIxyASGHf6dPbp+FSOZxOjqjK6uMKc5J7YH9frVcqY7FSQiIhAFU43bf0FWIrg+QyKzIc/MM9qWSJi26T52GQGAKk+pAB+tVFRtzdMHqAcn/PNLlSHsWpdQksY3ljnI2e/BJ4xg+tdPB55gD3KiOVfmeOMHHOeuT1x/nisfTbP7XfedOo8uLBToN78DJOD/8Arwe1bI3KgyzNx0IH9cZqoqzudVJO12V5YGuYHtTK6Rk7g0TYLc8DvxgD9a5e/wBLn09FZz5kB4EidASf4hng/p711jGMMxZiApydnYdSPoajeaO0iYzOyRKcsW5+bPpznOAOlVKKeo5RUlqceI3QujbuWyQ3Ukc1PFIC6oWxkgbyMkDI9e9Zms6lFHeFbMIyLwWHQ5z+Hr+FFpcm5LN8oVSc7WGe3Hfn3qFLocjVnY05FZb0RpLG+75sDIPfALfXt/TmnRyAISdkboeCiBsAZ/vdTwAeD/OqkhTO1CqYO7GOp4zyBj/CmljtEaSP82QVA+XHHTtVgOmmEkySO6q5B3Y4OPXBHHt9Kijb915vIK5zg8LVqJxEMkgKQQcjOeOn8ulSEQJBHlwGVcKCNpBP44PGDz/9ek3Z2ArW8ztKQyADjfxu68dPxP50juxKldxDnPIyW/H8cfj7VLHJGIU2MzvuGAA2SSO7Acc/n9KjlhkZjIZIx1AC56+g4/zmi4Do5UllUgkyINoIJBJz79f/AK/5Tj5WWDKg5IZg5IQkfl1zioCGlYMhjUnAwmAO2f8AP19KLpN4AijO9eBjJ/HI6/z6fgcyEWU3I7bo3dUw43nkDOCCefT3pbieebOY9rszHLkknOO3Y5B/OmLceWm24jHzDo5PX1P+e1Vrn7VO/lWkvl8/OVQE/THXHXj3HpU813YpRvoQ3c2FWIZk2EqMkA8ng5447/41nSx+XEVkAbcgCkNgMc85GOe49s9eta1zE0gSVWVflIGZBx6cc98dKz+IJ2RCkvPyqFDDcORwePWsJStsFtbFCX97DbMQ3ygDG3AyAOOnXjvWwpWFj5gBzkBWAXjsSM8cf59a1piGbA5eJwckZCFhnrwQcN2z3+tAQncTMjP3G4n+lQpJaMqStsTeYZCzFhIVYEdxjPQd/X/PVyFnDIxIkzkncSev/wBamW0IVvMPlkg45PHHXPrVqFfLjEnzkPHljjvzx+f6VopK2hnZ7j4lkRCZONo3eoz9aW3ctFkMS2RkkZx1x1596kB82ExBGKKR1AH48fSgIYYXUR7snBX2+v0P6/hWl+wDJN0cx8tShGMH9R+IyeaBaAxghAFIwW3Z/T8KmjniELLMSz8AKFHT8j/nP4Vp71I9xJAUAjHXH4f17e9HNbcdrlqODbMNqtI7fKCxwF47D/GrEySRFjcHnAwVGB9Djp/npWQ+sXCviYBASSF7/wD6sVJDrHnAQuCABwck8Y6H8v0pqSDY0FWJ7R3I3NnccDP+e9Nickjo2ABjrx/Sq6XoOMv8uOQeKct2UBBO0juRj2qkwLP2jzCA4bDEZAJ6nHufy+lRRo7yb+FTPGQRnH5VHLKSysjHjnd2HP8A+qnpcx8KHjR5DtV5G2gcf/r9aTdxpNnSaTNDNaOqKkTwsUZAp4ODyOuc+/51oRLg7ioVEPHoTjr7ciqGlWENkjiPzJmYEO7McN3zjp7+o5H1vnJUIvC45bbkHnOfX/Jq43tqdsb21KshwcxxM5BABYZJH6+ueDVDWLNbuyMKTss4YvEwbaBkEfj1/Ij6VYeTy06PsONqsPcdPSo2eMltzFFGSTjgDk5z+f8AhVMDzDUdPvbO9e3kjImXndydw9Rn/wDXn34q9aIttbKpYFwTlgDgk9fx6flV7Vb2XUr3zdrNChwiYzxxz9en+RUHlu0ZO3YhPOSAfqRnPWsFa/unHO19BYZBIQWcY5OT39+amW6SOQnIkAbbnrkfnVVbZNx33KJtHUAn3xjA/n3qIT26/MwMwJyRjYG/Ac/rV3sQXJL1/lRACUIChecn2/8A1U9Ytx/eqVI+9k4zz7Hjr7de9U0vzGxZF2hugGc/Q8/41FJfk43DCgYwoxkY/wA/n2pXQGubncqbYyApPB43c9fftULXiKv3kUHgZGccjv61iTX5LHDcHgk+/r/nvUIutxB8w5A9RwO/GOafMBum5VgDIWL55TGMBfXvjvTTqL2xZoPnB6hTt5/T3/KsZriSR3WMnOeFU8ZPUDr9KXMdtvkmZZJugUHci/Ujr0+n6VNwNr+0Vii8x2e3PG1dgy454yenbnvzVaTVppZEYSgHAHyccY6dj7dawzqEk1wWllZiTn5iccevsP8AGq0mprAu2BQ0h6lhkD6f/XotdjSb0RvvJEY1kunEcW08uQd3T15P0rMu/EUaRtFpsZDNkNI44A/2R+X5dKw5JZ7t98zs7epNTRWpOKtR7nRGmluMgurq3naWOVgz/fJOd3fn1rZsNcjDj7Su0ngkAYPNauh+EhqumTuzeVKxxbsxwpIznjHI7celc3eadNZXL288RSVDhgamdNSKlBPc7GzlDhXBBVjkFDx+dakUBkiyfvKOGH4V55p9/c6XOHiwy/xRt0auzsdft7q0LwOVmAwYXPT8e4rH2fLuc8oOJplWjjBx1P8AeGD68/X/ADzUsnmRgRybRlfn5GQQP/19KwRrXl53tmNj90VDcaobgymEs20/NxjAI/z0pc9nYS22NORSCSDgk+vSqV3DFBCJ52yO0fdqpx6wEYb5CxB9axptXe5u3adioGVCbvugdv0qormZrRhzM2JdSGQJ4GMQGFjUgkHH0HA9K0FsDcwiWKUoGG5d6Hnt+H41y0t+FVhuByOD2H/1/wDCtfS/EDxaUoLjzBlcgdQCcfzNFRJRub1qcVG5cl8yFglzH5XTBYZ/AY4NN84o2IyDu/P/AD0qm2rs/wA6y7ce54pn9oeaceVH83B+XBP4gZzUpnEaXmmFdyPl1xtGeOvQVlXLtJdK+7OegzkD8Kc8ilN+7aceuQP8/WoVaN5D84b/AGj/AIU1K0rlwdmdP4Vu9Qe9S1huXW2CkupOQB3x6ZPHHrz0ru2bKkhlXAwVIGSc5/P/AArE8PaUunaVllUTzAFyTyg52jrWvId8/wAwALAkjHrn8O3NdR2IbuYsoycHttzn/P61XaBZoZE4UshVsHk5BHXP+c08HLBWfao5Bznaf8j/AD3VJFSFcEc/6sHJH0//AF03qBzFx4blWRvstyYyPuQS9/8AgQ7fh3+tYd3ILSd4ZxtnX76nGOR6gkd/89vQi6v8yIigOFJ54/xP5d+RXEeJ9P0WzLyEyxzvykMTAZP94g9Bn/8AVWfIlsYyppmBeXkjr5aH5ScAKeue3v2p0bCJVQs3OPlbqMnntz1qlA/kpgpmRuc9Cq+3v+f86ieZlbjO7qOay6nM1bQvPcDO0jGc53fSqskzlmO44Jz1xx/SogJ5UDpGSgG0sOBnHc9OnakQxx48xg7g5CqcL2yCep9MD86aQWHxI8g8sZdj0RBuJqQIGIE0giTA6fMx9cD8O+Kia6Kg7dgUBRtQbc4B54HP1Pr3qIyDbyctgYpgWVvUtYmFqHD7tpmYDJBB4A7dPrVRpS5+U5YnPI5pdr+WdoZVOCwUnPtn/PeoJZNkPlhuW68U1qUlfQJZgiGJAd/8Tf0qKOEseadFEWI4rq/Dnhl9UkLvmO2QjzJf6D3/AJfodUrHRGNjGsdNluZFjhjLsTgBVJ/Su40jwUIysmpjJ6LCjgc9iW9M9cfnXVafpVrploYbeFYgV5Y/efHqep6HjtmrhRstlQwLYGOFPt/kd6LmqRWMTeTGUjj2DCqoGAOwHHHQf/rrD8UaB/bFsJkIW8jUbSRjepzwePrjP9a6FFCo7swUbQV+XPvn/Pr35p/mFMgk7iwAGD2yMY44Pf6/khniVxbtFK0cqMjAkMpGCDVP5opAy8EfrXq/iXw4NUhF1bBftKLjjpJ6Djv6H8/UeZ3Nu8cjxuu1lOGBGCDTtczaIZLoOd4J3H9KX7e6PlDtbHHPSqjphjg9OlQggN8y59ucGsXSSMXCxbFyspAaNdxIyVO3/wCsPyprwRzkyO5V/X1+pqmTg5B4p3mE8Zp8ttgV1sSNbqO7N6Amnm7baE4AAAAApoGBu9O4oL+YzM5yx5LHqaHruPmb3LEVwX+RcKSMfMcZ5/SrCz7EKvGC3cHOR+tZJGD8vNW4TuRSeucUKmmwUUy6ZZHxnp0wBWroU9rb6pDJdrmANyccZ9/UVjohzkDtxWzoukXOp3OyFPlXBdyOF/8ArnsK1UUtjSMUtj1NZTsVJEyxBXO7uf07VKjOE3EL1yQBz3781UtLQW8UMcbsNgCkE5Y4HXj/AD/Mzvu+QIy4B4BI+U/Xt/8AqoNTPjlAffECp4JwQSMHqR+fNP38kLtAP3ielJgom7Z5hbB5UkZ9v896Iyo4w4QMG+YjjgjOO+Mn3oESE/Zg2yPa207VzhWzx15446/WvNNYt9QF20+oWzqzHO7B2kY7HngDA/CvSiPLOVJZs9znjp2PP+fwfPbQ3VnJBcQho3G11LHpnigTR40zNKSVbgDkn/PrS7lJXI8xsghmyent/Q5rvb/wPp85P2EzQuBwGYsp7c5IxnjvXFavYS6RcC3M8bSYyypk7frkVkoNHO6bK0kzSAAt04HHQe1QEfut/fJ/p096cjRSICxZJN3znOQR/nNNkmjIxjb3Az0o62M7NaEYwe5Ddht7/wD6qVRvYrk9cnnoKJohFI0az7gDyQOp+lMYrFwpPqSRgk0BYkd9oY4UZPT/AOtUccZlYsc+9MRWlccV2vhbwqb0C6u1ZbYHgbeZCMcew9/wHqNYxtqbwjYseGfCJuViur9GW2ZvkTGDJ+PYH8/5136RxQr5cGI0QhVGAB19Ow5xSptiZAisFVfl2fKBx049j096mJWQkN1bgkkjnjGfz9PSqNhFHmRkA4wAWU8f/q60g27m3M2P9o5Oe+e3Hv3xTXfygAFxtbJyuPoT69Mfh2oYhZE+UOVYZY8k859f8OlSMdEc5DZUgdSB+JPT0/OkHzyEkAe44yfQc1Gqb/MPmk7m+b37jHH8vWrGWA27uFHIHTHbHWgCCSM7VUhiQuMdOfSub8R+HotTXzYtsd33Y9GwO/5df59ukdlcE5DHsOPXj6entVeXzA2E4Ix1Yn/P1pAeNXNo8MrRyKVdCQQRggjsapSxYzx9a9g1fw/Z6tE0j5juAeJRjcR2yM/MOR7/AJVxV94S1C3MjRqk8arnejAfoec9OBmruS0cb5ZX6ehoQNG+4AZ7cVtz6Tc2/E1tLHnpvQjP51D9hbdgJknt3pWRHKZp3HHAyOOlG0kHIrTNi4HCH6037IQcFT70WQ7FFIxnoKsRoQPujHvUyQHrwBUqwknHrVBYSH5HVmG4DqAf616ho8VsmkW72UCJC4LON2c+uSR1/wAO1ecQ20kjbIkLsSMKBkk12/hWG9tYpI54wsB+ZQwywPf3/wA+9Sy0dVEJFi3R71D/ACFixx7/AM/5U2TahZWxk5Y4PXqOtNOAi7t2xuPlwO/X3+h96SRomTcrsHxyCuAcf5/XtSGVcM2S4IAGRkZ9qYGLyAmNTzj5DyRinSNu+VVOQRyeP/r96I3PUEMuDt4Bxx/+uqEOEeCufTBGemOv4/57VYEoZELMSxUBQG/z1FQg45UO3GNuOD3yD3/w/Rz3JZlIwdxxnHQZoAz9d1M2GnSTqC0zfu4twBAY9znuAK8vnR5HeR8u7Ekk8k5PWvXiPMd2cN1AwOCO3P8An3pPLWSHbhCm7PzJ1/xPFArHjDQEA4yM1Xa3Y5z64z617KdMsWYO9vD8vG1ol568k4+nv/XCbwdZfbGaSWRYnJZIlAGwZ4Gec46dqd0FjzjEikZAIAwBihLd5W+6TXqd34W0ye3RBH5PlHd+6684yDkZP/16t6RoVlpkgkgi3Srj53+Zhn9P0pKyJ5Tl9B8GzZS5v49sSnJizhm7gH0B59+K9BiEcMIQRqqD5QMYxxx7DoBSHcrNySWOSxHHp0oLAAEkggfKwOefp/jSZdiSItIqjYCuRgEdOPXH+cUCQoPmwApywJzgCoW8w7l2gD7o29fpSMcLtLkP6MOD6f55pDJTIAvyndtYcg8A/wCe3tUa5JG3JRDgMBySf5Hg1Hw3CFXCnhhnJwf/AK3SpUdvnDtsVh/eJwO36dvx9aAJo03hdiBFA6BeOe5/zxT3yE/efIONuOc/Q9c9KYhHy/OuT15yuB36f1NIwLJt29xhgMjjp1oAeP3gOMEkjJz17Hn6kd6hYB5QxddxAO5e57+3+fXNSMFUrISmAATjv9aRsIAeSx6hT26/UdKAIGhAQqeUz8xJBGeg6/SmhVKFSSTj+IjJ6dPUd6mYRsqgOvIw2M5B+pA+v5VGScYyqkccjHT/AD/KkAMnlqANxw24YXjHHc/54pyj5drMzZBzkjnAH50CQ4XAwQpHzD/PvSqiEg/LwMcDOe5/rQMQsEzncByRgcds8D2FV57aCRGSVFkU4O116H16f5zUznzRmT93njDDJ6etOx8mCzDPvj/PagDHuNC02bhrNFK90G3uOuP89abbaFp9tDj7OkpJJBcByM9v0rWCbJcsQcccjOcfgcmnSbivmDudo9D/AJ/rQBXgtILdpEjjijBB3eWMZ+v5f/qqQAq4GfmGDwPb/P502QkrjBJzhjtPWkQgSH5T0O0YJ9/8/T8aQE5Bkh4JVWI+YcYHpQCwcyAcrkYXP4nH503AYnuo6g9v84ppbzASASwJIyePcn/61MD/2Q==",
  "imageHeight": 256,
  "imageWidth": 256
}
