# Supplementary material for: Deep-broad learning network model for precision identification and diagnosis of grape leaf diseases
Source: Front Plant Sci. 2025 Sep 10;16:1611301. doi: 10.3389/fpls.2025.1611301 (PMC12461735; doi:10.3389/fpls.2025.1611301)
Supplement: Supplementary file 1 [file DataSheet1.zip › B_r00013.json]

{
  "version": "5.4.1",
  "flags": {},
  "shapes": [
    {
      "label": "leaf",
      "points": [
        [
          125.58425584255842,
          208.9790897908979
        ],
        [
          129.64329643296432,
          213.530135301353
        ],
        [
          141.94341943419434,
          217.9581795817958
        ],
        [
          149.81549815498153,
          220.2952029520295
        ],
        [
          158.54858548585483,
          223.9852398523985
        ],
        [
          169.24969249692495,
          230.62730627306271
        ],
        [
          184.37884378843788,
          235.05535055350552
        ],
        [
          199.50799507995077,
          237.88437884378843
        ],
        [
          206.15006150061498,
          238.0073800738007
        ],
        [
          218.450184501845,
          235.7933579335793
        ],
        [
          212.30012300123,
          227.1832718327183
        ],
        [
          223.2472324723247,
          224.1082410824108
        ],
        [
          232.5953259532595,
          219.0651906519065
        ],
        [
          231.1193111931119,
          215.4981549815498
        ],
        [
          224.7232472324723,
          211.3161131611316
        ],
        [
          235.9163591635916,
          204.92004920049197
        ],
        [
          232.2263222632226,
          203.93603936039358
        ],
        [
          228.53628536285362,
          203.690036900369
        ],
        [
          238.6223862238622,
          195.20295202952028
        ],
        [
          245.26445264452641,
          188.80688806888068
        ],
        [
          239.2373923739237,
          184.87084870848707
        ],
        [
          230.62730627306271,
          182.04182041820417
        ],
        [
          227.92127921279211,
          181.05781057810577
        ],
        [
          234.9323493234932,
          172.69372693726936
        ],
        [
          238.37638376383762,
          167.52767527675275
        ],
        [
          231.85731857318572,
          164.08364083640834
        ],
        [
          229.3972939729397,
          162.60762607626074
        ],
        [
          234.3173431734317,
          150.30750307503072
        ],
        [
          236.5313653136531,
          142.18942189421892
        ],
        [
          224.60024600246,
          142.43542435424354
        ],
        [
          225.21525215252151,
          133.70233702337023
        ],
        [
          229.2742927429274,
          128.7822878228782
        ],
        [
          227.92127921279211,
          127.67527675276752
        ],
        [
          215.2521525215252,
          128.290282902829
        ],
        [
          216.48216482164818,
          123.1242312423124
        ],
        [
          216.6051660516605,
          112.9151291512915
        ],
        [
          215.990159901599,
          106.5190651906519
        ],
        [
          216.3591635916359,
          104.42804428044279
        ],
        [
          212.30012300123,
          104.92004920049199
        ],
        [
          206.3960639606396,
          108.8560885608856
        ],
        [
          197.78597785977857,
          111.9311193111931
        ],
        [
          192.12792127921279,
          115.86715867158671
        ],
        [
          192.86592865928657,
          107.2570725707257
        ],
        [
          192.37392373923737,
          102.5830258302583
        ],
        [
          188.06888068880687,
          103.32103321033209
        ],
        [
          181.05781057810577,
          103.32103321033209
        ],
        [
          179.58179581795815,
          84.87084870848707
        ],
        [
          175.52275522755227,
          87.33087330873308
        ],
        [
          169.24969249692495,
          88.31488314883148
        ],
        [
          163.34563345633455,
          91.51291512915128
        ],
        [
          161.86961869618693,
          87.94587945879458
        ],
        [
          160.76260762607623,
          72.44772447724476
        ],
        [
          160.76260762607623,
          67.65067650676507
        ],
        [
          155.10455104551045,
          67.28167281672816
        ],
        [
          146.37146371463714,
          67.28167281672816
        ],
        [
          142.68142681426812,
          59.77859778597785
        ],
        [
          135.79335793357933,
          48.58548585485855
        ],
        [
          132.2263222632226,
          39.36039360393603
        ],
        [
          128.16728167281673,
          31.24231242312423
        ],
        [
          127.55227552275521,
          19.18819188191882
        ],
        [
          127.92127921279211,
          13.653136531365313
        ],
        [
          123.37023370233702,
          17.958179581795815
        ],
        [
          120.1722017220172,
          21.64821648216482
        ],
        [
          116.8511685116851,
          31.611316113161127
        ],
        [
          116.1131611316113,
          38.745387453874535
        ],
        [
          112.5461254612546,
          48.33948339483394
        ],
        [
          107.5030750307503,
          60.02460024600246
        ],
        [
          107.8720787207872,
          63.222632226322254
        ],
        [
          92.37392373923738,
          62.60762607626076
        ],
        [
          90.89790897908978,
          71.58671586715866
        ],
        [
          89.05289052890528,
          76.62976629766297
        ],
        [
          86.46986469864697,
          84.50184501845018
        ],
        [
          77.49077490774907,
          83.39483394833948
        ],
        [
          73.30873308733086,
          80.31980319803198
        ],
        [
          70.23370233702336,
          81.30381303813037
        ],
        [
          68.14268142681426,
          87.45387453874538
        ],
        [
          66.66666666666666,
          94.46494464944648
        ],
        [
          64.82164821648216,
          96.55596555965559
        ],
        [
          55.59655596555965,
          95.07995079950798
        ],
        [
          53.25953259532595,
          105.78105781057809
        ],
        [
          43.78843788437884,
          102.9520295202952
        ],
        [
          36.65436654366543,
          99.6309963099631
        ],
        [
          29.889298892988926,
          95.69495694956949
        ],
        [
          25.461254612546124,
          95.20295202952029
        ],
        [
          25.95325953259532,
          100.7380073800738
        ],
        [
          27.429274292742925,
          111.1931119311193
        ],
        [
          28.536285362853626,
          114.6371463714637
        ],
        [
          26.445264452644523,
          121.03321033210331
        ],
        [
          27.429274292742925,
          127.06027060270601
        ],
        [
          26.322263222632223,
          129.27429274292743
        ],
        [
          19.065190651906516,
          127.79827798277982
        ],
        [
          14.637146371463713,
          128.7822878228782
        ],
        [
          13.407134071340712,
          130.25830258302582
        ],
        [
          18.081180811808117,
          142.06642066420662
        ],
        [
          22.38622386223862,
          151.41451414514142
        ],
        [
          10.45510455104551,
          153.01353013530135
        ],
        [
          12.915129151291511,
          160.51660516605165
        ],
        [
          15.498154981549813,
          165.31365313653134
        ],
        [
          19.557195571955717,
          173.06273062730625
        ],
        [
          22.14022140221402,
          175.15375153751535
        ],
        [
          13.407134071340712,
          176.26076260762605
        ],
        [
          7.380073800738007,
          177.73677736777367
        ],
        [
          8.487084870848708,
          180.19680196801966
        ],
        [
          13.038130381303812,
          186.83886838868386
        ],
        [
          17.712177121771216,
          194.83394833948338
        ],
        [
          21.52521525215252,
          198.769987699877
        ],
        [
          15.990159901599014,
          205.04305043050428
        ],
        [
          16.236162361623613,
          206.8880688806888
        ],
        [
          22.63222632226322,
          214.1451414514145
        ],
        [
          31.98031980319803,
          219.1881918819188
        ],
        [
          36.53136531365313,
          220.4182041820418
        ],
        [
          31.73431734317343,
          227.060270602706
        ],
        [
          37.14637146371464,
          232.5953259532595
        ],
        [
          49.81549815498155,
          235.7933579335793
        ],
        [
          57.19557195571955,
          235.67035670356702
        ],
        [
          59.040590405904055,
          245.38745387453872
        ],
        [
          62.60762607626076,
          246.00246002460023
        ],
        [
          64.45264452644525,
          236.77736777367772
        ],
        [
          71.83271832718326,
          236.28536285362853
        ],
        [
          93.35793357933578,
          223.8622386223862
        ],
        [
          104.7970479704797,
          220.4182041820418
        ],
        [
          118.450184501845,
          214.760147601476
        ]
      ],
      "group_id": null,
      "description": "",
      "shape_type": "polygon",
      "flags": {},
      "mask": null
    },
    {
      "label": "Black_rot",
      "points": [
        [
          72.5,
          137.2
        ],
        [
          73.5,
          140.6
        ],
        [
          75.6,
          143.0
        ],
        [
          77.8,
          144.4
        ],
        [
          80.8,
          144.2
        ],
        [
          83.5,
          142.7
        ],
        [
          83.3841463414634,
          141.0060975609756
        ],
        [
          85.5,
          140.4
        ],
        [
          86.3,
          137.5
        ],
        [
          85.4,
          134.8
        ],
        [
          83.9,
          133.1
        ],
        [
          80.4,
          131.9
        ],
        [
          77.1,
          131.5
        ],
        [
          73.3,
          131.9
        ]
      ],
      "group_id": null,
      "description": "",
      "shape_type": "polygon",
      "flags": {},
      "mask": null
    },
    {
      "label": "Black_rot",
      "points": [
        [
          159.4,
          186.2
        ],
        [
          167.5,
          184.0
        ],
        [
          173.2,
          184.0
        ],
        [
          179.0,
          186.2
        ],
        [
          182.0,
          188.5
        ],
        [
          182.8,
          192.3
        ],
        [
          182.3,
          198.8
        ],
        [
          176.5,
          204.1
        ],
        [
          171.2,
          203.6
        ],
        [
          165.5,
          201.1
        ],
        [
          158.8,
          197.8
        ],
        [
          157.2,
          192.9
        ],
        [
          156.8,
          188.4
        ]
      ],
      "group_id": null,
      "description": "",
      "shape_type": "polygon",
      "flags": {},
      "mask": null
    }
  ],
  "imagePath": "..\\Grape\\train1\\B_r00013.JPG",
  "imageData": "/9j/4AAQSkZJRgABAQAAAQABAAD/2wBDAAgGBgcGBQgHBwcJCQgKDBQNDAsLDBkSEw8UHRofHh0aHBwgJC4nICIsIxwcKDcpLDAxNDQ0Hyc5PTgyPC4zNDL/2wBDAQgJCQwLDBgNDRgyIRwhMjIyMjIyMjIyMjIyMjIyMjIyMjIyMjIyMjIyMjIyMjIyMjIyMjIyMjIyMjIyMjIyMjL/wAARCAEAAQADASIAAhEBAxEB/8QAHwAAAQUBAQEBAQEAAAAAAAAAAAECAwQFBgcICQoL/8QAtRAAAgEDAwIEAwUFBAQAAAF9AQIDAAQRBRIhMUEGE1FhByJxFDKBkaEII0KxwRVS0fAkM2JyggkKFhcYGRolJicoKSo0NTY3ODk6Q0RFRkdISUpTVFVWV1hZWmNkZWZnaGlqc3R1dnd4eXqDhIWGh4iJipKTlJWWl5iZmqKjpKWmp6ipqrKztLW2t7i5usLDxMXGx8jJytLT1NXW19jZ2uHi4+Tl5ufo6erx8vP09fb3+Pn6/8QAHwEAAwEBAQEBAQEBAQAAAAAAAAECAwQFBgcICQoL/8QAtREAAgECBAQDBAcFBAQAAQJ3AAECAxEEBSExBhJBUQdhcRMiMoEIFEKRobHBCSMzUvAVYnLRChYkNOEl8RcYGRomJygpKjU2Nzg5OkNERUZHSElKU1RVVldYWVpjZGVmZ2hpanN0dXZ3eHl6goOEhYaHiImKkpOUlZaXmJmaoqOkpaanqKmqsrO0tba3uLm6wsPExcbHyMnK0tPU1dbX2Nna4uPk5ebn6Onq8vP09fb3+Pn6/9oADAMBAAIRAxEAPwCBE5DH5c9Bnp2zUwTOeOKaAXPGOwp+12lTAByOeOceoFSbDMHcS5JwduSKHXeWXb9cdvenSAMBISdw+8Qoz3NHKkYIUn+6On+c0AMVTncIwQRz7UoBVVZCQAMnnrQRl1Y7QexGOPwpcZPX5jzwPagACozuB8w4xg5IoCEr35Gcn1xTmRd24HAPXA5H+eKREwm5GBIPVj/n/OaAGANluBnPPrj6VGP3cuGAZT7cCnKxHOD0IPPFLuyRhCR79P6UANUKyblJOOv/AOuk3bivzAj1xS8/fUcYAxilZVB3KOORgYoAHjYj5D90881FhmUAEjaPXrU3zIWCjcOefaownDh8+uDzQAAnoWxx369KVmGFyMH6dKa3UvsJBwOB1rN1HUY7SMA/MX4Re5NJu2rA0pHUgAbSfXHP50xH+bBcrxxz1rnE1a4PEoUZ/u1pw3QlUEn64pgaCsQ5weSBxTzt5yBjOM56VCJCx4C7QMVMGJ7YzweKAHAAMefmPY/1peAQACdoz9OKYv3juPTvTv4A3oO9AAwEqHcD1yWz0qAfIxAOT1yBxVkoWXcCeOwFVCcOdwG09vQ0ATE7tvyjHUY6U4/dwQMj0NRxv84ByEz9KdIQg3L8o44z1oATGSMYOB27d6YVLsBtOR696lKnGcrkDPTrSsAVI/jHQ+3SgZEFVT19eOaeVaRPlABQc7eSR/nvSeUQMsxxkZOOadCXikJVgPRj3pARsPk4IyOME9qYVIG7cMdsHip2wx+YdyOPWom3gjDc4445FMDQWMABhtIKg8nrUirjJO5c9PyqLsjMSMjnnGO/SnLKmATuXLYBB+Xp6UxCjLNubOMgAn6f/WNJgBtvy4x03dD3/DrTgOA6lWyowOv6UO24Z+XPAOOmee3agBu3HBxjPTrmlwWLKeVI+o+tIoYpt2A5Xd8xpoBkUFgSQc9MfTp1oEOIwrjIwBkZP+FNO4Kvy5OcZx60pwhUsNqj+vbH5flQV3qMYZTwB1/SkMbtLoyFgSCecU0BeAxxn17/AIUu3OOikDvnPalVMso6kdcYFAEYBUbRggDj1px2qOuCccmnNlJCvQZw2O1N2KFO7Gegx0FAAMbuSVBGOmKY5LKuCuTx9akwxB3ZGflIHf601w0cZJ5YHgdPwoArSsqqTn5SPx/GuK1C7e61J5DgqhCIPQV1epXghsnccMwwBnn0rjCvClRj5iTn8K5K8vsmFWVtCRpCGBH447CtKzlxgY9Dj3/yaxZCY5mGcn0q3bzD65P511p3VzRM6m1lO3aMnjj2/CrUTjaEGAeevSsS1mGF3fe6YFa0b/dzuHfrQWW0lKqRgn15p+SxKjCg9RnNQxjd8zZx6n/CpgFUDHTt+NIBQN2cenWmPbsDyTx2p6PyIwCQOvy0u4YAPbpn86YEOMAMwY54CgUnksRuHT0PP41OCNoOTnOT3pTGuc7cEenHf/69AyFDks3Q5OPalAcZVuefpz6U5FJYgBQcZ4HWjbyU3DnrSAaBl+V69iOacWDd+2aRdoL5wD6D+dSBNqHJwB1oAhYtuxgZ9D3pArFRnhsfwnNPH3MKM4OcHvSgIq9cN1IHNMRoNlRuZQOeeP8A9XrVaTcD8hLc7ipPIzggED6j8P1sK21Mbhtb5SQ2cH9enH6VGWyEOcB/un6CmIj2FHBATIzxUuHYngYxgfX6/wCf1pGfeU3DhOc9m9f6U7ZsjUlSFHXk8Hv060DIyhVgFwVPQn07H86eByc45PJxgn26+1JtVmHKllHyjOc9+/4/5NSE7nAbBDZw2RhuvbpQIjVfMQsQxJG047e/tURQI4I6g9OcY44x+VTjBkOcAEdAufx461H5eVBIHJwDye3t/nn80MGYnBDx9z15NIpxtIIyM+hx7UbQcxmNTjomM9+PalRFznEnzLyuen/1qAGkdGI43dMdT9P89O9AKsx5O3ODz0/zilOyWIL3bHbjApGYMQQoHYkcE/nn/OKAEdQc4z8pHGD/AJHT3qAMPNCDJGBk88j1z+FW5ijbsKqsOSvTjPrVNpAbfapyMZwev+f60mBg6/Iu2OHIPJPFYgTaiYUMcnqKu38pubh5OoOcEemajCny0OduM9B16V5s3zSbOGpK8mZl/GY5FfGA69Pp/kUyF9vKntir+owGS2LLklDuyf1rJSTOPmPSuuhK8bG8HdGxZz5OASMGt2OUSIMEHsd1cvbMB8wJyPQ1rW04CjJJb3roNDoY3+Xkjd25qyh3jBAGRWVBMDt2vt7nA61dil5OHA6YIoLLaH5COeD6dKY2d5CjBPrwMUm443NyehHanjBTOeO+KAHKgVQUIOexOKeI2wCcgcE45xTAA5LD5jwcDqBQ+NnAIB5APb/GgY4oMbsEkdDjPWkZBhmDE4/vDofpTj8j8Dj3/Wg5OSADz6Yz/nigRDtZl68DORTi5CK/G45AOQae27kYXrng0wlUAIfAPB56d6BiNgBsbQxyRgc8+lRYAIbbgE8DuaUHaVCgcdumDSyxtuKEAjPIFAGoUdmJ2hxnKsQDkenFCqrgIN+4ZI54PPc1MrJvZ12njIIAyw+p+hqJlLOQyALkggdD/nn/ACKZIiBNmSAo9N3T6+vT9aikAKDa2MHJBPGBkGppE2sP3YHGcBhk/wBOKiaPav8AqiWPyjg85yB09/agBdgWUsHRkBBxjr/njrQuM9cqCWZSnHr1pi/IwcdHPAPQfl+FP8x96YJUkEZA4OPX/CgBuEOSRx1BbkY96D14BA9Sfb2+uKkTJCrjbg/MSuM5P9P84oDYjYNggDpk859+lAyJWYSHJwD07Akf5FOCjaFBQN1+XIII6D27UBcsAfunAHv9PyqXbyMswLjAK5P5DpmkBHIA+GO0gqMEEgfkPwpvIDDhjjAx6/5xTnbgfMpf+7n3P596yNZ1UabbNIIxLIeFXOPY5PT0/Ok2lqwZfuJFdHVAy9Pr7fnmsHWLzyIliLuHc4znkDucCsGfxddYCpYqnoS2eP5fjVd557qVpbjO8ryMdD3/AK1jUmuXQxqTtHQdy2WBxkc4OKnV90UYLEYYg+p6VXVzjAGRUyEhQ3PB6Y5/zxXGkcZaTlWXqhGCc9qwLy1a0u2iI+VvunsRW4HJHBB+lQX8P2q1BwPMUfL74q4S5WXTnyvUykb5cd8fnVyOVl6EgqOuMYrKVmVsHjB5qzFIxHDY4613pnWdBaXRB+bkn36Vq20+8cZDMeOuRXOWr4baTjA4B9a1rWQt8pyATy2Kou5uxldnOR36f41JGgLfeO1T8pPOc/5NUo8tlG55JDE5q7D5fZiAevp296TGiwAAuRhgo421HgEliTjkDGM1LHgks2054wOf61ISqLuyoLc/5/lSGRPgFc5JXr14/OniNgBnAHHUUSuTHuXJ9CO351GzBVAYgAH+7twD260wHs4DnaQMcdMj09etVwR82CvbOcnP1/OpVARwdwCcAkY5qEq4ZvlZsHBIPqcf1/SgCXylcnK7j26jH60cFVZoyFxyMdvw7fT2pUZVYlivy5HPQcUBg27ALYBzke/AxQBq7Xc9c7Djc4wF9yOvX+tRgrhdu8qFBHRlycnIJ69OlPR1V0TOC543A+vQn6Y/zxTEKLEx3AZBJOenAxz0+nv61RmKuFwBlTxnnqD/AD/H6UxjvQMrbgBn07cAfmfzqSRiXAYclQcNgk88EZPqMfh+NQRxvG4AKkAYJ5yD3x0z3/yKRQpVmDEltzEADk546ev/ANcULJ5rYJQsMcDnYT/npT3YRgqkZcRgdRn2zz7fz70jbTGFDAkD759uvP50ARs6xIEVZBgdiePXg+wz+VScbWwOeBtJJ4yefyqJpBlSWBCjPOf5fjn8qVhtWRlZSSzEEk8j19hSAkjG5QQx64JY8euff6VCrhnclmEY556AnPH5E98iojcqk5RXyMg8qD0x19Af8axtV1X7JGoaFzxuzu3L1xz9OeKLjNp3O7cGGMcFiPw/SuS8WyZngUHcyhmP48Y/Q1HJ4sjGUJbA4wx/n/ntWTqF3JeTb97AAYVSTwPSues9LGNWVolB5FRgUJyRmnpOx+bzGLE8ktxTCvmIp3HHIJPrUkcfPQ/lXPojlbLdvLA8gEhKfXpVhkQqdjZUkDg1RWPnLZP41cgkMcTFFAbcME9BxQK6tYkiV1GVAx3z2FOa4hT5PnJOfmA4/wDr1Xd5puJZCQOcdAKesG4ZBOc84pMkpX9opkSZHHzjJGD1yagghbeFbG0c7vStdV2nyTkqx4b0+tV5IwBwoKqc8HJ+tNVJJWTNFUaIbeQxSsATtHBweM5rWt5WRuM4HXLDOfwGK5tZTDIRu4z3FXYbsgZ3cH0/xrvTOtHWxTKVBBAJ5zj/AB/GrscpznOVbnHrXOWuoFn+QfmcED/JrYspxNJhFVcYAA7+3+fWqLTNVMuWCKVBOQDkDHNToiExttDBh25yP88VGhX5R8rbexJIGfepA6ggbfmzyOcL/wDW5H+eiGOeBEwrZznHXnpUJCrkswXd39Oan3OYvmY7sbueSe3T8qURjaVIRCCQOQMHOPX6dKBlVgFTezKSQDljyOKXD+SJ3XJbnjr145xViURMrIgY4YAkduPY+1RFTja5yO+OT/SkBGSC+4Y5xhsdfWk2qdpYBQfm9m+g+uKnba8ahztUNkAN0P8Ah1pZACAUXgg53c44/wDrdxTAuyhXOWjDKGY5PBHXk8fXt6dqc8YkycBX+7kMMHqOvf1waake0tFMcyMFCfNndheMc89M9OppkpRJ2iVlAX5V5II46n9B19aZmSyFFkVEk2FVwAR8oPHb8+P8TVZ53CfvCofO7kgnv369gOP51MXdZM+X8oQBzjsP079fWsbWdZeB1it4JZpAoLlQcDOOv8vxouUaP2lJB1G48gnuP8OT7cVEP30alSQS+HdDy2Ae+D6n/JripfEmoHBMe2M8gEdh2wfwqqPEU+w8kFu4JABxj61NwO6kKQBSQThirc/eHOfYdOlVJNS2F2lBjwARs5Jxx+XbHTiuUXxAXYKykgt93AOSfSmT6tFOBFuZVHHJwMDp169aLhc2tc1dI7OZYpNsoOEZWPGRjt09a5JdQu1hEBndovvKp6Ke+KmmVZmL+c0mTnLDqeKr7Aw2FSCeVJPfuK5ZzvLQ5ZzfNoQeWZ5hxvG4bsHt3q9KowecH1quNsZBjIDjjcp6VN50xUYIP1UGspScnqZyk5DI2McbAHGG59/84qQN8uOeexojd5WMLkDfwMADkdKjMbIdrcEHGBRa5BZDsq8OORzxirNonmQOXYHa3Xv0qqjsq9Fx3q3C+y2LR/KSxBXOSOPWgB5Vc4DcDtimmRocbHODUYZsg4PJp21gflQYHrxSe5BKpO0uGbnggn8eKYUTklxn0BqaaByUUJ8oUE89CetMMQUcgnHrScQOZuxsvZB1G7Ix055p8L7SG6FexrSuNMWa4892Gxh8qDk5BI5/KmLAkbDAGMdCK6Pa2VkdftVYnt5GBQDPzD5cehNdHZus0KhQSo4IPGOMce3Fcs1wIp1wc4AHJ689K0dP1IINjldpAGWXhs9R+X866YO8bs1i7q52sfVUUswwOGA6Y/l2xVxyAO6ZHQfp+Nc9YX6yyLtzvAONo5x17/ga2IREuzcoJ3dC3r9Tz0/WmaEysWXagO8AFSeASTjtzzgdak3F8RLHtYjaf4T2Hr/nFBQM4cO2ckALwAc46U9FQICGfawDDcDj3/z7UDGsiyqCq7SB2Bwe1Hk7JVG45CglVHGCMdPzx3pFjBZQgVSQeOw5zn17kcU5/wB24BbKleDv5A56/wCf60AMdCkqgqdpB5LdM9KZ8qxv95kAw2AR2HIOfqMVKY90udpZeRkrknGT29x+tEWGRD5Ywylguef89Ov9KALRCiRy29RjJ3HGQQfXt7D3qG6EcabiFJG5lQAE56Ej88YHHPNTNllTEi7ZGxhTtz35BJ9/8gUydVRG3SfLyDkqCvIPI9P8O/dkAuAcmZnjQbdq9CeOmemcdOg6VwPiD7RDrs0qHbMnzbk4BBHI/Wu3iYou7YFIXkqdoUcDP14x+H0Fcp4ntt0lvMpOQp/h6ck/gOa56/w3IqfDdGZHfxyxNHdRhSThGROADnOfT6jP0qneWSqAFaOQKWYPFggqMDHHXn+dPUjPmIMKOGCtkKf8PTrTS2CGBw3+z/X8qwVZrRmcar6mQkS/aYhnjeDg/WrzafHKckjPUkng00eVHcmSZtxGWBTnnnrj61ciCOpKyBgRztI7/wAu9Kcru6IqSu7orIIIYvKUSMVPUEYI/T3pQY3XoygcgMM1prbx4BC9upbiq81uWB4GMcH1rLmdzJu+pQaBY3IILKTkHsaevGFU4z+NTS/LAhkGSuUG0DoP/rVGrbl2jKn0IyGqgBolQ5fP4VKyxz7WC7ZByR03fSogpjGF+m2nI5Ruu0rz9PpQIZIjKOQeelT2wb7KfunLnPr0FWUmimDLckLx95f64/GozC2nwbVcOHckMuGBHGOaYxquy8DBx1z3qYSny97YBB+UEd/8KEG1FllO1TyBj73+fWoJpZA5PBQ9AAMAe1FhELEsxbdkk8knrTWxkllDN1JpGfJJK/N1AHSjzAeqH86dgHJdBFMb/NGenqv/ANamSsVYjJAHUetPVIpOAGLDJwe9VJ3mZiPMA9gBVIaK96R9oXbnJQE/l1/nT7eQLL0yAB14pyByArlnXtuPT1qz5Klig6rnIFae0aVkaqpZWNjTLljhlG05yRnGP88V1FtKhUlm3cKRkjr/AJx+f415YNUnhkeOH7oJwMdamXUdSmB/elFOM44rpc1Y6eZLc9aN1CRiSTccfxeuavL5Twja7Dk5B5Cjsf8AP414+jTzABmZ+oBPUk13mhOUhRI3cxIoznIycZBzn2P6fjEKik7IFJPY6BABKvzKuCflLdD+H1qKVCw27TtzkbuOfwA/LNSb1WNFYsWkG1Seh47enSmI3XDcAbssBn/E4/pWhYqDcB82Rydp7ZPY9c+340krSNsCxq/PPfj6fXFOBMR+VcqQVUBs5Tv6d8ev1pqqCcKGxnlm4OTn0oGTI/lqCYyXGFLKO+cAZzz1x+XfNNkULMrqyRiFQYtvVcZxyecZ9Mfjjh1uuJFZhg5xwTx37DB69/61P58kRZ/uMrErjrjHP0z/AJx1DIMkRzTXBG9d27aTgDDf3ceuABjGDx9Kw/EZ8uBI5G3ytJn3YDgk9O/H5105CNtdsnPRgMEZHt1znJyMdO2a5HxN566jbg7gvlF1QncVBJzz+Ga56ztBkVH7pzrbopC23KkYIzjI/wA80xg4/dbmAxnrjcD3/KpzPhfkiBIHVzwfwoVjMhUR/vACy4GOOpBriWpylVojIp8tT0wcio4S9tIr8kD7w9R6VaAZhuL4PTaGx+FM/eFSpGT0BYU0FzRSVX7fKQSM88dqa8KzKWX8gOazoFMTDnax7/56itiGUmLDIGYDscZH+NJ2JaKUUKAzROF5XIz6j/8AXUbDZjAOPTPStCRYpHSTMkcqMCMAFfx9vwqrcwhJWwRnnjOOfb1pp3ArDczevuRT0PGcgZ9aBGxwxBIB5AOP8/WpG3EAkZHXkf1qhDBHwCCR34NX0yumIyoJHWQjLclBwcj86qDBIwjgf7Le9aFqSdMJTeB5hB45zxQBVYvISOR9RUDRZBOTjPY1M8rbgAxP6j9aXLDIJXr1wP8APai5JWCFh/EfU55+pokj3H1J6CpdxxgE5HIIPNRKs5bCSHcTxu5/nVIBMLFH83ymQDbjjj1/P+VRiMu2ASxI4zVqV4srnJwuBtHB468/jTGcRyZEZAPZjntxxTKIEg3SKnGTwMVIIWW4QSsEjdhlieACcH+tQOGbG459BUcijG4YHv6AUISKMcaxvtYAAtyxFWFtywLq6jHJOR0/z/SrQjSVlbkgn5lBwfce1OjiMSEIq4JwTznPFNstyuR7sr8i4UcZHYV2GluAQGdtgAyC4G0fX6A1zFugTMr42py3uB/+oVFZ380UoK53YBUscAE989v51rQ0ubUXc9Phug8ZVdjMABnpt7f4fnTlhiWUvujweVbByoP17VzWjX18yb2+ZAp4OOmB+P8A+vpXUQEtAxkbLA5JXO4YHTP6d+nrXSdSYwwBxsVMLuywXjAORTztVcYba/Yjt2GPT260sIBCgDgc46Y7ceo+tPUbl3ucqVPy7TyOMdeBx7Dt6UgJXRZHwGIIIfqM9+Dwc5Pp6VUvImmspRHJ5cyqdmG27ieQeO/9DUrAENvK+VnJJbO0YHO49OcGmjzA4LSNgN1I4Ixj6dQOfqM+hJXViDzc2kzOzANvLbst97Pbnv3+uKeJp2CxTyedjjL4JA4wM9cZHTNdFqtnFDcMdgJcbmUHGcjPt3H8qyxEpYo6ID/CxPQY6E+1eY007HI21oVFhDjIH0yM45qnc27l9yscZ3jHGDWu0O1vmB3KoH5dvpVG5hBB3HdjkjPT0/z7Uox1JuVXhWSMSKVAI+ZVOcH/ADzUKxkkMcj6dh6VcsnSC42yEeU42sepGehwPT/Gp5IfJbG7fk5BU8sOxpyTQXM09R+fHSp7e/gS5EJyz5wOMY/zmrQhBH3dq9jn+f8AntVGbTmtbsFBujmP3sE7Tj6H69P5U6cYzdmb0Yxk7SN6I2NxhAXZupXbyO3NQ3MGYA0S52Ha394DtgdOn8qsaTZGWISlJE+UKo+bJA7c/wAqlZI1mbdKyrJwV242/wCf60pwUJ+7sRVjGLsjJZcKRtUYBOfxqEupyrKVB6nFWLmB4JWjlyGz68ioZI8OSc5x1zVJHOOHlkffGe53basLGo07JcHdKwU8HPAqlFAJDsDeuPmrRjBttL2fKAzk4J5HA6e9HUaKB27gPm9OnWhSCP4l59OBTpW3MD8v4YNIodiDgAf3vWmkISSMDuCOzdBRGDBCXdj83yocZ+p/z60LHIZBEG+diOh6+nFPmmWR9iDcEG0EZw3v+fP41QIp7Oeny9Tx0pdnz44xyMDrmjIDDtx2601mbeOSOeCDzSAQpz976Z/z60gRGxnt26Z59aUON2GIVh6jg04RnLyuMIhAOfU/zpgNWMRh9m4uVxhecDuTUKxLnABJH4VIQHZiwzkfmKeqBvlA9Me1Iq4yNtjoJDuhzhgRuBHrgnHT+VXntIBKxjTksflHAxx39fwqFYdvKjJzgEHOPyqw84t4ZZnZto5Pqfw/H9aTTY03sjpNEiC2yNHGA+7B2jhh3yex59/510cW44GzYwGfTOP8/rXEaR4n0+BP38YTcoU556dCP/1fnXXW+oRakga0vAyjPQ9z6/r/APXFd8VZJI7oqysWZB5pWTC78eXkEAsB059P8B702KMghpiuVDDr8uM9Cfy6f/qfuRvlYjco+YKQSRk5H6e3XtSgqFVc7mPHoe368imWIUaN95zwwPJJI6D/AOv+tQysGK/IdyjkcjjOMjsfp71dcZYqQuTjkGuU1x7qG4gZJZIUdTkoxByD39eMfrSqS5VczcuVXNS/CyRhkydmTnHbjPfrznp2/CsOaGG4i+fJkHFQJ55iG26lyg4PnMc9vX6VN9oEjscBVznAGAevb864ZTUnexyzkpO6G+WqxiOUllIyrbc8dOT1qH7N8pYYaM8kjn/J5q7uA+9GCM5XP/66rmMhzsAVgegbr/TFSmZlKay2jeigDggK38//AK1RW8qyf6Jc8uD+6dgQT/s5x+Wa0Q5+bKg8EY3YH096ilitrmNlZGVskAqdpB9fpVtxYDFikj+UhcZ/iOelNa4yA2wZPByc/wCfxp7xyNahhMZDGRlCo49O/fmqQ3Akq2QQcqDnNYOLHc0IL0xrtVztJzjPt6fSrIZJFw6ArjI9KxkB+UYOCfwx9atrLJyN+AOnJH9KlIGyzcRGe3DHG9MBj+in24/lWbJDLEhGwY6Z9a04vMwZPvLjBU45H17d6gug6spUllI6jgY/xreLZDM1gdoLEF921Tg88VZCr/Z6B8FRKcnPsKHOcBQADzg1J5LpoxkCbv3x6d+KEncCjLs3HZkDGDn/AOtSxSbf9rvnvQEZnwcgnAB6VYhtwDulKDCnaGfGT71VrCGT/wCioHAUyuvAYZ2qR1x05H6c+lURKzOSVGe2ByPbirkrbmJfjPTsKqShSTk4J4x/jmmkxjWwEKhScd89aapViVZgP97pTt6byScMc9ef1pWgDEMo6j14oAZ9nLHJUKO5Pb3qaQxquEeQoVwAFGD/AJ/pTZmVVEaHco6MTzUcR2naRlTzxUlCqVDbTGcHGCWwB9eKR3kOQMqBwFAxUsgGc4564JNMx5jbT19CcZ/z/Wi5JAEdWzkqcdQcE02aS4nt3j3ZUEZIHXI6E/hU0iOQSew+n+etEEBjYyZDFkZRGxGenX8KLlpmUYiCP5DrXaeEPMtoTKQ2HIJIzgAdj9cGucS2cy5xuOcDPf0FdRpMyxeXEGwwB2sCSu3B5IyM/wCcVtR1lc3pO7OvDDYCvzRsvIHOQCemc5/z7U6J0jXbuyB8oBy3Pc4/DP8AhVKFBsXe2ETH3ePcfj061agRtxU5246E9AOfx5x7cV1HUWSF2gybsYOWyf1/P+Rqhq1ml5YAIgJ6xhB1xyBx/nmteYghc/KoBzz2NU7kI4Jjl8tAeSO/pn60pK6sQ1dWOLZBGzKGZO3/AOsfnTlY5cSKUJK/N1A4PHt2/wDrVe1K1aJ/MBIjbBwONvTioARtO4jGAOcfgcV5zjyuxxSTTsyKPOMB2CjlPT/PApGfYhyeOMtt6dqk3MrEooDH72cgH1yB/nioxOrv84I25yeoFNWZIzc0iksS+FPPr7VCwOfkUYIwSaui23R78AJ2IPAFVnEhZxnkHGD0/P8ACtFHQkZAXiZZYnBYE7uBg8dDn1Gf84p8qq8UbRxHA4Khvu+v6/zphjcbOWIK9dvA69feiOR4v4SY24YD69Qfw/nROOgXIEQ8Biox1HdfepR93aT07+tOuExIWiIKnlGB5YevPT/PpTRgnHIbOStZOHULkm2RkYA47Zxz70/kxFDhwTkjp+XFSRqu1gGX25/z70PhPmU88HAFKzAqzW5CZVe3GD/nng015T/YiBA7Ksr5HcdMZ9ac7AHduIbOOB7VYubgzaOrI4V8lWYcZ/wyMdK0i2BQCKi4dS5KjCMeV+o/pUDs0sjSSnczHkdMewHQD29qeEYYydzDGMHjHrTmjDP7/wC12P1rSwhgUKQATnOAQOn+eKqSKOFYndz1PH41cMZG5grZ7rnpzn/Cq8xwSxQcjJwOD+FZt2GVZYwUzt9cf/qp3meRB5Qcs7EFs84XjA/z7e9SJ0eQk+WgJPfcew/z6GqpVixbGST1z/Sle5Q8S54I3cfTmjcxG0AhfQmkAzuOSeMnnj/PNLkZ24HI4PahkkvBAYYx39aay+YQoOCTgDrT+YkLyKqqwJ5HJ69B9ahe8SIlVR/TeHAOPXGOOKVxpCyymNTkZk+vP4+45/zmqrkvyT36n0qZJLdyAjEZIGJBjr79P1pWVCoOAykZGO/r/X8qRVrCW96YFw678HAIOCARg/5+v4dJp9xbXmFhm2yM2WVuCuO/v9a5hItzF0Lqwxja3T8q3LGAwQ5JYu33jyeewzW9GTvZG9NvY62GTbtA2g55PXPv+Oe/9KuW8zsoO9dwPzMeo7+nXp+nSucjmMYDIOQfunsfz4rXtZnKEqGPy7iB1Bz7iuux0XN0hQQ3oc46YHT9OK5S9ur9Ll4pZW+UkYVV6exxn8q66RVD4YZ4PQdf/rVl6vZfa7XfGu6SMYHHJA6jP6//AK6xrRk43TImm1ocwC3JMzB+m7qT+ZpIndXY7zk8kk/zNOaJ1BCkH/ZYZFNQ5XATycHccnIx9e1caSONj/NKzY7+nrT5ZY3XCLt4wOaYF/dqWwMrkEH8v8+9RPGcghsMOP8AP6UJASLIqKSGyTyc9M/5xSb1ZADnIGS2046VXOVXAyTnmljYjL8kDoPWqTcdRE4dfJBxlV5II6Z7VVmQYVWLhAoADHv+Q4z/AD/Gnm6YFW2ndyNw6ilEiM2DhlIwPTn6f1rVTutSRsFwUxbSyHyXOFYkfKT/AEP88e9PSP7Ox/vL75waY6xSMVZWIxjPU/hUkUTyxBxL5jr0THzEAcn3Pr68n6xIAEoJOAc+wo83afm4buMcU3YFwVIOO4prv82Bz3xjnP8AnNKyYiRpc52qOepxTRzZNGQSfMZuOnQU0OVH3iCOcd6cmf7OfkkmQ8g45wKEncaII4sMMg+hyOKlVUcgSKQuDyf8+4pLdQSoPXt6CrgjUuC5OR0IFasRnuJBkjdjOeD700QicOoG1gCQp6/hWr9mLRE5BJPsD/ninSwxxILl1BKAFIwwGTx1NYy1dkXFXZzM8YX9whyV5YgcZ9P8980wxOzFdhB4xx1qxdT+bKRHGqMeXRBjHOOOT7d+v51jXM9wkhKvINpztzn1496tUnY7FhJPVs0FiVZclgxHO0delMaVQCix7ScYYnPPes+y1A3EnlyDkgkN61ZmJbp196wleMrM55U3F2ZG/XLHJJxg55PrUTkfMCMqozkelOaQ4Vucjjr1GKQPhWK7lOMYDcnPv6daYIhkXCMy9OhPv/n+tEUphLKcupP3Qfb9O1OVW3MR/EmTkZ9PUfrTcSDCjAYA+x71YzX024t1ImZJjg4DbMhff8OP8mugtZIbhg0LhlAA4HuMcdvpXEguI8lPkU916E+p6dqfFczRyBo2CyDKfL1A9j09e9aQqOGltDWLseiWsRY/KqjByD3IH/660oQqHlsoAT6ViaFPeT2W+7UnPKtgAsPUj/P071tD5x+8LKoJ6gc/X9K61LmV0ao6IlQHySRjjGcdKgciNdwwQeSMcVaZQZSCTnIJ9BUW0lMBc4IPXnH+FUBzWp2Lwv5sK7oXP3B/Ac/yrHaPcpUt05welX7/AFNp534eNATsUEgj3+v8s1VSTCkHbycfWuCVnJ2OOVr6FN4CmWtmeJgckDoe2T2pkhLBfNVtwI+Zen5Hmr0jkA7wGPUA5/GqkoRm6FRgEZx9akkakRdN0bKyY7MM/j+fSoXDgNj5fbNOaFi6+XuVyMZQHNPDFDtmcuCCRtQcHjqcgH8KoRTLkHrg45Jp6SnJ6ZAOfTHt+dNkjjlAKzDHcSDafzPH601FZIvMDFuRjb365x+Qq0FiZnAO7kZ6e9SoTwUYrjofSqvmL0Pr0x1qdQFG7avPWixJOZGdSsgXzM/K2cB/r6H9D9erM+XIVIwQ2MdxzVWclucDJpYrraqrPGzqMBSB8y/4jp1/CoSaDctnht3CgjqRUkKt9kmRsH51bIPB4NU9wVmdT5kI53IM7fqOoq9ZlZ4ZdjI6kgrhsDgGhPULEKhfTPt/n8KtIWcLDFks3AA71HDbnbvkZUTPMjd/oO/4VOZgqFYAUVvvMeGb/D8Kbd3ZBYbLtVBEXLycEhW4HtnvSJGhiEOPl6YY5x+fvzUGBu5OD655NSb1CFcjPYnqelS1YabRn39qEIhyAXGVZQqjPt79fesbUo49gQSEmRiXyoOwgjGG5JB5zwBXRzMHYxsgaPphh29xVK80O3dvNzKqsfnUHj685q41/wCY9GGJTjaW5zllZsbwyJyiH5mByORxVyaIhsDnJxwOuPTithNONvB5VtGTGBksBkn3qvcQqsYkmjkUOMgqmVPODjt6+nSuacnOVznq1OZmdECfNKZUgA4jB6evX3/WmCNwhA+UZXdzgfjmpiyg/uYsbeAxy34gdB9OaYYGkUBn3ADCk9OvSmZXIkihyoMm5gD8oJGfbPI9x600wyfdAVSw24UZJOffv9KkMTBB8uMD/CnKSYwsiggcg4O7pwOvT/Gi7HcgCeYhYv8AMowTnnHAH4dv0rofD3h3zXS7uowI1wUTkF/Rjk9O/v8ASs6yxBOZFtFnkVcqso3LnvwOv4//AF69A0x7m6sla8tvJm6Y74/p9K3opN6m0LNkiW/lqC3c4A6f5NSptYAknGfXOKlEIEZUqN2Mjvim+WdgTLYB6cg12HQdBjzCOcA8ZpjAKrbTtAHTNOIKYxzjp7U0rlFIGPXjrVEGNqejpch54MJPzkDox+nY1zcttPHuSQmOQd2H4+ld0qD7xOOeQDmm3Vpb3kZjnUPjocYI+hrCpSUtUZyp31RwUvIzkAr93GeD71SllcHc+2MDnKrwfw5rZ1u2tNPm8pJmckA7SAcD3P8A9as2ZQyKqkl+uCuQfxFc/LbRnM1Z2Kv7xmZHkLA87cjGQP04zUHmAA5/LNP2EndlhwMj375H+elNMhVmV8Mo+maNhDS21xsU4bnjmoNwV9yfI6jkq+01Lt875kJZR1UHkVEYimRLtIH8JPzdOnt260NiJPPnZWyiSgcMHUcH8Mc0kEksjBfJEcR4MgfIzzjA/p1qNAisW8tiCMBpHxjIyOBn+dTCe6JMIjVexGBkjPYf4VLlYqw9gqoSwmwDwdg/x9qWWJfLGfMJPPOBn9a0rLwtqN2TvBjj9ZW29PbGfXriugsPCVla7ZJmaZ85wflUfhkn9auMZyKVNs5KxsLy7nT7LbMzg9WYFR+OBj0612VhocdvAwuNjSuBuIXp9PX8a1UjjgjAhTaAOFUcCptu5QSCTwRWyoLd6m8KajucnfabqEc5ZgtwgGAQCePcAjH8qzkKiQiRQAcjgkDI7c5rvN6o24/MR7c1HNa29ycyW6N0wSuG/PqKl0LbClRvscLNChA2xPkcj5//AK1RSLiNPLUOyjGHbBU89u/511l14ctwN0BKNj7pGR1/z61h3thNbtiRPlB4YZ6/WsZQktzCUHHczkLuAyxrCAORjOTjrzT4pbmbhpSpH3Svy5/KnsipGFyckj5lXpz3H49fagKCCI2yMZZQf59/wqVFEkM0EbSFiuH/ALx5/XvVNk8hhsOBkEjPDe3p3/WtJieqgfLwdw6DP/1+tVWUbshgcgEE9gP/ANVNrsIpSNAkgGTG49sqCB7c9vSoPILD5VWQbf4Tnj3q68BCnKk5+XIycVUlg2A5AGBwCMHjv9ahgNcgKVCYA77Rn86jERBRZI92ARjOD71acySwxsXd2UHJPHOSefXtUBeX7SrOgkBOAuNoPtkYx2pDOq8OT6fIfL8lIrtQcEnIIPULnp/M10Koi5I9MnmuN0zQr2Z45pQbdAc5IIb2IBPsK7ARsPmUZOQMnv8AWu2jfls0ddK9tUSxoHctyG7g4IpVXJyMeoO30qRAzLjafWlMTY4IU5yDWxsXS2W+Y4+ppw4JGBk8ZpA6lsNw3UHFPG04Ixv9asgcIzHGMgGlHJxgZA4+tKJG8vLHJpqyDOA4xSA4bVdHv4bh5p8yI5z5o/r6VlbXgIcRFl9C3+FemqWLDIwO+apzabaTkNNAjDPUcZ/Kud0exg6XY8+DJsJMB+bsW/rTDCEVhhcEfLnqvvXaS+F7ByTumUA5GGH+FYt5pnl3bQoPl3fKOeRWcoNbmcoOOrOZ2OJWZp2XGOfu/oKZHB+8XaASeOuc4/nXUW3hxr3mSQJEnGFXk10tjpNjpsIaCIbyPvtyc/Xt+FCpOWqHGm3uchp/he6vHWSZfs8X95hlj+FdJY6PbWOEtkCt1Dnlj9a0mAwOCCex6U4RgDIJBz9cVtClGB0RgoiIcEKcMegJNSY5XPA9KhkBRQSRj06VKCpAPY/hWxQOqhfmx6gGmk71JHYdCKkzggAf/WFMUfPuU9DjFAxCCWZSSWA+lOYEqSQeOhxTGP8AGuAfXdgVKMkdCcc/SgBu0s2V5Hb6U14kcfMu4HqOopwU7cFsH1zzQGK5HQCkBiXmgRzFmgJXI5Uk4P41iT6e1uQk0O3nhvf2rtto52k564x2pHQOjKFyG4waydJPYylST2PPpRKFyXeYk8hh17fX9aqyOQuTGyggj5W3fiB9feu9k0i1lBOCrE5yhxVCbw1blR5UzICeMjr6f5xWTpS6GLpSONWTptkj4XkSZHH+NK/mKyhkbcAMHpt9PrXSyeEZQcCeLHQ4JHH5VVk8LXkEv7uRGBPO1up989ay9nJdCeSXYp6PFBPdJbXSsoJyGRsBjjoc/l+VdTFplraL/o0CI/Y9/wBayYvD92oH7yNSDkPnBB/DvXRouyFVdtzBQCw7nvW1KNt0dFJd0VRbkvubkdOD1qcIoT7mMeg/lU2Ay4PrnrmoyrLleAPc9a6TcUBShIxj6UmQRuUnIHGBxS7GwCWBpThQCDyD260AWy7FgSQMjHrT03bDyTj8qaRuABHTkVJtLp8pxzmmQMY4wR1PUU0fI3zHqeDUqqNpyO3PfmkdF8sEkZFMCN25ITpSxj5cEnjsacw2hRjAHekR8MSVw56Y9KAAI2MZHPasy+sruW8RrdgEYhZSx+6PYY61rYYnkZx3pUA2k55+tROCkrMCGK2SGLag+RfWh1UEYXHvUpXv046+tJIG25HfocZqgIiSyEEE9wR2o25J2nAYfjQdzjjHAzwaV12kHGG9RQAjxAgZAJApBlFz27+1PGMYDc0h4PqMUwAKDkkHpkU10OflxgegxzSkkdAfqe1KgIO4kfN1pARIhDhWHFPV1Dg8gc5zQ7lVJDZI7mo8nIYnBoGTMTn+RNNwOMDk+lPUhhuU84pMkcYwfWgQmBjk47jmnIoT6HoPSlJDoHwOBQmHXKkEkUAVZ4JHkjkSd02HJRQvzfXI/lipe43cA9OKk6HGM5HOe9MVFA6mgBJDgFs4J700cnOPwp55TBwcHgGmqR1GBwe1IYgXJJH8+tNYH5juBCjp0p4AIOOB7UxVIIVux7igBu3cmeTxnikz83zYJx6VL3IABHsBxTWBb7uMjt1xQAmQyAKc7R1qNg3dhzUvAY4B9zmoWBYgk5H50Af/2Q==",
  "imageHeight": 256,
  "imageWidth": 256
}
