# Supplementary material for: Deep-broad learning network model for precision identification and diagnosis of grape leaf diseases
Source: Front Plant Sci. 2025 Sep 10;16:1611301. doi: 10.3389/fpls.2025.1611301 (PMC12461735; doi:10.3389/fpls.2025.1611301)
Supplement: Supplementary file 1 [file DataSheet1.zip › B_r00014.json]

{
  "version": "5.4.1",
  "flags": {},
  "shapes": [
    {
      "label": "leaf",
      "points": [
        [
          112.57330415754925,
          59.50984682713349
        ],
        [
          120.01312910284463,
          48.35010940919038
        ],
        [
          125.4835886214442,
          35.658643326039396
        ],
        [
          127.45295404814004,
          23.404814004376373
        ],
        [
          127.01531728665208,
          15.308533916849022
        ],
        [
          124.38949671772428,
          10.275711159737424
        ],
        [
          131.17286652078775,
          14.214442013129108
        ],
        [
          136.8621444201313,
          24.06126914660832
        ],
        [
          140.144420131291,
          37.84682713347922
        ],
        [
          146.7089715536105,
          54.69584245076587
        ],
        [
          151.08533916849015,
          62.354485776805255
        ],
        [
          161.58862144420132,
          61.47921225382933
        ],
        [
          167.05908096280086,
          75.04595185995625
        ],
        [
          168.59080962800874,
          86.42450765864334
        ],
        [
          180.84463894967178,
          82.04814004376368
        ],
        [
          183.0328227571116,
          79.85995623632385
        ],
        [
          188.28446389496716,
          89.70678336980306
        ],
        [
          190.91028446389495,
          99.3347921225383
        ],
        [
          200.75711159737418,
          94.95842450765865
        ],
        [
          201.19474835886214,
          106.7746170678337
        ],
        [
          207.10284463894968,
          104.58643326039387
        ],
        [
          228.32822757111595,
          94.73960612691467
        ],
        [
          229.42231947483586,
          108.0875273522976
        ],
        [
          227.89059080962798,
          114.65207877461707
        ],
        [
          229.42231947483586,
          129.3129102844639
        ],
        [
          232.48577680525162,
          128.21881838074398
        ],
        [
          239.26914660831508,
          128.21881838074398
        ],
        [
          241.89496717724288,
          130.84463894967175
        ],
        [
          239.48796498905907,
          138.9409190371991
        ],
        [
          233.36105032822755,
          149.00656455142231
        ],
        [
          232.48577680525162,
          153.38293216630197
        ],
        [
          245.3960612691466,
          152.945295404814
        ],
        [
          245.3960612691466,
          156.4463894967177
        ],
        [
          238.83150984682712,
          167.8249452954048
        ],
        [
          233.57986870897153,
          175.04595185995623
        ],
        [
          248.24070021881838,
          177.89059080962798
        ],
        [
          239.92560175054703,
          193.64551422319474
        ],
        [
          232.04814004376365,
          199.55361050328227
        ],
        [
          241.01969365426694,
          206.5557986870897
        ],
        [
          235.98687089715534,
          211.80743982494528
        ],
        [
          228.10940919037196,
          217.05908096280086
        ],
        [
          221.32603938730855,
          219.90371991247264
        ],
        [
          218.91903719912474,
          219.90371991247264
        ],
        [
          224.38949671772426,
          224.71772428884026
        ],
        [
          223.9518599562363,
          228.8752735229759
        ],
        [
          215.85557986870896,
          232.37636761487963
        ],
        [
          204.2582056892779,
          234.78336980306344
        ],
        [
          199.2253829321663,
          234.78336980306344
        ],
        [
          197.47483588621444,
          243.53610503282275
        ],
        [
          193.31728665207876,
          244.63019693654266
        ],
        [
          190.472647702407,
          239.37855579868707
        ],
        [
          187.8468271334792,
          236.5339168490153
        ],
        [
          169.68490153172866,
          227.781181619256
        ],
        [
          162.90153172866522,
          223.84245076586433
        ],
        [
          150.4288840262582,
          220.77899343544857
        ],
        [
          135.98687089715537,
          213.9956236323851
        ],
        [
          131.17286652078775,
          210.71334792122536
        ],
        [
          123.95185995623632,
          213.9956236323851
        ],
        [
          104.03938730853392,
          221.6542669584245
        ],
        [
          87.19037199124726,
          229.96936542669582
        ],
        [
          66.62144420131291,
          237.40919037199123
        ],
        [
          46.92778993435449,
          236.5339168490153
        ],
        [
          37.956236323851215,
          236.31509846827132
        ],
        [
          44.08315098468272,
          227.12472647702404
        ],
        [
          30.735229759299784,
          223.62363238512035
        ],
        [
          22.85776805251642,
          219.0284463894967
        ],
        [
          29.859956236323853,
          212.24507658643324
        ],
        [
          25.04595185995624,
          208.52516411378554
        ],
        [
          20.231947483588627,
          204.36761487964986
        ],
        [
          28.76586433260394,
          203.9299781181619
        ],
        [
          15.636761487964996,
          192.9890590809628
        ],
        [
          11.916849015317297,
          187.29978118161924
        ],
        [
          21.544857768052523,
          182.48577680525162
        ],
        [
          27.89059080962801,
          181.17286652078772
        ],
        [
          20.013129102844644,
          168.04376367614879
        ],
        [
          19.57549234135668,
          165.63676148796498
        ],
        [
          26.577680525164126,
          163.44857768052515
        ],
        [
          23.295404814004385,
          155.78993435448575
        ],
        [
          21.763676148796506,
          148.35010940919037
        ],
        [
          19.57549234135668,
          141.78555798687088
        ],
        [
          25.264770240700223,
          141.5667396061269
        ],
        [
          31.829321663019698,
          142.66083150984682
        ],
        [
          28.76586433260394,
          132.8140043763676
        ],
        [
          25.264770240700223,
          125.81181619256017
        ],
        [
          38.831509846827146,
          128.65645514223195
        ],
        [
          40.14442013129103,
          122.52954048140045
        ],
        [
          38.39387308533918,
          111.8074398249453
        ],
        [
          37.51859956236325,
          105.02407002188184
        ],
        [
          49.11597374179432,
          107.43107221006565
        ],
        [
          63.12035010940919,
          113.33916849015317
        ],
        [
          64.87089715536105,
          116.40262582056893
        ],
        [
          63.55798687089715,
          103.27352297592998
        ],
        [
          62.24507658643327,
          91.45733041575492
        ],
        [
          63.776805251641136,
          88.83150984682715
        ],
        [
          68.59080962800876,
          98.89715536105034
        ],
        [
          77.56236323851203,
          104.14879649890591
        ],
        [
          76.24945295404814,
          84.89277899343546
        ],
        [
          77.12472647702407,
          78.10940919037199
        ],
        [
          86.09628008752736,
          85.11159737417944
        ],
        [
          92.8796498905908,
          95.39606126914661
        ],
        [
          95.50547045951859,
          76.57768052516413
        ],
        [
          95.06783369803063,
          70.23194748358863
        ],
        [
          97.47483588621444,
          68.48140043763676
        ],
        [
          108.85339168490154,
          68.48140043763676
        ]
      ],
      "group_id": null,
      "description": "",
      "shape_type": "polygon",
      "flags": {},
      "mask": null
    },
    {
      "label": "Black_rot",
      "points": [
        [
          81.7199124726477,
          184.23632385120348
        ],
        [
          93.31728665207876,
          185.76805251641136
        ],
        [
          97.69365426695842,
          187.7374179431072
        ],
        [
          99.00656455142231,
          192.9890590809628
        ],
        [
          88.28446389496717,
          202.39824945295402
        ],
        [
          82.37636761487965,
          203.9299781181619
        ],
        [
          76.46827133479212,
          200.4288840262582
        ],
        [
          72.74835886214443,
          196.27133479212253
        ],
        [
          74.71772428884027,
          187.9562363238512
        ]
      ],
      "group_id": null,
      "description": "",
      "shape_type": "polygon",
      "flags": {},
      "mask": null
    },
    {
      "label": "Black_rot",
      "points": [
        [
          170.77899343544857,
          133.25164113785556
        ],
        [
          178.43763676148797,
          132.15754923413564
        ],
        [
          182.37636761487965,
          133.25164113785556
        ],
        [
          184.12691466083152,
          138.72210065645513
        ],
        [
          180.84463894967178,
          144.63019693654266
        ],
        [
          175.81181619256017,
          144.84901531728664
        ],
        [
          173.62363238512035,
          142.66083150984682
        ],
        [
          170.5601750547046,
          138.06564551422318
        ]
      ],
      "group_id": null,
      "description": "",
      "shape_type": "polygon",
      "flags": {},
      "mask": null
    }
  ],
  "imagePath": "..\\Grape\\train1\\B_r00014.JPG",
  "imageData": "/9j/4AAQSkZJRgABAQAAAQABAAD/2wBDAAgGBgcGBQgHBwcJCQgKDBQNDAsLDBkSEw8UHRofHh0aHBwgJC4nICIsIxwcKDcpLDAxNDQ0Hyc5PTgyPC4zNDL/2wBDAQgJCQwLDBgNDRgyIRwhMjIyMjIyMjIyMjIyMjIyMjIyMjIyMjIyMjIyMjIyMjIyMjIyMjIyMjIyMjIyMjIyMjL/wAARCAEAAQADASIAAhEBAxEB/8QAHwAAAQUBAQEBAQEAAAAAAAAAAAECAwQFBgcICQoL/8QAtRAAAgEDAwIEAwUFBAQAAAF9AQIDAAQRBRIhMUEGE1FhByJxFDKBkaEII0KxwRVS0fAkM2JyggkKFhcYGRolJicoKSo0NTY3ODk6Q0RFRkdISUpTVFVWV1hZWmNkZWZnaGlqc3R1dnd4eXqDhIWGh4iJipKTlJWWl5iZmqKjpKWmp6ipqrKztLW2t7i5usLDxMXGx8jJytLT1NXW19jZ2uHi4+Tl5ufo6erx8vP09fb3+Pn6/8QAHwEAAwEBAQEBAQEBAQAAAAAAAAECAwQFBgcICQoL/8QAtREAAgECBAQDBAcFBAQAAQJ3AAECAxEEBSExBhJBUQdhcRMiMoEIFEKRobHBCSMzUvAVYnLRChYkNOEl8RcYGRomJygpKjU2Nzg5OkNERUZHSElKU1RVVldYWVpjZGVmZ2hpanN0dXZ3eHl6goOEhYaHiImKkpOUlZaXmJmaoqOkpaanqKmqsrO0tba3uLm6wsPExcbHyMnK0tPU1dbX2Nna4uPk5ebn6Onq8vP09fb3+Pn6/9oADAMBAAIRAxEAPwDOCkjduGO+TxT1HyckZPGAe1Iu8k5bnHPHJqVcKflHcDn1qTcQK0afMAS443cED/PemFVY9fTjmpJi8sgLMD6sO1N8okZVjjJwcc0gGBSjEbTk+nan4wTnAyO/fvT1ACgfxnqfbpSBTjOVyRnp0pgKPu4AGT6mmg7d3yjHU56URkONzfMOeM9KbI/zkDJTP1oENPzsATg9ckcVOoESDaD1yGz1qsDlxtA2jt6mrYQqu4k89iKAE4JIII3DP14pCAWHPzDsP6UfwFvUdqa33htPXvQADbxgDGcZz1pjMS4yeQDxTyxHbOOBxUJkKnkLtIxQA93+bActxzz0p8bqAQdoPrjn86zJroRKSD9M1mPq1wOIgpx/eoA6hWGGwMn6daQk9A2eO3XpWZp2ox3cZA+Upw69wa0l6h9hAGRyOlJO+qATDKpBJO4evSpUjYD5z948c0wpwgTPrgcVJ8zlQw2jjn2pgM3bS3zAD1xSsFVNzEjPT/8AXSqqk7mHHAwcUnP32HGCMYoAQ/vJcKAqj24NSENleBnPHrj6Um7BOUIHt0/rSMxPOD0AHPFAEhQhe/AzkeuKCqK6A/KOc5OCaV0ym52AJPVT/n/OKVUXduJyB0yOT/nmgBhBZWZySCMjnpSMpzuMYAA496djB6/MOeR7UgGHZhtJ7k45/CgARdhVdv0z396MHcChIyduQKdyxOSGI/vDr/nFEYCgyAncfukqM9jQAFMY44qF05LD5sdRnr2zU+11lfIAwOOOcepFMIKHnHcUAVyrBTjlsfxHFKpbdjAz6DtTyEZeuW6gHikP3MMMZOcDtQAoYL37ZppGH4Xp2A5qUpuQYOQelRttJTGCfQ/zpDEIc4VeOfrz6UjnBVupyM+9P28hNw46UOpDAEKTjPI6UAReSwG49PQcfjS4yCyhhjgqRU4jXOduSfXnv/8AWpCRtJyc5yO1MCNLdieCee1PI24z6daXcMEDv1x+dI78mMggHp8tAhMlSFOGA6DOKY8pZQMEenNPIVgc9O/4VDINvzLnHqP8KQDJXG0ocE8dOlVbqU7dpyOOff8ACpZH+9jce/Wsm6mGG2/e6YNMCteS5yMepx7/AORWashLEn8M9xT7iYfTB/KqkZMkyjOD6UN2VyGy5p929rqSSDAVyUceortYmVlBz8oH4/hXBBeGLDPzAjH412em3gmskc8sowRnn0rkoS+yZ0pX0NFCVVslcjj6U843cEsAMdM0iBpIwRwxPI6/hTsMANuTj5QD2+ldZuINrDrkjPIppBYbTgAjn1p2xSo24z0Oehpy5eQL1GcLnvQA0heQpzj07fhTtpRFQMASRzihkwzDoT0zg0m3GejEjtnPegBw3FW+XBzjOPSnAZVBkYIycH/GkC7FOcKo4I6fpQMOWKjcp/p2x+f50AOwVKqOFA+g+tJtzwMYz06YppBjUlQQSc9M/Xr0pzBgm3YBhd3ymmIMAtt+XGOm7qe34dKU5Vty5xkgkfT/AOuKVG2jPy55Az0zx270EcF2KrhTkdP0oGKy5wRubHX8qjaMEFjtACk8HpStKmCRubDYJJ+Xp6U3s7KScDjnOe/SgCngEltuQDyO4qVcELnaWGCcjnj1pkUbbggAAzwDSE7iwYDnt1yaQyUOSjPxuGATkCm7WVevBxgU4FXBJfIHA5696eu7gYXrnk0AIqDCsWIz/dHU/SlCDG7BBPU4x0pRkYJAHPpnH+eaB878jj2/SgQGNsEjJHJGeM0xkDKS5Ax2BzQmNnIJA5IHf/CggIQx+U8nB6kUDI1zvAYZI9ORinufkA55Pp1pDgJnPHbNM3HG5eD0A7UCFc7BgAHAqtI/y8Ebu/NLLLyMuD1yTVKeYDdufd3GR0oAZJKI0OSB2G2sK8nwcEk5NW7mcFTgkN7Vk3LA/MScn1NBBDM+7lj2xT7CMySM+MhF6fX/ACaqvJjPzHpWtp0BjtgzZBc7sj9K568rRsZzdkNKbkfKhTkdBW3oEi7ZIcgcg81mlT5bnO7OOo6daksJTbXCSdAMZJ9M1yQfLJMwpytJHWlh5pQ5AwcHngeufxqdFAxnPzE8YP8Ak9faq6yAW+1jgYzgdf8AP9auQlF25VWY8hevGfWvSR3DCVVhyducDnr/AJzQB1YDjd0x0P0/z17UKwUklQewJ5I/LH+c0o2RRFe657cYNMAY53EkZOPQZ9qVWIyS8fY9eRQ6LnOJPlXhc9f/AK1JtAxGI1GeqYx359qAGhA7knqT05xjnjH51Ky+WgYBgQNoz39/em+XhSQBwcE8jt7/AOePykOBIMYIA6Fcfjz0oAQjkYxweDjJHt196YELMQ2Ao6kenc/nUwO1yFwAuMtkYXp26VHtVWPKhmHzDOMd+34f5FMQuHUjgYxg/X6/5/SothdySEyccVNs3xsQpKnpyeT269Kar7C+0cPznsvp/WgZHHuJ+cledwUHk4ySAD9D+H6WVyw3KoPPHH/6/Sog2A5zkJ94/UVIzbkxuG1flBLYyf068/rQIp8BWZYyVxwMdvx7fX3o8pUIwu09+pz+tKWC7cgrkDGB78jFDsrMCpX5sDjoeKRRESPlyV74xkY+n5VYVwXG4g546YHp69arBXLL8rLk4BJ9Dj+n61MwDuTuBTkAnHFAEhjYg4wRz0FMTBLYyC3Trz+VIrBlIUggn+7uyB261JE5Ee5sj1J7/lQBBgAhgTjgHOM1IQCuThQw53VKCrruypK8/wCf5VHJgEMu0Y4weP60gK0iAN947WPzEcYx/kVHIV2cZPfp/hUk3l92JA6enf3qlJlcIvHIJYHFNCZBcz7Bzksp565NZV3dEn5eCPfrVi6kK/KMkA8Nism6fLbQc5HIHrTFchklZupJLDrjOapu3y474/KiWRgOWzx1qszMzYHOTxUtkFmztWu7tYgPlX7x7AVvvwqr0QDAOe1VbCH7Lak4HmMPm9s1OXIHJA+tcE5czOSpPmehEz7YpAGJywA9R1qDlcMTnA4yc1K5JUtzyemOf881CznGCMCoaIOl0e88+Jog7l0OM55I7HBret5FREVwzdfr7/livO0nntZVlt87wvAx1Pb+lWIPF11gq9ir+pDY4/l+NdlOa5dTspzvHU9C5IUcKcYOfX/OadGAmWG0AKckkkfkfxrI0bVRqVsshjEUg4Zc59hg9PX8q10bg/Mof+7n3H5dq2TT1RshCo2lSULdfmySSeo9+9NZmMgwcgde4BP+TU+3k4ZiUGCWyPzHTNRFcMQPujIPt9fzpgIOvIJHqD7e/wBMUYQYIHHUleBj2qQtmNQuACOmTxj36UPkBlxuyflIXOMH+v8AnNMBrYz1wpIZVCcevWjYGlDF0VCScY6f556UeY+98ksQAMkcDPp/hTG+di56IeQOh/P8aBCxgBDubOTkAHjBwBUrhNmQAw9N3X6enX9KjWPcv+qIYfKeDxjAPX39qljTcx/dg8ZwWGR/TmgBGVUBQ79xwTzwOexoCOrA7QgzlmAAwPTmlVSrgKgK5AAPQf54/wAmpWZN6u20cZJIGVH1H1FAGTtUbioDAfN7L9R9c0oID7jjjOWx09KnjAAJdeABjbxnj/6/YUi7UjYIdylskFup/wAOlIoiw/kmdFwV5569eecUigMm9WUEAnKnk8VIFONqHA7Z4P8AWpYhEqqjhhliAT349z70gIAFbBVg23v681MkCPlVznOOvPSnGMbQoCOSQDyDk5x6/XrSbnEXysd2N3HBHbp+dMBjogMjbQoUd+MD/PFQPlCodSwByQMkY4qcupJG35s8DnDf/W4P+esblfmHyru7AkA496BFKSU5znCrzj0qlLMoUkkEjnOP8Pwp17OIZMOqtnIIPb2/z6Vj3WoFX+cfkckj/IpibC4lZ25zg9MMM5/EYrJuJDLKoJO08DJ4zmkmuyRndwPX/GqTSmaQDdxnsKlshks8Lbyq42nnd61PYWiiR5ncfIMgYPXIqxHGCOVAVjnk4P1qwy7j5IyFU8t6/SuB1JNWbOR1Gxy3EL/J84Ix8xHH/wBamyq7DLAY7Y7imNBtGSTnPGaYjzQ8RSEA846g0kZkiogUb2woJHJqvcSwJIRGS/06VNPIZIlLqC245I6HiqbR85XI/GmVdWsQvOw+bzGDA8ENxTEkV2JcnIGakkj56H8qjC+WjHcccAEetGjGmdT4SkxPOpO1mCsPw4x+orrUc7txYYxyVI/H9K840+7ks5t+9iCMMoJ5HpWtH4sjOEBbB4wp/l/nvXRReljqpSvE7VnCuhDMYzzx0JGOPyA75NTSDapJY9cAqePXPt9K5vStV+1xsFhccbs7tq9ccfXjitkXKvOEZ8DJPCgdc9PUD/Cui5sW+Nq5HPI2gkcZHP5VGrrKhRlkOR3J59OB7HP50KNyxszKCGUkgngevuKRZBliGADDPGf5fhn86BD2k8psAoGOeDxvI/z0oCsoUgtuUkEcjHHT1/8ArmnLtEZUsASPvj36c/lSowkAV4ygkB6DHtnj2/l2pgIp2IWZtoIz69uQfyH5U9sNkHLHnHPQD+X4fSoZI3kcglQCMA85J7Z647f5NTxsQ5CjkKThcAjnknB9Tj8fxoAaSuG3bwpUk9FXIwckjp16VJtdD1xvONyDIb3A69f6VG5RolO4HABBz14Oeen19/Snu6s7pnJQ87QfXoD9M/54pklH5WjT7yoRhcgnseSc/QYp6IXlYBTtAHIbrjrTpcKjnyxhVDFc8/569P60CPbLnaVXgZC4Izg9/c/pUlh5O+VhuOSpIVhxgDHT8s96FRYlJZdxI7g4HalT945AbCheTv5I46f5/pTWjAZg4ViAOOx5zn17Ac0AG4pmJo9zAbR/Ee49f85qNmKrtcHeQSxHIBBx354yelTuqFCSz7VBY7Qce3+femBArly7ZyAQ3IJzjpQAiEEd3wOh/X8apydWRiyjB4UDpj+XbFPmETb9qgHd0Den0PHX9Kx7+/WKRt2d5AzuHOOvb8TQIr3jrDCwYEKeABznjHPtzXOXEjEuDn5R82fQGreoakHGxCu0AjKrwuOg/L+VZy3AlnbJxkEcHpz0pTdo3RnJ2VzPmfcS3Ut2FMtBvvYx0G7Jz045rSaBJGOQMY6AU+30xYbjz0YbFHzIeDkkDj865va3VmZe1Vi8ETghxn0Jp7E7Q5ZuOAAfx5oEQYcAjPpT4YHBdSnylSRz1I6VzqJyEIkabO9zgU4KucFuD2xUe1ifmQYPpzTSzZJweDTW4DrtPLgQowG5uvfpVYuzLy44HHGatTPvtg0nzEMAFzgnj1qo7sy9Fx2plkZb5cc8dhUcjGSNQTnLce3+c0CNnO1eSTjBqSR3iYQoQdnByAeT1otYBYlGBzk+tUfLMEx42DcduT27Vc86YKckD6KBUJ2yEmQgueNzHrRGTi9C4ycR7ahdtCYBO6xfeZR0Y9s11uh6uklnCssm6UnDszHnAx36+tchsCjYFJI5Yg9+wqxCqwsH85o8HOVHQ81rCdpamkJvm1O7j1LeUaIGTIJO/gjPH5dsdOatxlJwxAIywVefujjHsevSuGg1aKAGLczKeODkYPXp06U9vEBRiqqQA33cAYI9a6rnVc7s/uY2LEkh8I7nlcgd8D0H+RUv2lIx1G4ckjsP8OB7c152fEU+wckle5JIJxj61ai8SagMkR7oxyQB2PbA/Gi4HeJO5T92VL53cEA9u/XuRz/OrMZRpGR5N5ZcEAfKTz2/Lj/AVh6NrLzu0VxBLDIVJQsDg4z0/l+FbId2kz5fylCEOOx/Tt19aq4D0jEeDgM/3clhgdB17euBTYgqHKxhVLKcjknpyOPp29e1MiKPOsTMpDfK3JJPHUfqOvpT3j3FYoTiRQwf5sbcrznnjrnp1FBJBE0i7w0apzx24+n1zSuNoPzYHB2jvg9z1z7fjSMoBwwbGeGXk5GPWnEmU/MuFACsC2MJ29e+fT60ixkSFRt2nbnJ288/iD+WalcAyt8ytkj5Q3U/j9KjdumW4I3ZUDP+Iz/Wn71aN1UsGjG1iOg47+vWgRK3lJCdzseRgDgMO5/z+FURdQgYjk2nH8PrmsnXXLwukjuInU4xk4OMk5z7j9fw4N2nhBCsydASOoIrOdRRdmQ5JbnotzKgUFW28MTgjr/nP5fjXL6ncsMsw3HOQM5z/nmuabUdShA/el1GcZ5qE6pPNIkc33SRkY6VamrBzJ7Fi4kDS9MAg9OaZZEfaG3ZyEJH5df5Ve8lQwQ9WxgGqzhwCqFkXvtPX0rm9o2rM5nUurFuJizAZJB6D0p73QdRGnyxjr6t/wDWqpA8ysB5gPsQKtskUfBDBjg4Has2ZMRcZBVQrdQacpKsG3YIPBB6UzzAOiH86FfBBC/N1IPSpsI0DKfL3rgkn5gB3/wqFnZuDgZ6Y7UkMshcHgIOoIGCPep3G5GliO5RyRj7v+fWlYCtchvso+6MOMevQ1BGjMOAeOtXBC2oQbWcIEcEs2FAHOeakeaKEKtsQ3H3m/pn8KBlVVjg3MV3SHkDrt+tRLErnKZ/GnO5duu4tz9frTSpkGG+m2kIa3OVY5x+FMWBZHAAKqDknsKlZtq7Tlj6AYC1JF80DmMYLYQ7gOh/+tQMiJjRejMDyQoxSOIJovKYSKWPUkYA/X2q5DblQOBjHJ9KsNbx4JK9uobip5ncE7amUunxxHIIz1BB4FUXiX7TKM8bycD61sShEUFpAoA43Edv59qpnypLkSQttJwxL8c8dM/StYSs7s1pys7stWdkrAhmjjDFWLy4ACnIxz05/lVyS/jiiWO1jDEHDs6cEDGMev1OPpVQNklict/tf0/OnMRnzHGVPChmwGP+Hr0pus3oi5VX0NDw/wDaJtdhlc7pn+bc/IAA4H6V3zYJyJmSNxt2t0B56464z06HpXG+GLbbJcTMTkqP4evIP4jiurlYuu7YGJXgsdwYcjP15x+P1Fb0PhuaU/huyS1EcibgFBO1mQgA56An8sYPHHFTAKZEK72GMjac4AA9O3sfamQKrou2T5eAMFSW5J4Hp/j27PXKq+ZF2xtjDHdjvwAR7f5JroLIRtZcYbanYDt3GPT260wQBBsZMruyobnIGBU7Dau9DhQo+XaeBznpwePY9/WmTAAMCODzjrntz6D6UiiNoYmlD7o8DlmwcsB9O1NmugkYVtisQRnru7f4/lUs5KwKY2wxOQWzuOR0z+nbr61y+s318qb1+VCo4GOmD+P/AOrpTBsNUcEkK7bCDgBwdw+v0Irj92F+dcqeMnuKkvL+aWUls7sEsVOQSO+e/wDOpbhA+JUxtflfYH/9Zrmr62OWs7Gc1uVAdnU55ByOn+f61XkjWR9qgEBuGArUkiMqAOq4BwDznPNNMaRMzcgA/KpOT7D3rJMxUrE5hZrhxEweNGOGB4IBwP6VG8G2Rk4yODmoI1GNxwff1BqRAy52nHqKTIY8xlGwSVIHOKkwssfy/MYwd2eePX8/509XEkmTGSB2U47c8U+J4stjIyuDuHA468fhQMijj2n0I6igoVH8Q9Dnn6ihlnDYeQ7gedvH8ql3HGCTk8kk80mSMWLABycZ7mp1LxkDk/QUZY4AK9euB/nvSJK24gsR+g/SpuBM+W0x2ZBG7SAZXguOTk/lVAx8Ekk9+TWpdEjTAX3keYAOOc81nnAJyjkf7Te9BRE54zkHHpTDuVvT3AqddwBIGB14H9ajMbDLAEAngE5/z9aABRvzkHHpnrUksKEwxIF4XJx6n/8AVTraEPKuSM8cZzz7+lWo1ijd5MySSuxJyAF/D2/CpbsMhSFYVDN+RHNOeVU7fKACcccd6lmlIiwqBWI7nOB/jWPOplY87mHf/PQUlYEiKYvcyM/IB+6PQelSLEY1HmKemBgU/wDeBQoGD0JUU8hlG4Pk9NpbP4U2VcYoc/utzEYz1ztA7/lT13SyBtuFAwBnOB/nmpGYwoFMf7wgM2RnjqAKBPlfniAJHVDwPwpPQDpfDh8yB4422SrJn3UHgEde/H5VuGOaG4A3ru3bQcA5b+7j1wSMYwOfpXOeGfPbUbgDcV8oOyA7SwBGOfxzXXAIu51yMdWIyTge/TGMjAx17Yrtou8EdVN+6OjUNMzsySCZSZd3Vs4zyOcZ9c/hnlzv5ikiMhzlQzDvnBGc8dMfn3xU/nySlX++zMC2euMcfXH+c9TBcLmRmUZOcck89+4wOnb+ldBYSxkktCVywUdflxnoD+fX/wDW6MeUWkwu/Hl5JBKg9efT/E+1OJUqy52sOPU9/wBeDSbkX5VI3MPlDEAgZGB+vv070ihJdwyNm9iM+uM/5/Suc1uINbO0kYL7sDcOFHbB7nj2/lW1cahFpqFru8CqcdT3Hp+n/wBYVyOr+J9PnT9xGH2qVGOOvUn/APV+VKSummRJXVjNS0gMqmROQw+U8jHPf1/CqMjb3cRnbDnCgDaAPXAOOn860EnFxDFMjNtPI9R+H4fpVdod3LDBzgknGfzrgSaOFt7MptEucEEE/jUzRiQJv3BwuMNxkdiKVkC/KR6596YAEZSoxgfkKYrilEXOO/brjn1pQnP3vrj/AD604xnKSoMo5IGPUfyppcbsKQzH0HApkj9nz44xwMHrmk2c9Pl6jjrSKzbzyTzySeadkFj3479aQFiQGeEOjH5flc4x9D/n0ojjB7gDu3UU+GZY32ONocbSTnC+/wCfP4Uxo5BIYi3zqT1PT14pgwYgD+JufTg0DbuI+b06dKVg6knAI/velLE21ifl/HAqWgLLRqdOyHA2yqGPAxwarnywPvjPY7t1XJAbnS9nykK4OAeTwevvWdLAIzsLemfmpdRsUOowqqWA6HFTKuVA2qcgHP41HHHlwRnOOuamtoHnlWOLJbPryaGhE9tBiAtKuN52r/eI75HTp/OppTY2+UJdW6hdvJ7cVOqRtMu2VmWPgLtzu/z/AEqLVrIxRGUJI/ylWHzZAPbj+VTCCnP3tjopRjJ2Zh3F/A9yYRlXzg8Zz/nFQDqfz56U+HTmurslxtjhP3sEbjj6D69P51eMIA+7uXuc/wAv896dSMYOyLrRjF2iZrRkEsMn69x6VMkKxxmRipAHyqxxk/55q7HD5zY3bMHJLHlR3NQXrpPcbYyPKQbVPQnHU4Pr/hSimzC5FbW7h9zMcZ3nPOTVxoQgyR9cDGeaZbQgAbTtzyBnr6/596vLDub5QdzKR+fb6UpR1C5RM06hooJPJzxlMAkc5GeuMnpmmC0mV1Yht4bdlfvZ789u30zWiYlDBERCf4mB6jHQH3rU0qzimuFOwAoNyqTnGBn37n+dNJt2KTb0Ogs4mhsohJJ5kzKN+W3bSOSee/8AQVbRFjfBYkkl+oz24HAxg+vrVc+YXJWRsFuoHAGMfTqTz9Bn1coAC7CvlZyCGxuGDzuHXnJr04qysdYsrpIu3dgH5SBleexx+Of8aaWGwlvljVeAeMAkdcYx/n3pJ0bcFGduOgPUHn8Oc+3NVZkGxtjZR8/e59z+PXpTLOW8X+ZcwiUBsISQTnBB7D6ZFcWIiSf5HrXc6tMsvmRFssQNzEkLtwOQMnH+c1y72ziXONpzg47eorlraSuctV2Y2GS4gt0j3YUk4JHTA6A/jTijs2cljjqTkipJ4DIwkyFKoqmNSM9Ov40Ro4AI7j6/56VjcwbFR5BgHLA8FSM0rFS20RnAzkhsg/Tilx5bbR19Ac4/z/SnxgZzjnrgE0XIFjMbLh3kCBcEFRgf5/rUP2cqchQw7Ed/eiU7jtAwo55qSFlZTG52qerA80FEbFVIVWB/3elOXBQKVIz3z0pVgCksw6D14pN6bwQcsMdOP1qiRTKyuCFGe+Ryfbmr0H+lIXIUSovIUY3KB1x04H6c+tUogoIwckcY/wAMVbibawKc469xQ0wGSybv9nvnvSRbNw35IxgY/wDr1ZmtwTuiKHKjcFfOD7VXKMr4GSRkE9aVriLJVf7PcJgKZRg59jVZQdpKkB921jg8cVd8l30YSFNv74de3FRocZDAEDnAqWncYyOGWVANgx0z6VpW8RgtywxvfIU/ox9+P51Dah2ZixKqB1PIx/jU8vmYEn3VxgKMcD69+1EmwRIWSNcIgC4yfSq096ZF2s52g5xn29PpUTSycDfkHryT/Sqjg/MMHAP4Y+tYNFplpbjALbBkcDBx/n8Kc0UknygLjP8ACcdapncSCzYAAwpOMVdSORbUsZjGZCcIFHPr37cVSiwuVbiVY/8ARLbhyf3rqCSP9nOPzxUsNluG91BHJIZv5f8A16niitraNVVGZsgEsdxJ9fpUpc/LhQOAMbsj6e1bpxQiP7N8oY4WMcgnj/J4qby1aMxxEqoGWbbjjpwetIIyXG8BmJ6Fun9MVY3A/djAGctj/wDXUNgRwww28XyZEh4rcsAscZZ8jfg5x25x368Z6d/wrC+0CN1OAy5zgjIHTt+VQv54iO66ly45PnMMdvX61UZqLvY0hJRd2dbEwUt8h3MOByeM4yew+ntUwRpH3jPLE8EgnqP/AK/61zehvdTXE7PLJMiKMF2JOSe3pxn9K6tBhgoC5GeSa7qcuZXOpS5lcoXEzqpO9dxPysOp7+nXr+vWqc0m7cDtJzwemPf8Mdv60XUzhAWDD5dwB6k59hWRJMZAWcck/dHc/nzVWKuVNQuLazys026RWyqryWz39vrXN3F6Z1wi7MnBJOSQBgf5+n47N9AZ4cgsHX7p5HPcZrDeLawdy7Mc53N1/OuStJ3sznqN7DEJTkHv1HpVqKUyKMDEn15/D3PH+cUxVQKTgKoGTnt6f0/OkeS3QkOxOCRiMZ6e/T9awMLXJlXyyVJyQcEdKdwAWOMdvWokvElIVkf03lwTj1xjnipuZUDxqrKoB4HI6dR9adyWiHcwG0glfQGgy44A28fXmjIztwOBye1IRjackcZHPH+eKaESeZ58HlFyrqSVxxlecj/Pv7U2KMBM7fTP/wCqowrBg2MEHrn+lWn6JICfLcAjttPcf59RRexQRqOVUndx0PH4VbKhiQSc5wSR1/zzUEJyQwQcDIyOB+FWBGTtYq2ey5685/xpp3JGIzRSLJEdrKeB1z7EdCPb3qcorrhFKEKcop5b6D+lNWMK/v8A7Pc/WmlGOcHaxznJ4x61pYRZSU/2I4cOqtKmB3PXOPSnQ25KZZe3OT/nnkVYtrgw6OzO4Z8hVY84/wAcDPWq6MCd24ls45HtWcmxk3IiCDCAHIHX8+KZtkVFBOe2cc+1Tph/mY88nBFEirtUFl9+f8+1Z2YFQ/d2g9e/pUToeQpU56Du3vUpwDjktnIWnW6ZkDSkBRy7E8qPXjr/AJ9aah1C4+JVSKRpIjg8BS33vT9f5UycvKzSyuAxI28DA46DHoMf5zRJI8v8JEa8KD9epP4/yoEbnfywAXrt4PTp71rCOgXEUHPzqMAYBFTbmjUFSUyo59PamoJAyDPJOMDp+f41ZNttj34BTuSeCKHHQCNX3oMHjnDbevalkzjBdip5f0/zyaQzqj/ICd2MHoDUm5mYF1BYfdxkgemAf881m7IoiZjlBGpcgt83QHgce/f/AOvTVQSMqlmft/8AqH5VZJG0bSMYI4x+JxU+m2rSv5hJMa5ODzu68UlHmdiopt2Rs6TZpZ2BDoAesgcdM8kc/wCeKvgLtJj3YwMNk/p+X8zUdsEQAyS+YhPBPb1x9KuQkANj5lIGOewr0YqysdqVlYw5grnhsIQD61m3URU/MqnJyT3AP/6q0T8g/dlmUkdAOPp+tYuuz3kFlvtFIxyzYBKj1A/z9O9Dlyq7Ble6kht2LTOFUgjke5zx3+lc/qVxbsTMqTDJwW2YDe/48/5FZktzNJIWkYNIcJ83Uj3PT070wlzHkJ8jHsvUj0PTvXJOo56W0MpO4kspmKqMooP3Sfb9e9Ea5RWbp0B9/wDP9KMSHKnBYge57U5lbcpP8KZGBj19B+tZmQ9CPlAGFYZyfSpU65U4IOMDPB9ajL5VS25jjGC3Ix7+nSlWQ4Zucnjr0GKgTLyyqQEaPcRnLA457U9olaXIYKTztPXpVWElevX2qte6gbeTy4xyACW9KUbylZBGm5OyNQROrBdhJ5zx0p8EYb9w5wW5UkcZ9P8APfFZdtPcPICzyHcc7c49OPatm1n8qUCSNXYcojjOecc8j379fzrd0nY6HhJLVMtGEQBFI3MQCVHX8acgkOCd2M55PvWrFDHKhuUUAuCXjLA4PPQ037MViByAQfYn/PNRHR2ZxyVmUWVEJEakrgcj/PsaikiyxwD6DA4rQMahyUJyepIqncKAWA69/Q1siB54sljAIPmK3PToacsuMblHHQ4pr5/s5OSCJByTnnBppcsPvEk8471k07jZJ5u4/Ly3YY4oMoBGQc+4qNH+bB474xzn/OKdsDZLEDPc0WSEK8f2hh/eb3xk0ye4L5topD5KHDMCPmI/oP559qklieKIuZfLduqY+YAjg+x9PTg/SNFijYKqsBjGeh/GnEY2FBhlUuUKkEKe/wCR4z/L8atF18knGFbkADrjtUJkRWwMKoGD6cfX+lILpiWbad3A3HqatzstAJ96qhAzkjIbacdKVpFdQS2CORjpn/OaryMTh+QD1HpSDLLg5BzxWTblqUXYpY0XDru4weaZ5pabHf09KiSM5JLZY8f5/WpSv7tiuDhckk/n/n2qWhjJXdnU7zkcgg/yNKS3BEzF+m7oR+RpHOFwU87J3DBwMfXvTlidgAxA/wBlRgUNIEXLK6v3uUiilb5iBhlXp7nGfzrqwFJLepzjrkdP15rO0iy+yWu+RdskgweOQD0Gf1//AFVqRqpfCjHA6jp/9auyjGSjds7IJpamU+1QSCcZ9cZqJ7fzFJXscEdf8mrHlnYUy2CenJNOMIMYUKN2MntmtTU4LxD4d8p3u7WMGNsl05JT1YYPTv7fSueKeWgYP8zDAOeccg/h2/SvUNTe5tbJms7bzpumO+P6/SvP73E84ka0WCRlyyxDaue3B6fh/wDXrjrJJ6HPOyZQEMn3SFYqNuGGCDn27/WnPFDlgJNrED5SSce2eB7n0qRiRGVjUAHknB3dOR16f4U0RMUPy5yP8awuzG4GNygB+YZbbzkfhinygjyi+WJBOJAenr19v0oEDRqQr7QRhiOnXpTwyk/vos7uCwyv4kdD9OKBXGwxEtg8YOOR0z68VTvbNheCR+Ec/KxOBwOa3LeFWjMkMcjBBklkwo5wM9vT161YfTjcQeVcxkRkZDEYI96UJOErmtKpysyNNjj2FDIQY2BTCgbySc5bggDjHBFbNhahyYcglBlmYKwz7+/T3plnodujebmVlU/IpPH14xV2FgjCNUCx9MKO3sK6ZV/5ToniUo2juWXjQRGHHy9MKcZ/L35pYtrIYg5STkgM3B9s9qj3qUC5Ge5HUdajwN3ByfXPIqErnnNtk7lkDQy5DLwQe1VWC+mPb/P41dEwZAs4Lqv3WHLL/j+NQTW52742V0zxIvb6jt+NUnZ2YrDZlb7JCi4Hzs2SeBwKjHLbuGAHUCprwrBDFvZEUElstkcgVR3BmV2Plwnnc4xu+g6mk3qFibPmSBQMktjHc808SMihYwvmZ+Zs5CfT1P6D69Kct1uVlgjZFOQxI+Zv8B16fjSQErzgZFDTYbFlyeS7Fs9T61ErgndycdfanMAw3bV46VB5i9B69MdKuwD3lOR0yQMemPf8qYHJPXJxwRSOrPF5hYryc7u3TGfzNOjjjiBLTDHYRjcfzHH60MqxMgchc/N7ZqZ4iibpGVUx3YZ/D8ulIWLnbC5QAAncg5PPQ5IH40xYWDt5m5nAxlwc1AD4yVDeUrbiT8zdPyHNPSAvhrlnlYnIB6DtkdqIgit0LDBJxj61bjckDYAp6kDP4VIyNY9qhQ3XnA6VsaZYvM/mzLthQ/cP8Zz/ACrMeTKgDbwcfSrVhqbQTpw8iEjepJJPv9f54qo2UlcqNr6nUoRIu44AHIGOKnBUhMEgY5znHSm7SEwVxkk9ecf4VKqgSgAnOSR6Gu87DMZcHJx6k7fWkkQI4bkt2AwBUwibHJDHOSaRwyrjafWpLK7IjYJ9Mjmue8Rz6fGfL8lJbtgMkHAAHQNjr/MVvmNj8zDByRkdvpXH6noV7C8k0QNwhOcgEt7kgH3NY1r8tkjGre2iMMxEl1jj25AGM5PtUiEFQpTIPfaM/nSB5ftLMiCMA4K43Ae2TnPep0MkUMjB3RmAwRzzkHj071xHIQ+QVHzKsY2/xHHHtU8bQPIRkyOfbCkke/Pf0qKKDeBgA5HIAyee/wBatpASowpGPlycjNNCEVPPY7zkZJAzwvt6dv0q5DBGsgYLl/7w4/XtUaqN2SwGASSO4P8A+urSk9WA+bgbR1Gf/rdatLuAyWW5h4WUsT94t82Pzpjl0BZo1mBHAxjBx14qYqAAJGwMZVSf5d/woVFeMrk5BPzMvXnsPw6+9JxQyKNcxv5ihGYYwjZLHjt2/OpYYUAO6J8nk/P/APWq3ZWE1w2I0+Unljnr9a3LXw5bkbpyXbH3QMDr/n0qowk9iowctjmnKmQCNQQMDkkjJ7cYrRsdN1CScMoW3QjBJBHHsCTn+VdPDa29scx26L1yQuW/Pqak3q7bh8pPtzWyoX3N40bbmLf6HHcQKLfYsqA7SV6/X0/CuNvrC8tJ3+1WzK5PVWAU/jg59Otem7dqkgEHkmoXjjnjImTcCOVYcGqdBbrQc6alseZxRL5Zx5gI54wcfrSKFZAVE2CeTsH+PvXZ3/hKyut0kLNC+c4HzKfwyD+tc/e+FtRtCNgMkfrE27r7Yz6dM1jKM4mDptGPPJLGxXyRJEOBIXwM8ZyP6daXz51VcIkQPChFHJ/HPNKZ7oEQmNW7AYGQM9x/jULhGYN5bAAYLRvnOBk8HH86hSuTYXcGfc/zuw4LPuNThtznepwvPPFQCIvgRbQD/CD83Tp79+lS7fJ+ZyVU9FJ5NUmSP8wEDH5Zqf8AeKyokhUDnbkYyR+vGKhEhZlVMKp+madsIO7LHg4Hv2wP89aNxk8Urk7k2yA85ZeB+HFXYuBnIJb72c8n2qGFQqMrEh+uAuAPxNaWiW1pqE3lPMyEAnaABkex/wDrUct9ENK7sQRW08m1IyZJD3Ufj6V0mmaOlsEnnw8/GAein6dzWpa2lvZxiOBQmepxkn6mnMg+8DnngE4rop0lHVnTGnbVj1AZV3HcCOmafjyyecgcZpgXCMSM+nHSnAF854z1963NDNyANzE5I5yOKUhQgJxj6UowwJJ5J79aTY2CQwFIsYUUp9zOfUfzqA25D7l4HTk9KshWbC8Eex6VJgKuB6564oAz5dMtbtf9JgR37nv+lctrEUEF09taqzAHJZ2yFOOgx+X512zrvhZUbaxUgMex7Vzkvh+7YH95GxJyXzkk/j3rmqxvsjCquyOdTzGZgqNuIOT13ev0pGk67pI+V4EeTx/jW5H4WvJ5f3kiKAeNzdD7Y6Vaj8Iyk4M8WOgySePyrH2cn0Ofkl2OdjclciNmAAHzNt/Ej6+9WohKVyHeEg8BR07fX9a6SHw1bhT5szOAecDp6/5xV+PSLWIA4LMDnLnNaqlLqUqUjmINPa4JSGHdzy3v71t2egRwlWnJbA4UE4H41tIgRFUrgLxgUu0cbic9cY7VqqSW5tGkluNSJEHyrtA6DoKdtKtluB3+lBYtgdQaCp24DZPrnmtTUFBCggHnqcU0AhlUEhiPrUhyB0Izz9aiU/xtgn13ZFMBQdignuOgFORVK/Lj1IFIw+fcx6nGKfnJII/+uKAExy2OR6VG5ySowp6Eg08lQCew/GoowXUkEY9OtAjOvtHtr7KXKBm6lxww+lc3qHhe6s3aSFftEX95Rhh+FdwYwRkkk5+maaoGDwSR2HSsZ0ozJlBSPK5IP3jbgARx1xjP8qfscyqyzs2c8/e/Q16VfaTY6lCWniG8D768HP17/jXNXPhxrLmOQPE/GGXkVi6TjqznlTa2MYQh1UYXAHzY6t708smwEQH5ewb+ta9npnmXawuPl3fMOeBW1F4XsEIO6ZgTk5Yf4URg3sKMHLVHHbXnJcxFV9A3+NaulaPfzXCTQZjRDnzT/T1rrIdNtICWhgRRnqecfnVxiwY4GR2xWio9zRUu448HGBkjn60hjMkZwAKGkGcFxinGRvLypwa6DchPJAwMjjNNDYb5Tn6GpDtGScb/AFphdQ2F5bqTimBSUN2YcVJkKhDHG4daiUFSSDgflU3BYZB9jmpGMz83y4Bx6Uu3ameRxnmnKCv3sZPbpmndwCAB7gc0ANUH5TuADDp1pxXBBP8APpTWUklV7nsKeQABnke9ACHg5x+FOjOQGzkjvSMR1ODwO1OHCYGBk8gUAJ3O3kDrxUUEEiSSSPO77zkIwX5fpgfzzUzIpHU0/qcYxgcY7UxA6h/oOo9abgY4Oe55p74RcsQCBQCEQvgcigCPA5yOR605Sc/zIoyTxjJ9aViFG5jzigBjOpcnkjjGKY6EuVUcUmTksDk1IjllBLYJ7igYIhz82MH1GeacVAwQD0yaHBJ3Aj5elICT1B+o70CEOXXPbt70qRAA4ABIpRyfQYpTjGC3NMBu3BG45Cj8aASqAAEdyT3pUXcScZb1NINyDnHIzyaQCoqknK596JbZJotrj5G9KkjDbcnt1OMUoXv146+lAGTY2V3FeO1wwKKSsRU/eHuMda0yjYxkcdqkcDaDnn60mGB4GM96mEFFWQEcg+XAJ57CkRuQH6U53ywIXLjrn0pVG4MMZB71YDD87fKeh5NOU5yT1HQU5EXyyQRk0rKNowO3HbmgBr7tg5Iz+VMDsGJBBwMelS7SifMc85qMDaCAOvJpAf/Z",
  "imageHeight": 256,
  "imageWidth": 256
}
