# Supplementary material for: Deep-broad learning network model for precision identification and diagnosis of grape leaf diseases
Source: Front Plant Sci. 2025 Sep 10;16:1611301. doi: 10.3389/fpls.2025.1611301 (PMC12461735; doi:10.3389/fpls.2025.1611301)
Supplement: Supplementary file 1 [file DataSheet1.zip › B_r00015.json]

{
  "version": "5.4.1",
  "flags": {},
  "shapes": [
    {
      "label": "leaf",
      "points": [
        [
          127.12280701754385,
          188.5263157894737
        ],
        [
          132.093567251462,
          192.91228070175438
        ],
        [
          146.71345029239768,
          197.8830409356725
        ],
        [
          158.99415204678365,
          200.22222222222223
        ],
        [
          177.12280701754383,
          211.33333333333334
        ],
        [
          193.20467836257308,
          220.10526315789474
        ],
        [
          197.8830409356725,
          223.3216374269006
        ],
        [
          201.39181286549706,
          218.64327485380116
        ],
        [
          207.82456140350877,
          214.8421052631579
        ],
        [
          221.27485380116957,
          212.21052631578948
        ],
        [
          231.21637426900583,
          206.6549707602339
        ],
        [
          231.50877192982455,
          204.6081871345029
        ],
        [
          226.53801169590645,
          197.5906432748538
        ],
        [
          237.64912280701753,
          189.98830409356725
        ],
        [
          241.74269005847952,
          184.140350877193
        ],
        [
          240.5730994152047,
          180.046783625731
        ],
        [
          235.0175438596491,
          175.07602339181287
        ],
        [
          239.69590643274853,
          170.39766081871346
        ],
        [
          240.5730994152047,
          168.05847953216374
        ],
        [
          236.77192982456137,
          166.88888888888889
        ],
        [
          240.78688524590163,
          159.63934426229508
        ],
        [
          239.63934426229508,
          149.96721311475412
        ],
        [
          237.672131147541,
          147.01639344262296
        ],
        [
          233.08196721311475,
          146.36065573770492
        ],
        [
          238.98360655737704,
          136.0327868852459
        ],
        [
          239.47540983606558,
          131.7704918032787
        ],
        [
          233.9016393442623,
          131.27868852459017
        ],
        [
          231.27868852459017,
          130.13114754098362
        ],
        [
          232.59016393442622,
          122.59016393442624
        ],
        [
          234.88524590163934,
          120.45901639344262
        ],
        [
          237.34426229508196,
          111.60655737704919
        ],
        [
          225.04918032786884,
          111.11475409836066
        ],
        [
          223.24590163934425,
          110.78688524590164
        ],
        [
          224.2295081967213,
          88.32786885245903
        ],
        [
          211.9344262295082,
          87.50819672131149
        ],
        [
          209.80327868852459,
          84.22950819672133
        ],
        [
          212.0983606557377,
          79.8032786885246
        ],
        [
          208.65573770491804,
          79.8032786885246
        ],
        [
          203.24590163934425,
          62.09836065573771
        ],
        [
          200.78688524590163,
          60.29508196721312
        ],
        [
          189.9672131147541,
          66.52459016393443
        ],
        [
          179.47540983606558,
          73.7377049180328
        ],
        [
          176.0327868852459,
          77.34426229508198
        ],
        [
          172.0983606557377,
          64.55737704918035
        ],
        [
          164.39344262295083,
          63.9016393442623
        ],
        [
          160.45901639344262,
          64.39344262295083
        ],
        [
          156.36065573770492,
          65.54098360655739
        ],
        [
          151.11475409836066,
          56.524590163934434
        ],
        [
          148.32786885245903,
          48.81967213114755
        ],
        [
          137.18032786885246,
          48.49180327868853
        ],
        [
          120.78688524590164,
          33.40983606557378
        ],
        [
          113.24590163934427,
          25.540983606557386
        ],
        [
          106.68852459016394,
          15.377049180327878
        ],
        [
          105.37704918032787,
          28.81967213114755
        ],
        [
          101.9344262295082,
          40.786885245901644
        ],
        [
          97.50819672131148,
          47.8360655737705
        ],
        [
          95.70491803278689,
          51.770491803278695
        ],
        [
          86.19672131147541,
          50.45901639344263
        ],
        [
          83.40983606557378,
          71.27868852459018
        ],
        [
          77.01639344262296,
          71.9344262295082
        ],
        [
          74.39344262295083,
          72.42622950819673
        ],
        [
          73.24590163934427,
          77.18032786885247
        ],
        [
          71.7704918032787,
          80.45901639344264
        ],
        [
          67.34426229508198,
          84.06557377049181
        ],
        [
          65.21311475409837,
          84.39344262295083
        ],
        [
          56.852459016393446,
          81.7704918032787
        ],
        [
          56.032786885245905,
          88.32786885245903
        ],
        [
          56.360655737704924,
          92.59016393442624
        ],
        [
          54.39344262295083,
          94.55737704918033
        ],
        [
          40.62295081967214,
          91.44262295081968
        ],
        [
          34.72131147540984,
          88.16393442622952
        ],
        [
          31.44262295081968,
          88.65573770491804
        ],
        [
          30.45901639344263,
          110.78688524590164
        ],
        [
          21.114754098360663,
          111.9344262295082
        ],
        [
          14.885245901639355,
          114.88524590163935
        ],
        [
          18.819672131147552,
          118.16393442622952
        ],
        [
          24.557377049180335,
          132.91803278688525
        ],
        [
          16.688524590163944,
          138.1639344262295
        ],
        [
          17.01639344262296,
          140.45901639344262
        ],
        [
          29.967213114754106,
          148.49180327868854
        ],
        [
          32.098360655737714,
          151.27868852459017
        ],
        [
          38.65573770491804,
          153.9016393442623
        ],
        [
          41.770491803278695,
          157.18032786885246
        ],
        [
          39.96721311475411,
          159.47540983606558
        ],
        [
          35.04918032786886,
          160.45901639344262
        ],
        [
          33.40983606557378,
          164.22950819672133
        ],
        [
          31.44262295081968,
          163.40983606557378
        ],
        [
          25.704918032786892,
          161.9344262295082
        ],
        [
          19.96721311475411,
          163.5737704918033
        ],
        [
          16.852459016393453,
          165.21311475409837
        ],
        [
          15.377049180327878,
          165.8688524590164
        ],
        [
          18.98360655737706,
          174.22950819672133
        ],
        [
          26.688524590163944,
          186.36065573770492
        ],
        [
          25.868852459016402,
          192.0983606557377
        ],
        [
          20.62295081967214,
          198.49180327868854
        ],
        [
          25.04918032786886,
          200.78688524590163
        ],
        [
          35.37704918032788,
          206.0327868852459
        ],
        [
          38.16393442622952,
          207.8360655737705
        ],
        [
          31.60655737704919,
          216.0327868852459
        ],
        [
          30.786885245901647,
          221.60655737704917
        ],
        [
          32.262295081967224,
          222.2622950819672
        ],
        [
          35.70491803278689,
          219.14754098360655
        ],
        [
          45.54098360655738,
          220.29508196721312
        ],
        [
          50.95081967213115,
          221.44262295081967
        ],
        [
          53.40983606557378,
          225.04918032786884
        ],
        [
          58.98360655737706,
          226.85245901639345
        ],
        [
          65.21311475409837,
          227.01639344262296
        ],
        [
          69.31147540983608,
          232.75409836065575
        ],
        [
          70.13114754098362,
          234.88524590163934
        ],
        [
          87.8360655737705,
          220.45901639344262
        ],
        [
          99.9672131147541,
          207.34426229508196
        ],
        [
          108.98360655737706,
          198.49180327868854
        ],
        [
          124.39344262295083,
          191.60655737704917
        ]
      ],
      "group_id": null,
      "description": "",
      "shape_type": "polygon",
      "flags": {},
      "mask": null
    },
    {
      "label": "Black_rot",
      "points": [
        [
          99.9672131147541,
          47.508196721311485
        ],
        [
          103.9016393442623,
          47.344262295081975
        ],
        [
          105.37704918032787,
          48.81967213114755
        ],
        [
          104.06557377049181,
          51.442622950819676
        ],
        [
          103.24590163934427,
          54.55737704918033
        ],
        [
          97.01639344262296,
          54.88524590163935
        ],
        [
          97.18032786885247,
          51.27868852459017
        ]
      ],
      "group_id": null,
      "description": "",
      "shape_type": "polygon",
      "flags": {},
      "mask": null
    },
    {
      "label": "Black_rot",
      "points": [
        [
          81.60655737704919,
          72.09836065573772
        ],
        [
          80.62295081967214,
          79.31147540983608
        ],
        [
          78.98360655737706,
          82.26229508196722
        ],
        [
          79.6393442622951,
          86.03278688524591
        ],
        [
          76.03278688524591,
          87.18032786885247
        ],
        [
          69.6393442622951,
          87.01639344262296
        ],
        [
          67.672131147541,
          85.86885245901641
        ],
        [
          71.27868852459018,
          80.78688524590164
        ],
        [
          73.24590163934427,
          76.36065573770493
        ],
        [
          74.72131147540985,
          72.09836065573772
        ]
      ],
      "group_id": null,
      "description": "",
      "shape_type": "polygon",
      "flags": {},
      "mask": null
    },
    {
      "label": "Black_rot",
      "points": [
        [
          111.9344262295082,
          64.22950819672133
        ],
        [
          111.7704918032787,
          69.47540983606558
        ],
        [
          109.8032786885246,
          71.7704918032787
        ],
        [
          108.00000000000001,
          67.01639344262297
        ],
        [
          108.00000000000001,
          63.57377049180329
        ]
      ],
      "group_id": null,
      "description": "",
      "shape_type": "polygon",
      "flags": {},
      "mask": null
    },
    {
      "label": "Black_rot",
      "points": [
        [
          147.5081967213115,
          72.59016393442624
        ],
        [
          149.80327868852459,
          73.9016393442623
        ],
        [
          149.96721311475412,
          76.36065573770493
        ],
        [
          149.31147540983608,
          78.00000000000001
        ],
        [
          147.18032786885246,
          79.31147540983608
        ],
        [
          144.39344262295083,
          78.32786885245903
        ],
        [
          144.22950819672133,
          74.55737704918035
        ],
        [
          144.72131147540983,
          72.75409836065575
        ]
      ],
      "group_id": null,
      "description": "",
      "shape_type": "polygon",
      "flags": {},
      "mask": null
    },
    {
      "label": "Black_rot",
      "points": [
        [
          175.8688524590164,
          80.13114754098362
        ],
        [
          176.85245901639345,
          83.57377049180329
        ],
        [
          175.37704918032787,
          89.31147540983608
        ],
        [
          174.88524590163934,
          92.09836065573772
        ],
        [
          171.27868852459017,
          91.44262295081968
        ],
        [
          169.14754098360655,
          87.18032786885247
        ],
        [
          169.47540983606558,
          82.91803278688526
        ],
        [
          172.2622950819672,
          79.31147540983608
        ]
      ],
      "group_id": null,
      "description": "",
      "shape_type": "polygon",
      "flags": {},
      "mask": null
    },
    {
      "label": "Black_rot",
      "points": [
        [
          198.81967213114754,
          162.91803278688525
        ],
        [
          201.9344262295082,
          159.63934426229508
        ],
        [
          207.01639344262296,
          158.1639344262295
        ],
        [
          209.80327868852459,
          160.29508196721312
        ],
        [
          210.13114754098362,
          165.8688524590164
        ],
        [
          206.19672131147541,
          170.13114754098362
        ],
        [
          202.59016393442624,
          168.0
        ]
      ],
      "group_id": null,
      "description": "",
      "shape_type": "polygon",
      "flags": {},
      "mask": null
    },
    {
      "label": "Black_rot",
      "points": [
        [
          232.59016393442622,
          123.08196721311477
        ],
        [
          231.44262295081967,
          129.63934426229508
        ],
        [
          231.11475409836066,
          131.9344262295082
        ],
        [
          227.672131147541,
          132.91803278688525
        ],
        [
          224.72131147540983,
          131.9344262295082
        ],
        [
          224.2295081967213,
          128.1639344262295
        ],
        [
          226.52459016393442,
          124.39344262295083
        ],
        [
          229.14754098360655,
          122.91803278688525
        ]
      ],
      "group_id": null,
      "description": "",
      "shape_type": "polygon",
      "flags": {},
      "mask": null
    },
    {
      "label": "Black_rot",
      "points": [
        [
          147.672131147541,
          120.62295081967214
        ],
        [
          151.7704918032787,
          125.70491803278689
        ],
        [
          154.39344262295083,
          127.01639344262296
        ],
        [
          161.60655737704917,
          120.29508196721312
        ],
        [
          161.7704918032787,
          111.60655737704919
        ],
        [
          153.5737704918033,
          111.7704918032787
        ],
        [
          149.63934426229508,
          115.04918032786885
        ]
      ],
      "group_id": null,
      "description": "",
      "shape_type": "polygon",
      "flags": {},
      "mask": null
    },
    {
      "label": "Black_rot",
      "points": [
        [
          158.1639344262295,
          177.18032786885246
        ],
        [
          162.75409836065575,
          178.81967213114754
        ],
        [
          166.19672131147541,
          174.72131147540983
        ],
        [
          163.5737704918033,
          171.7704918032787
        ],
        [
          163.24590163934425,
          169.47540983606558
        ],
        [
          158.49180327868854,
          172.4262295081967
        ]
      ],
      "group_id": null,
      "description": "",
      "shape_type": "polygon",
      "flags": {},
      "mask": null
    },
    {
      "label": "Black_rot",
      "points": [
        [
          30.131147540983616,
          147.18032786885246
        ],
        [
          37.508196721311485,
          145.8688524590164
        ],
        [
          51.770491803278695,
          152.59016393442624
        ],
        [
          54.06557377049181,
          163.9016393442623
        ],
        [
          49.63934426229509,
          170.95081967213116
        ],
        [
          41.27868852459017,
          173.40983606557378
        ],
        [
          33.40983606557378,
          172.4262295081967
        ],
        [
          25.868852459016402,
          167.8360655737705
        ],
        [
          23.24590163934427,
          163.5737704918033
        ],
        [
          29.63934426229509,
          163.40983606557378
        ],
        [
          33.40983606557378,
          163.24590163934425
        ],
        [
          34.39344262295083,
          160.29508196721312
        ],
        [
          40.29508196721312,
          159.96721311475412
        ],
        [
          41.606557377049185,
          156.19672131147541
        ],
        [
          38.98360655737706,
          153.7377049180328
        ],
        [
          35.54098360655738,
          152.59016393442624
        ],
        [
          31.44262295081968,
          151.7704918032787
        ]
      ],
      "group_id": null,
      "description": "",
      "shape_type": "polygon",
      "flags": {},
      "mask": null
    },
    {
      "label": "Black_rot",
      "points": [
        [
          64.39344262295083,
          125.37704918032787
        ],
        [
          72.42622950819673,
          121.11475409836066
        ],
        [
          75.86885245901641,
          121.44262295081968
        ],
        [
          79.14754098360658,
          126.19672131147541
        ],
        [
          76.03278688524591,
          131.27868852459017
        ],
        [
          72.75409836065575,
          134.22950819672133
        ],
        [
          70.45901639344264,
          134.55737704918033
        ]
      ],
      "group_id": null,
      "description": "",
      "shape_type": "polygon",
      "flags": {},
      "mask": null
    },
    {
      "label": "Black_rot",
      "points": [
        [
          131.44262295081967,
          123.9016393442623
        ],
        [
          133.5737704918033,
          128.1639344262295
        ],
        [
          140.13114754098362,
          128.0
        ],
        [
          141.11475409836066,
          124.55737704918033
        ],
        [
          139.80327868852459,
          121.27868852459017
        ],
        [
          136.85245901639345,
          120.29508196721312
        ],
        [
          133.9016393442623,
          120.29508196721312
        ]
      ],
      "group_id": null,
      "description": "",
      "shape_type": "polygon",
      "flags": {},
      "mask": null
    },
    {
      "label": "Black_rot",
      "points": [
        [
          193.08196721311475,
          129.31147540983608
        ],
        [
          188.327868852459,
          131.6065573770492
        ],
        [
          184.39344262295083,
          134.22950819672133
        ],
        [
          181.9344262295082,
          137.34426229508196
        ],
        [
          183.40983606557378,
          140.62295081967213
        ],
        [
          187.672131147541,
          141.27868852459017
        ],
        [
          189.14754098360655,
          138.0
        ],
        [
          191.60655737704917,
          135.70491803278688
        ],
        [
          192.2622950819672,
          131.6065573770492
        ]
      ],
      "group_id": null,
      "description": "",
      "shape_type": "polygon",
      "flags": {},
      "mask": null
    },
    {
      "label": "Black_rot",
      "points": [
        [
          97.8360655737705,
          148.49180327868854
        ],
        [
          100.13114754098362,
          151.11475409836066
        ],
        [
          103.40983606557378,
          151.11475409836066
        ],
        [
          105.04918032786887,
          149.14754098360658
        ],
        [
          104.06557377049181,
          145.21311475409837
        ],
        [
          101.60655737704919,
          145.21311475409837
        ],
        [
          98.98360655737706,
          146.0327868852459
        ]
      ],
      "group_id": null,
      "description": "",
      "shape_type": "polygon",
      "flags": {},
      "mask": null
    },
    {
      "label": "Black_rot",
      "points": [
        [
          106.52459016393443,
          157.18032786885246
        ],
        [
          110.13114754098362,
          159.47540983606558
        ],
        [
          108.16393442622952,
          162.91803278688525
        ],
        [
          104.72131147540985,
          162.0983606557377
        ],
        [
          104.39344262295083,
          159.63934426229508
        ]
      ],
      "group_id": null,
      "description": "",
      "shape_type": "polygon",
      "flags": {},
      "mask": null
    },
    {
      "label": "Black_rot",
      "points": [
        [
          172.91803278688525,
          204.72131147540983
        ],
        [
          176.0327868852459,
          203.24590163934425
        ],
        [
          180.29508196721312,
          203.9016393442623
        ],
        [
          181.7704918032787,
          206.85245901639345
        ],
        [
          178.49180327868854,
          208.1639344262295
        ],
        [
          174.88524590163934,
          208.0
        ]
      ],
      "group_id": null,
      "description": "",
      "shape_type": "polygon",
      "flags": {},
      "mask": null
    },
    {
      "label": "Black_rot",
      "points": [
        [
          145.21311475409837,
          88.16393442622952
        ],
        [
          149.14754098360658,
          89.8032786885246
        ],
        [
          145.54098360655738,
          95.21311475409837
        ],
        [
          144.22950819672133,
          98.98360655737706
        ],
        [
          145.70491803278688,
          103.73770491803279
        ],
        [
          141.11475409836066,
          105.37704918032787
        ],
        [
          135.70491803278688,
          103.40983606557378
        ],
        [
          139.47540983606558,
          97.01639344262296
        ],
        [
          143.08196721311475,
          91.7704918032787
        ]
      ],
      "group_id": null,
      "description": "",
      "shape_type": "polygon",
      "flags": {},
      "mask": null
    }
  ],
  "imagePath": "..\\Grape\\train1\\B_r00015.JPG",
  "imageData": "/9j/4AAQSkZJRgABAQAAAQABAAD/2wBDAAgGBgcGBQgHBwcJCQgKDBQNDAsLDBkSEw8UHRofHh0aHBwgJC4nICIsIxwcKDcpLDAxNDQ0Hyc5PTgyPC4zNDL/2wBDAQgJCQwLDBgNDRgyIRwhMjIyMjIyMjIyMjIyMjIyMjIyMjIyMjIyMjIyMjIyMjIyMjIyMjIyMjIyMjIyMjIyMjL/wAARCAEAAQADASIAAhEBAxEB/8QAHwAAAQUBAQEBAQEAAAAAAAAAAAECAwQFBgcICQoL/8QAtRAAAgEDAwIEAwUFBAQAAAF9AQIDAAQRBRIhMUEGE1FhByJxFDKBkaEII0KxwRVS0fAkM2JyggkKFhcYGRolJicoKSo0NTY3ODk6Q0RFRkdISUpTVFVWV1hZWmNkZWZnaGlqc3R1dnd4eXqDhIWGh4iJipKTlJWWl5iZmqKjpKWmp6ipqrKztLW2t7i5usLDxMXGx8jJytLT1NXW19jZ2uHi4+Tl5ufo6erx8vP09fb3+Pn6/8QAHwEAAwEBAQEBAQEBAQAAAAAAAAECAwQFBgcICQoL/8QAtREAAgECBAQDBAcFBAQAAQJ3AAECAxEEBSExBhJBUQdhcRMiMoEIFEKRobHBCSMzUvAVYnLRChYkNOEl8RcYGRomJygpKjU2Nzg5OkNERUZHSElKU1RVVldYWVpjZGVmZ2hpanN0dXZ3eHl6goOEhYaHiImKkpOUlZaXmJmaoqOkpaanqKmqsrO0tba3uLm6wsPExcbHyMnK0tPU1dbX2Nna4uPk5ebn6Onq8vP09fb3+Pn6/9oADAMBAAIRAxEAPwDsCPlwxAxz0zimoqhMg8Dnr1oBx6ehzSF/mwH6/wCeKZYmcMQWynA9MVGSQMlCD+Z/zmpDuJwpAAxnPekAzhivcc//AF6RQnBAJ+8CR14pisHJQZ4Az1H+RUh2hA2QAeAT3o43bgRx1xx+FADGGWQt2OMdvrTTENqksx7AdM0/eVH3TuBwc8UwRksGbPXIHr/n+lADc7Gw2S2eee5+tKTuz1znGAfw/wAKVcZ5PT8aaz72ztyD0HpQMQrgj5TgtShfukdf5GmsQrc9xnjtTRlsYOQeaAHgHeMD3GO3/wBelO05HXHtxQOFO7Jwc1E0o3vwOnXJ6/5/lQApAIIKrgc//rpH+9745A7daQOvPzN2NJnkE8HrnPSgY4BsAoSSfunAz9KYzAAZyeeuKc0m3BAw2OM9QaawBHbOOBSAANqrj5STycnmgMVIyei/55pnmbY9wBBHO7HT/PFMHyk7sb249c8UDFfHykgFTx3OfrQS20Y3Z7Z5xij5sNu5KjJz701gDtPcAYyefWgBi4Gcr3/SnbCiFgWC9x1yaVPlz3CtgKcnP+eaY/zAAj/d9P0oGRt8zNuOCR1BAH49qWRgSduSB2HH40YjJORkYOD1FQ+anQDB7e1IY8PtbaxB78dvrSszPk7gM9CRyDTMAFdgwpwMY5oCtuKhgvbnjigAwTnPGGyaQMFck8YGcH/Cl+UfL04OSOuaQhQQA3BoGMyoHmH5XHQjgf5/+tSgfIAw6fjgfSkddr4O3jng9aXI39R1xQB0bFVAXPOeMH1pyod3yHGOQD29aaCCSpJyf5mnkBcnowPXGTVmIjMF5HbuaGOVK8HJ59M0jrnHbHqOvNEYHlAscLjnuTSAaFYpyPpkZ/lRg7QrfKTzgHnvTvM5/jxkAZxwKSTaecbm6YP4/wBKAGvgkKCpPUnOKGXgnGfT/wCtSKGwTjI7+59R70pUkKf0HBoGJtO/GAM9ecAUwbn+bgN6fypzuSd3Qg8iosZ2jPXqRQA/G5s5x9R/n3poJBCqvT0oCKTjoDyWz1pwj5HIC56GgBPlySWyoHX2PT+tcreasNO1p0KnyRs3DrjKg5/nXSvKqjDdxnLV5/rcgfVbz50wJGUMOc7fT8sVxYuo4criQ20dxFcRyRl0OVYZDDkGpFUlCwyc8Lz1rkdA1PYwtJXG3qjE/iRXWI2+MszEkHdweB6fzrpp1FUjzI0TvsS/u2QHkqOCBTVUqvGFVuCMYpu8qGCjPcc8GmecY8hxgd881Yx5ILHLEnnJPJ/zxTSQ25s9ByR0P+RUWDjOCAORx7f/AK6kw5ztIIPTtkj/ADigBhYDOCAO2OppVwcMQxGO57f0qLygBgvkk4APXP8AWhyQxIHy55z2/wA/56UDHNzt28AYHA6cU08Ntz8vUj69KR1YnOQq8Z9aQdVVmwWGTjqaBjWDbCYsHgHlu3r/AJ9KrcHBJzk5BP8An6VbcBCHznGM0xVB5wpUcEH1HvSAaqvu57Dng4PvR5m3CquQCQTj/PtTnAPBHBGcjrTN2FyW6DGeuKBjk5fDx8DsDnHvTexwcZHA4IpgdiuQ3DehHFIZHyGY59qBj/4BjkgfWo2dlI6DPIGc4+lKZT5mVGeOvtTtpC5UHjOeO9AHSjqrEEEDG7pn/P8AWpHckCMLkc9aaEwoAA59R/n1pOQDkHr2GPw/WrMBTtOSxIJ5xQg7FTlQehzThuyw6AnnnFKzjgH2XLDikBGqhI+en8XByaNwIPTPUkjH+fSlI2sWwf8AgR49qPkYl9p4FAEeWZc8EnpmlG4R7QSTg5wCeTjj6UnyqoHr3/Snbwd4RRnjjP40DImCh9oHHoKRxjcU7jI+lOHRQuTj8MH/AAqM8L04PYHpQApwdpL9fbIqMtn5Sp5OcY/z7U7zcE+X3bkioiTgMzgA+nagRV1K5Wz0+4mVSWVPlIHIOQAeeoya89E7JIJOGIIxu9q6/XZHeCGCMZKnzHA6EjO3+p/EVx0sbRDBGO5FeJiqqnVcV0M5JkakQzuiMWCNgMe4B4Pt610OneIGEiw3R3JnHmY6H3/z61zku75JDt3SRjge3y/+y0zcFwDkLjB4/OinUlB3REZOLuenxOkiKyHr0P8An60rFShO4gdsnv61yGiay9kVtLl/3RbaCT9zPb6V1O9WQZwTjIDdq9enNTjdHSndXRLypYE4xjaSRzSo5yuFyeoyMc1Aztjgr8x4Ap4Y7UJBU9BuHpVlAWIYIUPPp/n/ADzSSEFe+725/pSSEqeBnA6J0P8AhRtK4YgjbjNACFlBKkfN3wKYCOoBwTgL1pzsI1+YkZ9WpSxAyijJx+HakMRRtQt3xzk9T9KjZhlgwyRyfSnM7qd3BB5qBiVfltwzkqfagZIDllGPfLEYHPYVDKGAIjC7Dz0pfuoduT6gdhTi5VNu1l7Hj8O/uP0oAjC4jVcg8DjPenlVVN2eAeT+lKSjn5CCRz6fjQ2Co5zxnIoGJ8m3gnPTJI4+v5Ujx7iN+NufwH+c1KQAu9uh6D/PUdabtBYkkggA8Dtz+maQHVAuHVlcggDaQeTTcHecnnPJNOA3J12qvOOaa+GIO77vHNWYBuUKQCfQd6bhfvHng89aPqeTnrSEjaSeoHGe9ACseM5+h9KQYYjjkelCZVATnPU980wH5eAD1xzQMXJUcr17g9DyP603lWPTA7etLknuDzUTNlsnJ7kA0ABIeMMrY98c1GD8hO44+nQetBcMCQu0DqoPXtTDhgSw3DqPrQIikkZIJZMbTGhbLdPxrnV8TzLO2+FCnUbcjI9efetnVJjDptyTwoj2nB6A/Kf51wSyBQeD03Dnof8A9Wa8zF1ZxnaL6ENk+pHVL3xBLcAulgWLBFmCgLjpwQc0XxEm488fd9/85qPzi43CUBfTnjPaopJ5PJMZIC88Ef55/lXnSk5NNlVKvOkivKR5ClEOVdtx68EDH8jUaglSARgcVZJ8uydHQ5LqQcHPAI5/OoA3zck7fQjHfPFaxMWSEiSRt+dueRk5I9M461trdtJbjYzMrfw9Tn+dY4jBmaRclAOmeat2bKk6kjgZJI+n8q2jK2hi5NaFia/nsXhlZnkRQBKe3PQ+2DXV21wt1bh1YZK9T/niuQum8+N0bG0rhhu4/wA5xTvDV+8Za1kfd5Z4ye3au2hP7J10J88bPdHaNKwAUfLjt6U15QMEYG0DHpVZ7gsC3+z17Z9zUAmhaUBiG6Fc9PrXTzK9jYukFpCysTnkfX1zUTRFcbgrKezHNPWQ/Kxwc9OOn61G7McgsOnI+tMaFkZQzKuTtJ4HQ/nUBkDRgjd3yD2oLJFmWQhY1+983AH5U1Z4pgdoBZOoJ5X6/wAqjnV7dQ5le3Uny2cncGY9Ocf5/wAKZIS7jOd3LY+pqIqQdqEhQDn69KfneMBh1POetUULvO3YMHngY/pUjEkYJJYAcHqP84FRjsBgnrken+cUj53DHXGORQUTSKzFeMkejdOKZuQMUUgn37GkBJOBxx3POM/zp0bbSflJJ7elBJ1Tbi4UgdD0pFyfl9sE+lA/dgc4J60iq3XPQ8//AFq0MBWxv3Bie5FNYk87s7v0NKGBQnkZPB7UxSXJZuo5HPX3+lAC9ATu4J6cUyTBUgjk9OM4p5+RTjA7YPSoA4Kgs4LZAOeQDikA1iRg4xkc5PT/AD/WkD5XAOd3A4/z2qGSXccfKeO4we9RI4Qn94Sw7fSgCdm2jkkfzxUJkHlkgnfjjB4/GoZp1ZlUkAk7VHQeuP8APvWbrEDSBYZI2xJAZHJfhdvGcdOMZz/iKmUrFQjzOwa6zCwXDFvMkzuHUbQf/ih+VcxKq4Vtobb2Pcjn8jVqWRWtIkyRtxt3Eccc9uO1VJJ3iyPl5PdQev1rwp1PaTcjCorSdmV/KCNKitnnCkdGqK4ef7Nst5BHKuDllBBHfPX1zn2q00iyqJCBkDa2AAB6Hp+H4Gq0gG3r+nApW1uKE+V3BdphuACD+744/wBpaijIZQuFGO/rT7cgSuuQymNx077Tj9cURoABuAGOcmqiiZMurtVGPHQDIHpx1pAdtvNIGwRgH2BPT9Ka0gwPu8HPt1pQowiN0Y72BPbtx+Z+hq07IxtqV1Z5NyofmzwR1rR0fTl8030p/eHO2MfdAz1Pqc9u2O/ajAl0lxIkrgxMcpjAx6Y79M/pWrZytC+AOCOV6A/4dKpNxluXN+z0TNKe6Mm2FmGD6Y+714/AVm6hK9vALpAMKcOCB3/l3q80AaRpkzhhtA9PXP6Uj6fJeWk1uMfvI8bmOOe1aXs7mdOTjJMbpuqpcxbi7NwTjd2x/wDrrYSzm2BpCY1z8ydGPP6fjTfDmgPoVo0k8iyXJGMg4VB7Z/n/AIVenlVsAD5859ya6faNrQ6ale2kShd7LkxwqMRq24qOnHqazImC6pO4OEcKgUdDjOPx4/U1pMjiCSQnBbhcDsOT+H+FYkpJBI3FkO/5fT3/ADrG9mmc9Odpps0S6qDKCv8AdH/6qWKR5IyT8zdsDrVJpGYDjI449RUsU8ij7m0Lzkcf5NdaZ7Fi1vKgF3KjOMgUvyFgCeo4GOfxqHOdpHKg4HP9KlTKJj5cZ6HHJp3CxOj/ADFVxtPIz3/zgVKrFYyoBPbOO9V4ioZWHIx+X4VM8geMAcAZ/H8aoR1YRCQXwPTGCQPWmYGeOR6qaUgYyGySP4jUbId2QCSp5wfatTmHTDIB4yOKiDBegyBjBqZ8gEYHPJOcd6jVcAliq7RnBPvSbsrhcil5PXJ7etVpsR+77sknrWZdarILsCN1G3OQef8A9eaSXXFCFpIwVJwx3Yx7AVyxxMHo9DJVIsvFyqDIyx9s4qk9ysc7pI2H+Xt16Eg+/Y1A2sW7qyqhDcgI2QXPpnn2rDup5PPcneS2CV68nrz3IJPNY4jESil7Mcp2V0dFNqVhYrG9zMFWXhVAyW7nA/D2HTmotcnOo6U7xXLSyuVV2IA3J3UnABzjsK52HU7mNlO4qFJ4Xrjvz71rzXiXFmA7cMOM1Ea85w95ah7blWiObmhltmAkVgxGcN3HaqxPz8H6DvWrcJ5sJJIyDhuf1/GqEkAB6549Pzrk5GjHmTK8Eu1xkZVwA3HbP8+P89KmkPUN06qwHX/J/r9KgEJU5PU5yc9B0p8DAKySZMec8dVPqPf2/wDrVQMdaxqby3DEYaRQe/GQKkmQiNuTge3H+elIsDSQs0T72Rd3y9e3b/PtVi9QyNE0A3NPl0Udxk/lQiXqVYEE0hX7qqdzvj7q/n/+urD5ml3qAOTwP4fQfT/CljiAcW6kZ/5aEDqcdB7D/PanSg2+9kYNj+FjjPf+VUlcnd2RII2L5AIAHXOcdasRlVKg/LyTnsPyqhaibc8jyP5TDOHPfqf1zxWzpcJubyMkEhSHOOc47VVknZEzjZ2OjtbWKO2RJFBbblgOeT1/Wsi4hnuNcNpGXS2jjXIHVmPJOf0x7VuwuQ2ZODk5qUxxtcmboQAG9/r/AJ71tZF05qDbEMhO+JpAQvyhSo+XHv71g3M7/afKx8zNtXjHU9TTr29kj1WMojsjkguOVA9/51GSnmvc9HUhVAJyD3PoeOPxNK62M5X3ZLe3SmLah4UABunTFYbznzJmZXwU2j65z+R21avZtzsQQeq5I6isaa4QS5jb246Ee/4Cs5yJirk9tcoIQDuwny9c596sG4OSqLuJ9Bkj3o0/c1ou0BQBt3q3I5yRx2z61PcIETzJAX8v7qscZJ65/wA/4Vqqritj0I4pK0WhkU7O/J244wccfnVqJ1dvlwD6kdaxY5suQQQD0yeAfrVy3m43EALgjPfvXUmd9jVDS8ldpHGR6fSp1ckYL/iOM1mI2Tk9+4/z71bidSxyWHoBVCaO1kxtA5XHfv8A56Uwuc4CMB1PrQEYkhiAQPwH0psjkjAXkZAHqfatziFYEbQM54wT61BLIIrWZwcFInI/AGpEZhtZiAT19qqajcKumXaxspkELfKBzjB7fSoqO0HcUtjhJblpiHDHcO/c4ppuiYyCvKjLKR1PXP0pkahIdzAZkBxj6/8A1qjkQseo3AbvTr7fjXiHLsMgfazFmIUkgA9j9PWk8+XzMq7+oIY5Pp/n2plwDHhR6DOD/k/5+tQmQoFCnb/X3p3KsXYgjzJuIz0IHfJ7f571pMBgqo4A7VjMNxJUHb0HH5VbWZtu1W28cZ/xq4S6EyQ9Tsm3EgKwwwI9e/tQ6YZlIO4dsfpSvNuUx+UhJyBnJz+tPuWQ23ljO9QAzZq7ElSKFZZ1TOVJBPFV7mApM0WcOuenTGM/yq7BH5b4DHJ6nPNJchnkOVJZ/lJJPI4/DtQkrO5cJpXuU7Z2trhJUJWRCCp9Oa1r+B2lilcfJJbp8igADIBPA96oMiYCkHHrjn+dbsWJ7S3lUYURhfm64Hy/0qEtbGbloUIbcIu5jgJzknpWZf3ibGjljcI5DZRhk4PH047etdIlqjLtPIzzkdar6vZoYPkVQh68cGtrJK5VOcY6tGPaTCeJBkhW565zx6/56V02jqkUD3LZxwqBeTnvn865aFvLlZsZTdnPv/XpXcCJYIbe3TncMkgfn+FYx3Jlq7lsApl3HOOFBzVO7ugm6Lo2c+w/H8KuSEIgJ6IM49+1cpNOZZXfzMOOM5xmtrmbJLm5lMrR/NmTvnGAe/8AKmDyLS38u3yybiTI2MknuSOppnmYhaV/9Y+UjbjofvfjyBn0zWXcOVkPbjgkZrPa5abtyliSYt1O7PX0ye/Ws+RfLkJGMk9T3p5kErne3f1z+tKNwTe6hlP3ePvHPP4D+n1pMpKxq6cxt4FdmwTgqMfdJ7/r/k1JekCyZhlsZ7e9ZYvZDbusbJ5u7gyZC+5P61YvpWayMSDe21S7IMjOR09qpPoaRp6pvuUUdScE/gRz/hVmHgjd+p6f54rLy2echh3J6VailVXK9G9Oh9K61JPZnsJp7GpEMsDkEZ6ZrRi75JBz164rMhm56j161oRMGxzggdq1Qmd2V3krkAev6UmwgbtvX09aeQSOC5CnpQVIbBIP4963OE5rxFdXFqjfvWWOVflx6jscfgf6VxJ3+asi70UMMPGfun/HivRPEFl9u0uZQv7yIGVeOuOo9eRn8cV50y7Xzn5hk9P8/jXh4qDjVd+pnN6mrZ6dNfQ7owGVBjGeR3qmq7MoeTnkfjVnS9Ta1mBVCCQRtzwR+tPvpILu7eeFHQHjDADLdCcD6UcsWk09SHy8tzPaEkhgOenPQ1TmgaNwwGUPr1U+h/KtQbieHHy4JH19u3SmkJuBYAjGCD3p8t0Qnbcy4w3mEhjkHj6+taVujEOxUjYAMj345qk8U8ty8NlGBtb/AFrDccYzkDp+f5CprV72Nkt5pHuA2VyTzHjp/XrVRpzSuzplh5OHMXVO75/unOG4xTI38t/MKkhuCvqKYS8Uu09MnB6f/rpzXCIhQruOeGOcj2/lTTujiLEsQjiUowfd0IHJzQYwI+pOccd/85otrrz/AN2x+bOIz6Z6j8e3v9ak8vcuQRtP659qtK5DM+QF+ePf2rf05gNNgVVOVQ5G31Zufyx+dYjh4nK44x6VuaLIHs2BxvDlSB3GBg47dahfEilsydUfJ2nk8gmrk9sGsxGQeVz0rP1BCggM3/Hsc+aegB4259s5/Sk0y6jF1NbW8itEFJdQQNp4xit7e7c2WHvS9pcyb2zazeOKI/vZWCxgjPJPX8Bk+nA9a662sVi0aO5LtKsS7VeR+cdyvY/1rOn003lyg/1dxCQyTc5B4J/DoPwFJeytcSppwaa0iSICREYx5XJA2gcdyM9+Ac4FTTcVG504dwjDXcWa5tRoqKs4jdnYc/xEscf1/KudvtyTuQvlhsj5Tjj0/WrN5II5ykSAxhhtjYbsYGKkS4S5k82Y7RAPNfIyDjp+ZwPxrG6k2zkqcsndGdqUhimWBlKtAnlE54JHLf8Aj3P41m7n8s9emDnt+NSTnzmkDuQf4T6/nQirGWEa7Ocls5/D061Qkkh0Fvt3OBwy52Z/U/rx1/TKDc82SDu+6CP0qzGodgCoye9AiKtuC5wwP1/pUibKBj8tuOGLdDx61dsl82ykIf8AeRsSR07f1xUkkZKM6AHK4OO3Q/0qGxjMM5Z8iI5wp48zr/nP1qZOw4u6K2x2Ru68kZHPv/Kq5lZmG49egx0z/Or13qWycxWtus7RjLk/dQ8YBx17fnWSkplk3sASeuBgVtRi78zR6eHpSj70jbsyXAyOcCtaLLAjJ/E5rGtYzlcORgjBHetiFcAAEk4rtR0M9FPzHBBxjjHFJwFz0x+dK2SMJt3YxSHkYyQc4B7+9dBwEM0sUCl5ZFWMDLNIQFx3NeVXzC2meFnSXY3Dpghs+hHWuv8AEGlX1zIbtzvhTgRqSdo7nB/p/SuOu7GWO3DHO0sMjOd3X/69eHi6/NUUZK1jOUbkSXHY8eoA7cVNFKY4i4YN6Keg/wA56VQiVogR844xgHGee9WY2JG1wcjHPt/nFEGnoYuLRbjuUz5eCpPBIOR/nNSKm9eCNwPTNVo0YzGTaQD0/rVgIfMJBOc4raKdiGWVt2LwvDgn7jbTyVP+HX860LawRC0smCRjy9p6E9c/59arwttCN7Zx6Vdhl3wHdx1I7f59/wDONLu1uhXt58nIY16jrKGXJGeAvXNU7tGDHrj1Hat4QKgMkn3j0U1mXkO0kg8HoOtZuFtjFFGIgMNxbJ5P+fwrXjnafO/jbyx/TP49/c+/GXGm/aSrAjqM/l/SrkcvlP8AKoyeCcZ9j/M0K/QodcR75N+MAjjNb2hLGbQlc4EjdhydqZx/ntWXsWVT5eNijJXPKj6nqP8APvV/Rt0MEsD8Ors+PYgY/kaq6bTAk1O6ZAqhiB7UunTS5MiyMv8ADxnk/wCRn8vWqMoe/u1hiGcnk9hjua2rWJNiQqo8tOPQ/X8f/rUpR5nYS01LMSiJd3Vs9Setcffaos2q3U0aKFUeUGB64PJ/P+QrofEF6LDTZGQ/vGGyMf7R4rijD5MQUckLyTVOKuXFaNmmHRv3iE5Bz7/5zTpj5EYgbG9iGkxng87VPuMk/jjtUGmQ/L9sZGEcRwu4cGTA4/qfb6io7lxJIW3EE8kn9aTQipcQjCkYIxgY9fWqks7pKkCJuLEfP1Gc1bPmPFIEYg4OOeg/z/Om29qbdzIqxq5wq9Tj8feiy3N6fIouUvuLCW1zE8bNKC2csFUYHoKtoctyF25wfX3qUputlkiUksOg9qTEVszbiHkbjaBlU9zzyf0+tJmEpcxC6rC6TMvGCQp7/X2/z6VUluFaYMxz26YwP8/0p80gcPI8hZmIJPoazpWGVVW3DJ47jt/hWbimOC1HRWNvcX0rNN8jguU29M8dc++fr+sUlgkLl4mk2A/KGA/Hnv8AlUkBaObOUC4IPGT+H6VDqVwpm8lOoxuwelXFzbSTPRp1akpJXNKyl7frWvASw69OozXP2JJwowTW9axsDtGfWu5HZI9MKqDnGM9D/n/PFN6E8A9vXFOb+IBc8cdqY+dxAJBX3xmug88YAq4BB+hrI1LS4pfOmjgUzgFhHnashHIB9Oa1yAP4sd/xqGYAphlOD14rGtQhWjyzQ0eRSXd/FA011pDAoSZUAaMqO33s5+n40WV9Z3jkJKY52P8AqpBg/h2/KvT5YoXdWeNG2tkFu3bp+NcZ4s0LSxFJqK2zIyEB0t2VMkkfNyD+gzzXJLCRXw6HR7lTRoqqpRxGR3yanxgADPI55qtoUwubeZMynbhk8xg5x3BOBn9K05bdQkUxO1N20kkdvx+lQvdfKzz61JxlYrxEkx9iashmKhQcY9PamyQNvyBtYYIFI2SmWJODVnIy4myZi/8AdHzKDnB/wqjIjTkMRhQeOOtPTMZ3jJPRh6j0qSXKRtKjFkxlGz1Hr+hpeTKMi+M8JRrS3DochiFLFfw7fWpx8oQsPmx0qaBTKfNZcqPu9siopJo5XeOJwXjOGXPQj+dQzRy5o2S2HLJIZdyt8x5yOMGt2DbPZzy+akUoTazY45HBA9evHtXOhflGAeR1zW3pLBrW5jBw5Kn3/iH/ALNRJEIsRIkCpDApCrguzYy59T+J6dv1rRjMdvAXchcc9fSshXeCU7jnJxxyf0qlq1+Y7cxK3LAit1ZIlXZnapfnU9RZlbMcQzjPBI4GPzrPjlZZBHIhO75cj16UWaPFKWJyXbJB9K1bWy+0PJdxb9sI3DA58zHy/l1/CsnpqbeRLchbaNYIzuSLjO37xPVvfsPoBWfOFMZJ7n0qySJ9jMY44tuAzHPbuBkg1EgiyFw0j9SrfKpPbvkjr6Uroi3cbYW7SQyoiMzKSxCjOBVtLeO3gzP8zsclY+QO33u/TtnjvVd7gyRi3UbVyNqIcDOMZ+vv1NWISHhCv94HBYDvxRuJkk7NJCoTCxq2QqcD/wCv9etVpSwjOFG4DueDmrNuCjlRg8ZYH1/zmq19KkShy6KTzhm2/l+dD8gSbZQLbjKxPBxkVQmYrgEdQcc9avQtkMPmU9cZ+uKqyxEnKjknnPes0jVaMbblldU3DBJA55HHFR3GmFCZEmO9ssS2OaupCqTRsdq45wevelkdWVty/Nnqeh/z/StE7ao0hUlF3iQ6ZkuA/Y9q6m3KnG1cDvXPWUQyGwu4sScf59q6G0iI+42Sw/KuuF7XZ6l21qegh9xJYHI4yewoyqc7gV7mj5dwLNn8OlMYENw5A9McZrpOEzrvVIYIn8hsyMMqWztz2J71x3/Cc6la6hJY6pZ2m5cbfK3KGHYhiTx+FbHiFGtrzcW/cuuVyCeQOn+fWuevEs9Tj23lt86jEcsZ2uPx79a8J42rTqtVNvyN4ShtJHYHUIfJS7b/AFTqOOo5H6GsG/vLRJLgBgbe5xvQ9ASME5/Pt6elYQ0uVYcQaoFRGOxJk7fUd8fTpUkmkjyVa4u2nfrtT5Vx+tdjxdNq6ZreEFq9CnoMMtpd3bM8ckQQKDEwcNk8HI6dOhxW0bkSskZIJz0otLeCCwEMcQiQ/NgfxZ75/KoGtQAJCzAqeP8AGsebmlzdzz69SNSRc3k9G2vxjHb3pGdQwQKADnLdyaqW8jtGWZssSRkj0NDS8hvT05rSxxvTQvRSxoGO1uuPvA5/SpJQLgeYXWJJVDBCTtXCgAAY9ue/9csSMXBGSo5/Gp/tIdCGGQDx7Gi1xJtD5cwwMzDaUA+TtjsR6iqqCJY2nSNVlmYs/wAuCeff8/f9anhuM+XDON8PXJ/g5zkfj26H9ahukKb5k/eISNsmcA889fzx/wDrqb66lrb3StPId4PXg5rU0eTfJcKvAMWffhlP8s1mOoCIOjnt/hU+mKPtYRz8rxSDr0+Qn+lN6IUVqal3IqZYA8d89Kw9r3t1sZsqemew9a0L1tojAGQwqay07eDIzqqAfM2Pur3OO+Tgf/rrSTHAp2+niVn3OEgj5d2B+UcfmT0AFLd3Ty4SFClqnSP1/wBpvU//AKqs390Z5ljRBFarysfcnH3m9Sf06Cs+5lW3tzKdxUKQNvXPbr6nH51jJtsavJ8qKxLrOrp1znkf0NINxbzOm314qKy1AzSvHKqglS6EHtgDH581Ptzkg8g846Y/zmpd07MqpTlTfKxjyFdrKP4gDwc/p9KnSQqQA2cHJz35qoMJPjAG85Jx1NWVHl3SL8pViAcevahszLib3G5WG4jgkZwf/wBdZkk8RMsdwR9pX74J+8ccEHvx/ntWs48okHIQqcHHP4D/AD0NUbuUeXlF2qD16tk9s/06cVcZNHTh6/sm7rcpRxLFDDhmUKMle/09uvf8qkbDHKM+3b3wD/nj2psjiROEyT1461EWyMH5gowOeg6Vnre5lKXM7gc7h0+Xnd/9eo7tZFSJSMFhzz932P8An9asRF/tSDG4OdpbGTz0x3HWodRmEV+IujqcMD2/p+VaQu2bUE/aKyNiwiQInzZI7H1reto/lRsfnWNpKqyqQueAR3/WukiG0EkdT2rvR6UmdOCw7ED6UpU8NkADn2pTkqR1bPpTGJVWyMg9eelbHIVr+wS+spreXBJ+43BCt2P+fevOjBLHdm1lTZIp2kHnBr1BD8hz06DNch4omsIr6IrCWvNu5nRgAB2JH8R/KvMx9BSjzrczlZamNcLsUKrAqvBA7fWoFmdSBF17AjP6GoWJYkkgtnJOeKIm2yEjp0zXnU420OedRt3L8048sI5B2oFG35aZcMpQ7H9MA8cfWqsjhuSR75pZY2aXErbR12KRnnsfT/P1rqizNtvViyMFQoMrjsRT5FKQqhwCRzT2lMQVI22qRhQpIAqOKSR8o7hlUdSo6n/JrW5DsRwnbGzdSG+lRF2TIHBz0xUzyxh/KWBcDqwY5Hv1qvKYtv8Ay0RFJ9HJ5/Cnew7DhMSo+XB6YqRJiQQuCWGGVvukdaiVNzkh1A4AyCCT9Bn+dNEMm5leeIEc/wC77cD2qXJdSoxfQnliDA+Qd6gA7D95PX6j3/P1q1blAba5WQKkjiLpnkg8fp196rQHDK/2ldyjOY+CPXrirZjinct5RUNKJMgYyQfTv9Rj9ODmduXc2jDUsQwNeXajAIiQE54CjuxPatdE/wBH2qNsS5IJ6v8A7RHb2HbNTQW9k1qn7x1QfNsC53HgZb3578ccdaWQ2m0bppmU9B5Y/wAa1T7mMlbQwbqEoDkfMRwKplFO5ZVTYUIKZxkHj+tb84sncMDO3PI2qM/qaozC2jhdvJbzDyGkO5Rjt8uD/Osp9yY6PRmNHbQQMfJjCBgc8knGOnJoNuyuWciIKudrnaW7DAPXv/nFSTz3MalFZYwQcNHgAjOfvDqPxNZ2eTwckjp3/wA81nq3ctybd2TlY/MGbhSo5DRxknr0wcY/+tTreaLzvM8nLIM/vGypPHbjvzzVYDbyPm56HP8AnvTkZUV8qCW4ye3ej1AteYk0heZirs24s5JBH+famPCWbaoDOeQq4J474quxLjaWxk4JHXHepYyGZHJGQ4PUcYxTv0JsRGLdHtyDjnr19aiRMg5Gecf/AF6tO5RS6My7uu1sZ96YE3xZG5GBIbb3/wDr0DT0Kh2mRgVPB3AgfxdP5Cq1ztmbaMZHII5JPoKussjSYZt/JHzNioYbY3k4I/1Xfn9KuKbeh00uZy0Nrw8JpYtpJ4OAD1/+tXV2sPG5ic9Caw9LtRCVCgKoxjt09a34/lyrbuevqMV6MU7anoyZ0pIHPfbTQMruYdRyOuKcRuzuGPwpFUFFILYP6VqcpXvp/s1nJOuGYD5QccmvMZ3knup5ZGIY5Jzk5Pp+vevWMrtHzHGenesbUPDtjeROwQQyP1ZR1P0/wrjxFGVR3TMpxb2PPIj8p83cFxlcLnP4E/54pY3VkZkJYhs88D/6/wCdaep+G7+yfKxmaE8eYgzt+q9R069OaqWtsYYXjcZf75CgHA/z/OvO5WnZo55Ky1IMlYlVOFxg4HX6+v8A9angl23HPTB/z+VSGFQvz8jpgDketK2NmNo54G33zVxI33GOGwQcFumfSglUBxgZ/T0pxLPNggfOc4HY0jQyM5G1VPo5xj3x1xj0rRMViAggbieG6809bZmKu7BYs8lh1I6gDv8A/XqcRJ5gdg7qGHygYzyMfXP4Ukpkn/esRgjCpxhR6AdqLgUprohGWBPKXoXbq319P/1VUjsZZXP8JU4IPUdq1RZGSTaxIKnn0Bz61pwxxxooUHauOnPPvV0qTnq9jppU29WU7LSvLO6Qn0GBkn8//rVsW1ogYuQzH1/zzTkTA4AyckZq7bIAApyT9a7YwjHY6lFLYkt4dsYAQdeBjqfp+ND23yDIHGc4IyferMT4k3EDjpxxUhXPKgbfp3qpRT3FKEZboxpIUDkvleMgAdfzPFVLi2edTFFtctkYB/lmuhmiDjBXJPc/pVOS0TGQBg849fxrKVCL2MXh4PY4t2ktgI1Py8nawyD2zgjH9RUeYm3LsEbHuvIPfnJz+Ofwrp7/AEtLhd3IfJIHJzkd/fp+XesK7s2tI5Hnjk2om/CLk4zzj/OK4alKVNmDptOxUaLI+RQ0fTevJJ/mM9sj1qFtwlCHIbGSMY/TirluY7iByqSLHIPuSpgsRzn8s1S2ywswhYr8oztPWouxSjZ2YjrmYLkAk4A64/xpzuyxvsXcQCdvQk445pHLrglUOw4yAOe2cjmnxyIrIxR8OQclvlHHYYz+tAkORm8hWl3AkZdWPQ+9Pjj8klyAFJwTwcdeahWRRtOZC3Hy7eM9uc+9E11mEohGQMbvX3q0htXehE8gk1BrbaAoGVbP3x61v2liONqjrxniuVSOQ3EbrzInJHXjvmvQbCAmBOQCBmuyja2h6dNRUFykttbmJCCp9umBVgMWQk4JAx161IVBbB7HP+RSCVFcq4YPwEJHBye59wD+VbjOhCsvTJHrmkKsSAFAHoRUm/I6YOeOO9MUqQOcDtwK0MBRyuR9wnv1pmACM4K9sd6cQVBQdcUyTesJCAbu2ehpMDmfEt6ZpfsiNiJTmXB+9/8AWrnblNszMvyuDnsAR1yM/wAq7SfR4pp/MkldCR83ljO72PrzWJdeFbpXZoZYnXOcfdY+3pXl1YVG+Zo4pwm3doxZn8xYyoUCT5nC5yvtzjNNTDv5LRjaF6qcYxxk/n+tWLqzubJlhuIDEz5KkkHjPqKqqJInJZipHQq2cD/65xWDdtzOzT1HXLCBwyHB5IwOnYj9KYOvy7SD6f56f402fEkg3lSG7g+/6mmIxd9kbfN0JyOF/wAjt16VPNqIsREuxLjKoP1Ix/8AX/KkKO0iJDhnbpxwMdz7U0qzTrFDG7O7sVRRz+ddBbacbaN5JSJJ3+Zzzj6D0FdNKDqPyNadPmd3sVLe2EUSpvO7OSxH3j61ZiA53KMHrx0NP2EL8gIJ9TnFCo4bDFFPX71emkkrI9BE0QVSAFAx3C8VejYZJUZxWYgKyHDNzz1NX4m9Bjnkk0wLiqu35wcjpx0pwKjJ4IOADnofrSJuMa4yADg09ogRt27ffFIBhwoByMjjNChcMPlAI6YoC7eozwBuJxSKTvwxAyDgA8mgCFo1K/MCDt4z0FVbi2EsRVgOmQRwQe+MVoBcKCvJHrzUYjYM3HHHXgUmk1Zg0nucrd2M1sTJklf744IyMVluoYkMo3AZyMfpXdlBgxk5X3xjvmsy80eKb54yEYD5dv8ALFcU8O1rE5ZUX9k494g0hHbp06U2VGX91xvxsC+461futNuopNqq2zuw6f56VfsrB3xId2c5LHBzmpp0nLccKLluc8tnPLtYR49c1fXRiyt5kp3Hk7Rjr710q2IZlbgLz7Zq1DAkO4s6+WBndnvk/wCNdEaEVudCpxRjadoiRY/dbQT3PJ/Otr7OqkbVXjjpzVkEeXnKMM9jkkU0jyzgAjB5G3pW1ktjQZjK5ywGPwpPJjJEjc4HBxyPanllchG6dRj/AD7U2QKrEgn5sjr26UDOjYYY4PP51GysG4/M8GpO+7GaT7wOPlPHarMCPJyAAc9TmlLHP+NOyOmDx3yDRjPHH1oAjKkPnGR6HpSMoDYGR07HipSCRwR7d6bguSPQ54P+fegZUubRLjmVVZQO45GazW8P2ZZfv/LnPQj8sVtyKWyuBx696b93BwD6cY/z3rF0oN3aIcIt3ZxviDRkgEMtrEwjA2KFyQGznJPvxj6VkWVhd3c/k26gEKMuw2qOuM+vUivQ7i3W4heF8/N/dOPeoo7eGCFYoY1SNR8oTtiub6p+8v0JdJN3Mmz0yLTV2qpaQ43yMeWx/Ie1WSucgnBxnmrMgzkDAAIBz1quSwyCBkDrXckoqyNUiB4mAJGCc4zwKiVC6glgcZxzVj5gvOd3I47Uzy8A7duT+GKYxqJsznaewyc/nVmCPAyRgjnrUW0BCWVd2TzjvUwUlvnIA7UDJPmRcoGzn0FSYcts7HnntTgAIyPvZ7EetKANjF+ePrQBGERmI3hiDwAf8KkSP5QSBs9z3pfLfB2EdeAaeZGZtrgZAz7fWkBEuXlHA6dSetIwIJC8enOKsIuVVifl5OU/nUDAFzhs8DjOe1AyE5fDDOAOM8U8gMuXbPQY689f8Pzp+0hemWzgj3FMU5Ygjv8Ah/npQBHLEpReF5z1qOGBE+71Y4BHap/3h+Y4zn5QKGg+YNwSO5A4pDI0Qg88AcY9PpTgxDZDEnqeetLxuySeBx3pSm5g27A7DPGR+dAAqDbkqWLfhzTNuHyvTrknn8v89amVvl2MAMAkEAfz71HI6iMlgfXnt6UAQn+Iq5PBGc/y9qaSuBj3xUmN53Mv3eMk1EVJhYKMlRkA+tIo6NWAyeOfemknbuz16Zp2xP72BnigoGO0HHHWtDAZsLYYZxSjB69ehxT+EB59uKaoy3P54pAIEDDk5/GlKhTuU5NBHoufXPenMfmyD15OfWgBCNxORk56noP8/wBaiZc9cdvlxUrMvByPcelQEsWwwzjkE9aBjMDAVvTP1qOaIDOASTnk+9WGB+b396a25o+gUigCns+XDL8p6kVXdPn2owI78/pV11G7LMRxnA/SoZBzyOgzQMquB90r8x456mkIBO7fgd8Cpzj5ick+i0EZ68cep5oGVmILjPGB0FSxYYLjBH8qCnz8jnrwaXYFHGfr0zQBOmBwR171Jzg9G9x6d6hUtkk9+MVN85I+6AAe/X0/rSAerDPQD+VNJXrgkdwaTG88hcdwR1pFPlkKMEnoKADeU5DNgH2PFJg8YyOe5GMf/qpQcL3K9R2xTUVSC3bHXJOAaBi87hwQOvFG0ZBC5z15pjBgQBjkA5AzkU7BOG4PHYYxQBG8ZAyGPPbGDTo+WXr6c9M0vTG4EDoSe9GPm5Hzds/5+tICOQKDkDp36g05VyBvOFx0Xof8/wCNIzKQBjkkgZpuf3e4AE445oGSKCibWHzZHI4yPpUaySEjDHgYH+fxpBLtXaTjHXNMQg4ByxxxgdetAAAwALEg47DqMUAM2d+Cx/x9aZhiSCByfpgU8bTyMBc8/wCfX/GgZ//Z",
  "imageHeight": 256,
  "imageWidth": 256
}
