# Supplementary material for: Deep-broad learning network model for precision identification and diagnosis of grape leaf diseases
Source: Front Plant Sci. 2025 Sep 10;16:1611301. doi: 10.3389/fpls.2025.1611301 (PMC12461735; doi:10.3389/fpls.2025.1611301)
Supplement: Supplementary file 1 [file DataSheet1.zip › B_r00016.json]

{
  "version": "5.4.1",
  "flags": {},
  "shapes": [
    {
      "label": "leaf",
      "points": [
        [
          141.220675944334,
          185.45526838966202
        ],
        [
          143.00994035785288,
          188.03976143141153
        ],
        [
          148.77534791252484,
          191.220675944334
        ],
        [
          158.31809145129225,
          198.37773359840955
        ],
        [
          167.06560636182903,
          208.71570576540756
        ],
        [
          171.63817097415506,
          214.6799204771372
        ],
        [
          178.0,
          220.84294234592446
        ],
        [
          184.95825049701787,
          217.26441351888667
        ],
        [
          198.47713717693836,
          218.65606361829026
        ],
        [
          207.62226640159045,
          217.06560636182903
        ],
        [
          208.01988071570577,
          209.7097415506958
        ],
        [
          211.39960238568588,
          203.94433399602386
        ],
        [
          214.97813121272364,
          201.9562624254473
        ],
        [
          224.91848906560637,
          198.5765407554672
        ],
        [
          224.91848906560637,
          194.60039761431412
        ],
        [
          222.5328031809145,
          190.8230616302187
        ],
        [
          220.94234592445326,
          188.83499005964214
        ],
        [
          225.9125248508946,
          185.65407554671967
        ],
        [
          226.9065606361829,
          182.8707753479125
        ],
        [
          224.12326043737573,
          181.87673956262427
        ],
        [
          226.50894632206757,
          175.51491053677933
        ],
        [
          231.28031809145128,
          167.76143141153082
        ],
        [
          228.89463220675944,
          163.9840954274354
        ],
        [
          226.11133200795229,
          162.5924453280318
        ],
        [
          223.32803180914513,
          162.5924453280318
        ],
        [
          228.49701789264412,
          153.84493041749502
        ],
        [
          229.4910536779324,
          150.66401590457258
        ],
        [
          224.32206759443338,
          149.07355864811134
        ],
        [
          225.31610337972165,
          146.09145129224652
        ],
        [
          228.29821073558648,
          135.15705765407554
        ],
        [
          228.29821073558648,
          132.7713717693837
        ],
        [
          218.1590457256461,
          130.78330019880715
        ],
        [
          219.35188866799203,
          121.63817097415507
        ],
        [
          220.3459244532803,
          111.30019880715706
        ],
        [
          214.18290258449304,
          110.90258449304176
        ],
        [
          211.7972166998012,
          111.1013916500994
        ],
        [
          211.00198807157057,
          99.37176938369781
        ],
        [
          209.2127236580517,
          94.79920477137178
        ],
        [
          208.2186878727634,
          91.81709741550696
        ],
        [
          201.85685884691847,
          93.60636182902584
        ],
        [
          194.69980119284293,
          96.98608349900597
        ],
        [
          192.91053677932405,
          98.17892644135189
        ],
        [
          193.90457256461232,
          89.43141153081511
        ],
        [
          191.71769383697813,
          86.84691848906562
        ],
        [
          189.33200795228626,
          86.4493041749503
        ],
        [
          183.96421471172962,
          86.84691848906562
        ],
        [
          182.97017892644135,
          87.04572564612326
        ],
        [
          182.97017892644135,
          82.07554671968191
        ],
        [
          182.3737574552684,
          77.90059642147118
        ],
        [
          178.3976143141153,
          73.72564612326045
        ],
        [
          175.01789264413517,
          73.52683896620279
        ],
        [
          171.0417495029821,
          75.91252485089464
        ],
        [
          167.4632206759443,
          78.09940357852884
        ],
        [
          161.30019880715705,
          64.58051689860835
        ],
        [
          159.90854870775348,
          57.821073558648116
        ],
        [
          153.94433399602386,
          58.616302186878734
        ],
        [
          151.1610337972167,
          59.610337972167
        ],
        [
          146.7872763419483,
          57.0258449304175
        ],
        [
          142.8111332007952,
          56.03180914512923
        ],
        [
          138.6361829025845,
          40.922465208747525
        ],
        [
          136.84691848906562,
          34.16302186878728
        ],
        [
          135.25646123260438,
          29.590457256461235
        ],
        [
          134.85884691848906,
          28.596421471172967
        ],
        [
          131.47912524850895,
          31.976143141153084
        ],
        [
          129.68986083499004,
          39.33200795228629
        ],
        [
          124.12326043737573,
          56.23061630218688
        ],
        [
          121.93638170974154,
          64.18290258449305
        ],
        [
          121.93638170974154,
          68.95427435387674
        ],
        [
          113.58648111332008,
          65.97216699801193
        ],
        [
          109.610337972167,
          72.53280318091451
        ],
        [
          105.83300198807157,
          82.87077534791253
        ],
        [
          95.2962226640159,
          78.29821073558648
        ],
        [
          92.51292246520875,
          82.67196819085487
        ],
        [
          92.11530815109343,
          89.43141153081511
        ],
        [
          91.12127236580517,
          96.38966202783301
        ],
        [
          88.33797216699801,
          95.19681908548708
        ],
        [
          85.55467196819085,
          95.19681908548708
        ],
        [
          83.56660039761431,
          95.39562624254474
        ],
        [
          81.37972166998011,
          106.92644135188867
        ],
        [
          63.6858846918489,
          104.93836978131213
        ],
        [
          64.08349900596421,
          122.03578528827038
        ],
        [
          55.335984095427435,
          127.40357852882704
        ],
        [
          58.11928429423459,
          143.90457256461232
        ],
        [
          51.95626242544732,
          145.49502982107356
        ],
        [
          49.57057654075547,
          149.47117296222663
        ],
        [
          48.57654075546719,
          153.24850894632206
        ],
        [
          53.14910536779324,
          159.41153081510936
        ],
        [
          56.92644135188867,
          163.78528827037775
        ],
        [
          51.75745526838966,
          167.76143141153082
        ],
        [
          50.76341948310139,
          169.5506958250497
        ],
        [
          53.3479125248509,
          173.72564612326045
        ],
        [
          58.516898608349905,
          178.49701789264412
        ],
        [
          53.3479125248509,
          186.84691848906562
        ],
        [
          52.55268389662028,
          190.62425447316105
        ],
        [
          63.884691848906556,
          196.7872763419483
        ],
        [
          69.65009940357852,
          200.36580516898607
        ],
        [
          65.47514910536779,
          209.51093439363817
        ],
        [
          65.87276341948309,
          213.2882703777336
        ],
        [
          74.42147117296223,
          216.46918489065607
        ],
        [
          80.98210735586481,
          216.46918489065607
        ],
        [
          83.96421471172962,
          217.26441351888667
        ],
        [
          83.76540755467197,
          228.19880715705764
        ],
        [
          96.29025844930418,
          225.61431411530816
        ],
        [
          102.45328031809144,
          222.63220675944333
        ],
        [
          108.61630218687873,
          220.64413518886678
        ],
        [
          111.00198807157057,
          223.02982107355865
        ],
        [
          131.28031809145128,
          199.37176938369782
        ],
        [
          138.43737574552682,
          190.02783300198806
        ]
      ],
      "group_id": null,
      "description": "",
      "shape_type": "polygon",
      "flags": {},
      "mask": null
    },
    {
      "label": "Black_rot",
      "points": [
        [
          122.93041749502981,
          69.5506958250497
        ],
        [
          128.29821073558648,
          74.12326043737575
        ],
        [
          134.66003976143142,
          74.91848906560637
        ],
        [
          136.4493041749503,
          88.43737574552684
        ],
        [
          135.45526838966202,
          94.60039761431412
        ],
        [
          129.4910536779324,
          92.01590457256462
        ],
        [
          126.70775347912524,
          88.83499005964215
        ],
        [
          122.5328031809145,
          86.051689860835
        ],
        [
          118.55666003976143,
          86.4493041749503
        ],
        [
          117.3638170974155,
          82.67196819085487
        ],
        [
          115.97216699801191,
          76.9065606361829
        ],
        [
          117.76143141153082,
          72.53280318091451
        ]
      ],
      "group_id": null,
      "description": "",
      "shape_type": "polygon",
      "flags": {},
      "mask": null
    },
    {
      "label": "Black_rot",
      "points": [
        [
          135.85288270377734,
          61.39960238568589
        ],
        [
          142.41351888667992,
          62.194831013916506
        ],
        [
          140.62425447316102,
          69.5506958250497
        ],
        [
          135.65407554671967,
          68.7554671968191
        ],
        [
          135.65407554671967,
          63.58648111332008
        ]
      ],
      "group_id": null,
      "description": "",
      "shape_type": "polygon",
      "flags": {},
      "mask": null
    },
    {
      "label": "Black_rot",
      "points": [
        [
          153.14910536779323,
          104.73956262425448
        ],
        [
          158.71570576540753,
          101.75745526838966
        ],
        [
          164.28230616302187,
          101.95626242544732
        ],
        [
          163.2882703777336,
          105.73359840954275
        ],
        [
          163.2882703777336,
          109.31212723658052
        ],
        [
          162.89065606361828,
          111.49900596421472
        ],
        [
          158.31809145129225,
          111.69781312127238
        ],
        [
          154.54075546719682,
          112.09542743538768
        ],
        [
          154.54075546719682,
          108.9145129224652
        ]
      ],
      "group_id": null,
      "description": "",
      "shape_type": "polygon",
      "flags": {},
      "mask": null
    },
    {
      "label": "Black_rot",
      "points": [
        [
          176.80715705765408,
          144.8986083499006
        ],
        [
          180.38568588469184,
          143.506958250497
        ],
        [
          184.16302186878727,
          144.50099403578528
        ],
        [
          184.95825049701787,
          147.4831013916501
        ],
        [
          184.95825049701787,
          150.86282306163022
        ],
        [
          181.77733598409543,
          153.24850894632206
        ],
        [
          177.00596421471172,
          152.05566600397614
        ],
        [
          176.6083499005964,
          148.67594433399603
        ]
      ],
      "group_id": null,
      "description": "",
      "shape_type": "polygon",
      "flags": {},
      "mask": null
    },
    {
      "label": "Black_rot",
      "points": [
        [
          210.60437375745525,
          179.29224652087476
        ],
        [
          211.59840954274352,
          175.51491053677933
        ],
        [
          213.78528827037772,
          173.52683896620277
        ],
        [
          217.16500994035783,
          173.52683896620277
        ],
        [
          218.55666003976143,
          176.9065606361829
        ],
        [
          215.37574552683895,
          180.28628230616303
        ],
        [
          214.779324055666,
          182.47316103379723
        ],
        [
          209.41153081510933,
          190.02783300198806
        ],
        [
          203.64612326043738,
          189.8290258449304
        ],
        [
          203.64612326043738,
          186.4493041749503
        ],
        [
          203.4473161033797,
          182.8707753479125
        ],
        [
          206.03180914512922,
          179.88866799204771
        ]
      ],
      "group_id": null,
      "description": "",
      "shape_type": "polygon",
      "flags": {},
      "mask": null
    },
    {
      "label": "Black_rot",
      "points": [
        [
          210.80318091451292,
          205.13717693836978
        ],
        [
          215.97216699801191,
          201.1610337972167
        ],
        [
          214.779324055666,
          195.99204771371768
        ],
        [
          208.61630218687873,
          195.79324055666004
        ],
        [
          207.4234592445328,
          197.38369781312127
        ],
        [
          207.4234592445328,
          201.9562624254473
        ]
      ],
      "group_id": null,
      "description": "",
      "shape_type": "polygon",
      "flags": {},
      "mask": null
    },
    {
      "label": "Black_rot",
      "points": [
        [
          155.33598409542742,
          195.19681908548708
        ],
        [
          159.90854870775348,
          193.8051689860835
        ],
        [
          160.70377733598409,
          191.41948310139165
        ],
        [
          159.11332007952285,
          189.0337972166998
        ],
        [
          157.12524850894633,
          189.0337972166998
        ],
        [
          153.3479125248509,
          189.4314115308151
        ],
        [
          153.54671968190854,
          193.8051689860835
        ]
      ],
      "group_id": null,
      "description": "",
      "shape_type": "polygon",
      "flags": {},
      "mask": null
    },
    {
      "label": "Black_rot",
      "points": [
        [
          165.67395626242543,
          202.15506958250498
        ],
        [
          168.8548707753479,
          201.35984095427435
        ],
        [
          170.64413518886678,
          202.55268389662027
        ],
        [
          169.25248508946322,
          205.9324055666004
        ],
        [
          167.06560636182903,
          206.3300198807157
        ]
      ],
      "group_id": null,
      "description": "",
      "shape_type": "polygon",
      "flags": {},
      "mask": null
    },
    {
      "label": "Black_rot",
      "points": [
        [
          213.78528827037772,
          116.86679920477137
        ],
        [
          216.56858846918487,
          115.27634194831015
        ],
        [
          219.15308151093438,
          116.07157057654076
        ],
        [
          219.15308151093438,
          119.84890656063618
        ],
        [
          216.36978131212723,
          121.24055666003976
        ],
        [
          215.37574552683895,
          120.2465208747515
        ]
      ],
      "group_id": null,
      "description": "",
      "shape_type": "polygon",
      "flags": {},
      "mask": null
    },
    {
      "label": "Black_rot",
      "points": [
        [
          141.6182902584493,
          75.91252485089464
        ],
        [
          143.8051689860835,
          75.91252485089464
        ],
        [
          144.2027833001988,
          80.08747514910537
        ],
        [
          141.81709741550696,
          80.48508946322067
        ],
        [
          140.62425447316102,
          79.68986083499007
        ],
        [
          139.63021868787277,
          76.70775347912526
        ]
      ],
      "group_id": null,
      "description": "",
      "shape_type": "polygon",
      "flags": {},
      "mask": null
    },
    {
      "label": "Black_rot",
      "points": [
        [
          92.91053677932405,
          95.79324055666004
        ],
        [
          96.68787276341948,
          95.9920477137177
        ],
        [
          96.68787276341948,
          98.37773359840955
        ],
        [
          94.8986083499006,
          99.76938369781313
        ],
        [
          92.51292246520875,
          99.96819085487078
        ],
        [
          90.1272365805169,
          99.96819085487078
        ],
        [
          90.1272365805169,
          97.58250497017893
        ]
      ],
      "group_id": null,
      "description": "",
      "shape_type": "polygon",
      "flags": {},
      "mask": null
    },
    {
      "label": "Black_rot",
      "points": [
        [
          122.5328031809145,
          162.1948310139165
        ],
        [
          127.10536779324056,
          169.5506958250497
        ],
        [
          133.26838966202783,
          171.14115308151094
        ],
        [
          137.04572564612326,
          167.56262425447315
        ],
        [
          137.84095427435386,
          162.5924453280318
        ],
        [
          136.05168986083498,
          157.82107355864812
        ],
        [
          128.29821073558648,
          157.4234592445328
        ],
        [
          124.52087475149105,
          158.41749502982108
        ]
      ],
      "group_id": null,
      "description": "",
      "shape_type": "polygon",
      "flags": {},
      "mask": null
    },
    {
      "label": "Black_rot",
      "points": [
        [
          122.13518886679921,
          178.89463220675944
        ],
        [
          124.7196819085487,
          177.70178926441352
        ],
        [
          130.28628230616303,
          180.882703777336
        ],
        [
          126.90656063618289,
          183.66600397614314
        ],
        [
          121.93638170974154,
          181.28031809145128
        ]
      ],
      "group_id": null,
      "description": "",
      "shape_type": "polygon",
      "flags": {},
      "mask": null
    },
    {
      "label": "Black_rot",
      "points": [
        [
          100.66401590457257,
          192.61232604373757
        ],
        [
          102.2544731610338,
          189.23260437375745
        ],
        [
          106.82703777335985,
          191.220675944334
        ],
        [
          108.01988071570577,
          194.00397614314116
        ],
        [
          107.22465208747514,
          196.7872763419483
        ],
        [
          104.441351888668,
          199.37176938369782
        ],
        [
          98.87475149105367,
          199.96819085487078
        ],
        [
          98.67594433399601,
          196.58846918489064
        ]
      ],
      "group_id": null,
      "description": "",
      "shape_type": "polygon",
      "flags": {},
      "mask": null
    },
    {
      "label": "Black_rot",
      "points": [
        [
          102.2544731610338,
          205.33598409542742
        ],
        [
          104.64015904572564,
          201.55864811133202
        ],
        [
          107.42345924453281,
          198.9741550695825
        ],
        [
          112.19483101391648,
          198.9741550695825
        ],
        [
          114.97813121272367,
          200.16699801192843
        ],
        [
          117.76143141153082,
          200.36580516898607
        ],
        [
          120.74353876739562,
          205.13717693836978
        ],
        [
          118.35785288270378,
          207.92047713717693
        ],
        [
          112.79125248508947,
          212.89065606361828
        ],
        [
          108.01988071570577,
          213.08946322067595
        ],
        [
          103.24850894632206,
          213.08946322067595
        ],
        [
          102.05566600397614,
          208.9145129224652
        ]
      ],
      "group_id": null,
      "description": "",
      "shape_type": "polygon",
      "flags": {},
      "mask": null
    },
    {
      "label": "Black_rot",
      "points": [
        [
          75.61431411530815,
          206.3300198807157
        ],
        [
          78.79522862823062,
          208.9145129224652
        ],
        [
          85.3558648111332,
          208.5168986083499
        ],
        [
          84.56063618290258,
          204.54075546719682
        ],
        [
          82.97017892644135,
          200.7634194831014
        ],
        [
          80.5844930417495,
          196.389662027833
        ],
        [
          78.19880715705766,
          198.17892644135188
        ],
        [
          75.01789264413519,
          204.1431411530815
        ]
      ],
      "group_id": null,
      "description": "",
      "shape_type": "polygon",
      "flags": {},
      "mask": null
    }
  ],
  "imagePath": "..\\Grape\\train1\\B_r00016.JPG",
  "imageData": "/9j/4AAQSkZJRgABAQAAAQABAAD/2wBDAAgGBgcGBQgHBwcJCQgKDBQNDAsLDBkSEw8UHRofHh0aHBwgJC4nICIsIxwcKDcpLDAxNDQ0Hyc5PTgyPC4zNDL/2wBDAQgJCQwLDBgNDRgyIRwhMjIyMjIyMjIyMjIyMjIyMjIyMjIyMjIyMjIyMjIyMjIyMjIyMjIyMjIyMjIyMjIyMjL/wAARCAEAAQADASIAAhEBAxEB/8QAHwAAAQUBAQEBAQEAAAAAAAAAAAECAwQFBgcICQoL/8QAtRAAAgEDAwIEAwUFBAQAAAF9AQIDAAQRBRIhMUEGE1FhByJxFDKBkaEII0KxwRVS0fAkM2JyggkKFhcYGRolJicoKSo0NTY3ODk6Q0RFRkdISUpTVFVWV1hZWmNkZWZnaGlqc3R1dnd4eXqDhIWGh4iJipKTlJWWl5iZmqKjpKWmp6ipqrKztLW2t7i5usLDxMXGx8jJytLT1NXW19jZ2uHi4+Tl5ufo6erx8vP09fb3+Pn6/8QAHwEAAwEBAQEBAQEBAQAAAAAAAAECAwQFBgcICQoL/8QAtREAAgECBAQDBAcFBAQAAQJ3AAECAxEEBSExBhJBUQdhcRMiMoEIFEKRobHBCSMzUvAVYnLRChYkNOEl8RcYGRomJygpKjU2Nzg5OkNERUZHSElKU1RVVldYWVpjZGVmZ2hpanN0dXZ3eHl6goOEhYaHiImKkpOUlZaXmJmaoqOkpaanqKmqsrO0tba3uLm6wsPExcbHyMnK0tPU1dbX2Nna4uPk5ebn6Onq8vP09fb3+Pn6/9oADAMBAAIRAxEAPwCJF3LhQAcD0/wpoJZQwAOOpzwcHn8akBILDYMAdB1pYwudvJDe+MdqRqQkJuAjbPXGc+3+NSZXr0De+QO1JsGdy+/4Hj/61IFJPzsAqjJwMgnpQBJyxQKhJH3g3Bz3ppGCBuCjOAT29sfjUgUhA7IRnHA70yUhACmVwcDB5oGNAIyXzsxjGT7dajkXDEgDa3O3tnNTMMKxGGDAknP+c0gjLRklm4OMY6/nQBHENzEbSfTApVQh1B6A8Ajv/k1M0SRgEcsQAc9z6VHhYwxJZiOfpz0x9KAAsqb1Us2SPvHp+NTqh+UbWIbrxj2/zzQi7UwHOQmD9MZH14NKHBXcz4Ur2X73Tg/T+lACqAAcIeeCuTn1qNIsuzBZCwGcY4xT1Xeg3ZYKOAc//r/Kgqz5+cZ656n/AD9aAIWXdGDkZIJJ7/0pgi3RvJuGO6Z/zz+dTMMkBByRn51/zimNkx4HPPTA65pAM+RxsCHC84B4/P8ArRGd2z76gAAHvipBC+xjlR3Oec+3vURZUA3N8rN3buegz65x9c0DG7trYC4HpweT/PH+FSs6qAFEYJBB+uPWgfOAoySzcZPPpx7/AONO2GNESQqCww5agCsoO47gHB5APOTx/hzUvmbWQvnBxnnoOM/1p4iQbgDlGwDg9+B6c1Ds3zMzkfKoyq8knPpQBO4PJK8OoHIOcD2+nelkXfsAUsOhJ6E/1pVO5BJnI49sdMd/8/lR9xi6t83QccH6e9AiGN3nLq2cg4Hfj/D+VSBAgzIo3beMHr7Hpjj3p8nlIFKMSG5+lNWRzIExuOcgtz+H86BkTD5iSQp7gMT+f60m1wwAI5PBOQAfT+VL+8aRVBwASQSP5UpRiqocHH3sf4dupoAYSyBnBbcMkNkfT8aXY0pXGFA4/H8af9053YMZGSvH+f8A61LJIwiG5Qc4L47H1x26fpQIYjAfeYkt9MemPXkGmSKF3F13Hbz6fmepqdUQbig3Stwc/wBP/rVE6gQ4Zh948A8+v+H5UAXI8OgUttPXGTyagZAEXDc9MkU474ySowepJxjFPP39uDk47UxDMZBYH5u2Qf5enSiOLaTt5AyOO5/yaeCFADZByOPwp2/ZE21efpyf6d6AGYAXpnuXHfj9KYF3KWI4xwcdhR/Fwvy45Y9Of/1VIygHa5wMjgDNAxoXOSFBZv7w49R179KUkAbeVByRz0PXH8qeAQCp+5ngZPUHpTlYscED5QSSDQBXDLk7SCW6YOOtJKrAldvzYBJxnn86mYIrHYCc8fXjGf8APrQ/zsTtCu2e3b+X/wCugBHjiaM+Y3BGeuPx/lQyeYcDO0fMCcnHp06VKqjykGVGeWyecGlZQEzgtjJ5OOfX/PpQBEo3FkxkgZJPfinRjDF1jOG4Jx+g/wA+tKg2lA3Q5wQRUuAyEMwBH8R9u2R0/wAKQFN4nKfcK7eoB9fr0/rmnbAn7tsfN04xk1P84ON7opBwOu3NReZtO4p0+Ufn9KBkZIiACgZJyDxXG+OtSdLm1s0lIaM+cSvY/wAPPX1/PNddc3EcQjBDhpHCKqfMc9CQfQV5TrF3/aGs3V1v3q74U4xlRwD+QFCYmen6dcC/sbe4Qg+Ym7jnB7j8Dn8qslOC21SqjIx27Vg+DLh38PbGXckcrKPp97GfxrpANyMQuXX7wXvx1oAgYsDkgbQ2FHr69/XNOA+Z2YtgnDc7cds5/H9KRhjvypztxjGfapmUgBOQPUDHtjjtQMWOPc4VcZxnAA5I/wAP85qMqSCpxszkEknqOuPy/Kl3tzHtxuIJyAO/+f0o4K/MSp5II9f8n0oAjaQp94bsYAC84/zzQSM/J0bOC3J6/wD6qmMOVGQcMCSCcYx1PvTXSSMgp91h25x/te9AiOVGSXIbAz/Ccg8/y4/WnRxBjkHJxgcYI4/pS8K2+RiwOM8Zwff3p5fG4hPmGMHGMY78dAKAI8kCOI5UYLEA/XscfSlVVZC20YJBUgc8dPw60iLtC84AOQSBjr09eTinSg7VwR8uA3Hv6/56UwIiCI8JuDDDDsD25x2oVVLOox346YPb+tTLvVDt5TPYcGom2FiVjyT147d8/pQBZK7z0PXqO/enFcTEkA5Xge/enlQhGQBnkEHqaUAtk9WzyR1NMghVfmfCsfUZp4CYIIOARkHrn1qUKigjjn/Pak2Iqg8tt+bnp1/+vQURAqicBWzyV29D/n+VMKHdjOM9OPSph8rMqfTAH50FSHBZefb0pAR5cqAASW46YxzikIRX5HytgnBz+PtUkfzOdw3DjHsKlVAIyxwPYZBA/wD10AVlBbJDAru6GpPLZiu3seopNpdn4U9AM/yqXHyYUAE8Y/CgYwRbsYC7j1I5FKIWG0vu2Nx1x7df89ad5ZWTLHHdgeKUECMqTgE4z6/WgRGxPyhU+bOM7v8A634UbkAdDnKnjA6+nP8AnrTgcZ9vm4GB2owu3cCWOMEDoB1pDInjLE5OD0xj3pgXcXYkli2ckfrU7wsCSw3AdD6evb/OKYWHyjgkdQO2fX2pAU7wgxOAMr8uQp9WGcdxwevvXkepWMmnajPaSZ3ROQD6jqD+Iwa9geFTZSs2fvAgAjA+YD/6341wnj+AnVre72BRNFgjJySp6/kRXBQquVRvuc8ZXmyz4AuCEvoC3y5RgCOnUH6du1dmyNG/oOPpXkelapc6PepdWrASDggjIYdwfavRdN8WWF9phuZ3S2aH5ZEduMnpt9ePx4rvubo2SgfCKCMgYGeR3/z9KURsiHIzjjOOTWJaeLdNv9ThtYPOLliFdkAU8H3yPyrdaPd7Eno2cdsfhTGQhCxIThgD37fSnouXHyZbjnvnHU/57VIq8gg9vlG3POeaeuRuTDBsZwfp+hoAjaLYrocBugweMYPT3oREkONgLYJ6/r/OpCEy/AYYyFx3HYZqExAIGXcV7jsvJoAeJSJEV2GEB4Ucj2z3pu4EEMDgcKD+FOjQo4Ix6Zz1/wA80D+IHk4yMHt0PX/9dMCMw7pC55GMdOMY/wA/5xTXULGC2RnqNwH0BqREXaX2gZB2nPB96SSQZGxQSD90Htj/AOtQAxlyr4JI2gAY/n/nvUKhic8BDyMHPUVPsDJvyVwM8r1/z/Sk2MISgkGBztHAP+eKAL3z7cALwe350DKuwwAuCR69f5f407goMDI6etMbDDnIx2HXFMgAoCHLEgDgEYx3qRTwR/CeMt+ZpiY4ZSckce1SRIxTlcj6dSKCiHy9w3cDHYnNIN4DuxA44YipgAV2kkYPvzz+VMOQy7QQck5HbFICIAhiQeCDxjkUigoCVVuTjkdP85qXy5WwADjPA9M//qoAw7MDz3yvcE5oAbEoKgZLnHf09B7U/wCXB+UAt04Of1oYqk2CQEHQMOfUnrSd1zw3Tp/9egB0iMEADDAG4Ad8/wBaAv7w4KehDHg/55pzJvi39QQcjPT/ADzSyK0afK+1jwB1z3H+fegCNSVcDJAY8AE4I6Ee3FKQQ+MknJ4HWmICqbG5zg5PQfh164/KpgXId+drfMT35/zjikMhYEli2QTyB9P8/wA6rtGZDsJUFlyT0wP84qpqPiLTdJuha3s/lSOm4AxkgDOB0Hsfyq3AwuHHlMJI5MFCpzkdiD3zk1w4yt7Onpu9CJuyHtZbbabayFRGQMDv1/z3rC8Zac17oBECfvbdxIECnc4GQ2Pzz9Frrp7KKztnmJ6ctnqOf8/5NVfOspyv2effIwYhWBye3tzXJRUo62MVBr3kjwgjGaT8a9U1/wALW2rFZUxBdlsM4UYYcckDAz1rLbwJYpGmLm4ZyD1AAYgdQB2z79utegqytcr2kTidPuTaahb3AyfKkV8A+hzXtEbpKg2FX3YbIwQR6/0rxO5ga1upYHI3xOyNjpkHFepeE9VWfwvG8suDagxM7Haqgcj2xjH5V0J3Nkb5TCE4yQMjP+f8802MEIADvHBwT1JNZ8Gv6TPMYI9QhaYrtVQ33snGB2J9utaKMRnKfPngt1/P/PWmMjUAox2MCB365FI3yBdu8NuJPfj/AOtUhUKT8hZgPxPSkVD5gUrx9O3X/CmAigeYoTo68FR0P/6x/nFJIRG2S2W39R0zz0/lUu0gFQAuBjB6g+/+HvQc7VAJwRkA87ePTr29+1AERxkEdeuR3/Pp+VLsXerMf4c5K/lz1xTtn73AySB0PIHvTnTBI+6wPQ8E0ARE4j2MxOfz47Co0OTvGS3Ucc/55pzoWlCbVJHG4cDP50rLHklWPOcfLj9aALmFyGOF5+v+e9MbHDc+wApwTA4LZzznP9KXa5yeMA4yBTIBF2jBXtuHbj60/PcjgjjBoQFU5bJPOP8AGjcxA3gr0xwe3+f0oKGsiyShRwSOw6H0pAuMYAKj+L8adtG7gdjyD096kwBl9wJAwmOhoAhK5JUMuScnjjPanLtMeSpJxzwelPLKVO4YUADHemtGQAy4C/wmkAgUbdwVTzjFIu2MtswM8ZPf8qc3zrh8DIxnPPAoypxxk/eJ/wA/h+VADQCdm1ueo9P/AK9NkVXwu4HIxzn/AD/+upFUqdvHPXio2ZUgaWRgqjJZjx2zQAKo2BTwV4HbPFMnEdraO7kYUE8kZJ5wB+JFec6n8QNTSQpaWK20RyA0yks3PX09OOfrV3SPEmpa5ayfbI4ViRlw8akFm7g8+47VhVqqMHJESmkrmfrOkf2nqEl3NcMkjkFjjIVeg444AFdf4eu7J7a2tLa5WSW3jVG4wDgAZGevP865nxFEfssJjEqLNLtc7vvccd+OgqCwi8krCiMjKAQyk5+ufoa8tU5YimnORvTpqpG7PSrzz47J0aRQ8ykR+g7dPrUNpavEgklCNJjy12L1HGc+/T8s1zn2+6t57QfaxLEhCkSAnjIOcn61vX+pW+lxI0xbc54CDdzx/jWnLOnePRmcozh7i6iXFwEyCyIgHzMw5x689qowzssv7xtsinjnH5881HJJDK7CR8bW6569OapNDI8mEjJI+6+MjHX+RrOE5NHAzlPGumm21QXiACO6GThcAOAM9u/B/OsAXtwtibJZGWAvvZB/EcDr69K7fxNal9FbzDysg27m6tnpj6E/r6VlWWgWw0yK5mRnlfJIJ+UDJxj17V1wrqMLs6Yy9zmZy8ZIIOSDnOa9e8Nak2raNDcOMzI3lyknAZgOufoR+ZrzfVbDyEEixhUzjANSab4l1DStPeztDGiNIZC5XLZwBjnjHHpXXTmpq6KjJNXPXg3TfzlgNwPt+tKF3EA8n7p44P4+vFc94S16XWrVvtAUTwsFZkHBU8g89+D0rowSAQ6jGf4j265/WtDUQKQCxU5x6ZoJLMrDAJxweOacgILMScDgDPJpSAQMsQoOcZ460xFdU4yTznntz0NJ83ALhjg46f57U8MCnc5HHy03GBlsHBzgd/agBjbTjeM7gMY/x7etP8jdvY5yOSSM5Gev5/5NS7VkAKqu4Lk54waZtx+7AI543c/5HHFAyyQwkGBgkcCmBixEjA4zjFSAggHrt/U0OC5DsOp64xmmQCBVIBGVxxjrSlD1AABPGTg08AcN0JHpwKcBhsg9ccj9eKAIyvytk5XHBoZF3ISCccYPajIKsSxJPH1qbaUCggDnJ7/rQUQMMoSME+vfNC52HCkN1PsKcxVmJLD0xmkQ84K8kHv/AJ9aQEZ2suCSeAc4/XinJllPzKFxnOOnpTgAAWDHnvn8MfypXjztO3kD+IZ/SgBjI5IyxGAT1xjjr9ay/ETrHpDKeTI4APv948fhTPEGvto3krBYzX0z5LLFwFAx1OCR1447GsK38QyeIkuIJbA2rWxDsrPuOTntgEVhWmuRq5nUdouxnLaxXIMciiQPzsK5GPU1qaTDp2lqlsSEXlzlh37E/T+lVwWtzJJsOVU/jzj+f9ahjtnucvLklucd8Af4ZrztIqyPOUmtDpdWv7a80WSCCOKRlIKA7cZyOc9PXrXE3lxdRDzZrWWGHeR1DIM+uDVk24gl35JAbjaOv/1q1YQShHlqyt1U8gin7eUNkdtHEcis0ZBuxdafhOScDOMDPp9On51uzzMHYeaQQcYrBm0hFlJs7tU5yIZfugnqAfSugRkf5BkkZySKVaaqJcpeKqRkk4shjh3glt568A9fyqwPtUY2rEI+MgBclfqR3qyv7qDaSQJieR1x3IP5cd6cYbnYsm0mPJxv9R2B68ZpqKSONbGTJKYriNbj50BP3lB2kggED15+tR3G5irDa6MCdw57f5Htmi4wxYHd17jPT3pItohKoeWPXHpx+ec0kibt6GdeQtc2M8aKXYQsyKoyT+H41yx0XUhE0htW2KMscjIH0612ciuCrbh8wzgEjI44/SrPmuLdVCrucdB167eK0jUlBe6aQqcpl+Abu3tYNSe6mjihzEC0jBRn5+K65PFGi+ZHD9ug82XuGwoPPVsY/X0ryC6jlfUbiOONiRK2EVff0qaHS7phuYBeM4zzXf7SKV2zs50lqe4RSKYxLG6PG3KkHqMZz7inxyERMoiBz/FkjB9ua5nwA7yeHXilw3k3DovyngYB/Uk/nXTso3fMM9gRkf5H4VoXcaqDgc5xng8ikZFJwXbp0zgcen+e1SAr5aIOeTkk4wOp4pjBSdyqeG4zTAjOEKHGSMHJ4/z2pAomO4lQOef/AKw6dKcwaRQGLNx3yM4pyjBYcZIx16jPFAE5QYHbP4U3cVQZbI9amAJUZHzdPTAqOTjHbnrTJBQWUqNpUYzil2sm4kEHqMUuwCL73Ocg9hTgBuwAuemWPPWgBBgsS2QDzxxQSdgXOCp7n/PanHBYAfKO/pUZDrnB+XOM4/CgoQrncRjp0xUbIQ6Pux7jjPp/Sp8KMFc5xxn/AD9KpavETo90hGMxE8Dt3+tTJ2VyW7akb69pSEo2pWe7OGVp1BBHPTPB4q4rJNECkgZW7qc8eufx/WvLTptqzsn2ePeM4G3rTodLtEfzIRNbzE/K9u5UqfbmueOIT6GCxC6nb3k6JeSsVVwBgtjqBx/MVmTWi3V21xC6wg7STj5uMdDmq8Nxb+WIp7l2ZFCGV1JLkdz71Ol3b+QY0cls4DvwCPYVyOPvNrqZRrSjJtEc6Kkh+YnJxyarq7+YY+gVsHHepHMhZSH+Y+qjiopcRSBmYMXXuOcjHH5YrLlsjnJV8ksAckewyeKtRx5hZMZZRlVyDkev4VXg5JI4ZunsO9X5I5HtlkjChlGeWBP4fyxVxjcpM52eUrcqmwZJ2jmtSxxIvnebhD8yled3fj8CKjukt9QO8gQXMfzFAAA+30/AVEbyWZBNCAMnlSu3aT2wKzaUXctLS5rqryvuLMoxgKSfX/J4x+FXGmW2tsF0QYPU43cZ9P8AP41gx6lKJNoCsQeSG4Pr/Kobm/WO+YSbUyNymToVIz7+lXTSm7XOjD01UlZstSGKd/3R6Ng4OcHPT261HKzwrGwKFVPGB82PrnrxUdqp8tpQ6COQjAc4HPrnFPuHDfIXwCRgAZ68YzTas7GNaChNxRTkkmZuPmHtUU8zKUCrgIDgj6k1NMrFcAMpHfvnt+NRBxIihzhtvPv6fSmYEISFo5ZYYhGHcsyjJwTycn/P4VU8tpEDEBmz39O1WgrQuxckK454/L/P1oBjZTlhliMZGKY73N3wKZUm1RSSsYaEgMfUMP6fpXYHodx5+uB715lcanrGmXofTlcpKitKFi3hiCeCcE9+x7+9dr4d1xNcsGkeJ4rmEiOVMcK3OCM/Q8dRjHPWu2jJSij0qbvFGwQu5guD8wPGcdeP6flQNwDMCMjrxg//AFqftOPlIYgElm59aRlJJUZPf0+tblkG4EHaPnx97jg0bXV9xYEY5PpTgcDBOWA6DBzj+VCnfGNw+Xtz2/zmgCYtgBgBv+tLgtgH5guenFIAAhLg5A4/z6UoOCOOMelMkkXBAIIAHvSBiNuRx34pxUtgrgj/AGu9OcANz2NACN85BwPce9NeMnGBgHjn/PtShienA/nUm8kZJO0cdO1AEODs2ja3+en+fSobpQ1nMGxyjA8c9Knc7Y3LMqp948Dp7/lXG6n4ivLqR4bCSG0t+nnSRF3b3A6AfXJx6VnOcYrVilJJamPeQnzjg/dPHGDxTo1LoMK3mAZIA4b/AD3/AM4u3d4HUvAI5GyG5OCM+2KyhqN1C6uW8rBz8oBx+dcWh5trMvx2oAVWXc7HAC9z/hUslusi7uPl7YC4HTp+VVbe8En+kBgCD8wI+79PbrVmS7eWNVBwCOG7mnoBLHukDIu0xZA3dM++aiZTKmzec5wqkDqOuD6f/Wq5EClrtVgBjAqEwSW/zAYweWz0qZR0AjjljicICWPT5eSKuRFpYyHaRT35x+v0qg0SKzzqVEY5BxjB9KvWWZRgZC9cjj/Pb1rNbgV5LPDo6lWww3K2M4/rV77LZBdsrw7oxyARn16f570wQAMPLjCoQ2cepB5x+NCBInIk2fd9enX6/SqUbspCwWdkSWiDsFJJEan5R0/iNMuJo3JSMupBwqseR/nFaJk3qyjdvA+XPBAx7j8qy0h3XrRSKhTkneMEY4wR7nt9aco22D0CaHy7dvMibbIOucZ57/l+dUXiDweW/VTgAnp+n1rSuDOsbFpRKMZbcOvP6dKzWkG8iRApJBA7Efj+f50ctiWVZJFEYD9cYDY64/rUCDOMkMG74qxcDeFYLjjIHXHtmm26mKIyKXwwIXjH1P6YyKmwiORk8vyQ2dq45Pv/APq/SoVj3YyMY4/KnSYZ8jOcZ57+tSQoxcKR8p4PJ/OpYixb3SW9lPK67vLG4Adx3/xrofCE63unT3SQ+UGkC9c7senFYUaGEbUGd3GMfeNdXoEZ/s7cVJVpGZSfThf6Gqw0V7TRHdh5q3L1NQHCs4P0XrQ4yRu4J+76EUrAK+NoGAd3+fpQ6u5BAyR1z3r1DpItp2hhjHv/AEpBuVmwuc598j/Cn+WCgOcAds5z74pJcKcbgc88D3oAnKk9gMD1NJtBIOTu9uakONoK884pm0gnoAfeqJHpuI2+nGOlI4LFc4J707LEA9h14oTdjlAcc80gEQEjBwuDjHNAXAwRz3I705SUbCLx9aXJkVgT0Gc0ARyKJY2Qj5XBBB9OlefXE0InuLYKzmBtrE4AB/r0r0TIGSwGOpOcD8a4XWLqyur2drKeOaIt8zxEFS2O5HWuPEx2kjKtblu0ZBizhi3LdCvT8KY9u7ggnfjjNRvfwWsmEYyf3lVuP/11ai1a1liAJEZT+F+v/fXesLK2pw2uUliMEockMMHKgdR3FSHCsNmdj9DnrVhb0arb+atsLfB28OG3GovKkjjeNijn+AeYNwP06n8KBuNnYvQOVjDEjJGNvar4k8yPfOcu3TIxwOOPxrKjnDH7/WrsUyciRSRjkjnPvVegCeUrR/ZtrEE7l9Swzx+PT8qs27mKLykTDHklRz+fpSTyLJGqxLjAzjvURYhvMC5JHz/73r9OKzasxGhCQ7CEMMknhWyTn19anVIIiocpuI+UDoO/+RUWnK3AKnDMpwACB8w704IVjkBgYkKenBPv9BzWkdyuhDcqIzhZAkinhhyfzHBHFRvbyNEo8wIxGWIHBPoM+n+PrVyyspGJlCqQvKg9sEe9VpLmZpHEykAtxt78n8hT3EUvtMqqI5SCCRkDPPoar3gDTk44b5uDng/zqxtSdHbcdyHJX0Hr+gqvMjGPLKx2jovXbn/9X51LQiqsUkkiRI2QeOeeM/nVq8TyyQPkU8YI6DpzTxE0MZeOPzfN+RMjGFI5P6mortGjcAElDwcnpn3rBy1G42jcqIqNJhiBtyGXv6U+UMRlNoKKQMnjPb+lVpCybjt9Bz2qMXBGFYbQe/pTauiUaRlkSFGfbvK5O0Y5HXGay7fV9Xsp2a11ORYic+TIodcZzgDt9RTnuHeSPfkqAQDnOKpTMvmZUkEnBarp80dUaKbTvE9G8OeI01yMrNC0N1Cg3qp+Rh0yv+B/XrW4GBCjk4OMk/p/Oub8Faf5GlyXT8tcEBcf3VOP8a6IZJ5Y9uCetehBtxuzvg20mwkwrsSevPFAI8rcqtnv65prAMpPRx396XcAQ3bOT6VoWWjnoSRx0x0NMZRvOM4z3FT/ACtnIwcduKYMBh78AZ71RI3BBxmpOijqR1wBxTQcrhlAGOnpQ3yqTjjvz2pAHHBOAT29KQnK4PQ9zmnxmMcscA4Ayaa8YViuTnvmgDzbxrrMuo3smnw3GNPjYBhEeJG6nJ7gHt04z9OahBto5I4gBHJwwHU46c10Xi7RG0zUzPApFvcHcB2VupBHT/PtXPAsAAwAC9SO1eZUlJytI45uTdmRkbeRx600n5iSBx2zVrarj90wkxydoPH4Hmq54zkmlcxI1mb0+lSLK2dwbBxjnmmFOflwcdiOlRjOTtBzjnincqxo/aFlIKswuF5brhv/AK/rVuG/ePHzdR3HSsDe6sGGVwRyODmpXnLL5iAjGN656H1+n+fSiw7XOzsrxZFAbJzx0qZ8W5Vh3B3A8gj/AArjoNQ+zOPmwc55rpI9Vt5rTfLIF7DAySfQUp7BytuyOitWeOLzoEZ1IzgH05549R/KpWKyTkFtoQnzCB0Gf58Gse01OOXS2ZFuVKs20kAYIJB7+1ad1OlxsKEBHVXJHQkjrQuZblypygryRZ85io2Qo6DkBMZUdfTmqUzmZWcnBK4Gf6D/AD3qaK134ySo2k4x1/D86kNqWt5QTtYAEdeoHJ/lWsUzLcwJWkhO5FyCQGXGOh4Ge1WYmjuR54ZtkZ2uD3z2/EUk0UnnLEkZIc9Txj/63WnurJGsKKdn97rn3NRLsIx5L2eC/lV2ILOdg2j7v8OMDpg9v51duZRONmMMccdhRP5ihsMQB1XPeqEqPyEBODjj3rGfvWVtjerWVRJWtYjus78twScnPY/0qqFB/wBZkAH5SF/T681oNtuVRZAQxX5jkYJHbPr3/Oq5ZY5GjnjVlz8rAfMv49/xpxOdqxWRPMQBd4XOQPephaNITu4fBIb1+vpU0UkCS8HaA2GDDBFWodkcx3ZIxy2e2auwFjwNFqcN7dwTnNmgzjdwHJ4K/gD+ld0qgDLYCjrxg8Vm6DZLHafazhnmUYPBwvbB9/8ACtN4/QDAP/6676bbinI9KF+VXGbME7jk9/alxhiuW9MA96RwEQvndxjA7dKVCMqePlwCK0LLQ67ec0u0cjZkeppwAYHBJGcDPWjkHOetUSN8sdRnjuBSkZX7oGMZAGad97nJyaRhnO3g46mkBEFYDKjk9Tj+dOXJ/i+Xv61Iowg+tNIK54PXsaAKGtQ2E2lyjUW2W453DqD2K+9eS3SQtIVtpCUyceYoVj9RkivTfEumT6hZboSSyLxEeh9ce/8Ah+fmhgaJmVowTnqeorzMTJ89rGFXcpPCyANgjPoOlNO85aR1YD++Mk/yNX2Mf3UQ56k56cdqrSBnYAjIx0A6e1YKRhchMsW0cyBmJ3Ajgfj3/KnRwq5IWSMgHO7djPtzipGtgU3FsH0I7fWmquxxgZz0NVzCBrC4J3GGUrn723OajFlPvBWIk/3SCAfapgqFdpwnGQOtL5S4OQMk9uc01JjvYry6a0ZVJInhLfdDjr+PrUclm9m8chDPD90k5+QnuK0oGlhXCn5DyVIyp+oNWfOi8tlEYJYYaBuQf90nr9Dz6Zp87i7o1pVEpXNKxu1FosQWMDbgYbG09h+n6VrWUiGNZGDvFIMhguduPl6deoNcjp32a3vNgeUwlvmTdnGO3qDXYxSRpCDFtEaEqBjgDg9Pqa2507I6MRXjUhyo1I5Lea2EaSHg9iQeP/1VZcrLER0ZfSsl1DhSrhZMZzURu/JCmUt5nUY4/M9q15kjiuPdDj50xM2cSL6evHTPT86jV5ECIzrs9SwrPnLMWkYfMwwDnnio2k8w9MA8fLnrmsXczuT3SRguIzvcAjGMe5rK8xpImilOHHGcY3DuKvrKAwZ1JyOQV/z6VTuYCZ967gH5yDUyS3B7FecFghLYKnnbwfempKvmDexPPXrQySRsC2eDjGOTUktqQxw2QehHQ1lexJBcxYZm7E5NNYs1h9nJfDjG5TyB6f5+lWZp4ViXzpMSE/MuCSfeky3lIQoaJv4l607talcskua2hY8KX17oupx2gleWwlcRsjc7CejD068//qr05hkJgZ5OBjp9a4zwzpTS3H2yQEwxnKEjgt7fSuyTk8gdPTNd9CUpRvI76TbjdkZiHUgZzxmmkhgrAYxzwakJDt3BIJ46iodobIHKkY9sVuamooO0bTgg4z60x14Gccd161IRuClPvZqORVJ7Aj9aogU9TjPTvQFAwFIyOeuaRTgDaOg+lK6EgjqDyAf8aAG4yrAHg+nejazHPBAHUUoRsHOcU12bao3A4NIYj4Qdsd8jpXm3iTVrO8vG+x20TEcNNk/OeOw/n/hXZeKJJj4emS3EnmOdrGNSSF6np9MfjXlowGIKHyyPof61wYqf2TGrLoPDkqDtK54Yc9aSRRsHUsRxnsKjiLI7bY1bOfvZ4/I1a80tFgQwnHOQG4/WuFnPYqIm2PIdg+f4aYCwYgnqNpHJ/OpiQrZaIYJJAUkfqc0u2OTeyhlbjanDfmeP5VSYtRBFlSShAAzjt1pkQAB+XIH51aW3VVErlETIXc+QOf8AJqwbQbM+fHtbnIBOf0+tPmQ+R2vYhCqYNyqR82D3/wA96q3YmDmJbYPC2ApAPzHAzz2PXr6VYeFoWJSVJVIxnLA/qKRWYKzFSijuOcn0Az/hQpJamlOyle1zHuw1tdEsTkY2yg5P0b1H6/liup0i+F9pz/MVlU4VV7nHOD6cfrWdcpH9mlaOMzuoGFIznJ9Bz79a6nwl4Vf7HNeXRMImUeUicbT13f8A1vTPXNawbqKy3NFT5ldjmuow+UBabb05Kp/SoUczKwm4cnrnIHqa1GiezIgvIgCekqDAIHHQYH5isa+1bR4Lh4QZyVyGA5x29qqE25cttTP2Mn8JC7FcbA5x0/OkdHDAqCB7D+daZt7OWJXWRiuAVIHb880TTwCNVSMmQdGXAP65oc77GTi07MzFOAA8e4kY696S4EihSpGeM5GanN8y7x5Kc4AJHNIzpNDslVoiMAMrHGPQipd2idClcMkjjkfMMlR2NMmvEhjjwC0hUBR06Y7097dlkOR/wLqKimsmmnhaF/u8FDxn3B9azi1ze9sa0FBzSnsUWlee8UbE8wpt5Pb61OsMsEHlKVbaCT2wT7VuWukiC2Mkm0zSYyAfuj0qpfhbWxeSKMytgBl9Pc+3+Bpzqcz5InRXqJv2cNjrPDFqkOkoY72a4EjF28zACN3AHb6ZPr3rbQbeS2ehyOlZ+gTRXGhWLxqqBossoGBno36g1orlSQBnt3r1YppK5qthvBcnueme1PaNTypxggn0NNY7OMAfShflJwSR25qhlld4bAOT/SnqBknknp0zRJyuMcU0A7lAI4GKoglA2qQQenBpBtBJz2GKNx3b+vHFMwqvjbnPU/jQApJwVPpxj1qMEKq7iOucmpio3BeVz+NIwALDaBznp3oAh24ODj+QNYuqeFLHUhvRPIuTzuXofqK3iAcKSPelI+Ud8frUThGas0JpPc8rvtAudNfEyME6B8ZDf4fSqMcRL8EKOx6V3PjLVbiGCK0hYxsR5jsvXHQYP55+lcWbyOCBmkgaZmBUoo4Pbn0rx60eWTjEw9mnLlRWngVT8rCQ7chgP1piIQhcgYByR3//AFf5+skt6txHvFuI5Fxx2A6Y681WXzH5GM5JIrPVKzIlFRk0S3qz3ywRW21mRN7w5x6gHJPP+fWtKO0FtYRQSyxCQsWxuwOew9f/AK9UoFaFnkdtsSDcxzkYqlYQfbpHub9mkDnO30Hp7daumpVFybJHoUo+1hy9Dca1MfytsJPO09/eqNwjdAMAdAa09PtI4p4BPLIy7hGiFiw5479P/rVoTaQu95D8sa8scZ4qJ05Rkluc1ai6bSXUqeF9COoXJluUxCvUcjPt/L/Ir0qMJsAI4Hp1FUtHs4bHS0VI9nmHceex6cn2xV1E+XOMjHrjn1r1qFPkj5s0jHlViNreKeIxOoYZ6GuS1jwTZSztexxPJkhnQOQSK7MKeS4HqOaEJGFxjnAOcU6lJT12fcu7WxwDRTW64VVaMcBBxj6elRSIYmD7iUPIP9CPWup1/Trg2Tz6aVEo5aLjBHfGe9Yq28r2yx3W3zSMMRg4546f0rzFCdN2kctSn7vM2UJDGDwvOcjPSonkD4ynB7Adv8ipVUMj7lIKY3kDIx/SrhgjS285G3Docdz16Vvc5Tn72J1AkRj0wSD1HaohO8FiLwqGZByMdecCti4h3W7AAKW+baaz44FktpoHbbGyHLN0Hv8A1rnk1fU0p251fYt2GttKUS5twiEY3qeAfp+dav8AZskpMaBiWOcr/Wn+F/ClqtkLm6f7UkwDRDlAF9T711YRIQI41AUDoK63hVOzWh3VadNv3BgDbIyfv7cEgdTjmnMDv6jOeQDQBlcAjnue1OztXB5zzz2ruWhRFIiq+GO7gEce1J0JbHQccdqV++AO+f8A6xoBJAOM+/pTAtSH5uFIHWpAjBMkZz6jr7U37ikc09VyFO4CqIGEfKVK/NTSeMEAGpiARjafSmDKA5AJ7DHSgAAxj164z/n/ACKMnYeeQetB3FcluDyMClJUgEt0HagBhXd8yKevI9qFBC8kk5/CnD5Pun9e1MOSVbrgkcGgZzXiTRL2+na5gVX4AUFuVGO478/zrhrjTL+0YrcQyAcjcVwM4r2IN2cD88UnlLNIV+Ubh91u9cc8KpNtMzlTu7o8US1YuAAOAejD0zVmO2I5Kn613/i+CGDT4jHDHEXLBtiAFhj9RkiuJt0ZV4BKtnCjua4qlLldjlmuV2JFtPPsrmH5R5i7Q3TBqtLoN9Zxo9pcwzEjBVhtCj1HXNakEF3dAJbwSyDuVQ4HpWx/wjt/9jLu6hwQAm7Jx3z29Kzgqy+BaHTRrzhG0UUNEtg9ykSR+bdk481+ijv/ALo/Wt5okudRTR4WbbEfMnYcbh3/AF+X2qe2s4vD2kyS7t9zLxuIzz2A9hyffn2q7oVk8VibmXc0843bjySvb8TyfxrspUbNc2re5rHmfvy3NJ1VV2kcdAD0qF2z8nXGc55FSvzGR1PQ4qMooLMcE47DpXoARh2UAduy56VKr5Ug59CAaaqAHJ49ADUpwEPI56YoAjLkhuBjpXNXtrJaXZdUGGyAccGumOWYnAwBjGOlNlhSaMq447ZNYVaXOtNyKkOZHFMAN+F3F+GPUk0QRb0MYfBY9c4210cWjrFPukIZVPyoB1+pqc2NsCpMWPpx/WueFGbV2c6oyONmW4V5Vkj8zbw2D/h2rOdWJGwn5xwMcivQm0yxZtzQ7j05Y/4086ZZPtH2WHKj5cDg80p4WT2Y1Qlclht44USGNQqIoVVXgAAcCn4ClSCuD157UjIxPTJU4zSZA7c4613nUMbAOcgr2+lIFDEAkbR7U90IHJzjrikTLIMDoeTQAx0K5VTj6dDSuAAON1LjJK9h1NOAViAeOMmgCcMQM8cHt3p4lYrgLnPU+lR7SrYPAB529KlJBA45z1PaqELgk46OeOD1pT0Ukdc5560zJIBGMjj60pdiBwNw5wTQAySNlOTnihS0eCACueKe+7J2sSCMfT/ClCkKMghPrQA3jfkcdTzTUz1xnPOadEQCwJIB45FOAJX1xwM0ARs2R0z6ilRfnUqyg9DnjFPKbzhRnPtTFBGcYB9e1AytqOn2+phI7jqh4A98VXtvDem2sgbyjJjo0hzj8OlX5jsUMpyRjNTpiQlkOM/w7uhrP2cb81tSeVN3sV2AXICYGMYxTiAI954AGeTT2ADZAyfSsHW5bm9kGm2wCxMMzt3YHog+vc+n1onNQV2UUo2/4SDVzJgtp8Q+UdmGeW/E9PYZrrUwYzjrjGD2qrpllHY2wiADOw+YjjnH8u1WypReVOB60Qi0rvdlN9CNss24AdNtIXLLt4z60uOmDyTwPXikkBzkY9zVkjdo+QKSM9sU4qW6gbvaowCXHoPSp4UVyW3fJjODQANGyMoDZJGeO9NK4IGBnpmpnQdc446//qpnGQec57GgCMplieuMcUhG0jIwo9utJIAW59eKQSMx2tjg0AHLHccZzjmlChSG5BxmlRwGxkk98jjNLkkDJxikA7yxgg4HcGoVUnBb7h54PpSs/l5GevTNNX7mQcqfQc0ANYfMckkdBUeGDccDGcjv71IVUgD164prLggg7T/+qgBWTaCDjHWgMwXAUEZzx6UwAMRkgZ54pzAFc54I4x2oAubEc5yfxphUggr07intuIz6nt2pgYgkbuenNUSPLsr7htz0wP5UEtw23qeoNIqsMDIHc8UrEbMAN1x9KBi7wMnGNx5AHSl4WArnHcA0rfMvA+Yd6Yrk4Xg8Y24oAfjg4AJFIrMGJIHHrS55yucjuBnpSMpMQyMjOMjvQAHKglmYE85pgUeoP0pxB6dRg80hUYGR82f50AMddxZc5yOKYAIuEVscce/rVhsAc4z14PWhUDAEjkUAITuAwMHjqMEGqUVk8epSXLS7wT8seMYPrn6VfcBMNgkc801lYvkDGeQTUuKdrjH8lAfQ9qfklOCOvH6VGobgsPvZpy52hCue1MQw7VfGeMdD2qORcnjuOhqVzggEZFLlNxJzkn1oGVXA3jb16Ej1oRijFRznvjj3qZo0ZzhuTz7VGqkjBGCOhoAmEhI2YH1x0pEzJGfTNPA47ZwOKRQBgLtwf50ARmNdpA69TULIScs3I7CpmTYME/xfnTWUbCp4780AQoNrnJ45/OpCW2kEZBPNBVe3X6dadwG6A560AMzv3ccY79qR8RxsF7Hv3pzgbjjOe2Ka+CPU9h6UgERjIcttDAdMUpCuW3EnvTdmBznp27UqZOTn6CgCLG18gMMGnNncO684p+3Py4G4U3aeMlQBnA9aAP/Z",
  "imageHeight": 256,
  "imageWidth": 256
}
