# Supplementary material for: Deep-broad learning network model for precision identification and diagnosis of grape leaf diseases
Source: Front Plant Sci. 2025 Sep 10;16:1611301. doi: 10.3389/fpls.2025.1611301 (PMC12461735; doi:10.3389/fpls.2025.1611301)
Supplement: Supplementary file 1 [file DataSheet1.zip › B_r00017.json]

{
  "version": "5.4.1",
  "flags": {},
  "shapes": [
    {
      "label": "leaf",
      "points": [
        [
          113.58648111332008,
          185.65407554671967
        ],
        [
          117.76143141153082,
          190.42544731610337
        ],
        [
          132.0755467196819,
          209.7097415506958
        ],
        [
          144.60039761431412,
          222.03578528827038
        ],
        [
          148.37773359840955,
          221.0417495029821
        ],
        [
          168.65606361829026,
          227.00596421471172
        ],
        [
          173.02982107355865,
          227.20477137176937
        ],
        [
          171.43936381709742,
          216.46918489065607
        ],
        [
          182.57256461232603,
          215.27634194831015
        ],
        [
          190.32604373757454,
          213.2882703777336
        ],
        [
          188.13916500994034,
          206.92644135188866
        ],
        [
          185.55467196819086,
          201.35984095427435
        ],
        [
          195.2962226640159,
          194.79920477137176
        ],
        [
          203.64612326043738,
          190.02783300198806
        ],
        [
          200.4652087475149,
          183.06958250497019
        ],
        [
          195.49502982107356,
          179.09343936381708
        ],
        [
          205.6341948310139,
          171.14115308151094
        ],
        [
          203.24850894632206,
          167.16500994035786
        ],
        [
          200.66401590457255,
          163.58648111332008
        ],
        [
          208.61630218687873,
          152.05566600397614
        ],
        [
          204.24254473161034,
          146.68787276341948
        ],
        [
          196.88667992047712,
          145.89264413518887
        ],
        [
          202.05566600397614,
          129.19284294234592
        ],
        [
          197.28429423459244,
          123.62624254473161
        ],
        [
          193.90457256461232,
          123.62624254473161
        ],
        [
          193.506958250497,
          104.14314115308152
        ],
        [
          185.3558648111332,
          104.14314115308152
        ],
        [
          178.7952286282306,
          105.9324055666004
        ],
        [
          176.01192842942345,
          107.52286282306163
        ],
        [
          173.82504970178925,
          93.8051689860835
        ],
        [
          166.6679920477137,
          95.39562624254474
        ],
        [
          163.88469184890656,
          88.83499005964215
        ],
        [
          160.70377733598409,
          77.90059642147118
        ],
        [
          154.93836978131213,
          79.0934393638171
        ],
        [
          150.16699801192843,
          82.27435387673957
        ],
        [
          146.389662027833,
          70.14711729622267
        ],
        [
          144.00397614314116,
          65.97216699801193
        ],
        [
          139.0337972166998,
          67.56262425447316
        ],
        [
          136.05168986083498,
          67.56262425447316
        ],
        [
          132.8707753479125,
          54.838966202783304
        ],
        [
          127.50298210735585,
          46.489065606361834
        ],
        [
          124.52087475149105,
          33.96421471172963
        ],
        [
          122.73161033797217,
          28.79522862823062
        ],
        [
          119.15308151093438,
          34.9582504970179
        ],
        [
          113.18886679920476,
          55.43538767395627
        ],
        [
          105.83300198807157,
          59.80914512922466
        ],
        [
          96.48906560636182,
          58.417495029821076
        ],
        [
          90.92246520874751,
          71.93638170974155
        ],
        [
          89.33200795228628,
          77.30417495029822
        ],
        [
          84.16302186878727,
          74.12326043737575
        ],
        [
          79.98807157057654,
          73.32803180914513
        ],
        [
          76.2107355864811,
          73.32803180914513
        ],
        [
          73.62624254473161,
          80.48508946322067
        ],
        [
          72.83101391650099,
          86.64811133200796
        ],
        [
          65.27634194831013,
          86.25049701789264
        ],
        [
          64.28230616302187,
          88.6361829025845
        ],
        [
          63.6858846918489,
          92.21471172962227
        ],
        [
          62.09542743538768,
          98.5765407554672
        ],
        [
          49.37176938369781,
          92.41351888667992
        ],
        [
          46.98608349900596,
          92.41351888667992
        ],
        [
          44.40159045725646,
          104.14314115308152
        ],
        [
          43.20874751491054,
          110.30616302186878
        ],
        [
          35.65407554671968,
          111.49900596421472
        ],
        [
          38.636182902584494,
          129.59045725646124
        ],
        [
          27.105367793240557,
          133.96421471172962
        ],
        [
          31.677932405566605,
          147.8807157057654
        ],
        [
          26.707753479125255,
          152.6520874751491
        ],
        [
          30.683896620278336,
          159.80914512922465
        ],
        [
          24.12326043737575,
          168.1590457256461
        ],
        [
          31.280318091451296,
          178.89463220675944
        ],
        [
          31.280318091451296,
          181.47912524850895
        ],
        [
          29.292246520874752,
          183.66600397614314
        ],
        [
          35.05765407554672,
          188.6361829025845
        ],
        [
          31.280318091451296,
          197.7813121272366
        ],
        [
          44.99801192842942,
          204.54075546719682
        ],
        [
          47.781312127236575,
          217.46322067594434
        ],
        [
          57.92047713717693,
          219.05367793240558
        ],
        [
          72.83101391650099,
          217.86083499005963
        ],
        [
          75.8131212723658,
          220.64413518886678
        ],
        [
          88.93439363817097,
          209.51093439363817
        ],
        [
          103.24850894632206,
          194.00397614314116
        ]
      ],
      "group_id": null,
      "description": "",
      "shape_type": "polygon",
      "flags": {},
      "mask": null
    },
    {
      "label": "Black_rot",
      "points": [
        [
          115.77335984095427,
          67.76143141153082
        ],
        [
          114.58051689860835,
          65.17693836978131
        ],
        [
          113.38767395626243,
          62.194831013916506
        ],
        [
          117.56262425447315,
          62.194831013916506
        ],
        [
          120.54473161033798,
          62.393638170974164
        ],
        [
          121.93638170974154,
          66.76739562624255
        ],
        [
          120.14711729622266,
          68.95427435387674
        ]
      ],
      "group_id": null,
      "description": "",
      "shape_type": "polygon",
      "flags": {},
      "mask": null
    },
    {
      "label": "Black_rot",
      "points": [
        [
          120.54473161033798,
          75.51491053677933
        ],
        [
          118.95427435387674,
          84.66003976143142
        ],
        [
          119.74950298210734,
          93.60636182902584
        ],
        [
          128.09940357852884,
          89.82902584493043
        ],
        [
          130.882703777336,
          86.64811133200796
        ],
        [
          136.05168986083498,
          85.65407554671968
        ],
        [
          138.03976143141153,
          85.65407554671968
        ],
        [
          137.84095427435386,
          80.68389662027833
        ],
        [
          138.83499005964214,
          76.31013916500994
        ],
        [
          138.83499005964214,
          73.92445328031809
        ],
        [
          135.65407554671967,
          70.74353876739563
        ],
        [
          133.26838966202783,
          70.54473161033798
        ],
        [
          131.47912524850895,
          70.54473161033798
        ],
        [
          128.6958250497018,
          74.12326043737575
        ]
      ],
      "group_id": null,
      "description": "",
      "shape_type": "polygon",
      "flags": {},
      "mask": null
    },
    {
      "label": "Black_rot",
      "points": [
        [
          159.7097415506958,
          95.39562624254474
        ],
        [
          164.48111332007952,
          94.79920477137178
        ],
        [
          167.06560636182903,
          97.58250497017893
        ],
        [
          165.07753479125248,
          99.96819085487078
        ],
        [
          161.89662027833,
          99.96819085487078
        ],
        [
          160.10735586481113,
          97.78131212723659
        ]
      ],
      "group_id": null,
      "description": "",
      "shape_type": "polygon",
      "flags": {},
      "mask": null
    },
    {
      "label": "Black_rot",
      "points": [
        [
          94.30218687872762,
          101.1610337972167
        ],
        [
          102.85089463220676,
          104.14314115308152
        ],
        [
          100.86282306163021,
          111.49900596421472
        ],
        [
          98.27833001988071,
          112.49304174950298
        ],
        [
          93.50695825049702,
          112.49304174950298
        ],
        [
          91.32007952286283,
          109.51093439363818
        ],
        [
          92.11530815109343,
          105.53479125248509
        ]
      ],
      "group_id": null,
      "description": "",
      "shape_type": "polygon",
      "flags": {},
      "mask": null
    },
    {
      "label": "Black_rot",
      "points": [
        [
          73.2286282306163,
          142.7117296222664
        ],
        [
          77.00596421471172,
          143.10934393638172
        ],
        [
          80.1868787276342,
          146.09145129224652
        ],
        [
          79.78926441351888,
          149.86878727634195
        ],
        [
          76.01192842942346,
          151.65805168986083
        ],
        [
          72.03578528827038,
          151.65805168986083
        ],
        [
          70.84294234592446,
          149.07355864811134
        ],
        [
          71.83697813121272,
          146.2902584493042
        ]
      ],
      "group_id": null,
      "description": "",
      "shape_type": "polygon",
      "flags": {},
      "mask": null
    },
    {
      "label": "Black_rot",
      "points": [
        [
          37.24453280318092,
          178.6958250497018
        ],
        [
          43.20874751491054,
          185.0576540755467
        ],
        [
          47.38369781312127,
          190.22664015904573
        ],
        [
          52.155069582504964,
          188.03976143141153
        ],
        [
          52.155069582504964,
          183.46719681908547
        ],
        [
          51.35984095427435,
          180.48508946322067
        ],
        [
          46.389662027833,
          180.48508946322067
        ],
        [
          43.60636182902584,
          178.49701789264412
        ],
        [
          44.60039761431412,
          175.51491053677933
        ],
        [
          41.41948310139165,
          174.12326043737573
        ],
        [
          38.039761431411534,
          175.51491053677933
        ]
      ],
      "group_id": null,
      "description": "",
      "shape_type": "polygon",
      "flags": {},
      "mask": null
    },
    {
      "label": "Black_rot",
      "points": [
        [
          39.82902584493043,
          199.57057654075547
        ],
        [
          43.60636182902584,
          195.19681908548708
        ],
        [
          48.57654075546719,
          194.60039761431412
        ],
        [
          50.16699801192843,
          196.98608349900596
        ],
        [
          49.769383697813126,
          204.54075546719682
        ],
        [
          46.98608349900596,
          204.93836978131213
        ]
      ],
      "group_id": null,
      "description": "",
      "shape_type": "polygon",
      "flags": {},
      "mask": null
    },
    {
      "label": "Black_rot",
      "points": [
        [
          96.09145129224652,
          195.39562624254472
        ],
        [
          100.46520874751491,
          195.19681908548708
        ],
        [
          102.85089463220676,
          192.41351888667992
        ],
        [
          102.85089463220676,
          189.63021868787277
        ],
        [
          98.47713717693837,
          188.23856858846918
        ],
        [
          95.69383697813122,
          189.0337972166998
        ],
        [
          95.09741550695824,
          193.20874751491053
        ]
      ],
      "group_id": null,
      "description": "",
      "shape_type": "polygon",
      "flags": {},
      "mask": null
    },
    {
      "label": "Black_rot",
      "points": [
        [
          116.96620278330019,
          165.77335984095427
        ],
        [
          121.7375745526839,
          171.7375745526839
        ],
        [
          127.50298210735585,
          169.94831013916502
        ],
        [
          130.68389662027832,
          167.16500994035786
        ],
        [
          132.67196819085487,
          163.9840954274354
        ],
        [
          132.67196819085487,
          160.4055666003976
        ],
        [
          127.70178926441352,
          157.82107355864812
        ],
        [
          123.12922465208746,
          156.2306163021869
        ],
        [
          120.54473161033798,
          156.2306163021869
        ],
        [
          117.16500994035786,
          158.41749502982108
        ],
        [
          116.17097415506959,
          161.00198807157057
        ]
      ],
      "group_id": null,
      "description": "",
      "shape_type": "polygon",
      "flags": {},
      "mask": null
    },
    {
      "label": "Black_rot",
      "points": [
        [
          136.05168986083498,
          207.7216699801193
        ],
        [
          145.19681908548708,
          214.48111332007952
        ],
        [
          147.98011928429423,
          211.89662027833
        ],
        [
          153.74552683896619,
          212.69184890656064
        ],
        [
          153.54671968190854,
          205.13717693836978
        ],
        [
          150.16699801192843,
          200.56461232604374
        ],
        [
          147.58250497017892,
          198.17892644135188
        ],
        [
          142.8111332007952,
          198.5765407554672
        ],
        [
          138.03976143141153,
          198.77534791252484
        ]
      ],
      "group_id": null,
      "description": "",
      "shape_type": "polygon",
      "flags": {},
      "mask": null
    },
    {
      "label": "Black_rot",
      "points": [
        [
          129.88866799204771,
          184.66003976143142
        ],
        [
          134.2624254473161,
          183.8648111332008
        ],
        [
          135.25646123260438,
          180.48508946322067
        ],
        [
          133.66600397614314,
          178.29821073558648
        ],
        [
          129.4910536779324,
          178.29821073558648
        ],
        [
          127.50298210735585,
          179.68986083499007
        ]
      ],
      "group_id": null,
      "description": "",
      "shape_type": "polygon",
      "flags": {},
      "mask": null
    },
    {
      "label": "Black_rot",
      "points": [
        [
          150.7634194831014,
          197.38369781312127
        ],
        [
          154.54075546719682,
          198.17892644135188
        ],
        [
          156.52882703777334,
          196.98608349900596
        ],
        [
          156.92644135188866,
          194.60039761431412
        ],
        [
          155.5347912524851,
          191.220675944334
        ],
        [
          152.95029821073558,
          189.63021868787277
        ],
        [
          148.77534791252484,
          190.8230616302187
        ],
        [
          147.78131212723656,
          195.39562624254472
        ]
      ],
      "group_id": null,
      "description": "",
      "shape_type": "polygon",
      "flags": {},
      "mask": null
    },
    {
      "label": "Black_rot",
      "points": [
        [
          171.24055666003974,
          206.52882703777337
        ],
        [
          175.01789264413517,
          207.7216699801193
        ],
        [
          177.60238568588468,
          207.7216699801193
        ],
        [
          180.38568588469184,
          207.52286282306162
        ],
        [
          178.3976143141153,
          203.94433399602386
        ],
        [
          172.23459244532802,
          202.75149105367794
        ]
      ],
      "group_id": null,
      "description": "",
      "shape_type": "polygon",
      "flags": {},
      "mask": null
    },
    {
      "label": "Black_rot",
      "points": [
        [
          86.34990059642146,
          201.55864811133202
        ],
        [
          90.52485089463221,
          201.55864811133202
        ],
        [
          91.12127236580517,
          204.54075546719682
        ],
        [
          89.72962226640159,
          206.3300198807157
        ],
        [
          87.34393638170974,
          206.13121272365805
        ],
        [
          85.7534791252485,
          203.94433399602386
        ]
      ],
      "group_id": null,
      "description": "",
      "shape_type": "polygon",
      "flags": {},
      "mask": null
    },
    {
      "label": "Black_rot",
      "points": [
        [
          37.443339960238575,
          115.67395626242545
        ],
        [
          40.42544731610339,
          115.07753479125249
        ],
        [
          41.817097415506964,
          115.27634194831015
        ],
        [
          41.817097415506964,
          119.45129224652088
        ],
        [
          41.02186878727635,
          121.43936381709742
        ],
        [
          38.039761431411534,
          119.45129224652088
        ],
        [
          36.846918489065615,
          118.0596421471173
        ]
      ],
      "group_id": null,
      "description": "",
      "shape_type": "polygon",
      "flags": {},
      "mask": null
    }
  ],
  "imagePath": "..\\Grape\\train1\\B_r00017.JPG",
  "imageData": "/9j/4AAQSkZJRgABAQAAAQABAAD/2wBDAAgGBgcGBQgHBwcJCQgKDBQNDAsLDBkSEw8UHRofHh0aHBwgJC4nICIsIxwcKDcpLDAxNDQ0Hyc5PTgyPC4zNDL/2wBDAQgJCQwLDBgNDRgyIRwhMjIyMjIyMjIyMjIyMjIyMjIyMjIyMjIyMjIyMjIyMjIyMjIyMjIyMjIyMjIyMjIyMjL/wAARCAEAAQADASIAAhEBAxEB/8QAHwAAAQUBAQEBAQEAAAAAAAAAAAECAwQFBgcICQoL/8QAtRAAAgEDAwIEAwUFBAQAAAF9AQIDAAQRBRIhMUEGE1FhByJxFDKBkaEII0KxwRVS0fAkM2JyggkKFhcYGRolJicoKSo0NTY3ODk6Q0RFRkdISUpTVFVWV1hZWmNkZWZnaGlqc3R1dnd4eXqDhIWGh4iJipKTlJWWl5iZmqKjpKWmp6ipqrKztLW2t7i5usLDxMXGx8jJytLT1NXW19jZ2uHi4+Tl5ufo6erx8vP09fb3+Pn6/8QAHwEAAwEBAQEBAQEBAQAAAAAAAAECAwQFBgcICQoL/8QAtREAAgECBAQDBAcFBAQAAQJ3AAECAxEEBSExBhJBUQdhcRMiMoEIFEKRobHBCSMzUvAVYnLRChYkNOEl8RcYGRomJygpKjU2Nzg5OkNERUZHSElKU1RVVldYWVpjZGVmZ2hpanN0dXZ3eHl6goOEhYaHiImKkpOUlZaXmJmaoqOkpaanqKmqsrO0tba3uLm6wsPExcbHyMnK0tPU1dbX2Nna4uPk5ebn6Onq8vP09fb3+Pn6/9oADAMBAAIRAxEAPwCtGobaUXadvHp+Y6GnuwP3WIK/THpj14ApEUGHCsPvDgnn1/x/OpWRDtLjbKvAx/X/AOvUmxFsaItnDA8fj+FICzhXJbccEtkfT8KljkYxHaoGMlM9z6479f1pPvHO7JkJwW5/z/8AXoAZtcsQSODyRkgn0/nSqPmBBDHsCxH5fpShGCsgwM/dz/h36Ck/eLIyk5BIJIH86BkhQOMxqN23nJ6ew65496jkd4CirnJOD24/w/nUrSOJCmNpzklePw/lTo/KcMXYgLz9aAGxrs3gqVHQEdAf6UiA8ELwikcA5wfb6d6d99g7N83Q8cD6+9DHahkzgc++eue/+fzoEQ+ZuZymcDOOeo5x/SomB3DaAgHJA4wef8eKds2TKyEfMpwrcEHPpUxiQ7QThFyBk9+R6cUDEV1YEMIyQAB9cetRbtzYK5HpwOR/LP8AjU+wyI6RlSVGEK00/ICpyCrc4PPpz7/4UANkO3f99gQQT3xR8iDYUOG5wTx+f9aQMrg7W+VW7N3HUZ9c5+mKlML7FOVPcY4x7e1AEZi2xpJuGOyZ/wA8/lT1XbGTkZABB7/1oXIjweOemB1zT1GCQ45Az8i/5zQIHiw6sVkDEZxjjFSMAQMoeOAuTn1pArJj5xnrnof8/Shl2IduVDDkDP8A+v8AOmAjIfmG1gF6cZ9v881AGV9isWXBP3T1/GrBcBdyvlQvdfu9eB9f60jruTBc5KYH0xk/TgUAVmQl2A6E8gDv/kUko2sBtI9cin4WQKQWUnn689MfSpFiSQEnhgCBjsfSgCvGuWBIG1edvbOakIJwUzsxjGT79KUxlYwQzcnGMdPypVGVUnChQCDn/OKAEAySNwYZwSO/tj8KdypcMhBP3QvJz2pIiHBL5bJwcnmnlSULqhOM8HtQBHlevUL74B7VGAm4iRsdM4z7/wCFOKkH5GBVhkZGAD0pdgzub2/E8/8A16BDSSqliAM9DngZPH40512rhgCcH0/wp8gXO3kBffOe1ISSVGwYI6HrQAMqhkU47cdcnv8A0oAJjw+4scse4HbjPalXYGBaPBHTjt2x+tStvZBu4TPccCgY1lVUDbRgEliRzz1/DpSZJEkQywwGAJ+nYZ+lOiB2tkj5shePf1/z1prruDc5BOSQBjr09eDmgAkiCnJODjB4yTx/WmxIzy5LZGf4jgDn+XP6VMHztJT5jnJxnOe/PUGmcM2+NioGccYyfb3pAMBGfn6LjJXg9f8A9dCyF/ujbnIIbjP+eKkRJJCS/wB1R34z/te1OEOFOAcKAQAc5z0PtQAwKQAoxszkkEjoOuPz/OpJI9rlWxnGcEDgn/H/ADimcBflJY8Ek+v+R6Ub24j252kkYAPf/P60DGEfMjKWwDhed2e2c/h+tNUsTkAbS2GHp6d/XFTqpIKckepGfbHPaoVGe/LHO3Gc49qAAJwG2qFYZOe/aq2o3AsLG4uHIHlpu54yew/E4/Or5G1FJXDt90N2461zfjO4dPD2xV2pJKqn6fexn8KBGb4F1J3ubqzeUlpD5wLdz/Fz19PyzXZAiUEMBkHJPFeS6Pd/2frNrdb9io+GOM4U8E/kTXq1tcRyiQAOWjcoyv8AKc9ASfQ0NgibYH/drj5evGcGmpE4T7hbd0BPp9Ov9MVJ5m47gnX5T+f0qX5ycb3dQBkdN2KBjJBlg7RnC8A4/Q/59Kaw2lUxgkZBHbirGAqAKwJP8Q9+2T1/wqJxuLhegxkkigRGqeWcHO0/MSMjPr160JHEsY8tuAM9c/j/ADqZVBTOCucHg559f8+tIyjynGVOOVwecCmBViViQu35sEg4xz+dKWXI3EAr1yc9KlT5GB2hnXHbt/L/APVQoRmG8EY4+nGM/wCfSgBoII28sBgnnqeuP50hXGCVAZf7o49T079amZipwAPmAIJNNIJAUfczyMnqT0oAhK7VDAcY5OOxp+AV6Y7hz24/WlVQTtQ5GTwRio/4uV+XHDDpx/8AroAWSLcRu4BwOex/yKMYAYn5u+Af5enWpd++Jdy8/Tkf07U0kMCFyTk8fhQIiVAUbLc9MgVPJhEKhtx64yeDTR9/bg5Ge1MG+QgsMnqCMYxQAxgwOeCg5OTjoKmVcKmSQNpBGP5f57UbGMIQyDB52nkD/PNLsCpvyWyM8L0/z/WgYiKGjJXJx0G4H6gU4Q7ZA44GMdOMY/z/AJzSxyDJ3qASfuk9sf8A16V0XaH2g4A3HPA96ADcAAFBweGA/GnGUmR1RhhwOGHJ9s9qD/CBwcZOT26Dp/8ArokQu5Jx6Zz0/wA8UAI6JGcbAGwD1/X+VCxb1RBgt0OTxjA6+9NEQKFm3Bew7NyKmATKcBRjJXHc9jikBA64c/Jhuee+cdR/nvTChUgPyxA79vpVpsnamGLYzgfT9TTGXkknt8w245zxQAwxs6DAxnjOORSBAmUYE4ByM8nv/n609Y9vuQei5x3z+FYV34t02w1Oa1n84OGAZ1QFRwPfJ/KgDYVGkf1HP0rjPH9wSljAG+XLsQB16AfXv2rc1LxZYWOmC5gdLlpvljRG4yOu704/HmvOtV1S51i9e6umBkPAAGAo7Ae1K4mRabYyajqMFpHndK4BPoOpP4DJr1yzIESAjC/NgMfRjjPc8Dr7VxHgCAjVri72BhDFgDJyCx6/kDXdpCosomXP3iSCRg/MR/8AW/CuCvVcaifYwlK00SFdpRgSGDZyB+tPSMqRg5PTGPelDD5hwCegPfHp7U9IWJBUbQep9fTt/nNd50CbkIRBnLHnI6evP+elCk/MGT5s4zu/+t+FOwu3cSVOMAHoR1oJzj3+bkZHemAhhY7im7YvHXPt1/z0pDFtzkLuHQngVISDGFByAcZ9PpSeWWkypz3UDmmIj8tlLbu56mo2BXBLALu6CrGPkwwBI4x+FRbSjJwo6g4/lQMYAjPwPlXJGTj8fely4Ugggrx0znnFWGQGMMMH2OSSP/11FJ8rjaNo5z7igREEO7Gc468etPJV05CrjkLt6n/P86eFJclV59/Sg/Myq/0wR+VADSEwAAcEnAHXPrTGX5kyrD0Gan2Iyk8ru+bjp1/+tSlUYAccf570wIQuZgQAMLyPftTQuw9D16nt3qYgrg9GzwT1FIFDk4AOOSSehoJInODvOQ3U8c/54qQHMexWIx+fPY0irHkFmPGM/Ln9aREKylNqgnjceRn86RY/Yu9mU/w5yF/PnrikGMknr1ye35dfyqVEyQPvMT0HJFN2fvcHIJHQcA+9ADIyJGyGw2/qemeOv8qVgPMYP0ReSw6n/wDWf85qQZ2sCTgDJA43cenXv7d6NpICkBsjGB1J9v8AD2oAhX5w27eW3Ajtx/8AXpWACKdjEkduuTTmQ+YVC8fTt1/xpQoYj5CrEfiOtABICUIJ2Dk4B6EGnBMoDjBIycf5/wA8UjsTjCfPnkr1/P8Az0rOn1/SYJhBJqEKzBdrKW+7g4wewPt1pAXZHSJDvKpty2TgAD1/pXi+oXJu9QuLg5HmyM+CfU5r07xZqqweF5HilyboCJXU7lYHk+2MZ/OvLbaBrq6igQjfK6ouemScUm7CZD+NKBnFd+vgSxeN83NwrgDoAQpI6kHtn379a1NA8LW2klpXxPdhsK5UYUc8gHIz0rndZWuY+0iHg3TmstAAnT97cOZChU7kBwFz+Wfo1bq2W62h3MgUxgHI79f896n86ygLfaJ9kihSVUHI7e/NWoLKK8tkmB68rjqef8/5FefWUpa2JcG/eaMtYzGdgKkquQeuR/nNWFBBUrkkckfX/P8AKq87C3c+awjjjyXLHGB3JPbGBVTTvEWm6tdG1sp/NkRNxAjIBGcHqPcfnXXg63tKeu60NoO6NYAl8ZIORwetIxLORkkKeQScAdAPfipCXAR+dq/MD34/zjmoXBZNi8Yycjofw69c/nXcWPK/vBkp6AKeB/niiNGKEFhgjcQe2P60+NWkT5n3MOCOmO5/z7Uipsi39AAMDPX/ADxTEM+XA+UEr14Of0pkqgKRkocdvT0PtTu7Y5bp0/8Ar0qlXmwCCh6hRz6g9aAIWBcAsrcHHA6/5xSkEsCTwAOMcmpCMurE89sL3JGKPLlXIIOM8j1x/wDroAad5COpB45YCl8vaN3Bz2BxThks24EnIOT3zTyAF2gk5Pvxz+VAAx4A/hHGV/MVGVBQYYgEcgDOe9SyowThcD6dCajfHLMTkDn3pgByzqMArgE+vX+X+FHz7cELye/50i4UcZOex64p/AQ5GB09KCSPyNuxhnJ5BAxgZ6/n/kUxdozsGNoOc/49/Wpduf3ZBPPO3j/I55p+1YwSyruK5GOcmkWQ/NyA4U4Gen+e9KycZB5zx356CjGRlcDJzg9vanFgE7jA5+WgQ8EqzMcEjPA55oKkgMFOcemKeAADhiVJzjPHWkcElWBODwRnkUAMK7SQOD90ccD8fXmkLddnGGI3E+36U8kkAIoxn+E9uuf0rnPFuvS6Lar9nCmeZiqs44CjknjvyOtIZN4l1JtJ0aa4QYmdvLiIOQrEdc/QH8hXkMhJJOSTnOa2tS8S6hqunpZ3ZjdFkEgcLhs4Ixxxjn0qPSrDz0MjRhkzjBNZ1JqCuzKUklczze3DWIsmkZoA+9UP8Jwenp1rf8FaabnVDeOAY7UZGVyC5Bx27cn8qfe6BbHTJbmFGSVMEAH5SMjOfTvWr4ZtSmir5Z5aQ7trdGz0x9AP09a5J11KF0TKXucyOkmnZpf3bbpGPPOfy54q9b3AfADI6EfKyjnHrx2rAWGRJMPGQT958YGOv8hV2OSGJ1Eb53N1z0681yTnJI5kbF3avKhkiCLJjy23r0HOMe/X881NZ+fJZIiyKXhUCT0Pbp9aqWGpW+qRO0Jbch5Djbzz/hWD9vurie7H2sRROSoEYI4yTnI+lacs6lo9Ed8Yzn7j6FzxDd2SW1zaXNysctxGyLxkDIIycdOf5VyGjaR/ZmoR3cNwzyISVOMBl6Hjngg06/i84tC6M7MCSzE5+ufoKn8OxH7LMZBK6wy7UO77vHPfnqazdOWHptwkaVKapxuj0CAR3VojoRhgDwRkHjIP4g09lGwqOS3B744rg9X8SalodrH9jjhaJ2bLyKSVbsBz7HtVLTPiBqbyBLuxW5iGAWhUhl56+nrxx9a9SlVUoKTMIzTVz0mNVTK7gMDHGf8AP/6qcQRv3Nz1Pp/9amqyvAssbBlOCrDntmpGUsdvHHTityxrbZCu/BxxkdvzpSo27iqjnGKXKjPGD94H/P4/nQvyLhMHAxnPPIoARtojyFIOOOD0poXBCllyDkccZ709YyQWbBX+I04MoUbRlSCMd6AIiuc5ACn+L8aVUWOUqeSB3HU+lS4Bw+4AkYfPQVHtG7kdhyT196YC57gcAc5NMddwwF7bj34+tP3MAdgLdc8Hv/n9aHBZOGwRzj/CgCFcctz7gin4XJYYbn6f57UbXGDxgnGSKQpkcls54xn+tBI0qITuBUjjn/6x69aUYcucYJycjn/PensMlRxkDHXoM801Q0akKWXjtk4zSKHKig4Dt06ZyOfX/PelZByOc4zyeTQoUHcynlucU8lfLdDxyMEHOR1HFADZJCYlUxAY/iyTk+/NMlkURmWR0SNeWJPQYzn2FSKo3fKMdiTk/wCR+Fcx4/d4/DqRRYXzrhEb5TyME/oQPypBcuP4o0XzJIft0Hmxdy2VJ46NjH6+tcj4+u7e6g017WaOWHMoDRsGGfk4rlJtLulG5QG4zjPNQ2scqajbxyRsCZVyjL7+lZ+0i1dMjnTWhZGi6kYlkFq2xhlTkZI+nWups4WtrGCN1KMYVZ1YYI/D8K0/Nc27KVXcg6Hr1281WjVyWbcPlGcEk4HPH61wSqSmveOOdTmLFvuUsx2oigHceO3+R74qSOUy3Ei2/wAiEj7qgbiAASR68fWopdphCueVPXHrx+ecUtvhSoG7r2GOvvWbRndrQvn7VINrRCTjJBXBb6E96ryQ7ACu8dOCen51piG52NJtIjyM7PU9ievOKa372DaCSISOT1x2JP58dqbiminsUoJmLqPNJJOMVhC7Frp+H4IyM4yM+n06/lW+7InyHIJxggVz8OkI0oN5dq/OTDF90kdAT6UqM1TT5jswtSMU3JkNncXUo82G1lmh3gdQqHHpk122k39tZ6LHBPHFGzElwNuM5POenp0rHmBCAeWqqvRRwAKyhbieXfkgFudw6f8A1qft5T3RFbEc6ska2rQ6dqivbAh14cYYduwP0/rWW1rFbARxqIwnOwLgY9RU0ls9th4sgrzjvgj/AAxUxLXBjk2HLKPw5x/P+lLSSszicm9DpfDrrJpCqODG5BPv94cfjWoqOCcMTkA9c546/WuLuPEMnh1LeCKwN01yS6qr7TkY7YJNbvh/X21nzlnsZrGZMFVl5DA56HAJ6c8dxXo0ZrkSuejTd4q5rvlVHzKVxnOOvrTRtVcAkcE5x+vNSpHjcdvJH8Ix+lIQCAxY8d8/hj+dbmgjZ2DKkt1HuKFGEBOAfXvmlc84C8gDv/n0pVKqwIYemM0AIqLucgEZ4wO9AX5VwcLjk1NtLhgADzkdv1qHICqQxBHH0pgIEPUgEA84OTSOFYkAYXHOetTEZbJPTPJ/TimkDlupA9ODQSVyxUmRQcZxingMZDkZIHIpUBQl1HQ9cZxQSACem79DQBFtdn3BgBjg+tG4ADcPnx97jk05jsjO0fL357f5xQTkYBwxHQ4GM/zpFDzuIViRk9OMn/69AC7lDYHzE85x15/r+dOVSCFOR39fpS7Tj5iFJAIZePSgBg6Daefrke1cf46MrzaWoJaMtMSFPoFH9f1rY8Ra4mh2CyJE8tzMTHEmOGbjJOPqOOpzjjrXFW+p6xqd6X1FXCRIzRBotgUkjgHAPbue3tWFaSjFkVHaLKvltGhYAK2e3p3q2UhWOKWaISBHDKpyMkcjB/z+NITGqjDDKk5wM0FWmdShJVBxx+f+fpXEebexNBMzFwy5DgZJ+oNSxyTK3Pyj3qMuI0YIctt49vX61LCrBcEMxPfvnv8AjSEXImeZZGJQKx5yPmx9c9eakjMUD/vT1bAycZOenv0qK3cL8gfIBOQRjpxjNMulPlrKXQxxk5CHI49MZpJXdjejBTmos6JZlubbAdHGB0OdvGfT/P4VTZXifcGZhjBUE+v+Tzn8ax7a/WS+UR7XwNzGPoFAz7etTSalKZNpCqSeCW4Hp/OlUSg7XNsRTVOVkyS+xGvneblB8zFuNvfn8Aay4JS1yybBkHaeati8lhQzTAHB4ULu3EdsGpbVLfTzvAE9zJ8wQgEJu9fwNQkpO5ztaXLckeIVTGGYZZcgYHr+NVW8kMQMge4wea0Y45EtmkkClmGeGAP4/wAsVQn4IJ5ZevuO1aSjYhshZ38wR9QzYGe1WIEV5B8xGDjg1WixLIWVgpRew5yc8flmpUMgZiX+Yeijmo5boksw2i2t2txM6zAbiDj5uc9TmtOznR7yJgqoCMBsdAeP5mst7u38gRu5DZwXTkAe4qCa4t/LMUFy6s6lBKikFCe4961UfeTfQ6JVpSkmztGZIYiXkCqvdjjj1z+H6VTTXtKchF1Kz3ZwqrOpJJ56Z5PNedzaXaO/mTCa4mB+Z7hyxY+/NNGm2quqfZ495xkbeldcsQl0NXiF0PUFQl3fdn3POPX+tSBcbScdOmKq6RERo9qgGcRA8jt2+lXcKcls5xzj/P1roi7q5unfUATsK5yWPY/57UHAYFckDnnmmgO2Mn5c4zj8KkGAxB+YdvSqKI9rPtIBJ6nNIwKqFO0Kc4zUhA3YIXPTKnnrTdgMX3uc5J7Ggkj3FkOGwPWnBBg98fjRHznvz1qQghTgfN09cigCudzMuVxjHtgf4Uu07Sxxj2/rSxYY43AY55HvS+WAhOcg9s4x74pFDkGCdvJH3vQCgnKq5P1XpSoroSSME9MdqFAZ8bQcgbf8/SgDnPF862WnQXTw+aFkK9cbc+vFc9cXSXFlBKi7fMG4g9h2/wAa6/X4z/Z24KQqyKzEenK/1FcpIhmG1xjbxjH3TXl4mK9pqjmxE1bl6ma0e3OBnPH51NGyeX5JbG5ccH3/AP1/rRMjByoHyjgcn86jjwr5Oc4zx29KlHCOcYzghQvfFTxyKYyE64wWx0z/AFpLhTLEJGL4UANxn6H9cZNOtxsDMVzxkjpn2zVWGWUiCQeWnVjggHr+n0q9DD5luvlxNtjHXOcc9vz/ADqisg3gRoGIJJHYD8Pz/KtK3M7RqVlEQxldo6c/r1quW40JbzRoQkhdiThlU8n/ADmnz2dkCGlDqGIIEin5h0/hNQvDtvVijVAnBGwZJzxgD2Pb6VqCTYqqd28j5sckjHsPzojG+5XqU/stkV2xPDukHAJGfXp/ntVGOzy7uxVcsdqrjOP6VbcJK4Eez7vr16fT6UGAFj5kYZAFxn1AHOPwpONmDGyloowEaRj25z+v0qnJLHK5QkqenzcE1bvcxDByV65PP+e/pVFYkZknYqYzyTjOT6VL3JFVTEmzec5wygDqemT6f/XqWTdGFRtoiyRu64980ogkuPmIzk8NnrU0oL2u1mBGMGtIx0AqR26xru4+btgNkdOn51FJaghlVdrqcEN2P+FSR3bxRspOQBy3cVWuLwR/6QWBJPygD7319ulVoA2RSiHKt5hGQCOF/wA9v85bZwnzhk/ePPGTzUJ1G6mdnDebk5+YAZ/KtW0vAih5xHG2S3ByTj2xS0C12dpaqFs4QuOEUDjnpU2Ds2nav+en+fWuO0zxFeWsiQ38kN3b9POjiKOvuR0I+mDj1rskO6NCrKyfeHA6e3512wnGS0Z6UZJrQEjIzkZA44/z705fkJOB7D3p+8gZBO08dO1RliOvI/lWgxpYndgcduKVsAEkgg+9PQAtx3NNClclsAf7PagCLBXIHyhsdeaQNkFiBv8ArSk5J44x6UhAKAoDkjn/AD6UAKSPK3MrZ7euaI8M6kHpzzSbgSW7ZyPSkUBVB6ue/vSKJCwAYcjJxkH9P5Vh+I/EaaHGFhhaa6mQ7FY/Io6Zb/Afp1raOQeGPfgHpXO+NdP8/S47pOGtyQ2f7rHH+FZzbUboibaTaOMuNX1e9nVrrU5GiBz5MahFxnOCO/1NaglkeF2TbvC5G4Z5PTOKwIWXzMsSSDgNV1Lh0kk2ZCkAE5xmvPqc0tWcDm27yLsQYDL7SXUA4PGe/wDWmOqLJhSDuwFXv6VVNwTlVG4Dv61JGWfadvqOO9QlZGbNOzTzCAfnUcYA6jpxVVopI5HidsAccccZ/OrFojSOQSQg4GD1x71KYmmjDyR+V5XyPgZyoHB/QUlLUpRvG4yzAWcHHC/NyccD+VWPtMrKY4iAATgHPHqarwowjyqsNw6N125//X+VWNqQIjbjuc5C+o9f1NbpCLSW8ixMPMDsBlSRwD6HHr/h6VJbKJDhpA8jHljwfzPAHNJHczLIghUkBud3bkfmKs3tlIpEpVQG5YDvkn3qthiskEpYIU3AfMD0Pf8AyKgmIRjCWGQRwzYIx6elSFC0cYEDAlR15I9/oeKbqKtyApwrMcEAA/Me9KW4+hTuHMsXlOmWHILDn8/Sq3lKsf2bawAO5vUMccfh0/OnhiW8wrggfJ/vev05qWCRY42WVc5Gcd6zSuyRTJ5ce+A4deuBng8c/jVCdy0ZYEZAxt7VPLMnAjUgY4J4x71SknCn7/StPUZUGGY787E6nPSo2iM8pcEKMDCkdB2FT+VJJGkalEP8Y8wbifp1H41K16NKt/Na2Fxk7eXC7TUgo3diJLd0AAOzPGaeIsZYNyvUt0/Gny6taxREAiQv/CnX/vrtVVL+C6kw7GP+6rNx/wDrosraCtY1LeaEz29sVZDO21SMEE/0616DGoijVAPlQAAD06VxGj3Vla3sDXs8cMQb5XlIChsdield1kHBUDHUHOR+Fb4aO8md1G3LdIaVyMAc9ie1DggYGGycY5p+TGqgHqM5pGJdsOvH1rsNRiAqWxgHtSvuA2+vGOtK+7HCAZ54oywBPY9OKAItoBJyd3vxShSOwOR6mjaSR0IHvTxjaS3HOKYEWMsFy3pgnvSbMkbTg9velcjLHj5sgCkQB0D528Ywe/WpKHMoIyuCp6cZPNcL45i1Oa9tIIDizcZxu4Lg8lvwI/Wu7SP1AwT/APqrM16yWS0+1jCvCpyeBle+T7f41nUbUW4kTvyux5+bRoyNvL4BLen09ahdPLQht5XOSPetabZJMNuQMcNntmqsskDy8ncC2FCjJNcFjzSoVA/1eSCfmJX9PrxVq1zvyvJByMdz/WmhlkkWOCNVXPzMR8zfj2/CrC7bZXWMEsF+U5GAT2z69/yqJAlcu20ogGzGWGeOxqlHezz38SoxJVxvG0fd/izkdMDv/OmxI/AcEZOOfar8HmMFyxIPRc96UPdurbnRSrKmmrXuWZWjth55Ztkh2oB2x2/AVWiaSY7nXABIVcZ6nkZ71bRWeNoXU7P73THuKZDFJ5zRPGQEPUc5/wDrdK2j2MC7C5hVXByQuDj+o/z2q75zBTvhREPJD4yw6+nFMFqVt4gDuYgk9epHB/nUctrszglhtBxjp+H5Vckx7D1KxzgBtwcjyyR1Gf58iorpnki86dGRQM4J9eeOPU/zotZ0t95cgois4J6AgdazLvU44tLVnW5Ysy7iADkkgDv71k+Z7Gsacpq8UNTFwWY9gNoHAA/wqG9vFjUhcjHHSoJNVt4bTfFIG7HIwQfQ1zc+ofaXPzZOc8UQ2I5WnZmlNfvJn5ug7DrVT7QsRJZmNw3K9cL/APX9KoJOVXzHBOc7Fz1Pr9P8+tRb3Zixy2SeTyc07BaxaaVs7i2TjHHFRtM3p9aYc5G4HOOOKkCc/NgZ7AdaLisKD8wIA57ZpwG7k8+lA5xgmrG1UH71hHnkbgefwHNK5JFMDcxxxygGOPhQeoz15rpfBWsy6dex6fNcZ0+RiFEp4jbqMHsCe3TnP15sliCFAIboT3rofCOiNqepiedSbe3O4jszdQAOn+fenTlJStE2g5J2R6WDhcDoO4zS8ckYJHb1oSMMwXJz2xTpDGeVOQMg4NemdgdVPUDrgjio8EnGacvzKDjjtz2oJwuFUEY6etAEaqN4znGewp4z0BJ46Y6mlOCx9uCM96f8q4wMnHfmmBVBChmIznnk04RDqAM55xUe0LgHhQMe2KmBCN3JAB56mpKHqMB8jHIyMdfpXmPiu+vda1OS0MrxWETmNUXjeR1Y+vTj/wDXXpr8HgDp6YrjfE2lNFcfbIwRDIcuQOA3v9awrylGN4mVVtRujlFLLYfZwXwgxuY8ken+fpTraLLK3YHIqbLeU5KhYl/ibrSwzwtE3kyZkB+VcEEe9cF29Tg5ZNc1tCN5V8w7GI569KdACochsljxu5PtTorUlhlsAdSegqNUkkYlc8nGMcile5JP5jRxLFEcueM4ztHYVq2qRkoJDscgDGM+4rNtoCJ97biE5yTVxpQWLIpGBwAv+fWtYpblLY02eRw6K67PUMKkRDj5EzMuMyN6evPXHT8qx1k8s9MgcfNnrmpICylZFHzKME555qlcLnWIViiA6s3rVaSS3htjG8h5Pcknn/8AXWaLvzgxiLeZ1OefyPepUUIGLOGkxnNbcyZpcq3siCNpFDpFGMliuN2fl6depFZN9dqbRoisZG3By2dx7j9f1rZlkjeEmXaY3IUjHBHJ6fUVx2o/Zri82F5RCG+VN2M57epNZc6V0duHrxpw5WZUdm948kgDJD90EZ+cjuaki01pCyRxPMV+8EHT8fWtfzovLVTGAVGFgXgD/eI6fQc+uKrTtLMuGPyDkKBhR9AKx53J3Zz1aicrlI2U+8loiD/dAJA9qkWwuAdwhlC5+9txin+UuBgDIPfjFIVQLtGH4yR0pOTMr3I5IVQgNJGATnduzj24zTRLFtPMhZSNoA4P49vyqRl3ucjGOppy2wCbg2T6AdvrS5hEI3jDRuqg/wBwYI/mackLOC2Cceo61JGGRiAMDHQjr7VZUx/ddDnqDnrx3qXIdxtqkKyBbmQhMjPlqGYfQZAr1rRYbCHS4hpzb7c87j1J7lvevJxA0rKqxgHPUdTXpfhrTJ9Pst0xIZ15iHQemff/AB/LfDSfPaxvS3Npsj+L5e3rTSrEZYcjocfyqQAtjg9e5pzDKH616ZuNAwv3Qc5wCMUnljqc89yKcoxjdycdRS/d5ycigBm0cDZgeopD1285p/JOc9KCAoGSQM4OOtMCNY1HLHOSSPQUzgOD3HXHelb5iMkgd+aFO/jAP1qSgcbuQ2OpyelYnie1SbSXMl7NbiNg6+Xgh27Ajv8ATI9e1bjZYgEY7d6ztfmit9CvnkVXCxZVSMjPRf1IqZJtOwnsebtDLPB5TFV3AEd8ke1QLK8F4w2J5gTbwe31rYsAt1YpJLGYmwQq+vuPb/EVbutJE9sJI9omjzgE/eHpXlQqcr5JGVCok/Zz2MyG8SaOTIKyBSGHXrnvT7dkjc8j5RkKe5qKGyaGeZpn+9wEHOPcn1qVLdmkGB/wLoKUmub3djnrqCm1DYntxIwYsRnnGBilY5BCR7SBjr3qVXSGHZErSk5BZmOMegFKL5m2DyU4yCQOa0V0jLQhRHLEsCR7j+VKjFs7w4z1/OtKGeAxsrxkSHqzYJ/TFAt7OKJnaRguCWJHb881SnbcpRbdkQO5hVRDy4PXOAfQ1Mt1GXy4KzbenIV/6VUsdW0ee4SEmcFsBQeM9vetlYnvCYLOIEjrK4yADx0OR+QonNqXLbU19jJfEcvq98LHTk+YtKxwyt2OOMn05/SuWtA1zdAqTk53Sk4P0X0H6/nivQfFvhV/scN5akzCFT5qPzuPXd/9b0x0xXLWyR/ZomkjMDsDlQMYwfQ8+/Wpm3TVnuaOnyq6ILQTFxE1sEhXIYkH5Tg457np09atFVEG5lJ+bA7f57UxmYqrBS6nueMH0Iz/AI0qQtMwLypEoGM5Yn9BWTknqZ1LOV7WKsoBA+XAP508xYUEISCM47davi0GzPnx7V5yQRj9PpVdrdWUyoUdMldyZI4/yKOZGfI7XsUiWLAA9BtA5H5U903R5LsXz/FUm2OPYzBmbncnC/kef5UgIZsrEMAgkMSf1GKTYtR0ajYeoYDnHcUpchSdpbHCjnrUvmlYsGGEZ5yQ3P61VlLO67o1XGPu55/M1KHY6Lw3q1nZ3i/bLaJSeFmyfkPPY/z/AMa9JTDjtjtgda8WOCwAQ+WB9T/SvUvC8kw8PQpcCTzEO1TIpBK9R1+uPwruws/snRSl0NnaynPABHU0YwqgngevakRm2sNwGTTijYGM4rvNhSoOQxGTz1xQOoznp2oRCAB0A5IH+NIxyDuHUfWmIEXg4xz3brT2B2nccknGfSmRqoPYk/pUgG0MX+9mgCn1IbHUc8dqWNFZ8KdvBJ49qCSATjHv60J2yB2x/wDXNSWPUHf1Gc8AmmkNskI+/twCR0OOKkzuXA4xzx3ppGFwSOO470nqByX9myRERuGBU5y39Kyr/W2iLpbW4dAMb2PBP0/KvQyiTAxyKCpHQ1ynijwpatZG5tX+ypCC0o5cFfUe9cKwqhdvUmlTpp++coZ3nsTeBQrOOBjpzg1LZROwMjsemASeg70+SBY7aGBG3Rqgwy9D7/1rQt4dtuoIDFfm2iuSLV9DhqW53bYjSQJnCcDsR2/yaljMZPK85ycdKuCCN7bznbaOgz2PXpVNlCom1SS+dhIwMf1rouZhGhlYvuIQck/0A9alWKa4XDKqxngoec/X1q01vKls0drt80DCk4Geeev9a2tA064Fkk+pFTKeVi4wB2zjvWDhOo7ROqnT93mTMfR/BNlFOt7JE8eCWRC5JArrVt4oIhEihRnoKmck5XGecE5zQVPBQD1PNenTpKGu77nVdvcbIE2EAcH16mvNfFGhHT7kS2yZhboOTj2/n/k16U6fLnGBj1zz61S1izhvtLdXj3+Wdw57DryPbNKvT54+aIlHmVjyq3RuhGQeoFXltTJ8q7ARztHb3rVh0hd6SD5o25U4xxWfqFpHLPOIJZFXcY3QMVHHHbr/APXryYU5Sk1sZ0aLqNp9CCS0FzYSwRSxGQMGxuyOOx9P/rVm2Sz2KzxXO1WdN6Q5z6AnIPH+fSq9/B9hkS5sGaMIc7fUenv0q7OrTMkiNuicblOcDFXUUqa5N0zpqx9lDl6EToSgcAYJyB3/AP1f5+j4IFY/MwjO3JYj9art5icnGcggVZivVt495txJI2eOxHTHXio1asjz4xUpJD5IiH5IYdz1q9Y6Bc6k+IUYp0L4wF/x+lVheRzwK0cDQsoChGHA7cetdp4N1W4mgltJmMjAeYjN1x0OT+WPrWlGPNJRkX7NKXKy1pfhSx00b3Tz7kc7m6D6Ctrbk4GP5gVKB8p7Z/SkAAyoI9q9iEIwVkjdJLYYSGVtpHXORUgJwFHpzn1pVAJUbQec9O9KFG4ry2PwqxgdpIOexzSkblAAPTk1HhWfG3GOh/Gn7ju39OOaAGsBkHkHp0xTG3lsE4P9KUg7mBI5GKdHwuMcUAQIAQeNtIiFsKxz9egqQhVJA54yKbjBC9j0NSMQqFJAI2n2pVwTnIC9/pSvlUOR1PBpUQkcHGemaAH4DFiSuB057Uya3jmR4ZFDI6lWVuQQRyKXIPbnHWlVGB6YLHGaAPM0VgTvJ+QcjHJrRhW4Z4ljj8vdwuT/AI9q7QaZZJuH2WHLD5sjgc0xdMsVbcsO09OGP+NcEMLJbs5XQlc5aeLYgjL5KnrnO6hQDsyu0pwp6EGuqFjbEsRFn68/1qCXR1ln3RkKrH5kI6fQ050ZpXQnRkZtlayXd2HZBhcAnHArpQ5AXgY6UkUKQxhUHHfBpwyrA4GCMYx1ropUuRa7nRThyoGfCgDPoATURdmBHbuuetWBgoORx1zUTICcjn1BNblgjY+TpnGMcCpkVWXaBx0IHSogikqwwDjuOtSJxGB0PQZoA5pYkttRfR5mbbKfMgY87R2/X5fesHW7YJcvE8flXYOPNTow7f7w/Wuy12yeWxFzFuWeAbtw4IXv+I4P4VSubOLxDpMcu7ZcxcbgMc9wfY8H24968+rRu3y6NbBLmXvx3PPYtBvryN3u7mGEgYCqNwYep6Yqy1p5FlbQ/KfLXaW65NdH/wAI7f8A2MOjqXJIKbsHHbHb1rHngu7UFLiCWMdiyHB9a45qs/jWhlWrznG0kY8lsTyFP1qs9qwcggcgdWHpmtK4RmXkEKuMqexrtvCEEM+nymSGOUoVC70BKjH6DINaU6XM7HNBczscDb6Zf3bBbeGQjgbguRnFdz4b0S9sZ1uZ1VOCGAblhjsO3P8AKuo8pYZAvynaPur2pS3ZAPzzXbDCqLTbOqNOzuxjAleCQc/hQF2/M6nrwPakGQWbpkgcmnn5/vH9e1dhoGTsHPJPWgjOfXrjP+f8mlBUAkN1HekG4LkNwOTkUCGA8YABNOA+UKF+alOXAwAD3GOtPAAGNp9KAGlGKZAxj0HT2qOM/NypI61Ky4DHcDTPvqBzQBEWYrgqAM559KFTcABjHWkUALnPAHOe9NICk4IOOeakYYYtzyMZye3vUij5hgkDoaaq5JJO4/8A66cFUAj06ZoAeykZK/cHPJ9am8sYAGD3JqBvuZJwo9RzTlfzMDPTrigBSoYluScZpOVO4YznHFPyQDg5zSO4LYyQe2BxmgAA3E4GVPt0pQmGB6ZzxTDIynauOTSxgBuPXmmA8LkkYGemacsbOzAtggZ57UvGSec57mnog65zx1//AF0AQBSvQDd703aPnDEnHbFSzIqENu+TGcCoCCHPofWgCQOVXbxn1pVyrbiB020kYOcnHsaXHXJ5B5HpxQA98CMZ64xgd65KRv8AhH9XEmCunyj5h2UZ4b8D19jmuuCl14U4PpVTU7KO+tjEQFdR8pPPOP5dqicW1dbopPoSgAx7xyCM8GmqA2AUyMYxisbRJbmykOm3IDRKMwN3UDqh+nY+n0reUAtkjB9KITU1dEmZc+G9NupC3lGPPVozjP4dKsadp9vpgeO36ueQfbNXnxGQznOP4d3U1BCd6lmOCc4o9nG/NbUnlSd7DnX52LMpPQY5zSK2B0x6ClYE4zgn17U8JsOGGMe1aFEb564xjnNO435PPQ8U4ghfTPBxTZSCVAJIHHAoENYtJkkALnmiONmORnmpCpKnAJT60ibsjcxAAx9f8aAHDoxA6Yxz0pMEHHVxxyelIHYA8DcecA0mSAScZPH0oADKwXBXGOh9aYWJGeOT37VICADxznqO9RbSzYHIJ43dKAIlzuPZeM03G58kMcmn7TzgqQcZHpTtuPlwNxqRigKhXaSO9I7GM5XaWI6YofIwc/UUmzI4z0796AHJiSNQ3c9u1LnZt44x270iYA9D3HrTkA3DOc980AALbQAMAHio3G5xg8cfnU3BboBjpTQq9+v06UwGqhByrcnsamEa7QD16imqo2BRz34pypvGAf4vyoAc+Y4x6ZpTIQNmB9cdaVgDkNtwP50pHHbODxQBVdi7BTxjvjj2oQDed3XoCfWnMpAwBknqakWNFcZbkc+1ADY1weew6CpBtZ8Z4x0HenZTcCM5B9aRDkkAYFAEmSE5I68/rTOQhPqe9K2dpQLjtTWDclR93FAihLZPJqUdysuwA/NHjOT65+lXQdoORk89Bkk0KrB8kZxySKcgD5bBA45pKKV7DKxAl4dWxzx7+tPRdpVc4wOalZAoJA5NC4I4xnryelUIYVHqB9aeMsAVZiRzmmhRg4HzZ/lSgHp0GBzQArMxYEAc+lLjgZABNIqkRHAwM4ye1LnnLZye5GOtACcNAFznuQKTeDg4ztPAI60jORleBxjbinr8q8j5j3oAYC3Lbeh6k0B2Z9x256YP8qFI2YIbrj60jKxyMg9xxQA0KSSW6dhT9iIc5P4UwsSQN3PTinruAz6Hv3oEf//Z",
  "imageHeight": 256,
  "imageWidth": 256
}
