# Supplementary material for: Deep-broad learning network model for precision identification and diagnosis of grape leaf diseases
Source: Front Plant Sci. 2025 Sep 10;16:1611301. doi: 10.3389/fpls.2025.1611301 (PMC12461735; doi:10.3389/fpls.2025.1611301)
Supplement: Supplementary file 1 [file DataSheet1.zip › B_r00018.json]

{
  "version": "5.4.1",
  "flags": {},
  "shapes": [
    {
      "label": "leaf",
      "points": [
        [
          127.41520467836257,
          182.3859649122807
        ],
        [
          134.140350877193,
          191.1578947368421
        ],
        [
          138.5263157894737,
          198.46783625730995
        ],
        [
          142.9122807017544,
          206.6549707602339
        ],
        [
          145.25146198830407,
          219.2280701754386
        ],
        [
          150.22222222222223,
          242.61988304093566
        ],
        [
          155.19298245614033,
          246.42105263157896
        ],
        [
          161.91812865497076,
          244.37426900584796
        ],
        [
          182.093567251462,
          248.46783625730995
        ],
        [
          187.0643274853801,
          249.3450292397661
        ],
        [
          189.4035087719298,
          243.78947368421052
        ],
        [
          190.5730994152047,
          236.18713450292398
        ],
        [
          190.5730994152047,
          231.80116959064327
        ],
        [
          206.65497076023394,
          224.78362573099415
        ],
        [
          213.67251461988303,
          217.1812865497076
        ],
        [
          211.62573099415204,
          207.53216374269007
        ],
        [
          215.4269005847953,
          207.53216374269007
        ],
        [
          224.19883040935673,
          202.56140350877195
        ],
        [
          226.8304093567251,
          197.8830409356725
        ],
        [
          224.19883040935673,
          188.5263157894737
        ],
        [
          231.80116959064327,
          180.33918128654972
        ],
        [
          232.9707602339181,
          173.6140350877193
        ],
        [
          223.02923976608184,
          161.33333333333334
        ],
        [
          232.9707602339181,
          145.2514619883041
        ],
        [
          229.16959064327483,
          132.97076023391813
        ],
        [
          235.30994152046782,
          119.52046783625731
        ],
        [
          225.36842105263156,
          114.25730994152048
        ],
        [
          232.3859649122807,
          87.94152046783626
        ],
        [
          231.50877192982455,
          79.75438596491227
        ],
        [
          228.8771929824561,
          75.6608187134503
        ],
        [
          227.12280701754383,
          64.25730994152046
        ],
        [
          222.44444444444446,
          64.25730994152046
        ],
        [
          222.15204678362574,
          51.9766081871345
        ],
        [
          217.76608187134502,
          43.2046783625731
        ],
        [
          209.28654970760232,
          44.95906432748538
        ],
        [
          196.42105263157896,
          49.63742690058479
        ],
        [
          196.42105263157896,
          40.57309941520468
        ],
        [
          193.4970760233918,
          30.923976608187132
        ],
        [
          182.093567251462,
          33.26315789473684
        ],
        [
          172.73684210526312,
          11.625730994152045
        ],
        [
          158.70175438596493,
          18.643274853801167
        ],
        [
          151.68421052631578,
          14.54970760233918
        ],
        [
          147.5906432748538,
          14.842105263157894
        ],
        [
          142.6198830409357,
          24.198830409356724
        ],
        [
          140.28070175438597,
          29.461988304093566
        ],
        [
          135.89473684210526,
          35.602339181286546
        ],
        [
          132.093567251462,
          29.461988304093566
        ],
        [
          126.83040935672516,
          24.78362573099415
        ],
        [
          122.44444444444444,
          15.719298245614034
        ],
        [
          113.08771929824563,
          18.643274853801167
        ],
        [
          102.56140350877193,
          23.614035087719298
        ],
        [
          94.08187134502923,
          22.736842105263158
        ],
        [
          87.06432748538013,
          28.29239766081871
        ],
        [
          78.87719298245615,
          28.29239766081871
        ],
        [
          72.44444444444444,
          33.847953216374265
        ],
        [
          72.44444444444444,
          41.1578947368421
        ],
        [
          63.96491228070177,
          39.69590643274854
        ],
        [
          56.65497076023392,
          47.88304093567251
        ],
        [
          45.54385964912281,
          56.94736842105263
        ],
        [
          44.66666666666667,
          64.25730994152046
        ],
        [
          37.64912280701755,
          72.44444444444444
        ],
        [
          36.18713450292397,
          78.0
        ],
        [
          32.3859649122807,
          86.18713450292398
        ],
        [
          32.97076023391814,
          97.5906432748538
        ],
        [
          21.567251461988306,
          105.19298245614036
        ],
        [
          16.01169590643275,
          110.16374269005848
        ],
        [
          21.859649122807014,
          125.6608187134503
        ],
        [
          19.228070175438603,
          130.6315789473684
        ],
        [
          29.16959064327486,
          148.76023391812865
        ],
        [
          23.90643274853801,
          154.0233918128655
        ],
        [
          34.432748538011694,
          170.69005847953215
        ],
        [
          36.18713450292397,
          178.87719298245614
        ],
        [
          42.9122807017544,
          188.5263157894737
        ],
        [
          46.421052631578945,
          202.85380116959064
        ],
        [
          61.33333333333333,
          213.67251461988303
        ],
        [
          69.52046783625731,
          216.01169590643275
        ],
        [
          65.1345029239766,
          222.44444444444446
        ],
        [
          67.76608187134504,
          228.0
        ],
        [
          77.12280701754385,
          227.70760233918128
        ],
        [
          87.64912280701755,
          229.75438596491227
        ],
        [
          95.83625730994153,
          233.55555555555557
        ],
        [
          104.3157894736842,
          212.21052631578948
        ],
        [
          114.25730994152046,
          195.83625730994152
        ]
      ],
      "group_id": null,
      "description": "",
      "shape_type": "polygon",
      "flags": {},
      "mask": null
    },
    {
      "label": "Black_rot",
      "points": [
        [
          30.923976608187132,
          114.25730994152048
        ],
        [
          40.28070175438596,
          110.45614035087719
        ],
        [
          44.08187134502923,
          114.84210526315789
        ],
        [
          46.71345029239767,
          123.02923976608187
        ],
        [
          49.052631578947356,
          132.6783625730994
        ],
        [
          45.25146198830409,
          137.35672514619884
        ],
        [
          40.8654970760234,
          142.32748538011697
        ],
        [
          31.50877192982456,
          136.4795321637427
        ],
        [
          23.32163742690058,
          129.16959064327486
        ],
        [
          28.877192982456137,
          119.2280701754386
        ]
      ],
      "group_id": null,
      "description": "",
      "shape_type": "polygon",
      "flags": {},
      "mask": null
    },
    {
      "label": "Black_rot",
      "points": [
        [
          38.23391812865496,
          165.1345029239766
        ],
        [
          44.37426900584795,
          166.01169590643275
        ],
        [
          45.25146198830409,
          171.5672514619883
        ],
        [
          45.25146198830409,
          174.49122807017545
        ],
        [
          43.49707602339181,
          175.953216374269
        ],
        [
          39.988304093567265,
          172.73684210526315
        ],
        [
          35.01754385964914,
          167.76608187134502
        ]
      ],
      "group_id": null,
      "description": "",
      "shape_type": "polygon",
      "flags": {},
      "mask": null
    },
    {
      "label": "Black_rot",
      "points": [
        [
          69.8032786885246,
          58.00000000000001
        ],
        [
          73.40983606557378,
          58.00000000000001
        ],
        [
          77.01639344262296,
          60.45901639344263
        ],
        [
          74.88524590163935,
          67.34426229508198
        ],
        [
          69.8032786885246,
          66.19672131147543
        ],
        [
          68.98360655737706,
          62.26229508196722
        ]
      ],
      "group_id": null,
      "description": "",
      "shape_type": "polygon",
      "flags": {},
      "mask": null
    },
    {
      "label": "Black_rot",
      "points": [
        [
          52.590163934426236,
          190.62295081967213
        ],
        [
          55.8688524590164,
          191.11475409836066
        ],
        [
          56.688524590163944,
          195.21311475409837
        ],
        [
          55.54098360655738,
          197.8360655737705
        ],
        [
          52.42622950819673,
          196.68852459016392
        ],
        [
          52.42622950819673,
          193.5737704918033
        ]
      ],
      "group_id": null,
      "description": "",
      "shape_type": "polygon",
      "flags": {},
      "mask": null
    },
    {
      "label": "Black_rot",
      "points": [
        [
          101.27868852459018,
          204.39344262295083
        ],
        [
          104.55737704918033,
          205.21311475409837
        ],
        [
          107.18032786885247,
          202.2622950819672
        ],
        [
          106.19672131147541,
          199.63934426229508
        ],
        [
          103.73770491803279,
          199.47540983606558
        ],
        [
          101.44262295081968,
          198.98360655737704
        ],
        [
          100.95081967213116,
          201.9344262295082
        ]
      ],
      "group_id": null,
      "description": "",
      "shape_type": "polygon",
      "flags": {},
      "mask": null
    },
    {
      "label": "Black_rot",
      "points": [
        [
          105.04918032786887,
          101.9344262295082
        ],
        [
          109.31147540983608,
          100.78688524590164
        ],
        [
          112.09836065573771,
          102.09836065573771
        ],
        [
          112.91803278688525,
          106.19672131147541
        ],
        [
          110.95081967213116,
          108.65573770491804
        ],
        [
          105.86885245901641,
          108.00000000000001
        ],
        [
          103.57377049180329,
          104.06557377049181
        ]
      ],
      "group_id": null,
      "description": "",
      "shape_type": "polygon",
      "flags": {},
      "mask": null
    },
    {
      "label": "Black_rot",
      "points": [
        [
          135.70491803278688,
          85.54098360655739
        ],
        [
          140.29508196721312,
          88.16393442622952
        ],
        [
          141.6065573770492,
          95.86885245901641
        ],
        [
          138.1639344262295,
          99.31147540983608
        ],
        [
          133.5737704918033,
          96.68852459016395
        ],
        [
          132.59016393442624,
          89.6393442622951
        ]
      ],
      "group_id": null,
      "description": "",
      "shape_type": "polygon",
      "flags": {},
      "mask": null
    },
    {
      "label": "Black_rot",
      "points": [
        [
          159.31147540983608,
          76.36065573770493
        ],
        [
          163.40983606557378,
          83.08196721311477
        ],
        [
          167.5081967213115,
          85.86885245901641
        ],
        [
          170.62295081967213,
          83.9016393442623
        ],
        [
          173.5737704918033,
          77.672131147541
        ],
        [
          172.2622950819672,
          72.26229508196722
        ],
        [
          162.75409836065575,
          69.47540983606558
        ],
        [
          159.31147540983608,
          73.57377049180329
        ]
      ],
      "group_id": null,
      "description": "",
      "shape_type": "polygon",
      "flags": {},
      "mask": null
    },
    {
      "label": "Black_rot",
      "points": [
        [
          205.37704918032787,
          118.32786885245902
        ],
        [
          211.44262295081967,
          122.59016393442624
        ],
        [
          209.80327868852459,
          127.672131147541
        ],
        [
          204.72131147540983,
          129.14754098360658
        ],
        [
          202.91803278688525,
          128.49180327868854
        ],
        [
          202.2622950819672,
          122.42622950819673
        ]
      ],
      "group_id": null,
      "description": "",
      "shape_type": "polygon",
      "flags": {},
      "mask": null
    },
    {
      "label": "Black_rot",
      "points": [
        [
          131.27868852459017,
          136.52459016393442
        ],
        [
          137.18032786885246,
          138.98360655737704
        ],
        [
          138.0,
          143.5737704918033
        ],
        [
          134.88524590163934,
          144.55737704918033
        ],
        [
          132.0983606557377,
          144.55737704918033
        ],
        [
          129.31147540983608,
          142.0983606557377
        ],
        [
          129.47540983606558,
          139.14754098360658
        ]
      ],
      "group_id": null,
      "description": "",
      "shape_type": "polygon",
      "flags": {},
      "mask": null
    },
    {
      "label": "Black_rot",
      "points": [
        [
          171.7704918032787,
          153.08196721311475
        ],
        [
          175.70491803278688,
          154.39344262295083
        ],
        [
          175.54098360655738,
          158.32786885245903
        ],
        [
          171.9344262295082,
          158.65573770491804
        ],
        [
          172.4262295081967,
          155.21311475409837
        ]
      ],
      "group_id": null,
      "description": "",
      "shape_type": "polygon",
      "flags": {},
      "mask": null
    },
    {
      "label": "Black_rot",
      "points": [
        [
          141.44262295081967,
          170.95081967213116
        ],
        [
          145.54098360655738,
          172.2622950819672
        ],
        [
          148.0,
          174.72131147540983
        ],
        [
          147.5081967213115,
          178.49180327868854
        ],
        [
          144.0655737704918,
          182.0983606557377
        ],
        [
          141.27868852459017,
          179.80327868852459
        ],
        [
          138.0,
          177.01639344262296
        ]
      ],
      "group_id": null,
      "description": "",
      "shape_type": "polygon",
      "flags": {},
      "mask": null
    },
    {
      "label": "Black_rot",
      "points": [
        [
          150.62295081967213,
          191.11475409836066
        ],
        [
          154.88524590163934,
          189.47540983606558
        ],
        [
          157.8360655737705,
          190.78688524590163
        ],
        [
          158.49180327868854,
          195.54098360655738
        ],
        [
          153.7377049180328,
          197.50819672131146
        ],
        [
          149.80327868852459,
          195.21311475409837
        ]
      ],
      "group_id": null,
      "description": "",
      "shape_type": "polygon",
      "flags": {},
      "mask": null
    },
    {
      "label": "Black_rot",
      "points": [
        [
          134.88524590163934,
          185.8688524590164
        ],
        [
          138.1639344262295,
          186.85245901639345
        ],
        [
          138.32786885245903,
          191.44262295081967
        ],
        [
          137.5081967213115,
          192.91803278688525
        ],
        [
          134.72131147540983,
          188.65573770491804
        ]
      ],
      "group_id": null,
      "description": "",
      "shape_type": "polygon",
      "flags": {},
      "mask": null
    },
    {
      "label": "Black_rot",
      "points": [
        [
          190.29508196721312,
          230.78688524590163
        ],
        [
          186.36065573770492,
          229.9672131147541
        ],
        [
          185.37704918032787,
          231.44262295081967
        ],
        [
          183.7377049180328,
          236.19672131147541
        ],
        [
          187.50819672131146,
          239.80327868852459
        ],
        [
          189.80327868852459,
          241.60655737704917
        ],
        [
          190.95081967213116,
          234.2295081967213
        ]
      ],
      "group_id": null,
      "description": "",
      "shape_type": "polygon",
      "flags": {},
      "mask": null
    },
    {
      "label": "Black_rot",
      "points": [
        [
          147.672131147541,
          217.50819672131146
        ],
        [
          150.45901639344262,
          219.31147540983608
        ],
        [
          152.2622950819672,
          225.54098360655738
        ],
        [
          151.44262295081967,
          230.1311475409836
        ],
        [
          149.14754098360658,
          231.27868852459017
        ],
        [
          145.8688524590164,
          222.0983606557377
        ]
      ],
      "group_id": null,
      "description": "",
      "shape_type": "polygon",
      "flags": {},
      "mask": null
    },
    {
      "label": "Black_rot",
      "points": [
        [
          174.88524590163934,
          213.24590163934425
        ],
        [
          176.85245901639345,
          216.52459016393442
        ],
        [
          175.54098360655738,
          220.29508196721312
        ],
        [
          171.60655737704917,
          219.80327868852459
        ],
        [
          172.59016393442624,
          215.37704918032787
        ]
      ],
      "group_id": null,
      "description": "",
      "shape_type": "polygon",
      "flags": {},
      "mask": null
    }
  ],
  "imagePath": "..\\Grape\\train1\\B_r00018.JPG",
  "imageData": "/9j/4AAQSkZJRgABAQAAAQABAAD/2wBDAAgGBgcGBQgHBwcJCQgKDBQNDAsLDBkSEw8UHRofHh0aHBwgJC4nICIsIxwcKDcpLDAxNDQ0Hyc5PTgyPC4zNDL/2wBDAQgJCQwLDBgNDRgyIRwhMjIyMjIyMjIyMjIyMjIyMjIyMjIyMjIyMjIyMjIyMjIyMjIyMjIyMjIyMjIyMjIyMjL/wAARCAEAAQADASIAAhEBAxEB/8QAHwAAAQUBAQEBAQEAAAAAAAAAAAECAwQFBgcICQoL/8QAtRAAAgEDAwIEAwUFBAQAAAF9AQIDAAQRBRIhMUEGE1FhByJxFDKBkaEII0KxwRVS0fAkM2JyggkKFhcYGRolJicoKSo0NTY3ODk6Q0RFRkdISUpTVFVWV1hZWmNkZWZnaGlqc3R1dnd4eXqDhIWGh4iJipKTlJWWl5iZmqKjpKWmp6ipqrKztLW2t7i5usLDxMXGx8jJytLT1NXW19jZ2uHi4+Tl5ufo6erx8vP09fb3+Pn6/8QAHwEAAwEBAQEBAQEBAQAAAAAAAAECAwQFBgcICQoL/8QAtREAAgECBAQDBAcFBAQAAQJ3AAECAxEEBSExBhJBUQdhcRMiMoEIFEKRobHBCSMzUvAVYnLRChYkNOEl8RcYGRomJygpKjU2Nzg5OkNERUZHSElKU1RVVldYWVpjZGVmZ2hpanN0dXZ3eHl6goOEhYaHiImKkpOUlZaXmJmaoqOkpaanqKmqsrO0tba3uLm6wsPExcbHyMnK0tPU1dbX2Nna4uPk5ebn6Onq8vP09fb3+Pn6/9oADAMBAAIRAxEAPwC/Gi9SvDkqWHTI6+3/AOupNuCU34Oedpz+VIzYVcqQOd35/wD16GUnI4RmOCOmOPrUHQIWJQhV5ILZP6e1JgpjCArnBDMP1B+v6U9k2Lu3uwbjDHrz9e1IQ2TnP+1k9T/hQABwDIwO7HGcbe+OPqP85oJZY2IAJQngjOPU5/z0p6xF90hb51yxB4xjp/IY+tJK7vGQ27AxtwMfj+fH+cUANTbklSckDAxg8/nThJtDHy8c8c4zj+lQvGTOMfLtzyeuOccU8EgxfMCvzE/N7cH8wf8A69ACygBEZDvwPmw+Mf48VGvCNsbg4OMccgj+vSlZsTZdQe2fWnKcqTxyedpzyD1+nT/PUAeW3uTktIcAE9F54A/M01EBjHygqo5OP8mo28sSBlxtGDk9T/8Aqx3p4cKynYRjqCc/5596AGyLICxwATwCR27g981CJMSFlXaQMqR1U47fz470+SQ3CqWIYgZbaMr16/n/AC61Tl1HTY51Se+to5SBuEkiJj8z/n86ALSSO6guQGI2luuTjoevp+lTEAxJDvw3O4sDnA+n+fpVK31fS5SIIry1lY/NsilGT07c+9XVwwJ3gb1AUBs4z9Px/KgDO1vUBoulvdMfMY4RF5+d+3P4E/hXm2r+J7/VrdYJvLjiUk7Il2hvrz2ro/iJKA1hCHJKq7EfXGD+hrgJHzzxQJgZOf8A69eveHbhbzSNOMbYC22wsTzwMMPz7fXvXju125CsR9K2LbxVq1jZwWcEqRxwAhR5ak/eLc5B7mlcR6qY5POOIxgnAY9QcDP+cf0pFEirH85OBgAqMqOc9ec151Z+LdZllwEhmJ67o8D8cYHb9K6+DXbWa+ijSKQrISpkYhVHXaQMdOOc4x15qJVYx+JjRq4ZREVf5VXPIHH59v61KwESMECdAWLZyx9Tn+tV8lnSbcxY8ADlhnr06Zq3EyfZsNGuQxJOM59s9Mf59MaXGQqiykokYI3YCc9DgDge1KDkYUEgHPBHPHv2z/OgSjeGRmwQCMHbz0H6kc07KEM8jKTITgqoH+f0piFt4neXG5txPAJwSfTHc9aWYq5Tb/rOvoT1/LpT4gyLEAmCw2/Kcdzxjv1P605VJEm0bdwI4bBHIwf59fU0wGNOn7vqSy4BzjAHrnuMfzpwbfbMI0YFkyFIAOemDnqRULLtUso3SMfkGM8cj8c5+mamlMgRVUZIONo68/5/X6UCK0LbJHQjLgM42qeuT0/I1NgSyKvGN275TnPpk8Y4qFYnREjiQ8gBsrnPb/PrmrKQKY/mWQoflXBx0/pyM0wLTOvllRgjkrn+Lnr/AJ9KacMCByxG7joM81Cqbzgkbee54qZGXYzYOC3c5BGe/qagoZgH5eNw4/pk0uBFgkAg4wT0wec/rinK58tQ23PJO45yc8dsdh37U3q2xSUVeCeuPcfmeKAJoRwVbAOAAQOgBz7+/wDSmbkMjjYdo5GDkYzSeYrrgDceCAX6de/4j0ohmBWRCA3HXnPH07/eHtQAxUALRuhUAgdMD2/UUoUKhkJwAOp5PqKVtodG4GDjKrz/AJ/wqqb+whuRHJeQrIh/1TyKGYEeh/nQAk1xb2Nu01zMI4EUb2ZO2f8A9XArIXxnoiRuwvyJFX5AYnwTn6evNcN4p11tV1Bkjf8A0WI7YwOAxHBb8aw44nuCduMipbSV2Juxu+IvF11rLyQoTFZlgREOrY6Fj/Tp+WawI457hiIkdyBk7RmraaSwIaaZETGeQeT2Ax61o2auA626Ft3ygAZIHp0/zzWE66S93UxnVS2KEq6zcwIsjXM0Y4VTIW/DGfp+lMttJuZzulBiQHB3cH8q6UzW1pCoQrNMw+ZU6AY9TkUxbmMKVaMheoGc46//AF645YqpbRGLrOxVtfDsGH87lTjy23HPvkV1vhyZrVjaNI7rt/cqzE7QM9PQY6A+nuayY5UhUsXBQdSDkfhUUV7OSMPIobsjYwOa54Yiqp8zeglWd7szPGOpLf6/LjkQAQg9zt65/EmucADSAE4rR160+yXvmq2VmJbn1zz+HNZsRzkjr2r141FOHMjp5rq6NS2RHOcbsYzngdRV2bSYbpUGCrZ6oM/h+ZHr+tUopFtl3zZy6htmzB5weB2H9Ku213NISxVQHGB8oJx9SP5VxVOdO6Zg5NO5csoIYVCRgFO/y8nHoa1I41aZUiC+YVO0ngDn/wDXVG3U+ZiMnByev860tOjVr2TchV95UDr04rzaresiY1XzXNbR2l/s+1juQxdfkZjKW3Y6t9D1/LrWm7oIGCgNuU/M5znpzkfWsfVr9dE09bhoi8SyrCdp5BKlhj2+U1l/8J3pkisWtrsPnIIC9frn19q9vDVva0lJ7nbzJ6o6uNGeR253q3OO/tnP149qfPEHZUVVVOxHQduRjp/hWZY+JNFuPljvUglG0t5w8vHTIOep4xx7cel83ELxh0kV1ZSRtbIZsdiOMd/r+VdSYXLCoVkEbyfN1TPp7e3X9KmWFN7SlV3nI44wCOmB06D/ACKhVgi+a2HAABbHcjp/n19qey7g/wA2Mg/KMEHAHb0qhDPm8tNxwybdxIyTj+vOetQucMswUggYCBgcfXrzx+tWtu0BTw7YHzcdQOKiT5klKlm+XBIfHp79OP5UAPldpIym0bsE9ME8k/1o2bWPzgF2x8xPQDr6k9evp9KdHsUbl8zaO5HUjr704FQEcjGTyTzg4HQ/pTETbCDkYAVucevft/nFJsY4SN1B4AyMk545/T86jwTk7CDk8kjt/k0sYbaCMDvtHOfb8qgsdKqhlKqMY7Hr6fy71FOrMwY4DAgseueoqxwYzJzk/KQev4/mfy+lMTLMc4BX+Jsc8Y+tADI2dQSepBw4x+X+falClEJHGfkBK4LE+/4n86RXVmOGAPPyj3PHH0/ka5Lxj4litYpdKspA8xBSaQchR3A9Se/p9egBB4h8ZRQJLa6exkmbKtcK2Av+6R1+v5Zrz2WV5XJJLMTknuTQxZ2wOSavWNsoYu0TOpG3d2HvWNSooK5LlYzHR1wWUgHoSOtbFrbeTFGpHzuOBjvmtEtbpDkIGUDlSAd351VWOZ0GOX7AjP6fh9K4513UVtjjqVOZWIsm5kMmfkBOEz0B7DNPSF0LsFydpyNvTvx+H9afbnYhcD8cCpMI25WZVyDljwBxWTlrYy5tSKJv7w/ECrUMbyAAAfLzjFU48lR5akZHUjvVyKEy4Zxu9scfpWc9BNk8yk22N3y7hkDucUtrbblDbmGR0zz/ADp8enzSOYkQYbOCemewHoT/AFq6ERUAJO9RjH90+hrnlK0dAexyviRMiGQNuBYgkep//VWMnCc9a6DxKv7qJsD7+fl+h7ViojKhYgYIxyM49PoeDXrYd/ukb037pJCjSy4bJ7CuktLWPKLISBjqByBmsWxwHVirHHULzW/ZuGbe5ZQOhzmuTEyZFSVy1BaiGTzXUyBBvZc9QOSCfwq1pzSxmPaxUZ6gdKbKyDTpWRidzKnTuSCc+nGataWpwevTrzx/n+lcE2+XUyNB4TJGHdEfy2BQuMleMHH69KngtFe2d5I4yM7cYzk9OMdf8+tWxCGtsFcpjP6f0/pTId80ywI6qIcKD/DnBycn0qqceaOpbk7nmvjOyaz19s+WFmiSRVjGAoA24xjjlTVvwDcNFrM8XmECWAgIM/MQR/TP61pfEu0iWTS7sA+bKjxuxbOQpBHH/AjWP4Qsroa3b3JtpDAiuSxU45QgY6Z5xXtUqkYU05PY7Iu6TZ6fE5jiI27FLAnOe3Byfbn9aMl8KUUFcbuOMj9eTVWa9niJf7OS5OVycfUY9KWASSRbnwrZKYTgZ6/yOP8A9fF08VRqS5IO7K5k3YuQbgzsejc56HGe4HpTTvcA/Lk9c9+vFLGqvMynoACxIyvft6/4e9DgvGMKTk4C5yenAx19K6iiFGKxkHLq2E+bj2P+frUzQlodxYI/DEDg47Z/nUA8sIGkUEqMkBsE/U1ZEqOu+VmU7RhhjgAg4x/WgBXzsJTI6Dg+1SbXEfygj+Lbgn/PFIh34Xbl/Qdf8+1KWbZuVsEeoPXvk+nSpKGlwqkkAHIO7d075oUEPvK7iTgqADn/AOv/AJ9KX7oJ6rjuKaFwoC8sc/KTjn19u9IDP1/UF03Rrm5j3eeq/um5BDE7QeeOCc149IXmkxyzsfxJrtfHespJINLiYSeUweV92cNz8v4Z59/pXH2Kh5CQOei5H+eaicuWLZMnZXH2kKqDldz/AHs5x+Fblmq3ChWUcdFA6VlLeGAp5IxsIIcr3HfBq5BeNa25mCgGUkIB2x1/AZFeZXUp69TilKTZPqeYrhLe3+R+rlevsPY9/wAqpTROZAHZm/iO455Pf606S6ks7MXgQSybwpL5IGc81NDdHUbBbpUCOrGNwOmQAQR+dSlKMU+m3zG6b5OYqea6EYbeoHfjn/6xqxCEuJlhyVMh2cjIGaZtRCN+SRjKA4OOp/z70sf8TjjGCSOi88c090c7Y2N18zgE7eBitG3lCIMx84+UZ6mqsqQpOxyy7mLhD2B5A49j7Vat8yKBsGR69enP9axq2aJe5dM0hQh8YwRt/hz9DUAkZRhmAOeCW6YHGR/n/CbKNDsBAJ6nHt0/z/8ArbJbJGNhBJIDDCYByM9+axhFdQc2Y+qW866eZp4hgSEIW53EjqOxHH8q5/aWbJPfkn3rp9aPl+HkTjBudwbP+yf/AK1c1GrO3Un69a9Og/cudMH7pqWUQkIVRjOB+PFdNZ2Q2q3Bxzjt+VYFkpwoBAPHJPTnHFdNp920X8AwBjjvn/JrgxDk3oZya6i3wWGGOFFUOz7wW4OMEY/HIqxZ+Y3BxjGNoFQ3rPPcQLjGEyPXn1/Kr1rA0e0PjjG3OM4xn9anlvozK9jZt4Y3ChiRk52DOD+I+lT2EYkndmG5VdsFyoOM+p/Dv361Re98kiMLvmK8IegHqfX2/wAio4Zb5HCRz7FxkgKMdOBjpV80YOzK3NC+s7TUr2z+0QeZJbltpkJOwnGcD1ytOHl8JAEY45GOF/8Ar1VjklYlZJGa6chg54wT29M/41btY2VH8jLbAN4/ujjv9SB6f1icOdXRopdGQTkSjfyrK2GA/wA80y32xKeCQzDJPXJOMgf5/Km30iK+5ApLAkoByv6+tLa3K+cx5ZgpJU/r+hpYZclaJVN++WbYFo3LHODjeOMDBP5f4U9ZNz741WQgk7sZ9+vpn+tDKVIfJB4PHUjGOnue1RqP9YsZLc438e+T6/5719KdxBhjG6FNwPOP7pwf8/hU8S7NpkfDJkonXOM4P5fh9Ke8TkO/aQ5BXvx6fgabIseWYtkAkhsk56n19+KYFpz1O3nPBx+ZpFUcuRu3ducZx/k0gOWyBkAYHGCTx3P1p+7cTJ0xyp9OmKgoax8uVgORtHryc/41la9qA0XSridWVpWGyMtz8x6H+Z564rU4ZnZSHPOTjr3/AJCvPPHeoNNexWgbKxDc3+83P8ufxpAcdcStJIzszMzHJJ6k05SIrdV53yE7vYcY/rTE5cEjknAHr9Kkk+aU5BX5RjJzxj2+tYVZdDCo+gfOxYHJY/xHnnNW4o5PKdTyCcrkZ5HXntx/KqyAhtqEc8n61dgRo5fNJDuDk7udx9K5ZuxyyZobIorbyrqNnV/leM9fX8x+lQbkjVYYhsgU5EanPXGecc/XmmzRt9qlZnypO7c3vyOntik25YF12joDXPsS5yUeUBHlsg7znJY1MkTEOVU+UnPqFzgf4VG8skUw8nZngl8A/hjp/XNIwmZy4d+nUHH14HFP1MmWLlTthYgbQuwHbzkEnB456jr2wM8VZiYAgKcfKfyz/wDWBqBIVltWUH5kIYDP549exP0pWZU3xglpA23pwvc9/wBP8Khq61Bl1XMcshjA8vpg88jvUzzBY1BUSTM65Y4wBjoAOvv+FVoiFIVgAAvJBzu5/n/hTwryqnBVQxAbHU8cfWs0rE3MrxKTJFap8o2b+enp/npWPDhCq4Jyeh4FamuB5b1VKgIsfGM85J5qrbRkSB8Z212wdqZ0p2iX7GAtNjIP+96Ct+OMOEKjLE4O3GcDtVGxTJDBeCCMnvwf8/hWpBAs04+YKuOSTnAHJP4cnp2NcV7yMN2OhCb4pbiSKIHIjLPgSD15+uPQ1ea5EToLdN7YJLsML146fy4/GuN1XdPrd3vZo0zujXJI2jpjt0J+lbPhkS/aZ1eXzFWIHaOQDn17d/r+VdNShanzxZ3ywyjDmTNuJGW4MkozkZZgSOa0bQrKzM/yquOQPTGP8/SlmtmeEsjAsnLdBgf/AKh+lLBPC1p5crokpbAIXcGzx9BgE9/TvzXKoXWpx7MhuDhA7HHPygclvT+VSWs22yC/MuSWJQZwRkYI/PnmhvLzhwkUidT/AHs/h2x/OmrGgjkRAC7HO1jjA9vrwPwNbwhyInqRRpPcTNJ5ed3zA4JwMZ/Pgk/jVS8JDkM2xGQZXJ+Y9QOPz59KknvjLA0Rt0ZflPB9OmOOBzSx2cl+TI0bLJ1Hfgc59en58VjOnBvzBN9C9pyMYd53M6/KgfIOByDx2HXv0FWhG8UYf5TwfvdP8/lUdvCLdQM5Tvk4PpkflVgs0R+QlXYYUAY5I6j6cmvZwt/ZK56FO/KrjZEADBMk4w4/h/PHB9/emHdC8YUsvAzjsOO/4VKV3lGc+Y5HAPBPOOnpjPf/AOuSRyA7c5AYHIxk985z/Ouo0HFcquAwU8fL1FAPlYIfI6BtvYVS1q7k0zSJ7yNFMqH7h6dQOR6c9q8w1DWdRvd/nXUhU8lFbCgewHFQWeqy3Vvar5ss8cYJ6sQAevA/M15Frl59s1i7m3hwZCFYdCo4B/ICqLMTyetQt+dIRIiFjnHbIpSpBDYyMnPH0/xFSsBBbiTjdjgHuaqqTncx3E9s964r812cbd22WbdcspY4XPzHr+VaceCR8hPQZqlAGaM+Xnbkb8cYHofxxU4ZmRV7kf5Fc9TUxmS3SqwQhgc8EDpnPB6/5xUzjZB5jbTgYQFjz6j9cn/9VOtlGyQMxIK7sDGSR/TGajlIecyfLnGAoH3R6D6f598k+hmxIsDaJPvZyWPr/jVhoS0ux3UEnncenP8A9b9ahjVDIp3Y4GO5pAhlmJ5bJxnHQdBSvqT6l6Frcceacn5H+UjAIwSOPQmoDA8LtHgKUOOT3HX+VWYrdE3hsquR1XLd/wAf8irFwikI8bBtylSNp4I9vpjn61HNqPdFeLaR8wO9l9Me4449atAodwBww4G7gj8KbHGBy2ACcc9z1/z9KsxKhQ7i3HJKD+mR796bIMTVoGivUJPAiyc8D7xOfpTbK0Ese9WQoO4wQe9J4mk8yM7c8BUIz15Lf1FJ4WtyuoMzKVh8rJDd8ng/z/I1tyv2LnfY9GFFShdm3bqVYKMbdoLDrj/PWrDBLeweVyQ037qNehzwWb1+7xx13VLcDYThSNygEdSfbj/69VZIzcXRXzAywjYMH5c/xY/HI+mK44SVrnGlZjW0ttWhPlv5M6Y8tzzx6fz/AMk1saPp8WmWhjfy5LiT5pXVcKfYZ7fX1NJp8OxlAJVnGSSe3XH48VeuZhbwAxBlmzxuBDKPUjp0HX3HvVxlUcOW+ht7eThymjOhmsmjU7GYddp5Hv8Az/OqNv5KMFwCAueOB9OT3/pWepMbhtzPMnO4nP8AP05q5aStNIWjOwPkMuThRxwPxI75rpjqrWML3ZOY/JWRgAVAyG6MQOhwO30qm1vLIjSkiIgkkA5AB7HA7VZdCw8ssV2DzCMtgnPAzzyOvJ7DuKcvmRFZkG6NnBLbu+Of5Z5/OtraaiGLayGUrIFOCScLxnHr/npV27UoI1QDIPG0YH/6qsWhPlo8yFRyMhuQenpx/n60ty5mXBGd3zZAGR+VclWGujKtoOEbOD5ZcBjnGc5HoPwqBhIpdGxlCVORxnODj8j+lWbfex4BbC7gB/EO3+f8aRyu4kyEkHAPr83J+uf513YNybl2Oyi21qReWQWCOVYDBIbAHrgU0pg8KSSckZAHHU8/54qeOMiPK5Ubc/MevGc/zqKULGCjlSNx7jjj19OAM16RuQ3UKXVnPbscCSNkz3APf68V5FfWstpdS28q7WQlSMfrXsisu0HrjKsRzxXn3jkRDU4FjRRJ5QZnz97JIGfpg/nUFHHFCcAd6sx6WzIskpPlk4+Xjn0yeB0q1YwfKxZeWGCTxWpBp5aNGOCTycV5dfGNaLQwnUa0RgaggGwZwvUAE4Ge34c9z1qBIMsBg8DP5/jWlrlt5ci8DsBiptPsQbYSMMAcknip9slTTMvslUqU2LGSrEHJHHHep41LOplRWUHO4fKSPToR19qtLF5krMueSQAfTtT2g2IWcrv5KqGGSTkdMH0z24HuKw9pfQwk3sOtUtjOjPNJGOj7o854Oec9O341Bd20kVw0LMSAvJJ27x1yPbpj1q7Fal4iQmQoO4jnpyasyW7XECH5maHJ2sMAqcc/hwPpUKepG6My2h27XUYOMHPr1/z9KsCJ/OZkkIO7cCGPBzxn8gfyp24L/o8eDn70g78dB2x7/wBOti1Bg5TAZRkA9zxjHH1Pp0pSvcguQ6VM6JJj5iCWZ+2Tg8+/NMuDaQDyHuYDMCBgtwp3Y54znnH4+lOW5upk3STOcnkFuME//rqnJ4dhmuZJftLLDI4kkQRjOc8gHPfnt6dadLklJ8+h00VTfxssSxlpcOrZxgbugXJx/WljDBDHxlsEZPJHXj68VNdxmRjKrHAYBwwz9D9Ov+TRE4iaISKASANxPvn/AA/Wle6bMGrMyb6OO4v5LeaPcpVQwz/sg1Ygt4NOgKWqlUY7yCxJz/kfrUVwd2oOV3YIUEYxjAAP16Uru8rMqByW4AHfp275/nU6tct9Dd1Wlyplu3vkhVrpirNEBsVs/O5PHT06n6Ad6qRXTR/IU+mwYAH4/wCetOvE/frboW226lGPGGfqx9OowD6KtTW1tjYQOcY3Y6dM+34/5F2SVkYSfQ0NMvI7UiX7zD5sFc49h+lW0mlvJjKqbIdvyrnJHIGD+I9u3tUMVrAikMTk8r8o+U8Yz1wPzz361q2OIgkhZhMAVBPJVgSflHpx2zzn8emmm0CEVEaI+XhUVTlnU5Y4GCD64B47/hio4YvI86ZQzuq5KYK564/Q5/P0q1bDyTiXzFQ5BwgA464Pbn05okVASqhgUGzIGRknp+vp681ty7Dt1IYQ2wLLC5PdwMEMeu7H+ePar8ccc0bFSMIu1hj39+fXpjrT44hE6xOi4IJDnpkEj1BA+96duOBTpM7yYnYqeHG7AAB46+w/M/SrlorlEs5iFuscZIbYBuByCOvTt29/5CKPAhXaWLep444/rVSSRYpJPvfvO7EkfgO3r7n8qkgmEm0AjYWC8fyrz5TvLQbLwSUxAKm4yOAPz5qNXy5VGYgDGT0Hbn8ufp7U55S/7oqflAG/OME+h9OKiWPbGziThQTt7N3zjGcfjXrYOLjTu+p201aKJDDAEVQWxg8gcgD8/wDIqCYDzDghQM/e6AHtj3xn8KshwVznamB8zY7cHjrUMgTbtVQyc8gYI9/X/wDXXWaESKUG4DPoCeo+tcR45tX+3w3WD5bR7D7EEnn8/wBK7xkHDsVwBkEVR1jTU1PTntXIDkbkYjkNwB/h9Kgs8+tLf7XbrIQME4YA9/Wp5kuNPsJrmNtqopJXGQT2H54qXw0Xh1OXTLhCpJxhuzjjH4/0rY1SKC5dLHz4tq7S5LADkHHJ4JwOleDOnL6z7Ppv8jKFNufkeb3k95q0qLKwC5JCIuOg9e/T9PetDQpLm5k/szcGjUbgPQcf41rXNvaaejRxSpJyc7D04/Uc/X9ao6ZK1lrVncLyg+Vsngoc7h+pP5V6VWCdJxivQ6XT0Oxj0Yrbkr8zgcAisO4GbiQvnuFU5OOfWurutUit1kA4wOf/ANVcmPMmJctwz5YY4HXFfO0b2bkeTWs3oSW9s8p/dqDtzgE4z/h6ZrQiCwTo+9Nn3XEnQjJyPfgY6fQd6hjM+2WVJArEEDIz1P8A9em+WfMVTkgKctIc4HP+HFdMeWWxktCCS0EF0I1IkRk3I2OoPfH6Vaytuwj272+/jPA+o6/h1wanh/f2zD5S0e9oieMjnP8Aj1NU4Im8xmYFpDy56kjuT+fStlro9yZLqX7OFZGVnRSnACk+v8j0/Src8tvaKRLsUggYDbjjHXHX8f51Tnn+y2zr96U8ZJyRkDLHH0//AF1RMTeWSckP39T25+vWqaS0DYtLqXmOVitsKcZ3sRn1GB0PfNMu45xPEdrOjHaCVyR7N2B/z7Ce009lsnkkwqdGJUgDv1+n9fxuW17At5BBblSiON7MuFwPcf0B/pUyg7XGndamFcq4v5g67f3jZAHI54/OpISbQJdhCZZM+R83AxwXI9u3vn0rRuLRIBNd3SMy3Fy21QwDOATlQPTplvf3rNkMssnmMAeMfKMAADAAA7DFQrWKkrO4xNka7Sp+UjJTnpn1q7ZgSysT8mFyFPf/ACKgcyeWiJB5vzgthwpUH+L37cVMYlEqRKQS3Jz6+/61aM2up0VtLHbwMs02WKfu0JOWz0b146/iadabBf4EishJZDt9wfl9OPyx+cFjYRPtaSPO0qOMBcn8R2xz7jrVkwyWt4gUbVZmKlARnB45POOO9d0LpK5ZpTSiGKJvkIIKIoCjLbuOwzk465746VSngYZCgMM4JZu+OBnucg/XHtxPcK08TKYY3ZyBJIykhCDjgdjwee5zjNRPbXUkhhjYjhcmNtuSc+g9ieferbvdotjWkJnZvNYvxtPR8g5zxnB/x96u24gc+W+2NzhlBbpg8mqlnaoNxZCnlj5sL1x6/n7cYrK1aRodZaUEfIFVD0K5AIIP1H+c1nCm6srNmtKCle5t38O9B8uwL0Pf/PFY0MvkyM23K5ySOtdAhe70uC4YBhIm4HP3h6/j1rCud4fykHGScZznj/8AVXl1IyjUsTONmV7OVLG5nnty2+di8sLnKs5Oc8jg/T8RwMb9rOk8DYjKngFOpX06E8f/AFveufZfLO12Esm452HIX6n146V0FirRwRbnO4Lw4P4/1r1MHOpz8jd1Y1ozcrpkkWZSyOoK4BxwQw7Z/wA9j71FNDiHYCxOMNu4PPJ/T/PWpWlwTGkZ8z/Vr2we/wCuO9I6llMYVSTjkj26f/W/WvVOkjViwHAIUjGM+/6UKPMkJ2kDGBwMD2p25WBYLhgM4PY46CngfJtU88Hg9/8AIqCzn9a0tE1CO6jjIaT5Hz6gDafqR/KsG+8ORwTvfRxyTxyN+9iALFef4cHp+vpXReKLie10qO4j48qVWYDjI54qW1vYLiyjkiYPHKMgj/CvDxkqmHre1jsyedwdzzW701LVllt5DsJyvzHjnj8v89az1ilubhbS12khQzsRgD14/Guq8TxWxuPnaSIP1Mf8Qx396z9F01LKOR1YsrtnzCMDAJA56etdH1pOlzrcuWITjoWrq5dm27sk43jPH0P4/wAvem229pk3BthG4D9KszNbgEBXdt/31HAGO2eufwpwg8mRHQ+cpHG3gkDHUdsZrzeljzZ+87o0YSAdgX5yfyPbJ/z3qae3jSYFwPKHI9vXn1OPx/CqkUwhV39ckBSCVq1PJ5hRFQALyoHfjj8uadOPKYMjUeVLuj/1wbIcn0559zUstvHZN9oCbIwNyjHQnoufw/rStGCE2uGI5YbRkHPc49jUcsT3OnyRxqNyEuoHXoMjH0/l2ra7T5hrXQz1kkurgzuys7HIKnAABwKtSosK/vCq5XB3HJ69h69PzqVYP7Ns0baWnlXP3dvA4PSqkpmLhpWQkELgYwuf8/pg1q4kMHkmlj8uU4jAyF346eo/x9au6YqmWOPbIzZ5KJkAD+Yzwf8A6+KclhIYzIzokKqSNzBctgZ5YjnpWjpiWUbiJLpLh2A/hIA5Ix0545z7e+aaj3GlqZ+uJu1mYEu5RVA9B8oPA7dc/U1TaHzMZYsOPlHf/PFQeKtQv7LxLcJFtERVGAKAqeBz+mKt20putLgumjaKSZcmIZPGT+mBmueVGUUpvZnVWpSS57lXabe5wpAc4bIb15GMVoQReeUACtMSW+XBOcjsOfT/AAqC6aRPIX2I+gyP5/41o2ELvCJNozyX+TOF5Hfk8cnGf0renHU5UXtPkTK+a8gIYAMjElABggZ7cdP5damw0Fs7ZXzWwqZ6oM43Hj1GM9M/SkgjMUkd1u2xqRllAG484xk4zngH3z0HE9qqzSubgr8xQ7mGQq5wAO5HI69dprqab0LSsPtESK12orSIWAkOchFHOemcZA9Tkj0NaAlH2lY0nQMmWVgQoXA68A46DpjkVXmieC3MiFVC4wxyuccnA9Qf8+jY4nSPzo58S7cgADJ45yefU8H+tVqinsBQNKSJ1MjHnjPbpjr/AD7dMVK9jbTyK17bRTSFRtZwCBzx+VMYCCVCOVXjB4wB2Ipb65eSJHBUgchmxz0FYNPVlRlbVDpb14pmU4KckDPT1/x/OueuNQiebbHGrAfeYn26D/Grd881wEZX8tR1BXkgDvkcA8flVZ7FFi37GDLkEHjtUSjZEyuyWCCKUr5QXa3XGCAPWtwBEQcYROmORnsM/hiubtLh4S6qgMbH5sDn/wCtW8xIj35wCSu7GMHk/jXZhLavqbYe1mMDb8LKBjBGQOhHTnP1+uakVmUEKuNpYbuvT/Ip0YQMijdwcj6dj+hpZNsg2luTwMAc/X/PbvXedJDsIiOcgEDIx19akjUAAkZz0x6ehphBcfex1xz+tShwkigknA5GPunpUGhna3afbdHu7cKXcodoz/EOR+orz3w5c3kCSRuM2rcpk8g55x9f6V6oVXfubp7DqTXB6tYmx1WRVBEUvzx46Yz0/wA+1cWMjzUmrGVX4TC14PNqDMcYCqM/h/8AXqC0VRGRtz0P+f1rTkg82TLcE8ZJznHH+FEVuFJDA9SNynrXlKdo8pxT2HpArCM+YpZ8bgc5FSyokk6hYihAU4JBxn6cf/qqKLekqZ6rgcDGfep3dFYOowQo6eue/vWDdmYotLGYthLZZMPvyQ4Oc8EH8iabMvl7IxIUkIzh1OSeB1H49qgWYbwuSu44zgEYPqfwpww9zKSinJxkZx9c/wCetXG6V7lc19y0JGlVkWISEAldkobJ6Zwefrx3/GoBLdi8t/Jt5QyuA+UYD159utO2LBandgF12g7Tj35/z0qxYb7S1Ywy7d/UAnHfnHQ/5xWrbegXRZu4fPuXG6MKMZHA2jGRx7YqGOACB2mBAjUkFTnA4PQfnz349qvCZJUEN1kyAE+aWyydOcZ5GR0qrqKeXHHGq7Qv8IYkMMYB9Dzn16j6VvSklpLcckviRR8xr2RmJHkpu8kN0QZPb1OOv0rodNktbbzD9leRSpDM+0Ac8EdT1HT8OmRWLpsSIJvlLrszI4QkIB1Ocfr/ADrobPUF/sy5s/s0rxHbmf8Au4I245xj72M+vbmrjC15NkxZma1ldQkzEkmSv3lzzgc/59ayZLuWSaNVfaCOCOO3T+lbPiAkXrBAQwYDA5zgDP05xWC2CUKqWYZIxzkdD/Kufl1HOTvY0be28y2lV32yqwdO/wBBnufy/Sr2jctJbzAE78KqAHt6+vXHrxUECLJbKzE+YzYRVAy+enGc/wCfzkF1FZN/pEK3Mzf6xInKqB02575A5x2OPWt37tu4RXUlvbqJrpILdgIIW3EjBDtz/IHHfv61f+0iOSQHCHYSBFwAo79eST6jpWGjxBpW+zMUGfl3Ljg/57Uk95eiWCWGyVvOn/eOWLFRxz6etaxmkrGkIubsmdM0qy2SIZt+4EqOp3YI4AOc8D1x7g8wXV4mnRRoZVAdcYYnOc9Mcnt1x+RrCZpp5ZA07eWePLRtinv0HBp0FvhyZF2lerHgnuOnbtVqTkZ3JJdZdz5cUDMGyQ8jdTz/AA+vHHP86ZHqFwTtuApU8kYAwfXgc/59KSa1VECq4LknAVeDn371FcD5CXCq5PBPQ/jisWmmTdnSWqmaHcCuQCG+b+E8Y/8Arim3ZWFChclWHRh3GMY/CuXhmmsbjfG3U4ZDyGPuP61pxSl5v3mWPTG7OfpVOpdaj5tLFuxtt7HAUf3jt6VryRoiMFJCknG7HykkcfzqOGLyYUQMnzHBIxx/9brUkkahMA4xyB029fz7frXbQpcvvPdndShyojgGF2lxtHJwduDjqfb/AOvTo4/3iZWQBQSTgfMfw9zSoA0rPtYjlSR6cZ/r+lShyqDbgAHldpPQcdie/X3rqNyqjrnaFyFHXByetS/Ls2sMZ5PvUWGGPm5HIHZqlwMDceuT1qCgbOF24IyeSD69v0qhrWlpqFhgg+dH8yHvn0/EVeP+rUtlST0oQsQWOAduBkVMoqSsxNXVmecTAwL/AKQdmw4LN2I9aIJo508wMChwQQKteLYGGqTW7Y2SwiRSeADnH48gH86wdIEtolxHLbuMuu0MDjJzn68AV49XDqKd3qvyOeVJcr7mqpDTuwyO4zSKd2UwF+tM3GJg4Yqy8AHv9MdPx/Ol3MGZHGA2BnHB9fr6Vw8vY4miRyFkjwxBb5gf65qza7d5UuQPUflWfjbJERyp4APPT/8AXWup2IJEwcevHHH+fxp7OxAjRk3CrJgEEOR+GRWvc/uLWJ4gGVMjDYPBHHH5/TpWZGm9gSPmHT5QeKlvGLuFUge4bGfr/P8AGtoytqNDbeAzncxclu4X6Y5/CtGLykiaCb7hbAIPMfYkHvz/ACqlboxiZUk64Byc46Dr+PX3rSaxjt0Bkl8scDODk54Oe3GCPTmuiMFJFRbTuZOpWTW7qq5MTDOV5DdD/Q9P8a6DQ5Xn0i9tSRtYojCSUg8v/CM9Bg8c+tVFkWKNEdi9tz9/7yc84x29R/8AWp2nRvBNcRwjFvJGGWQoeWDAnpjHQ9jzgY5zVKrypqW5SjrdFDVXM+u3yKABFvyTj5selY8MUsxiSBGMrk4AAxxzkn8RXRXaJBJfyFkea4upGcthRFHn5SWPr0x+lc9qWrw6dFBBaKzLI2GfO0yY7k9gM8D8TzWale0YasuNJylqacW+0tABgO5YNMOTwcYQ9hjBz157VFegQGGFA+F+bjoFPH+f/r1Jb6hbalYMkKMrQ4U5PB6dPX/69HlvOGOTgJxu7E9qOVxdnuTUi4uzRt6akFwrxSAYcIwwADwuGB/nx6gd+I7CKNrIxyFtitjdgA9OB0yR2/GoNHAhm3EsdnPIwQcHnr6Z6c1aJWyjEuA1vn7vB5OeP1z/APqrrSUopsiOxTaINPKsaI7fdZWIwOSc/wA/fn602a1miBuV2+QBnHYA5/P/AOvVyBGlkMyoC7MF2J2HAwfzq5qdvbJZtvkfzNucM2N/vgcDt6n86pLQLHPSXpdFIhcqvHzd/p60/wAyKQ75Nyp90JyduevarlujOEc2xbaCCHOcgfh9eP8A9VRiHdLKDGFAHTae3f2qZITM6eWJQ7RsNq5IBGP1/wA96qx3tx5i/PgfdXAAx9T+n41au4jLIE24CkjDDkfhVW4gMaMUxjHYYwKwadrk6nU6VqSXVv5UhxPGoG3puHr6+lahXI3gkemRkV59ZPJaXMUueFbgHgHPUflXoKOHj88OzAjjHHXt1/Cu7C1udcr3R6FGblHUV1aNyqMDkA4x09f/ANVRPIyEc4APO7kjnHI/CpQQDtXBGNoB5H+e34U1IjsQqQXx0zgDP+e/rXYakKsoTceGJ4ANLHyCHYE5/Dp1oiUYGRlc9/xo3F32dST09frUGgsi72wQDkgHJp/AHIyoPGfQCkYhyxGdvUH0+tIV3AFgAAvFAGD4p0oX9n9oiBM9vkqoxyvGR+ma48LIRGWB+XP0r05fmcuwJ54+nSvP9acW/iC5gMYSMYaMj3HIx+f5VwYuk2uZHPVhfUqxZbJfrnjnvTFk3tn5lfPrwfw6GrcgDptjYbmGQueT+H41Sw2SVI4557/SvFi7s5JxlEndULfMoRlI2un9R/8Aqq5bSyyxPGuXQZYMikjOM49RnFUWLEZJAAwSxPQVLFqO23nitg8YznzM4LEDnkduBWjT3M1ruXFv1iYKGIbHORgClnvhMimN1CxtxhuRnpz+HaqX2u5McbG5nAPDEyHFL9qnMT72LhxgrIA4OT0wc8VSvawR5UakM628kMsy7kWX5xkjd0HXPf8ApVk3Ju/+PdZbjAbkLx03feOAOuDk9zWNp08VtO80iRudrfJsHDYwPcdz+B7kU9rm5upmaeZnGcAFuB+FV7Z01axtaK1N5VDQ5vLm2IBA8uEF2xjpxhQeo6nofWrU+tWVmh2q6RAbtzkYXjqAPXp65OK5uIOZQETeWOFA/iPGB/8Aq/rWd4klltpzprIgKFXdxyXJHA9gAeAP8AFTjPETt0NaT10Ro3Wq2eoRoH8zavzjOCpb+8QMH1rO1CwOoKjWhjkkhyAAccd8qefy/wAKzbCZjI0J2F2H7veeNwHAz2z0/AVcsTNPZrPJD5czsVYAEbcHH9KqcJYed4vb9Toen7w09I0qK0WQfaHjuJcB/lzj0GOvr+J9Kvm0vFxbrJCB95pc9cHoOM+9JDczm2Dh5fOH7sEfdxyST69/yqEarcSF4Ib6KWT+JcKSuPwqPaud5tXMudtuVrlw2rpEIxchoJHCMect3OR6Vavljjgt4SA7ecCFzuGMYPT3x9fWsY6rOsrBobeUZzzEB/LHrWlHqv2i2EkMarchirLs3Ac8EZzx0+n4iuilVWxzTlfU3gYoLUhSHfKhSRjbgjI+nT1qK6me5sSm1zGFbb8mAoxg+3b9KypJr9LdGkun+cZCo2zIPPbH+RUEunlLSSdlALIGV+D27nqPx/Wuu8ibm7DdadaWy4uELqrAorhj9Mdcf/XrDu/EVpE8gjikeQt90KUx1yMkZB/A9KqQWAlhDxr+8AAPH+T0ps8JdfKDIZCMN8mcdzj9P1qXKVrE82hTutXurllZAkQ5yQoYnPqT/gKrG6uZiyyzOQeCBgDHHXtir09msYWNFLyYzjHQVG9jJgMVSPcflctj6Y/z2rmlzIpNkmkWEct/FGRwSc+wHJr0EjAVVVQn8IA4wPesnQdGSyti4lSWeRQfMVsrtPYZ56Ctd90hwFbCjJHr68V34Sjypye7OulHlWo6QNv6DG4Ejuew7VG7CFmZyzjOQADk/wCf8anlIVd2cdiP55NMZVYDjIGMDn5iOcfyrvNSnHukZR1AJH+FTbVG5vlO8gYFVgXEajtnqPxqf+Ecjr09KksUkZ2FsZJx2pSyIMH5gBziozGsmc5AGeD6Uqg7ldhjr9KAHgM4Y9C44A/z61zHi/Snkjjv1XJQeXIc9s8H8yfzFdOzbfVuo+tO8tJ4GSVAyuoUhu/NZzjzRcSJK6sePalELqGNS+yRCShPcHr0/wA9atTXAj2eW292AJbaVHv/AFrV1rwxNYmSeP5oM9+oz0z/AJ9KypIchHIAGCGZQfWvHqJxtCXQ5JykkovoRSs8ku1mG3GUAxgf/X4+tWrbCEkjA7kjp+lRmJtibM5BwQP8+1WG8mG0fzwAThUySMnIz09Ac/l61z72SMIxc5WRHnIOCQDgY/z+FOlLMqqMsucADn07VJcQG0kaJ9pKt1znOPw6UltA7tcMDiSJNyjoeSAT+RJH59hVbK5Kjd2JrOISHcGXZGcbmPDE8Egn1xj8j1zV3yhHMqnK7gfqfw/Ef41WfTDfaW1uJFhfcGIcYHHY9xXQeG9ILLbPcSSSpartSTcULMOnTtz6+nXJrOEPayVnq3t+p2wpwnFO+pq6To32KLzpwPtOOQcfID0H19ff8a4nxrCE1rz9vyTRhgexxxx+VekhtsRPQEknHcdf8a5jxppjXemJOikyQMScf3SPmOPrg/TNe9SoxpR5Ym3LZWPNclHWRGZXUgqRwQfWupsnjvbZJgoRnOJAP7wx7dxg/jjtXNNEcnJ6dq09AmaHUlhk+WO4+XPo3O3Hvk4/GuTH0OenzLdC6WOiit2ZZEOQki7OP05/z1rG03QHi1Bbnzd3lhtihMdRjn25/lWxPBJLLsxlAMAds+v86mF0yRecibpjlW3cAH1/H+h9K8ijVaTgnoznU5QTSKy6aBI7NzvGAR+pNVpWbTtggwWbqpGQV7g/pV2G3vLuTLSlfZDjA/DnvU8mmu0pVpTLgYDlif59On+c10xWmiOdk9teR30Qlfd+7XaQVyVIHT34H4+3au5e7kby0ZIUPIHcZ4z2qgyvb3mYPurx0+VvXPqP8K17Se3KMwf92PmK4wy9evr14PQ/WuqFS/usW+pJ5KW9usm0lXU7STg7sDjj/PNUYtOyDKzbpCc+gyfftVzTbWXU75rm4+WPcdkZb9PT8a2JVt4CPI/hyMt0P4fnWjeo7HN38aWFvHM0ga4kOOOCP88fnVUr/aE6bsIiAKE9+59/eruuxvdzwKkDgAEjuCTjgH/PWtDRtFct5l3GyIpJCngnPXisXrLliOMW3oa2jwmCzjgfLKOnpgnp+pq5hvmCDoDliMdT2qR23YGcbAFABJ/zxUedzKgBOByO59P1r16UXGCTO+KsrDjzuy4YAckj8DTEBYt1VRyOcZFPQDDZUZxhQT/KmMCxIBB5yT0GO/P0rQookEDfyQT7/wAv89akAJQfL703fhMZ+6M8djQsqswVc44BqSx+dgIwST/jSMN0RHPOOe9SMuCWzk5784FMSMn5OmeN2ccUAJGxd1O0DnA7D/PFWGUiMnHyg/mf84puMhPlOATz1yakAy7LnOTt/CgRDIEdnDKrqRyCM8f5/nXMa5odpBCs8MZAeRYzhshc8AjPbOPzrpyW6hQcZPt0qOWKO5TyJFypHODjg+9ZTpRn8SJcU9zjI9DuI7mU3UcixQRs+9R1x1x/npUU14JZxMkaQlRlMDBUDnBPfpmr3ivVbyzna1iZRDLGrLnO4jnPIx6foPXnkhK9wgR+Bg5wSAee9eTVpxi7ROWraK5Yl68vw9zvRQWyCXAwBx0UdPx/LsaWwDIHbcdwVm3Hn5h05/Cq7QfuUdsrngcdef5cHn/IvwJ5cUsrbT1PIOCfQ/X+tYHK5NsuaXC13tReWfaoGepzj/69d3EiwwpHHzHGvH5da5jwtbsztMV/1eAox3/pxmusVPkCgZyvp1xXbgKKV6nyO6gtLjGyqEg/7Ix7fWlYLIg3gNvUqoxxhhzUfU7QcvzxTnL71JPyn+Xv+GK9Q6DItfCOkpIA9uZMnIMjn39KsX2g2d0sDJEsVxBhoWjXAUg5AI7itFTsLHcOBkHHQ07b83/AAfm6jmhpNWZJjtaxlZAiszK2BkY4rIvMWZVJ1EaucMSScY74x161au9Yn0fxJLFeTxx2kigxyMNvfrn05wfzqlrQW51SKNZCUVdwIOck/wD6q+cq0HRsmY1Ycupcg3MqwxMSAATInP5VtXC2On6RCJisU+Ovcrkgkjr6fgB6887ZySWdxsjHyYwGI+6T9e3+fWrx0QaruNxdSqxdVVsZORzgD8/51pSqrSP9IxhFX1INXt7OKCN7OR2VuCD26fl+NZsVo0WHQ4ZevNdXd6dbQLBFGdyeVsy55Yjv9TWU0GxNqghv4cn/ADxxQ3qROKUtCrBdRRXOY8pk8DquD3q0shluUQyBYweTnrzzip0sFNtH5jAyLyCOwz39Ksw2UZwFGRnp71u3ZkJMv28SLcsIjgFcZzgZFTt12AHj0PsaS3txbJgHJzwCOgpGJ81VB7/l/kGvRwqfJdqx3U01HUlRCFOWG8jJ4z39/wAKYvMpHG1QTn0/zincMVcDB3ZADfzqGVgsjMM9OcDtj+vP5V0mhNL84CgkgdAehyf1proquATxjPHakO9Y8MGKY39eQAef603f5y4G8glvmPAz07/Q0wKO1WJAPH5dhT0DIHJ6k5HNBJGeMc8n6VMCGbcvckHj3qSxZOFAydx546ZqBEBznr3GetLJPlAoXOBzkUsfKYLf8BP6fyoAcJBuA3cAjPvzUpbIJO7tgelQomRnHBzx0zTzlQV/I/X/ACKAEYqIwOmBUKlldnDdeoHf3pxRsgHhec5pAoA24J9vbigDI1jQ01ySGR5TCyDBIXdnqazB4KlVm8i6VlGDggjn/Jrq1h6g5KjPIPTrVgkqN2Tkt0Heueph4Td2ZTpxlucVL4bu4bV5XCMybWCISS3b0981URLiYLCiBTI2GTHfjH8/0rvGLF8EjB6kninQ26faPPVAHycMoGT/AJzXLUwP8j+8wlh10K+n2pstPSDbiTqxAzz/APWq8AdzDOAoxxSy/JJhuqk8DuaZGcKQerZPX2/+tXdTgoRUV0OlKyshsaMqBsYOc49u9EgO+MBAQrc5PT/OKeTk4bpjAz3pQrZznGRyfxzWhQMoICEbc8cnGBmlU4YsM5K9+3f/AApjSq0m4HKjK5B7gdqcpBzgE59O3agDiPHNpcT3FsttCJTcR7AEJyCGzyO33uvTrntU85jtr8NcttZUwAB168/59K6y6tBJbjHzOqHlfTv/AErCSwijus3LBRjgt3+mP614+Mu6qi1ojGtO6USqQJosRoMv0PT61c0yaRJVtnfJyNjNxx6f5/pTWMcfATb6nArNu/Mdwm09yST0rj5bPmOW9jsJGhNuzSKrbhj5gOMHP4f/AFqzI5IJLx7aCQyToMmNQcgcf4j86xba+vHjNtLMTg/K5PP0z3+tVvDkkkPi2eGXIkLyc9yp5HbntXTSpxrT7HRSgppt9DroLRmQbjt5yRjkD6Vfg8tY2KAbGHDBvzoCg4BXC4wRnp/npinhwNoC89sfpXp0sPGm7vUuMFETdhjnGeeDxioyd0ucsxGMkgc8DNOKKi8rkdw3cU0MzLgJlSSTz7D9K6iwGQ4+7xx1zk/5FM8sLHvbnHAC857D/PtT2QiNh3OR19f8/pT2A2qGUnB4AbHPNAiP92zOxJyAEzj/AD6/rTo4xGgUZxg9Ocf5/rT2ZURjtwevrzShgpXOGJ5yT0FAGSdz8L3PPtUq7lGT03YJApiHCYHXGKkG0xLgdsn68UiyJ+UA9Mjn1zSquAflyOuT3GKlVfmk3AkHpzx+FMzjoRxxx3pDGsW28jkHsf8APepj82TzwOeOtMlHAJIBxwev+etToNkYOA2fXigRCQd6jPU01UAfac856+3+RVkgbkc4A7Z7/wCcVCxy3X6nHfpQA8AhcDGSCx4570wKSQeRg5b1qQOQowfmOQc0bVDAkjjAHNMBAGMpQkbfc9aeMgZI445HY/5FIo/ebyOuRu9vapWH7sbW5Jye+MUgImc468n0HQ0wKXDEgkDn9aAJMn5jzxz/AJ5p6gFUB4buPX3oAAm1NrE7s/Xj0/lTivz53kDvx15JxUZB3Kc4G3j608uzjgDHT14zxmmAirhcgkEnJx1oYFyN5A4B5A6nj8KXcMKVODnPBODUihhgFfpk+n+TQSKRvUDClSPpz2/pTJ9NinhjLyKdw7nkevH+NSohGdp5PXH+f5U9Eyj8kYOee/p/SuerQjUabJlFPcyL3SPMIWOUKuPmBX7/AH7fT/69UU0OeNwQhbHTY2QPr3/ya6JlBYnrjHU8VGp3HIGf72BWM8HB6x0JlSiznZtPkl2siNG38PY59qv2FkrTQ3c6gTQghDkAnOQf8+1a4G3hiTjP4j/OKYyqSD8oPHbHb/Gs6WClCopX0CEOV3uKcsRtUgn5WzySQB+n+NNBPnhSDzyh68Hj/P0p0Ry7M2TlOO/Ujg1K0YA3lQduRyOQOmK9I0I3JYDcCCMj5j3/AMmmgEExhj935hxx1qQgjAPOVOMHHHf+lLtyjkHBJB6/nTAYvJYvwn8PHNEi5ALH+HOB6g1K2S4IxjOTj/P1pAG5DZ25GR+HPHegRG8bMUUHIBAORz3oWLlSVyoXIyegqK4DBo3G4qeTjpg+pqw2Gi6jPOMgcd+aAP/Z",
  "imageHeight": 256,
  "imageWidth": 256
}
