# Supplementary material for: Deep-broad learning network model for precision identification and diagnosis of grape leaf diseases
Source: Front Plant Sci. 2025 Sep 10;16:1611301. doi: 10.3389/fpls.2025.1611301 (PMC12461735; doi:10.3389/fpls.2025.1611301)
Supplement: Supplementary file 1 [file DataSheet1.zip › B_r00019.json]

{
  "version": "5.4.1",
  "flags": {},
  "shapes": [
    {
      "label": "leaf",
      "points": [
        [
          143.4970760233918,
          180.92397660818713
        ],
        [
          151.9766081871345,
          188.23391812865498
        ],
        [
          162.21052631578948,
          195.2514619883041
        ],
        [
          174.49122807017545,
          218.05847953216374
        ],
        [
          184.4327485380117,
          229.75438596491227
        ],
        [
          192.91228070175436,
          226.53801169590645
        ],
        [
          213.3801169590643,
          225.07602339181287
        ],
        [
          218.05847953216374,
          223.3216374269006
        ],
        [
          218.05847953216374,
          213.67251461988303
        ],
        [
          218.35087719298247,
          206.94736842105263
        ],
        [
          230.046783625731,
          196.42105263157896
        ],
        [
          232.9707602339181,
          192.91228070175438
        ],
        [
          232.093567251462,
          180.92397660818713
        ],
        [
          238.81871345029236,
          159.28654970760235
        ],
        [
          239.1111111111111,
          155.19298245614036
        ],
        [
          236.18713450292398,
          149.05263157894737
        ],
        [
          234.4327485380117,
          144.08187134502924
        ],
        [
          239.69590643274853,
          134.4327485380117
        ],
        [
          236.77192982456137,
          128.58479532163742
        ],
        [
          236.77192982456137,
          122.44444444444444
        ],
        [
          235.60233918128654,
          105.19298245614036
        ],
        [
          228.29239766081872,
          99.6374269005848
        ],
        [
          225.07602339181284,
          95.83625730994152
        ],
        [
          225.07602339181284,
          78.0
        ],
        [
          222.44444444444446,
          67.47368421052632
        ],
        [
          216.30409356725147,
          49.05263157894737
        ],
        [
          212.5029239766082,
          40.280701754385966
        ],
        [
          206.36257309941521,
          43.2046783625731
        ],
        [
          201.68421052631578,
          44.666666666666664
        ],
        [
          194.66666666666663,
          40.86549707602339
        ],
        [
          189.4035087719298,
          40.57309941520468
        ],
        [
          185.0175438596491,
          42.61988304093567
        ],
        [
          178.58479532163744,
          37.64912280701754
        ],
        [
          171.859649122807,
          32.3859649122807
        ],
        [
          165.71929824561403,
          40.86549707602339
        ],
        [
          159.87134502923976,
          34.14035087719298
        ],
        [
          154.0233918128655,
          28.0
        ],
        [
          149.63742690058479,
          26.53801169590643
        ],
        [
          145.25146198830407,
          30.63157894736842
        ],
        [
          139.4035087719298,
          25.66081871345029
        ],
        [
          136.77192982456143,
          20.397660818713447
        ],
        [
          134.140350877193,
          12.210526315789473
        ],
        [
          124.49122807017544,
          18.643274853801167
        ],
        [
          118.35087719298245,
          19.520467836257307
        ],
        [
          116.01169590643276,
          26.830409356725145
        ],
        [
          110.45614035087719,
          32.093567251461984
        ],
        [
          103.14619883040935,
          41.45029239766082
        ],
        [
          93.78947368421053,
          39.40350877192982
        ],
        [
          89.1111111111111,
          54.31578947368421
        ],
        [
          77.41520467836257,
          48.175438596491226
        ],
        [
          73.02923976608189,
          61.04093567251462
        ],
        [
          54.02339181286551,
          53.43859649122807
        ],
        [
          40.8654970760234,
          50.514619883040936
        ],
        [
          37.64912280701755,
          63.67251461988304
        ],
        [
          31.50877192982456,
          74.19883040935673
        ],
        [
          34.14035087719297,
          91.74269005847954
        ],
        [
          23.6140350877193,
          100.51461988304094
        ],
        [
          27.122807017543863,
          116.01169590643275
        ],
        [
          29.461988304093566,
          129.46198830409358
        ],
        [
          17.473684210526315,
          138.5263157894737
        ],
        [
          28.0,
          146.42105263157896
        ],
        [
          30.923976608187132,
          158.7017543859649
        ],
        [
          37.064327485380105,
          165.1345029239766
        ],
        [
          45.25146198830409,
          168.93567251461988
        ],
        [
          36.77192982456141,
          184.140350877193
        ],
        [
          55.19298245614034,
          198.46783625730995
        ],
        [
          54.315789473684205,
          205.48538011695908
        ],
        [
          67.76608187134504,
          210.16374269005848
        ],
        [
          72.15204678362572,
          223.3216374269006
        ],
        [
          94.9590643274854,
          225.3684210526316
        ],
        [
          94.9590643274854,
          237.35672514619884
        ],
        [
          94.37426900584795,
          241.45029239766083
        ],
        [
          110.16374269005847,
          241.1578947368421
        ],
        [
          123.6140350877193,
          240.5730994152047
        ],
        [
          128.0,
          232.97076023391813
        ],
        [
          132.97076023391816,
          230.046783625731
        ],
        [
          135.60233918128654,
          204.0233918128655
        ],
        [
          139.98830409356725,
          193.78947368421052
        ]
      ],
      "group_id": null,
      "description": "",
      "shape_type": "polygon",
      "flags": {},
      "mask": null
    },
    {
      "label": "Black_rot",
      "points": [
        [
          133.26838966202783,
          215.8727634194831
        ],
        [
          128.89463220675944,
          216.86679920477138
        ],
        [
          125.31610337972165,
          223.42743538767397
        ],
        [
          125.31610337972165,
          229.19284294234592
        ],
        [
          130.68389662027832,
          233.5666003976143
        ],
        [
          133.8648111332008,
          228.7952286282306
        ]
      ],
      "group_id": null,
      "description": "",
      "shape_type": "polygon",
      "flags": {},
      "mask": null
    },
    {
      "label": "Black_rot",
      "points": [
        [
          192.91053677932405,
          182.47316103379723
        ],
        [
          198.67594433399603,
          183.46719681908547
        ],
        [
          199.272365805169,
          186.4493041749503
        ],
        [
          197.48310139165008,
          190.8230616302187
        ],
        [
          192.7117296222664,
          190.02783300198806
        ],
        [
          191.3200795228628,
          187.04572564612326
        ]
      ],
      "group_id": null,
      "description": "",
      "shape_type": "polygon",
      "flags": {},
      "mask": null
    },
    {
      "label": "Black_rot",
      "points": [
        [
          219.15308151093438,
          193.20874751491053
        ],
        [
          220.54473161033798,
          190.02783300198806
        ],
        [
          222.93041749502981,
          190.02783300198806
        ],
        [
          224.12326043737573,
          194.2027833001988
        ],
        [
          224.12326043737573,
          196.58846918489064
        ],
        [
          220.14711729622266,
          196.389662027833
        ]
      ],
      "group_id": null,
      "description": "",
      "shape_type": "polygon",
      "flags": {},
      "mask": null
    },
    {
      "label": "Black_rot",
      "points": [
        [
          137.84095427435386,
          58.019880715705774
        ],
        [
          142.0159045725646,
          53.844930417495036
        ],
        [
          146.19085487077535,
          53.646123260437385
        ],
        [
          153.94433399602386,
          56.62823061630219
        ],
        [
          158.31809145129225,
          58.218687872763425
        ],
        [
          163.2882703777336,
          66.17097415506959
        ],
        [
          158.9145129224652,
          76.70775347912526
        ],
        [
          152.55268389662027,
          83.26838966202784
        ],
        [
          148.5765407554672,
          83.66600397614314
        ],
        [
          141.02186878727633,
          81.47912524850895
        ],
        [
          136.64811133200794,
          80.48508946322067
        ],
        [
          136.84691848906562,
          74.12326043737575
        ],
        [
          137.2445328031809,
          69.5506958250497
        ],
        [
          138.6361829025845,
          63.98409542743539
        ],
        [
          139.4314115308151,
          60.00795228628231
        ],
        [
          137.64214711729622,
          60.00795228628231
        ]
      ],
      "group_id": null,
      "description": "",
      "shape_type": "polygon",
      "flags": {},
      "mask": null
    },
    {
      "label": "Black_rot",
      "points": [
        [
          223.72564612326042,
          76.9065606361829
        ],
        [
          219.35188866799203,
          74.52087475149106
        ],
        [
          211.7972166998012,
          73.92445328031809
        ],
        [
          208.2186878727634,
          77.50298210735588
        ],
        [
          203.24850894632206,
          80.88270377733599
        ],
        [
          202.6520874751491,
          85.45526838966204
        ],
        [
          206.82703777335982,
          90.62425447316103
        ],
        [
          208.81510934393637,
          96.19085487077535
        ],
        [
          212.99005964214712,
          99.96819085487078
        ],
        [
          217.7614314115308,
          102.75149105367794
        ],
        [
          222.13518886679918,
          100.16699801192843
        ],
        [
          225.31610337972165,
          98.37773359840955
        ],
        [
          224.32206759443338,
          92.81113320079523
        ],
        [
          224.32206759443338,
          86.25049701789264
        ],
        [
          224.91848906560637,
          80.48508946322067
        ]
      ],
      "group_id": null,
      "description": "",
      "shape_type": "polygon",
      "flags": {},
      "mask": null
    },
    {
      "label": "Black_rot",
      "points": [
        [
          196.09145129224652,
          143.10934393638172
        ],
        [
          202.2544731610338,
          143.10934393638172
        ],
        [
          201.85685884691847,
          149.6699801192843
        ],
        [
          197.8807157057654,
          151.26043737574554
        ],
        [
          195.6938369781312,
          148.07952286282307
        ]
      ],
      "group_id": null,
      "description": "",
      "shape_type": "polygon",
      "flags": {},
      "mask": null
    }
  ],
  "imagePath": "..\\Grape\\train1\\B_r00019.JPG",
  "imageData": "/9j/4AAQSkZJRgABAQAAAQABAAD/2wBDAAgGBgcGBQgHBwcJCQgKDBQNDAsLDBkSEw8UHRofHh0aHBwgJC4nICIsIxwcKDcpLDAxNDQ0Hyc5PTgyPC4zNDL/2wBDAQgJCQwLDBgNDRgyIRwhMjIyMjIyMjIyMjIyMjIyMjIyMjIyMjIyMjIyMjIyMjIyMjIyMjIyMjIyMjIyMjIyMjL/wAARCAEAAQADASIAAhEBAxEB/8QAHwAAAQUBAQEBAQEAAAAAAAAAAAECAwQFBgcICQoL/8QAtRAAAgEDAwIEAwUFBAQAAAF9AQIDAAQRBRIhMUEGE1FhByJxFDKBkaEII0KxwRVS0fAkM2JyggkKFhcYGRolJicoKSo0NTY3ODk6Q0RFRkdISUpTVFVWV1hZWmNkZWZnaGlqc3R1dnd4eXqDhIWGh4iJipKTlJWWl5iZmqKjpKWmp6ipqrKztLW2t7i5usLDxMXGx8jJytLT1NXW19jZ2uHi4+Tl5ufo6erx8vP09fb3+Pn6/8QAHwEAAwEBAQEBAQEBAQAAAAAAAAECAwQFBgcICQoL/8QAtREAAgECBAQDBAcFBAQAAQJ3AAECAxEEBSExBhJBUQdhcRMiMoEIFEKRobHBCSMzUvAVYnLRChYkNOEl8RcYGRomJygpKjU2Nzg5OkNERUZHSElKU1RVVldYWVpjZGVmZ2hpanN0dXZ3eHl6goOEhYaHiImKkpOUlZaXmJmaoqOkpaanqKmqsrO0tba3uLm6wsPExcbHyMnK0tPU1dbX2Nna4uPk5ebn6Onq8vP09fb3+Pn6/9oADAMBAAIRAxEAPwCxlBkcrj06mpUXceDj/aP+NMYI43EDK9DmnMqrj90vPTPb/P4VJqPTYzEZA/4Cefx70pPXC47UicIGZRweOO1PIV2GCAOuCMUAM29Dkc53AL2qT5V272HXrjOKjZ3GFVjgHgZPSn/eBP3gQM88Y+nSgCWJQrFwEywxyOfz/wAaibeVO3JGMHqQfrx9aThv4uB6EdP6VIXOdw3spXBBPOf8/wBetADI9+0LuwpGMbvp2P8A9b/B6RGNRvXOGwM8dPoTTiySP+6Ugjk7T6Dr7dPrSqrzMArAMMDBH3ueooAYsJWZTICRy3LjA98Dr/npXJ+MNZktiljDO0chJaUoxB9ADg/Xj6Vr+Kb+XRtOSe2iiIEgQPz3BP5/Kea8vvryW+u5bqVgXkbJHYfSmiWzc0bxTd6bIIpCZrU5+QnlfdSehzz6H9a6248XaTD5QEryqyksIlxwcHGTwDjPrjJry4Pgn6cilM2VwOgHGaCbnqR8WaPMAHvAjEEsBG3HB4yF4605fFmiwxu8d0d3O1ERsnvwTjqR+teUebtOQOenNV55srheOMD6UDue7cu6yISY3HmExEfMP9noGHH6/lYwFQ9Aq5yp+XG7HGfwxjjOe1eb/D1ZrK5aG9XbDcYASTI2nPDY/MHPYnNemOQI8sSEGSTjhhz09PT86iMlLYadxFkJuFHlYUx5QKPmHT8xyMc9/XrXLI22MiVYw+75RgHofb24+tP2iVUMJLyqm3aeQ3vyB9ccY5PpT4omkDMq/MMbWbjJ7n2596oojDRsV2txuOABnORxx0Hfn2+gM7yPHCoUIX2gDnOfQfyyahRlWVskKpyc8lh6Dnpwf1p6so2ycg85Ycc9+MYHX+dADk2y+UWAQtzkZx27n1z+ZNKmI41YRqFI25Zs8/Xuf6U1mEMjRq2AQwxzyQc4xzzxSKUSbYwwVB55w2c5AHOD/n0oJHBGKAFcjOCoOSBkHOKc+4gHczcHcX/Q/wCfSoYbSQoI0yrDovQ56nFTsFQ4j4wTkAgjAHPOenWmBGqDDJggNgll5yP/ANdSeW+MoMqe69c96dwy5BLBRnIQZz0/Dp/P6U8NvUAodxByAOg+n0zzQBVZpGOXyTk5ABNSggR7QXLOePeiS3k2BhySMgFhx9Md/ajIKbAxOM8Y/lQBGN+/Kk4BAOOmP84qQlmKlM8dsdO9LGp24kIXd/8Aq7f0p7xKifIevQ5zg0AYxYH7sahccZ/pTTKd3LAN6e1KF4CBsk9OM8Y/nSrJIgX5SPU88j3pFAqkNs6HPfjilAO8LvwT6c8fnTy8bKAIzsHTJ3c/0qMnLkhgD0Oe/wDnpQAjvlo2Y44III5oYfOm3HB4GMflxT1UADcASf8AP+fpTl3s2IwMDsGAzzQBMD+5PDKFxjjOf85qBpAVB8zazDaQvGeemc8U0tlguOQw+bHBPqfankswKFcAYOAePfr+FAHE+MtVnh1OOC2uHiCxglUcjax9cYzxj86pWPjDUbUIJ9lxGvHzjBx359frmofGiNHrxkJJ82NWBP5f0rnd57/rTIb1Os8Wa1a6pp9k1q7gMzmWI4yjADqPxJ/H6iuPL5PUYPXNDucYzzUJOD1oEyUvjvTWkPY9DUZPHap7ayuLxgIUDZOMlgP51EpKKuxGxoOixaijzTs3lqxUKO5x3Ppk1bi8ORW1685w8IICKxBKk/z6da3bCCOwtoY4iNqYPKnBPXn1oLFZH+U43dD1rzJ1pNuzOdzbYllN5F3GwC/K6sGIIHB4yP5128LefHGySMPNUMAeQBx0I929O/tzxGMDaACT6VYs9dltroRhRJag8IeCo5PykH1I4Oc4xxVYaqotqRpSnbRndIFYuHO8HBDcAMM4IznHQ/zpreTLJ9xWDZwfKz8w757cn07flxWseMLgl7XTE8mMYJmm+Zm5zlR0wRjk5J44GKk0vxk9vYT/AG6YTvCSYwMDzOcDOBjgHqPT6Z7lVg3ypm3PG9jrYieU2AQ7vmzjuDjHGO3p261IQEgXJQgcDBAIA45JGeea8x07xbe2t1Lcy3U0hJI8gsdhyDz14wccAc88jvJdeNNWuldROYoXYOY4+zAAZDHJHQd62sFz05UaTduO4jCt83HTjHtx+nemgkoj7hvztYuRyMnHH0HTnp69ea0LxFBfaXJNfzCOWAgSMq/eB6HH1/zyBTk8daYs58wTkMSuSgxt+u7PYdqBnTeXGDyCUVuUJG3vwOPb26VHK/m9XUksThcAdMHtgHFZMPirRpmWGOYosn95SAp9CSMfj09a2pfmlWTy0OFI5Oc9OxH6UAMEbBG5J4JDA4IIH0+vb/GkZJIonAfc4GOuSef8/lUsbhkAUod/JYcY54wc5/OmgNkAhTkZwnzH8aQDVVY4/lGQzZ6Z+vFPUIw3qCXYgkADH5Uu3zXLMMBePkHQ9ePr/SncK45Iyc+h/wA/40ARsQVHHfAP+fzoVjnb0bA5brS7lAIZgV4GDk+3b/8AVzSSMN5ADAgEg+gNMDHIYLk7gvtRlnLHacj1PWpSgwfmOCei+tM2g7sgH6jNIBiNsHyk4Pcj86kjHBRsqSM8nIpoTBYBCQe+3jPrTt2yTG0HnBOOaCgjLGIDcduMggd/y5+lKZMgfKcrkkk5x2p3ytkbBtXIBAzTTuLlsMUGAAeTj0/X1oAYQrkkZBUYGQRz647Vma5dy6boM95byfvEC7GIzj5gD9eD+tap34Xy4wqgHoRjNY/iSESeHr6NCqkJu5HBxhj+JAoA881HXLrUoFjvWEhQ5jYALtz16cHPHvwOfXL38cn8qiLCm7qZmPLHOfTvSRQyzttgjd267VGTTCeDXY+DNHMtpdajNgIcRRg9W/vfh0FY1JuMbomUrK5yEsM0DbZo3jJ7MpFdn4MsMWUl1IATJuVCT0Hfj3xW9NDGIikiB0IPDDOQcetSJLZ6bCkKfKmz5Y4x93I78+tccqrkrMwlU5lYim2qBnIx7g1BdKVmdlO4ZwSQf8//AKqtvPDKG2SRgDOC3ygfhiqUtv5m5thD54x0rBpMzIVmyPLblTna2CSvf8v8/Vs0ASfoAu1SBng/KOfcU0qFbaRuxx6VZEGYojlfmXIycdyO/wBKwbsxoyA+2BmERZkGFGMjceATk8fXHYVn3l0LLT2ilUCWYErjnOTgt7Dg1c12Y2Nk0kYI8xtinPfBzyPrXFSyvK7O7M7MclickmvQw8OdczNIxvqa0dwmwvkAdTUIvZJJgqdCfukdRWehYpjtnOPetmyttkMLlfm3Nk45x8vf/PWuqpOyNJSsXMusYy3DjoBTSxxgZPtViWMyosYjy/3gRnI479scVdh0wSp5iqCV+bLH2/xFZLENLVake10M9JMkHPB6f5/CvV/DV4t14ft5MA+Uuxwv8JXgZPuMVwltpDajEu1XDk8FhgdMAZz7Dir+jHUdGjnttirI5G5XydhXPQ5xnr61X1mPLeRpGotzvC7DqTkH5iw6ntxU42qpbOVHALHHPfvx+NcTp+qX09+lxd3DSbZShG0KEUNgrx15GfX8q7k5Cgq4WQ8HK5wPTg+/6CtIVFO9uhopJkMksYDMAQBwMDnj2pzSbgVRmBx93AGR/k0RKUI25LY5J/n1H+eKd5SqcYX5iFBwG9+T/hzzWgxmxJSEIbPXbj/D3pwjCuXJVs9Qe/tTGQ71IKjkdOOPen7QYzlwzdCD2pgZLFjyQQRzx0/+tTo97kAAMc54xximgNgfKWBP51PG4BYlFLjPBAwPw/8A10ihpZV3qGQFhzkAn8D61A4Add/fBAPHPtU7KAC43KW44pjRhOcbiOmR/KgCvcTrbwTXMjuqxoXOV6ADJx+XtXlw1/VtRvJZoruWIO5IVXIRe+MfSu28aXf2DwxcsrDzJyIVI6gE5I/INz71wmkWxitfMYe/TisatTkjdGdSXKjUuNY8SpatO9wTAmMyIqDHp0FVZvGWqyWk8E7xypMjRlvLCkAjBxtx61O0H9oyxw7/AJF6DoAPXJqC8sraGUR+Ym4LyoyefwrKNd7NGHtmcuWJNXNPtxMzbtuCMDNXLjS4z82NmTwwPFNiZY22R4KpwG9eev61c6nNHQUql1oWbnRY/sEc0QdWY4PcZ966bRLg2VtFaEoyIM43cZIz2rOgmkey8vA29Gx3P/6sUQKYJVkbhCTyemetczbZk5N6M6m9G23RwGwM544z2FZASaaVjIrEk8nHt+n/ANatqdzLp0bRKpLnywCM4ODyBTIdMliBMnzFBnK8jJ4yGB5/PFJwYWM/ySeRngevHNXIvNeEKQu1QFICgFewyf8APUU+WzcRHazkfjg/5/r+T7OGWEtD5hBcfKMnlvTGe4/zzWfLyu4JFC4i8vkLyPXnmnwqj2ZdyEES/MScDk//AF6vT27yLuXcwVeh9/8A9VY9xbyPM0cgZYSp3ANgZBH1z6cVlyc0rM1ow558rOc8XSx/YbKOGZJUJkJKnOCDjH+fWuRAycmtrxDbeRdvtk7njjPrUGm2bm7gEu1ldlyMjjP8uua9KlH2dOyOqVFp2iP0vSpbuUHaSowTjPAz1rsI9KWOKES7hhDjcdvJxjscjjiush0uy0dYoykLS/KxbAYEgZ57Hp+XfmqlzLaC/lubwrHuiVVijjBywPI2+nfgdfpWDfM7yOOV29TDg01SYnO5O25zxx1x/nvWihtbMhmDLITwYzknI5xx6/0/GS7uoRO32OKUhfmyz7QDjjjj09utUILFphu3vI7k4f2H8h07fTpS66EmvNqcb7Es2dScEsyg4x04Hp+PH1qrPd+TbT3UbENEjMHcjGPXOPp+VN+wyWU8KXCNhj0IPtuHPft/9apL2AwCCBy0cspD8nG0BuRjuOgPp+PAk5O7Kjq9Sikf2a3hgyMhcvknjn35xycV3ekzrNYRSbn3FcEnqT06/hn8a5KW2ZZXZ+n8KngEAccZ+vPvxWn4evPLna3cjy2y6jsGGM/0/KihO1TXqXTl72vU6QbgC287Rjgjj17U6PBBPJGeCTj2/DvSNldmzDJnlgMDGP8A65//AFUkRbGPmzg84POB+nSvSOklCBIz82RghR/hQ6gAYUg7jk5I5qJ3Gdp6rwRnAP0qRg24bsn6nGP85oAyFJ9QwH97PFOA2sSUJwvPXj/CmBQvTJON2D1qTaHwOSvB44/nzSKDcCzDbhuzHimkAfLwXz168/lT2Bxk7s5xtC1g+M5Wg8KX8keQ+FOQegLKO31oA5LxnrdvqrLplkWuEjnV2mXpnBBAHfr1qnuNoREy4IGCvpVGxt0VRJJgAjI4zmrTIyzscZBwRnp/nNcFSXO/Q4qk+ZlyK5k+zyuihc9WzWesQLHc/wA/Xk8nnrVxElkAPLBeevI+gqIIUnI+6pwRnnApGVyFomIJ5Ax7VAknlttEa5zk5z1/pVy8lKRsg27z09R71TggZlJU5xz0p9ANq1dZYgSoRkXnaOD70yUF51Qofl6Dp06062tGWA4Dlt2ScZAqzcyRwxwgqGlYfeB+6B+Ge/8AOkgN6yuYptPmtGEhYL5oAJAJQZ5HU9D0p0Wo6nfQR3LALGOYxtGcY6jP4fl061gDUAspWDcMnnceFJ6/ln0re0G2gysVy77VU+WpyRt25UkDHfAPXkd6tO7sPcteZcSMgkO1dvGMDA7fzp0kKxb1yxfJGSOc/X1z/IUt7PbJMYUmR0UYUgH9fwqqkuZiqkkk4GM5P4VnLTQGa6SKYwGTexGZAwHyt6fQ/wBfasnVijWixxxMkgdi0nJV8gbR+GWPHXPtU8FxHHMdwBBbkD9OP8+lZ1xdLeSXFisqRBZNuCOA2TyD05x3x+tKmrv0O3Caz5uxw2oWqT3DIS5wwG1WGST3x+fpXWabaw2WmpqU9vvlnIaJAOQmPlXgDJPB9eewzmomiwXWt2dtLB+56SlGyznB+UgZ7+mOuK3bW6g1fUpZiziG2I8uNWwC2Tg8H1IPXqB+PS5cq1O+ckry6Gi9zbCCJ5lKbEwVJJwoGOhB44rBiju9Qla4MUh3ZG45YhSCQD64Uj8snrW/qqxNCYsbS3y/u0I6Hnnp6g59ffis2RaoBCS4bYAPQfUc9MD8Pw515njN3dySHT2itbiMEknaNvmYOC3QjqMjBwfU8dxpWloos2E4il2Jt2knJY8c4Ge2fT8ScURO/wBnjQ5VsH769iT3P8u/X1q3bSO8e0l3mZwCVbqQAOD3x/X6VqmgLEmlwTRvsZNkasGWRuc9e5z1OMHPIya5uc5YzoVc8RRPG5JIGSCQejfeP4Adc1qahcSNbApLsupmKxDOQzdfUHgBj1zj1rIgnjuNTIV98cS7XmdiTj+Ilj64OT7g1E2krdyvJEx0+dYVFukhiByfmJD9s8Y689f8am0i0njvovM8zCH5d2eARzirUPiTRp5njtrtonQtGcIw2nG0n7pB/Ud+1Y8fivSrTxIIF1K4eCJQo3RtIsrkcnOSe46ADjGMclewd1JM3jQtqzuASc7uWGFKnk49vbpQJSxIUZIHzMAef88UWjLc20M8Tb4ZFDgrxkHBHB9c9KnYBIx5i/K3JGcen/1q9AsiiYON2Q2eeafgRrnn88UiltqhR34+XAx+H+elN3He3yk59RTAykcqx+TOecmplTPyk7W4AzinRwFioO0nGeeefehogCFA+bBzikAj5U7CN2eT2zXOePBGng2/wBltgzt/21qXxT4hTQLBCkYkuJsrHvOQAMZJ/TivJr+/vdZud08zzSHgZ6KM9h2H0pPzBtI0tLjMtrGSw6c1eZvKBWMBm7BhkD3qnZq1jaqjMjPjkD17DmgSs78jLHv1rge7OF7m1bzSIodokAVeAefX3qMzNcy7pEXhTsJ4wccZ9qrW+oXUKGNH3RuQTG54yOh9j9KuFhKMIqoW9Tj6jHr+npQOUVa8TK+zvLcEyAl84yfX09q0oLIlGIXcBwfypkysBvEZGBzgdegz/n/GtDTy5yZTtRvvZznA+p9hTRBYtYYYyhuMRxr8zEjt/kfrWXOvnXMs0eWG7agHB2j/AB4/Oi/vxcTtGnywhjkgYBPT8hViEMVTDkkjdsyfp7/5+tMBtpE5QiNR55H93hB/9c+tboilgsUjWcFiRvbdzgk9T6c5/H3pdP0/yU8xso3GT0wBxn9D+R71a1B7FFNrayL+9ACg8ANxj6gGhrS40VWgit40MjqWJO9V/hGDx6ZNZ6twRhj3AHGeOuPz59q24LZAiJHECMrkKBlWxgg5ABI/z0NZssGQi42jtxyf88/lU1IktEIuypUrESQcE7sY9xxwf/r1aFlatHNc3KDzXkdQ27acAnsOpAJHIPf1qm0XkFmaUAdQMgbgaW+Z4UleSQkbj1OeM8D26/zrGF1OxpCco6oytanguLuOKJ2w0hDbgNxGAMDP3cDv0574rXsLMWdlAYWbJJOWAyxPOS30/TFc5ZBr7WVkJTaGySCF6n9eM12cxZAVmRCqDf359s98/nzXRPValTqzkrNj7a8hin8yRQ6tlSq8kHHJ+vJH/Afwqa7v1AVR5cjN8uxeMH1JwMnB9+AeBWHcXzRxSIXSZ9xyzKF+Yk8jH4n/ABqhHcpPIQ77PVgc546cdOfrU8zSsRc6CW+d1fIC+YMkEenTgdPb9OlC3zbVLb9px8ykrtwRg+nTisFXEUnmbRKGHyHI5wcA4B/yaneQq2/IZG4LdSM9eMgduntS5gubGoXywnzGkVWjzGGVvmBPY/QAAdwR278m2pLNqv2eGRRAOXIzg5HfHp/k1R1WV7q/SJQ5jVemQOTycEdeMde4Nb+k+EfNsJLzKpNFzCGz8x7jgf54/F3XNdnTQkozTZJpsCWthP8AuFMnm7fmYnI6jsMdcenWucu1EUWp3EbZnuhsTAVsICA2T1BPuB09cVpfblhRkklVUJI3YLHPc/kT+Q+hsCxs8km4kMUg8snhSw+XIY4yvY/QjFdCep6TUeW3U7zwgrt4V0tJJi7rCNzjjIzwM+wwK2pFPyx4UAHlQSCfx/Oq3h61ey0GxiMbpsiCBTyRxxnHHTFaHckghh3xj8TXRHY5HuM8kDheGz931zURDMGXbhg3pz+dTNnbhcYHVeKUNtXjcHBwOn+RTJM4gI5wTjuRzinY+XkADPQdc01WkKkZIPbFKyGQgZ6cntx2pAea/FAq39nuoIG6VSx7/drlbBFX7g2emRkn8a7v4nQJ/wAI7bOVXzY7kKSFwQCrZ9uoFcZoCxS237w5ZePUgVz13aNzKtsWJYsRFmGSTnnjvTobfKFmPHUkdvoKsrEwb5l3J1AB6D1q2kCSsgQnZ3x6+9c6dziKKISpMafKDjHU012dSVWM8n1/+t24roRawC2DIpBPp+lU2t4WLqYmYAHcy4p8tgKMd3LIqjcFx36DinXVzIYxBGB5bjfuxk9xtHoB/hTZLZlb92pODjBHepYi5GyXD5OVyfun29c/1o2Aq29oZpRywbOMqen+cVv28tvFbhFjWWfcRuxwvrz9f5/ngKj3k5BDKgOB9PetSzCw7QuCWBxjBplF641K9mjMClcJxhU5PfnGT0OfwptpZRsksk7R5XgYfr/knr/kxTkYDINjE8k/yHerdrZrIEMqks33SxxtH0/w9aOoF0T3DvGtpKpjC7WYgc4OD146HOTyfm5rPuI2kzNKxctnJIJOR6/59a0pY1gZWDoi4wc/wNnr7j8O5p9/BIj73gWJdpIEa/LnPfPXqPXofwTV1Yp6mD5a7xuB2KOHwBkdB/n29qq61KLi7ALkngY7AlF6enP/ANfFaEwaNSNi8ngupBPbHp0P1qKW3eW+hwuFZFkwOGIHy8Njj0/LrisYq0yELpenvaQh7kFt6l1GeRz3yOmD/wDXOOXajeyKEjhC5BLSeY3JGOARnrnJx/u4q/I9tZ2XlspComHZyDtI6Yx6nAyM/pXKXMhld2Tac4yyAEZ7fTp+Qrd72RQ2a4MkqlkMWT8p6Dr26CkhmIfcwBJPU5BH0qO3ijmfcwIAGAO5P+cVZt9oI2scjABIxjqev5c/0qJCFhZoZNyqpDYJyAVb8KutIjIDLKyYbAIHAjAJ6nGTgE8Z46kHgQyBCHDugIXJUDqeQfTjAHr/AI55v0juxM9ukjbiI43J2gg8kjOTzwPoc5qVsaRLdlaC51AyyAgM+9tpz17fnj9ODXU6xqsNjbrDHIEVYwFxgnPrxjP59sZ6VykniGVV+WK3RjgFwpJwB0O4kYx7H8xXPXl7LO7bnJJPOTn9apJtWBK5NfzWt/emUqyFm5YMc89x2z+FdFpNnYafeW9009xfSQOJooFISMt1BZxknGBkY6+o4PJ2kbyOgOAM8ZwM811lhGUiPyruHQ9B3P8AnpSlOUNIm/tnHQ7PQfEd6PMj1i5hMYUujQowKt/dxzkdcE88HrnjqjJE6q0chZJABuDDB968rGZSGzkt0HUmuz8LXbzWUsRDs6SZ3E5ByPT6g1rh605S5ZBCpzOx04h2A9SQMfKeKr8nhmfHIAHpR5vJG0biMZ7E/wBf/wBVOGwjaWj9Rkk4+n4V3GpRMo24wV7jv+OKPPRAc5VV+8Tx+J6VVaQ4byim7acA5xntn2ziuF8ZXuuQWCRXMsLQTH52gUrhv7pJPTHPbp7UgF8c+JNJvtHk06KXzZgwZWiX5VIPc9+M8jPWuM8PSFZnQGsyZsjmreiMRqKjBO4EcDNY1leLM6msWdgAJD8w69cU4zC1UlcsSMDNVWvQoUR5J7VWDGVyWY5/SuRHCa4vTJGrSHygP4xkr/j/ADq3aSJKoihkjbOWAI5/LrWMN7MQOcnrk5NSqoUGRgBj7oPpVJhc0yjM5znAAz6E44/z9fas2ZGVjJsJ4x06e1Sx6nNHkRyM4YjIbnPpz1/WlOsPvyLeBT6gsc9v71NsopvJmFWCspYneGH3eOn0PWtfTbV5VXcmG5y2c7j7n261nSaokspiMMCxkDLRqQwPXIye3+P1q7PqH2eNbWBCXcB2cYx35BPUn19fehPowLjCPeUVN0jcnJ4Az7Dp1OOtTve3kSmFXWMKuCV4Hbp3H/1qyLQSMhKplwAAQeh/zmrtvKIbjc8bzEcL8uRnjj8v5im2O5GVZ3bzGYjbhQQWwBnpn/OTWrbvPdRC2JYOB8qgjLDjjjGegwPTjGRzDEUKM5ZQh6xovJOOOB3z/X3qLc9y6q33VHI80LyOM56eh/wqbW2BD7iBk3IzkBDtzsxx/Xn8+Krb5VvYrmPcrJAVVlXgEs2RxwAckenrjmr321LlvLuJSGUlRcdWAIxyO/1HP14qtqKXNrDFa2zrK8pI3Q5O5AAcAj3bn6GsJt8ysO3UyNVuDOSFjbCEcEEbmxycY6Ads8e2TWMse5Au7LAlQFJOcYOMDnn+f41oyXMpeQO0bYyCsmTg5xn6+5+ntVVFdpW8sAsyja24+vTIxzwPoPauhEhArqBukBQD5U3ZwfbsOh596s7Ytm10cyKRuA+Xgf56/XrTYkWJdxUl8YGMD5847fX/ADxSyTrBIXSTB5BAHAGOx9x6+v4VLQFecps8tJlBcZJBJKjqx6dlGff9KyllWW8MqIFjBwkbcgKOgP4fnz61bvJMqUUAfaMAEknEYOD27sPqNnvVfaowIx8x6YGeeOKaRpsrCzbndIwNzk4Cr1Ppz361X+xyltzxlQRlQQeme351bitnkjcZ5ABPHI57fnzWvDYosSM33s4yQT/T61LdtgTsVNPtVRCXA+bpx19vTrg8+grViJVURQNvAIPAHtT0tVY/uyWbqyMuSvPOT045qJrwIzQW6sG5VpHXB6kYAxx25PPPbGazZJNcB9oS3BO44AU52c9OOpPT/wDXXT+CiTbXgZupQDjnndXIQxgxrgoVA6EqPwwTzXY+E4TFazSqyP5pHyKwJUAZ5H49PatMP/ERdL4jqFAHA2sMdAAeOnP+fWl2KG3bl6Z69KaCFGDKSuMjKhfwpGJTAYbc4Jx0/GvSOspCMNlVYnH8OOlYni19PtvDs4vld45PlREJBLdRg+2P071tK+4Z2g4PzZ/p69qivJ7aG2MlxtWFVJLSD5RkeuPcjHvikB4CsbTTBB3OMmt2C0jgUIsYYjqSM8/SrevXXh37U7ack43nLbFAQHuQDz+HFV45jFFtkJkiI+Vh1x7Vy1XK9jmrXFllJl6Dp/ANvH4VNHtxuJPuMVW2s7bk+ZcckdvrU+7AHP4GsGczLasoQlc4GOq4qJrw4OMAY4GahmkVYsBfoc1CsbMPm4HrihASNOxYseSeTz3p3yttURuHVSXYt1Oew4xxgd+friot25iF+YdBxxUyRofvNjJzz0A9f8iquUOhzwRGCVPUjjPvmtKyfOI53VEbhXkPyof888c+g65zWGAcYOR8q/h/+qo40aQbpOSOnP8AnFD1JOluFS2t2jiVDLjkdx+ffg1FBKIWH8JPU46ZBH49fwzUdndyTpHDNGvmABY26bl9CfXsD6cdhi69zYxxmCPCMR8zbhuBz6HHp+f6tNPcssqd9ygjaMuAqbc4wxznr3/xqWVYDLhpYBGrgModVIORkcjPHc4wO1VrdLPyMQszSNkESDHAYgrwOScY7fypHWBYwCHGwZwWHGQcg8c89vr604u6uOzWjGvLANqQHfyflGFXOSANx6g4Bz7/AJrdpCbG2NxN5K+Y5SOQswOQnBwM+vQUrpGs0iRHcBuETE5HoSD+B+nFR6w3n20TkSbftDKqqq5wVHTAHYZ4FRJapgUJmsjcmKGQtGePNCnJPI6Hnnr7E4yBVVpAH3oW3qPlYDOPXgnI6E9M5+tWESNoXJiCs5wu846EZGAO3pnPIxnvHNM6KGkC5B27AAuB82SSo7dPXoK1sIrQ72kCuS7uRjBznBIxTZgrLGr3IXe3zMRkqoBLMR39cc+lTOVSN84aNF34R/lXIyTx06AH06H2daWVi3+kaiLkyy4kNtAFLRxdVDZIAyfmI9h0zWb0HFdWZm83Vz9oaFghGxBnoAAACepwoA/Cpvs+Y0LZwo+bcwwST1HtjHr0J+mo8+l3JGBOir2WMY6L0y59B29qrNdRrKqxWcYSLoszFgx6A7RjB/HHNTcGTQ2BKB0j+YqCCB1Hrjv6+lWJrqG1VUMsc8rY3pCwMY467iMd+gz07ds6Vbq9mMs7MzZBIxgH0wAPTH+cU6W33FBsIXBzn15/+tUOXQBzTzTP+8kzz8q4x17D6Zx/WnxzI8m6VQwyCWUc59z/AJ/Oqe9Cq7SOSSXXv29f6VZUBtqKdzhhkk8MPTBA/wBmotYCz/y8OrMXOM5LfqT78HPStzwdLJFqTnzQ0Ui4ZckAkDIPTrx+tY6wSvaxRM2Y0Py5b7pJGSPToK7Dwtpb24lvJSSeibhx7n+lbUk3NWKpr3lY6BcMx2kKyfMWz1HNEcch+YkEFevQ09UXeTjLAZPH9PX/ABp8mFbe2GPUZNemdZnFN/GWXnGeMfpXLeMdF1PWIYYbIr5MYLmNnxubjA546Zx+NdgITwNx8sjuByKYyD+Nen9e2KkZ893lpNaXLwXEbRyocMjDBBqawn5Fu5OD932PpXqHjnRY73RftEdmZL1GVIzEuXwTyMDqP8fz8pubOe1kMdxDJDIOqyKVP5GolHmViJRurGiztCVZCVbrkelXYLmOcYlXEnTIOM/j2qjGZl2sWPA4JPahlbhjkbuhPQ/jXG1c5WuhrS2kQVT5qq2eBICPyPSmSRSwwE7Ebjh1O7P0wfbtWXBeSxSHI3oeqNyCKvwMryGS3cpIBwmecenvUtNbkuIy2iG7kHg0/IaVznHbg8VM2oyscSQW7tz87Lt44/ukUiSw7QrW7g45ZZBgn6Ef1ouKw5wnlADv15xU8KIiEmRBg4+6eevTimOLSYKFlljCjj9yMZ9Sd2f0q4qWESFTqUXT7rRSc/XC5xn+VO6CxXkQO3zbFHJUKwIH6/T3q3+6uJS9wweaIbihPyuPUf1/P1qNv7OQHdqMTdeI4nLYHTgjGePWo7bU4IJ/tEVv5rpwjSNtHHcqOn4Gpl5Dt3LQYT5ZFCMAAcrjaOn0x/j7VehmfyiI7ld5zlXjUjv04PH5n61VaYanEzQxrHcbctCDw4HJ2Z6d+PT8ajheSNlXKuVGwxnoMEE9enQ5xjqffNxasBoFLlsxxvOJGPIRyAAeoXn3wadeFv7M+ctOGuFRCHJO7Y+fXGOD/hmmxyRXSriQkg5cPxkk9Rwc8BeTzwfTIXUovK0p/L3jypY2wRuJPzD+eO3p7mnNbMaKX2q7WPAiiQlQQgQ7scA4547ZOOgHqcxzRfaBG6NMWBbfM8pO4ADkEDkfe5+lWILbMUYZdsaowcMwAdScnjPPHYY4POalmihfakRjEh3FcLgRAfecnj5VGD9eDzWr2Ha5knyXJvJ41a1i2r5b5IllIyqZ9ONxyegA74qmZjcyyF2PmSMXeRiB82fQD68D2qe8uEv3MUBnWytxiCMjg5JzIw6Bjkn8h0qIWYeMOg3+aNoKNnZ25Bxjn+fuKx31Yn2I2OTuRGRUzvywJyeD+tSorrtKocqQoKZ55wO3eq23y1hil3BSzENjKDtnOD3HanLM4OVQOqD73J+h9v8APFJoHFosOLmS3UwSAOEHG7btJI5BHsG65+lXbuZtwyeB3A2k8/4/jg4zVGK4437CzYO8DgD056n/AA+tNdpJArSlAjHJXAAPPfHTqayZbk2kn0ImlTc4QElBtj4JB9+Tkfl6VpabGhGXYvxkLxnp9eBk56HP51RS2QXLx5cgk8iPAJPoM9MH2PPSrcSrwWOwL0BwfT6Z/wA/WhkMuvem0uIiiI+z5hv5Xr06/Xoa7Dw54hhukNpPGImjH7tYuARjpgknIx6//X8/YzM8sod1BwZHLcYJxyfrxWlojE6pD9mcPIXAUcgZz6+nA9cg1VOcoSuioS5WeqKhCDLbQfUD1/8A106SNkkCheSScqOnFMYNGF3cDoDuAHrnNCJ8zHco9QTwCK9U6yJlGzcNwIwOTURXby5AYngE/Q/4flTs75MuCAOCM8/Xmo9rAjLZXORkdB0/rUjHxgAZYkDruB6Vma3bLeaXdRi3inlWJ/JWSMMN2044I65rSDlQrYy6AlQwyRx/n/OKgLF9wK4BXBbAPPvSA8PgvUkby7wADGFkVcY+oFaEmmyQqk8RDRtyrocg/iK72TwXoMkHlmyK7f4xIVb9TzXF6vYweHtUltLG4ndNgEolAIUnkAY4JwRz71y1aaXvIxnBbmOI23HJP480hi5yGwasL8+ecfhQV28EZ+lYcxzipeqfluV3qP41+9n+tXWtVkjM0MizIvV1HT0yOo/H0qg6FYiTGSvTPIFFq0sLiSJipxg470muqFoy0sbkO+8cHGOhP4VKIDNEHVcPmgJDdKBCyLKOq5xk1EomilPLRleOuCD0rN3ewbEMkbRzlWHOenepogVUcDrnBHH05q4lu0js5BPQ5cZJ7c9xTW2xhs7SGHqf0zWid0QyPlFQxsysCCuG5Hoc1rQv/av7smOK8PAPAExJ6HsG/n9euYo2orZBx0BHQde9SEjBJz07rntj/D+lS9NRplqMMqPEUAm4APQoc85/n7YrQRJF066jnJeOMLhFYrghx69OPQduKba3yagUjvpY4blCNtwV+8R0D/njd7c9jWiLI/Zbq0faJvKbcuCuzqQTzzkqcEcHHWqlLQtJ9ClMwzHHgC42hVjTdtJB4AxnIPUAZyMDPGaz9ZuEsz/ZcMoZiB9pO8soYcBOv8JAJ5OW46KK2JpJNPtC8UYW4OEh2kERjaf3jEDJYgHaPTnqRXNSxKkssi7didNqnGP/AK39Op61tfn16D2IJ3SFni2jC/3e55wT9f8APSqf2klw2ZMqSyKWJ/rjsO1TzNbI4IKuwRXI80lWBHIyMEHpxx+NVv3BbdIqhlIG0jOOvBz+H+SaHoNadRu1WGxVIBwWLEALwM9Py+mKsCOPJXdtwSMyk9ehPHQ5HTnj161Wt4Elc4I27yFITqMY/kKu/ZxbSbSYoyDu8t8BunBBOPX9KhtD0ZCrIrP58bsSQVZZOueo6EnPIHT1qRDv3MfM3HgbgOBnPX8u3f8AOx9ngnmDGaFXGAUKk/8AjwGP1xzViWVrZdsUUQCtkSSqGJ57DHsQc7s9O1ZtpidiOK1lXExULHklnc4GR/Dz1IAzjGeank1G3XaY5HuZmHLsCqqMYxk8nqOMDp1qgRmdmcKzAfL3x7EH8hVmJVfojEMTgYHTrjP40XJIpYZJ5PMf7hb5VOdq9MgDt29/xrqfBtjK2pC4IVVhVj0GOmBn8TnJ9KyYolHLRuxXjC4BPPTkHHGa7zw3bLFpYlCYllwGbd2UEZ/E5OPf2rSjHmmXTV5GqCwJkfA4GMA8/wCeKnAztYk/M3ds5+lJsjP8KnuB6/h60sfllmABGOhJPP5V6R1FQMGZdhLcHAHPPuaU7ycfeywzlvvZ96CjxyfvBgdguOD6npULrKJBsC5PzHJ6evTvUjFkZjzlgp6ggH8/x9aryNIWBiyyZ3N8vQcd/wAqnSCQLnIKrgYIOPb/AD9ad9mjVCrIxyTujU8j3/D8aAKN/erpdhLcyBQkALH1PQjB7cjHHf615LNI11I08sgDyMXI6da9dubSK9ieBreN4JPvR84OeRn09q5HWPBkVozXNpCWt9uSgySOPXvXNXi3qjOqm1occ0MqDeoIUd8YpfKkIXKnBHBx1pbmLapVUA5/GqwhzgH8RXMjkJmRghyOM/rTXZiuGJJ65JzmlYywRBIpHRSf4WIzj/8AXUYllC4JVh6MoJP40JBYZ0bHAz0xWjZamqt5N2izQ9AzEgrz2IIqiZo/MLSW684+4xX+eadGkEkg5kjLHaBgMB+PH8qbVxm2ZVix5E0bQycHAAOPQ98/nVcnBwNrMDkDg4HTqOv/AOusgzxjasMkhHcmML/7Ma1IJbQYVZJpJWGMOFjGfrk/yqeWwnEGBAYhWAyQOMf56ipAS4zk9SOV6j1x0B56D/8AXZ220LAS21wo9RKDx/3zVjdpHyYiuQc8kuowAM9QD/Ko5gsZ5XzCkaAZwAGJAx3OfTnvW3pmoSWk9rZCRZWeTG8kmNNzAfLnv8xPAAPvWZ9q8xREEWKLduWNAQM+rHqxx3P4Y6V0PhTTPNvxdEKkMHCgcjcRheMjpnIx7c1PxNJmlO17Ir6vFeQXUsc0VtJKhY+Z5KkuCfvA8cEf59Mq52iy+0y7FYKd23cAB0wMNjBz0wOtem6jaQ31q0TKoVMNuLjEbMMluCD7YzzmvJNbvhcfaLFoRbXcbukkOQQrAnOGXg/y/Dmu32PIVKMkzNgeC8uSFhZRknYnfjgDuOcfhn8UFwiNkRW+7aTk/Pyen3iRnoeB/wDWzrOUQyBBnI+YjoRx2PrWltieP7RGCjA/MoHQnPPHAHQH69O1RJWYmStcTG28tJnWMjDKGwvPr26np7mnW1sGuBGBnIA49eRiiIB1BLFVA+fHA98fU5/+sOlm2dyCdisHx90dCARyPz9O9YMS1epLLHh1EEiybEAJQ8gkselThYmVFmJBwCZE+YYHQEd//rY6dKNnDdJdG5nYKmzyxsIxJjgdOuB3OD0q9GBJ8zbgHI3FeeeO349KmSSejuVVjGLtF3EaKWabKgfMPmAHAyT+GO4x7VPZh53Pku7K2DISCFOBwSO/9OKjW42TYxuizjYpwzevI988d89Oc1cgubeAJgs24fdWI5HX72M4HPJ//XTjrsZpN7GnZW9vFqcNveLIyytgALtZCTw2OhHt059q7tPLjkVVBVQAqrjAAFeb2NnJPd7znzCwI284716G2BnG8qMY45PsTj0NduGd7m9LqTGJgCuMk8Z44pMbQGVgR05P8qI9o2+Yzh9vc8dutOWNeD83yjjtx26V1mpWG9ySc4IznnkdjQ2G+cQANuHfpTF27SWB4PBJ605htQiN8cjI3A/j/KkBI0zFUAAYY56Y/nj29v5NkLFgyEbiSc9QGHp6f/Wpnzku7hcDBPzDIJyBx+tM3O742NuJA6ZyD65/CkMkEDAgmQZIwMv079R1+nuKWM5c8gKBt3KNoHHYY44/OmeZKWV8F2AwCecDHXn8qeq+YwKtxgnJLcj/ACfbpQByHiHwn57y3tiqIV3tKrHavBPI9DgdOTx71wu1RkKy4HcnGfzr2q5t0mtprbzAVcNGHU/Lnpz6jPbNefXXgu5iLeWRcqq8NECwzjn+v5VyVoWd0jmqw6o5KQEsu3GAMj6/5/lTNvUhR9eeKu3Vm1qSrDoexqsV3DrXOYFdowSDjj60Mm1WbrtGeP0/WrBXP8J6c8VWlTc6qM46kfXp/n3qhpkMe7OMDNPZQwBXcXJI+727Hr16/l3zU0cIYYIPpnOKc9uVQsOvTGeaOZXHfqTWmo3FtF5c0fmw9t2QR9DWgqm9yLQ7wcfLkbgOpOOuRjGfRjWGYgTjPJ68cVciDxCPYXFwzFlfnPYDH45/IVEkugzWgh8lw0inOM4IGCPb9a6rwZqJE91CitE9vcNFsyASwAz29e3NYemOup3tpDKFVpJUjk5xuGRz3/lV69hOg+O/MSMC31OMMMx7SsiqM5HvndnHO761Kg3F1P5bGtGO7PQ4Vg2GMhE4925AJ5PfGOn/ANavKPiNopttX/tWIsYbo/vMjaQ/UZ44yoB6nkNXq0FxDeWZ+0Q7iwAU78FTwMbsH0IySeGHcVXvLGHUbedL61R4pVAmRmDnIYAkEYAHGeo56HJFesmpK6N2fPiWrhUleN9jMQrnozcHGe5GRnv0q/aS+WBJHuZzkDA45HQ8dMHp+FepXPgVW8KjTonRpYnkmt5SACzHqpwRncMLkHGNpxxx5dHEY5JEnRo5Isq8Z+8GHGMdeP6VyVo2ZhUVnctyRMxEw2orD5hjBUAYP9PxyOtLkmSMRxuhGGDE4PbPTpzn8h05yy5mKtCisU2hi7jOMHAIz+H696WGRXUtK2zJwuPu528+4+vTntXLYzLUG0Bw7fu1x9cEcHH+etWlK2xDIUkPBCq33gfU49unXmqUZ8pNjKdzKNiAHLZH/wBfr/OrVkZWcM29pEXOVOe+ByO3b2/SkoiLthYRyEuw/dgheT+XH9PaodXsRd7RDPJCQPmBXhuuOMj3/KtOCb7JEkLyMCq5KkDHDcj06Z9fT6buk6NLdMt1ckJAPmj2SAhieDgDO0/lj+WkYyulDcqm5KV4jNA0WcOA2YYVUIQCQSOPl65rrliBbOFKkAD5uvvT4Vby9ioIyGIAA68/T0prCYERsWCgDqeSPpXoUqagjoirDTH8x8pgemMnjA5pdpCNhS2SCSuT+v8AnvTl3nJycZPysp/p+FD+YC6lcgccHmtCijFnzMZYIW4Hfp/9anovzg7OmflHP/6qRSruQy7z/FnjBwOMU/zMKMxt93qB1H1pAIpVASOck5GBTSrBUYpkdULHqP8APp6Uqhwu4uVwd2DgE/49qkZwY1AYAH75bOQBzkn+vNIYjL8vzRg5PGT1OOT7+h/CkWJTl1UnzOBxx7jGOvJ/L3p4cyw4jTcyg7sEAA+uMZ/Lvmh8jOyRkzyDuGNpx+P+fpQAxju3RlgysDnaAQFwQeOx4oWMrtJYRjIXb1C8+w4GAPX+VR5eUBWVWVlwGLc/ln6e1TfJ8khDZbkAnHTJBHP4cdM/SgDlvHMLTaZbtbBTJvCSPEDluDj69Ov9a803sB83I9+or2q/skubS6gYOoKN5KL1zwMjb3GM9B/h5XJod+/71LeZV6lyhGPpn+dclWNpX7nNVj1MeWQBQEGH7+3/ANelUuTgnJ9Sc5q6dJnQgGJs0rWbImWU+2AePbpWDMCCPIIznA7j1pZCXbcFCnHHH6VIzRx5BVsA9eDzSPHkblYMo7jpUW6kkARdwVlKkn8KaQTMXAIX+HHYdj9e5981eS3/AHTENtZht2+3c/0/P0q5aaagBeYARKNxycZ9h7mk2XG7dkT6JaSya5YyIqljKgCt069OO1d74s0KTW9FMUPOp2z+fb5IUAqPuDqBkZOM8sMk84Hnml29xL4u064cuIvNRwic7QGBB+n+Br1+VklZ4Qrq+SkiAgYOcduvGe359K7MNTai79Tv9n7PQ5zwdq639nCD/wAteDyQQ3Py5Hr0/AetdKYi9ywBlEWMoVfILY6AFfc5wfz6Vy95o8un30l/aRZtp2BmCg5RwMmTt1xz6EdOpF6HUjcTeVcSqtw4Ii4wr/KTuGMYbueRnqDycKhL2cnRl8vQGas8CeZiGRwUY7m24GMjHPuTzkV5z8QNCit7hdbtIdiTxqtwsYwI5OMM3PGRkdOq5yc16ACltI7gDftJ2qA4Yg9cf16DH0p93DDqNq9re2cTQSDa0ZB54Az169+OQehzXVOPMrEyV1Y8HlfbHbgh1Zc/vM5OOMD+f51JBy53/KqrkZyAeOfUHn860dd0WTSNbksZysu9vMimWPhwemF6jkEEHP04GaVqNrKR0HzBenr/AJ/GvOkraM5X2JYxIryRqMwR4Yde+Oe+Dz9OBnNXYpUiCKHzI6gvHg53ZHbv9M++B2rLBLbzMxjlVEc7fMBGOvX0OB+lSpZS4LMmQwyOOoGOwH6+xqUImR2aQSyscscZ3fMvQ5/znH5V6X4XJfw9HuyQruF4655PP1zXn2mafcSzRiVChcbVBAwq56nv6j19M4Ar0/TLbyLC3gMhKqrD5cDqS3p6GuqgveuaUtzQWNEw2w4bnvnqfw//AF1HKiOu5QM9SxYDv/n86crbWYlsnOSzDnmkZtwKquSM845z/wDrrtNxUQlc7CGI7Hlv88U/aqhmZG2t1wAeaijZlzuOW65HQgetKQAhB2Ejnnp+WKAM/ZlxsxjPQngkdexz0qZFd2DhlZ1PPln+najaWfKhRnhvc/5A70suULqygI3K5HOT0696kY2McZ7gdOmSf8/WmgfNnGVHG0nnr0wP88dKVThGLfdYAYwckd+n4H8anOGHzk7W+diDkH6/jk4oAaCyJv3OuV4buD9enXP8+TUTQLIY1c5z1BYDIbjp+f8AgalLhvnfKoeMMM+x69O/6cilR42Gzcw5wN/GSfp1PTnH50ARyR+WCzHysEEhASQB0BwMD/8AXUXmxbigR0VyA208DJx+Jwc9vrxVlQoi3GQkoRuG7GMH8P8AP1phkIlMIcyqfvbvvBu306Y9fyoAgRW/dl3dQFxvAHf2z+GM5/nUpSMhdpDkKW3DOcfdyB657D070k8ql/3UbMgIwjDk468cn8u+M0nk7Ygyl2YzBmKkk7+SWJPAHQfqM4yABqWuXzOojcAnGzGBzjPXkdTn9O9HxKsf9hXsEMSxz+UzMwbAKjBJA64xx68/hWwQwxJLGzuVK7d+0AYwM984J55Ix6ZNZ06xT200TLEiiMqSvIVNp3HBPHWplFNMVkeUNbs5CrHvcjoTgU9bRoPnYcD9T6V19vo5EAxIG75bBJP+TTW0rfzIF4ztAPf1+vavPSTRxNHOxWsjMJSoB46cAe307V0OlWtsbhYJQfImBV1x1+Qn07HB49KelkI0VQvP09K17G0W3mjWaLMrZ2AgjaQOo9+aqNN8ysXRT57mbpWlNb+LmedA1lHvltn4YSKCCgIHII4znn866syyPE4jWZeR8jSfNx0OAcgknoPekjjC3Ec8mcr/AKxVUDYMDkHBGefzx1p8c6i7w0iKp5VvL4HbseMcEYBGcZ9++MUtjulJvcY10SUAnY8kEqBz8xyAMYJ5z7c/SsbULDyYlYkCGQ5Vk+VoieRjHboQR0I7cVtBZJlkKsCY1LAR/LsyhxjHQ88+9Q+SDvadn2kD5iRuBC8Yzzgnj0PX65VqKqLzWzJTM+y1m4SRLW8ZluXcbLhGwJVXrjsDjGRjGRn1xrF1kmdYpCMkEu6ruYdtoB47+vQfjl32lRPAbWWMzRMuXJQgo2M59vz7HtXE+JJNbsLNbK4u5JrFnDLPzmU9lcjqRgnnr+AxFGq2/Z1NJfmJnea3pdhrVt5N7j9yQRcRsCYzyeB0xgDg9uO2Rz+keCFgZpb0xmPhliRuuezZ5AxxXM+FL+Wz1+3IY4mPlNgZByeB+e38PXpXrMTSOg8x2CrkZJPX2A7c+h7/AFreVOMndkuKerM4eG9Ld5r+W2QSM3zSByxJzjcBnGfXg8nPvSJoWmwSMBBI7RsWcK2VIPAPQ4HLcZrVZGZMRqrtsKg5xjkZI/zim7BkEkbSMg7fb3x27+9Pkj2DlRBFpsMSqYkjjHQEKG7eoHbj61aSTBIbbl+CWHYY/wAaY5d1BdggwBgH8h7d/wAqjYh1Easc4KjGMY7GqStsOyH+Ym7C4ZQc4UDp9KXzmYcMmQPl2+tEURZ8KSBgdQMD8KcY23bdpOOSSMZ/zmmBF+8ILM8ffqelEbs5BwdvTGOg6Z61O4RUVRyd2AABjrz/AEp213P3QcE8jge3FAym7EIwzt3emQRzn/PXrTP3TqqM6MORg+/9OnHT+dRiQOSQSAcdAMf5/LrT0iEQCBsFhgYUE8f56VIDoZEjkIO3cBtAJxz1zk84wT+dSvOdxZtrICDhPlz68dO4/SqrFBwrZYADKk56fT2/Q/jMzt5fzqEAwAMqc9uc9uKAFCsys4bczDhlbA+poaQLjMceC2QMZzx1x0z/AI9aH2tPsAXk8cZyD1PTOAAen5daaxP2gLuJc5+Qjvnp7DAP60APWQyxskkiruf5mJG0gd+P/r0q3PkyK24+V5nyhlCsue3buc/55gwjFgiKylctlc44PHfP6U/zVWJpMszAt0b7zA9u3fjGe1ADrlpYpMMCwYgv8vBZh6fTjnH9ajDXE6BF/eOM8seFB7EdT0J/H8S+UsqBi+Cu7Kq/3OSBgZz/AHfwz+CQD94y+XgtkMrch8dsgnn+tACrIJFAdkGX2udmF4Ix255I9e1ST+XJE6Rw/KxxtBCll9yB0+ntkdKiURecJHU7xnkldqk8DJ7j6dgevSp1hdnVm28r8qSIRxjJGeeQevPGce9MDLt9HttwkAkAEfzfvPlOePT1/oO/F9LK3JCpHFJtLfIUIyOmc88fj2PoaUxCOHaJYt4z8yRhnHGCSMdOvr071O9vHJJ+8ik5QhioYHeBkAnouRj6DsMcSoRXQXKiuLcQjECIZWYrhogpBKjqTkj2xj8M0AIkiK7nezbwpQDAxycnPA47DjB6ZqX7K6sg2rH5qnc0yE4x9OufmHH45qWK2VLYzTSJ3Y/Nv3DP3fmwe3X2/CnawxsTxb/K4MfHzo3LKM9Tg+gXOB1NRoIzAkoJKtkAsRjvnkHrgjgH6n0eYzlHZ1QMu75s/KT19icHrTjGLefK7w5zxt2jjj2B6DHI/wAGBCd0kDPNL5hCrhAVYenA+pyOfWkkijnjUiHKuOJFGFbIIxnH9R196sxB5Lcs0hcuoz5mMjAyVI7noec02eTZDKxuCPLyvzKTnBxgkcgfX1oArzQmElY8KoUMYxySSM8YGeOM9885rM1bT1EJMkMTWrNxGyZ6c7gDkba3Et7cbJA7uBhgrKN5OOTnHTnH8iak86YxnKDK/KG3DJz1yTjoMnP9Kxq0lUjZgmcw0On6tb2dtIoD2jb41jUKWxjhSP8AdGQR09cV0j+VZWryXLqkKxl5JG2oFAycZ4x1+nvmuX1zQpWcyWcSosnDwKwIU47c/p6nA7Cs2LQLjVZA+pzXt1IhxGlwWYAd8FjgcbfzFc0a9WD5Jxu/LqO3U7aymtLxIJLa4iu4WyA0bBlYggdR1Gc/l3qcSCO4KEkADBYpj6Hjv1rL8O6PHoenSRBSqXEol2rDtKfKowACepAJPHJxjitIzBmcuioo+6B1I56+o6flXdF3VxNaj8bm3ug3jjgeh+n6/SkIidW6kbtqjPT1Hv6YqH7RuxtPTLFh164x06YH41N5jbgoXLY9QRntVCIwFExCoeuCevcccVMUVgF3D5fmGR1P0qNpDnOGODnOeD6Ukb75M4wp6HJ5BH/16AJlYy4ZVwTjByeaFHQbSw6cHP0qNFIYKcDjGeeKfL8zM4QrxjBPT/JoA//Z",
  "imageHeight": 256,
  "imageWidth": 256
}
