# Supplementary material for: Deep-broad learning network model for precision identification and diagnosis of grape leaf diseases
Source: Front Plant Sci. 2025 Sep 10;16:1611301. doi: 10.3389/fpls.2025.1611301 (PMC12461735; doi:10.3389/fpls.2025.1611301)
Supplement: Supplementary file 1 [file DataSheet1.zip › B_r00020.json]

{
  "version": "5.4.1",
  "flags": {},
  "shapes": [
    {
      "label": "leaf",
      "points": [
        [
          124.78362573099416,
          197.2982456140351
        ],
        [
          131.80116959064327,
          204.6081871345029
        ],
        [
          138.81871345029242,
          210.16374269005848
        ],
        [
          145.83625730994152,
          221.859649122807
        ],
        [
          151.0994152046784,
          239.98830409356725
        ],
        [
          153.73099415204678,
          241.74269005847952
        ],
        [
          158.70175438596493,
          238.5263157894737
        ],
        [
          168.35087719298247,
          239.98830409356725
        ],
        [
          184.4327485380117,
          240.5730994152047
        ],
        [
          188.23391812865498,
          234.4327485380117
        ],
        [
          190.5730994152047,
          229.75438596491227
        ],
        [
          207.53216374269005,
          221.56725146198832
        ],
        [
          207.82456140350877,
          207.53216374269007
        ],
        [
          224.78362573099412,
          193.2046783625731
        ],
        [
          222.73684210526312,
          183.84795321637426
        ],
        [
          216.5964912280702,
          176.83040935672514
        ],
        [
          226.8304093567251,
          161.91812865497076
        ],
        [
          225.07602339181284,
          157.23976608187135
        ],
        [
          236.77192982456137,
          140.8654970760234
        ],
        [
          231.80116959064327,
          135.89473684210526
        ],
        [
          228.58479532163744,
          135.60233918128654
        ],
        [
          239.98830409356725,
          112.50292397660819
        ],
        [
          231.21637426900583,
          109.87134502923976
        ],
        [
          230.33918128654972,
          92.61988304093568
        ],
        [
          225.66081871345028,
          82.09356725146199
        ],
        [
          214.84210526315786,
          85.60233918128655
        ],
        [
          197.29824561403507,
          91.45029239766082
        ],
        [
          198.46783625730995,
          82.97076023391813
        ],
        [
          190.28070175438597,
          80.3391812865497
        ],
        [
          186.4795321637427,
          66.59649122807018
        ],
        [
          170.98245614035085,
          67.47368421052632
        ],
        [
          164.5497076023392,
          52.85380116959064
        ],
        [
          166.01169590643275,
          42.32748538011696
        ],
        [
          155.19298245614033,
          41.1578947368421
        ],
        [
          156.94736842105266,
          20.690058479532162
        ],
        [
          158.4093567251462,
          12.795321637426898
        ],
        [
          163.67251461988303,
          7.239766081871342
        ],
        [
          152.56140350877195,
          16.888888888888886
        ],
        [
          139.1111111111111,
          30.339181286549707
        ],
        [
          129.75438596491227,
          36.47953216374269
        ],
        [
          121.5672514619883,
          33.26315789473684
        ],
        [
          114.25730994152046,
          33.847953216374265
        ],
        [
          109.87134502923978,
          39.98830409356725
        ],
        [
          104.3157894736842,
          47.5906432748538
        ],
        [
          96.71345029239767,
          45.251461988304094
        ],
        [
          91.1578947368421,
          43.49707602339181
        ],
        [
          84.14035087719297,
          43.2046783625731
        ],
        [
          80.3391812865497,
          51.68421052631579
        ],
        [
          78.87719298245615,
          56.3625730994152
        ],
        [
          73.32163742690058,
          56.3625730994152
        ],
        [
          67.76608187134504,
          56.3625730994152
        ],
        [
          64.54970760233918,
          61.04093567251462
        ],
        [
          63.380116959064324,
          69.81286549707602
        ],
        [
          62.79532163742691,
          72.15204678362574
        ],
        [
          54.02339181286551,
          68.93567251461988
        ],
        [
          45.54385964912281,
          67.76608187134502
        ],
        [
          38.23391812865496,
          65.42690058479532
        ],
        [
          35.894736842105274,
          68.05847953216374
        ],
        [
          30.631578947368425,
          75.6608187134503
        ],
        [
          30.631578947368425,
          84.72514619883042
        ],
        [
          28.292397660818708,
          87.94152046783626
        ],
        [
          23.029239766081872,
          89.11111111111111
        ],
        [
          22.152046783625735,
          105.19298245614036
        ],
        [
          12.795321637426895,
          108.70175438596492
        ],
        [
          14.257309941520475,
          119.81286549707602
        ],
        [
          19.812865497076018,
          140.57309941520467
        ],
        [
          15.134502923976612,
          148.76023391812865
        ],
        [
          20.397660818713447,
          158.99415204678363
        ],
        [
          21.859649122807014,
          167.76608187134502
        ],
        [
          19.228070175438603,
          175.3684210526316
        ],
        [
          26.83040935672514,
          185.01754385964912
        ],
        [
          30.339181286549703,
          188.8187134502924
        ],
        [
          20.397660818713447,
          202.26900584795322
        ],
        [
          24.783625730994146,
          210.7485380116959
        ],
        [
          34.432748538011694,
          218.35087719298247
        ],
        [
          31.216374269005854,
          223.906432748538
        ],
        [
          44.37426900584795,
          227.41520467836258
        ],
        [
          40.8654970760234,
          233.84795321637426
        ],
        [
          49.92982456140352,
          239.11111111111111
        ],
        [
          66.8888888888889,
          238.23391812865498
        ],
        [
          73.02923976608189,
          249.05263157894737
        ],
        [
          85.89473684210527,
          245.2514619883041
        ],
        [
          95.83625730994153,
          236.18713450292398
        ],
        [
          109.87134502923978,
          212.5029239766082
        ],
        [
          116.59649122807018,
          204.0233918128655
        ]
      ],
      "group_id": null,
      "description": "",
      "shape_type": "polygon",
      "flags": {},
      "mask": null
    },
    {
      "label": "Black_rot",
      "points": [
        [
          105.58659217877094,
          53.51955307262569
        ],
        [
          109.16201117318434,
          55.418994413407816
        ],
        [
          112.06703910614524,
          57.653631284916194
        ],
        [
          111.62011173184356,
          62.01117318435753
        ],
        [
          109.94413407821227,
          65.3631284916201
        ],
        [
          105.69832402234636,
          64.80446927374301
        ],
        [
          104.69273743016758,
          63.240223463687144
        ],
        [
          102.45810055865921,
          59.77653631284915
        ],
        [
          102.56983240223462,
          56.64804469273742
        ]
      ],
      "group_id": null,
      "description": "",
      "shape_type": "polygon",
      "flags": {},
      "mask": null
    },
    {
      "label": "Black_rot",
      "points": [
        [
          138.7709497206704,
          56.08938547486033
        ],
        [
          137.43016759776535,
          60.893854748603346
        ],
        [
          135.9776536312849,
          64.91620111731842
        ],
        [
          131.3966480446927,
          65.13966480446926
        ],
        [
          130.50279329608938,
          61.56424581005586
        ],
        [
          130.83798882681563,
          57.653631284916194
        ],
        [
          131.2849162011173,
          54.86033519553072
        ],
        [
          133.51955307262568,
          54.30167597765362
        ],
        [
          135.64245810055866,
          54.1899441340782
        ]
      ],
      "group_id": null,
      "description": "",
      "shape_type": "polygon",
      "flags": {},
      "mask": null
    },
    {
      "label": "Black_rot",
      "points": [
        [
          155.9776536312849,
          86.92737430167597
        ],
        [
          159.32960893854747,
          87.15083798882681
        ],
        [
          161.67597765363126,
          89.4972067039106
        ],
        [
          159.88826815642457,
          93.96648044692736
        ],
        [
          157.65363128491617,
          94.30167597765362
        ],
        [
          154.41340782122904,
          93.07262569832402
        ],
        [
          153.40782122905026,
          89.94413407821229
        ]
      ],
      "group_id": null,
      "description": "",
      "shape_type": "polygon",
      "flags": {},
      "mask": null
    },
    {
      "label": "Black_rot",
      "points": [
        [
          99.4413407821229,
          99.77653631284915
        ],
        [
          100.11173184357541,
          96.536312849162
        ],
        [
          102.68156424581004,
          95.53072625698323
        ],
        [
          105.47486033519552,
          95.08379888268155
        ],
        [
          108.49162011173183,
          95.97765363128491
        ],
        [
          109.4972067039106,
          100.78212290502792
        ],
        [
          107.37430167597763,
          102.45810055865921
        ],
        [
          103.68715083798881,
          103.24022346368714
        ],
        [
          100.33519553072624,
          101.11731843575417
        ]
      ],
      "group_id": null,
      "description": "",
      "shape_type": "polygon",
      "flags": {},
      "mask": null
    },
    {
      "label": "Black_rot",
      "points": [
        [
          96.75977653631284,
          127.37430167597763
        ],
        [
          100.78212290502792,
          127.82122905027931
        ],
        [
          103.24022346368714,
          128.3798882681564
        ],
        [
          103.68715083798881,
          123.91061452513965
        ],
        [
          103.12849162011172,
          121.34078212290501
        ],
        [
          101.00558659217876,
          120.89385474860333
        ],
        [
          97.20670391061451,
          122.12290502793294
        ],
        [
          96.42458100558657,
          125.58659217877093
        ]
      ],
      "group_id": null,
      "description": "",
      "shape_type": "polygon",
      "flags": {},
      "mask": null
    },
    {
      "label": "Black_rot",
      "points": [
        [
          102.45810055865921,
          148.9385474860335
        ],
        [
          103.5754189944134,
          153.072625698324
        ],
        [
          104.2458100558659,
          154.7486033519553
        ],
        [
          107.7094972067039,
          155.64245810055863
        ],
        [
          111.8435754189944,
          155.75418994413405
        ],
        [
          114.30167597765362,
          152.73743016759775
        ],
        [
          115.19553072625698,
          150.83798882681563
        ],
        [
          115.30726256983239,
          148.60335195530723
        ],
        [
          115.75418994413407,
          145.4748603351955
        ],
        [
          111.50837988826814,
          143.35195530726256
        ],
        [
          109.38547486033518,
          143.0167597765363
        ],
        [
          106.14525139664804,
          143.0167597765363
        ],
        [
          102.23463687150837,
          145.25139664804468
        ]
      ],
      "group_id": null,
      "description": "",
      "shape_type": "polygon",
      "flags": {},
      "mask": null
    },
    {
      "label": "Black_rot",
      "points": [
        [
          64.91620111731842,
          161.56424581005584
        ],
        [
          63.351955307262564,
          164.02234636871506
        ],
        [
          63.128491620111724,
          167.59776536312847
        ],
        [
          63.351955307262564,
          169.27374301675977
        ],
        [
          69.16201117318435,
          169.72067039106145
        ],
        [
          70.50279329608938,
          166.92737430167597
        ],
        [
          70.72625698324022,
          163.79888268156424
        ],
        [
          69.72067039106145,
          162.01117318435752
        ]
      ],
      "group_id": null,
      "description": "",
      "shape_type": "polygon",
      "flags": {},
      "mask": null
    },
    {
      "label": "Black_rot",
      "points": [
        [
          36.08938547486033,
          149.38547486033517
        ],
        [
          42.23463687150837,
          151.50837988826814
        ],
        [
          43.798882681564244,
          148.04469273743015
        ],
        [
          44.35754189944134,
          144.02234636871506
        ],
        [
          43.687150837988824,
          139.88826815642457
        ],
        [
          41.340782122905026,
          139.88826815642457
        ],
        [
          37.43016759776536,
          142.12290502793294
        ],
        [
          35.08379888268156,
          142.90502793296088
        ],
        [
          35.08379888268156,
          147.37430167597765
        ]
      ],
      "group_id": null,
      "description": "",
      "shape_type": "polygon",
      "flags": {},
      "mask": null
    },
    {
      "label": "Black_rot",
      "points": [
        [
          83.5754189944134,
          61.2290502793296
        ],
        [
          86.59217877094972,
          61.45251396648044
        ],
        [
          87.7094972067039,
          63.240223463687144
        ],
        [
          87.15083798882681,
          67.26256983240222
        ],
        [
          82.45810055865921,
          66.92737430167597
        ],
        [
          81.89944134078212,
          64.02234636871508
        ]
      ],
      "group_id": null,
      "description": "",
      "shape_type": "polygon",
      "flags": {},
      "mask": null
    },
    {
      "label": "Black_rot",
      "points": [
        [
          42.12290502793296,
          190.27932960893853
        ],
        [
          45.47486033519552,
          187.93296089385473
        ],
        [
          48.268156424581,
          187.48603351955305
        ],
        [
          51.28491620111731,
          190.83798882681563
        ],
        [
          49.38547486033519,
          194.8603351955307
        ],
        [
          46.03351955307262,
          195.64245810055863
        ],
        [
          41.56424581005586,
          193.51955307262568
        ]
      ],
      "group_id": null,
      "description": "",
      "shape_type": "polygon",
      "flags": {},
      "mask": null
    },
    {
      "label": "Black_rot",
      "points": [
        [
          76.20111731843575,
          187.37430167597762
        ],
        [
          79.10614525139664,
          187.26256983240222
        ],
        [
          83.91061452513965,
          189.72067039106142
        ],
        [
          86.36871508379888,
          192.29050279329607
        ],
        [
          85.47486033519552,
          196.7597765363128
        ],
        [
          84.35754189944133,
          199.32960893854747
        ],
        [
          82.12290502793294,
          199.77653631284915
        ],
        [
          78.43575418994412,
          199.32960893854747
        ],
        [
          74.52513966480446,
          195.64245810055863
        ],
        [
          72.17877094972066,
          192.62569832402232
        ],
        [
          73.40782122905027,
          188.8268156424581
        ],
        [
          74.7486033519553,
          187.59776536312847
        ]
      ],
      "group_id": null,
      "description": "",
      "shape_type": "polygon",
      "flags": {},
      "mask": null
    },
    {
      "label": "Black_rot",
      "points": [
        [
          97.20670391061451,
          199.88826815642454
        ],
        [
          99.21787709497205,
          199.77653631284915
        ],
        [
          101.78770949720669,
          201.11731843575416
        ],
        [
          103.35195530726256,
          203.46368715083796
        ],
        [
          102.01117318435753,
          207.37430167597762
        ],
        [
          100.44692737430167,
          209.60893854748602
        ],
        [
          97.54189944134077,
          209.94413407821227
        ],
        [
          95.19553072625698,
          209.0502793296089
        ],
        [
          93.96648044692736,
          206.92737430167594
        ],
        [
          94.30167597765362,
          203.01675977653628
        ]
      ],
      "group_id": null,
      "description": "",
      "shape_type": "polygon",
      "flags": {},
      "mask": null
    },
    {
      "label": "Black_rot",
      "points": [
        [
          94.7486033519553,
          168.8268156424581
        ],
        [
          102.01117318435753,
          174.41340782122904
        ],
        [
          104.46927374301674,
          171.62011173184356
        ],
        [
          106.5921787709497,
          170.27932960893853
        ],
        [
          103.35195530726256,
          167.26256983240222
        ],
        [
          99.21787709497205,
          165.25139664804468
        ],
        [
          96.87150837988825,
          165.25139664804468
        ]
      ],
      "group_id": null,
      "description": "",
      "shape_type": "polygon",
      "flags": {},
      "mask": null
    },
    {
      "label": "Black_rot",
      "points": [
        [
          206.5921787709497,
          93.63128491620111
        ],
        [
          207.03910614525137,
          96.42458100558657
        ],
        [
          211.17318435754188,
          96.42458100558657
        ],
        [
          213.96648044692733,
          95.19553072625698
        ],
        [
          214.30167597765362,
          92.4022346368715
        ],
        [
          212.84916201117315,
          90.27932960893854
        ],
        [
          208.93854748603349,
          90.94972067039105
        ],
        [
          206.5921787709497,
          92.4022346368715
        ]
      ],
      "group_id": null,
      "description": "",
      "shape_type": "polygon",
      "flags": {},
      "mask": null
    },
    {
      "label": "Black_rot",
      "points": [
        [
          175.4189944134078,
          180.6703910614525
        ],
        [
          176.20111731843573,
          177.65363128491617
        ],
        [
          177.87709497206703,
          174.52513966480444
        ],
        [
          181.340782122905,
          173.7430167597765
        ],
        [
          186.92737430167597,
          174.8603351955307
        ],
        [
          188.93854748603349,
          178.10055865921785
        ],
        [
          187.7094972067039,
          183.0167597765363
        ],
        [
          183.46368715083796,
          187.7094972067039
        ],
        [
          177.43016759776535,
          186.0335195530726
        ],
        [
          175.30726256983237,
          183.1284916201117
        ]
      ],
      "group_id": null,
      "description": "",
      "shape_type": "polygon",
      "flags": {},
      "mask": null
    },
    {
      "label": "Black_rot",
      "points": [
        [
          208.26815642458098,
          209.4972067039106
        ],
        [
          208.60335195530723,
          207.59776536312847
        ],
        [
          213.85474860335194,
          203.7988826815642
        ],
        [
          212.17877094972064,
          199.99999999999997
        ],
        [
          211.3966480446927,
          196.87150837988824
        ],
        [
          207.48603351955305,
          194.7486033519553
        ],
        [
          204.02234636871506,
          194.7486033519553
        ],
        [
          202.01117318435752,
          195.97765363128488
        ],
        [
          199.4413407821229,
          199.66480446927372
        ],
        [
          197.87709497206703,
          203.35195530726256
        ],
        [
          199.5530726256983,
          206.92737430167594
        ],
        [
          202.23463687150834,
          209.16201117318434
        ],
        [
          206.81564245810054,
          210.50279329608935
        ]
      ],
      "group_id": null,
      "description": "",
      "shape_type": "polygon",
      "flags": {},
      "mask": null
    },
    {
      "label": "Black_rot",
      "points": [
        [
          176.0893854748603,
          161.340782122905
        ],
        [
          179.32960893854747,
          159.99999999999997
        ],
        [
          181.45251396648044,
          162.01117318435752
        ],
        [
          181.00558659217876,
          164.02234636871506
        ],
        [
          179.5530726256983,
          166.25698324022343
        ],
        [
          177.0949720670391,
          167.59776536312847
        ],
        [
          175.19553072625698,
          166.81564245810054
        ],
        [
          175.75418994413405,
          164.02234636871506
        ]
      ],
      "group_id": null,
      "description": "",
      "shape_type": "polygon",
      "flags": {},
      "mask": null
    }
  ],
  "imagePath": "..\\Grape\\train1\\B_r00020.JPG",
  "imageData": "/9j/4AAQSkZJRgABAQAAAQABAAD/2wBDAAgGBgcGBQgHBwcJCQgKDBQNDAsLDBkSEw8UHRofHh0aHBwgJC4nICIsIxwcKDcpLDAxNDQ0Hyc5PTgyPC4zNDL/2wBDAQgJCQwLDBgNDRgyIRwhMjIyMjIyMjIyMjIyMjIyMjIyMjIyMjIyMjIyMjIyMjIyMjIyMjIyMjIyMjIyMjIyMjL/wAARCAEAAQADASIAAhEBAxEB/8QAHwAAAQUBAQEBAQEAAAAAAAAAAAECAwQFBgcICQoL/8QAtRAAAgEDAwIEAwUFBAQAAAF9AQIDAAQRBRIhMUEGE1FhByJxFDKBkaEII0KxwRVS0fAkM2JyggkKFhcYGRolJicoKSo0NTY3ODk6Q0RFRkdISUpTVFVWV1hZWmNkZWZnaGlqc3R1dnd4eXqDhIWGh4iJipKTlJWWl5iZmqKjpKWmp6ipqrKztLW2t7i5usLDxMXGx8jJytLT1NXW19jZ2uHi4+Tl5ufo6erx8vP09fb3+Pn6/8QAHwEAAwEBAQEBAQEBAQAAAAAAAAECAwQFBgcICQoL/8QAtREAAgECBAQDBAcFBAQAAQJ3AAECAxEEBSExBhJBUQdhcRMiMoEIFEKRobHBCSMzUvAVYnLRChYkNOEl8RcYGRomJygpKjU2Nzg5OkNERUZHSElKU1RVVldYWVpjZGVmZ2hpanN0dXZ3eHl6goOEhYaHiImKkpOUlZaXmJmaoqOkpaanqKmqsrO0tba3uLm6wsPExcbHyMnK0tPU1dbX2Nna4uPk5ebn6Onq8vP09fb3+Pn6/9oADAMBAAIRAxEAPwDBgQmEkhBzk5PA9eMY/wAnitOLIhOAokXooJGCecjjjqeKht415KujJt4j7AA5z644PJ9O1X7SEbYw8kbFkHIU4BPtnkf/AF/akajkVRPGu4sznBVTgjJ7fh+HBq5HDLtCFBnnGDjYOgJ/POOajQeTueJvLjdSCQPvYPU/h2x/KrCkmVRHgsSCMHJOOMc9fWgY7BtkG4vtLDkuNvykfl1AqTcrMRuyF4YseQMc46e350edtVJVfG04DAliOvOCcgnj0prrKjZJl5UAZy3I46ev50AN53yZ+YjByOA3AGBnGeT+p+lSSBiSrF2GcEgcoRnj27/SnpH5hLlmVODs3gFu4z+AHf8AD0Vw8KBi3mOOUyAf5n07H2/AAajqYdjI5O0K289eRyM0+UjAWIDapJXHVh2U5Ht+PanfJIDBwxDDBAHODnj1/D8BS7POiVi+8rtHfnGQc9uhxj6elAEOEiRCCdx+YMGwCeMkfX8KcHALokb4wQqZzj3x7fr70+RsxMAzor5zwOcHnOfUf0pY2lA2L/CCwwvPQY/GgCPzJFZzllkzlvkDHOMHnr0/xxULIzIRvILtuyffsO+AM/pUreU7OmzLlNwGRwcZ/wAj+dPTcYyDlo8AjK9vXP5/nSGVvL/0YfLkNtVf7uMDOT68U5Y0t4huwzMwHXOTxwPTvnGfQVKUESklAQp28HnPr056nj+Xds8cjSSqnl4BOWBDY69wfbsefwoAbhJHC8d2Ax0HpnjnjPpyKhYs4ZJJQ2WUrhcEDtyB9P696utFMs7xxRR4XBbK8qDx07YB/QVFIoeP/WxBlyOQMDj0HfpQIrujOTGGJ6sVJxt5xkc805I1VcHA2g4bOcnr1446+n88TGJhCpBGByc5298/+hCuJ1fxKmqauuladcCG2JZri7i4+VQSwU9gAD83r7dQZ2AKmfeVKyDbhAPXsecj0/zgokcc0wO1ty/d5yFHPPpjHevNtL1Zn1K00rTDNBp73K7vnPmSZIBLMOhwO3616fsCbRuUgYGFGCfUeo9P/rUCGoFWVS7yL/wIZIPf+nTtSLNHNI6JGvmEEKGGPy9/T/65qRo/MO4OS2CG3SYOeeM/0qDy5FXfCC6ydpFO7sSNvUcY4Pr0oAnWVnVRklQCVG0Zxx3+v5fzaqgLtR1XgAKjdW9//wBX9BQkTBzC/wA8gJaRFYfOD159eR0z+lOljUkeUileSQfrk8n+v/1qAEEkTuSzjDZDYPHfPsDwB0HbrUdw6qpcbsO27Az8xx3PcAZFPUEzeWFTbuI2kYJx9OnH/wBbmkeXIKYGQSWZif8A9X9fyoAQgNgqCq9dpJwcf06df55qLy9joY16c8DGO+fy6en4ZqyIAiqxRQ2SSSD14zntn8fX8IfLWQBRukYKApALYPbGP8/WmA1YRJCrEqZAC+3kHIBx+uR+XeghjllJUhT8rgcg+gP5/rTo4UkY8HaGBLKAcZOM89M4/lRtZx99ihySAvLDnkUAYFtFiYSMPlI5OMYOR0Ge/wClaIVss6oEIbAZCcbenHGfz9e3FVLYMQSjKHByeCMcE4PHfpWlboNzGUHIG7lsZzzkgc+vT8/ViFigbeoBZ/lyS5xgD1xn/IqUBJdwIyNq8bcDOT+J/wA+tLgGVWYFsAHaOMc/4e9WwQJFVBuiA2jc3JByQcccjHTNAEUgTdEdr56nkAE9M56jOcd+nvgTqiM7uxJlkc5DAZzg5OD36e49aiKzfedGyh3Mu8kKpHAPcf4UrDMbu2S7x/KRwDzwc/X6demaQxHhZ9zRgnGWC5+7z6/h/wDXp0cgjhVCAA2UwDnHY574zxjIApVlMcZJEflFAq7QBt5PPPXnvx09F5eAEAAwJuu9xjgH16ZzQA0QNG6giJPmK7d2e/J5OOw/OnZLJGhYq54IZQ+ecjI7Dr09utJIAFwMqxyNpfkt2Ge/rTjDkoDJy6kYyWyefl+hGOPcfQgCyHehB2g5ZcKxHIx17d/ao1jbMabXSRuWGOU9c4Oe5yP51K0bFjIilguGY4CkZPXHpk4+nFIAkkJkUCTohKqCWbgkZ+hBP50AROGdkMo7MUUNwxyTyPxpkjSknjZyDtU59CO/Pf16e9TSF943uM9mwemME59cfgPfqYpf9f8AvG2jdvwp5wcYz19c8eppANUKRmZiPmAK9yev+f8AIpTIIk8x87ST8pGFU5P+ePSnlsMssZVSp+bBJz26cf3f89Ko2+r2lwzQ2+p2877vlMcgLDpzgcnHP+NAF2IDzRC2F2pkAgHA6VUnnhtraS4umVI4xuQt8oPofTOf1P4VW1bWbDQbYT3buAzBY4lA3ORycL2A7/hz0z5frXiDUPEtyPOfybUNmOIZ2r1wT/ebHf69M0m0twbsaXiTxnc6gZrGwkxZP8pk2/PKOM4z91TgcDBxnPUiuZtoY/OH2lpFhH3/ACxlse2TVq3tUVcryQOTjr6Z9OcCo7lT9leQsdxYdBgYO4n9QKx9pzO0TPmuJbXQttSiuoYUURSK6xkkjg5we59/r2r2i3kWWJGRw0D5MZAyNp5/+vn3FeGqQGHoDXpnh7xHa2HhK3lvLggRs8QQN8zlecY5yNrAen077lpnWmLDxsFYqw/i7Eew/PHvTSHKnIyCcFVx1+vf6/SvP7/4iXM1y7Wtsixk8GZi7Ec9SCK6bwnqF3rejXF1dyLIfPZVVRgKMKcY44980DubWQCrCRVjOUK/dOVAGfbv09PzlCKyhiT1DAMwJxj8M9PTuPWnLAyFdv3MdQvzH1GO/v8AjTXL7WYEuSNgyf4f8/nxTAe6gqzrDgFuQucDPp1/yfamBQuwAKu5vmCsBuHI57dKc6rCwbzSC2cEcHHPB/Ufj1xUzMW2xoeASEAbnv2J56jH/wBagCuMREBXO58EN0znp9aaEEk0hHyrnhQcZOePX/PHakMZKDJUSdFBbOAPx68j8cU3MccW4hXbqFU4yeen6UATIpZ0AYg9RkZUf4+4/PrUTBUdl+ZxtyNq9sDH8/1FSKrALCmRuySN2MZ+vb/69RiFHPmbwSB0bHJ9Pf8AnwPc0AYse5YliG4jkHPHGOnv3/WrsPLHauE2gZ6FQDnPTjvVaNCcBS7BDuBBwSO+e4HFalrCqhZGQHc2Cm/Bxj2HXgUxFlFDQOgQ7uD8o3qe/Tvnj/8AVSSssMiuxTbjIPBOegzjvx/OmAjEexSpOM44bgEYIGMggn/OakkRDDukztL5DY5HcZ9iOc/T8EAyeUMzZjTcy5IUEfNn3H0z9PSnkiCRlYEoWz8inBGTgkcYHHvT/MCiMhQOSwPQbsd+nf8AninxgpKXCEsP9kAEAHHbJ7dOeAKBjJNvylFAL8MRIQAACTjK9c80x1cIrGNFKjaCpY9SAR09M+nf1xUsuJCHT94vOwZ7YHUd85/X8kgWJ4wso4ycI3OAOOnQdc0AGxiNrx5BG/K8Fuec8nk89+3FKAI5UlkyNoPmFTkE8g4AwenHHrz0p6yYtyg3Y3PkIOcewxkcH9PrUT5kVSB8oVgG3dPlHPt6evFAiNY5ofmMikTAZ+bOB29Oec/iOlOiUudxdhs9OARnP5Vm694ii0uzaGOPzL2UF1jwcKPVj1xncBjkkHkDJXmrXxfqlqVaWziu0UcGMGKTAIOc/MpyB6D14xzk60Ivlb1JcktGdvw7ruba44ZcdAOOPpwTxzk1Hqc1rZWzzzyRxiIEtvB9unPLZxwPw61R0vxRperOYof3dwW4guBsc9emOvAPK5wMc84rmfE+oDUNSZUYLBaOQq7SN8nQnnOccgduWwTkUqtaNOHMEpKKuc/q0mpa5KZbx3jiJBS1QnbGOxx3bBPPue2KyrjTI9g8pikoz95uv+FbW3KsTgsR3X+tUbhHkdwGYKTnA5P515ccROTu2cntpMi2XN/K0+pTPdTouwb33BVA9en+JPqae0GV3MFB6AL0+v8An1pYSVz5mGLfMGPJY9+ffP6fjSyuobA5XqR0P61UqkpSBzbZWcMSkW1fmOcHAPOO9Ur8nKfeAOcKTnjtz3rQQZJkZjuY5OwYJz19v/11PLawyyR4jU7UAJLZB79Ox5A/CtY1FBotSSOdDcjOakTp1Awe9ampW1tb2SMkQ3yOVD9Og5/n6Vkgdcj8a7aVRVI8yN07q47I3Zxg16B8OLgst3bO+EUpIny7gCTg/nxz7D3rz3p+H6VpaZrl/pPmCyuPKEmCwABzjOOo9zWo0e3vzEGfO0FSGOSQfbH69/bpRK6uVERTzEyAi7iV7fX149/euU8G6/qGvSTte+S/kouZdmGyc4Jx9PSuwd1eQtEAVVSWdTj9f89T3oLIQDuZTEw4BKkEknvj2yOv0pi+aflYqAAVAx9316/jxTmLW7gNjA59CRg4xwP6fXpUMjp5y+eY1XIXa7DIJGAAPU88e9MCQkpDuDFvlxhSfmwOTg8jk0kCwu+Nqx/L64OeM8jg9/xp4w6MqAAAcueo5z3HuP19KUtIcFkBkYBSUycHpjn6/l+gAsrlBFG0ZEhHGGC4HBzx7Y/L2qGJg4kZDj5sL3PIAx19f5n1pzuDs8sIJNucMOnHTGPyqZo9ifLMCChJ8sA+mcj6g/5xQBi2xEjheOhGeOSRj/OfSr9uEWFJVIEmcgbAQAO5Hr1557/Wq1qrRHZKg3YD5I7ZzgD8+tWEhbzVK8RjkLjpz3HoPQUxFgsibBGcKVGDIRknOSAPcEfjViQiZSCVGGCgk7h16Z4x1/XqajjiSTBILEk/JwPlHX03Zw3WnoNiZZssc7hsPyAHqB3P+eKAJPIhBdkKeWWAxGdvy4PTJzjrzjtSLCIoUjCE5O4EBemOByOOo98Y/BYV8uMAbQ+Bhxx2yR1789PT3qNsSlI2Moww3FcsMD68kdep4/GkArIrEBh5T4OcN1PTqeuen+RQ4kLlGZeWIZNuB3wDx2wT7cd8YeoARtrMMYAYKevTn09cdcVCqCHeCrPnH71R1HAzj1/Ht+YMyNX8V6Xoc4jvZj5vl71hERJI5AwSOOnr3qhZ+P8Aw/ersa4nim3KkaTwli2Rj+HI/M/pWLq1surarNcSQLJGx2xb03YUDsTnryfqTWdJZWsE6zPaQmYOHQfdwR3OOTzg9f51wyxi1sjndeKdjRkRjJPc3Cq8877nJPAJ4wAemOAMngAc1nXSlAA0fJ6rggjHb/PWro1iBZVguolE8q/uwgPzegPX88+/NR3sTP8AJGWWMD5iF+Yc/X+tebJXfM+pyy5t2ZUhS4UQTRJKo5CtnCjpnjp+B61ct5ba+IitZEfYOFQcgeuO/wBaYmjSzI6bCGkRgpx3Ixmuds1nDRLZiRLosEXYed3Yf59TWsKSrRaTtY6KNNVIu72OnuIlt7diWI3HkY4x7e/T86hWKORVk3BwGxtzjJ9Kn1SAPKkgdygOOB8px1P8v0p1tGjTQ+YrHEiuWwMFc9fpxXPFPlv1MoxTZQu4IbIB7idF3cAYzn8qqzsjRgQuGDADcrZGP8j9KveLxG+o+d5glRoQUIHAwT79f8fas2zg2WiKoDBgGBQnksAeffBx+FdcKfLTU29WdFWnCEbocAQACBkcDP8AnpViJH2gn+NiMhvzH60yOJGcjcc54OKu7VWZSgXCADIOcnr/APW/CsZyOTm1KniOBv7OtpCMeW5U56/MAf8A2U1zYx0z+fau7vYX1HT7iLO6Vo8qAufmXlR+OMfjXCHjjHWuzAzvTs+h1U2mg4J4HXgUIcHP9KaeuDTgcd/pmvQuaHefDyaOGPUppZVihjEe52ZQv8XBz/Melb934/0exytrC13MowQnyRn2LHr+AIPrzXlImk8pogzLGx3Fc8ZHTj8T+dIoXOTn8P0pjudLqXjHVdQfKSi3THCwfKT9WznvWfFqNw2qwX1zcTXEscqyEvIWYkEHrWcMDLE8VIo+ZSe3SmK57w0ImjVAUIAHGQWHqf502PaJPKDHOCRjgHB6Ht346e1VtJPmaTZyudrtawh2Y53HaGz78AfQ49cVajRg5cKrq23c27r+H59e/wBaCxjIwBZSMlcNnrjjp+n056U7YxWTzD8j8lm4Gfb8O/sKuKm19hcRgnrnPuML25H+c1AzMdyuNqgc8AkeoIHPXPX+uSDMi2YKOSN3QbRnHT257Y/CrkRbysEZYsoU+nPOeuP/AK1V7aJcny/mMnq2MZ+vUdP5Vd4QsqONp+62zkgD+XB/KmQTq24Ro0f71DtJGeMkD5ucjA/LFLcSvvVo3EaOGz7nIPPHpUY2NMN8I8zHyhshvXqfXBOPapFYrvkkcjaCzZJOBzyenTv9OaRRxnjHWNTi1JLDS7wRLBDkvGoZsnsWI7DB49etcfI3iByzR61qAfBDKZ36A5ByOwH8icVuTH7ZNNMVO93847ATjdyevUD3quAZUUZAhCjarHgHJ49sE/j1rx3iajba2OKVaV9DCbVfFdrcJKNSvZXRgVzOZASf9knnPuK09E8ba5d3cel3SRXAkflnXY8YxzgjAAHU8ZOMZqcFY3xJuKjgHA49+n+fwxUjTTxTx3YWEOhwrBRuGV2np2xmtViZtWaD6w+puXjXEDeTE3zRLgPExyTznKjnpj8CfSss2LS3BaSWPc3IZmC468YJ471ZgCyxAxg5wCcjHGO59P8A64qRYPljwgYjqqkj0/z071g4aHO3crx2FjPNbyTxxPKgxHIDhvXkc5wfX3q79nM1xt8xvKblgGLAcd/bmq01ssSEyKVI5DYOCPyp7y+XG0qBXc7Bw28AHPXn0X17+1K1lqPmbVmStaiBIpE3rKxGMLjPTGDnrVVd1tcNdQ20RdCQ0rxAbWbocnoeD7n86VheXDSI8krNx8hAHzcAehBPy+vQdKrG5kt0PmF15yyrxnPck89AfzqH5aFKXLsyJts0ZjG/II5ZGxyCeG6du2elTWywxxD5ULqRh9oJYAkj/Pv9aiSUFVRyirtVeAMDP69Rk89jTJHdARgMQSGIPCn69zWa0E5diW8kivsh4o9/AEjLnnnAz6e31rGnZnmkO0JycojZB59Rwfwq8T5UMku0HajdT0JBXIP1IP4VSgRwqAj5WzyRwfp/+uqTdgcm42J7SGMKZJQyquGOOuPy/D8e3Wnxzbp3kdWDOSxKjAB9ePenTMEg8kR4LfO2M5A7D+vT0pbO1LnHBDkAAjpnv/n1qGyPIu2kjZSW3HRhhgOjAf8A6z+FZb+EI7nU5hBc7LfzG2KE3FRk4HXnFd/oejxXFrKHUsgXd5voxz0z/WsuwiNtM8EqlJ1bBJ5wf8MVvHnppOPU2i3HYy4PhvZyKA2pSxtjJYxggfr9K5fxbolvoGuNYW9w80YjV9zrg89vSvVGlN8QyDDIcblP3sf/AF64r4iQCSWzvH2ic7on7ZA5HHtk8+9dtOo21c1p1G3ZnCAZ9vr2qQfKRyMdMU0DGeOPel64/LpXWmdA9cbT6HnpT03DgZH9KjAI46ZqRCM9M/0q0I9m8KTvN4a07cc/KQBgHIBK/h0/StaRSWRhhd4O5eASenHp3rB8HsR4TsFO0k79pfGD+8bg/jXSujxhm+crt2njI65B49/880zQgbMQCkLIzEIgHPGccn6Dn6U3ADvGucjBYAH5z+X046n8qd8u9Tv2gEjC9cf59+1MdUCsSqtnOEbOFPA5/wA9RQBQtQrvtbaTIMLnnv171oRhYiH3rcJHtB6kk+oHp/jxWdaxxykK78gbQnAB/wAP8/Sr8Q8ncUO3zCSPmyfwB78n/wCvimSTh2UEuFVRjDbsDbzxjOPwzz2znjz/AMR+MtSXWrvw9FaRQxxh43eUfvCoXORzhQVA45P412OsXN1Z6RdXNrIqSxLjIXkZbuTwc55HNeUO8lzLJLcvMZiPvHuAOhJPoAK5a9Xl93uZ1ZqKsXDqk6YiiRMjG7jggDAHHOfU57+1TWtzczfLchWU8rtRVOcDvgccfpWbDGYY2O/ZzgqRyalmSRXVppTkAFSByBjjp/n8a8489s1TtRPMmdVUZBPX1GPX/wDXVSW/mbG3KxdAcYJA9D1GMjpx0oKPcPE0bE25A3Y/hOMMcZ6kjj2I6ZNSxwBU3vuMSt3U4PGei/j3/Gm79BB5Ejv57u7SDG1pOSOcYB596uWFw8MqiV43iJBKvkgf5/Xn60kcZltP9GY5QAlfLwV/L6n8qYURfKmLR7C+10Lbef0OPpRFW1Hdm5Hbi6kaWVyVkGRKGyMk9SQCQPbmqxlWK0miiZo9yhnVSozhhtyeSQOf5/WnbXd3MViWTyy2cIBu6DPI9cYH+TVqN4jdRl2ZLsg4x93cT8u4ZyOD79jmnJqxS30HJFOYt6uFxGcJsXOSMYxn09OmeMVR1FZBBD5xd5yxCRvyzckfXjAGPU+xq/FfRwIwLsZgSOHICj69PbgdRWbd3h1Iq6eW8aHYFjOSTnufX3+lZyasJxdrmeCzEMWIUE4Q9V6ZPTHNWh++hzglx8rYXOR2x9Mf55qurHeZQxUrgpg9O+fpU0JRJQ8sodRjkn0B7Z+lZWuSiKdopLVQiMGaQfMenA+YHnpkjFJB5e4GQsIx97A5PsPetW8ZIpLF3SLIHm7duQ/zHOVI5Bwoz068Hmqlzh3IQ/uwxCYULkZ64BP8z9alsuVkPhhN1Kz7t3JyM9PQewHFbNpZoCuXUHPK55x/nH51nWcDG4EQUqckHtg+lWbrQ7q9k8uBA6Mu7LuMqegPJ9z+vfFOlTVSdpOx00IxmtTutKEMFsUXKpjKgjr/AJOaxfEccSXUcyL++J27s8MMZzj24+ua2LG5EFrFFL5jsYwshxu3MF5x39Pz+lZN6Bcs0jKNpx0ORz/n9BXoW9zlCtHl2KkawxFXhZlbOcA8E9as31jBOsTXdrHdRhcKXjBKk4z16f8A1qprbor/ACzlFxkHbnB9Owp7s+RGbpHjbhcDJH1HapvZbHOnY5fxpoGj6bpy3VjbtHNI6rgSHCcc5B+nauGC5IwCewxXp+q6SmsQRwTXvlIHD5Ee5j1GOvFRWvhjR7SOSZbOW68tSxMp3dB6DA/OqhXUVrudMJ6WOCstLv8AUD/otrJIueWA+X8SeK3bbwdcL813MqngbYxkn2yf/r119ldz/aJGmCvCy/II1+RcdOSBn8adLOquXcje33QRnHvUVa9VS5di6rcNDEHia88LvDp8QEumYBMbHBDAnO1u3Jz+J45rttP1O11Szju7Ng/yYIk6hj3Yc88dPQZ5zXnXiqAeRbzZ43Hr05//AGa6f4fWMkGjy3aq2bmTaOvzIoPIx77/ANK7cPJyppsqnNyV2dWc+WWdSwBJ5XBPYn9KJA7R+VCyBCOA3p78/wCfzpy7o1wNuAdyBhnrjv0HJ9PWlaFGjJLnAHK4zkc9M/h16/y6DUzFhWJo4yOrZfLYJ29c/if5VZIkVWXBUJkk4wQ3Az6fgef0qCHy5oWydm0EN39ffAHf/Jp9zcx2VqJWBMcR2IAvPtx07/5zRJpK7JOG8bPrMOp6e6zt/Z80oURxxlQHJ5DEDDZwcfQ8DGTjXNsx/efKSpBBA4ye3p/+qtLXdaudYZI7gRGGOTdHHsBXIzgksOT82DwAcDiqMk0ssQV2UKT8zAcnPOOvH0GBXlVqkakrxOKrOMnoJDPaME80rktgqFIwPqRx+dWHewjbZNOC33W2LnPbIOCPf8KoOuMqFyD8xIx796WOGISFmIaBTuYN8rMMgYAz6H+dZpmBp25s0DLBeSTIwyUaPaVP94H+ecYFTxrCoPmiTzMHkHr7fh7e1YKGQEeWBFjDKSTgnPb9a2YJy0cOYS7fdZVyPmHGMH6j6fpVJ9w3HyyLA/mSmVcuY2jZDk9c5X1GehoS0lu7YXMaNNCoIdY8dgGGQBnqcZPPT0qMGacOkQ3Q9WRgoIAGcdj3PPcD24giMFrdrKrkKBhg38XHQjPT/OKGBbEr2sziKFJvnxuVQyhs9iDyPSltmUunmlmYBl2KPmJORjkcjnkdPxNXhcWmRHNdxMA4dFHOQVwwLe/y8ZGOelW/P0h2UxkLcEgN8jFQ3Q4JxyeuScjnkcYfL5jSMnVoJLu1S5iPmRgkzxCTBPIOfzB5/pnGdYWtwZZ2ltJo4pMbd64ZmHoPTB610f7h4meGR3CncV2Fe+Cf5e/Xiqru7zF1VsE8fKPX2+h5rOdRqHs7HR7a0OSxmvbhZx5WWUHPI6/zq9YWMMtzCkqufmwy7SQO5GBz9cH/AOs5pUEisr7nVi27cAoPsTwTkE56cDrmtS0Te7xxy4DcDy8lY+fujnkHHv1qYpHOkmYGqrGdUaNN5EarGVI6YUZ/XNRRAkHgnHyj8Pb8vyqeTyLrULiU5xJKzj5Tkk5I/DNSRxlpWGBtfBA29Qf/ANWce34Vilcl6snsYJCwUbQOMnP3vp+nSu5s7GOSOaaGSONUwyI2fm7Y4Hrn/wCvXPaPbrLMTKkjZdQF+8QAenbt9P5V0SqLfHz7lJ+4QDjHrxyM/j3rtpU0ldm1O61IHYCLy4VK4Iyu4AEd8DPYfTHH4Up5MSsAjMoIBIHOPrg+1XIpN0iyKxzu+Xsf0/X6+1XBcfZ7mJ8srYBDEBs89hk+n8uBW6XVlNuW5gyWV1KgIjBBPY5HGPTpjPeln0qWzt5JJCgCn5zkEHvxjvj3rZmuh9qUqAgkQgNIOGOOeox6d+aztTuxdxxQld7RoRgYAPOSScZ7/pxUyhEhpIkt7Wwt0R5E83IyS446cD8+P8ap3ep7o2TgAvn5TjjAGB2FVpbxpEDMzOEwqk9AKijtjdPLNI7C1jPzSEcnngAc8msJa6RRDfRCxS74mklP7pOAg/iPXH09frWfPKZGMpIzn8qvSxs0i5VVQchMgADg4688fmazwwSYOwXgc5HSs1T5dxN33M3xCmdOiVv4ZBkHjHBzx9TivQNGsv7L0m1tnUjy4hvwe5yzc+mS1cnLZie7tJZSnkrN5pjZstIo5AweoOR/9eusTVLS5dgknluxxscBCcnAxjj/APXXdh6kVHlud1DSOppSbWYvtZBkjJBHOMYPPA5z+FRTtvZwwdSQwJZepP4f5yKlC7jukUeil/4h2659Ovt1pqjdI5GTuY5K54JOAR/+r+ddp0GZbbwFKEAsckE5znvn6+x6dqNdtXuNEvCOPlDnJ3YA5IyMfyH61JGoLMHRAQF2ErjJ78jp/gPpUihfKME6oYnGMZyeR6+nPt+lKceaLj3IaurHl0k77v3ig4UKPmGc9j749/apI7bfgxjeA3UHr7c/T0rVvLTyEbzHKujFQ8fAbHG7OP8AOPQGstbhrd2EaoYyOVbPJx1HvyefevFUbaM8xruILZyrYGHLDCsR057fhjimREE7GC7gNv8Avf4Gtbaktmr27vLuj+cjgqAMncOcYx689aqxxQrIpyikMCGLYGTjnp/n361aiNpdCjNGRIryR7TlsdOSOeh4xz9Klsrjy9qtEFDvjbtyOAMYOeeWPHoc81Nc2iozrJlWUffLH5sDBIOOnHTr2qCe3ETHeXDcF1Ygbe2AM88d8DH8yzJTsXXhd5Qm5AVGMjkEe/6VB5cEeTESxH3t2FIbP8Rz9ffmpBcfaghZC0jEKxYk4I78dcj9c8YFQ3OUaWBJQJfuydWYEfXjPXn6+tXpuVYvG0d0eMIvnOUIUuAc4PVev8Q546dMk1MpRCrqVVdi5DgAggYOMjv0z3Iz3zVC11Z1R1vNjn7oc5Lr047jA59DyeT0rSt7WK6jWVZN6P6jgjI9uxz3/CpuugadCdZYhBATHJOEJJVV+XGNuecc4/XP1qjMhWVfPYqpbGQuR6/j1HTnn850a/jvJYhDKqxyhMKnAXIAJx3I9c4zjFNuBHJDKychduTg568H6dRk/ocVFaDi031NZ03FK5FEJEy0a4U9Tg9CD6dOox781uWtqQ0O1CuGUg9PlBIOMDB9CfY+vGLbM0hKIgxwqK2PUHJzzngHjqK3rYS20JeRSxSJnZXBXOBkDHfOc1UV7jM4o5+O3RgssYGWcKseRlj+f5nH5VoR2bfKwiO4qMELk+n0POefY1WtLSUXKIwG4j5lLd+eozz2POK6XT9KXymLH95EquwJAJPJxzyflJzj245opU7iSuS28YMKTxgEoqLkADvxkY/X2zUkzyXSBHAX5SOTyeh4PT0P0x9KsRlnILTAEkqpDFfmwCeO3H4/nT30qGaVnEgAKmQbc/P/ABcnscegrqUW9jW1iqsMYKKxAyC2/Pp7D3BqaOMsnmLcFCqlGZgCwGPTP1xxnioLi1ure2SQ3CPGxAKHO7nOOD1PGevoeKRneSYLOu1NwDsTwgB9R9OtNvuhFaW4eFn3Osikkb8E5Pv+lUJrpmhZmVAHPGFA+pFaNzd+UgWMBowCAAQVzg9iPQt6de1ZIg+1hF3kyEbRubdgD1/Xp/8Aqyl5EPyHWNs11N8pI4PmZOAqj39cg9RwK2bkS28EaxrGqbztjBIIxxkHPX3P9arRRQ20W1JlUL82SSck+46H2+lQ3dzuXaGRs/KsXLc9fw6/r19KiuVXY0rIpvtAZZDvQncdrcn6f4+xrPu9xZjwOegxjPX6VLNL1SMkevPU06KAFRJcAj5flQD5j6H2Gce/86wk76GbVy3sR4rOcRlpoYtoc8Abl6Z/CptGtlutXTO07EMh9P8AOSPXpWfMzsRt4x8uAeOP6dK6XQrMw2qM/W4AYqSOMcD+efzFXThzzXZHTSvKS8jShVixDpxuxhiOe2APy6dPzpWdAqxhpG3D943THp9eAf0pQx8tCy/OF4CHG7/Prmh12l3AIO7BIxkgnHPPfP4/SvUO4z0Xyzw7Ahg3IGQB9Py/CrMRDsFkUqCx3HB6kd+enPp69TVdAqOFKsCSBuK9O2f0/Sr/AN0eaGUSODlGGDkjjoOBgdB+uaZJyGvWzx6sJRLgbFKDI/z1Hb+ZrEfTkmQHMrnG5Qig98cj8Cf88dtrz2sh+ySTxrcoCwXy9xGeozzjt1/XHHIXLGBPJJ/0d8uWVTyfT6cDj+leXWSjJnDVjaTKQnNpMGtVbzcFXPOCOcjHvVq1ura9DR3x8iRsEOqkrgEk9OR19+O47xxzaVHbskkqxswDL8uWI6EAZ7f59obW5t7u3nkiTy/LYoCWBJXqGHQjP9PesbyS5uglTny81tDQnttgVyvmxuN4YHg44J7/AJ//AKzWltld0KAj5du7+9wBxkY61R+0TxuPs0jJtOQvVG44OOnI9vSp0vLeWEJd7w+Ml4B19Mg4568gjrVxknuZ6C2aLFdeXsA38DcejAZH54x7buvemPZS4MsrEMeDvbkkkncW78/X9KeFsbiNJXvHXJ5jKEMB2B7H8DirUdrJK6ukkdxuIw6OSMd17YPfnHB9qVlcfLdGciRyO8RJLfwguArdue3+fxp0LXFsjgR7l2ASDJwOnJx05x14JNaYuLSzkjR4JppogFLCfpzzjg49MA/icmsm/uLiS4EpkUBV8sRhiVKjseSSc881MlYSSXU3bIzXAVCQD0R3OFIUkE5P88+lLeFZG2tG2I0w5ikB+m3jHTb68gn2rDtLhJZY9sgjMZBKluG4IwR+P+c1ovfWwmEMhCs+4BR3OeMdh1HB9RUfErI1UW1oSWUSxMYVjHmMcRlTkt74x34x0xj15ree3kj0xjK6+W8EhjBXnjgE47g+vvVXSvNYK0dq5VgxDA7twxyPbI7g4HX3qZZ5Xmu/MjULDH99l27TkALg+vGevQCri1yWe4WsLbW/kLvjhZYycIzMeCd2MnpyAO/Y1q2kMduQY2KQuSzrnkkMfTGe3OKrx2eJ/LmZ5XLAbVwQeD0B4Bxj6c+hxomGSCAMsbkNuUsnKkgZxjH+ePw64q2iBKxVcq8DEB9iZ+cLnknpjPXGOfwqxFbm3WSWAFlC8+awU+/B9+O/NQ2yeWWkA2qHyUU5BxjtgYwCe/8AKtNLryZJjhCjkfKy7em4Y9hgkjr079K0ikNFF7qKK38qN3kD5B3nlQCMgc8c468/TNR3lu9x+8ZWV2XCquRuB7gAcDHtVg3Cxxs5kj3s2xjz8xKn27cdu+Ko3RAkNxKFkbq3ruBxn2wSODnnPXpRITMm6DCNYxCsYJ+4OGAIx7k5/lir1hZwxR4nljjclQGJy3cYHHHXn2Uc0yK1DzG4EjJGDkOfQDOBg45qreXkd9cNKVVegSEsdq8Y4I65x39Pwrn2ZG2pFevHlpYizROu3Lcc9cexBIqrNE5JEkm3lid5y2c9PXnt/wDrqw0gWJF2hWClcAAcdfeqcoeW+xIeX4+b7o9+al67ksa8sULBUx82cu3b0OO3H1pzK+WO/cQCWYcjv1/l+NOWJFfIQsqjgA4LfTjj156U60kRjLcbsKuFVcZZiT27cY/Gp5RGTq2otZ2qhMM8xIDN/P16/wCeMV3Whaa+k6BaWc4dpI1LP0OCTu2jB7ZI965VY2ln824DPtxyGwep712GhPcfYQ12+8crDI7ZIA69+eD6Z+tdGGmk+Wx14eS2Lo3mFiqjLfL8wzx05/T9ak8tSeBH/fDMn8WPQ9Tg5OKZhlAIAYbCSRyWB/HGOv0zSqFRMFH3KQAwJJ7/AOevYV3HWVlUyph0ywB6A5Iz/npS3EhjtHlEQZkJ/dgDLY4bHOOefSnRRsYVKHcxQZwMqvrjHt/PvU6+XIVMO1tylk2ZPUZ4I68H6USTa0JRxj2tzeCWeYu7yNlmChi3QD8MHGB7VneS8ZaNozIucqpGCT37HNdDqELW2p/aJGMiNGAtsqhNpY/M5Oe3PHX8+cslhcrI6706gBiu3GDgdB3zxXjOHK7PfqcVSCi9zmtc06aaeI2So7JFt2s21gTySO3T/IwKbpdrcxT3UtysULyxqvlIcbiM/MccD0x05rauks50do5RLg4Uhxkc8jBx1AJB479etYzzeXNlGeNxk7wctgcihzko+z6FOvLk5C3kTQAJG0SFsK2OAM4wT3HT9frTIrb5iJXPzLjk5x8pO31/D6etV2lla4V1kG/buAGACOmQP4uvI+ueM1NFepMrbfKXMgUnJIPPUA/QnPPoe9NNWOZK4S2uHCBT93J2HODjPuce3/6qW2lls5nBaQxIACUYNgA9R7jsB79ic3pFkSMx3LNnYGDOByCeMd+Rzn0P51prjZKiJGpHQ/LkLnt3p6D1TNNY1ubaJraBUQbfmjBZj8ud39e3QjqDSSWscvlw74lWU+XvJ2jJ4AJ6Y5/lVS3v9xEUsylJCDGw4VDxkHPbAxkHg8+ueo0w2ZQJcOUyxRxHC2TgEk44HVSMZGD9Kte9oa2T1OXu9He2eeQJGx3OYnXgHAPQDjBPbFUdG05J52mjMcqkqzM8ZYLuI5wOOuBgjHzV1V7DFc30sGlzOEjzLM4c84zj8gT+f4CjoOkaTY6j5kt1dQSF2LMjDbgcjJK56/5BwRdJxg2jqw84wumdHo1nNa2VxDbMvlfaCiqjjaSQD8uB05x6d/arctul5Bd26kBR8+9sKQoPPTkcDJGe3fiqcTPHZJHalWXAUbpOnJOSTjAGCM46fStODJxDbTvIzMNsrMV5btnGc9Rn+XWiouYyk05XGWaqoULIspXCsVbBIA2jG3jHAOOevPtZZ5RF5SFwA20qp2bG5II9+vXOOenGWiGK28qOclJs5Vgd2CeevBwRg4xxkduakJLqu4skXHyqOM46ZOcdCc5/qB0qNkRYz5CXDQpEFVvmLAE4HYg9uw74z3JxVmC1MR+0bUDcKrNIOOC2D6r2/GrMVsqIJ2uFIRiqoyZ4444GOhP557856pJsGxkG9xHGrnAJ5GcEd+enQ5NO1gsJd26eaXVw4GJNqMB8oJJAHPzc+nUYxwaorMwjWd2O0HMmDwSBgDB4z6//AK6uzzLbxxhrlhGE2vnJAzkkdfrwfSsm6mVmDoNqxqTGoUjC9VbIJHOf5VlOVnoS9CvNI1zvYRjylzhd2QDjg8YJPU/qc802IRwrmRkBU4IOevY5GfUf5xTrfy1Mkr7mXoBkrnJ7+/6cfkSlPJVdiKWAJz9OD+h/+vWFzIqIfOmZAFRtwcueAuTg59BwOnv7VFJtijLFmZhgbySRj+HtxjpTnuWe4xL86tk7fUnnOT78/So3g8y42Eoiqckk4GOecd+nb2pXuT6Eclx5yqw27jxwOe2M9u3b1qWCJba2LyvkgkmJeOoHU/0pGWGNHjiBByf3jLycA/kOTVcPt2o4O045PRR3qba6hfU0rKJtTuBCGwSeQOgHqfTHrnkkD3ruNnkIIQhVdoC8jPAOBz9P0/GsbwnJbSadNPGjrM0rJNgcAjpgdMEEHHuR2NbQfem3B3A9c4wOvpjpXfRhyq/c9CjDljfuIYysaSqq4YFs5AHI7j8aFb9yFyFyCAc5IH8/8mngqVYMR0AwWwSeOv50MiqpAYjpvOenf/Jrc3K0eSgAVFUYI3cAj0/HqanEgVSxiWNARnJznAGcZ785/wAiod2JTlgCx+XL9Rwc+36/hVnEhfeyhhuyMY/z/kUyShq1ms9pMiKXlTMgcn5nHQjvycD3rhdRlcMIFYRrgLl1ClsZHQ+4IrqfF2oy6bpIaE7JJsAMynIXnOPftxz1I9RwMbtNKry3CzSvyxkJDDrgcjJP0yOlebiZR57Lc469rjZ4ljYyb+TnBQ+vb8jiqz34uEYTw7WzkyogBAJJOQODyR6Yx36DWktV8/ywyqwJ3IRjjkAnJ69+M9aptYwygsylQT8iZxjrjpz3H1rn5WYGZLGojSYS+YgYKzKMqoJwOvOTg8EA8e9SW10bZDIplURozsFODgDkZ/zx9aY8SWpBCK8oHB6gfQdz/ntzJHJc3ETlrWOWJF8pzswFDDHzFSPzNLQatcl0meS81FYri7dpHcBYmUsChxtXIycgdgPxGK6O50mW3cxqEmU4IYHGUPTqM988c4z9a53R2t7KcsqyxTqr7HE2VXIONqkE5znkt34weu6L5JZFySpdf3jzxkfNzn7uTjG3tk5Jrom6bd4o6KrjPWJVhtX2TbIPLKfK7AMcZ6Agg4OQfyPSrFjeND88u8mL+IHG5QoG7vyo9uR9K0HurGKSKGMxmbJyzYRdgHGdxHX0/wDrVTk+zgz+Xe24VBlJcqoU/g2OemDkY4rJrsyIqzLdjq+k3lm7B5Q6uygT9FTj5w3fPpjp9BViyt5I5FuGE8qytsRUY4PTquDk9D+Fctc6DeWd0qC4SO1nkxFcANm25zgD8tuD7eprobGS4igi0+N3eInONxDMeAepIznoPetpun7ridE404x5luderwXUcMbYZiilQuHGOwGCO2AAdpy1OjSaSRoiytMkilTEuXK4zx9Cf6n0qha6qtssZkjkkcsFMqgFwcc53E+/T2PXk6WnyR6leSSJCYna4/fJ93aV56r65544JxzjFbys0vUxRJcq8KSRzSHcrMrCU7m5AJ6NgcA+/wCGTQbVp4olknLrudRAqeWAQcHB7HHJOR746GxNNbQ7okzPNJtcRLIUGTjGOQeuOnQYPfNQApFBIjNFvVgGR1BRAM5x68MRx0HStAGSXUemhvmZozMclSQ4bHJ654HbHvwTSXE1szPKJyMQq4IAClt/oMEjHA64x71WaUsxXfvlYsG4AwM9QcYxx2x261n3Fs80CwI8jGPLO7scycc8dcD5v/15NZTqW0iLYr3bm424wYgMrltwbqSCO3HX+ZqBFRpY4VfaXkCly5C5z1OMAjHf/wCtViAi4UrujXy8Z82MEkj1JycDPQ1BEnmSiLAzEgMbK2Pp0wD16e1c7dyOtyOzsprOxlkvLrz7mUqwVlB256bRjC5GCMeuPWq6YZEhYhJG7MeQecf596Vb6KK8MFxdwxkgAM+ODxnP/wBenXcsTNiC4idNwUsigjscD/OaJtv3mrDqJv3rEJQRptK5cMQSyk7cZ4x9T+hzSzkvtZpNz7uMEYIznA/PPT/68L8FXZ2QvyAD/Pvii7/cJGEdRsG1lRjuLAdRzyM9x2xUx8jEfulnDttJOPmbnLd+ufp+X5sNvsDfxTthFVUBAyecH14wMe/tVr7QZVURYwyhgmMgdyAe/Q/5Nb+l6KLWMXN0oWY58tCOVPPzMOxyOB2+prWMHJ2RpCm5uyLOlaeLCyihdfLmkALhjgbsL6ewA+vrWiPNYAHA2kDceWHH9c/pSgbTsG1YzwuzJ9Pbj8f8KfGJWZ88gDnPQAD2z1/rXekkrI9BKysV1IkDI+UVRzycf55p43nACfIeO5zx68Z703dtYiNcyu2ACCcYx1/SnFSCy+WVJwcqO56kY6j8eaZRGAqMSjAqVJKoTge59f8A6/vw+IDag6ODtwDg9PbnvT+EEY/iwS3HPHQe/rTjHGzbQGyw5ye/4UySlq2mrqti9qwPmAho8nIU9ie/+PP1rgLvRJIZpGlt2UrnMYGQODnBH6f/AK69PcqoCRgM3UqR39vbj/8AXxWBr+rWGmEw3LP9om5WGI5yBkBnAI4ySAev4DI5a9KL95mNWCkrnD77q0DtIUeEEqYXIODjjpzx26dD6Vmzi5uVBnk3LnI6AA8f559TXRpqKahcxMWYyRg7VfjnsRjPQDt3qpq1zZRLKpjmeSMgsq4wvGe3HRc4HNcPI5aQ1OaMJSdkYWF2hFXftHAK4x3P15JqvMNh24z3yvtWvIENrHPb4RZASS65PBHHQgcgjrzn0zWarAEJIgAwwLljzxxn359v8YSa0Zm4tOzLaXdm9t+6th9oJBfeQwHI4APr7+hHOa0UthEiMZlVHUSxsTnbnsWwDwBzgEZFYTWmXUANuzliR09//wBdJcas1tciC3Tz49oLMy45PBAHccdR7elVFOTsjppQlUTNK5jaR1dzGSTjETgnB9h+P/1s1bs7R47ff8oJABO5c/hznHI/X8JNPe2ubmBIkma5IB+RdxDY6AHuOMA9cHHHNabqIybdB5fHKSKUPXIByevzdBjrRGm07SMpQlF2kUbK1cIRBJEwmVhLFMcRyqBuCn364zjnpnORJb+XDEk9oS0QlAi3lWMLEH5JAevs/II4OCOXJiG32psMgyxPZcFdoyR354HYGs9JZba8E8J3FgRJ8uQVPLA+oxnrWjVtgU7Kz2O70t/PsreKIiF2iLh2O1N2NuQe3YEZ5Oe/3XeFwz3ciyeXKkjOzOxVh0XHUDJGR+GfpWLYajbsysN726DY0ZDbogAAPl5ynHUZYH14xtWDLaQ3MlnLmB2kaExyBtgIRgQe4BxkjHHY9K19opW8jZR6ovam0f27MkhHlJwoIAGSCuMk+xPt70y8CySxyQ7S8Tq4MZLBXPJHOM5ABxk89wMVVvtQjuI0YiNYkQKCrbTj2DdFznnr6E9oJriOLzCs/wC8WNk+VMLGSO+M553cYIz1zk40c+Z2jsJ6b7k97cSwqLgTO0xdWfcM5GPmJ4HYeg4PHTmG8gIeOVHBWSPzM4+UnPJ+mMck/oc0y4vI3KZjJjY7lwCMAjgscsOOT+Zx1rMkuhbQSeWSRuKBXcSJgsc5OBngDv8AhRpFWRm3dipehJZJDAkb7dv3exyckZ5wR/490ohu/wB67LAZSinYmN/IGeO5PTt29KrT+XPE7xTxbY1BwdxLPnOM4AwOPrxgc4FCcEzOvmMBnldhyDwep7cnn2NYSdib2epmfbrFYhPI2RMuW+Zl35xnPPP9c/ln6beTRi5uYhtgkIC57kZyeef8mtZ9EtJNQzM0scj/AOtCtncc/NkckEjPTB5zVe4gSMBI9ojUbQqjj2oq1VKFkdVbERlTtEnOpoLaLMZEvIcAEDGOCMfjUZv/ADRtkRAmBlhkFABz1OOTg/19aKRuZQmH2kYAU4OfX+dTQQAOXlcLGVP3QXwR2wKyT01OHVkEs8rgwyANGeNrfdx64+td94O8QS3sZ0u/lDXca/I79ZIx79Cwx16kevJrjDDavKQs4w3PzI/v04NO08i11SG5gbJhcPgnaHH8S59xwfbPWtadXkka0puLPXj5nmMAq4yMnOMDOPakIwxOGXj5iuR25/rT2GQyoDxgk4zx/n/PFR4+bYoZWBJHPPpnJHp/WvSO8iBATG3cR0CjAbGR0HI5xSuVBYN16nHToOfof896e6klQ0YxwCTnrxjrSXClUOFfKrtBIJwe/FACgyR7gqrt/hBOefwP1pwJEmWK55GAM47df84/CkGWjb+7uB+bIzx/9b9KccbmJckqM5AA2g+n4UwKd1e2unWk1xPlIY0yScEkjkYyQM9vxFeU3d1LfXklw7fv5XLSjaRt4AwPbHHrx+J9A8ZxSTaKlurSFBMHmZRk7QCRgD72Tk8kDgfUecb5AHBjwCw2x+vqf5f5Febipty5Oxy15O9h0bvDKGGWMZ+638qddaeNRmNxK0qyKMMVPJHYc8ceo/wpJ7sI5P2WMIw4EzMT3GeMeh7cUyxu7q0GYnQk5wpX1/L1rmi3F6MyhJxd0zV+yLDFbxxIURRgbjkMT94/ic9On4Vn6jBtmcFQ3YPwQR7VYbVpShxDCCAMjYTluM8hunJwee1V2vbmVyTGivtyAuRk8d8+2fr+otdxSd3e48ea+ze67mjBZi2dxPPPX6elUdQ06WZUubdMuqlPLyfm5zwPUZP1+vW/DcJHCqy23mOGxkPj5cehBGKmtZVfJ8tt+8FUxkMSOhORjofwpxbjLmiVSqOD0GaDbTfbXe6SRCuRGWAUOGxjJP0PHbNackX7liQqiQMd5wcgHp9ffjr6VSa/aNI4LQyuzAq8igZJPGFGG4xt7Z61TnuZbe1l3RHOweWVZuD0DYzg8E/rVObnK7Naso1GrGpNFKLESSg7txHznBOMZ/Lgfj71HbbiQyxnJJG4qNoGD3Pfjtn9KpaFePdXioAjFj80jKMiPBBPTPf164/HVkuTJenaoBJwfQ4J6eg6VdSEou1zOpTVN66lhWNqylmMLBUdfKJUFgM/ePU4J7Dv3rbngvLfQhqBt2KMQzjcFAUnG8Agj07dvY1p2Wg2s6wTzxhnxlIzyCexI/Lj3rcZl8p4wpYMNh6kcg47044Ny1kzqp3tqjzS41czKEguWhYKfM8+PcHOB1def4f7pH0qubiaRv3O94m+Zkgl8zIJ6lRzxkdVXk1p+I/C8ltLJeWC77QDLxj+Drggf3c9QOmfy5lUIlD8oUXIdW2k+hHp/wDqrCTqQfLI5Z3T1RcW/knCYUMQxJGcn0BPv19Og79Xu+yRFaQOWbEgD5PHUjtjH16dulLPK0kQnZ9lwpVZF7tgEZ685wO3X04y+FmF2IZHeLchWQtIWUemcYxjB68dj0q4uTW5myZNj3BxLEHbGPK5AyO4HQ4IB+vqDVoQ+V5ReUqqnJwygfX079KqpbAW6qXZpGDZgY/Ngbh0yf8AJ6nmq6NJZXKhvngdi7RgfdOOuD0Iz9D6+mmorouoqK0hiTzmTkooAOPbsevbP8850gmuY2CwJG23dnOQeefYdsZ45rVtrhoI8p5YQtgbGHIx9MgcD9OlV5P3s/mx7gqZYK/oOduenQ8f/WocU0JnPf6Ws4YsxHRlzgOPQgYpLXVXmuWhijj+y7sMQRvbnqOcADkc/r0rdvIPOgljib94qMqsRtAYg46f5474rE0NoVsRG6COdGZd+7lRjJz6Y9B6mihBNtyV7Hdhqakrs1hpCzRoykeb/GoJ4HOMggemeldR4a8PxxSreThAN37oHJJOfvenGDjp6+lWNJ8OmCYXN5I3nINgtt3DjjBYY9iePYetdEySiQOX+dm+4M5+nPb/AAranhkp83TsU6UFK5DICu8RthF+UsFxjPr7/wCNSqSEBIB4HO4cd8fT/Ee9NchwcHAXIyWy3I/+uf8ADihG3R/cbdnqSDk/T/P612lh8zDdtbPRtoPHGD09MUoG4YdmHTB6jr0Hp/SmqSvCHqSSA2Qe31+tTbEmCgSMWJKlMkk/j75oAYRGdowc5OePvc9evrTG5DP8vJBIB6+/HTn6/rVgKpQAYznIP1Ax/SkULgB1OeAAVOD15PocVQiv5SyQMJctG+VZSgCng9R06Z5P9a4TxD4Vkgma5sY3e3bog+ZlPXj1HIH+c16AYdzPtBPGMKcZ/r/+v3NGOA6rIQcguPpnH51lVpRqLUmcFNWZ4z9kZ8+Xj5cn5gM4/wD1URWpjkYSZCjHzgZJPXnGR/8AqroNUtXbxBNOsIVC42xY+VjnGSeCM4zn61XsrRLsMZEUyxgktjJx+XGcV5jp2djicUnYz4oD5bBFADcEEjg4z+B/+vx1p4gwr+ZHg8MCwYEDk857cjpWnNaeTG5A2OM7ccEkHqcnHQnn6/Woo0hkts4UnPzAEYB5ySMe/wCn1quQzsVTbL99cZzllzg5P/6vw/GgRqJAvlu2V28nG09D8v8AnrV2ztJkVrjyWa35UGXJUDGefw7d/wAs25oYZ7QtErq55dOuD1wTj3z7c89BT5dBpdTG+zeWQYpJFY8AlsbQfQg9Dn9aLgo2IzlwQFIAyD/nOMd6sExoWjZwm44JK9Mkccc9aWOzaabDOCvGZF6YHA6Vm0Sm9kJbwrb6fmKGMGXcoKoFJHGfzP8AnmtLwrpUl5qZ82H9zGQZDtyOc4UgepH6GoZra4i84yPtMbsPKcY4Hpx65HPtmu10LT1sdNhCp+8ZRLKGG1tx7bSeMDA/D3ralTc569DphFyldmpAUVRuDFiMhxgZPr/n60uxZOfMdQ/J53cdccHPp7D9aa24vwNwz8oYkjPfGfp/npTly0gfdgH5WJ7gN+Xfr9a9I7BnyAsAcqPvEnP/ANc449a4bxFoq6dePcW8OIpsggc7GOegHY8jmu5Z1ZS6KsmOuTk+uCM5xUNzCl5ZGCcM2e6nB47+n51hWpKpHzIqQ5keTGXyXd48lhxtOdpBJyD/AI0ryHeACzRyAMvzYIH8s8YP0/GtXU9PltpZQ8cIZHIMiAcgjggdAOePx9KoSRMghzGXZPldR157egP+e1eXZp2PPfYntZDHKjruVQrDLMRxjj9OOe1WbiOSVgzq7iMEKoIyoOSO/qefxplosZhMkJBQMwZWAZlHv+Hp/SmtE4jZg21QOMcZ5x/n6Gt1sLYhRbqwikaMsUfO5WUlDxgHj9PrVu0niudzn93KTtEeTj8D3Pb/ADmpC6yLGhAMrRqmdn3uB0wM54A/Prk1SmgS4uRDACqM2Bv5OPc+vHt/IVVuwXCSR0uyoO12ILcn8/8APrUL2tre3JWeFdzA9sHPrx3wKu3duFvpJo3d1YAEbRhevPPTn0NWbSwuNSuNkMALL1IOAp9SfzI69+tZyg09NzWEpRdonoZw1uQGyASRjH5cfge9NVVVAVOV7gdQff8ADn8aa5jjUncpJI5IwepOaXl4wcFix4GBnpyc4+n+c16qO4bzlijYKgcHgH8vr+tNaJOgVhuPTO7r29u1SnAQfLjB5yf8+hH/AOqmsu1eOSe+3np/KgYrsM+bgcHIDNwD/SmADacooXr6Y/yO3tQu1X6ABjt3EnP0zTtpT5lHzZIBLYHr/hTAC5lHUoARkBe2Mbs9D2qRUOWDkMM4LY5/CmBt5z3z265/z/KnEkOhDFmBDcHBH44z6c0xCqo27kBYk9WyDzj/AA9KYdh8wYYFByCwBz6e4/xoZFZMEqNo+979Oc09kJJQDkHIUsck57A9+B/nmgDPudJtb62MLoqHJYtHhCevU49zXOXejJpcsnlytK7g72dVAxn2wT/+vjvXYwhTG5ctuDZ+Y4wM5/z9azNSspL1ifnAxyy8tjsMZxjjt3Y9eMYVYK17GVSCaukcjFcC5BR4yhQbyyZYMO/Q/X+XtWdcRGCNpA+JX6AjBPXPbGOnWulewuFAjS1cHIGUhYnnnOcf/q/HNZb6Nqt3tiW1mwMn5hsH5nqck/hXLKLscri+xpWkpksVkKlUZQf3jHBHYAdCev8A9aq0VusdvJIMNHgKvzAbznkj6ev196tW2kXVrFElwWg3AYUYOOuOnsP161FILkTQxsN7M21EPAA7n0xnv7Z9arW2o2n1MO42XUzOv8IG5VAwAOCSR9D/AJ6y6U6y3cFqYpCiMWMZHzNjnd+GOnt6mr80P2G4WKaFfKkO7PV+39cjj3qz4f0sP4hNwY1ZLbcHBBAOcrtx789On5ZyVNuSFCNpIu29mz67bvHbMYyGYoTvUKN2GHAwAcdOuM8V1CsHXAJ5x1OO+c47f/WpREqKHZQSQBlV5xyMf571KJGD/L/eB65JB/Su+nDkVjuimtyNvMZfLUJtz1JwcH279v8AOctEbONmwFsgKSSOf8OnNPVU8wxZxkY3dv8A9VSgq6hifXaMZwM//WrQZVw2/IVgU6ENg+oprqJcFBlWIGA3Q4x/n8KndgWJAB4GOOp9sfjUYBflQOMEn9M0Act4l0wm3+1x5QjKMAMDjBHIGDk5P4Vzl1G0saHmMtyEY5wCMjnjPUf5699e24ltHB2jC/O2Onrj8yfWuLMElzLFboPMYkqpBzx/gMH8K86vG0/U4q0bS06mTEk1tKssbDnhsnKv7Hsev/6q1vMhu5wHkBkYblRwcg98Hv8A54xxU01iYEijmEh2t9znPOO3Tt69qo3drlnkwCo5XH1/PAH+cVmvdMrNDJ4mjQoXHByUbqB/Q9zVjRbIX17LFG8aukZYliQAM88/iKVBi3zMqgyZKtk5GccHv0PWtzwtpMlm11ezBklLeUqyDBBB+YEH3A9+DWkFzSRdOHNJIuW/h+FyVmnZ1bBKKdqlh+ZPX261qQrHbwrDFCqxqSPLQAYB569amZSQcDIJweOfp/L2qRhw2VwOpGPwrvUIx2O6MIx2GRAvIwXuNucE8d+P1pNoCuEIHOQMd+/T8Kdgx4PIwDjg8/WjA8vfjovABwQQcZ/HNMoRSG5lG05PygfXJBz/AJzQUBYjk9vl7/8A16APnG/evJDLnlTz9PehVABAByDyO2eh5/yKYCOXYsAEXHYduKaEKhjlR0xuFSBhj+Is3X/a96af3m4bix2gZ79ef5/pQA1llX5SXwTkg54OOnNOkJUblOTknao6f5/z7gc4ARi2e3IH6cYpE8z5UQgE5+bJGPQYpiFPmA9QAQQVH6gU9twb5uT6cnI6etNBCISQdw7g9+g/H/69KQi5C5HHscUAOQsVBw2G9PXp1x+FJHsEYHBzxng9qa+5JFDhhx0HQf8A1uvv0p2Q3AIIPOG6dc9+vSgBzR7GDKNw6bQOOvYmlGMlBlTnaPqO+R9acuFQ7ypOeCCSMDPGPaotpVShGM8EkjnnPU0AUtStGkXzV2l4ySwMZyykZ+pGe31rNhWJZAYy80vAHlrk59un+c10fA/eoWHIxjv+GfqKbFGUUBFUKB91Bgj0x6VjKnd3M5U03c5iDSLrUJUM0fkpuyqtwSccYHrx3+vPNdFp+nQ2aLHGgRScuWIBYnuTjJPf8PYVNgtglhknGM4wPfj3qQ5UjIDEZyOxq4wUdRxgo7EZ4IXO4dCWA6j/APVSMMRj5SV69Qcf55//AFU4AttHlt3xjn/69SFSzlgpU53jLcDFUWRndGxcfOVGOp9/6/yp5++PlOSDjAx/kf4UMWUFRwxGRu49c459MUrPvU4bjoRjIwT2xQBHvEZZSrbiOCP8+lJ+7CbBjeByV7Hj3/zxQgdsnjHTBA6HqP8A9VOiZyhAxjk5X0oGRsY/MfaMEnqWySait7KKCM7IowTkbkXGRnj/AA+v5U/YFXAAA5Gcce3PWpA/Xaq7R1Ocnp0pWVwCSGGWExSrvA65wVJH+T+faq39n2SyBmsrZeOcxjBH+T+lXNxZyc45JHuf8/zoDqF+XdjpwQR9aHFPcVkUpdK06WTclpFgD7oQBc/QVZBiAwqKFAChRjGB0/Dk0oUiMhBheg2nOPoKTaqkOqgyYwc/p9fpQopbIEktgYHPDKCOufT+nrSKFOBvPykbh1P+PpT42DBshHUD/J/z/wDrglRXH7sYA4BIpjJZAjYwB19cE9KYNrIAxKgngkdRUzxhVIZQVByc8Y4x/WoiA7kcA5/i6dKAHbtxzyT3OeM59fyqPJADlFJ9Cc/rUhU43rkZ4wB2psg+VSuCMc9ufwoEC8qHyG28ZPBI9KRgFUguACwwQPX8PpSKmFIwu7+H/CnfxbhgjsOev49O1AH/2Q==",
  "imageHeight": 256,
  "imageWidth": 256
}
