# Supplementary material for: Deep-broad learning network model for precision identification and diagnosis of grape leaf diseases
Source: Front Plant Sci. 2025 Sep 10;16:1611301. doi: 10.3389/fpls.2025.1611301 (PMC12461735; doi:10.3389/fpls.2025.1611301)
Supplement: Supplementary file 1 [file DataSheet1.zip › B_r00021.json]

{
  "version": "5.4.1",
  "flags": {},
  "shapes": [
    {
      "label": "leaf",
      "points": [
        [
          132.67836257309943,
          198.76023391812865
        ],
        [
          142.32748538011697,
          206.36257309941521
        ],
        [
          149.9298245614035,
          219.2280701754386
        ],
        [
          154.0233918128655,
          228.87719298245614
        ],
        [
          160.16374269005848,
          237.64912280701753
        ],
        [
          168.35087719298247,
          242.61988304093566
        ],
        [
          178.29239766081872,
          247.59064327485382
        ],
        [
          184.140350877193,
          248.76023391812865
        ],
        [
          188.23391812865498,
          242.03508771929825
        ],
        [
          190.28070175438597,
          237.94152046783626
        ],
        [
          201.39181286549706,
          237.94152046783626
        ],
        [
          212.21052631578948,
          237.64912280701753
        ],
        [
          213.67251461988303,
          235.89473684210526
        ],
        [
          211.33333333333331,
          227.12280701754386
        ],
        [
          216.88888888888886,
          226.83040935672514
        ],
        [
          222.15204678362574,
          225.07602339181287
        ],
        [
          223.32163742690057,
          221.56725146198832
        ],
        [
          221.859649122807,
          217.1812865497076
        ],
        [
          235.30994152046782,
          207.53216374269007
        ],
        [
          233.26315789473682,
          200.80701754385964
        ],
        [
          229.75438596491227,
          192.61988304093566
        ],
        [
          227.41520467836256,
          188.23391812865498
        ],
        [
          236.18713450292398,
          175.953216374269
        ],
        [
          234.72514619883037,
          170.69005847953215
        ],
        [
          232.093567251462,
          168.05847953216374
        ],
        [
          239.1111111111111,
          156.6549707602339
        ],
        [
          240.86549707602336,
          149.9298245614035
        ],
        [
          239.69590643274853,
          144.37426900584796
        ],
        [
          235.89473684210526,
          141.74269005847952
        ],
        [
          238.5595667870036,
          128.15884476534296
        ],
        [
          243.4332129963899,
          112.09386281588448
        ],
        [
          238.92057761732852,
          107.2202166064982
        ],
        [
          233.14440433212997,
          105.41516245487365
        ],
        [
          234.04693140794225,
          94.58483754512635
        ],
        [
          233.32490974729242,
          89.53068592057761
        ],
        [
          228.45126353790613,
          88.98916967509025
        ],
        [
          226.46570397111913,
          88.4476534296029
        ],
        [
          220.87003610108303,
          69.49458483754512
        ],
        [
          219.78700361010831,
          66.60649819494584
        ],
        [
          214.01083032490976,
          66.60649819494584
        ],
        [
          203.54151624548737,
          68.95306859205776
        ],
        [
          192.89169675090253,
          73.28519855595668
        ],
        [
          188.74007220216606,
          56.498194945848375
        ],
        [
          180.07581227436825,
          57.03971119133574
        ],
        [
          177.18772563176896,
          57.40072202166065
        ],
        [
          175.0216606498195,
          50.0
        ],
        [
          170.68953068592057,
          45.48736462093863
        ],
        [
          167.62093862815885,
          42.7797833935018
        ],
        [
          157.51263537906138,
          46.75090252707581
        ],
        [
          152.27797833935017,
          48.91696750902527
        ],
        [
          145.4187725631769,
          39.35018050541516
        ],
        [
          139.4620938628159,
          33.57400722021661
        ],
        [
          135.67148014440434,
          33.57400722021661
        ],
        [
          131.15884476534296,
          35.55956678700361
        ],
        [
          126.82671480144404,
          37.90613718411552
        ],
        [
          113.46931407942239,
          28.880866425992778
        ],
        [
          102.6389891696751,
          21.84115523465704
        ],
        [
          97.4043321299639,
          16.60649819494585
        ],
        [
          94.33574007220217,
          15.342960288808664
        ],
        [
          96.50180505415163,
          22.56317689530686
        ],
        [
          99.57039711191337,
          33.75451263537906
        ],
        [
          99.38989169675091,
          40.43321299638989
        ],
        [
          93.7942238267148,
          40.7942238267148
        ],
        [
          89.10108303249098,
          41.335740072202164
        ],
        [
          91.4476534296029,
          45.848375451263536
        ],
        [
          91.4476534296029,
          51.08303249097473
        ],
        [
          89.64259927797835,
          58.84476534296029
        ],
        [
          87.47653429602889,
          66.60649819494584
        ],
        [
          86.2129963898917,
          68.05054151624549
        ],
        [
          72.85559566787003,
          68.4115523465704
        ],
        [
          68.16245487364621,
          67.50902527075812
        ],
        [
          68.34296028880867,
          78.70036101083032
        ],
        [
          61.84476534296029,
          81.2274368231047
        ],
        [
          58.41516245487365,
          81.76895306859205
        ],
        [
          59.13718411552347,
          91.69675090252707
        ],
        [
          44.33574007220217,
          87.00361010830325
        ],
        [
          34.227436823104696,
          84.11552346570397
        ],
        [
          30.617328519855594,
          81.94945848375451
        ],
        [
          28.63176895306859,
          82.12996389891697
        ],
        [
          27.54873646209386,
          93.14079422382672
        ],
        [
          27.007220216606495,
          101.44404332129965
        ],
        [
          26.646209386281587,
          107.76173285198556
        ],
        [
          26.826714801444044,
          111.1913357400722
        ],
        [
          20.32851985559567,
          111.5523465703971
        ],
        [
          15.63537906137184,
          110.83032490974729
        ],
        [
          18.703971119133573,
          116.60649819494584
        ],
        [
          20.870036101083034,
          121.66064981949458
        ],
        [
          21.772563176895307,
          127.25631768953069
        ],
        [
          28.090252707581225,
          135.5595667870036
        ],
        [
          22.133574007220215,
          138.08664259927798
        ],
        [
          19.967509025270758,
          140.07220216606498
        ],
        [
          22.67509025270758,
          144.043321299639
        ],
        [
          24.660649819494584,
          150.72202166064983
        ],
        [
          28.812274368231048,
          156.13718411552347
        ],
        [
          28.63176895306859,
          161.5523465703971
        ],
        [
          28.812274368231048,
          164.25992779783394
        ],
        [
          38.018050541516246,
          172.92418772563175
        ],
        [
          39.82310469314079,
          176.17328519855596
        ],
        [
          35.490974729241884,
          181.22743682310468
        ],
        [
          32.24187725631769,
          187.00361010830323
        ],
        [
          31.339350180505416,
          193.1407942238267
        ],
        [
          43.61371841155234,
          203.971119133574
        ],
        [
          47.765342960288805,
          208.4837545126354
        ],
        [
          48.30685920577618,
          221.1191335740072
        ],
        [
          56.42960288808665,
          225.9927797833935
        ],
        [
          66.53790613718412,
          229.24187725631768
        ],
        [
          67.07942238267148,
          235.37906137184115
        ],
        [
          70.14801444043322,
          240.25270758122744
        ],
        [
          74.6606498194946,
          242.057761732852
        ],
        [
          89.82310469314079,
          241.1552346570397
        ],
        [
          94.87725631768953,
          238.98916967509024
        ],
        [
          97.7653429602888,
          237.72563176895306
        ],
        [
          100.29241877256318,
          240.97472924187724
        ],
        [
          103.90252707581227,
          239.5306859205776
        ],
        [
          108.95667870036101,
          227.9783393501805
        ],
        [
          112.02527075812274,
          218.95306859205775
        ],
        [
          118.34296028880867,
          209.2057761732852
        ],
        [
          124.29963898916967,
          203.971119133574
        ]
      ],
      "group_id": null,
      "description": "",
      "shape_type": "polygon",
      "flags": {},
      "mask": null
    },
    {
      "label": "Black_rot",
      "points": [
        [
          116.53790613718412,
          54.69314079422383
        ],
        [
          120.87003610108303,
          53.6101083032491
        ],
        [
          123.93862815884478,
          53.6101083032491
        ],
        [
          127.90974729241879,
          54.51263537906137
        ],
        [
          127.90974729241879,
          58.664259927797836
        ],
        [
          128.09025270758124,
          62.09386281588448
        ],
        [
          122.13357400722023,
          64.4404332129964
        ],
        [
          118.52346570397113,
          64.4404332129964
        ],
        [
          117.8014440433213,
          59.38628158844765
        ]
      ],
      "group_id": null,
      "description": "",
      "shape_type": "polygon",
      "flags": {},
      "mask": null
    },
    {
      "label": "Black_rot",
      "points": [
        [
          143.7942238267148,
          59.025270758122744
        ],
        [
          144.69675090252707,
          64.07942238267148
        ],
        [
          146.68231046931407,
          66.24548736462094
        ],
        [
          151.55595667870037,
          65.34296028880867
        ],
        [
          152.63898916967509,
          61.91335740072202
        ],
        [
          153.0,
          57.2202166064982
        ],
        [
          152.81949458483754,
          54.332129963898915
        ],
        [
          149.3898916967509,
          54.332129963898915
        ],
        [
          145.4187725631769,
          56.13718411552347
        ]
      ],
      "group_id": null,
      "description": "",
      "shape_type": "polygon",
      "flags": {},
      "mask": null
    },
    {
      "label": "Black_rot",
      "points": [
        [
          170.14801444043323,
          61.73285198555956
        ],
        [
          172.49458483754512,
          63.17689530685921
        ],
        [
          173.21660649819495,
          65.34296028880867
        ],
        [
          169.96750902527077,
          65.52346570397111
        ],
        [
          168.5234657039711,
          63.898916967509024
        ]
      ],
      "group_id": null,
      "description": "",
      "shape_type": "polygon",
      "flags": {},
      "mask": null
    },
    {
      "label": "Black_rot",
      "points": [
        [
          44.69675090252707,
          89.35018050541517
        ],
        [
          48.30685920577618,
          92.7797833935018
        ],
        [
          48.848375451263536,
          96.028880866426
        ],
        [
          43.4332129963899,
          96.20938628158845
        ],
        [
          41.08664259927798,
          94.94584837545126
        ],
        [
          42.891696750902526,
          90.97472924187726
        ]
      ],
      "group_id": null,
      "description": "",
      "shape_type": "polygon",
      "flags": {},
      "mask": null
    },
    {
      "label": "Black_rot",
      "points": [
        [
          95.7797833935018,
          87.1841155234657
        ],
        [
          99.57039711191337,
          87.00361010830325
        ],
        [
          101.73646209386281,
          87.54512635379061
        ],
        [
          101.91696750902527,
          91.69675090252707
        ],
        [
          100.11191335740072,
          95.30685920577618
        ],
        [
          94.69675090252709,
          95.12635379061372
        ],
        [
          94.15523465703971,
          91.33574007220217
        ]
      ],
      "group_id": null,
      "description": "",
      "shape_type": "polygon",
      "flags": {},
      "mask": null
    },
    {
      "label": "Black_rot",
      "points": [
        [
          151.3754512635379,
          93.14079422382672
        ],
        [
          156.42960288808663,
          96.38989169675091
        ],
        [
          155.8880866425993,
          100.18050541516246
        ],
        [
          153.18050541516246,
          104.15162454873646
        ],
        [
          149.20938628158845,
          103.61010830324909
        ],
        [
          145.96028880866427,
          101.80505415162455
        ],
        [
          146.68231046931407,
          98.014440433213
        ],
        [
          148.30685920577616,
          94.58483754512635
        ]
      ],
      "group_id": null,
      "description": "",
      "shape_type": "polygon",
      "flags": {},
      "mask": null
    },
    {
      "label": "Black_rot",
      "points": [
        [
          153.0,
          121.29963898916968
        ],
        [
          152.27797833935017,
          125.27075812274369
        ],
        [
          153.54151624548737,
          127.79783393501805
        ],
        [
          156.42960288808663,
          127.79783393501805
        ],
        [
          159.31768953068593,
          126.71480144404332
        ],
        [
          158.77617328519855,
          122.74368231046931
        ],
        [
          156.24909747292418,
          121.29963898916968
        ]
      ],
      "group_id": null,
      "description": "",
      "shape_type": "polygon",
      "flags": {},
      "mask": null
    },
    {
      "label": "Black_rot",
      "points": [
        [
          213.64981949458485,
          139.35018050541515
        ],
        [
          216.89891696750902,
          140.07220216606498
        ],
        [
          220.50902527075812,
          141.1552346570397
        ],
        [
          222.13357400722023,
          146.028880866426
        ],
        [
          221.0505415162455,
          149.27797833935017
        ],
        [
          215.99638989169677,
          150.9025270758123
        ],
        [
          213.10830324909747,
          150.0
        ],
        [
          210.5812274368231,
          147.1119133574007
        ],
        [
          210.5812274368231,
          143.1407942238267
        ]
      ],
      "group_id": null,
      "description": "",
      "shape_type": "polygon",
      "flags": {},
      "mask": null
    },
    {
      "label": "Black_rot",
      "points": [
        [
          141.08664259927798,
          145.84837545126354
        ],
        [
          140.72563176895306,
          150.36101083032491
        ],
        [
          141.4476534296029,
          153.79061371841155
        ],
        [
          146.32129963898916,
          155.5956678700361
        ],
        [
          149.75090252707582,
          155.5956678700361
        ],
        [
          152.45848375451263,
          151.44404332129963
        ],
        [
          152.45848375451263,
          148.3754512635379
        ],
        [
          151.91696750902528,
          145.48736462093862
        ],
        [
          149.3898916967509,
          142.96028880866425
        ],
        [
          147.043321299639,
          142.4187725631769
        ],
        [
          143.4332129963899,
          142.77978339350182
        ]
      ],
      "group_id": null,
      "description": "",
      "shape_type": "polygon",
      "flags": {},
      "mask": null
    },
    {
      "label": "Black_rot",
      "points": [
        [
          189.4620938628159,
          160.4693140794224
        ],
        [
          192.71119133574007,
          162.8158844765343
        ],
        [
          193.07220216606498,
          168.95306859205775
        ],
        [
          191.4476534296029,
          171.1191335740072
        ],
        [
          188.1985559566787,
          171.29963898916967
        ],
        [
          185.31046931407943,
          168.95306859205775
        ],
        [
          184.04693140794225,
          164.98194945848374
        ],
        [
          185.8519855595668,
          161.37184115523465
        ]
      ],
      "group_id": null,
      "description": "",
      "shape_type": "polygon",
      "flags": {},
      "mask": null
    },
    {
      "label": "Black_rot",
      "points": [
        [
          148.30685920577616,
          169.1335740072202
        ],
        [
          151.55595667870037,
          172.74368231046932
        ],
        [
          153.9025270758123,
          174.54873646209387
        ],
        [
          158.5956678700361,
          172.20216606498195
        ],
        [
          161.30324909747293,
          168.23104693140795
        ],
        [
          160.03971119133575,
          164.62093862815885
        ],
        [
          156.971119133574,
          163.89891696750902
        ],
        [
          151.91696750902528,
          164.8014440433213
        ],
        [
          148.12635379061373,
          165.88447653429603
        ]
      ],
      "group_id": null,
      "description": "",
      "shape_type": "polygon",
      "flags": {},
      "mask": null
    },
    {
      "label": "Black_rot",
      "points": [
        [
          169.78700361010831,
          191.5162454873646
        ],
        [
          171.23104693140795,
          197.47292418772562
        ],
        [
          171.59205776173286,
          200.0
        ],
        [
          177.18772563176896,
          198.19494584837545
        ],
        [
          180.43682310469313,
          196.93140794223825
        ],
        [
          181.8808664259928,
          194.22382671480145
        ],
        [
          182.06137184115525,
          188.8086642599278
        ],
        [
          180.25631768953068,
          185.74007220216606
        ],
        [
          177.18772563176896,
          186.10108303249098
        ]
      ],
      "group_id": null,
      "description": "",
      "shape_type": "polygon",
      "flags": {},
      "mask": null
    },
    {
      "label": "Black_rot",
      "points": [
        [
          206.42960288808663,
          190.25270758122744
        ],
        [
          209.49819494584838,
          187.36462093862815
        ],
        [
          213.8303249097473,
          188.62815884476535
        ],
        [
          215.09386281588448,
          192.4187725631769
        ],
        [
          212.5667870036101,
          194.58483754512636
        ],
        [
          210.03971119133575,
          195.48736462093862
        ],
        [
          205.52707581227438,
          195.48736462093862
        ],
        [
          206.06859205776175,
          192.057761732852
        ]
      ],
      "group_id": null,
      "description": "",
      "shape_type": "polygon",
      "flags": {},
      "mask": null
    },
    {
      "label": "Black_rot",
      "points": [
        [
          156.42960288808663,
          198.73646209386283
        ],
        [
          160.5812274368231,
          200.9025270758123
        ],
        [
          161.8447653429603,
          204.15162454873646
        ],
        [
          161.66425992779784,
          207.40072202166064
        ],
        [
          158.5956678700361,
          209.38628158844764
        ],
        [
          155.34657039711192,
          208.66425992779784
        ],
        [
          153.18050541516246,
          205.41516245487364
        ],
        [
          153.0,
          203.6101083032491
        ]
      ],
      "group_id": null,
      "description": "",
      "shape_type": "polygon",
      "flags": {},
      "mask": null
    },
    {
      "label": "Black_rot",
      "points": [
        [
          42.16967509025271,
          201.08303249097472
        ],
        [
          45.057761732851986,
          196.028880866426
        ],
        [
          48.66787003610108,
          194.043321299639
        ],
        [
          51.555956678700355,
          194.22382671480145
        ],
        [
          54.26353790613719,
          195.66787003610108
        ],
        [
          56.79061371841155,
          199.63898916967509
        ],
        [
          57.69314079422384,
          203.79061371841155
        ],
        [
          55.16606498194946,
          208.12274368231047
        ],
        [
          52.277978339350184,
          209.74729241877256
        ],
        [
          48.66787003610108,
          209.5667870036101
        ],
        [
          46.682310469314075,
          207.40072202166064
        ],
        [
          44.15523465703971,
          204.8736462093863
        ]
      ],
      "group_id": null,
      "description": "",
      "shape_type": "polygon",
      "flags": {},
      "mask": null
    },
    {
      "label": "Black_rot",
      "points": [
        [
          66.89891696750902,
          179.6028880866426
        ],
        [
          70.50902527075813,
          185.01805054151623
        ],
        [
          73.21660649819495,
          187.36462093862815
        ],
        [
          77.18772563176896,
          186.4620938628159
        ],
        [
          80.6173285198556,
          183.5740072202166
        ],
        [
          80.6173285198556,
          178.70036101083033
        ],
        [
          78.6317689530686,
          175.45126353790613
        ],
        [
          73.93862815884476,
          175.09025270758121
        ],
        [
          71.23104693140795,
          175.6317689530686
        ],
        [
          68.70397111913358,
          177.25631768953068
        ]
      ],
      "group_id": null,
      "description": "",
      "shape_type": "polygon",
      "flags": {},
      "mask": null
    },
    {
      "label": "Black_rot",
      "points": [
        [
          76.46570397111914,
          160.8303249097473
        ],
        [
          80.07581227436823,
          161.73285198555956
        ],
        [
          81.33935018050542,
          165.88447653429603
        ],
        [
          78.6317689530686,
          168.4115523465704
        ],
        [
          73.57761732851986,
          165.1624548736462
        ],
        [
          74.29963898916968,
          162.09386281588448
        ]
      ],
      "group_id": null,
      "description": "",
      "shape_type": "polygon",
      "flags": {},
      "mask": null
    }
  ],
  "imagePath": "..\\Grape\\train1\\B_r00021.JPG",
  "imageData": "/9j/4AAQSkZJRgABAQAAAQABAAD/2wBDAAgGBgcGBQgHBwcJCQgKDBQNDAsLDBkSEw8UHRofHh0aHBwgJC4nICIsIxwcKDcpLDAxNDQ0Hyc5PTgyPC4zNDL/2wBDAQgJCQwLDBgNDRgyIRwhMjIyMjIyMjIyMjIyMjIyMjIyMjIyMjIyMjIyMjIyMjIyMjIyMjIyMjIyMjIyMjIyMjL/wAARCAEAAQADASIAAhEBAxEB/8QAHwAAAQUBAQEBAQEAAAAAAAAAAAECAwQFBgcICQoL/8QAtRAAAgEDAwIEAwUFBAQAAAF9AQIDAAQRBRIhMUEGE1FhByJxFDKBkaEII0KxwRVS0fAkM2JyggkKFhcYGRolJicoKSo0NTY3ODk6Q0RFRkdISUpTVFVWV1hZWmNkZWZnaGlqc3R1dnd4eXqDhIWGh4iJipKTlJWWl5iZmqKjpKWmp6ipqrKztLW2t7i5usLDxMXGx8jJytLT1NXW19jZ2uHi4+Tl5ufo6erx8vP09fb3+Pn6/8QAHwEAAwEBAQEBAQEBAQAAAAAAAAECAwQFBgcICQoL/8QAtREAAgECBAQDBAcFBAQAAQJ3AAECAxEEBSExBhJBUQdhcRMiMoEIFEKRobHBCSMzUvAVYnLRChYkNOEl8RcYGRomJygpKjU2Nzg5OkNERUZHSElKU1RVVldYWVpjZGVmZ2hpanN0dXZ3eHl6goOEhYaHiImKkpOUlZaXmJmaoqOkpaanqKmqsrO0tba3uLm6wsPExcbHyMnK0tPU1dbX2Nna4uPk5ebn6Onq8vP09fb3+Pn6/9oADAMBAAIRAxEAPwDQAYYZiWJUfKgHAHqB+f60NCI4WYFRIQH28k5IGf1wPz707ayD77BBggFeVHHJokhSNhwdpYkMwAzg4zx1xn+dI2GeXvdzIvXnkZz3z+XX1/HNSgBclgWXrtBOBn+nXp/PFN8tYwVO6NipDEgrk985/wA/SpjAHVmCKWyCCAevOMds/j6fiARW7qyhzuwjbsHPynHY9gRgVIZIkcFXGFwFyeO2PYnkjoe/SmpLgBMDJIKspP8A+r+v50rAibyyqbdwG0DJGfr14/8Ar80gBlBXa7q3BBV26N7f/q/qKc0rIrDJCkAsNozjnv8AX8/5EUagnzUULwQB9cjkf0/+tTXiYuIU+SQkNGjMPkA6c+vB64/WgBrTRwyIjxr5gADBRn8/f1/+sKVwrSsUeRv+BDIA7/06d6j8uRl3zAosfaNTu7kDb1PGeB6dKnWPyzuLkNgBdsmTnjjP9KAIHjjhmJ2tub73OAw459MY70pKifeFLSHdlCPTsOcn0/zgS7A+4blAORhhkj0HqfT/AOtXmGqasyald6VqZmn09LltvznzI8EgFWPU4Pf9KAPSnjVlwMHcBls4wevXnjp6/wAstRGQiMsR0YKDndzjJ54rkdI8SppertpWo3AmtgVa3u5eflYAqGPcEEfN6+3TthExhYkjB5GM7e2P/QTQMrqWQKkcoXDMWyuSR35I+v8ATtU2Ejcrx2YjHUemeeec+nBp0ahI/wDWxFmwOAMHj0PfrUqxTNOkcsUeGyVwvLAcdO+QP1NAiu0aXER24VlYjrjB54Pr2xnHoab5f+jH5cBdyt/dxg4wfXmpYI5FkiV/LwSMMSFz07k+/c8fjTgglUEIAGO3k859enHQcfz7AyFUZUA3klG3ZHt2PfBGP1qbzJGZDlmkzlfkCnOMDnr0/wAcU59wjAGVjwScL29c/l+VMXykZE2YcJuIyOTjP+R/KgBS4JRHjfGAGTOM++Pf9Pam4SVHJJ3D5ixbIB5wT9PxqaRpSNjfxAMcrz0OfxpI2xEoLO6pjHA4yeMY9B/WmIbERgrKBtYgtnqo7qMD3/DvTHdRDsVHB2lV2HpyeTiptnkxMwfYW3DvxnAGO3QYx9fWk+SMCDhSWOSQOMnPPp+P4igCCMMCFUuozgEjlycce/b61Hzvjx8pOTk8heCMHGccj9B9KsIHmQsG8tzy+AB/I+nYe/4o8flkOGZk5OzeCV7nH4E9/wAPUAZuVWA3YDcKVPJGOM9ff8qjwblDtL7Qx5Djb8xP59CKciyu2QZeFIOMryeOnr+VO87crys+dxwWJKk9OcA5JHPrQBVkhl2lAgzxnJzvHQkflnHFU3VTPIu4qyHAVjknB7/h+HIrQYkSsJMBgSTk4Izxjjp61XcedteVvMjRQASPu5PUfh2x/OgDMlyYRkKZG6qSTkjnJ456DisydCIQQEPORg8H04xj/I4rcu4RtkCSRqVQ8lTgke2eB/8AW96oXEa8FnRU28x9iCc59ccjkevegR1ChXdV+ZBtydy9sHP8v0NSupV3BYk9TgYU/wCHsPy6VEYUQ+ZvAJHRccH09v58n2NSMrENC+TtwQN2c4+nb/61AxpQRzRk/MueVJzg559P88d6ccSkhnO5Mkt1xjr9KizHJFuAVG6lWOcHjr+tOEZCHBUydGAbGQfx68H8c0APKht4IVtrfKGYHaOBx26U9FAVXaHIDcBs4OPXp/ke9SqxXdG54JAcFue3YHjoc/8A16hRVmYt5pJXGSeTjjgfoPw64oAaUVVLAnqWIVgDjH446+nY+lRZBLMZFaMYQL945YEZ9+3X1/KVC+1WJKEDYcH+H/P5c05oGctu+5jqV+Yegx29vwoAgAcKMDABwFbHX69vr9acIsvIxVgqj+HuT7H88e1YfizULvRNGt7q0kWM+eqsrDIYYY4xzx75rmbD4iXMNyjXVsjRg8mFijAcdCSaQXO7uJFiidncLAmDISMDaOf/AK+fY14vc3QudSlupoUYSyM7RgkDk5wO49vp3r0LxD4jtb/wlcS2dwSJGSIoW+ZC3OMcYG1SPT69vM2ILH0JoE2S3MMfnH7M0jQn7nmDDY98Gum8N+M7nTzDY38mbJPlEm354hzjOPvKMng5OMY6AVz9sp+ypIGO4MeoyMDaR+pNSXFqjLluCRwcdPXHrzkVh7TldpEc1j2OCeG5to7i1ZXjkG5yvzAep9M5/UfhVuUDzTCuG3JkgADI6V43oviDUPDVyfJfzrUtmSI52t0yR/dbHf6dcV6hpOs2GvWxntHchWKyRMBuQnkZXuD2/HnrjZNPY0TuaQkEqeYmdoI+UDKscj/PPrSMFAzCxPzEBe4PX/P+RVW41e0t2WG41O3gfd8xkkAY9ecHkZ4/xq8GyzSyFWLH5ckjHbpz/e/z0pgMjaUEcb+SdrHHqT347enX2p6BkZzEOyl1LcKcg8D8KbF/r/3bbhu34Y84Gc46emefQVLGX3nY4z3bB6YwDn1x+B9uoAGtG2ZE2u8i8qMcv6Yyc9hgfyqSM7EAG0nKrhmJ5Oenbt70EJHCJGAj6oCygFW5IGfoCR+dKsbBhI6lQ2WU4DE4PXHpkY+nFMBmSqSIGLOOAFUJjnJwO46dffpTTA0jsAIn+YLt3Y78Hg47n8qeIcFwJOUUDGSuDx8v0Azx7H6BsYBXByzDA2h+Q3cZ7etADJJBJCyAAhcJgnGewx3xnjGSDTUhZNrSAjOGK5+9z6/j/wDXqYgOCDgzdd6DPBPr0zmmNKZIwQI/KCFW3AHdyOeOnPfnr6NwAOZEV0dSRLG4wFAznAwcDv19z61BGE3Sna+eo5BAPTOepxjHbr7YL1GI0dch0j+YnkDnk5+v16dM0gWb7yI2XO5V3kBlA5A7n/CgCsQkW0AYG1uNuRnI/Ef59KilgbewJZPlyChzkH0zj/JrRJBkZXG2IjadrcgDBJxzyc9M1UwBKzKCuQTtPOef8PemIolWyrsgclsFnJxt6c8Z/L0781nXMWZjIo+UDg4zk5PUZ7frWxcINymIHJG7hs4xzkA8+nX8/TNuQwALspcnI4JzwDgcdulAHQysEEbOc/Nhux4BGOvr/IelTROXEsaxkyAc5YNkcnPPtn8/enLHvT5pgAEBHmAD1xgfUj/OahRwN/mBDJtzhR146Yx+dIYk6wo+NqyfL65OeccngdvxpQS8O4sV+XGGJ+XI4OByeRTw0gyVQCRQVBfIyemOPp+X6ocIiq4BBHDjqec9h7H9PWgBreaPlUqQQFIx9706fhxTyDuVREx4JCgEEHtn2yev1qCN085vIMbLkrtRhkkDBBHqOOPaplLXDkLjB59SBgZzwf6/XrQA6J1QsJSnmPgFG3At2+vpx7e1CcRFkztJYlhkEn3z+nf261KjqkgaUAKygq7HP6/56DvXH+Mtf1DQZIGsvJTzkbEuzLZGMkZ+vpSAy/iPcFVtLZHyjF5H+XaCQcD8uefc+1ef5G7OMmtDU9cv9W8sXtx5ojyVBAGM4z0HsKzev4/rQQxz9OoOT2qMtycZpxHTA/GtbTba2uLJ2eIb43Cl+vUcfy9Kyq1FTjzMTdlcpWBOX+8QMZUHHHfntV1AwLxbV+U5wME8Z71aitYYpJMxqNyEAhsAd+nc8EfjUDjBEisdynI3jJGOnt/+quKVRTbMHJMkWDC7lCk9CG6fX/PpTNlzYSrPpsz2s7rsOx9oZSPXp/gR6ipYnUtg8L1A6n9KSYlseXhSvzFhwVPbn2x+v41lGpKMiFNplS30yPYfNYvKcfdbp/jWrpMmpaHKJbN3kiBJe1cnbIO5x2bAHPsO2arW6PG6AsxUHODwfzq9twqkYDAdl/rUyxE4u6Ye2kj0/TJrW9tkngkjkEoBXYD79eeGzng/j0qThHba25zwq46g8c/XkjjjArh/DGoDT9SVXYNBduAy7SdknQHjGM8A9uFyRg102qeKNL0lxFN+8uA3MFuN7jp1z04I5bGRnnjFepSrRqQ5jrjJSVzSlUodwdjv9eQBnP5U1o5pvmEigQg4+bGR39eeM/getcVdeL9UuizRWcVojDkyAyyYJJzn5VGAfQ+vOeOl0HxFFqlmsMkfl3sQDtHg4YeqnrjO0HPIJHJGCzVaEnyp6gpJ6I1iBJK8seTuA8sscAHgDIOT0459OOtJsYDakeABvy3JXnjHI5HHfvzSJmNWJHylVBbd1+U8+/p681K0mbcId2NyYDjnHuMZPA/X6VqUV0VyjMI0YsNpLFh0JAHT0x69vTFPj2/MXUEpwpMhIIIBGcL1zzSzrEkZWIcZGUXjIPHToemaWLEZLv8Au143jPbB6DtjH6fmDIgRPIqqCEDZ+dTgDIyQOcjn2pkEoVlxGm5VyAwJ+bPsPrj6+lWZAXlDlCGP+yCACBntkd+vPJFM8wMJCVB5DE9Rux269/5YoAjiZZpGdSm3GSeAc9DjPfn+VK6hYEQod3J+YbFHfp2xz/8AqojRBDujztD5LY5Pc49gOc/X8YyRiTepYjOM8tyAMAHOAAB/nFAjPm4Yblym0jPUsCc56c9qpSbmiaI7gOAMc8Y6e3b9K2LqFWDSKgG1sBN+TjHuOvJrLkQjIYuoc7iSckDtjuRzTA6DYwWPyz8ichl5Gff8O/uaaqMQGYjIXC46456/r9eOtTqzDaqDcpHHABPoADz1x0/pkTsm59gcSAHrnHucr35P+cUhlOTaZPKLHOATnkDJ6Dt256+9OWEQxshKAEHjIDH0P8qSRGLhyqoq7trbun4fl07/AEqrqx8vSbyVDudbWYIynG07S2fbgn6nPpigR4/LqNwuqz31tcTW8skrSApIVYEknrWhpvjHVdPfLyi4THKz/MR9GzntWEw+ZiO/Wozg4YHigi56naeP9HvsLdQtaTMMAP8APGPYMOn4gAevFYHxDmjmj02aKVZYZBJtdWUr/DwMfzPrXDsFzkZ/H9aUzSeUsRZmjU7gueMnrx+A/KkO5E5yc/0o4B5HTg0E57/XFNHXApXEOOOmfy710nhyBv7OuZAM+Y4UY6/KCf8A2YVzY54x0ru7KF9O0+3iztlWPLArj5m5YfhnH4V5+OnanZdTOo0kZMqPtJH8DAZLfkP0quQSCABk8HH+elaW1WmYuFw4IyTjB6//AFvxqlJEiuBuOc8nFccJHLzajIGRYyJnChQRuZsDH+T+tWrSCG9Be3nRtvBGMY/OqN5BvtHVgFCgsS5PBUE8e+Bj8a0vCAjTUfO8wRIsJLkjg5I9+v8Ah71tOnzU3NPVHXSpwnG7HNFHGrSbggLY25zg+lTW8S3FupDE7TwMcY9/fr+VPuY0Waby1YZkZw2BgLnr9OabpcASV5C7hCccj5Rnof5/rXJJPlv1OeUUmMuJbaxJiupETeOVcckeuO31qnGUt1MEMSRKeSq5ww6Z56/ietY14s5aVbwSPdBijbzzu7j/AD6CuifRpYURNhLRooY47gYzXTOkqMUm73Na1NU4qz3H2qlwQsfI6LgknPb/AD0rRjRhJBc26qk8D7kIPBI4wQOueQcHkE81XsomT5JCzRkfKSvzHn6/1qQ6xA0rQWsSmeJf3gcH5fUDp+effisYqz5l0OePNujevPH/AIfsl2LcTyzbmSRIISpXAx/Fgfkf0q/pHivS9cnMdlMfN8ve0JiIIHAOSBz19e1cLHZWs87TJaQiYuXcfeyT3GeRzk9f5Vo6TbLpOqw3EcCxxqdsuxNuVI7kY6cH6gV6UcYtLo6lXi3Y9DQSBwisvDAKm3I7ZA475B9+e+cioqkhR5r4GMt0PTqOmOn+TTGQTbAFZMZ/esOg5Gcev49/ymYAou5mOcgsVPXpx6+uOuK7joEaESwvGUIwdxJC9Mcjgc9D74z+K+RCSjOU8sMRiQ7vlwOuDnHTnHeo1xEXjUynLHaWyowfpyB06Hn8KkmXzIyDtL4OXPPbIHXtx19fagQyMiFQAVOWKkg7R16Z5z0/TqKrhkfeJDlQpyYyMg5yAR7AH8ancb0yrYYY2jYfnBPUjsf880ySJI8kAqQR8nB+U9PXbjK9KYFS4CNC8rEGTOSNgAIPcD16c8dvrVC5Ijcrx0AzxwQMf5x61eeFvNYtzGeSuOvPYeh9DVe6VpTsiQbsF8gds5wR+XSgDVwC6RtnJyVBB+Q/l9eOo/OnLmUFQFjZSUcHjjOOD9Dx9aYioVUhVXGMoucMeRx/nqaf8u9jv3AkDDdcf59+9IAjUhnY4bYBtXgkHpz69qyfFc7w+GtR2nHygEYAwCQv49f1rdRHkCt84XbtHGB1yTz7/wCeK5rxgxPhO/UbQRs3FMYH7xeB+NAHkL7jwcn+tMbG0eg56U9yM9Mf1qMgnjrikzMQ/MTyMdMVGRj3+nen9M/l0pCM4449qhsZteEtEt9f1xbC4uHhjMbPuRcnjt6V1E/w3s41IXUpZGxkMIwAf1+tVvh3AI5by8TaZxtiTvgHk8e+Bz7V2qymxJZxlnONzH7uf/r1yVKjTdjnqVGnZHnieEI7bU4RPc77fzF3qU2lhkZHXjNal3I2XluB1Y5YjqxH/wCo/jWvfxG5mSCJS87NgEcZP+GK1Nc0eK3tYgilUK7vN9WGOuP6VxS56ibl0MpNy3OEkm2zpIisWQhgWGQT68+9Mu4YyokiDMrZYZ64/L8Pw79amvLUoccAISCAOuO/+fSkhYPB5JjyV+dc5yR3H9enrWCZj5FKBmSaM7Q/IwjtgDn1PA/GtmzkiscBIo9/IMirjnjIz6e30rHnRyrgD5VxyBwPr/8Arq6D5sMcu0Dci9D1IAXJP1BP41bbsWpNRsXrlYZIj8qB2Jy+0AqCQT/n2+lQrthjEZ35JPKo2OADy3Tv3x1psbu4AwFJICknhj9exp7ygKyIUZdrLyBg4/XqcjnuKl6gpdy4265uFupraIO5AWVIgdzL1OR1PI9x+VWltROksj72lUnOVzjrnJz1rNFzJcIPLLtzlVbnGO4I56EflVlReW7Rokkqtz8gAPzcg+pJHzenU9a0XnqNy5t2Wvs5huNvmN5S8qCxUHjt7cVSksLGCa4kgjiSVxiSQnLevA4xk+ntU6S+ZGsrhUcbxy2wEDHTn0b17e9MhtllQGNSxPJbBwB+VXa60J5mlZFYWLRXAaOWPcvJZWDZ6cYB57VqWbXE7eTK3zSrgvKxyDxjCnnpn8APWoGg+WTKBSeisSfX/PTtUc4WKImQHOCRgZ4x2Pp/9YU1DQSdjD1vxtrlpdyaXapFbiN+GRd7yDHGScgg9RxkZxmsxdV8V3Vw8p1K9id2JbE5jAI/2QeMewreWaeWeS7Kwl3OGYqNxwu0de2MVGSsj4j3BTwTgc+/T/P44rd4maVkjo+sPoZ0beIEKtJrWoF8AKonfoTknJ7EfzBxXYeDtY1OXUnsNUvBKs8OQ8ihWyOwYDuMnn061hkGJGGQYSp3Kp4JyOPfJH4dasQn7HNDMFO9H84bwRnbyOnQH2rJYmomm9gjWlfU9Ht5X3s0jiREC49jknjj0pGbaJEWP9652gnPOCR8vOTkfnmlZi2ySNydwDLgkZHHI69e314qM7FmOyEeZj5guS3r1HpkHHvXsHaVpS3lYAwwZgx9eeMdM/8A16p3LBhwRu6HcMZ6+3HfP41o8OVV3G0febZyAR/LkfnVK5iXI8z5TH6NnOPp0HX+VMk1ow6x+VMyFAOQvp7c/wCfyoGfLDIpUEg8LkjsD+tPWFFjBDnBHC4xgcdcfj06fzRt0i4O3BO5wox0z36HkenpSKKGoana6XZyXd4wT5MAR9Sw7qOOeenoc8YriT4mvPFDzafKBFpmCRGpySxIxubvyM/gOOK2PiDYyT6PFdsrZtpNp6/KjAcnPvs/WuY8KwDyLibPG4dOnH/7Vc+Ik4020ZVJuKuiC58HXDfNaTKx5G2QYI9sj/61YV7pd/p5/wBKtZI1zwxHy/gRxXp0U6s4dCN6/eAGM+9Nvbuf7RG0IVIVX5xIvyNnryAcfhXFSr1XLl3JpNz0PJiuCcgjsc13PgvQNH1LTmur63aSaN2XBkOH44wB9e9aN14Y0e7jjmazltfMUMDEdvUehyPyqXStJTR4JIIb3zULl8mPaw6DHXmrnXUlpuROeljbsbGCBZWtLWO1jK4YpGAWIzjp1/8Ar1WkWGUs8zMzZzgngHrQjPkxi6RI14bIwT9B3pjW6M/zTl1xknbjJ9O4qb3WxzN3LnhyOJ7qSZ1/fA7d2eFGM5x78/TFbWqiGe2CNlkxlgB0/wAnFY9kBbMsiqNoz1OBx/n9TWtfXIntZYovMRhGVjONu1ivGe/r+X1qre5ynRRjzbnH3dmhLYdSc8LnnH+c/lWNNCbWVX3beRgZ6+o9wea0bXQ7qyk8udAiKu7KOMsehPB9h+nfNVryBhcGIqWOQB3yfSvPq01TnaLuFeMYLQyp/L3ExljGfu5HI9j70sDRR2rB0Yssh+YdOR8oHPTIOas22EcBz+7LAPlQ2BnrgkfzH1q3Zsksl86JFkjzdu3AT5hjCgcAZYZ6dOBxSTOaNmUj+5hzghz8q5XGB3z9c/54qqSyksGJUkZQdW64PTHFWJijyl4pQinPIPqB2z9ahZjvEpYsWyXyevfP0qrWIZo6cshgm8kuk4YB404ZeQPrzkjHqPcVeeKcRb2cNmMZTYucgYxjPp69cc5rOtLw6aWd/LSNzsKyHBBz2Pr7/WtKW+jnRQHYTEgcuSGH16e3I6mtYtWKUXa4glWW0hilZpNqlkVipxljuweCAeP5/SzJbi1kWWJyFjGTKWwMg9QSASPbiqkjxC6kKMz3YAzn7u4H5tozk8D27nNVbm7u4S0TSeYVxlCNvUZ4HrjI/wAitItWG99Rl/cPNKwieNIgSQqZAP8An9OPrVPyJEfz0d1kOdzR8E84wTx7VYCI3mzBo9gfaiBt3P6nH1p8kZitP9JY5cEhfLyW/P6D86UlfUm7M+K/mXO7LRdCcZIB9T1OcHrx1q2Nrp5kLqynAB6egx6//qqGSAMm9NwiZuynA4z0b8O/41EEe3eVpGItwDtz/EcYU4z1BPPsD1wKFfqIfdXNzD8tsFVRy25FY5we+Dxz+tQjVJ3zFKiZOdvHABGCOec+hz296ghSRnZoZTkgliRyRjnr/n8aimjM0anfv5wFA5FIaZ03hzxlqTa1aeHpbSKaOQJGjxD94FK5yecMApPHB/GvQC7MAUCspzlt2Rt44xnH4Z474xz4yjyW0scts8wmA+8OwI6Ag+hIr1fR7m6vNItbm6kV5ZVxkrycN2I4GMcDivRoVeb3ex6FKakrFqQLKS+9bdJNwHUEH1I9P8Oaz7oKj7V2gxjDY479e1XpR520ud3lkE/Ng/iB34H/ANbNULqOOIlUfkjaU4IH+P8An6V1GhsQNsZAodiAoBVehH4f5walj2qwfazjIGQCecYwOeRxn8aaw2yITkbWGC2eSDgk/wD6v5U4rtO6NR6MU/hHfpj16+/WkUZus2X9qaTdWyKT5kR2ZPcYZefTIWvP/DyY06VV/ikOAOc8DHH1GK9AfVLS2dQ8nmOpxsQByMHBznj/APVXJxWYgu7uWIp5LTeaI1bDRqeSMDoBg/8A1q4sRUi48tznr6x0CCUxsJQRnP51oSy7IlkiP7p+Ch/hPXH09PpWaWDzF1C8jjA61oRRssjYVWQ8lMggjk468cfka4XT5tjhTtsX7TU9sapwQHz8xzxgjB7Grlxa2FwjvGnlYGQUHHTkfnx/hWLJbG1eKaN2NrIflkA5HPII45FSxXjRoWVmQPlWI6EVpHTSSGn0ZZg0qW8t45IyhDH5DkADvznvj3pI7K6iQkxgAHucDnPr1zjtVnTLsWkcsIXY0iAYOCBzkEHGe3681ow3Q+1MWAcRoAWjHCnHHQY9e/FbxhEtJMy4JMyqCjKpJAJHOPrge9XUYGLy5lLZJwu4EAdsjPcfXPP42zcfaLmV8szYJLABcc9xkev8+DVOWTbI0jMc7vm7n9f0+nvVNdUWm47E95YxxxwzTSRyK+WdFz8vbHI9cf8A1q4a+gkDFTtI5wc/d+v69a7plFxn59qg/cAAzn044Gfx71zusW6xTAxJIuHYFfukgnp37fX+dYVaaauial3qcrKCAOCM/Kfx9vz/ADqXSljGqLG+8CRWjCgdcqcfrippIysqjA2pkkbegH/6849/wqOPyLXULeUZxHKrn5TkEYJ/DNcTVjFaMnv7GGK5mSJXHzYVdpAPcDB5+mT/APXopbhpz5uVUnPA6fyrpLtNjpHJLkLwfMyFk5+6eeAM+3SstZUMjMz7XZg27cCpPuRwDkg56cnpitpJFNJGRf2twJYGitJpIo87ti5ZWPqPTA61o6TBJaWr3Mp8uMkGCIyZI5Jz+ZHP9MZsI7pMHZWwDz8o9ff6jmrX7hIleaR0DHcF2Fu+Af5+/TiqhUbh7Ox0e2vDksZVyyh38osrEKuxh8wIwMcDgccDp+IpDK91MglhSH58bmUKpbPck8D1ra8/SEZjIQ1wCQvyMFLdBkjPI65ByeOTzmobi0yY4buJQXLup4wAuFAb2+bjJzx1rTl8znaKD2ktpbG5kRoYWACLJjuCxwCM9RjI56+tEUizv5kRlbDiNY1Q5HTGF9TjoKqSmC6u2lZyVIwoX+HjoBnp/nFTkzQBElG2HqqKFJIIzjuew57A+/KQiaRYWA8oSeZgck9Pb8ff3qC4Nm4VZ7ySFFGQix7ix/vE/wAsZyKdPOVjmxCUb7qq2T8x4xgfQ/X9KxnMhJ8wCXOWYgnAOe/6UN9g2NJHsJG2QzgN91d64x2yTgD3/Gq809oofyiuQ2ApUnI+oHP51DJDEZAykLAx3KF+ZlGSMEZ9B/KkRc4UrgD5gTj271LYEltbMP3nygsSSSOMjt6f/rrZ8EvrM2p6g7Tt/Z8MpUxyRlgXB4CkjC4yM/UcHORlRzSxRFUZSoPysRyMc468/Q5FXtC1q50dnjtxEIZJN0kewBcnGSCo4Py4HBAyeK0o1I05Xkb0pxi9T0QCRlVcFg+CDjJLcjPp+A5/WqzQrK0kYHRsphskbumPxH86ltrmO9tTKoIjlOxwV59+Onb/ADimTeXDCuDv3ABe3p74I7/5FerFpq6O01FdCrRlpF2j923XPr9OCP1pJlYMAicbsYUjjtgj8+vX8qci7ijkEndgE4yADjjntj8PpQWPluVX5yvIc52/59c0FHLazbLa6u+No3oJB6f5yD6dah2IkV5OYys00W0uOQdq9M/jW3rtmZrV2TrbgsFBHOeD/LP5CuahZ1J3c5+XBPHP9OteXUhyTfZnDVvGT8yvabgyng89DjGev0rQTaQqxnYgO4bm5H1/x9xVaWABTJbgn5fmQj5h6n3Gc+/86bDL0SQk+nPQ1EXbQ5krHTWwluIJFkWNk3jdGSSTnjJOevuP6VjX1s1rN8xJ4Hl4OQyn39ckdByKtWlztXaWRcfK0XK89fx6fp19ZpYobmLa8ysG+bIJGCPc9T7fWt5LmV0aNXRShumWFWVUIQ85UH6E1fiuHmZNrrGoIG/BGD7frWWYPsgdd5EgG07W25B9P06//r1ra781CsgCxkAEEgLnA7AegX16d6mPmJeZfkjKp5jXBcsoRWUAMRj0z9M8Z5qFoYyXVSDgBt+fX2PuRTVd45isC7k3EIwPDgn1P160tva3VxbPILhEjUkBBndxjPA6HnPX1PNap9kWELyWqFEAb5QODyOp5PT1P0z9KjuIwIXnkABdXXJAPfnAx+vvmr6aVDDKrmQEBRId2fk/i4Pc49RTJCyElZgSCFYli3zYJHHfj8fypOLW47XOSks2+ZjEdwU5JXB9PoOcc+4rPkt0UNLIBlXKtHkZU/n+Rx+ddZqGlL5SlT+8lVnUAgkHg445HygYz78cVzV3aSm5dFA3AfKobvx0GeO54zXLVp2MmrGrdWpLTbkLZZiT1+UkAZyMD0B9x6c4cokfDSLlR0OD0AHr16HPvzXQXIluYQ8alS8SuqoC2MjJGO2MZrBuWaMhHQY5V1XHqTkY5zyTz0FEl7iHJDYULSt5DFlDYyVwPX8Oh688fleaWIwTkRyQByCFZflxjbnjPOP1x9arW4jjhiZ+A27Bwc9eT9OgyP1Oac7X8l5FEYZWWSUphk4K5IJGe4HpjOMYqaMHJtroaQpuSdhjFHLOxVl2NgIASSRgZwO3TPYnPbNQi0dESMovnIXJUOCc4HRev8J5569MgVZuLWK1jaVpNiJ6DgDJ9u5x3/Cs261Z2RFs9iH7pcZDt147DB49TwOR0q7rqZadRnlwSYMpKk/d24Yls/wnP09+KnSF0lKbkJYYyeAB7frVa2y7RQPKDL92PqrEn6cZ6c/T0qY3H2UOVQrIpKqVJGSe/PTA/XHGDVabhYrXtx5m5ViDBHxt24HIOcnPHKjj0GeKihjJkZ449xyuenBPPQcY4+lSQW4lYbC5bkoqkHd2wRnjjvg5/lPbWiuyLHlmYffDH5cjAJOOnPTr2qLMlu5WlIB2KF3Ebf8Ad/xNPNs4VcjLhjlVI6cdvxxzVmSKFpGOUYliSwbIyM89P8+3WrW1IrNnuHeLbH8hPJYEZG0cZzn1460OJSS6mZJbbMmQbAW6k9Pbj6+lRxzvu/dqBlSp+YZz3Ptn296la4a4dRIqCMDhVzwcdT78Dn2rUs7Tz0Xy3LO7BS8nIXPG7OP859CKhxvohJdjsNCtXt9EsyeflLjB25B5Ayc/yP6UXO8hi5BKnIAOMY75+vsOverDBfKEECoIkGMZweB6+nHv+tRyKAyhEQkht5C5we3J6/4H617UI8sVHsemlZWNXy1B5Ef98sqfxY9B0OBkZqM7xCpZRlfl+UY46cfr+lOYK6YCPuYkFiSD2/z17mkwzAkgKNgIJ4KgfjjHT64plmXrumvq2gXdnAHWSRQydBkg7tpye+APauF0nUWvLVg+FeEgFl/n69f884r0DXXuPsJa0fYOFmkRsEg9O/HA9M/SuPaNop/Ntwybs8lsnqO9cOJmm+WxyYiS2HKr5U79pIBVjwO3T+X4U1JYpmKvj5cYde/qcd+PpU13IimK43ZVsqy4wykHv25z+FNaJGfJQqrDkE5K/Xjn1461z8pyDoYnBAjk3cqRsOGznp68d/8A9VWrJ48rLKWWJF25Xnnrj3JINUYg8V9iM8px8v3T78VcWQNE67QzFQuCAeOvtVLTYaNS/s4ZY8QSxyOCwLA4bsMHjnpx7Meao2oYxtGYVkAP3DyxAGPYjH8s0tneR2NwsoVW6h4Qx2txjknpjPb1/CrUtqEmFwZGeMnJcehGcHJxxVbsrfU0bO3e3/eKrM6rhlbJ2gdyCORj2qRLqKW38qR3jCYA2HlgScA88856c/XFVbUgyC4iCxt1X13E4z75IPAxzjp0q8LhZI1cSR71bYp5+UhR7d+e3bFdES0MltzcLHLOCqlePKYMfbge/Hbmq6FUgUkPsfHzlccg9MZ64zz+Far3XnSQnCBEJ+VV3ddox7jABPTr26VmXKeYVkI3KXyEY4Azntg5yAO/86JJDYl3DHcEmRi8KEMi55BLD1zjvzisq5t/PXfJCzRg4dlY8kbc4PTgE9+4reEMk8BZo3AXaoZ+FBIzjGP88/jnSWeZ/LhZ4nDEbWwAOB1A4Jxn68eoznJX0YmrlVLeSTTFMTr5aQRmQBeeeCRnuT6e1YN7EsrCFox5inEhY4K++Mduc9c59ea2mnlSa08uNSs0f31XduOSCuB6c46dSKh1XzVDNJauFUKSxO3aMcD3wO5OD1965JNclluFrlKzKxttWNsSJhDLIB9d3GOm705IPtSXpmtwyAgno7ocqAxAByP559aqpfWxmMMZDMm0FT2Oec9j0PA9DWdd3CRSybpBIZCSFDcLwBgD8P8AOKj4VZg4tLUWZri5RAY9q7CIxk4PXkZ6856cAimukcbpECQ38QDgqvbjt/n8aSwuLiO4MokUhl8sxliFCnsOQQc88VrG4tLySREgmhmlBUMZ+vPGeBn0wT+IwKuKuZNJ9TOSylwJYmJYcDY3IIIO4N25+n60+8RZbry9gOzg7T1YjJ/LOPfb171aktZInZ3kjt9pOXdyBjsvfJ78Z4HvVUrY28bypeO2DxGEJYjuB2H4nFVZXHy2RNFbKjuXBPy7d393gjnAx1qzBbbwzhfKjQbyxPAzwD2/P/8AWM97y3ihKWm8vjIecdPXAGeenJJ6VB9onkc/aZGfccleiLxycdOB7etOUkthaGjdXVtZBY7E+fIuSXZSFwSCOvJ6e3Hc9qpnN3MWulbzcBUPOAOMDHtRdXNvaW8EkqeZ5jBCQwBC9Sx6k4/r7VNJNpUluqRyrIygs3y4YDoARnv/AJ94vJrm6Gjpz5ea2gJpyQoTmVDjcwdQO+OB+IP+edvQbZ5NWMplyNjFxkf56nv/ADFZdsxnTyQf9HTDhmU8H0+nJ4/pXX6C9rGfskc8bXLgMV8vaTjoM8Z79P0zztRSlJDpRvJF2UhGKxqWAYbTg9QO3PTj09Ohqs6+YeXYksW4AyQfr+X41ofeHmllMiAYRRk5A56jkYPQ/piqDhXcqFYkEjcF69s/r+teodxqM37krkNgAE5wSP5/5FAjLRvKyrhQGzkEcDsPwp6orKAWJ67Dnr3/AMmglQqhSOhGA2SDz0/KkUM2eehhKFl2kNyM8gZHH1/X8a4e9ibTLgwlskHgHoR6j1z654II967kvsTbg7ieuc5HX0x0rF8WSW0enQzyI7TLKqQ5HBJ65HTAAJx7AdxWFaHMr9jCtDmjfscvPEtzbB4nwSQRE3PQHof6VFHceSrMdu4ccjnvnHbv39KjL7tyIDtGeR0YdqsKsMiJHKCTkfvFXkZA/McCuC2uh599R0e2WMMGZWORvBIGP4u3OelSufJmVCFdtxcOOQ2DgY9Ryevt71AkHl3GwFHVjkEHIxxzjt17+9SJcslxiL5FXB2+hHOcj35+lVewepclEcy5jZCWOABnr3OTj0P+c06GRrbYxjHlNjK7sAnHJ5yQeh/UY4oiKeSy7EYqCRj6cn9R/wDWouPLYxypuVehGS2MHt7/AKc/m7lGi0zGNp0Y7Scx5PAJGCMDjPp/+qr1pbp5odnCA5k2uwPykggEcfNx6dTjHIrItZlVi7jcsigyKVJyvVmySBxj+da0Ey3EcgW5YxlNqYyAcYIHX6cD1reErvU1WpZntTKftG1C3KsyyDngNgei9vwqtGSgWF4gyr8wYgjI7knv3HbOOxGKcySbDvZDscxyKhyAeBnAHbjr1ODWhLbK6GdbhQHYKyKmOOeORjoB+We3GtrlWI1eUxeU5cgttCsd+9uCSffp0xnjrziteKrBg0ixFsqpZskAjac7uMck446ce9sEorbSzxc/Kw4zjpkYz1Bzn+gMZhiufNjgJebOWYnbkjnrycAZOMc4Pbmk43QWKkVulnBaW7EFT8+9cMSpPHXk8HIGe/bmqms2c11ZW8Nyy+V9oCMruNoIBPzZHTjHp39q0p8jMNzO8bKx3Sqxble2cZz0Gf59azJWeSyeO6KquCp2ydeQcgjOQcgZx0+tc1NcpcWlK5wOs6ckE6zSGOJQWZWSMqG2k84PHXIwBj5avWmjvcvBIUjU7kMrtyBkDqDxgHtir2vaRpN9qPmRXV1PIHUqzsNuDycELnr/AJJyTesoYra+ig1SZykmJYXLnjOM/mAPy/AlVxm0jXETjOyRnR2scXmQ74mWI+XvB3DI4IB6Y4/nStGttbStcwK6Hd80gKsPlzu/r36gdSK3NTNmEKW7l8MEQSQtkZAIOOR1YDGTk/WuXuL/AGkxRTKEjJMjHlXPOAMdsHGSeTz6Yh+7octktSncyy3kyANIInBALsFyCep9z3B9uwGEitcuUKn7uRvOMnGfY49v/wBVTQ3G+V0eNQOg+XAbHbtVmNZHjEdszZ2FiyAcAHnPfgc59B+UaGWrZSltvmAic/KuODjPyg7fX8Pr6U/IhgIeNpUDYZscEZxgHsOv6fWopb1IVXd5TYkKg5IA56kD6g549B2qFZZVuGdpBv27iDggDpkj+HpwPpjjFJtWE1YTVLW5lntZbZYpnijZfKc52k4+YZ4PpjpxTtD06aGeU3qojPFt2q25iRyCe3T/ACcmkSbzJsuzyOcHeThsHk1s2qWcCI0koiycMS4yeeBgZ6Agk89unWkpycfZ9DpVeXJyB5LyFY1jMa5yygZIPbsMVopa3NmIp4S6PG2VYqFK9QfwwMYPvUYLG5aRF2J1ILFt2cnB6jtnmtTT4WudT+0RsY0WMhrZlD7ip+Vwc9+OOv5cChzOy36E04KT3Nq3kMlokpiCs5H7sgZXPC55xxx60jKYkwiYYgdQcgZ/z1q03lxljNtXaoZ9+R0GeSenA+lQSxsIWLnawQ4yMK3pnPt/LtXsxTS1O1l07xkFPkHHcY49ecdqYxEYVEy6sOOTj/PFPCklV8ssRk5Ydx0Jz0H48U3duYCRcSo2CACM5z0/WgoefNUEDB3EjcOGPH9MfrWdquni/spYUXzJowSgU5G7DevsSPr6VqyCVWTHAI4x0II98dP6Uwjcdh2tGOG35Hr7c/h/jSaTVmS1dWPOxb7wv8M65RlZAAcHjJ9ecHPt70/dLAEbaQcfK3OV79c/X8/y6bVNFF1Gbm1UNMMeYgHLHj5lHc5PI7/UVgfaDErCXGFUsUxgHuAT26j/ACK4JQcXZnnzpuDsyOAlNzLJtfdzkjAGc4P5Z6f/AFkCCRNoXDlgAVUjdnHGPqP1GKitP36SB3U7xtVXY7gxHU88DPc9s0JyWdXZynJBP8u+Kyl5mZYfCo8KkPIvZTyTxn/PtVi8spryxiks7ryLmIsxVVA3Y67hjDYGSc+mPSorSWJWxPcRIm4qGdQB3OD/AJzTWvopbwQW93DIQCCyY5POMf8A1qqDa95K5tTTXvWLTqiyyQs+4pIVDhyVznqM5AGO/wD9ep7Rzb7s4ERGWw20L0IAHfjp/MVDKnlymLAzKhMjM2fr1yB06e9TzkW6hd0beZnHlRgEE+hGDg46ChOwutzoLea2VklM5OYWckgFQ2/0OSBjg9M59qWO6j1IL8zLGJhgsSXLY4PXPI7Y9+SKxbe2eGBoHeRTJhkdGOY+OOOuD8v/AOvBrQWUqwXfslUqF4ByM9ScYxz3z36V0QqX0kXuXBatBFKsc5RdyKYGTzASTgZPc45ByfbPQFsrzJHHDIdzMqqIjtbgEjq2DwR7/hg0pKSwRorRb2YhURQEcHGM+nCgc9R1qeGa2m2xPmCaPc5iaQuMjOc8k9c9eoye2a1GUJEmjkWIMqzPIxYyrhwuM8/Uj+o9KazwWsc0a4VgjFg2EGO4OSe2QQNxytS6hJHpt5HI8Jldbj9yn3txbnq3pjjjkjHGcVm3WqrcrIY45I3DFRKwAcnHGNpHt19z15GcbJP1BmLe28kkjXCieJYm2OrscDr0XAwep/Gq99q+k2dmjF5S7OqkQdGTn5y3bHpjp9TRfSXEsEunyO6RA5xuJZTyB0IGc9R7Vz1toN5eXTIbhJLWCTEtwQ2bnnOCPz3ZPt6GsIOn7zkbQjTlHme5pX1403zxbwZf4ic7VKkbu3LD24H1qvNavsh3weYX+VGIYZx1AAAyckfmOtXI/s5MHmXtuVcZeXKsGP4tjjpgYGOKuJdWMsksMhjE2Rhlw67COcbSenp/9esUu7OeSuytbaTLcOI2CQqMksTnCDr0Ge2eecY+tc5q08lnqLRW926yI5DRKpUBBncuTg5I7Efic1vG+SKRsEsUX928EZPzcY+9g4xu7ZGAawtYa3vZwzLLLOypvczYVsAZ3KADnOOQ3bnJ6awdNO8kXScYayILm6NygkYysJEV1DHJwRwM/wCePpUcUamN5jL5aFiqswwrAHB6c5GRwATz7VLJJc28SFbWOKJ18pDsyGCjHylifzFRpEl0SSipKRyegP1HY/578c+hzu1ywl+LdFEEO5s5EroCSAQRgHgcg+uc9uhswRLIwk38jGS59O35DFKtjDEAyqWAPzpnOemevPY/Srkdqvn+WWVmJG1AM8cAkYPXvzjpT5WItadK5YwMwkXBXKKGK5wOg9yBXdaTZrBaQo6lJXxIXB+ZB0A7cjJ968wkdoZWeK4WGVOVMZJY9MjgZB+uB1rvvCOoy6lpJaY75IcgsqnJXjGfftzz0J9T0YaUeez3N6Frm6ZAyhhEsiEnGDjGQcZx34z/AJNQSZCEFUZTknbyAPT8Ooq1iQPvVQo3ZOcf5/yarbsyjDAlT82H6Dk59/0/GvSOwnQqSoXr1GenQ8/Qf57UhIKY27SeoYZC5wOh5POafbqWQZV8su0kAjJ7cUqKQWCxjHIBGevOelIBwGWBwzcfKWye3H9KUeZ5igquMnBznIzj3puPm2MGZiQTzz6ZyB6f0qRRgKrg85IOMcf5/wA80Ach4x8QS2UY0uwlC3ci/O6dY4z79Axz16genBrgYp5UAhjAWMcbV+7j1x9au6gRdapNcztgzOXwDuCD+Fc+w4HtjpTRDapKA04wvPyo/t14FebUq88jgqzcmSC/8obY0Qpg4Y5JcEcdDjg5P9fSQamhtpcRky8BAQSMY5Jz+FU54AXDxOGjCj7wKZJ7YNQvG4lKYfaBghjk59f5Vk3poZaoZqV5NILa5lG6CMkNjsTjB45/yK0Pt1i0RnjbAhXK/MzbMZxjnj+mPzbbwJICkm0xsNpVhx71YTRLSPUMwtLJIn+qDNjac/LgcEkDHXJ4zWtKqowszuo4iMadpHSzXf71GaAxF1G9MbOSM89wevbv6UPeh5Y5BAkj7dv3ewwcgZ4yT/470rHgBEyL5jEZ4XYck8nqO3A59xV+Dy4IkeWeLbIpOBuBV85xnBGDz9OcjjBIu5y3u9Des4CXkldwFjj8zOPlBzwfpjPIP6DNTWVxLMpuDM6zB2ZNoxgY+Ujg9j6Hgc9eMOO6FzBH5hIG4IVRxGmAwxg4OOCe/wCFadveRoXxGRGp3NkE5AHJU5Uc8H8jjpW+klZlJ2Zp2YWOWSSbaHldnJkJUM45A4zjAJOMjnuRmn6Y0f27MchPmpypIIOCS2cEe5Ht71lw3Ecvllp/3jRqnzJlZCB2zjHO3jAGemMDM9jqEdvG7ARtE6FSWbcce4Xqucc9fUjuKfK7S2NFrtuJ4oDJdxrH5cSRsjK6lVHRs9AcE4P4Y+lN1R/IsriKUiZ1iDl1O5N2NuSe/cAZ4OO/3nX7Ldw20l5LiBGjaYySBd4AdiSewJzgnPHYdKxb/UbdWZjvS3cbFjAbdKCCD8vGE56nDE+nOc/aKN/Mbj1ZlXHlzRPPdkrEZSJdhVTMwA+SMDp7vwAOBkniO9tXKATyRKIVURRQnMcSkbio9+mcZ564xk1XllubwzzHaVAEfy4AUcqB6DGOlaD4mt9r7BIcMD2bJbcMgduOD2IrJK+5i53VlsULy0eS33/KSAQDuXP485xwf0/GpbRtG7OhjBBxiVwDgex/D/6+K6JFEhFu48zjhI1LnrkgYPX5ehz0rM1B7a2uZ0lSZbkAn512ktjoQO55yB0yM8c1nKm27RCMJSdojHthKjsJlZEUyyMDjdjsGwTyDxkAZNZz3dmlt+9th9oBJTYQoPJ4IHp7eoHGKpW+rNc3JguE8iPaSrKueRwAR2HPU+/rSraYdgQ27OVIHX3/AP1USTi7M1qwlTSI4RvO3GO+W96sYXaUZdm4cgLnPcfTkCmMwJKRoCMKA4Y8cc49+Pf/AA0owgtZJ7jDrGAQUXB5J46AHkgdeMemKlpvRHMotuyKsAubZSYJNq5yehBPP+ePQVpb7q7CNGUSEkKIUIGTjnrzz369R61NpNzZSrEojmSSQkqrYw3Ge/HRs4PNW31FNPuZWDMJJANypzz3JzjqD371fI46T0NJQlF2ZWtNEkmmjaK3Zi2MRkYB4GMk/r/+qu/0nTV0qxS1UHzCS0mDgMe5Hf8Aw4+tUNA1aw1MiG2Z/tEPLQynGAcAsgJPGQAT1/A5O+hVgUkAVuoUDv7+3P8A+rmu6hSiveR00oKKuV5QNrjq5O3BOT09+e1MIV2BdgFCghXJwfcen/1vbmwI41baQ2VHGD3/ABpvDiQfxYBXjnnqPb1rqNiQjaMIzHrk9B16H1/rSfMo3bWz0XcDzxgdfXNS7EhDAyMGBChMkEfj7YqFiW4c9CCAWwB2+v0pAPYkoSABwedw574+n+B9qijBbYJGyjfKGK5zj09/8Ke7bY/uNuz1BAwfp/n9KEIQDJyGwMhsNwP/AKw/w5oA5jxL4fjlla8gCEbv3oGQQc/e9OcjPX19a5c6QsMbsxHm/wACknkcZwAD656V6kqSmQuH+dW+4c5+nHb/ABrndW8OmeY3NnI3nONhtt3CDnJUY9wefcelcVTDJz5unYhUoOVzze61V4blYZY4/su7Ckkb156nnBB4HH6dKX/S2nLBmA6KuchB6AHNLrjQtYmNEEk7sq793LDGRj1z6H0FbdnB5MEUcrfvGRVZgNwLADPX/PPbNY14JNOKtcnE01FXRXjE1tGoaBJG27s5wBzx7HvnHHFaLqjNGZU8ln5CMATj37Dp3x/LEcf7qfzZNxV8MVT0PO3PToOf/r1Yubhp48v5ZQNg72HAx9Mkcn9etCikjhQph83zSkpZWORllI+vp26VVfYlwMyxF1znzeAcDsD1OAQPp6kVXdpL25YL8kCMHWMj7xx1wOpOPoPX1sPbA27KHZZFC4gU/Ng7R0yP8jqOKNR3RVR98jqsgQq2IwXweehPbGPp179KY1/JAHyoUlgQM4PoSPfp69T36TzMxuzDG7y7UCxlZCqn1xnOc5HTjsOtMglaOIzq++4Yssa91yAM9eMZPbr684zk5JbjQ8XE0bfvt6RL8ypPL5eAD1CnnnB6K3Iqxb6uYVKT3LTMVHl+RHtCHB6O3P8AF/dA+tYjITKX5cuuS7NuI9SfX/8AXXTeHPC8lzLHeX67LQjKRn+Ppkkf3c9AeuPziLqTfLE0hdvRGjBBeXGhHUBbsEUlkG4MCoON5AAHr27+4rEZjdMxVjMxV3bzSWAYjP3h0OAOx7d69KVl8pIypUKNg6gcAZ71h3ug2sCzzwRhXxl4xwAe5A/Pj2reWDcdYs6ql7aI4G53AlmjOQQNwUbSMDuO/PfH61JDFKbEyRA7twHyHJGc4/Pkfh7VJHcmO9G5QSDgegyR19R1rK128e1vGQhFKn5ZFUZMeAAeme3r1z+CpwlJ2uctOmqj00NaOL9ypAVhGFO8YGAT0+vvz09KzNetpvtqPapI5bAkKgMEC5zgj6jjvioYLmW4tYtsRzsPmFmbk9C2M4HAH6VcW/aRJILsyoygKkjAZBHGGGF4xu7Z6VCm4SujSlKNNu5j6fp0sKvc3CYdlCeXk/LznkepwPp9el4+am/Y67ljJVg2NpHPHT6elT3Uqpg+W2/eSyYwFIHQHJz1H4VDNcJJCyxW3luWxkvn5cegAGKmTcpc0jKrUc3qR6dBumQBQvYvwAB71ofZFmiuI5ULowwdpwFI+6fwOOvX8az1vbmJwRGjPtyQ2Tg898++fr+lhdWlCDMMJJBwNhGG5xyW6cDJ470npsTF2d7la108adMLiJpWkYYUseQO44459T/jTZHeaUscqZD91f5U2+u7q7GZXQEYyoX0/P0p8F2HcH7LGUUciFmB7DPOfUduaJNyerHOTk7tklpdS2N5HcI37+Jw0Q2k7uCMH2xx68/iPVrW9tdRtIbiDLwyJkEYBBPJzgkZ7fga8i3yEIBHkBjuj9PQ/wA/8mvR/BkUkOivbs0gQzF4WYYO0gE5B+7g4PBI5P1PThZtS5O5rQk72OhJJkypXPAwRjPbr/nP400mSTaGVdv8QBxz+J+lPGNykOQWGckA7gPX8KacrGv93cT8uTjj/wCv+tekdRIQNowilevrn/I7e9PRhnzcDk5IVuCf60m0v8zD5sgEhsj1/wAaa21n6AhTt3AnP0zQAixJ0Ksdp6Z29O3v3p3OVLtksDwOQPz+n6UqruXngjvt56fypwwUPy5yeMH/AD6gf/rpADKrISxwvYHqT7fhz+FOGFtwC2ASCc4/Ln8T2pnKRk4KlTyMDPTg5x9f84pEMcig7lBBPIGT1BzQxHlSWtrZXIWCFdygdsnPrz3wamjkd7sKTudSSvJ/P/PpWhd2FxptxsmgAZuhJyGPqD+RPTt0qtaW4a+jmkd0VQQBtGG6c8defU15UYNvXc4ZylJ2kOu54rba4/eSg7THk4/E9j2/zmqjrdX8UbSFgiY2qqkIOME8/r9KdDAlvcmGcFkVsHZwcex9eff+Yq6HWNZEAAlWNkzs+7weuRnPJH5dMCtLdzK5HbxyRMWRXQSABlJGWAwT39Rx+FVrqQySu7bmUqoyrE8Y5/TjjtUixOY1YtuUjnPOOcf5+op12sYhEkxAQsoVVAVmHt+Hr/WpewbmYkh3kEsscYLN82SR/LPOB9fxpBL5zo8mQx42jO0AEYA/xqeOJnE2IyjP8qKevHb0J/z3q/pmny3MsQSOEs7gCRwOABySOhHHP4etYWbdhrsaHh3RV1G8S4uIcxQ4AB43sMdQew4HFdz8hKgnCn7pBx/9cZ59KhtoUs7IQQBlx3Y5PPf0/KpldVUO6rHnpg4PrgDOcV6lGkqcfM9CnDlQ/YsfPmOwTkc7eOuOTn19j+tJOUZTtDBgMlzg4Pr/AJ+tK2VkL7sgfKpHYFvy7dfpTV3B+RtGfmCkgZ7Zx9f89K3LPPfFWlSWepjyof3MhJjO3A4xlQD6E/qKzbiFbjT8ywxkxbVJZAxA5x+R/wA8V6DrunrfabMGT94qmWIKNzbh22g85GR+PtXFQ21xL5JjfcZHUeUgzwfXj1wOPfFebVpuE9Opxzi4yujLtyi5jGUABUAjAH+cYx2o+zeYSZZJGYcEhs7gPUk9Bj9KsyWbQzYVwF5xI3TB4PWkBjcrGrh9pwCF64J45561ikczb2ZAY1MhXy3XC7eDnceg+X/PSgWy/fbGc5Vc5OR/+v8AH8K2IYYYLQNKrs45ROmT1wDj2z78c9RVS8tJnVbjyWW34UmLIUjGePw7dvzxpy6FNdTOMGVTy48nliVDEkcHjHbg9aZLAfLUOoIXgAEcnGfxP/1uOlaMiQx22cKDn5QSME8YIGPb9fpUsNp50aEje5xuzyQSeowcdAOfp9aXIKxgy2pkkUR5KnPzkYIPXjOB/wDro+yMmPMx82D8oGcf/qrYvbRLQKY0USyAENjBx+XOM1Y0u1dfEEM7QhkDndFj5VOcZB5JxnOfpUqnd2NFFN2JvD3hWSeZbm+jdLdeqH5WY9efQcEf5zXd+UscCiLKxphVUICo4HQdOmOR/SpccF2WQAYAc/TOPzoEO1k3AjjGGOcf1/8A1ewr06VKNNaHbCCgrIjXgK/y8EkAnp789efp+lPAjG4YOcjHH3eevX1qRguCEU55BAU4HTkepxSlVCEHGc5J+gOf61qUMKFgpyp652inIXUqCEbPY9+KB+72jcVO0jPfrx/L9acWGP4gy9P9n3pDECAMByO3zdv/AK9DELzENxyPlI+mCTn/ADihlBABByTwO2eg5/yKCPnOze3ICrnljx9fagBNoKoHIPOSMd+3X8aWUFJFDdhtzgjjtx+tLgeXvx1XkE5JJOM/hijBkyeTkDPB4+lICvMsdxC0MsKtGxA8twDkDnr1rLuPD8KELDOyKuSEY7lDH8iOnv0reUcLhcjqBj8KjVSAMjABwOOfp/P2pOEZbkyhGW555rVkLG9iikeNneMMCpJBGeOfwNV4ImkQIHHJyEXqR/U9xXS+KdJkvGtb2EM8obymWMZJJPygAe5PvyKw3GbfMKqTHgs2Tk4zwO/Qda4JrlkzhqQ5ZNDvMhtJyEkAkUbmRAck9snt/njHFZMqTXMrSyMOOFwcKnsOw6f/AK6vWlrhkkwAp5bP1/PBH+cVehsTOkscIkG5vuc54z26d/XvWb94izZn2sbRRueZCvJRTjIAyeecdD/np0fhrTCLf7XJlycIoIyOck8kYGDg/jWMIJLaWW3ceWwIViTjj/A5H4V2llbiK0QDacr8jY6+mfyB9a0oRvP0NaMby16FtFEWS4wqkjBbqcY/z+NOw2/JViX6ktk+ppSCnLAc5IP6ZqRGAYEgDg546H3z+Feidowxsg2bAGyQxBJ5/wAOvNOXzFXy2Cbc9QcnA9u3f/OMTEqilgfTcMYyM/8A16iZU8wRZzgY3dv/ANVADGYIuCTxnoc985x3/wDr1y9xZsmu3DyWzCMBWCA7FKnbljwcgnPXpnPNdcZGL/N/eJ64IA/SojErqXVQCARll5xwMf571nUhzqwpJvY8x1V1iu57URSBHYMIwPmXPO78c9Pf1FRW+y1mV2/iB2qwGCDwCCfqP89N3xBpYTxCLgRqqXO0IACQMYXbj2469fzxWhh+3XDRQwr5UZ3Z6P3/AK4HPtXA6bUmcM43kx8tuslvHIcLHgq3zA7Dngn6+v09qs3cpjsWkClkVSf3bHAHcEdAen/16jjFyZpo1Gxlba6DkEdj6Yz398+lS3OkXV1FKluWn2g5U4Gemevsf061rrbQaT6HN28RnjWQvmVOoAyR0x2xjr0rRluBbAIkZcuN4Z8qFHbqfp/L2oTRtVtN0TWs2Dg/KN4/MdDkD8K1EsLhgY3tXJyRl4WB45znH/6/wzUxi7CUX2I7TRk1SWPzJWidANjIqkYz75I//Vx3ro7bSbWxthCiK5yGDSYcjp0OPYVFptlJZOD85GOGbhsdxjOMc9+6jpznTmCiNChbcWz8pzkZz/n6V1UoK17HVTgkrtCDYPLGGJccAMCc+nsP8KeyjbucFSD1XJPGf8fShUIIQjknJUMcg57gd+T/AJ5pioqpgFTuH3vfpxitzUeyHKhCFGcBsc/jUYcxDqXBJwCvbGN2eg708El3JYqxJbk5J/HGfXmmlthz3z365/z/ADoAeoDKAHBAY5JHp+H1pW4UvkLu4yOSB6UfxbjgDuOev4de9NZMqBhd38X+FIAySC4RQfQHH61Ju2nPIPY54zn1/Omxj5WLYAxx35/GnBTje2TjjBHagBh2qhCksAeSB0FPjCLnIHX1yR1poARwOCc/w9OlSpGGUBVAUnIxznjH9KBkbBRkbz8xO0dD/j60qg55ZST0x6f19aiiRUH7wZB4JAqeRgoXARFI/wAn/P8A+oAaTERhkUqQVKnGMHr+HAqtFpWnRSbntIsEfdKArn6GrO1WJdlAkxgY/X6fSlKkxgOMr0O44z9RScU90JpPcrf2fZNIWWytm44xGMAf5H61ZjhhihEUS7AemMBQT/kfl3p5dSvzbsdOSAPrRuKuDnPIJ9j/AJ/lQopbBZFW4sop4xvijJGBudc4Gef8Pr+VSqY/MTcMkHqGwQacX6blXaehzg9OlR7Ay4IBHAzjj3560WVxkn7spsON5HBbueff/PNLvEhVQrbgOSf8+lLKzhADjHBy3pTXDrg8Y6YAHQdB/wDrpgSD75+U5AGcjP8Akf40wbpGDn5Cwx1Pt/X+dSK+xRluOgGMDAPfNIpZgFPLAZO3n0xnn0zQIiUZjPykL16gZ/zx/wDqpRySudo6AqB1P/66lClXDFSxzvOG4OajIK7h5bds54/+vQBBqGnQ3iNHIgdQcoVIJUjuDjIPf8fc1zs+kXWnyuYY/OTdllXkg45yPXnt9eOK6wZYnACk4wOwqPBXJDDIOMZzke3HtUygpakSgpbnOzLE0hMheGXkHzFwc+/X/OK0tNtGjXzW2h5CCoEZyqgZ+oGe30q/LGXUh1UqR91xkn1z607g/vXLHk5z2/DP0FRGnZ3FGmk7iHGQhyxztP1PfJ+lIse9izDaOm0jjr3Ipu0soQDOOAQRxznqKlbDINhUHPJJIGDjjHvWxoRSbDGRwMcZ4HalcsFJw2F9fXp1x+FJkLwSABzhenXPbp1pqbnkYIGPHQ9D/wDW6e/WgBy7i3y8H05GB09aYPMJ6ggAAKf0BpwCNgNk8ewzSEh0BAO49ye/Q/j/APWoASMlhuY4OQdrDr/n/Ps1Vlb5QXwDkAZ5OOnFK/mfMjkEjHzZJz6jFKXOCHYrjtyR+vGKAP/Z",
  "imageHeight": 256,
  "imageWidth": 256
}
