# Supplementary material for: Deep-broad learning network model for precision identification and diagnosis of grape leaf diseases
Source: Front Plant Sci. 2025 Sep 10;16:1611301. doi: 10.3389/fpls.2025.1611301 (PMC12461735; doi:10.3389/fpls.2025.1611301)
Supplement: Supplementary file 1 [file DataSheet1.zip › B_r00022.json]

{
  "version": "5.4.1",
  "flags": {},
  "shapes": [
    {
      "label": "leaf",
      "points": [
        [
          127.12280701754385,
          196.12865497076024
        ],
        [
          128.29239766081872,
          198.76023391812865
        ],
        [
          143.78947368421052,
          206.36257309941521
        ],
        [
          151.39181286549706,
          211.33333333333334
        ],
        [
          158.70175438596493,
          219.52046783625732
        ],
        [
          162.79532163742687,
          223.3216374269006
        ],
        [
          170.10526315789474,
          220.98245614035088
        ],
        [
          184.140350877193,
          221.2748538011696
        ],
        [
          192.6198830409357,
          216.88888888888889
        ],
        [
          198.17543859649123,
          213.38011695906434
        ],
        [
          212.79532163742687,
          207.82456140350877
        ],
        [
          222.15204678362574,
          200.22222222222223
        ],
        [
          232.3859649122807,
          191.45029239766083
        ],
        [
          233.26315789473682,
          187.94152046783626
        ],
        [
          223.6140350877193,
          183.26315789473685
        ],
        [
          230.63157894736844,
          180.92397660818713
        ],
        [
          234.4327485380117,
          175.66081871345028
        ],
        [
          234.4327485380117,
          171.5672514619883
        ],
        [
          229.75438596491227,
          166.01169590643275
        ],
        [
          241.15789473684208,
          152.26900584795322
        ],
        [
          241.74269005847952,
          147.8830409356725
        ],
        [
          239.69590643274853,
          146.71345029239765
        ],
        [
          236.18713450292398,
          146.71345029239765
        ],
        [
          233.84795321637426,
          146.71345029239765
        ],
        [
          238.5263157894737,
          139.98830409356725
        ],
        [
          244.95906432748535,
          127.70760233918129
        ],
        [
          246.71345029239762,
          123.90643274853801
        ],
        [
          243.78947368421052,
          123.90643274853801
        ],
        [
          244.95906432748535,
          118.64327485380117
        ],
        [
          241.74269005847952,
          112.50292397660819
        ],
        [
          240.28070175438597,
          104.0233918128655
        ],
        [
          244.08187134502924,
          96.12865497076024
        ],
        [
          244.37426900584796,
          91.45029239766082
        ],
        [
          242.03508771929825,
          91.15789473684211
        ],
        [
          235.30994152046782,
          92.03508771929825
        ],
        [
          221.27485380116957,
          100.22222222222223
        ],
        [
          211.91812865497076,
          104.3157894736842
        ],
        [
          212.21052631578948,
          97.00584795321637
        ],
        [
          206.65497076023394,
          96.71345029239767
        ],
        [
          201.68421052631578,
          97.00584795321637
        ],
        [
          196.71345029239762,
          98.46783625730994
        ],
        [
          201.9766081871345,
          85.60233918128655
        ],
        [
          201.9766081871345,
          79.75438596491227
        ],
        [
          198.17543859649123,
          78.87719298245614
        ],
        [
          186.18713450292398,
          80.046783625731
        ],
        [
          182.093567251462,
          80.3391812865497
        ],
        [
          171.27485380116957,
          48.46783625730994
        ],
        [
          158.4093567251462,
          51.39181286549707
        ],
        [
          149.34502923976606,
          47.005847953216374
        ],
        [
          134.4327485380117,
          32.3859649122807
        ],
        [
          131.21637426900583,
          22.444444444444443
        ],
        [
          124.78362573099416,
          10.163742690058477
        ],
        [
          121.27485380116958,
          7.239766081871342
        ],
        [
          115.42690058479532,
          26.53801169590643
        ],
        [
          102.56140350877193,
          61.04093567251462
        ],
        [
          96.71345029239767,
          61.333333333333336
        ],
        [
          90.8654970760234,
          61.62573099415204
        ],
        [
          90.57309941520468,
          67.76608187134502
        ],
        [
          87.64912280701755,
          81.50877192982456
        ],
        [
          85.60233918128655,
          84.72514619883042
        ],
        [
          78.00000000000001,
          82.3859649122807
        ],
        [
          72.44444444444444,
          80.92397660818713
        ],
        [
          69.52046783625731,
          84.14035087719299
        ],
        [
          66.30409356725146,
          86.18713450292398
        ],
        [
          66.30409356725146,
          95.25146198830409
        ],
        [
          49.92982456140352,
          91.74269005847954
        ],
        [
          40.8654970760234,
          86.18713450292398
        ],
        [
          27.122807017543863,
          77.12280701754386
        ],
        [
          23.90643274853801,
          84.4327485380117
        ],
        [
          25.660818713450297,
          94.08187134502924
        ],
        [
          24.783625730994146,
          104.0233918128655
        ],
        [
          8.994152046783626,
          104.0233918128655
        ],
        [
          16.01169590643275,
          117.18128654970761
        ],
        [
          15.134502923976612,
          124.49122807017544
        ],
        [
          3.4385964912280684,
          119.81286549707602
        ],
        [
          13.380116959064324,
          139.98830409356725
        ],
        [
          6.94736842105263,
          144.66666666666666
        ],
        [
          18.93567251461988,
          158.4093567251462
        ],
        [
          0.5146198830409361,
          169.81286549707602
        ],
        [
          11.333333333333329,
          184.4327485380117
        ],
        [
          8.116959064327489,
          192.91228070175438
        ],
        [
          18.643274853801174,
          199.05263157894737
        ],
        [
          8.701754385964918,
          212.5029239766082
        ],
        [
          21.567251461988306,
          217.1812865497076
        ],
        [
          33.55555555555556,
          221.2748538011696
        ],
        [
          25.660818713450297,
          230.92397660818713
        ],
        [
          26.83040935672514,
          238.5263157894737
        ],
        [
          61.91812865497077,
          237.94152046783626
        ],
        [
          67.1812865497076,
          245.54385964912282
        ],
        [
          86.18713450292397,
          228.58479532163744
        ],
        [
          94.08187134502923,
          219.2280701754386
        ],
        [
          102.85380116959065,
          209.57894736842107
        ],
        [
          120.39766081871345,
          202.26900584795322
        ]
      ],
      "group_id": null,
      "description": "",
      "shape_type": "polygon",
      "flags": {},
      "mask": null
    },
    {
      "label": "Black_rot",
      "points": [
        [
          91.28491620111731,
          73.63128491620111
        ],
        [
          94.86033519553071,
          73.63128491620111
        ],
        [
          96.42458100558657,
          75.75418994413407
        ],
        [
          95.64245810055864,
          78.43575418994412
        ],
        [
          92.4022346368715,
          80.11173184357541
        ],
        [
          90.61452513966479,
          79.99999999999999
        ],
        [
          89.16201117318435,
          76.20111731843575
        ]
      ],
      "group_id": null,
      "description": "",
      "shape_type": "polygon",
      "flags": {},
      "mask": null
    },
    {
      "label": "Black_rot",
      "points": [
        [
          111.8435754189944,
          99.5530726256983
        ],
        [
          112.73743016759775,
          103.12849162011172
        ],
        [
          114.52513966480446,
          106.25698324022345
        ],
        [
          117.87709497206703,
          107.48603351955306
        ],
        [
          120.78212290502792,
          106.14525139664804
        ],
        [
          120.22346368715083,
          102.90502793296088
        ],
        [
          119.10614525139664,
          100.44692737430167
        ],
        [
          115.75418994413407,
          99.21787709497205
        ]
      ],
      "group_id": null,
      "description": "",
      "shape_type": "polygon",
      "flags": {},
      "mask": null
    },
    {
      "label": "Black_rot",
      "points": [
        [
          151.2849162011173,
          113.18435754189943
        ],
        [
          154.52513966480444,
          111.17318435754188
        ],
        [
          159.5530726256983,
          110.94972067039105
        ],
        [
          163.24022346368713,
          111.62011173184356
        ],
        [
          164.35754189944132,
          116.31284916201116
        ],
        [
          164.91620111731842,
          119.21787709497205
        ],
        [
          163.0167597765363,
          122.12290502793294
        ],
        [
          157.0949720670391,
          124.58100558659217
        ],
        [
          153.29608938547483,
          124.2458100558659
        ],
        [
          150.83798882681563,
          123.0167597765363
        ],
        [
          149.60893854748602,
          120.55865921787708
        ],
        [
          149.38547486033517,
          118.65921787709496
        ],
        [
          150.27932960893853,
          115.30726256983239
        ]
      ],
      "group_id": null,
      "description": "",
      "shape_type": "polygon",
      "flags": {},
      "mask": null
    },
    {
      "label": "Black_rot",
      "points": [
        [
          103.12849162011172,
          113.18435754189943
        ],
        [
          105.69832402234636,
          119.5530726256983
        ],
        [
          107.15083798882681,
          125.3631284916201
        ],
        [
          108.268156424581,
          130.94972067039106
        ],
        [
          107.7094972067039,
          134.30167597765362
        ],
        [
          101.00558659217876,
          135.08379888268155
        ],
        [
          98.54748603351955,
          133.29608938547486
        ],
        [
          94.07821229050278,
          130.16759776536313
        ],
        [
          90.16759776536311,
          128.04469273743015
        ],
        [
          88.15642458100558,
          126.81564245810054
        ],
        [
          88.82681564245809,
          124.35754189944133
        ],
        [
          92.29050279329608,
          121.78770949720669
        ],
        [
          93.74301675977652,
          118.99441340782121
        ],
        [
          94.1899441340782,
          115.64245810055864
        ],
        [
          97.31843575418993,
          117.54189944134077
        ],
        [
          101.45251396648044,
          115.86592178770948
        ]
      ],
      "group_id": null,
      "description": "",
      "shape_type": "polygon",
      "flags": {},
      "mask": null
    },
    {
      "label": "Black_rot",
      "points": [
        [
          40.44692737430167,
          110.94972067039105
        ],
        [
          50.72625698324022,
          111.95530726256982
        ],
        [
          53.07262569832402,
          113.29608938547484
        ],
        [
          54.972067039106136,
          117.31843575418993
        ],
        [
          53.18435754189944,
          121.11731843575417
        ],
        [
          48.715083798882674,
          123.35195530726256
        ],
        [
          43.687150837988824,
          123.35195530726256
        ],
        [
          39.77653631284916,
          121.45251396648044
        ],
        [
          38.212290502793294,
          118.65921787709496
        ],
        [
          38.100558659217874,
          114.7486033519553
        ]
      ],
      "group_id": null,
      "description": "",
      "shape_type": "polygon",
      "flags": {},
      "mask": null
    },
    {
      "label": "Black_rot",
      "points": [
        [
          49.162011173184354,
          105.81005586592177
        ],
        [
          50.94972067039105,
          109.38547486033518
        ],
        [
          52.9608938547486,
          111.06145251396647
        ],
        [
          57.318435754189935,
          111.73184357541898
        ],
        [
          60.782122905027926,
          108.71508379888267
        ],
        [
          59.10614525139664,
          105.69832402234636
        ],
        [
          55.642458100558656,
          104.13407821229049
        ],
        [
          51.28491620111731,
          104.02234636871508
        ]
      ],
      "group_id": null,
      "description": "",
      "shape_type": "polygon",
      "flags": {},
      "mask": null
    },
    {
      "label": "Black_rot",
      "points": [
        [
          29.72067039106145,
          198.54748603351953
        ],
        [
          34.86033519553072,
          199.1061452513966
        ],
        [
          38.212290502793294,
          197.2067039106145
        ],
        [
          41.117318435754186,
          194.97206703910612
        ],
        [
          39.32960893854748,
          192.4022346368715
        ],
        [
          36.08938547486033,
          190.1675977653631
        ],
        [
          33.40782122905028,
          190.0558659217877
        ],
        [
          31.396648044692732,
          191.8435754189944
        ],
        [
          30.94972067039106,
          195.08379888268155
        ]
      ],
      "group_id": null,
      "description": "",
      "shape_type": "polygon",
      "flags": {},
      "mask": null
    },
    {
      "label": "Black_rot",
      "points": [
        [
          41.67597765363128,
          206.81564245810054
        ],
        [
          44.58100558659218,
          210.27932960893853
        ],
        [
          46.592178770949715,
          213.7430167597765
        ],
        [
          44.91620111731843,
          218.32402234636868
        ],
        [
          36.75977653631284,
          220.33519553072622
        ],
        [
          34.30167597765363,
          220.1117318435754
        ],
        [
          33.85474860335195,
          215.5307262569832
        ],
        [
          34.63687150837988,
          211.8435754189944
        ],
        [
          37.877094972067034,
          208.60335195530723
        ]
      ],
      "group_id": null,
      "description": "",
      "shape_type": "polygon",
      "flags": {},
      "mask": null
    },
    {
      "label": "Black_rot",
      "points": [
        [
          96.87150837988825,
          182.12290502793294
        ],
        [
          97.76536312849161,
          186.92737430167597
        ],
        [
          101.2290502793296,
          189.4972067039106
        ],
        [
          107.93296089385474,
          191.8435754189944
        ],
        [
          112.17877094972066,
          191.28491620111728
        ],
        [
          114.52513966480446,
          188.71508379888266
        ],
        [
          111.8435754189944,
          183.24022346368713
        ],
        [
          106.92737430167597,
          177.7653631284916
        ],
        [
          104.02234636871508,
          175.9776536312849
        ],
        [
          98.8826815642458,
          176.536312849162
        ],
        [
          95.41899441340782,
          179.21787709497204
        ]
      ],
      "group_id": null,
      "description": "",
      "shape_type": "polygon",
      "flags": {},
      "mask": null
    },
    {
      "label": "Black_rot",
      "points": [
        [
          216.98324022346367,
          134.86033519553072
        ],
        [
          219.77653631284915,
          131.8435754189944
        ],
        [
          222.79329608938545,
          130.83798882681563
        ],
        [
          226.145251396648,
          130.83798882681563
        ],
        [
          228.8268156424581,
          132.96089385474858
        ],
        [
          225.92178770949718,
          137.7653631284916
        ],
        [
          223.01675977653628,
          141.00558659217876
        ],
        [
          220.67039106145248,
          141.22905027932958
        ],
        [
          218.10055865921785,
          140.44692737430165
        ],
        [
          217.54189944134075,
          138.10055865921785
        ]
      ],
      "group_id": null,
      "description": "",
      "shape_type": "polygon",
      "flags": {},
      "mask": null
    },
    {
      "label": "Black_rot",
      "points": [
        [
          185.25139664804468,
          160.22346368715083
        ],
        [
          188.04469273743015,
          161.7877094972067
        ],
        [
          191.50837988826814,
          162.12290502793294
        ],
        [
          194.07821229050276,
          159.66480446927372
        ],
        [
          194.1899441340782,
          156.75977653631284
        ],
        [
          190.27932960893853,
          154.07821229050276
        ],
        [
          185.3631284916201,
          153.96648044692736
        ],
        [
          183.1284916201117,
          157.31843575418992
        ]
      ],
      "group_id": null,
      "description": "",
      "shape_type": "polygon",
      "flags": {},
      "mask": null
    },
    {
      "label": "Black_rot",
      "points": [
        [
          153.6,
          127.2
        ],
        [
          156.7,
          128.3
        ],
        [
          157.5,
          129.6
        ],
        [
          157.6,
          131.8
        ],
        [
          154.3,
          134.0
        ],
        [
          151.5,
          133.9
        ],
        [
          151.7,
          131.3
        ],
        [
          152.1,
          129.1
        ]
      ],
      "group_id": null,
      "description": "",
      "shape_type": "polygon",
      "flags": {},
      "mask": null
    },
    {
      "label": "Black_rot",
      "points": [
        [
          224.65608465608463,
          192.80423280423278
        ],
        [
          220.3174603174603,
          192.80423280423278
        ],
        [
          215.55555555555554,
          196.40211640211638
        ],
        [
          214.9206349206349,
          199.78835978835977
        ],
        [
          217.46031746031744,
          201.48148148148147
        ],
        [
          222.64550264550263,
          198.9417989417989
        ],
        [
          225.6084656084656,
          195.55555555555554
        ]
      ],
      "group_id": null,
      "description": "",
      "shape_type": "polygon",
      "flags": {},
      "mask": null
    },
    {
      "label": "Black_rot",
      "points": [
        [
          123.42429284525791,
          75.50415973377703
        ],
        [
          127.25124792013311,
          77.83361064891847
        ],
        [
          132.40931780366057,
          75.33777038269551
        ],
        [
          131.74376039933443,
          73.34109816971714
        ],
        [
          127.7504159733777,
          73.00831946755407
        ],
        [
          124.25623960066555,
          73.00831946755407
        ]
      ],
      "group_id": null,
      "description": "",
      "shape_type": "polygon",
      "flags": {},
      "mask": null
    },
    {
      "label": "Black_rot",
      "points": [
        [
          81.99334442595674,
          104.95507487520798
        ],
        [
          85.48752079866888,
          105.45424292845257
        ],
        [
          89.64725457570715,
          102.95840266222962
        ],
        [
          88.3161397670549,
          100.79534109816971
        ],
        [
          83.32445923460898,
          101.2945091514143
        ],
        [
          81.49417637271215,
          102.95840266222962
        ]
      ],
      "group_id": null,
      "description": "",
      "shape_type": "polygon",
      "flags": {},
      "mask": null
    },
    {
      "label": "Black_rot",
      "points": [
        [
          128.74875207986688,
          128.74875207986688
        ],
        [
          131.91014975041597,
          127.58402662229618
        ],
        [
          135.9034941763727,
          130.57903494176372
        ],
        [
          135.07154742096506,
          134.2396006655574
        ],
        [
          128.9151414309484,
          136.23627287853577
        ],
        [
          127.7504159733777,
          130.57903494176372
        ]
      ],
      "group_id": null,
      "description": "",
      "shape_type": "polygon",
      "flags": {},
      "mask": null
    },
    {
      "label": "Black_rot",
      "points": [
        [
          177.66722129783693,
          170.3460898502496
        ],
        [
          175.3377703826955,
          173.0083194675541
        ],
        [
          177.83361064891847,
          175.00499168053244
        ],
        [
          181.49417637271216,
          174.33943427620633
        ],
        [
          182.49251247920134,
          171.0116472545757
        ]
      ],
      "group_id": null,
      "description": "",
      "shape_type": "polygon",
      "flags": {},
      "mask": null
    },
    {
      "label": "Black_rot",
      "points": [
        [
          184.4891846921797,
          214.43926788685525
        ],
        [
          188.98169717138103,
          214.43926788685525
        ],
        [
          192.64226289517472,
          212.94176372712147
        ],
        [
          191.47753743760398,
          209.4475873544093
        ],
        [
          188.1497504159734,
          208.7820299500832
        ],
        [
          184.82196339434276,
          208.94841930116473
        ],
        [
          183.99001663893512,
          211.9434276206323
        ],
        [
          185.65391014975043,
          212.94176372712147
        ]
      ],
      "group_id": null,
      "description": "",
      "shape_type": "polygon",
      "flags": {},
      "mask": null
    }
  ],
  "imagePath": "..\\Grape\\train1\\B_r00022.JPG",
  "imageData": "/9j/4AAQSkZJRgABAQAAAQABAAD/2wBDAAgGBgcGBQgHBwcJCQgKDBQNDAsLDBkSEw8UHRofHh0aHBwgJC4nICIsIxwcKDcpLDAxNDQ0Hyc5PTgyPC4zNDL/2wBDAQgJCQwLDBgNDRgyIRwhMjIyMjIyMjIyMjIyMjIyMjIyMjIyMjIyMjIyMjIyMjIyMjIyMjIyMjIyMjIyMjIyMjL/wAARCAEAAQADASIAAhEBAxEB/8QAHwAAAQUBAQEBAQEAAAAAAAAAAAECAwQFBgcICQoL/8QAtRAAAgEDAwIEAwUFBAQAAAF9AQIDAAQRBRIhMUEGE1FhByJxFDKBkaEII0KxwRVS0fAkM2JyggkKFhcYGRolJicoKSo0NTY3ODk6Q0RFRkdISUpTVFVWV1hZWmNkZWZnaGlqc3R1dnd4eXqDhIWGh4iJipKTlJWWl5iZmqKjpKWmp6ipqrKztLW2t7i5usLDxMXGx8jJytLT1NXW19jZ2uHi4+Tl5ufo6erx8vP09fb3+Pn6/8QAHwEAAwEBAQEBAQEBAQAAAAAAAAECAwQFBgcICQoL/8QAtREAAgECBAQDBAcFBAQAAQJ3AAECAxEEBSExBhJBUQdhcRMiMoEIFEKRobHBCSMzUvAVYnLRChYkNOEl8RcYGRomJygpKjU2Nzg5OkNERUZHSElKU1RVVldYWVpjZGVmZ2hpanN0dXZ3eHl6goOEhYaHiImKkpOUlZaXmJmaoqOkpaanqKmqsrO0tba3uLm6wsPExcbHyMnK0tPU1dbX2Nna4uPk5ebn6Onq8vP09fb3+Pn6/9oADAMBAAIRAxEAPwCYHa5VicEZDdzz09Dn9KYytswSCVGFCrnB6cf55/HFTgNtOQWIxyMf179PSolhDKQWZmI5I4A9QBj0/wA9qksNgkBXaVZsA5wPyxz9abu4YPuByRz29+n1qUcx4ym7OME8t3/kPbpTXAO3khwQhbB6epI+lAEAbBYfdDkAHaMn86ciuAV+UsGycjHftTAjbFZlIYEfMew9/wAqsIgc+WQuehbjHGff1z7/AJcAEQaRwNifMcE8jof8mpH3bGARgpx94cDoO30NOZhHhC47gc8/54/T3piopJP3c88DJUnp/n396AIXClTlTkYGDyP88UhHmHrlz0BznHpn9ak5VXLITn5sc8dsn8v50ipuOewI4JwMj+VADy26MZPzKcgfjUZUHBJ4Iz9f8mlTIAI2n1A56fUUoQnIXOQApJ6UFDFyrbDtYA8jnr1waU/MAwyfXHcVGXCkMeSOeBnPNIZNyfOSc8hsdR7fjQSDXKomGI45wR/L86YLyJguHV/ofWqd/OEjfcQSc7ie4/zmuS0XUXTWD5y4E5546H2/Ks3JJ2C53u7eAVKlepz1p0p+QsoAbGApbg+hz+VVknUjJAAPX/P5U+QPuxt5/uqQQa0AFLAcHO0ggLUw2nD5wep4yehH+fwqP5w2TxkZGT/ninBijGMBfmGAaCi0FZixG4nsV9P85prqwUEkkDr70gJA3jPTJI4FSZ6PuO7GDycHrnv/AJxSAFUjdh8fj2/yaSVCE2sDz2Pb/PNA2jAI29CCeKegLMAc9M5J5/8ArUAUzuV/mDEZ6AZP4Y7+wpS2IwQWOTwB3q00CnbhcsvJyOf88U1Qqqrg5z1468//AK+ntTAXDEsXU4LZ249Pb/8AVU2AqgnBXAySetRRp97qFHTnJP6/Sp9pCF2xk8H9KQEJA8wAFeWHQ9Bz2pioWbDEYz19uuKlKjONoOOQeT2pSrKN7MOmP17ntQBExZAobnceT1qYDcOwJHHI59qcieYoCZxjjjp9Kaq8dkyBnnJ79hQBHGqq6Fn3Fs/Mx74/+tRIBIQoQplD8zdv/rf5+r4ioUlcSAIeV6MP8g0xS/mKZOcrgAdfUZHT15HofSqJBiSrKV2EnDbRkED0Pfr7U3hwxRMqDng4XHAyD6Z9KnQGQNCmdoJ+8OCc8/jTSjea207VLcHt78f1pARANtPXJ43E8/X+dMk/dxqe/baMge5/L8ae8bZ2ksuRwQ3fGD/n/GosbSiAZI6FTkjvg80ATBizEKuCMnr2znjP0/Sm4WFBjk88luR/nOf84p0fyIhO3ccEjdyPw9cVGWKtuLli5IC8ZU/5/lQAfPuZnJ6YwOn+eaaoYsdzZ5wMHgA0YYnP/LQdN3PFN3JuWMkAHjbktgc//WoAB+5UuTnb91ScZ4przKxwiDavTP4jtxUc8u1AyyhTkgAD5fp61XLlVKeYATwOM/5/z1oAWZyZhtYepAHAFRtIOqEbsDJPbjj8KhluCGGTx6njA/P3pA8haQ7yQB1PYdun+TSAytauxHYuwJLM23ByQDj9OM1zADeWk0Z5D8fhg1pa7cJ9ojRXIVAeQMZyfTtxVGFAwdo33BducHjnNctR63MZvU6vTNTWZUwSMgfKe3brWsrq+zJ+70+bGfzrjLQS2sgDEFHbJOcY+tbtrdh9gKEnPTj8Ota06ikjWLurmyJDI+0MBgAjHH4fSpothYMC2RkDnOOv61nwSK0TbSqjG3BHA9sflU4bGSgGQSfm4/zzWwy6jMrFQ7D/AHuc/WphMzfNj5RkFgM596rKQVYGTkjHPP5VKVR42+6R1C8HPp9fwoAm25DAITgdu/SpkdsqASAvOQagUHb8v3SdvT3OR/OnHcd3yjGBuxzkZoAlJjOABg9dlQrkIRnGcZPr6fzFOJIjyDgDkbhkDjrSMAoD5+XOSwPQcnv3oAUA5Hy4IUEqeMj8D9KkB+ZhIxKkYYZz/nNRBgVIKqCeVYr2/wAff/8AVU0f3QcMADzz+g4NBQ4AGNcrhQD04OPpTyNpGGGCDnPpSEcEoenPr0p2c7mUZAHJbigkYELKwwDkfeUDPPvTY2iDDJB7BfxqXCnJ5Kj+IHH5frTfkBALDIzhgcYI9eD9OlICunO8F/kJGMnIB6dvfj8KcWEcAkDYznaNxP05x/hTQ2FZOWIwfm4GCODx+fTr69aaiqjb0wNxGSeRn0/z0qhE/BYeYpIA6BiW7e/p6VGXVirxbjnqev0Oe/v7+9NaVTIksirt4Bzn5R+HufUd6ebgooLn5WyVXkHH6ZOP5UARSqm4MA/DZ3cZBGfbj6UxcCNflIONuOufUdfepXzLlwxDKc/KPvdu/wDWoDI0YIHO445zkj9eP8+lIB7DaNq4fjIGeo745z6+tKyuAoZGDA4BZc888881HvO4YDK5x84JyMYz078Y6dKa4wokbZhk7jjGQc/TjH/16AGhz/dEYzkhjgtzzkY5IH1pkzRGZigZVYDAPAJx+gJP61Lykg27dnHz5OQeuTz6moWAZQN5wOCSoG7OSOfb1/GgZFKhQFmbBI4POcYz/nj+YqnKQX3LznHA5B68jHsPXualmWMRbXOF5UZOSDz3HI69ev61nPP8ys5ZiMhsLx+Xf8qQCTz5JfHXI/ryBUcNwhgL7k3SMdwyegz/AD9s1Vud/ksCVwTwCO+P/wBQ/wAiqUlwI4nCMdznnDVnKVlcG9ChPEbiYsVAB6EccfSi1i2SnkgAZ5HXkD+tME8nnHamQDzg9aswuHcCQFTg4y3fBwDmuW+mpyO7NWONWtmfYfl5yBk4+gqCY/Zth3EDqvFU83LKV8xgvXatW4LfFsWEigd1IrJfu3dFRl2LVtqOcjdgdyOK0obyNzywOcZ7cfh0rkriJo3BLfIOM56Cn29w6kgMTmu+M00dEZKSujuUuioAaQfLx7H1NW4XJwSRtxknHBP/AOuuOW7LbNzMWGMcj061sWdzuRSRnLAgEenf9f1rVMZvCTa+FyTxtycn6e/0qVW3qASMhvTPX8KoI7AKSpIIHB6HFTIzRspRh0yOccd6Yi1uCAjcOeWOMf5/+vSsoLnJJAA4xzj29uf85qAM2FzgH8+B2/z1qVWdVT+DjkH9aBjowe53DBPTnNTIxAAOUTn5s5z6dKhBGExjPZXPHH/6qdGPLVQ7ZKgZDHPHTNIC4sg25zkDr+XT/P8AKmkb33DbtJBbj0pqsrNgSBQDyvb/AOtyc09mCkqQeBgA54+tAA5UYf7pbABHGRn/AOvSuy5xtUZ5BX6//WqvKzhkZc/KD0brzz9e3FGA6qwADMQOuOvb69aAIQGwFXcpJwq/dxz17/p/SnuyyLtT5sZwGbljycdeMnOPYE1A+4EkEsynYUODjuG/XPYcmiJ4wCJlbKgMAOcYX8OAAR05piJHEknDjaWwADg5AP8ALrj+lCMQCTGzODjB65xyB9eP/r1FEgVHUKhB5DBsYB9vwwPw4GOXly6lfLyxOxmJyFwpAzx/geR1pAV5XIiKgkhiuAvOTn16dAeBUMzSRt5YB+XGNrcDvn8/XrihpViw3lp5xXLKjZxzx26nPA56Y45qlLKTkwjKnnY4yWP4Y4BxSAupNt+WIeYAN4ZV7/zP+cU7zt2AMg4LEk7ucEKe2Rz7jis8TFVJYkIg3As+ceuB37/yNPUjzVzGM4wOOmM7u2cYz+f1oAtb96OG4YMVx16Akgevrj3qM3W3ZLlVY4DMQOR7479PrxVdruMFnO9UYjbubJxjnp7jvVW6m2gpESQ53EqQvXP4Y4x+PSlcY+6uiq5yQjDILHk+n+FUJ5mjU/PgYyV9T6cfhVaad/KAGMgEg4HOR29v8jrVKeeRjh1JAPHBOMdR7VLaW4Dby43zkKQASQcdDz61CztLtdicAZx05J5wB07VEYXlQyGQZyMg5Pt/hU75hzvbecD7rZz/AJ/pWE5qSsjKctNAhCo7Y65PPWjcqurtyytuzjrzmq+94wWKYHtTluEB+4x9c1ly9TAtRRSyybWYgE46Yre8lILUoDk7eveshX2sp3HJAOSMdeasNcFlyzYXpjmonTctRKXLoiGa3IGXkRUI4zjOM4qi9sqsfKZePmK7h0zU8u52JwBk8+9VXgMbK4HIORWsXYIyad0OHmMGVXKnodo6j+daOhSSJMYSzlScgFu3fr+dQxqsyhljZWzgrj9RU88QspIpI1fafvEgD+X40lUcZq7NYTk9zp4JmkTIyMHbk9sc8Y/OrG9VXbv6nOAmSMDNYdvcIpwjLtb73HH0wP8APSrsVxhA248noR1H5fXpXfc3NNWxDgxhd5wT26+wqdJGVhu6quSM5H51QFyN+Q3AH3hkkY7gYyetWluGwAq4VQF55AwOvqc/40wLR3I+VcZXnp3PA9acocRYc5PcgZJznJ/HuPf6VCJO6nPQkleM/wCfz/Gnh2aRRznPfv6e1AEqzALwQAOQD2Ax0H/1qFceWT82TkE+xPb9KYNiHl+c/LuG7HHX6UsmWlwu0gjAI/xHfr1oAJgxQFCxbIxgEcdeP8/jUqSgDazfKxPzdcn+lMQkDAjBXGSM5z69ePX8/wAaI9pcMiyFVHAOMtx/Lp+f5oCKUqTw67gAwbdwvX/E/wD6qZCI2Aa4dSrY2EABvy/HtTmClZI5gMqcbQmSB9QO3v7+tMkdcIHHC4kzuBGPxI9RTELkBxHIVMZcA4YZ54H4fT9ajZlfMkgQEKRgj5mGcgZ7DgH2z9ar/avLBxb4ODuywIbAJ64wCQxPSqU+sWkdytm2Um2jc78KM4x36gY6/wA6ltLcZduAi708sOAMnr94fMOOmMHseKpPCJkKrCJGJ+UEnAPIAwO/sPTvVhnCGEsV2K2H6j65I+g7/wAqrSTu7LIUdUyqpzx9c59eenpSAY7HICSbGySfk746DHoOPXjmqrwsx2KpDuSzKGKjIzgdffOKSUzRsy7SZHU7SckZ7AfoRznjtTprkgJHF8uRkEdScjgkA46cc9vxqbjI2bypTGWDDquwDDAcZzj2/wAKoXV3mDzCWI7kDOT169Oc+vapZ5gyIoIRgxRsggpgjB9B0HQ+h5NZM04818x9h8pfPPr1yOR39aVwGNL8hOOV+Xk4/wDrd6daTG4WYA87QQQP4l/+tmqElyWO5icnkknP+e/5mrax3dutu0IV1J3Tg8Hnse4GPSsqrVrMTV0Wdvm44w3sOtVQxdi+3A7fSrnl7JJEPWMkA1E6spGFVVPOQP0/PNc1Nq7Rx3GySbo9pCggY6dqZEgJxtOD2zUwjUMGLHBH+R71FcTkwlInKOeC2O3pWunQFqy5sCwptT5uRhjwB1/rUCq8xDOpZeo4xUunLvidJJHcHuT/ACq951tGgRZBz074NK3YJaMpJFIP3Yzx3xnFSrZFlJyQT6HrT2YyudgZR7d+alijuCCqs/PXcO4z6imQNiJicH5epOQvr/8Aq/Wreoyi6t41ZQ2OcAck1Xkt/MywBY55Pr70n2eRWXczgpgjjIH0qHDmdylJrQyhM0T4Z8KDjr2q7DcM7kFiep61n6qojYSA9eCMYxVOO4kB+XcT29zXZGWh1RldXOugmOVAdPM2g5PBx3z3rSSYKiklSqkDHUDp/WuJg1CSEj75AOa2rXU5GVXBKgDjJxnj/wDUa0UkyjpFkeNxkgjqTu5+gz7f4VaR9rffAPuMgf5P86xLa9TYS3Tvjjj/AB61ZW7R3G59yuc9cD6fz71QzVQlDw+AehIAJI/Een6VJExCElA7MRntx3HPTsazYryMHBJwG7twMjjPr1/SrMMoLOQRtPy7N3B9Mdu570AWlcGVlQqNx4RjzjJycfjx+FTISoijkQjPBIPX+fvVfzIy3mumHHB5yecZ4/OrBMQGXTOflJxg4446/wAv0oAlKTrBI5X5g3AAOMcZAH4Y5PpWZcMqyvG6yIWOSVBUZx2z+HHNbjIfO2pldwIzjrk8jP4f5xWNcoDIBIyr852nIyfb6cY6fpxQIoT/ACqSjZj5C5IbGTt6kdsD8vXJORfxbp1nmhOx+JNrc/y7VsXW91kCGMtjaoz+PJ6A9PWgW6mEKwDIR26Vz1VdGdV2RjxJJpzboWaaAjCh+wPof8/rmp45vtMfl7GcNjerMBtJwfTJ9u2auwxi3Bt2kUxMcoDgFTTJ7OKRCCnTpUptGUKrW5lyX4kkBZdrdcckpkZOPfryPUfhQu5hI7HaH3gkFxycknkdO+Pw+laU2mEtgSbt3VX4J/EVnXdneqQDDuUehHOP8/zquY6FUi+pAQ12rRgoVUAA7BnPf+dKdNBiWQucjIIHWrunwNHbqcMm/JAc5I5xj9BVsh0Vs4bJyMDofeueTbe5jOo72RgxaIHm3+aAifNscYz+PTrV0SQAHzHUHtzUjuzSfOoVBkAdhULwKWwCTnpnjBqZq+7M3NvcneD5YZTysiY3A5yRwT+YqrcQFUIBGfvLn07/AOfar1tP5do1vNAZEDlkwBlTx3qGeBmHmx5O09x0+ornd4ST6DSTRnKhwC5IJ70/y7cDcz8hvSpHhYHeFPl43Z6nrz+vr6j1qKYDAbYSPrXSpX2JFshHI8ifNtkGVPXABz/SrCW6BRgMWHeqtq7peRZQbXIUA55B4NaIDkAlgoHfOM9fSrjuKQ6KRFk6hSBkkE8VaDoycBXOeQR1/OqZKq2FUhRwWx071Y8+AIV4IBySSPw/L+ppsQkeqyR/K9upIPOCR/jUEupPJ8wWPGflJycH35qeXY3zKobnnnP+P+cVmztFGjKMkrwBn+dS7kjLubzYgVjX5vvAjPr0/CqBBBO5QEbuO1XFnEUpEwzC/oehqQWzu/ykNv4BHYcGg0uZ86yBcYPlj0H9ar/bWV8rnrkZ4NdA1j9ntpZyoYRLvIJJIwM/0rk1BJwAc+grSGhvS1RsRXkjqVJz2rThlckdB2wTjPGcVgRbo/vKw9j1rRjudqhcryMjjk/WtkzY2Fl8vKlidx6DPI9Tz7//AKqvWru3ypv3Hnhsbff9axEZmKMy/LkDPXII559en9astqcFmqCFRJJgZ2t8uefr69Pzq+ZLcTaR19urOmcMD95c9efbP+etXAm3aBCGkKkYJ5znHXtnH+e+J4fv31K0LssaSZIO3hWxyCM/1/St4IU4KkKcDjqB/nnimmmrjLcynO92kHsG5AwOMd8YP51TniCHyy3IHAYck568Htz+Yq7KPLOWPQcbu+fy/wAmuf1C2guNkxRXzliqnBUn+fA/SlOXKrkt2VyC5KkK+4iPzNx+bGcDPXoQOfT/ABfCMQIMLxnIGMDnNVYkgUEJGgHcbBVlGUgg9M8YrnlLmRzTqKSsPMCHPyjcR6UqqzDZIRuxx7//AF6eio+Cp9yBxT8ZI5yAc8is7mZCLYkkFN3cntUEi7RggfjyadJaiW4cyhn3kFGwCI+ORgkdfxp4tijS85i3AxhmJIHf149Oa0cdL3LcVa6ZmTPcBdqYwvTIzioI5nMvlzbATnBHGT6f5NaclvxkdO2R1qjdRmNAzK+TjhcZ4qHHQSTZWu2hjZo5GVHxnGMnFUZYGjLfMcYyGycexrWtpoJZx9pt4jOAMMwHbuO2f5Ut9aSzoXHVjnjiola2hbjFLQpWSyIh4D8DGSeP8/4VdjdtzhVUZ7HnI9P5VQsTOkswTJCgF8nhRnHT0yf85FPnvHEfCYYDsff2+tZtc0RbO5WvLmyW5+zfMpLbc4wAeB9OM/ln2pXtXt3EEhDv0BzkH/63+fWq5MFxM0k8Aac/8tUPOP8APftWgkr3MbRHIVjwWBIU9sZPH4YyKcWo2SLm4PbQzZkeCZWyUwQy555/wqdbx1d42wApxgHkenb2qNZR5x0++Ro7jH7tycqfcH8/y61aitlF3JIzEyDkryMdf/rf41q5JambiyTdGyryFc4G1lHB/qKZKvzZA6jGTVqCGOaRcocgenFST20EYJEihTwqg4B+gz61k6q5rD9m2jFZSufnKj2OP1qHz0LfvAVfAG4cg/5/x6Vee38yQ5JRewIJBP1qzFozErLlHyOCB04/z0rRamWxQWzzH5oO6LoWU5wan/fuSY3MeeAoHHHYA/54q89vHARFAse8Y3ZGdx/zn86kRC4UeUo+h600hkcZ822NreM3lPgMynaSMfxY7den8qtwaXaW8e2G2jXPcL1Hv3pmxAu4kDHr06d6DfuhCiAP0AZpMZ46dDVW7iuzB8VWhgmtiu4+YX47AjaOKoQWk+0O6FF4yznGB/WuukuYJfLBQ+YAQCw4BPUA56njtzgVnzW7O+Thj1IxjHpTTaWht7VpWMaWMyBSxDDqcf5+vWq7QpGF2yEFgS2O3tmtmOIWrHYEcMNxVgOPw9aaLKN4yFJ3ddpGP896hsnmbep0/h2OOHSYQyop5Zyc8g8g+nTHH0rcQkMiLGCCASHP5+3/ANf1qjpiiC0hRxnYgXOPlPTn3HFasSlU3Mq8D+EjjB6n9K7YqySOtEtxuiTzcb8KSF7g+oyfcf5NY7ZiCnawZiVZuh29ge+PzrY1SIyWZCSOrA7iEbG4enXpk96xJ5Gk3JIytycllBwCOnp19c1EpK9mTKSWjKklspk3AHdj16fjULQl84JXgEDHX/OasszFjtIUg8DPagA5y7D6gd6wOJqzKMz3FvaTMGbKjPHHHeiznCRGXznLNwSxDZP1PSr7SDdsP3scnsT71WGm2QBLwDcTnarMBn6AjFXFpKzOmlVjBWaGWdzJHdiIt5iOC2SxJXA7E9un5ir7kbCyhie49OetVlgjtlbyB5asckL3PqT1NItwykY+8Ohx/Ookru6Mqkoyd0ibzMts98YxTZo4nUltitjO4UoMTqGj6noB1B7j+Z/yaamwI2CM/XNRe24QdnqZctspAaIl+eGUjrUZ1qWxQm4hDInUA8nnoM1uW6WyEfu1xjA46VUksZNXmkgji2sqnYqx5IOMBjng/wCee9JRU5abHVFRmcnretbriOWzgKIMM4YDJ9v8+lKlw926FIgXYcHopprbtRRmjsJfsZIie5CMVUkg4yQcHkDn1rqNDsIZLF1kQjy5CFbIGRjgcc/nWlSnHl90dWKUbmDbWl3IoaUBJGPzbDkCtO3jkTDcDj07Y7/lWnNYxoxwckDgjqKpSCRc5VdueOP/AK9ZqPU4pO7K1/DBevbJLHtcTLtdevUZ/lj/APVVWaFUJO4tIc72I9ea1IFJvYw+WjVt2VGMEen61M0W4HeowR1Kii12VzNJGFPqBt7B2RHVk+4Qox6cj6mqumW4lLXcksvntlSN2CeMHPOcdvTrzXRfYop43gZBtYYfpmo49KSAErdS7RggALk+xOOe9a0uWCfc6qdZJe8Gk3kIWSGVQ+0jDHqc/wD6v1rRZVX95CABnJy21Sff8qWFbaaI7IwirgsMdPf3FQzKNvyrlV6Dv/8AWJ/wpN8zujknJSlcEghL5klQ5HXcM/rTWdIxnlwCf+A+9BhUjJyG6Y6UxYk3lRgNgErnnGetOzMxpmdmU8BCcH0Pbk1OYSMnHYnimSIcALnp8x6Z/KoY45rcqIySgPKdc/T0pWASe3MoK/dwcAdM/l9KUu0YBliQy5/iIAYe4HSrcjlol/dYdlyV3Dj0qEm6cNICpfGPnXk4GAOMdqRRSFt50zb1Ynn7vT61ajshHGSzDlQFIz+I/wA+1ITcCNWVEGOvU9/07077SptmaTh1GGAz+GD6VF1exSNTSJZLkNHN8oTHzB+Cf8kfnW7j5cqFI5wN2ep6/wAq5jRb65mvkg8qDysElgDuPp39cdq7BIQhODweckkHPvXXTlzROuLuh5+Zc4y+CM45965rUbZIHdl3DJyp9q6fERITOC3A3Zx/+qub8Q6nplrHJDNMPOI4jQBmUk555wOucE8inUta7JqRujL3s52jgk8c9KlZtpPqOhz0rHh1GKRiSSQehI/pV3z96gg4yOuf8+tc++qOIsO/VXBGRggjOaSNjEoUEbcYA64qAEg4LZHU/wCNNklG75M4/lTKLDTEnjAJP+eaRw2zkKM+hBquuMbuCacZSMgYAI9qmzJLNuGDAbCVbrlc9e/+e1SFWV3jOQN3yryeapb2xkZLAdelWIpVc4b74GM/3hjp+Hb8vSm0UPDDaRt7cD1NCy3LODBIY5EIYEDJGPT+X40wZYFViPPIJpykxyKWGQeM4waOWzuNO2qMe/1C+gnmadZ3jkO8pAyqrE9TtAyM99vXJ9Sai8Ozi2llcq6wvztlcsy4/Dpj19BW7JtRcyAFMdTj19e9Zs6wQuXwf9nZzVSk2rGrqtqzRusyMpK449D79qpXKuVYqg9Rz/gKZazJ5CBAOnygcY9v17f/AFhZdyF+aM4HQ9hSiYNWMREv01sAhTA8bdH5Bwcg+pP5c1qvbJIgMhLE+oznH/6qS2ZmnuGPzAREDv1IGR+B/nTd7bsY5J60buxcpXsWSsAiJVR520hCQMbu39KzrOzuY7hphcBgeSnJBPfI7fz4qwFcMPKfkdQ3IPWknu1UlURsdH24w/8A9b+dJXV0uo1JpDppZioaBljTuNoyT69//rfnlIp3I+devOQMUG4typ/eY2+vGKiW5t13bWRQMZJIx6U0kjPcnfaV4Dls9xj8Khd5ImJUgrknbgUZkzvJYDtg/wBKiSaXcwZSMckjt78UCLEdwkuA2Ffpt/Cka5TDLnc4OAT/AD96huUMfyxKwkJO4hfun0/xpqSpJgtGRjgMq5B7UgJ0vVBKyIOnJA6Vaj1OyjYKm2WUnG0tgL7Z9az44fM5C7vXjH9Kr/2RElxI7SBDIxbfjlT+eCPy59elJJN+9sb0uS95GpFfC7hK+R5bOSyk8gjJHH5HOarr5jRMFUMu47ju+nb8Khhto/KZbZ1YZJLZySffNLA8EN5Gk7jaxwFz1HvUcib9zQbalLQ6Xw/YJbIbjYd8oB56geg9Otb/ADtHHIHpn/PSqtmytHjOc9MDFaAXauGIAxyCK7oxUVZHQlZFSdN9u0XmFGI4dTgpnv8A/XryfW9OudN1aWO5G8FiwfPMgJ6gmvYHTgKQcjkcYyP84rP1bSbfUrY275I6q+3O3/PFZVafPqTKN0eRRsAM52YOcH8O/wD+qrsNw8RHOBjt3p19pr2Fw8MwAdTgEHqOxFUwoiXJZiMnCdj/AIdq5VdHKzWS53gEn9asJIkgY5+b+dYAlmQjDDHsKtxXjAdFyDjPrVXuTY0mkOSWbqe55pRJlT1/DvVNLnzcbgGK87j1H4/41Ks3AD/LxjORz+NWmSW0csoBG0gd+aI5/wB8FAfOchsEY/HFRcqCc5NAk3Z4z71Vyrmtu3RGRR7EDPX/AOvim/eALAcc4PHrVGOdQ2Scr0I6cVZYkEgMORkEdwe9StHYCViGXdwvbBPvVOe2RmYc4PORzVhSM85IPXFO8sP83PHTnFUiUU42Fu77CQrY6gbiB06dOp59/QnOgk0U37tZDuxknnn/AA+lVmgAbPzLnt/P8aRGKkqqA5PqcH/Dr1pNNaou6e5agUNBcggkFwhPIPGcjiozB90RoRkcc8+1SFlWy2xsq7pC5GNxB9MDr3qJmUqVywQ8seOnX0/T6d+aSd3oOSsLIWCMgJLHhmI4+g9fr3/nDkOMOvbHGf8APanMAq8EjHQL7/5FR7S3BUg9cg4z6VaVjNkbbGyqvuUD05+pHrURjDDB9PT/AD+tTF0iUMittHPXirMaLKFkXODwB0Ofak13AqxRtA2GUmMZAXuv/wBb2rQChFyoBcj06e/seeP6d3xGLzFTeGOOMnIH+PfvS3V5Hbb2dlLZI2sfmPIHYYApRTl8JpGDexWEBUg469yKekCqu52C5Pfv7VYEsNxEkqM3zDIBwD3qPyhEwYYz0J6U9dmZ2syMSLuIUnLAAbhgA1VuLflTISSSM8+9WdgmmJ6gc/jUUquzFS5OOnArNooz4UMVysiA4xyOn4VHNZJdXBYq2/gAh84wKuRJ9nMkgUuewNbWhacbuZbuSNljT7qnu34dqFFvRGkL30N3RraSHTLVJVJcIMseD/npWoBtOMcjB9qSMhVGOtSLg8nGf5122Ooxtc8QWmjRqJmLzuMxQoACfr6DP+TzXFXHjC/vnMcUzWkRJAESgk5P944Ofpip/GOg3MN9JfFmnhdiwZjlgSeE+gHA9gPeuPZlVTtiwf8Ae4/z07/nXBWqTcuXYicmmaM9/c3REct1LMpPBuGJwfUen51R3sXyx3D1pcReU+2ZVJPCsCCw9e4H50wBkAOCAcgHPB7HBHWsVcxepMAc8HIzkD1pmdr8FScdj601pR5bcYJ4H9ef89ahJ5AwRu9qpN9SWi9E4RcOuM9Djk+lSrcYOBj6E1nKMg8HkZG09D6mnKzqV3Yx3FUmJo2YphtK7gcdianAG7k4A4zn/P8AWscSBR8v3uuanjuydo4JNUmmK1jSxIpyBlfVefzq3G5uIdozuBO3P6j+v/66zEuQTlTgjp61ajm2OGABIO7OOSfrTdxFmNwpxyT7Vbhctzjgeo61TG0s0gPydSCelDTNkKRtUdgf51pBoTVixu+cjcT+XHp/n2pvmIrKNmSeBkDn/P8AjUaTZ4yR36VOkRk5Dbsd+hq7CHyqGggRTtcKXChsHGeMj9Kg+YcEkjrz3FSXlsftaN5pVhAq7dpweM8/j9KRmIxuOeMdOM1K2NZ2K8hZQCDjsQBnGPwqFbjynDszEd/m49iR+NWHjZ8YY4xg9eR/jSQ2cquEVVLtljlc7QByfwHJNDZMYuTLSjKAsFCHnLdMcc0geBP3SIwV+S394+nsP5/pVbzpYE8uOFTEewfBb3Pr24//AF1IzLIOFwTgnPapd3uErLYsiKMqCF+YCrCiGYFbiGKTI2nKg5HofUVTinllumUL+7TALe2AfzqTzAkoAPB9ar4bA04k1wsQAKKFA4GKhaQGMHjJ6ZpjXUbY+cAMOD1x+VVWkkKEIyOqnHy9ev6Um0QTLcx26MGyHY/0qrLMuSDjOOD0pksamMqQf90GsS4mbZgsRt4OeKhstI6jT2S/ZITLGMnH3gCfpXZWcflRIqKFAGAK8YilYSB42O4YII9a9i0VriXR7V7oAzNGCfx6Z98frW9KV3Y3ppJGmNx5J/A9qmB7ls49aiQFsipgpUjjPpW5uR3llFeW0ttcRh4pBhl7+x+vv7V5Br+jvo+qtaFXdH+aJwNxcHgf1/GvawTgA8n2ry3xd4lfUr77HaQxLBC5USyRqxY5xuDHIUccY/8ArDlxCild7mc0rHHttLsVIPoMdv8A9XtTVd0DbWK7gVbHcZ6fSrH2Z2kCqBIWOQsZB69sDv0FSLZvgOyqASR1zyO2Oo/+vXA5IxsyvgySgMoL5xmMAc8dhwf0600xSAHBVwByA3v09/wzU5EReSKMgshIYA/MO3I/z1qPH8LAZwMemf8A9VPmG01uMaTB2DI28bTngj69O9LjhvkJGD0PT0p4lWNQpQSIOisenP5j8CPxoVonTZt2HP3icjr+gx7Gi5NrkW5h8qbiW7DnP/16CSAOoOMnPH+fWn3EJUMwJdOPnHI59ff2qNmYv8wAIAXGPQYq0waJI5GzjnJ6be5q9BetGRvXPoRWeXIkJJZj15OOfWppHdWXOWDKG5PTPX9aHNhY1NPu5Lk3cSyhVXgYxkEfh0P+e9W4Xkg/d3Kgk/cZhjNc6FuIbg3li0XnbdrxucbuxI5xnGP59asrqGoSJ5DWTsvCmR8ALxzz0xwef5ZxXXCVOUd7HXywlGx0ixGQKSVI/ujpTkgRDvKqMd+OKqbkht1Md0hl4BLdCf8AJHNWIp0aZQGKyBgcZ6ikpprQ43TalY0LiRvNkOM7j1J6duPyqoz7s7Rg4+U04XSTMFjUuehx0BHqTx60rSRx53FZG6AD7v1PGf5fjQnbQUk73YRA8kpuwDnPCjjuf/1n2pzsif8ALVTu+8VRvy5HQf57AQmfLe/GMADj8KbLcRmMLwG6GlZvqHPZcqJFaFcoWIHUnaRn8hS5jEhJJO3oyjr+eKgWTg5wPxpvnjG0YJ9jwKdvMzHStJHu8s/KT35OfXj+uelQLOMsrZZTzgrxn+lTJMc4kwR64/zmjzIy2ADj1otYCtKcMGxgEZwaglWTJ2lhxgleOPTitJArOAEye5bpipShb5dyjnhR3pWuUc87XCp5aO4UfxEc/nRBZpqKlLgfvlH3x6VvPaRK2VBU/TrSxQPGQ8QCtjBO3GRSsNMg0Lwup1GOW6UGFDu2H+P0B9q9ISMMuePpiuN068vbWYbI0kQ4HlMecn+6ev8AOu7VcAAnGK3pONtDqp2toMSMZyeBUpUqOv1pUwM4Oc8/SlG7G4n6itjQjdcoQRkHqCc8VzOr+ENP1Au8WbSdhwyD5CeDyvc9fzNdTgkbc5x61z/ijWjo+ms8RH2lhiIMucc4J/X8/wAazqqHLeYnsea6jpNzpNy6TNC7R8/u5Rke+ByOx5A/Wqlu7lHj8zZlSA391iMA/hmori5aZ2cyF9x3Et95z6n/AD/jUgfzSSufO77Byw9fr/OvHkkYJ2ehiW+j3qTpuVIgDnf5itjHsCa2WOyVl/hPUlRx9M9KmgilYsFhkyOpZcAfielEkIaNeVGVLIyjf68dcY4z3/nVTrOb940k3JXsUyN5yDkgc5PH6/yoSPzCyrj5cse2B/SpAfIJ2LgkdSc4PXIHpgjrmo2y207sqeDjgL+A6Dv09adzHQeWSJ12rkgc5bIz6g/l/wDXo85Sp8yOBh6bACfxXB/WomLbUY7QOgJB5x6+vUUqrvZ1BYkcjaODQJu5NmAIrmF1J7JJgD8CCf19alC27xoDIyleNrpkdc9Qff0qmqgDe33ep9Pofyp4K5HmE46BM8j6+lA0ycQQqwdbmIHORkMc/ht6VYiQZZluhggjCx5GPxI//XiqLLtlyz5JAJ7nn2+lW7KxvNTm8mxt5JXHJCDO36noAPcjrQ4tjUtdBDHauZctIcAkDcE6dsYNdP4Y0qbULWdhbqI40YRmRmOX5+Xnj64+n0taR8PmBM+qzKsfUwRNkkejN+nH513EMEUNvHFDGqRqoCKo4A9q6aeGb1lsawTPMpI5ZHeOUz2ssfy+WMlR7bT3/EdOlMEVwmVGyT3DYyfocEn6Zr0y50+1ugDPCjEcBsYI/Gua1PwzMhMti/mKefKY4I+h6fnWrpSjszKcJepy+8xttkUxkfwvlT+tHkyHJ2tuPqalCywStG4lhcHmM/L+JHcfnVjckuxm8xW6eZE2xW+oH8+lRr1MLIqpbvIPLUsGHXPNPjtCAUGA3rmr6u78MXJHGAxH589amREK5CuCOMsf/r1aTDQykt33lByw7jtU4gEbksRjHPFaiI2zAkPY+mPypGhJc5AZj1Yjn86PUNDPEaBz9454Bx3/AM/zqdIcyIQOhzkmrKxgsVUAn06Uqoy+1FxkS2xlJCbVkTgAjP40lrb31/dSW9rIqvCMyuyjbnOAP0P5VraXYG4uSzq4j7vjH4V0kcMcEflxKFA64/rVQg27s6KUVuylbafb2j+cUDS44PXH0qwWYk4J3HpUm1m3dc9zmljTaQc5rpjFRVkbJEkSFVyT2yee9JuKnsTUpJ/iOcdeKblGI5oGCkSMT0PPWuK8WeE9Q1m5e7tp42bjZG+VOAOgPTrXaDkZGQKQg8Z5FROCmrMTWh4Vd2V1ZTlLu3e3mHODHtB57e1SMGLu7szMGwfMJyfrXttxaQ3MJiuIo5UPVWXcD+dczqHgmymbzbSV7VlGQByv68j/ADxXBUwsvs6mbgeV69dSxQRWUTMm4F5CGxuHKhf0OfXioNCupZEls3+ZIkMqDj5efmHTnOf0rT1jTILm6jb7aZuNpZFIDfifc+lV1gitk8qOLYAAGHdvcn/Go5oKlyJamrklGw53DR4xwecE4556H8elQgsVKBBwMlgT7Yzzj2/GlldMABFGeTjPHtzSPGE/1hAUj5c/exwemeOD396zSscoo/eRlQv3SXAGenf+WfoDSLny/lztzjI4BOOmfX8fWjI/5ZoCefmPPTOePoR16etEzBn3+YXbAOSMc46fh0/CmA5gYmRtxEm0HjIxkZ/kRSpHG6SeY+GUYUcZbNJNJ5k6kEHMaL6c7AP5iuo8I+FDqsgvryMixU5UE4M5HYewPU/h64qMHJ2Q0rsXwn4Sl1bZdXylLBM7V6Gb2/3eOv5e3pVpaW1lAkFrBHDEo+6gwP8A9fvVgJHGiIqBEUYVV4AFOLq/AIz15r04U1BG0YpDP4cdqjKMQCM9elPd/mAGAPzpQ5xWhQwMxOG5oPJAxkdueKeeenUdQaRRkk9KQFO+0q2v0AlT5k5VsfMtcxLaeROyOo+UnkfzrtWXP+PrVG806O5Q5O2QfdIFRKN9UZ1Ic2qOUaL5uPrj/wCv2pRjO0YBx3q/JZzI7QGMlh0Ipx0u6ePaIO/qKw16HPyspRqARnPPXHenLLLHK6bfkz8rHbj9Of8AP41fg0W7LBWYRj3bNaEGkwxsC53sDyTwKcYSb2NIRkuhSi0m7nOREqhhwWYcflVu18PW8EhknxIw7AYX/wCvWoqsuMEjtUhBAwRWyppGqpxQwIqgBAEUDAAHFSBdpyOp60zPXNOJyvGassAAMjHsaTAXOB16UBRg+/WgrjkMTQAu7IHXNBKkeh70ikjg9xSbQ74KgjNACgfOQenrS5DY7fjQoCrgd/WnbdpGAOnTFAEeVzhT+tct471ZrHSFt0bbJdkqSDjCDG7H5gY9Ca6pwvmFsY964Pxvo+oanfLPbW0kiRxBFVPmyc5J9uv6fljWbUNBS20OCE7mRWQ/MMngnIA/oAKRp18seblz2EbDjk9+frj36+t2TwzrpjDNpd0V7KsZ+vbk9T70sPhTW5I9x0u5RFySTHhj04wcZrz/AGfkYamWJZEbKjYw2nKggggdc9R1zSfI0y4IVGIzjoAe3c8Vrt4X1gYH9nX+7HH7nI9RzniiPwvq0kMry2ElvHChlkklUg7QMnGep9vb60+V9gszGDKFK5znnIHTGeKcFCvu5cdFwvBP4/5+mal8uNGY5ckD5lZQpPOMDk/5HtXQeG/Ct3rtys0qvDZL1YDtnO1Qc55z/M+hFFt2QkrkfhfwtNr84lk3LaIcySDqxz0Hv/Lqe2fXIYEtreOCGPYkahFUdgOAKZZ2sNhapa2sapFGMKqn/PNWeGOOhr0aVNQXmbxjYj+bHIOfenMgHykU/nGDz9aCQRmtSiu68ZHGO2OKRXOwggdewqwR6DFMVAsnPTr0oAVQMbicCgqHJIJP0PFKG3cEAg9TQWJIAwBQAhHyY5ApMLzk5OOPWnOfmA9aQ/LknHT0oAiC8gkLzTtgyRz7UoTOADx1pSmBn3oAbn5uhHakYKp3d/WnOu7qKbt7EHAoANx4YD8aeGLjGRQFwBnoacygJntQAwkluCcdMYpFJCn8+lKAO+QKXbk9BgdaQwzjHOAe1IXOMYpSOBxSY464piBWB6A/WlYcg5wO/rSfdOM80FN6EbiAeODQA8AMvPA7c0oORt79eaRcDORt/GnAfN196QCHnnp3phAZs4OfUVJnkjrSAgnDHB9KAEPyrjHH8qblm4wCKfIu8gDt3pN+Afl5+lMAALD0xQw9ACp60pkAAIB+tJ1bJ4P0pAcRB8P4o9TBebdZq/mKo4b2BOK7RY0jREiQKigKAgwFA9BSyOnBPNAJ25JyDUwpxhsJJLYRVOc1IyZBAP4ihABkY688U4ge9WMZGpCiNmMhAwWIwTS42jBpMnIKg0rABsnk0AHyjv1puc5BPFIQx6dDSgf3T7UAHGMd807bxnp7Um3ZjjIoLDJ7j0oAMbhyM4qMsC205wPyqXIbvzimkjOO4FADcc8dKUAkck09RgZNBYrwAcdeaAGuTjHvTWbaMZ/OpCN3YYNNVRzkc+9AAoyDnpSAZbhunFOPQDOOaF69s0ANCEEkjNBJUE44p5xnJ7mm9TwO9ACZyOtJnDYAxmnEH8aMgBs8UAKoyeetGB7U3r9KUfKOeaAP/9k=",
  "imageHeight": 256,
  "imageWidth": 256
}
