# Supplementary material for: Deep-broad learning network model for precision identification and diagnosis of grape leaf diseases
Source: Front Plant Sci. 2025 Sep 10;16:1611301. doi: 10.3389/fpls.2025.1611301 (PMC12461735; doi:10.3389/fpls.2025.1611301)
Supplement: Supplementary file 1 [file DataSheet1.zip › B_r00023.json]

{
  "version": "5.4.1",
  "flags": {},
  "shapes": [
    {
      "label": "leaf",
      "points": [
        [
          129.46198830409355,
          195.54385964912282
        ],
        [
          137.94152046783626,
          203.43859649122808
        ],
        [
          151.0994152046784,
          209.28654970760235
        ],
        [
          170.39766081871346,
          229.46198830409358
        ],
        [
          189.4035087719298,
          244.95906432748538
        ],
        [
          194.37426900584796,
          237.64912280701753
        ],
        [
          206.0701754385965,
          239.11111111111111
        ],
        [
          221.5672514619883,
          239.11111111111111
        ],
        [
          230.33918128654972,
          238.8187134502924
        ],
        [
          228.0,
          230.046783625731
        ],
        [
          224.49122807017545,
          223.3216374269006
        ],
        [
          220.98245614035085,
          221.2748538011696
        ],
        [
          234.72514619883037,
          216.88888888888889
        ],
        [
          245.25146198830407,
          212.7953216374269
        ],
        [
          246.7872763419483,
          210.50497017892644
        ],
        [
          241.6182902584493,
          202.75149105367794
        ],
        [
          238.23856858846915,
          199.7693836978131
        ],
        [
          236.64811133200794,
          197.98011928429423
        ],
        [
          250.1669980119284,
          191.6182902584493
        ],
        [
          244.99801192842943,
          186.84691848906562
        ],
        [
          243.00994035785288,
          185.65407554671967
        ],
        [
          252.15506958250495,
          173.9244532803181
        ],
        [
          254.93836978131213,
          169.5506958250497
        ],
        [
          249.37176938369782,
          165.1769383697813
        ],
        [
          240.82306163021866,
          160.4055666003976
        ],
        [
          237.04572564612323,
          160.60437375745528
        ],
        [
          249.17296222664015,
          147.68190854870775
        ],
        [
          249.57057654075544,
          145.89264413518887
        ],
        [
          246.38966202783297,
          144.10337972167
        ],
        [
          242.21471172962225,
          141.71769383697813
        ],
        [
          241.02186878727633,
          141.3200795228628
        ],
        [
          250.30750307503072,
          128.16728167281673
        ],
        [
          252.39852398523982,
          121.40221402214021
        ],
        [
          252.39852398523982,
          120.6642066420664
        ],
        [
          246.8634686346863,
          123.00123001230011
        ],
        [
          242.80442804428043,
          125.46125461254611
        ],
        [
          240.95940959409592,
          125.83025830258302
        ],
        [
          239.48339483394832,
          118.2041820418204
        ],
        [
          240.46740467404672,
          113.16113161131611
        ],
        [
          242.4354243542435,
          110.4551045510455
        ],
        [
          244.52644526445263,
          107.2570725707257
        ],
        [
          245.1414514145141,
          104.7970479704797
        ],
        [
          242.31242312423123,
          103.9360393603936
        ],
        [
          236.90036900369,
          104.0590405904059
        ],
        [
          233.210332103321,
          104.0590405904059
        ],
        [
          231.980319803198,
          99.99999999999999
        ],
        [
          231.980319803198,
          86.96186961869618
        ],
        [
          231.980319803198,
          82.04182041820417
        ],
        [
          228.53628536285362,
          76.99876998769987
        ],
        [
          225.21525215252151,
          77.61377613776138
        ],
        [
          218.0811808118081,
          82.53382533825338
        ],
        [
          212.05412054120538,
          86.71586715867159
        ],
        [
          207.9950799507995,
          89.42189421894219
        ],
        [
          202.33702337023368,
          91.26691266912668
        ],
        [
          195.9409594095941,
          91.38991389913899
        ],
        [
          191.63591635916356,
          93.11193111931118
        ],
        [
          189.29889298892988,
          88.31488314883148
        ],
        [
          189.17589175891757,
          84.00984009840097
        ],
        [
          185.60885608856086,
          81.42681426814268
        ],
        [
          182.41082410824106,
          80.31980319803198
        ],
        [
          178.10578105781056,
          81.42681426814268
        ],
        [
          171.21771217712177,
          83.39483394833948
        ],
        [
          169.86469864698645,
          82.53382533825338
        ],
        [
          166.29766297662974,
          74.16974169741697
        ],
        [
          165.31365313653134,
          72.44772447724476
        ],
        [
          166.91266912669124,
          64.45264452644525
        ],
        [
          167.15867158671585,
          62.60762607626076
        ],
        [
          162.11562115621155,
          63.71463714637146
        ],
        [
          160.02460024600245,
          61.623616236162356
        ],
        [
          160.14760147601476,
          57.56457564575645
        ],
        [
          157.56457564575643,
          57.44157441574415
        ],
        [
          153.75153751537513,
          57.07257072570725
        ],
        [
          146.98646986469862,
          44.40344403444034
        ],
        [
          142.55842558425582,
          29.889298892988926
        ],
        [
          135.91635916359164,
          9.471094710947108
        ],
        [
          133.08733087330873,
          6.1500615006150054
        ],
        [
          129.3972939729397,
          15.621156211562115
        ],
        [
          126.07626076260762,
          24.477244772447722
        ],
        [
          120.54120541205411,
          32.10332103321033
        ],
        [
          109.840098400984,
          41.328413284132836
        ],
        [
          102.46002460024599,
          49.81549815498155
        ],
        [
          97.04797047970479,
          53.75153751537515
        ],
        [
          86.10086100861008,
          48.46248462484624
        ],
        [
          81.91881918819188,
          56.33456334563345
        ],
        [
          75.15375153751536,
          77.49077490774907
        ],
        [
          74.16974169741697,
          79.70479704797047
        ],
        [
          53.75153751537515,
          79.45879458794587
        ],
        [
          56.33456334563345,
          89.79089790897908
        ],
        [
          57.07257072570725,
          97.04797047970479
        ],
        [
          43.17343173431734,
          95.32595325953258
        ],
        [
          43.05043050430504,
          104.5510455104551
        ],
        [
          27.183271832718326,
          96.30996309963099
        ],
        [
          12.546125461254611,
          90.03690036900367
        ],
        [
          14.391143911439112,
          102.21402214022139
        ],
        [
          15.252152521525213,
          112.5461254612546
        ],
        [
          14.268142681426813,
          115.86715867158671
        ],
        [
          12.177121771217712,
          116.1131611316113
        ],
        [
          12.792127921279212,
          120.78720787207871
        ],
        [
          9.96309963099631,
          123.24723247232471
        ],
        [
          10.82410824108241,
          127.92127921279211
        ],
        [
          13.653136531365313,
          131.24231242312422
        ],
        [
          15.867158671586715,
          137.6383763837638
        ],
        [
          19.80319803198032,
          143.29643296432963
        ],
        [
          21.40221402214022,
          146.12546125461253
        ],
        [
          14.514145141451413,
          146.37146371463714
        ],
        [
          15.498154981549813,
          150.43050430504303
        ],
        [
          22.63222632226322,
          159.53259532595325
        ],
        [
          26.568265682656826,
          165.31365313653134
        ],
        [
          24.969249692496923,
          166.91266912669124
        ],
        [
          22.26322263222632,
          170.35670356703565
        ],
        [
          22.50922509225092,
          174.66174661746615
        ],
        [
          26.322263222632223,
          180.81180811808116
        ],
        [
          32.10332103321033,
          183.88683886838868
        ],
        [
          24.354243542435423,
          187.45387453874537
        ],
        [
          24.10824108241082,
          190.28290282902827
        ],
        [
          30.504305043050426,
          197.41697416974168
        ],
        [
          47.478474784747846,
          209.7170971709717
        ],
        [
          60.88560885608855,
          214.88314883148828
        ],
        [
          64.08364083640836,
          215.2521525215252
        ],
        [
          75.39975399753997,
          221.5252152521525
        ],
        [
          89.17589175891759,
          223.7392373923739
        ],
        [
          95.07995079950798,
          223.9852398523985
        ],
        [
          101.96801968019679,
          215.37515375153748
        ],
        [
          105.9040590405904,
          209.7170971709717
        ],
        [
          114.26814268142681,
          204.92004920049197
        ],
        [
          125.46125461254611,
          201.4760147601476
        ],
        [
          129.02829028290282,
          198.1549815498155
        ]
      ],
      "group_id": null,
      "description": "",
      "shape_type": "polygon",
      "flags": {},
      "mask": null
    },
    {
      "label": "Black_rot",
      "points": [
        [
          205.40540540540542,
          112.43243243243244
        ],
        [
          210.8108108108108,
          111.78378378378379
        ],
        [
          215.67567567567568,
          111.89189189189189
        ],
        [
          218.3783783783784,
          114.05405405405405
        ],
        [
          219.02702702702703,
          119.45945945945945
        ],
        [
          214.59459459459458,
          122.16216216216216
        ],
        [
          209.0810810810811,
          122.48648648648648
        ],
        [
          203.8918918918919,
          120.75675675675676
        ],
        [
          202.3783783783784,
          117.62162162162163
        ],
        [
          202.8108108108108,
          114.05405405405405
        ]
      ],
      "group_id": null,
      "description": "",
      "shape_type": "polygon",
      "flags": {},
      "mask": null
    },
    {
      "label": "Black_rot",
      "points": [
        [
          196.1081081081081,
          108.64864864864865
        ],
        [
          198.7027027027027,
          109.94594594594595
        ],
        [
          203.67567567567568,
          110.91891891891892
        ],
        [
          206.3783783783784,
          109.4054054054054
        ],
        [
          206.9189189189189,
          105.72972972972973
        ],
        [
          204.75675675675674,
          104.32432432432432
        ],
        [
          201.40540540540542,
          103.89189189189189
        ],
        [
          198.3783783783784,
          104.32432432432432
        ],
        [
          196.21621621621622,
          106.37837837837837
        ]
      ],
      "group_id": null,
      "description": "",
      "shape_type": "polygon",
      "flags": {},
      "mask": null
    },
    {
      "label": "Black_rot",
      "points": [
        [
          161.6216216216216,
          72.43243243243244
        ],
        [
          165.0810810810811,
          73.62162162162163
        ],
        [
          166.27027027027026,
          76.86486486486487
        ],
        [
          165.1891891891892,
          79.13513513513513
        ],
        [
          162.7027027027027,
          79.35135135135135
        ],
        [
          160.54054054054055,
          77.62162162162163
        ],
        [
          160.32432432432432,
          75.67567567567568
        ]
      ],
      "group_id": null,
      "description": "",
      "shape_type": "polygon",
      "flags": {},
      "mask": null
    },
    {
      "label": "Black_rot",
      "points": [
        [
          167.78378378378378,
          100.97297297297297
        ],
        [
          171.8918918918919,
          101.29729729729729
        ],
        [
          174.7027027027027,
          103.45945945945945
        ],
        [
          174.8108108108108,
          105.62162162162163
        ],
        [
          171.24324324324326,
          106.5945945945946
        ],
        [
          168.32432432432432,
          105.1891891891892
        ],
        [
          167.13513513513513,
          102.91891891891892
        ]
      ],
      "group_id": null,
      "description": "",
      "shape_type": "polygon",
      "flags": {},
      "mask": null
    },
    {
      "label": "Black_rot",
      "points": [
        [
          154.9189189189189,
          114.16216216216216
        ],
        [
          156.43243243243242,
          115.89189189189189
        ],
        [
          159.78378378378378,
          117.4054054054054
        ],
        [
          162.3783783783784,
          117.1891891891892
        ],
        [
          164.21621621621622,
          121.4054054054054
        ],
        [
          167.02702702702703,
          124.0
        ],
        [
          166.8108108108108,
          126.37837837837837
        ],
        [
          163.35135135135135,
          129.40540540540542
        ],
        [
          160.32432432432432,
          132.86486486486487
        ],
        [
          154.05405405405406,
          135.24324324324326
        ],
        [
          149.83783783783784,
          135.13513513513513
        ],
        [
          147.56756756756758,
          133.6216216216216
        ],
        [
          147.02702702702703,
          131.35135135135135
        ],
        [
          147.45945945945945,
          127.56756756756756
        ],
        [
          148.32432432432432,
          125.4054054054054
        ],
        [
          151.13513513513513,
          121.29729729729729
        ],
        [
          152.32432432432432,
          118.05405405405405
        ],
        [
          153.2972972972973,
          114.27027027027027
        ]
      ],
      "group_id": null,
      "description": "",
      "shape_type": "polygon",
      "flags": {},
      "mask": null
    },
    {
      "label": "Black_rot",
      "points": [
        [
          136.32432432432432,
          103.89189189189189
        ],
        [
          139.35135135135135,
          106.37837837837837
        ],
        [
          142.7027027027027,
          105.51351351351352
        ],
        [
          143.45945945945945,
          102.8108108108108
        ],
        [
          143.45945945945945,
          100.43243243243244
        ],
        [
          137.83783783783784,
          99.56756756756756
        ],
        [
          137.40540540540542,
          102.48648648648648
        ]
      ],
      "group_id": null,
      "description": "",
      "shape_type": "polygon",
      "flags": {},
      "mask": null
    },
    {
      "label": "Black_rot",
      "points": [
        [
          93.29729729729729,
          112.21621621621621
        ],
        [
          97.29729729729729,
          111.02702702702703
        ],
        [
          102.05405405405405,
          111.45945945945945
        ],
        [
          104.97297297297297,
          113.51351351351352
        ],
        [
          106.5945945945946,
          117.72972972972973
        ],
        [
          105.4054054054054,
          122.16216216216216
        ],
        [
          103.02702702702703,
          124.43243243243244
        ],
        [
          99.02702702702703,
          123.67567567567568
        ],
        [
          95.35135135135135,
          122.48648648648648
        ],
        [
          93.08108108108108,
          120.86486486486487
        ],
        [
          91.35135135135135,
          119.13513513513513
        ],
        [
          92.10810810810811,
          116.32432432432432
        ]
      ],
      "group_id": null,
      "description": "",
      "shape_type": "polygon",
      "flags": {},
      "mask": null
    },
    {
      "label": "Black_rot",
      "points": [
        [
          216.75675675675674,
          192.0
        ],
        [
          219.24324324324326,
          189.51351351351352
        ],
        [
          221.6216216216216,
          189.51351351351352
        ],
        [
          225.72972972972974,
          192.21621621621622
        ],
        [
          225.40540540540542,
          195.02702702702703
        ],
        [
          224.97297297297297,
          198.59459459459458
        ],
        [
          221.6216216216216,
          199.13513513513513
        ],
        [
          217.51351351351352,
          198.48648648648648
        ],
        [
          215.78378378378378,
          196.54054054054055
        ],
        [
          215.8918918918919,
          193.72972972972974
        ]
      ],
      "group_id": null,
      "description": "",
      "shape_type": "polygon",
      "flags": {},
      "mask": null
    },
    {
      "label": "Black_rot",
      "points": [
        [
          214.8108108108108,
          206.8108108108108
        ],
        [
          218.9189189189189,
          210.59459459459458
        ],
        [
          222.3783783783784,
          213.83783783783784
        ],
        [
          221.83783783783784,
          218.27027027027026
        ],
        [
          219.13513513513513,
          220.32432432432432
        ],
        [
          216.97297297297297,
          220.32432432432432
        ],
        [
          213.40540540540542,
          218.48648648648648
        ],
        [
          210.3783783783784,
          216.32432432432432
        ],
        [
          210.27027027027026,
          213.72972972972974
        ],
        [
          211.45945945945945,
          210.8108108108108
        ],
        [
          212.54054054054055,
          209.1891891891892
        ]
      ],
      "group_id": null,
      "description": "",
      "shape_type": "polygon",
      "flags": {},
      "mask": null
    },
    {
      "label": "Black_rot",
      "points": [
        [
          141.51351351351352,
          187.13513513513513
        ],
        [
          144.64864864864865,
          190.7027027027027
        ],
        [
          148.0,
          191.8918918918919
        ],
        [
          154.59459459459458,
          189.83783783783784
        ],
        [
          159.02702702702703,
          186.3783783783784
        ],
        [
          159.13513513513513,
          181.51351351351352
        ],
        [
          156.21621621621622,
          176.97297297297297
        ],
        [
          152.43243243243242,
          175.67567567567568
        ],
        [
          146.59459459459458,
          177.72972972972974
        ],
        [
          141.2972972972973,
          184.54054054054055
        ]
      ],
      "group_id": null,
      "description": "",
      "shape_type": "polygon",
      "flags": {},
      "mask": null
    },
    {
      "label": "Black_rot",
      "points": [
        [
          27.994428969359333,
          129.6657381615599
        ],
        [
          33.56545961002786,
          129.8050139275766
        ],
        [
          38.3008356545961,
          130.7799442896936
        ],
        [
          40.807799442896936,
          135.79387186629526
        ],
        [
          40.3899721448468,
          142.06128133704735
        ],
        [
          33.00835654596101,
          143.03621169916434
        ],
        [
          30.640668523676883,
          140.3899721448468
        ],
        [
          27.43732590529248,
          135.93314763231197
        ],
        [
          27.158774373259053,
          132.31197771587745
        ],
        [
          27.85515320334262,
          127.99442896935933
        ]
      ],
      "group_id": null,
      "description": "",
      "shape_type": "polygon",
      "flags": {},
      "mask": null
    },
    {
      "label": "Black_rot",
      "points": [
        [
          61.14206128133705,
          158.07799442896936
        ],
        [
          63.92757660167131,
          161.69916434540391
        ],
        [
          66.15598885793872,
          161.83844011142062
        ],
        [
          69.77715877437326,
          160.86350974930363
        ],
        [
          71.86629526462396,
          158.91364902506965
        ],
        [
          70.61281337047355,
          155.01392757660167
        ],
        [
          66.71309192200557,
          153.3426183844011
        ],
        [
          62.39554317548747,
          155.43175487465183
        ]
      ],
      "group_id": null,
      "description": "",
      "shape_type": "polygon",
      "flags": {},
      "mask": null
    },
    {
      "label": "Black_rot",
      "points": [
        [
          96.93593314763231,
          129.38718662952647
        ],
        [
          99.58217270194986,
          127.85515320334262
        ],
        [
          103.20334261838441,
          127.85515320334262
        ],
        [
          105.15320334261838,
          130.9192200557103
        ],
        [
          104.31754874651811,
          134.26183844011143
        ],
        [
          101.94986072423399,
          135.37604456824513
        ],
        [
          99.44289693593315,
          134.54038997214485
        ],
        [
          97.7715877437326,
          131.75487465181058
        ]
      ],
      "group_id": null,
      "description": "",
      "shape_type": "polygon",
      "flags": {},
      "mask": null
    },
    {
      "label": "Black_rot",
      "points": [
        [
          31.304773561811505,
          193.60587515299878
        ],
        [
          34.36474908200734,
          192.6266829865361
        ],
        [
          39.627906976744185,
          195.07466340269278
        ],
        [
          39.87270501835985,
          198.37943696450427
        ],
        [
          38.64871481028152,
          200.5826193390453
        ],
        [
          36.323133414932684,
          200.94981640146878
        ],
        [
          34.73194614443084,
          199.35862913096696
        ],
        [
          31.304773561811505,
          196.91064871481026
        ]
      ],
      "group_id": null,
      "description": "",
      "shape_type": "polygon",
      "flags": {},
      "mask": null
    }
  ],
  "imagePath": "..\\Grape\\train1\\B_r00023.JPG",
  "imageData": "/9j/4AAQSkZJRgABAQAAAQABAAD/2wBDAAgGBgcGBQgHBwcJCQgKDBQNDAsLDBkSEw8UHRofHh0aHBwgJC4nICIsIxwcKDcpLDAxNDQ0Hyc5PTgyPC4zNDL/2wBDAQgJCQwLDBgNDRgyIRwhMjIyMjIyMjIyMjIyMjIyMjIyMjIyMjIyMjIyMjIyMjIyMjIyMjIyMjIyMjIyMjIyMjL/wAARCAEAAQADASIAAhEBAxEB/8QAHwAAAQUBAQEBAQEAAAAAAAAAAAECAwQFBgcICQoL/8QAtRAAAgEDAwIEAwUFBAQAAAF9AQIDAAQRBRIhMUEGE1FhByJxFDKBkaEII0KxwRVS0fAkM2JyggkKFhcYGRolJicoKSo0NTY3ODk6Q0RFRkdISUpTVFVWV1hZWmNkZWZnaGlqc3R1dnd4eXqDhIWGh4iJipKTlJWWl5iZmqKjpKWmp6ipqrKztLW2t7i5usLDxMXGx8jJytLT1NXW19jZ2uHi4+Tl5ufo6erx8vP09fb3+Pn6/8QAHwEAAwEBAQEBAQEBAQAAAAAAAAECAwQFBgcICQoL/8QAtREAAgECBAQDBAcFBAQAAQJ3AAECAxEEBSExBhJBUQdhcRMiMoEIFEKRobHBCSMzUvAVYnLRChYkNOEl8RcYGRomJygpKjU2Nzg5OkNERUZHSElKU1RVVldYWVpjZGVmZ2hpanN0dXZ3eHl6goOEhYaHiImKkpOUlZaXmJmaoqOkpaanqKmqsrO0tba3uLm6wsPExcbHyMnK0tPU1dbX2Nna4uPk5ebn6Onq8vP09fb3+Pn6/9oADAMBAAIRAxEAPwC4RtHYkDnkce1QqWcMF42ng9KmZeOz4Bxzg9uxpzp5akPnGOeOv1qDUrMhVsKRjPX264p4A8wgleGPU9Rx2p4VmG9WHTH69j3pAozjaBnknkdqAHYDKSMBcHBB6VDhgVKKcBs7cevt/wDrqxtJQOuMjgfrUEifd6lT15wR+v1oAqhsxkksMHkHtSDcz/KGAz0Iwfxz39jVlgrKzk4x046c/wD6uvvTlgUbsrhm5GBz/nmmA2JCU2qDx2Hf/PFKyk7cvn8e3+RTnBViBnpnIPP/ANemHacgDd1JI5pANRWKkgkA9PanFWUqTuB7lvT/ADilz1fcd2MDk4HTHf8AzmoySRvOemQTyKAIjtGXzk9Rxg9AP8/jULFiOTjcSSGqQsXYRkL8owTTfnLZHOBk4P8AnimBJEfkDMAWxgqG4Hqc/nTd2wEsVC9RjrUcYfdjbz/dYgAUx51AyACB0/z+dBI83kShsuqfU+lPW5V0wpHPOAP5/lXB61qLvrA8lciA8cdT7/nXW2E4eNNpAIxtI7D/ADis1JN2C5qD5QWOR6Z7CkbLNsG1QTwOevXAqMSbU+QkY5LY6D3/ABpQ4YlhwTzyMY5rQCQKBkg8AZ+n+TUgbbGcH5mOSPxppQjAbOSCoI6Uj5IJO0egPHX6CgoYB5Z64cdQM5x6Z/WlQKFGFOTkYHA/zzTmTac9iTwDkZP86XllQqhGPmxzz2yPz/lQSSJu2KCjFRn7o4PUd/qKjLSIDvT5hkjkdB/kU9kUEH72OeRgsR1/z7e1PVhJlA47A88/55/X2oAhdXIC/KGLZGBnv3ppbJUfeCEgnaMj8qndAh8sBc9A3GOce/rj3/PmuUbYzKpLEn5h3Ht+dAEu7hQm4nIHHf36fSnbBGAu0sy5Axg/nnn6UqADdyS5JQNg9PUE/WnHiPGU3ZxgHle/8j79aAIlVtmAQCwwwZcZPTn/ADx+GKeTucKpOAMlu456egx+tI0IVQAzKwHBPIPoCMen+e1SkNtGAVJzycf079fWgB8jRFjggdiv404oVVRgDA+8wGePel+QkgMMnGWJzkn04H06U7CjB5Cn+InP5/pSAQDcTlhgAYx6UwgCNsLlSB15OPpUmcbWYYBHBXmmgcAuevPp1pgRE/MojYhQMKM4/wA4qMg5Py5JUkKOcD8T9alk+6ThiCeOf0PAqEsAoAVSRyzBe3+Pv/8AqoKEbJQDOcZwfT1/kamBjGQRk9dlRKAwL5+XOQxPUcHt3pQSY8k5B5O0YB460Ekju2WBJIbnJNQ7cBQUIyO/brSjcNvyjGDtzxgZprA7fm+6Dt6e4wP5UAIZmX5sfKcAMRjHvULszMFLsf8Ad4x9KcFRI1+6B1K8DHr9PxqJiAqgScgY44/OgBJdgYsS2TgHnGen61CZDG+0sDkEnPP4fSmFs4LgZJB+Xn/PNQTyKsS7irDG3AHB9sfnQBOzqm/B+91+bOPyrJ1PU1hV8knAPyjv260XV2E3gIQc9OPx6VhXYlupCFICI2Qc5z9KxqVFFCk7K5mkN5bzSHkvz+OTXT6LdiSxRiSGVtuBkAnH68YrnJkChGkfaG3YyeOMVe0K4T7RIjOSrgckZxg+nfisqb1uZQep2KyDq5G7BwR345/CpIXImO5h6gEcEVULyBozvIBHUdx36/5FLFcEscHj1HOR+ftXUbGqkyqcOg2t1x+A78U4/vlDg43feUHOOKohyyhPMBI4PGP8/wCelWIJdyFmlDHIBBHy/T1pgWGDBhtbHODk8ECnfPuVkJ6Ywen+eKj3JuaMEEDjbkrkcf8A16dhgc/8tD128cUASYWZDng8chuT/nGf84pxYqwDLknB69s55x9f1qMMWbcHKlCAV4yx/wA/zqST50cjbuGSBu5P4euKAI4/3kbHv33DAPuPz/CnkNtHXI43A8/X+VRY3F0IwT1LHBPfA5qVI2ztBZsDklu+MD/P+FABwgUumFJzycrjkZJ9M+tOUkKqhd5Bwu4YAB9T26e9PCN5q7juUNye3tx/WnODGFhfO0kfdHAOePxoAijAjJUoXwg+Ze//ANb/AD9CRVZ3KvtK4+ZT3x/9ehi/mMY+MLgg9fU4HT05PqPWnylSoLYjBQct0Uf5IpgWEZc42qcckt9f/r0iFTl/vFcgk84Gf/rVBgIrMQCykjrnp2+vSiJnLOzZ+YDq3Tnj6d+KQEwGx9x27QSV49ac0g25zgHp+XT/AD/KkVgxCgHkYIGefpTGZVbBkDAnhe3/ANfkZoAjdiQQMunHzZxj161DID2O0YB6c5p0g8xWCNgsDgKccdM00kYfOM91Q8c//roAFUBxgkAg8Y5x7+3H+cUm4OANw45U4z/n/wCtSMzsr/x8cAfpURZsNjBP5cHt/npTAlZtikAjJb0x0/CojJufDZB53YOD9Pb6VG7NIzF2HTJ5zx2qF3YhiFIAB4HQZoESzORkgjbjIOOAf/11Ue6LAhZB83HsPQ1RvLnajEDGGJIA9e/6fpWO12V37WYMc55Hp1pNjNea8jQ8MBjOO/H49azbnUcYG7I7E81j3Fw7EAsRimW8TSOSG+Q8Zz1FZSmkhSkoq7NKE/ad53Ejq3FTyRqtsr7D83OSMHH0NV57fNsGMikdlAqpm5VQvmMV67Wrgf7x3Zzyl3K91FvlHJIIzwOnJH9KIIjbzBgoIHUnnj6VNM4RyIwWOBnDd8DIGKrGeTzhuTAJ4yela300JV0dTNcIIA+5N0bDaMnocfy98VJBPgh8dMD+vANYkdwJIkDsdyHjLVdtt/kqAVwDyAO+P/1j/JrqjK6udaehtxEB9zcYzweAOnJz7H17CrkSFwGVskDk85xjP+eP5GsdJ/mZkLKTgLlePy7flWjCsZi2ocrwpwcEnjueT069f0rQC7C0QmUuGZVByByAcfqAR+lPLn+6JBnICnJXnjAxwSPpUagKpG84PAIUHbjBPPv6/jU3LyHdt2c/Pk5J65HPqKYEyq5DBUYsTglVxzxzxzSKNw2thOMkZ6DtnnPp6VEgypkXZhU7DjGSc/TnH/16dvO45DM4z85Jyc5x17846dKBDmwY2+Uk4246Y9B19qfEqbixD8tndxkk49ufpUQkaQAHjaccZyB+nH+fWp0zFhyxLMc/MPu9u39KAHB1Us8u4Y6Hp9Tnt7e/vUnAY+WpAI6FiG7+/p60wXBdSUPyrgsvJOP1wcfzpiyqJHljVdvIGM/MPx9x6ntTAeGEkBkLZxjcNxH15x/jTX42AP8AICc4OAT07+/H4011V23vg7ScEcDPp/nrTi2VVOVJyfl5GAOTz+fTr6daAJHlBG1W+VSPm6YP9aihDBCXLBsnOQTx15/z+NOk2hyzrIFYcgYyvH8uv5fkOSRgxgLjIGcY9OnHp+X40gBnHlg/NkYAPsD3/WhpgV5IIPJA7g56j/61NjysuG2gAYJP+J79OlIdjnh+c/NtG3PHX6UwFYOYsIcHsSMEYxg/h2Ht9aaNzvlnGW56dxwfSkLssjDnOe3b19qYZO7HHUgheM/5/L8KAEeRmY7erLkDOB+dQM2YcCMNsOAe3X3FOa4bBDLlWBXjgHI6+ox/hVU3I35LcEfeOQTnuRjI6UASb1Zdu/oc4KYJyM1XnmaNMnJyduR3zzzn86gluMoW3Hg9AOg/L6dapXFwjHDsu1fu8cfTB/z1pXAy9dkkeYQhnCg5IDdu3T86zj5ihVZyx6DcOg/nWlBEL2SWSRX2j7pAB/n+FQSKsKlmjZmzgLj9TXA6jlN2ZhOclsVUtlZh5rLz8wXcOmavQ25IykiMgHOMZxnFZyQGRmcjknJq1FuRgcA4PHtTk7mUpNu7NzyUntQhODt696wZYpYpNqsSAcdM1fW4KrlWyvTHNV2fczHccgE5Az05rKFNx1By5tGVNys7OvDM27OOnOaJgruueuRz0qFrhCfuMPTFN3vIAwTI96vl6jJldotzqTgjOOvIPGQeveprO42TgMQQCAM9Bz61GmZsbG2HB+82Mf5/rUAheJBIJBnJwBke3+NawmoqzN4S01OjgmaRR8+RjIX0Ppz+NX7W6LLnJKKMkqeR6/4VzUE8inCKQCeeCM56D3q7DO/lEHGSAScDjA7+3+T0rdNPY1OnF1u3y5VmGQrADge2e/X6c1Jv2IgXliwXHTqAQD6euPasm1m3AJKSAh3AsQ3TH4Y5x+HSrS3cZKuN7IpO7a2DjHHX3PaquBf87bkHJOAwIO3nADHvgcew5przbvllHlgjeWZe/wDMf5zVRiPNbEYzjB465xt7ZxjH5fSmGYsoKklHG4lXxn0yO3b+QpiL0LSSN5ZB+bOdzcHvn8/TpmponJiCkkBS2Q3GDn16dCODWZFKRgzDCjnYgwVP454JzV1ZVly3lp5wXKq7Yzzz26jHI46454oA0HYkAiNlcnGB1zjgH6c//WoQSR8INxXIIGBgE/y6Z/rTQ5RQvl4YHYrA4DZUA44/xPB6UyVAyIpVAByWLZyB7fjg/jwc8MCwjLGu1/lzjIVuVPBx15wcZ9iDTCGwVbcxBwy/ezz17fr/AFqOV4yAIVbLAsQeM5X8eCCB04oTcSCSVZjsCDAz3LfpnuOBTAnclhLHGhOOASen8vaoWcCVVcqdp5RTzjIwcfhz+NTAxEZRMY+UHGTjnjr/AD/Wq/mRhvNRMueBzg8Zxx+VACysSgIQIyk478dhx17mo3Jc8vkDqQASCfxPr+tRTSgMhJG0fLs3cD1z27DvVaW8jJwCcFuzcHA5x6dP1oAtu+5vvgn2GAf8n+VVWkeRzggDqDu5+hx7f4VXa7RHO19qoc9cj6fy71Wub1NgK9O2eeP8elAFl5gyMQVCsSMdAev9azZ5jlgXTzNpORycdsd6q3WpyKrOSWBHODnHH/6zWLPqEkxP3wCc1LkkI0prhkcAMR0PWqRmaV8K+VJx17VQkuJCfm3A9/Y1c0pRIxkJ6cAYzms5S0JlKyudDp0otbeRVULnnBHINVJSZXJ+XqDkr6f/AK/0p32eRmbazkvknjAP1pY7fy8MQVOeD6e9cahyu5yuTehWayKqDkkj1PSonikP7s5574xmrssdwAFZn46bR3OPQVErGJxvDMPftzVklFleElkUqvU8ZqfYGhfcnzcDCngjr/SrnnW0iFGkHHXtk1R1FdkSJHI6Adwf50rdy46sqSoAcbTgds0+OTbHtAUkjHTtTbeciEJK5dxwGx29KlMaliwY4A/yPanp1B6MrlijB9uR3+lWtvlZ4y3uOlMRWYnKqyjnJH6fnipfL3yRoOshAJrKo1dILkF3MbdYQTztJJI/ib/62KasvyA45b5eDn/63amtHd3C3DTBUUHdAByeOw7kY9aqR3JU7lJyOQQcf57fkK6aTVrI7ErI6G1u8QeYCwHYkYwevXpxj171fVvNlEYYKOrbwMKDxnOPf/GufhnHmpiPsflD459euTye3pWtBMFR1JDsWCLgEl8k5Poep6n1PBrW4y6kLKdjKS6EMqliwycZHX2zirSMckPJvbII+Tvjoc+o49eeKrQ3JIeOX5sDJJ6g5PAJAz1557/jTYjNIyrtIkRRuIyBnuD+pPOee9O4F9IRCgVoRGwPzAE4J4BGD39j69qu24RtieWEBGR1+8fmPHTGB3PNUY53RmkCOyZZX54+uc+vPT1qyrhzMVK7GbCdT9ME/U9/51Qi6rKmJIwhJUDAHzKM5Iz3HJPvj6VJkFzHGVEYcgZYZ44P4fX9KxoNYtJLlrNcvNtO105U4znv1Iz0/nV37V5gGbfJwNuGAC5APXGCQFB6U009gLkwjUFrd1CrneSAW/L8O9PiKg8uu4gsW3cN0/wH/wCqo43XDhBw2ZM7gBj8CfQ09QoWOOEDLHG0pgkfUjv7e3pVCHlN24GELIFAwDznOOvfGf8APancKyJnDE/ebHXj2z/nrV8oX4CkqMjnqR/nnmsHxBfvptoHVY3kyAN3Krnkk4/p+tJtJXGUbp3X5X37hzy2d3v+lUWl8zChiNp6HPA9Rz7f/rqNdTgvFcTKI5MHG5vlzx9PTp+VVnZlLsq/LkjPTAA459ev9KXMnsJNMfNK4J6HtgHOOM4rMlvJEUKDjtUslzuUrleBk8cj6VnS7pPuqx9h1qGxh9tZny2euTjk1YgWQrjB8s+o/rWWwIOCDn0NdYtj9otopwoUSrvABIJyM/1rGepjV0RjgEkbVBRe571ftJvKiJaNfl+6AMenX8KU2zo/zELs4JPccmo2nEsoEIxCnqeprMwuaMWpPH8xWPGfmIyMn25qeTVZJPlS3UEnjJJ/wrNgaKRFU5BbgjP8q0oti/MyheeOcf4f5zQrmZKXRU5Coc8ADp+VVZZEaTqGJGQSTzU3nwFAvABOQQR+P5/0FVwVZsMpKngNjr3qkUQPboVOQwY96r3ojjeNPm2xjLHpkE5/rV8hwCQwYHvnOOnrWddO73kuEG1CVIGeAOBSluOI7y7cjcr8lvSmMhwShJI706EDBbYQPrUqQsTvKny8bs9D14/X09D6VDlbcY63gLIASM/ebHp2/wA+9Wkg+WaUcLGmNxOME8A/mabBAyjzZMjcew6/QVNcz+ZaLbwwGNC4Z8gZY8965lecm+hTSSKxkgIHlupPfmqUuiBJt/mgo/zbEGcfj061bSBQ2CSMdcc5NTI7LJ8ihkOAR2NdEFbZiU2tioNNAiaQOcnAAPWkAa0VYyUCsCCdgznt/KtkB3VcYXBycjqfaqmoQNJbscM+zBIQ4J5xj9TVRbT3NIVHezK9pMI3U7QmwAkoORgg8Dp2x+P1q/HfiOQlV3N1xyC+BkZ9+nJ9D+NG0s71iQIdqn1I4z/n+VaMOmENgybdvRU5I/E10cxs6kV1J5Jvs0fl7GQLnYqsDuIyfTI9+2aglSTUW3TM0MAGGCdwPU/5/TNaMFnFGgATr1p80YuALdZFESnLgYJY1LbZzzqt7GXYRbZ2nhhOxOI9zc/y71rwfMoLtiPgNghc4O3qB3yfz9cEKbdRCVUBUA79KLXeixhzGGxtYZ/Hg9CevpVUlZGtJ3Rbt2VpUjRZHKnILAsM474/HjitMJO0EbhfmLcgg4xzgEfjjg+tZ9sgEhEbK3zjccjI9vpzjp+nFbKofO2vltoAzjpg8DP4/wCc10GhTcks6NGAACQEP5e3/wBf0rD8RRxzaTMFVGPDIRngDkn06Z4+tdHKpZNyqvI/iI5yeo/WsrU1E9pMiDG9CucfKOvPsOaUldNAzzNYUkDbpCSoBXPf2zViKMxhipCjqM/5+nSr5so0jAYnd12gZ/z2p0kQumG8IgUbgqgc/h61xJnJzNPQyZ7SfaXRC684ZDnI/pV/wraGea5Lbh5ZTjsSdw5q/Dbsj5GFPUDGc+taEdzBF5gCHzCACVHBI6AnPUc9uMmrbbWpXtW1YdPpdpcR7ZraNsdyvQe3eqkh8q2FrZs3lJkKzHcQMfw57dOv8qsC/dyVMATqCyyZxx06CjYhXcCDn06dO1K3YxuzJ/foQZHMmOCpHHPYgf55qBrPEfmk7YugZjjJrZdCgYeUp+p6VGlvHOTFOse8524GNp/zj8qloZheegb92Cz4I3HgD/P+HWplUtj5yw9zn9a0ZdGYFpcomBySOvH+etVkt/LkGCXXuACAD9aT0FuSRL82SOgxkU/dGqtyGcZG1VHJ/oKtwW0EgBMilRwyk5A+oz61HPDHDI2EOSPTis1VXNY19m0jOa8dnSNcEMcYJ5Pr296ghR55mbJfJLNjjn/Crstspu45FYiQ8heTnp/9f/GqrSjzhp9ijSXGP3jg4Ue5P5fn1rVST1EosnS1e4cwRkI/QnOAP/rf59KSzubJrn7N8zENtzjIJ5H05x+WPerLyvbRrEMlVPJUEBj3zg8/jnArPBgt5lkggCzj/lq55x/nv3rKTUrpmkHBb6m5I7bkDKpx2HGB6fzqlerI6DgJwc4J5/z/AI0sF45j5TLEdz7+/wBKZfGd5YQ+QGBKYPDDOOnpkf5waSXLEjd3K8UDSFfmOMZLZOPc1etGhkZY42V3xnGMHFWbG0lgQOeqnPPNJczQRTn7NbxCcg5ZQO/c9s/zrSNrajUYtakckziXy4dhIxknnB9P8mp4XuCu18YbrgYzTbWMyIWVXyM8NjPNXo7fjJ6d8DpVqOhDTQ6NdwwAPw4NTm2IIATb3B7U02xdoucRbiZArEEjt6cevNMjtRFcIYgybCS7YAEnHAwCen4Vajpe41FWu2SsrKNkZG7HPt/9ekECDHyjcB6VPjBPOATngUx1RMlj7gHms7kEMwzA4wvOMA4wec0y2KgM+4mPzNw+bOMjPXoAePX/AAc7KAAOmec1WlSBgA8aEdhsFaRlyo0hUUVY6GCIOfLDckchRyDnrye/H5GrkKnO9GkPsW5IweMds5H5VgafbQW++YIqYwwVjksR/Lg/rXQRDzDlT1HO3tj8/wDIrohLmVzpTuriY+XLBQOMjdjoev8AOsLV5ZLYLHD8wfPzF+Af8g/lXTPCHIyeBzkEk59q4/Wr65hvng8qDysAhiDuHr39c9qmpLliEnZFSSyEkYKsOFIYnP4D/PvVU23kzLsVgePvdPrVv7SotlaPl2GFBz+OT6U0G4MbMyIc9Oo7/r2rkur2ORiB2kBMUSCXP8JBCj2B60kFuYgF+9k4I64/P61MDdIFkJUPjHyLyMjBHOe1TRuVib91l1XIXcOfWrJGiEnBx2B5qATOrMeCgOB6DtwabJHNcFhISEJ4Tpj6+tTRocENnp8p64/OnYkVXSQZ5QEj/gXvTnghD5jlQYHXcM/pUTRJvCnBbBIXPOM9aeIVAyMlumOtOzAnVVb95MARnIw25Qfb86ztWvISscMShNxOWHUY/wD1/pVyFRt+ZcK3Ud//AK5H+NTTLbQxDfGHVslRjr7+wpJ8ruzSElGVzj9TtxEVu45ZfPXCgbskcYGOc47enTmrUGoG4sEZ0dmf75KjHpwPqK1JNKScAtdS7TkkELkewOOO1SfYooI0gVBtUYTpmnV5ZpdzrqVk17plQwq5B3FZBjYwHpzVqwhgsnuUij3OZm3O3Xqcfzx/+utBYtoGxRgDqFFQzqReyBMrGzbssM5J9f0rK1mcvM2mQXEcj5bg8enbHb86zLm0u41LRAPIp+XecA1sxiRsYVdueeP/AK9XYbGN2GTgkck9TQ49SYuzORe4e0dy8QDqOT1UUmia1tuJJbyAuhyyBQMj2/z610+uWEMdiixoT5kgDNkHAxyOefyrl13acitJYS/YwTElyUYKxBJxkAZPBHHpWlOnHl947aUU43Nwa1LfIDbwhUfoCeRz0OKkitlALSkpzyzEdaux2MmkTRwSRbmZRvVo8EnGCwxwP8896t3CWzk/u1xjB461m4qEtdhSUYDIY4kUFdjNjO407zMNs98YxTH2FFyRn64pxMSKWk6jqD1J7D+R/wAine+xyzd3oSoRsDMGB7D1561QvLmSS7MQby0QBshiC2R3I7dfyNStcMxOfvHqcfypWgjuVXzx5iqcgN2PqD1FXFWd2FOUYu7RWvJw8Ql85wy8AqQuD9R1ohe4uLSFizZYZ5547VMdNsiAUgG4HO1mYjP0JOasrIN2wfexwewPtVyaasjWrVjNWSKqwlMZJbgkjHT/ADipo7ZRJuIO7Hr1/GnkHOUYfUjvQrMGG4hiTyM9qg5krstrmUMdrFlIVW6nb3A74/Kti33Sp5uNmVBK9yfU4Psf8isSCRo9qRsq8jBVQMgDp6dfTFbelxGOzAeR2YncA7Z2j069MjtW8ZK9kdsZJ6Iuc7TxyR6Y/wA9awPEFglyguNh3xAnjqR6H16V0pXcuFIIxwAKz7xlWPGcY65GauUVJWZTV0cU3mLEoZQq7htO769vxqxLfC0hC+R5jIQzEcADIHP5jGKpTvBNeSJA42qcFc9B7Uk1tH5SrcuqjIIbOCD7Yrh5En7+pzpqMtTSk1OykYq+2KUHG0NkN7Z9aqveqSFjQdOCR1qj/ZET3EbrIHMbBt+OWP54A/Pn06VYkh8vkrt9OM/0q2kn7uwqvJe8SdblMKudrk4JH8/alkuEiyFwz9Nv4VWeVI8lYyc8FmXAHanWyGT5ZVYyAjaSv3j6f4UzAkR5JWBYgLkHbgVMm0LyHDZ7DP4VUeaXcoVSc8gnv781LmTO8FiO+T/SmBJLO4HyL05yRmlhlmClp2WROw2jIPr2/wDr/liFrm3bbuZGBzggjHpUouLcKP3md3pzmhpMexXvLO5kuFmNwFA5CcgA9sDv/PmtELAYgWUedtAcgDG7v/WqsF2rEK6Njom7GE/+t/KlKuWPmvyegXgDpSd3ZPoaOTaHpbJGhMZKkegxjP8A+usp0v31sgBRAka9X5JwMAehH5cVpb23YxyD1p1yzLPbsPlBiAPboSMn8B/Kns7CjK1xbZXCqWQep5/xFXVZFUFsc+p9+9QI5K/LGcHqexqtdTJ5DhwOnzA859v07/8A1iSISuY/iKcXMsThXaFOdsTlWbP4dMenqalsNQvp54WgWdI4zvCTsrKpHQ7SMnHbd0wPQGpoFgmcPg/7W/itKPa65jACY6jHr69qcZNKxuqrSskK0tyrkzyGSRyWJIwTn1/l+FBYbQNvbkehpGJkkYqMAcZxk005UBWiPHJIqeW7uZN31ZKFZnSMZI3fMvI5qO4DFiNhCr0wuOnf/PakllVDhfvkYz/dGOn49/y9ar72xk5DEdetCQiZA2zgKcepApVmIPOCQf8APNQCUnAOCAPamtjG7gGlZklqRjKpUkbcYI6ZpUfoqAnAwABjFVY5Ru+fOP504kk4DYHUf41RRbVtxHqepz1qLeyHaeSDzz1qHz9ikk5wOuf8+lUptRijYEEgDqQP6UttWSdJp1sk7ozbjg5Y+1dKPlXOMPgDOOfaud8Panpl1HHDDMPOA5jcBWYg545wemcA8CukxECUzkrwducf/qrop2tdHbTjZExG44xycn2rL1m2km0y6SJSHKHDDk/561rtgcjGf5VHIQynPWrsWeUw2SWtwGCtv5BJfGcipJkMty0jg4xwOv4V0Wu6cbSZruONmjf7yjs349qxZU+0GOQqUPcCuJxa0ZyzvfUkt7fljGSCCcc+9WjIu4BicqCDtGQTUMSurBQ5GevAqXYIZgegPP40JGYrwKy7kYNg9u3tTDAWJOOncCp/KErFjjPQHrUhlht4nldm+UZIGCe1aa7Im12QlQ65YAOB6dff3PHP9e2fLG07YVSIzgFe7f8A1vatS1vI7nYyMobIG1T8w5I7jBFJKYvMZN4U45wcA/4du9KScfiNJQa3McRhRgenp/n9KlXYuFZ9qkenP1A9atSIsQaRs4HBHU596rB0lUs6ttPPXiml2MyXIQYRe2Oc/wCe9TRliioSQw4VgOPofT69v5V9pXgKSeuSc49akUBl5JOeob2/yabVwRIIPvCRCcDnnn3qSdQsFsACAHKA8k84wOaiVlChcsUHKnjp19P0+vfmpQytZbZGVtsgcDG0k+mD07VDdnqaRVweaKH920h3YyDzx/j9Kz5GFw6bySq56AbgD169eg59vQDEzsWIVkAwfU4H+PTrSrAC2fmbHb+X400m9WK6WxFBbIrKOcDnJ4q4pCru4btgH3pvlhPm55685prEZ4yAOmabIZJ90EqBzzgc+lO3bYhIw9gDnr/9bNQKSSAWHAySewHeq0k6lsg4XoB14qXq7FCST/vipD5zktgnP44odyqkAbiR24qIybccY96OWAOcGquFxTJhR1/HtSLIcgq3Q9jzULTcEJ83GM5HH41E9z5WdoCludw6n8f8KlskuvIkYU5+b+VV3udgJB/Wqct4xHRck4z6VUMszk5YY9xUXsVYtzXDyk85GO/aqUjAjOd+TnA/Hv8A/rp5USrkMwGRlOw/x71csdNe/uEhhALscEk9B3JqXdlIbomnXOpatFHbDYAwYvnmMA9SRXrECbLdYvMLsBy7HJfHf/69V9J0m3022FumQOrPtxu/zzWgicFQDk8njOB/nNdVKnyanVGNkTk9w2M+lQncOQfwHepypYnjHrULgrgVuWULyPzYnV1DAjBFcbqDJYM8IljODj7wJH1rrdaa4i0e6e1AEyxkj8OuPfH6147LKxkLyMdxyST61hVlZ2MKiTR1cUy5AGM45PWrTXMdwihcl1P9K5e3mbZgMTu4GOa24o1EYUA/7pNYJmDRqLIBGTxkdcVNbrEQS6hgeDmsxZJAgDsiKxx83Xr+tWluo1z84IUcnpn86tNEFthDCAtvDFHgbRhQMD0HoKrmKMKSV+YijzA8pBPA9KjlnliulUr+7fIDe2Cfzp/FctJyAvA/7p0YqnIb+6fT3H8v0pWGEJUKUHOV6Y55qFWWMcrkjJGO9R+dLOnlyQqIh2L5K+49O/H/AOupV1sEbPcga481y6swHb5uPcgfhU0ZZgSTnsARjOfwpZrOVnKMqh1wwwuNwI4P4jkGlSNkzljjGB14H+NUmEouLH/MeASB147Cp4lCwTox3OVDlS2TjPOB+lRqxOdpxxjpxmls7Y/a3bzSzGBl27TgcZ4/H60PYqFhnmIzMNmCODgDj/P+FO3fOBuI/Ln1/wA+9K8Rj5Lbc9+pqB5scZJ79KqxkWpnK844PoOlVJHDHHIPvSLM2SoG5T2J/lQdoZZCfk6gA9aibQ0riyObeHac7iRux+g/r/8AqqpiRjkjC+rcflTpJt7liACTuzjkH61Ve5AOWOSevrWauMnIG7g5B4zn/P8ASoJZhtC7gM9gaqyXZG4cAioDIGHzfe65pNpDtcna4ycHH0BqKVw64Rc46nHI9aqszsW24x2FNYYA4PAydx6n1FS2NImzufkqDjufSnkHPJwM5I9KqA8kYJ2+1TLKPLXjJHB/pz/npUtvoNIXewfKnaPWr0F/c2pMcV1LCoPJt2IyfU+v51nkM4JwSBgE54HYZJ6U/EXlJumViDyqgkqPXsD+dS7lLQ6W38YX9i4jlma7iBAIlUAjB/vDJz9c12uh+ILTWY2ELFJ0GZYXAJH09Rn/ACOK8hVlZRuiyf8Ae4/z17/lXYeDtBuZr6O+DNBCjBiynDEg8p9COD7E+1bUak1Ll3NoSbZ6cFLDr9KieMZyORU53Y3A/QUj4OMnGOfrXoGhTeMKuePpivN9d8LqNRkltVAhc7tg/g9QPavUWXIIBzmuE1G8vbqY740jQZHlKecj+8ev8qxquNtTOpa2pyM9mmnKEtx++YffPpQjXDJ5bu5U/wAQHP51vywPIS8oDNjAO3OBSJaRM2WBY/TpWFjlbMuJZMjcWPGAW549OaniOWLYyAM4FaAQr8u5Tzyp7VE4VXIKYPYr0xTtYRXacZVVyqjnAXjP9aniaSTb5h+UHtwc+vP9MdaTzIw2CDj1oeY5xHgD1x/nFO1ySxmMyAgkburMOn5ZpGaFsIGJHUHaTj8xVfzxjacA+54NOaTgYwfxot5gWkZH/wCWqjb90sjflwOh/wA9wWyg8EJtyBjHKnjsf/1H2qGK4jEZXgt0FOE+G9+c5APH40rNdTTnuuViq+3G4ZOPmNW7eRvNjOMbT1B69ufzquskcmNpWNuhB+79Rxn+f4UhukhYrIpQ9BnoSfQjj0pt30CKd7ojeBHO8Kpz345prRGMMQVA/unpSSzoszAsWkLE4z0FV9yTW7GS6QS8gFegP+QeaHNJajVNuVhszyT/ALu2UAj77KM4qpqF3JbG0iaUMrcHOMkn8Og/z2qi2oahGnkLZOq8qJEwQ3HHPTHI5/njFVitxNcC8vmi87btSNDnb2BPOM4z/PrTm6cY73OzlhGNi7PetITsXHqTVGSRs45yOu7sakjd2ZsZUKpbg9cdP1qEOTICCynrwc8+tcimzksICSD1JxkY5/z60bmPyvuBXseMf/XpFZg/ygEkFcY9RipLeEsFYkonPzngcenv7UNgkJjhfkIGB1PX1pFkydhyd3G0Z5J+nXtUjNEibNu85+8Dgdf1GPYUGVZFKhBGh6qp68/mfxJ/CpuFrEYikIGSqAjgFvfp7fjinYMcpCqA+cZkAPPPY8D9elLj+FQM4OfTP/6qkAiDxxSEBnICgn5j24H+elLmKSb2KzO7hdzFtoCrnsM9PpTl2h1LED1GO3/6varTWb4LqqkAgdccntjqf/rVH9mdZCrARlTkrIQOnbB79RSUkKzNHQNHfWNVW0CuiJ80rkbSgHB/p+Nev2dlFZ20VtbxhIoxhV7+5+vv715z4R8Svpt99ju4YmgmcKZY41Uqc43FhgMOec//AFj6kScEDg+9d+HUWrrc2glYj3Fj2BpZULLkHtkc96dlFJ5pwJ/hOM9OK6jQpBmBGSdw61XudPt7t/OCBZccnpn61dkTcSc4pNrLt657HNEoqSsxNHDXVvfWF1Hb3Uis8wzE6qNuc4I/UfnStbGIgPtaR+CAMfjXcyQxzx+XKoYHpn+lc3qlgbe5DIrmPs+M/hXNODTujGrFboxXhxI5I6nOQagMaFx94Y4Jx3/z/KtFkZvekaMBgrAA+nWpuc5mGASOCpGMccVA9u+8IeGPc962lhIcYAVh0YDn86V0bZgyHufXP50egtDEktCQEOC3rmmPbvGPLYsWPTHFbDogXJVyTxlT/wDXqFndOFLgnjBYn8uetDTDQyvJkGDtbcPQ0bzI22NTIT/CmWP6Vd3JFvZfMZunmStvVfoD/PpVcrLPKsaCWZyeIx834gdh+VRr0CyIzFcPhTsj9y2cH6DJB+uKfHHLG6RxGe6lk+XyzkKfbaO/4nr0rpNM8MzORLfP5ajnylOSfqen5V0ttp9ragmCFFJ4LYyT+NWqUpbs3hCXocD4n0qbT7WBjbqY5EUSGNmGH4+Xjj6Z+n15gR2qGLDSDIBI3B+vbGBXtM0EU1vJFNGrxspDqw4I964fV/h8xIn0qZWj6iCVsED0Vv05/OsqmGa1jsazTOSlQZVmuhgADDR4GPwJ/wD15quYIWYu1zETnJwGGPw29KlvbG80ybyb63kic8gOMbvoehB9ielVFXdLlXwQCR2PHt9K5lFoyctdSwVt0jcCRmLcbUTA656k+3pUWYCjOIXYjs8mQfwAB/X0qMlcnyycdCmeT9PWmMoI3r93qPT6D86BNkvnKFHlxwKPTYCR+LZP60Bkldty4JHGGwM+pP5//WqNl2MiksCeTuHApFLbXYbSOhIB4z6enQ0CTsOePyyqtj5sMO+R/WgDYck4JHGDx+n8qFyu47sKOBnkN+B6jv09KkJ88jeuSB1Bxk9ckemAemKdx6DlO+VV/hHQhRz9cdaxrjR71532qkoJzv8AMVc59iRW/HCFjblThQzsw2enHXGOc9v5UTxSqVDQyZPQquQfxHWlCs4P3TaLcVewy4dwqR+ZvwoBb+8wGCfxxVvTtJudWuUSFoUaTn95KMn3weT3PAP6VTL+UQWz53beOVHr9f5VHb3LQuriQptO4FfvIfUf5/xqYpGbd3qeo6R4Q0/Tyjy5u51HLOPkB5PC9j0/IV0yLhAAMAdADjisLwvrR1jTVeUj7SoxKFXGecA/p+f4V0GCBtzjPpXr0lDlvA3WwoKgep7UbsA9c03aEfAUAZpWJPA7CtADAbGR060pAOBj2FIFzyWIoKjA9ulADiu45PUdKjKKwIcB1IwQRxTwcLzmm56YoAybrw9bzyCSDEbHsRlf/rVUl0m7gOTErBRyVYc/nXRgEjAFRsrNnJJ7VDppkOnFnHNLLJKibfkz8zDbj9ef8/jTZFBJxnjpntXQz6TDIxKHYxPBHIrPn0W7DFVYSD2bFYyhJPYynGT6GUcZ2nBOO1IsXzc/XH/1+9aQ0u6SPaYO/qKbHZzO6wCMhj1Jpa9TPlZTitPPnVEUfMRyf5109jpVtYIREnzPyzY+ZqLPTo7ZBg7pD94kVeVcf4+lbxjbVnRThy6sjHBIxgd+eKCzA4XinMMEHrSjjr1PQCrNCMIwBJz16VJ/DjtQXOKRH+Yg4I/KmBDd2ltewPBdQRzRMPuuMj/9fvXmvizwlLpO+6sVL2D43L1MPt/u89fz9/VA6pwSM9eKaUjkR0ZA6MMMrcgis501NEyimeCvHGiR+W+WYYYcZXFIoMrO24mTaTzk5wM/yBrqPF3hQ6VIb6zjJsWOWAOTAT2PsT0P4emeXhk8udiSBiN19edhH8zXmSg4uzMWrMa2fL+bO3OMnkA46Z9fx9KU/u4wpX7xDkHPTt/PP0IpIWCvv8wo2CcgZ5x0/Hp+NGR/y0QA8fMOOuMcfQHp19aQgJYKEKDkZDEn3zjnHt+FTI4WPGOBzgHPPHU/h0qFIw/+rIKgfNj72OT0zzwO3tSxOmCCinHIznn24pNXAr67dSxpFZp8qSoJXHHzc/KOnGMfrU+g3UssEtlKzPtAeMls7RwpX9Rj05qRoIrlPKki3gghR3X3B/wqxo+mQW11I320w8bQzqSF/Ee49K15oOlyNanUpJxsKoYOjozKxbA8snI+lR2lldXs4S0t3uJjzgR7gOe/tXpen+CbKFvNu5XumYZIPC/pyf8APFdNb2kNtCIreKOJB0VV2gflTp4WX2tDJQOQ8J+E9Q0a5S7uZ41bnfGmWOCOhPTrXasRGwPU8dKaAeccClPAyckV3wgoKyNEtBFHJOcjt60jMB1B+tATYgG4kDjk0feOM81oABzjGKXOc85A7UmOOuaUDg8UANYkqPz6UoJDck46YxS7cHoMHpSEDtkikMUsUGMimbjyxH41KqgpntTSuQcdBTEMUKx3d/Wlz83QntSbewBwaci7egoATYMgc+9NK8kgLxUgTIz70hTGQTx1oAXC8YODjn1pQPkxyRQPmwRjp6UqH5iPSgBAoQgkkfU8UMBjcDkUoYgkHBFBbbwAAB0NAEDOdgAA69xSovGTzntjipGQNJx069KeB6jNADVQH5QKb82OAc+1SggDNHOMDj6UAQTQJc28kE0e9JFKMp7g8EV5H4o8LTaBOZY9zWjnMch6qc9D7/z6jvj2LhTjqarXlrDf2r2t1GrxSDDKx/zzWVWmprzJlG54KVDPu5QdGyvAP4f5+uKaWUqFzjHOSOuccV0/iTwrd6FctNErzWTdGI7ZztYDGOcfzHoOf8uN2U5cEj5VVQxHOMHkf5PvXnOLTszBqxF8izNkhkUnGehA7djzSmWR2yw3sdxywJJJHXPU9M1rSeF9WjhieKwkuI5kEsckSknaRkZx0Pt7/ShfC+sHI/s6/wB2Of3OB6nnPNPlfYdmZ6zr5Z8rKHuJGHPI78fXHt19FM7iRmc/McHknJB/oQauzeFNbjj3DS7l0bBBEeWHXjAzikj8M66Iyy6XdBe6tGfr35HQe9T7PyDU9D8Cas19pDW7tuktCFBJzlDnbn8iMegFdTlc4Y/rXCeCNH1DTL5p7m2kjSSIoyv8uDnIPv0/X8+8QL5gbGfevQotuGpvHbUXIXPf8aQj5wB09aft3E5A6dMU1gGXB7elbDDA9qGGDx1pD8w44pOn0pgJnLYIzilzgdaXIIXHNAB/GgBASwBxxQUJIIGKXoeR3pwxnI7GgBhGG5brxSsMAY6Urde2aB0IznmgBituGM/lTkJxj3oZRxgc+1OA29hgUAMIIHBNJjnnpUgYtwQcdeKGGRkUARBgG2jOD+VSY2jgYzSAjOO5FOyF784oANvGevtTeMY75pQwyOw9KNu/PGBQAmcYAPFO+U9+lNI/vH2pAGHXoKAH43DApJFJUxqxjJGAwGSKVQC2RwaTJySwNACqmAAT+JqNlOc1MAPemuAcDHTnmgCNo0kR0lQMjAqQ4yGB9RXFz/D+KTUyUm22bP5jKeW9wDiu1JO3IOAKI3TkjionTjPcTSe45R6gBR0oIKj1zR0bI5P0pRICCSD9aoYzLLxgAU4fMuMcfzo35A+Xn6Usa7CQe/emAwAK2cHPqaeOOevegkA4U5PpS55A6UgEJwNvfrxSEBV45HfmnEfN196a2DjA3fjQB//Z",
  "imageHeight": 256,
  "imageWidth": 256
}
