# Supplementary material for: Deep-broad learning network model for precision identification and diagnosis of grape leaf diseases
Source: Front Plant Sci. 2025 Sep 10;16:1611301. doi: 10.3389/fpls.2025.1611301 (PMC12461735; doi:10.3389/fpls.2025.1611301)
Supplement: Supplementary file 1 [file DataSheet1.zip › B_r00024.json]

{
  "version": "5.4.1",
  "flags": {},
  "shapes": [
    {
      "label": "leaf",
      "points": [
        [
          133.8664259927798,
          178.15884476534296
        ],
        [
          140.90613718411552,
          183.5740072202166
        ],
        [
          149.3898916967509,
          188.26714801444044
        ],
        [
          164.01083032490976,
          202.34657039711192
        ],
        [
          178.45126353790613,
          212.4548736462094
        ],
        [
          192.16967509025272,
          222.20216606498195
        ],
        [
          195.59927797833936,
          216.96750902527074
        ],
        [
          195.59927797833936,
          213.71841155234657
        ],
        [
          205.70758122743683,
          214.62093862815885
        ],
        [
          212.2057761732852,
          216.4259927797834
        ],
        [
          211.30324909747293,
          211.37184115523465
        ],
        [
          222.85559566787003,
          209.5667870036101
        ],
        [
          230.07581227436825,
          207.5812274368231
        ],
        [
          228.6317689530686,
          201.985559566787
        ],
        [
          224.66064981949458,
          193.32129963898916
        ],
        [
          234.22743682310468,
          187.90613718411552
        ],
        [
          242.5306859205776,
          179.24187725631768
        ],
        [
          237.8375451263538,
          170.57761732851986
        ],
        [
          234.40794223826714,
          169.31407942238266
        ],
        [
          239.10108303249098,
          165.5234657039711
        ],
        [
          240.90613718411552,
          151.08303249097472
        ],
        [
          242.89169675090253,
          144.043321299639
        ],
        [
          244.69675090252707,
          139.5306859205776
        ],
        [
          243.25270758122744,
          137.1841155234657
        ],
        [
          237.65703971119135,
          134.11552346570397
        ],
        [
          234.5884476534296,
          134.11552346570397
        ],
        [
          238.01805054151626,
          128.51985559566788
        ],
        [
          239.64259927797835,
          125.9927797833935
        ],
        [
          237.11552346570397,
          120.93862815884476
        ],
        [
          238.5595667870036,
          100.36101083032491
        ],
        [
          234.76895306859205,
          98.73646209386281
        ],
        [
          229.8953068592058,
          97.11191335740072
        ],
        [
          225.74368231046932,
          96.75090252707581
        ],
        [
          221.4115523465704,
          96.75090252707581
        ],
        [
          221.59205776173286,
          85.92057761732852
        ],
        [
          220.68953068592057,
          78.88086642599278
        ],
        [
          214.37184115523465,
          78.51985559566786
        ],
        [
          212.02527075812276,
          77.79783393501805
        ],
        [
          207.69314079422384,
          63.898916967509024
        ],
        [
          205.52707581227438,
          57.40072202166065
        ],
        [
          195.4187725631769,
          60.64981949458484
        ],
        [
          186.39350180505414,
          62.63537906137184
        ],
        [
          184.22743682310468,
          65.34296028880867
        ],
        [
          180.6173285198556,
          55.415162454873645
        ],
        [
          178.81227436823104,
          52.707581227436826
        ],
        [
          172.13357400722023,
          55.95667870036101
        ],
        [
          167.07942238267148,
          57.942238267148014
        ],
        [
          164.37184115523465,
          50.90252707581227
        ],
        [
          159.49819494584838,
          43.14079422382672
        ],
        [
          155.34657039711192,
          40.25270758122743
        ],
        [
          149.93140794223828,
          44.94584837545126
        ],
        [
          144.87725631768953,
          47.83393501805054
        ],
        [
          138.92057761732852,
          44.22382671480145
        ],
        [
          133.14440433212997,
          36.64259927797834
        ],
        [
          128.6317689530686,
          33.2129963898917
        ],
        [
          123.93862815884478,
          33.2129963898917
        ],
        [
          119.06498194945848,
          32.851985559566785
        ],
        [
          111.84476534296029,
          29.061371841155236
        ],
        [
          106.24909747292419,
          20.938628158844764
        ],
        [
          99.57039711191337,
          14.07942238267148
        ],
        [
          95.96028880866426,
          8.664259927797834
        ],
        [
          93.25270758122744,
          3.068592057761733
        ],
        [
          91.26714801444044,
          3.068592057761733
        ],
        [
          90.36462093862816,
          9.927797833935019
        ],
        [
          86.75451263537906,
          24.90974729241877
        ],
        [
          79.89530685920577,
          38.808664259927795
        ],
        [
          78.45126353790614,
          41.69675090252708
        ],
        [
          72.31407942238268,
          42.057761732851986
        ],
        [
          73.3971119133574,
          46.20938628158845
        ],
        [
          74.84115523465704,
          54.151624548736464
        ],
        [
          73.93862815884476,
          61.91335740072202
        ],
        [
          65.45487364620939,
          59.56678700361011
        ],
        [
          56.610108303249106,
          57.40072202166065
        ],
        [
          54.62454873646209,
          78.88086642599278
        ],
        [
          54.985559566787,
          82.85198555956678
        ],
        [
          43.974729241877256,
          82.31046931407943
        ],
        [
          44.87725631768953,
          94.58483754512635
        ],
        [
          36.39350180505416,
          94.94584837545126
        ],
        [
          24.11913357400722,
          96.38989169675091
        ],
        [
          17.981949458483754,
          95.12635379061372
        ],
        [
          18.703971119133573,
          109.5667870036101
        ],
        [
          14.91335740072202,
          120.93862815884476
        ],
        [
          6.068592057761734,
          125.45126353790613
        ],
        [
          10.76173285198556,
          136.4620938628159
        ],
        [
          18.162454873646208,
          147.83393501805054
        ],
        [
          10.942238267148014,
          153.79061371841155
        ],
        [
          7.512635379061372,
          156.8592057761733
        ],
        [
          15.093862815884478,
          161.37184115523465
        ],
        [
          21.592057761732853,
          168.23104693140795
        ],
        [
          25.743682310469314,
          170.57761732851986
        ],
        [
          18.703971119133573,
          175.9927797833935
        ],
        [
          28.090252707581225,
          180.14440433212997
        ],
        [
          30.617328519855594,
          181.04693140794222
        ],
        [
          21.592057761732853,
          188.08664259927798
        ],
        [
          26.646209386281587,
          193.1407942238267
        ],
        [
          37.29602888086643,
          200.0
        ],
        [
          38.37906137184116,
          203.79061371841155
        ],
        [
          36.75451263537906,
          211.1913357400722
        ],
        [
          46.682310469314075,
          213.89891696750902
        ],
        [
          55.527075812274376,
          215.1624548736462
        ],
        [
          49.20938628158845,
          220.75812274368232
        ],
        [
          57.51263537906138,
          223.28519855595667
        ],
        [
          63.108303249097474,
          219.1335740072202
        ],
        [
          68.52346570397113,
          217.32851985559566
        ],
        [
          79.53429602888087,
          214.98194945848374
        ],
        [
          85.67148014440434,
          215.34296028880865
        ],
        [
          96.86281588447653,
          208.8447653429603
        ],
        [
          113.46931407942239,
          194.22382671480145
        ],
        [
          120.32851985559566,
          187.90613718411552
        ],
        [
          127.18772563176896,
          182.31046931407943
        ]
      ],
      "group_id": null,
      "description": "",
      "shape_type": "polygon",
      "flags": {},
      "mask": null
    },
    {
      "label": "Black_rot",
      "points": [
        [
          109.85920577617328,
          83.75451263537906
        ],
        [
          113.46931407942239,
          78.88086642599278
        ],
        [
          117.4404332129964,
          78.88086642599278
        ],
        [
          120.50902527075812,
          76.35379061371842
        ],
        [
          125.56317689530687,
          76.35379061371842
        ],
        [
          129.8953068592058,
          80.68592057761732
        ],
        [
          128.6317689530686,
          89.71119133574007
        ],
        [
          125.38267148014441,
          96.028880866426
        ],
        [
          117.8014440433213,
          99.81949458483754
        ],
        [
          113.64981949458485,
          98.19494584837545
        ],
        [
          111.84476534296029,
          89.53068592057761
        ]
      ],
      "group_id": null,
      "description": "",
      "shape_type": "polygon",
      "flags": {},
      "mask": null
    },
    {
      "label": "Black_rot",
      "points": [
        [
          134.22743682310468,
          103.42960288808665
        ],
        [
          140.90613718411552,
          101.08303249097473
        ],
        [
          144.15523465703973,
          103.79061371841155
        ],
        [
          141.98916967509027,
          109.02527075812274
        ],
        [
          138.37906137184115,
          112.8158844765343
        ],
        [
          135.31046931407943,
          111.5523465703971
        ],
        [
          133.8664259927798,
          106.67870036101083
        ]
      ],
      "group_id": null,
      "description": "",
      "shape_type": "polygon",
      "flags": {},
      "mask": null
    },
    {
      "label": "Black_rot",
      "points": [
        [
          196.86281588447653,
          107.94223826714801
        ],
        [
          199.75090252707582,
          106.85920577617328
        ],
        [
          201.19494584837545,
          101.985559566787
        ],
        [
          204.08303249097474,
          99.09747292418773
        ],
        [
          207.69314079422384,
          98.91696750902527
        ],
        [
          210.76173285198556,
          99.81949458483754
        ],
        [
          213.64981949458485,
          102.88808664259928
        ],
        [
          214.37184115523465,
          107.03971119133574
        ],
        [
          209.67870036101084,
          115.52346570397111
        ],
        [
          202.81949458483754,
          116.24548736462094
        ],
        [
          198.30685920577616,
          111.37184115523466
        ]
      ],
      "group_id": null,
      "description": "",
      "shape_type": "polygon",
      "flags": {},
      "mask": null
    },
    {
      "label": "Black_rot",
      "points": [
        [
          184.76895306859205,
          124.54873646209386
        ],
        [
          189.10108303249098,
          129.42238267148014
        ],
        [
          191.08664259927798,
          131.5884476534296
        ],
        [
          194.33574007220216,
          131.76895306859205
        ],
        [
          197.22382671480145,
          128.51985559566788
        ],
        [
          197.4043321299639,
          122.92418772563177
        ],
        [
          197.58483754512636,
          120.7581227436823
        ],
        [
          195.59927797833936,
          119.85559566787003
        ],
        [
          191.4476534296029,
          119.85559566787003
        ],
        [
          188.01805054151626,
          121.66064981949458
        ]
      ],
      "group_id": null,
      "description": "",
      "shape_type": "polygon",
      "flags": {},
      "mask": null
    },
    {
      "label": "Black_rot",
      "points": [
        [
          131.15884476534296,
          132.49097472924188
        ],
        [
          135.49097472924188,
          136.4620938628159
        ],
        [
          140.5451263537906,
          135.74007220216606
        ],
        [
          140.18411552346572,
          130.8664259927798
        ],
        [
          141.08664259927798,
          127.61732851985559
        ],
        [
          137.11552346570397,
          127.61732851985559
        ],
        [
          134.40794223826714,
          128.15884476534296
        ],
        [
          131.33935018050542,
          129.42238267148014
        ]
      ],
      "group_id": null,
      "description": "",
      "shape_type": "polygon",
      "flags": {},
      "mask": null
    },
    {
      "label": "Black_rot",
      "points": [
        [
          40.54512635379061,
          111.1913357400722
        ],
        [
          42.891696750902526,
          107.2202166064982
        ],
        [
          45.238267148014444,
          102.70758122743682
        ],
        [
          49.75090252707581,
          98.19494584837545
        ],
        [
          51.91696750902527,
          95.66787003610108
        ],
        [
          54.62454873646209,
          95.48736462093862
        ],
        [
          63.108303249097474,
          98.91696750902527
        ],
        [
          65.09386281588448,
          102.52707581227436
        ],
        [
          62.566787003610116,
          107.76173285198556
        ],
        [
          60.58122743682311,
          109.92779783393502
        ],
        [
          58.05415162454874,
          113.17689530685921
        ],
        [
          54.62454873646209,
          114.4404332129964
        ],
        [
          51.37545126353791,
          115.16245487364621
        ],
        [
          48.30685920577618,
          115.34296028880867
        ],
        [
          45.4187725631769,
          113.53790613718411
        ]
      ],
      "group_id": null,
      "description": "",
      "shape_type": "polygon",
      "flags": {},
      "mask": null
    },
    {
      "label": "Black_rot",
      "points": [
        [
          34.5884476534296,
          177.25631768953068
        ],
        [
          36.5740072202166,
          174.0072202166065
        ],
        [
          41.08664259927798,
          170.75812274368232
        ],
        [
          45.599277978339344,
          168.95306859205775
        ],
        [
          47.765342960288805,
          168.0505415162455
        ],
        [
          55.34657039711192,
          172.0216606498195
        ],
        [
          54.08303249097473,
          177.07581227436822
        ],
        [
          50.111913357400724,
          180.14440433212997
        ],
        [
          45.96028880866426,
          181.9494584837545
        ],
        [
          42.16967509025271,
          181.5884476534296
        ],
        [
          39.281588447653434,
          181.22743682310468
        ]
      ],
      "group_id": null,
      "description": "",
      "shape_type": "polygon",
      "flags": {},
      "mask": null
    },
    {
      "label": "Black_rot",
      "points": [
        [
          22.494584837545126,
          187.90613718411552
        ],
        [
          29.534296028880863,
          187.00361010830323
        ],
        [
          34.04693140794224,
          184.8375451263538
        ],
        [
          33.50541516245487,
          181.22743682310468
        ],
        [
          31.339350180505416,
          181.22743682310468
        ],
        [
          28.090252707581225,
          184.11552346570397
        ]
      ],
      "group_id": null,
      "description": "",
      "shape_type": "polygon",
      "flags": {},
      "mask": null
    },
    {
      "label": "Black_rot",
      "points": [
        [
          62.025270758122744,
          207.03971119133573
        ],
        [
          65.8158844765343,
          202.70758122743683
        ],
        [
          69.06498194945848,
          198.19494584837545
        ],
        [
          69.4259927797834,
          190.97472924187724
        ],
        [
          72.31407942238268,
          188.62815884476535
        ],
        [
          77.18772563176896,
          188.62815884476535
        ],
        [
          82.06137184115524,
          191.5162454873646
        ],
        [
          85.31046931407943,
          196.20938628158845
        ],
        [
          86.39350180505416,
          201.08303249097472
        ],
        [
          84.58844765342961,
          204.8736462093863
        ],
        [
          76.46570397111914,
          205.77617328519855
        ],
        [
          72.67509025270759,
          207.5812274368231
        ],
        [
          69.96750902527076,
          212.4548736462094
        ],
        [
          67.62093862815885,
          214.07942238267148
        ],
        [
          64.55234657039712,
          213.89891696750902
        ],
        [
          62.566787003610116,
          211.01083032490973
        ]
      ],
      "group_id": null,
      "description": "",
      "shape_type": "polygon",
      "flags": {},
      "mask": null
    },
    {
      "label": "Black_rot",
      "points": [
        [
          55.34657039711192,
          214.07942238267148
        ],
        [
          59.67870036101084,
          214.25992779783394
        ],
        [
          60.58122743682311,
          216.78700361010831
        ],
        [
          57.69314079422384,
          220.0361010830325
        ],
        [
          53.54151624548736,
          221.1191335740072
        ],
        [
          51.555956678700355,
          220.0361010830325
        ],
        [
          52.638989169675085,
          217.50902527075812
        ]
      ],
      "group_id": null,
      "description": "",
      "shape_type": "polygon",
      "flags": {},
      "mask": null
    },
    {
      "label": "Black_rot",
      "points": [
        [
          99.38989169675091,
          159.74729241877256
        ],
        [
          100.11191335740072,
          166.24548736462094
        ],
        [
          107.51263537906138,
          167.32851985559566
        ],
        [
          114.73285198555956,
          164.8014440433213
        ],
        [
          116.89891696750902,
          162.63537906137185
        ],
        [
          115.09386281588448,
          158.4837545126354
        ],
        [
          108.2346570397112,
          157.03971119133573
        ],
        [
          103.54151624548737,
          156.8592057761733
        ]
      ],
      "group_id": null,
      "description": "",
      "shape_type": "polygon",
      "flags": {},
      "mask": null
    },
    {
      "label": "Black_rot",
      "points": [
        [
          125.0216606498195,
          153.42960288808663
        ],
        [
          125.74368231046932,
          147.47292418772562
        ],
        [
          130.43682310469313,
          147.29241877256317
        ],
        [
          133.50541516245488,
          146.93140794223828
        ],
        [
          137.4765342960289,
          148.3754512635379
        ],
        [
          138.74007220216606,
          151.985559566787
        ],
        [
          138.5595667870036,
          156.49819494584838
        ],
        [
          129.53429602888087,
          159.2057761732852
        ],
        [
          125.38267148014441,
          159.02527075812273
        ],
        [
          123.57761732851986,
          154.51263537906138
        ]
      ],
      "group_id": null,
      "description": "",
      "shape_type": "polygon",
      "flags": {},
      "mask": null
    },
    {
      "label": "Black_rot",
      "points": [
        [
          149.3898916967509,
          145.1263537906137
        ],
        [
          151.73646209386283,
          143.86281588447653
        ],
        [
          154.985559566787,
          144.76534296028882
        ],
        [
          157.15162454873646,
          149.63898916967509
        ],
        [
          153.18050541516246,
          152.16606498194946
        ],
        [
          149.75090252707582,
          152.52707581227438
        ],
        [
          147.76534296028882,
          149.0974729241877
        ]
      ],
      "group_id": null,
      "description": "",
      "shape_type": "polygon",
      "flags": {},
      "mask": null
    },
    {
      "label": "Black_rot",
      "points": [
        [
          167.4404332129964,
          165.5234657039711
        ],
        [
          170.50902527075812,
          162.63537906137185
        ],
        [
          171.77256317689532,
          164.07942238267148
        ],
        [
          173.57761732851986,
          166.4259927797834
        ],
        [
          172.31407942238266,
          168.59205776173286
        ]
      ],
      "group_id": null,
      "description": "",
      "shape_type": "polygon",
      "flags": {},
      "mask": null
    },
    {
      "label": "Black_rot",
      "points": [
        [
          196.50180505415162,
          190.4332129963899
        ],
        [
          199.75090252707582,
          194.4043321299639
        ],
        [
          200.47292418772562,
          198.3754512635379
        ],
        [
          204.26353790613717,
          195.30685920577616
        ],
        [
          207.33212996389892,
          194.4043321299639
        ],
        [
          207.69314079422384,
          191.1552346570397
        ],
        [
          207.51263537906138,
          187.72563176895306
        ],
        [
          201.3754512635379,
          185.1985559566787
        ],
        [
          197.4043321299639,
          185.5595667870036
        ]
      ],
      "group_id": null,
      "description": "",
      "shape_type": "polygon",
      "flags": {},
      "mask": null
    }
  ],
  "imagePath": "..\\Grape\\train1\\B_r00024.JPG",
  "imageData": "/9j/4AAQSkZJRgABAQAAAQABAAD/2wBDAAgGBgcGBQgHBwcJCQgKDBQNDAsLDBkSEw8UHRofHh0aHBwgJC4nICIsIxwcKDcpLDAxNDQ0Hyc5PTgyPC4zNDL/2wBDAQgJCQwLDBgNDRgyIRwhMjIyMjIyMjIyMjIyMjIyMjIyMjIyMjIyMjIyMjIyMjIyMjIyMjIyMjIyMjIyMjIyMjL/wAARCAEAAQADASIAAhEBAxEB/8QAHwAAAQUBAQEBAQEAAAAAAAAAAAECAwQFBgcICQoL/8QAtRAAAgEDAwIEAwUFBAQAAAF9AQIDAAQRBRIhMUEGE1FhByJxFDKBkaEII0KxwRVS0fAkM2JyggkKFhcYGRolJicoKSo0NTY3ODk6Q0RFRkdISUpTVFVWV1hZWmNkZWZnaGlqc3R1dnd4eXqDhIWGh4iJipKTlJWWl5iZmqKjpKWmp6ipqrKztLW2t7i5usLDxMXGx8jJytLT1NXW19jZ2uHi4+Tl5ufo6erx8vP09fb3+Pn6/8QAHwEAAwEBAQEBAQEBAQAAAAAAAAECAwQFBgcICQoL/8QAtREAAgECBAQDBAcFBAQAAQJ3AAECAxEEBSExBhJBUQdhcRMiMoEIFEKRobHBCSMzUvAVYnLRChYkNOEl8RcYGRomJygpKjU2Nzg5OkNERUZHSElKU1RVVldYWVpjZGVmZ2hpanN0dXZ3eHl6goOEhYaHiImKkpOUlZaXmJmaoqOkpaanqKmqsrO0tba3uLm6wsPExcbHyMnK0tPU1dbX2Nna4uPk5ebn6Onq8vP09fb3+Pn6/9oADAMBAAIRAxEAPwDp5F2OzLHvUnaFxgf/AKz1yOvPNRYUSlPMByDkAnrx1HY9/wAfapUjZIw5coqngMAo6nnP+GMYI5psgCyYdZG3FTuPJQ9847H29azNiHvjzSyq24AdV4/I/Q+9TxGOXzSkgbaCWzyWBBxgYPp+OaiVw0UUQiKvz8rtyc/T+tSY8tt2SH6uAOAN3AAHpjHTuPU0APy1vCzSniMFYjGfmXjoT2/lx+Jg5bbuJVmOwqVwVJGfl654Ve9PDhmx5e9D95vulRjpjn1H5UycZmMcbJ8h6sTwM5zgj29SPzoAR3EYAkZQUcYVR1/H0yfwx+aTLIF8t1G9kIwx5dc9vxP60irFuEZQtEQecHB/Tr1/zxVZjJ52zPmFMcbiBgA57Y446n178UAQGRIFUxtHGSCpKjAHJ5z14BIH0p8Dl0IETxhgUxtH4fh/9ehhshCbVV2O3aMgZ2gZ59++TULOocyFpBksdq8AEncD644zn698VIyVI5JlWSRyuMYGSGYnggcZ9emOtYPiHV7hb2z0yzeK182Nd93NkhPmwBjGAueMnIwR0roAfs29WCsGYkEdAccYGe/PPX61wnitorvVplRI5JQqLv3AfwAevOD+oPvWNWpyJMT0R0+nXt7aTrDrUaBLk7I7qMkK7cfKRjAOD3xXTDfJGgKlpyx+ZFwAuOeh6fn0rgdP1q3u/Cr2mpMjTwx/uSPlyNoVT9QQPyzyc1teFNaTUY0gknIvY/kxn5nUZIb8ycge/rxrCSmroVzolilhIAUDPzliTwuMcEZ98Y9qkkjktgJFZhtXCuAenTjB69etMMcYl8sqCTna7thiG7EdgPQ9OnvSvie4+WQeV9wAqPmAJPGeO/0/pYytcsZRsmYeYxPsATjLZz19x6ikMDbPPSJltx6DOevsecZ6dcYqT7RGs8fyYjGUyDuZV4Jx6c4P/wCqq8jkiTaP3rAEo4Bxg4CnI6foOtAEUIjaQysoIZMuNp+boCeTx17e/wBaVSIo2O1eoJYYxgkk47dOuOnFNjaRo02RlWUBgFPOMADJ/iHHbuBxnpXd442+ZtxGNu6QDeCe/J78de4qRj1LI0rxyZlBxjOCBwc8/ievY1ZgRH/ecGEMp6kEA8gnj1P645qGGFXm4xhzyu47UHzc9+Me3b8KlaKRgAZA6ydGfBZVI55Ocjj8qQyw04YGU5BOcnux6g9+Tznn8qdsXYwVj5JlPmYAAUdM/Xn8sUrRNCyIcsgUnyQBkEMDgZHQjkYxSzTNalx5ciSDAR1X5Mnn+Y/z2sQjReTKy7CWcFsgYxg+n4D/ADg1XAV3aTIXcFHzDG3POQeB2Pv37czG7VpA7MdnAdQcM3A5Jxn/APVTZWEkIVowyfNyADnPHfr0IPbA/OQIZVMSyxnc5KDkngAnJ/P/AApkeJI3EmS4BbkZ6+nOfU4qNluRGG2Ky9y57g55747f17Vfs0EcciMxwAxLY2j8f89KAIoIxMQPLVRwu3GcnPc9weOn4VMylSEMgCBVGZCCexyfxzz9aakfll0mx5agkADsec++QG6eoNOdsIwhLLz91gBkAZ59e/rVAVZVdkLKGSPdywOGU847f4dajG3DMYyC2c469e/14FWUCRwn5+AcMud2AOvXp3P41VKKZARyykfw8DqRznHOP50AbMcUYafJCAj72wkbSffrnHpUcgBzhGw2BjOefcD69anljwquWyQuBnIyeDz6jJJx27etRuZBGWwWcHb83K8gfp29vfApkjbmIh+FGdoCouCRxyTgn3PGKa2xYpFlldyACm/DZz0Jz069fcc1ISWdDkIHDLkc9B9c/n7egARFbcpMmJM8levbIPfsfzHNAx0UZKeY+I1dQW7ZJB7D6HvS3MmzlFkKg7TjkEcAHjv97HvTUDxK6hW3E/LtODjtkfn/AI8ckMu1ZWzI+18jIHJHGcd8eueeaAKrRRsqSrMRGV24dSB9R1PTH6e1VpEaKBkKmMBeY0ZRnscjvzz055z1q5ctuAEabAfkA24xznp+S84/HANQzRQXCo1w8jBY1kbCkKoPVcdR0Zfz/GWBXdVERdQxlVVAIGcdMn8OoHp6UxVRcKgaNcEs8i5HI79yvUg4PTrzS/Z028AbXfGScbio6j36enAPPq0pCkgRXEoPzAqCMkY4JHQce+Rn3pDHLLarI8kpIjAMj7mzt2qcnHuMkfpmvJ72b7TeXEzHIldmUnjuT1/Kuz8UXa2eneRJkGeQjJIJC5yxA7Ak9OlcM0m6IBlJC8bsfX8zya5K0ryt2MKktbDhK0YZSpj3EkAHgZGcA/Qjv09afbahcadqMc9q7JJGwZen8sfp71nSsEKHeW3qC2exyRj+VKJtw2sSRwB7f5/z0qqb5H5CTsev+Gdfj1i2Rj5Qu4/l2HAI9CM++Oa3GkIZmwCDksGOQxPXpk8H1rwmO6ns5VlguHimB4kjYqRnjr710th8RNTtVC3MMNxk5LY2N1z1HHb0/XmuvR7GiZ6hKZUZmErKZFPyDgFh1z07dvb6VA8ZaCQRAySEMAAM+pyB0OPqR/Tzm8+I9/LPIbe2tUhYfKjqSQOnYgf571JafEOUblvLVPm/ih4wOP4T16etFiuZHdTSKbgo8caQk5BAA3DjjqQR+XX8DUh8zcF3ZBPUZHGeh9+vPv8AWs/TPEOk6nPFDHOsT8YWT5AefQ8Hr0571vyqrlGEUnzLtweTkcMeAPQYxz6n1kpMiAlg2lYlZRkfIWznJwMgZ7Hj/GrkBEhfLZV2DJngA4znPbHI59eM9ua1fxNpmnExsZWn4YxooAzg+/A9Ppn61dK+INukgWeB4QT/AKxT0/LB96EhNnaIX+5IWcqGPEeSBnHPHP6cgDkZqObzNuXGNzA5AwdvQdfXI9MdutQw3dvPELiGZGaZeNinGOO/r/jT3AESSZAjUjMmTjjvg+3+eeKArStMzIihi4fOcZDc8EE8+nGPXrQgc2xEkoLrxjnkD19Bz+NPnlmRkZAFY5cDOdwzye3Gfbn2pojIfduYscbWIK7uCCOuMcj8jUMot26b4drFRJh8Yx24z65wMdeppY0RwIiiqZMZMhJKk44JPOeD/nFRxTPJKY1fheSpI45Az+p4/Op4VyS6u8pUbNoJ4Ax19eh7+vXtYhsSl2M8LFVdjjHbsSVzzg9vpTd0kjR4Rck4GTnjHQdMY9KmaVYpHkIZmcBSwxg9+R1z7/Wm3SbpI84XBIBX/PTt7du4oAp3DPgnBi2D7u3G7jOP5/56xKk0YkJAAfGAFBbPQ5yOf/r1blVipVh8zYbIXg9uw9P5flDJK4Ri64XnJDc9f8c9aANUA+aAiMwK4POc9MH9D6U4IUKmdtx4R2B7k8DHXknHvSSZEaqpBbauCQMHj+XsKeqlkld1fJxgKc557D/9X6UySvt3q4k28cDdkjGBnr3wSfx/ClBUxMS5YZDFQ2eSclv8+vpTjE0csuZCS7Myq2MgEY6457n6n2pqxNHJJG4ZRw2cYxjt7jP6UDAxSfNLgg4PzbPu8e/XHt7Us0hiwCxyhBaPOQFxj19QR+nSpV4RJBvYEFWRiRnJ9sfjUJQx227dkk7yCCMDoMgn09aQFa5Dpbu6Sf6Pne2zuPQ8ZwOeR7HHSoxFJAhxtYbcEBc4BGSCD9B17/jUryRSR7sYUtgH+AEnBP8AI/rmlvGMkGx0J/dAjaecntgn8PT5aljKQHmp5flPuRgMdQoxjPvg9/8ACoXwnmRqFBY5Qu3TvjsBwWz/AFxVgSHDRAk4bMi4HI4wMnp3H5fhy11rdzYam8LzeeseHBIEYYEAgfLxwD7884rKpUVNXYm7anMeMdQF7qjgMW8r90MnPQnOPxzWAXG0ZJA6EgdR1rR1OJorp3IYozFgxwCR1Gffj+tZRVDhQSD3z0H9T+VYQfMrnK9yOTaEVlJLEkHIxgcY/rT7UgziNpPLGcMx/h/D86hlZjC2MYUgn19P60+wi813POQOK1atG4nsaSRKQyy8AkZ3jaQCOo5Hrn8qcLGNcYDbWO0MwA/P8CKBAAhOAfcdqmtBM0sMJIdWYJtbA4PH3vbtn+Vc/O7WTIU2tEZV1bLDIWVmMbDIYjGR+ftVbcVOCevSt+e3UO7Eu4c5ZsZyDz/Pisq8s2hywAKgc7ea6adXozWE76MrBu/p71pWXiDU9PQxwXL+W2Mo2GU9fX61BY6dNeksAVQd8cmrDaU3kvtC/LgcuAcnnp+Bq3WinYpzinYpSXDzymSR2d2O5mJzk/1pyyD86qlGRyrDmnBiB1rZMo7zwVroFx/Zt0QY2yYCeqNycfjk/j9TXeC/srcuj3EUcka4CSTKAwz2HbOR+X414ZDM8LpJG7I68qynBB9RTxO3XJP480WGpWPaoJDNGRAcgLkOvUD6dffpjH62XhKqJpFJQLj5FCnIGeSB2PT/AOtXFeBtYWYyafMSxAzGMZLc9DzyB+f5CuzASQkGZCW6dcgZ/I9M/j3qWap3LduqxrsjXKFeh5LErjvnI/wHrxISdx5VW+6QVA64GDyfYdT159agUtkDJZhyAuOcDp/nFSgBp+PkVlZizAccev44FMAj3tFvDNJsB7YwRg+ncHp1qdH3zbWEZYnLKMcHPQY5HP8AL8qsSvDGZCTtPyBtjMygdueB9Rzz07VYKyb5JEiOVB5UDcMHn8sfhjtQIoOWEmCCSH4YtgcHPBA69fWmyRRSIZPNYxqw2um4DPOccD24OOlWVUDLCOIywMOMgleM9D168f8A1s1BIkbLIGPGMj5OPfr2z9PTvQM2VEGzIA5zwrbeOenp9frVYTfOyMpBYkA46cc//r71KY8vyC4A4469zkfjSujIuGGdoHJXOfxP16fWgkiDAqRF5YZflBYY/n3xj9al27YCpGVHdj68Yx68eo6fhTWl+Y9CxHOe5x1GevamjZHjd90ZGQvH1698ev8AOgYufMx5ZVQRwAAMjj168D9aSbLsQCrng53bf9rBPA/HrzQ8jR9SCjHkt90DHfpzUrREOqswAGPk4JXv/Q9KAKkLMHIl7kKNhJJ4x3HHUDp3BOcVXuJZN2JMsWIweQfQc9R1H+eKuqgYSZLMwBUMGOGHbt9enp+Xnl14l1OG62yXKSBJiygJ0GcqAeCR/kmsalWMLXBuyuzsnijMitG42RkBSnAwCCQRn34+hrz/AMU4m8RyEfKwRMqSM5Izjp0FaFr4xaOST7RaRTA8/u3ZQefQjJ9a5jXZvterzSLuAKggucYwOn9PrXPVkpxtEylNNGfcPn5ASE6AE9D3/wA/4VSZSG+bO0cD/wCtU5wxyWHqDjioiVJbAJzkZJ5qYqxlcqsN24MN2RgYPOe1XdE2t5qHO47eAM1VkBjxhhwcgjBq1oZ2asEXgNnaCxHHX+Qrd6waJl8JrTh4kKeWwXse3T/9X0qO3eQyoI4QzA54bLE57ce1ad9CiEHt3xn9fTmqsKxNcxKxZhuA+TJxz0xXDsYq7HzzwxK3lh3l4C4XAzUaTQMqecJAQRyVBGOfr044q/cW43A7dozjI4wc+1Zc0Sqh+XjquP6/r+lWib2JJ2aZ5J1mk3M2chyc9eh9h/X3qRiZYRJIoEjAhWjUKrDtwBjjn0qCzlubYsEXKNkeU+cE/hjkdavSHbFGyRAx45y3c8kDjtkfpVFN31OevrYGLeFxIvUAdR6/59Kzo45WHyoxBOOB3rqWPCtLbJJEOGjyRvHfkHIPOM1dsoraZB5JHyDLoy7QAD07eoH+NaRquMbGkatlY4l0eJ9rDBABp2cfSui13TC8kzoC0ysPlUFsk9Rnnnj/ADiuft7Ke8YiGMlQeW6AfjXRTqqUbs3jNSVyewvptPnE8GN4BHIyORg/zp82o3dy4ae5llOMAu5OPb2+lSLpDBAWkw5/hA/qfwpZtPaG3aUL8ox8/cHnI/z6U1Xhew+aO1zW0bxNfafcR+bPJPbjGY3cnbgcFT2xXqtk8c0ZuFRSrbWUJgkjHH8v16mvC42+ZSAc9tor13wdc+f4etyWIaLcpO7oc8fQbcD/ACa3ZcWdGojESpGylRnIjypZeSD+WOeemaSEpcXLrG5DBAvXJUYwR1/3ulCIAQSHO3O4FsHORzkDvk9fx9acpMM0h81ixzkBQQRnryOx4qSxh5bcBukZslwcqwxz+GAv156dartv+cfvHORjgjvznuciplDLC0mGyCNylS3Oe/8Ak5/URTojStuG7c2Mknoef8/SgDYbDZAbBGRgjle/BPr/ACpnk+UUYEbcEH+LPGMZ9KfvWRjEfkIwQVb8eBUhj34jZo2QnJUcE8Yx9aBFd0ZZGXcGIO1dzA9eMdPeq7EnYpwd33gT0xnn9D69avJFnPT5gD14znvUJiEkfyY3AkFxyefT/P4UANIWWKTMKMGADKVGD6+nXP8AOnNHEmW49Qev6Y4OR2p8cqKrbcKOTgDgY7HoOeOvpSS5WNVwQDheFwBnrUgVpVcIXdBvXL5RcbTjrkY9Mf8A6wK8ceQMzyEklzhwe6n/ACCPwr129fy7CdmKBViJwOvC8nryeleRyxq7uVyVGdoyMiuLEK8kc9d2sQ3MXlKqEr7HPBH/ANfjB9+9RTgGzSMtnaWfd1HIXj68GrU63EsQ+XcyDjao5Unnp1OT+vtVVPMIVFRXLAcr1z/Q1ktEYXM9lMeegx3z24qNyMkrkgHBwO3rn9Pyq5LE5j+8pA5CZ6Z//VVNtqgZJb2JwBzyP8461rHUpMilA5IIPJ/Go4W2X0EnTkZJ+v8AhipW2g8lTgfKBz1z1qCXgA5OQc9PX/IrWPYtdjubmFfsxJiIDErl1A6fy69ulVLeD98EXCqP4vvHPXr9cVqwarYX/hqCW8nc3aoF2MdxcjjIB55x1/oKy9G1G0luHQs8DH5VLMMOx4AGPc1yTpzV2loRGlJodd3Vy7srqp3DbgKR3Hv7VXmlmeIghWC4JOD1H/6/1rXns4VilZpN0hGAB098/wBKyTLG0jGSQl8ZLc88/wA/8/URzjraNp5Eh8pcySbFbd8oJwOf5/jV67MS3E/nGRVJyvG7B5P8+tN0xbe8vbWJGdCGXLKpyxyW/Pt1q/qQMr71kBPzZQds5J+p5P8AjxWijoDehhsYyyrs7kADJ4wAB19ef8amSIwTK0kfCAlicnOSe2Rz6D8fU1KtvHcMEH3wMshXkLxz+tLdILdo3gUo8TYKyEMoHIIOOo6c4/pRYF3GPqYCvHJATyCrB8cnsRzkHqevaq9sI5iIIVSJA2ApbGD+g/HFW9UisfteLCVp4GAO7yynPfGece5/+vVFrSSPY+WVz3Xke2PToKLdx36D5LKUSyKmf3Z+bnAPp9Se30qFjBJKEJbDnBA4GOMcntgmtS71JnjCXEj8MBsTcVZu5xznoM57nvmsaeS38pWjZTkcjGT1OO3HBFVKKC/Yw5cx3DoDgd67Hwh4ot9KX7LPERHI2WmBzjgAcD+dYOo6W0sqTQzQmJgdoGSQNx64HH4+tVBA8TFW+bHUg5GK66c00kzthP7z3iKUgpMkanLLsKkfNwO/bp/npU7QtJh9pQEDau09zzx6cn/OKwfCbyzeHIJmVXOxhhmP3QSo7+nr6VuiSMQeZIpynDISWHGe+OCO3pir2OgZI0UClCFDMPlAGVAyeen4j2qDbGkyu7/PwTk89Oee/X/9VSsXEjKkZCAbuOAM+vtjHOKhkaORxlmwWKswP+HHb/PZgbRPzhVcoF78Zx6fnUg37FYkBgeRj09h29qASqFSDyfvZ4BqNpimGDYlPA3ZyM8UCHSsfmPy56qoAIzjjPr/APWqps+8skhByPlI6kdv0zUjXsMe7zeCnDfKR1AP3jweopYWWdTIjJIrLwwbPtnP1qLp6AQxIChULgk5xkZx1z/nvWP4t1G4sdOtpbS5EJBbK7VbcMdPmzxyDx71ubhtzhdy4yGHI/HvXJeOJ4bjRCkdxFI8c43rHJuwMEZP4gD8ayrtqDsyZOyuccvijV5rwGS6ZkZcMnAVl9P16/qKhQMzg7goBBXBIzz0z1ptrHAk0EU0kaGTO0MQM9K6V9PjihBVBt6ko3QdPx+lefKrtc5ZQm1dnN/Z2hKvEqs2SRkfeHcde/THufaoJkIy6FljPKPt5xnvzxjnp34rQumMcxCkDaB15Ix3BqijGRZIjtZz86sP/Hhjv/TBqk7mJWljiQfMd2FIC9h6H6c5H6is24XAG0HK8E5yD9K1mX5vl2lgS2D049fyqnICYyrDod2ATgZxn2HQfnWsdylIzWyHIJVtvHyscEetRMrPGdhDEjhau3EDRkqwwc4yR7f/AF+tVCCpAU5I5yD0rdGqkXNAtpb07C5JJwQCAcdO+PU/l6Ct+LS4ZZYYmLQgkFDK2QDkjtzyeOM/TtXN6RNFb3MqyMFUsOqljjk8D1/z7jq9IupJ70FYY5IxgKHOUTnP15x0znBNdDa3ex3ppRudJqkEX2KOYhNu35mVR16Z6dM/zz3rkmht8sWPJIOScZGOld1q9osmlwMoA+XczqWAOcDLdff9K4iWAFjuJwTkbRuOcfyz/k1wOCjLTY8io05aFnT7TZm5RFdYwApD7SS2ef6fiKjnedULI8nUFg204545H5H/AOvxbsLiGystkmQJctgD7p6c+n3c/j9K03tbeS1l8sRu2zbkjBHQ5A9sd8f40o3RJzk6CFlmjlKLnKlGBI5/Xr/kVf8ANS8gilVUVwCGTgkHocjsP8M+1QSWpW32HaCo4Jbnp346D17ZrPLSRMI4dww2dq5Kn2AP05/yaFoK464tWUkyLvJXOe49vb/PSrOmxusgdnyq5wWPGe3JPH4VHa3RuSkBjUyuQAfc4A/OtC4iCRKUVxtAzngknqSD3/lQNaFPU4xKVfJHGMgA4AHFZQtXZdpyFHTvj61uRPNcr5UjEsoOCF5X2J/z1qsbWQjcGYMAckc/57frUsVynDA6wZIYKX2ABeM+/wCZ9ahu1Eq+cN3DbTkYH5fnWjHFFM2xZMHHzDGOfxqrqLpbWyh/l3MBkdD7kfnVx+JGsPiR6V4ctjB4X0xJkwWjZ959NxYfzB9ea1YMpkYYADaGIA45J6/yrE0nxRoFwkFtb30MYjiVAspKFcAADJAB/A1vjLoSOQCD8pBP4Cu49JbDI4gHjKDYWUH5QM+npj8qQeXuY7nVsnd8pzn889v505ZRFHyO2VBUnB9Mfy//AF0rt5ewk72K5CNz7f17fyoA0zkqco2zGD36f5/Wo1DbWIyWDZ4Pfip/l24UngcAL6VEikB225VsD6+/+famIyNddLcwvEnzPGQ69m54z71zaujF8DgZ3ZA49sVs+I5yt2sbDpEOM5xzWC6HkqDuGdxU9OK8uolzM4Kkve3IXyyHC/e9c5rOujDbxvNcFY4FQ892OeAM9+K14p18zbIAQeNydffisnWbUalrMSQhxbRKFG9cKz9zz+X4UoUueXKXQjzy1OMns7q5n824BO4HaR0AGQMZ7ZH+TWroXiCewnS1vGlkhmIA65XPpxx9Pc1v3ukKkUasQOrMsf3fpzjsQc8fzxBbeHooZZr2QFmj4iRiPl65OPoMAH69xXZXUFSd1oj0JWSuyS7hhlbKTgNyM4yBn+Q/M8ViyRSB1ljJD53hjhiSDkH8x+lWZjOCDEwUA5GVB/p/nNVds920Shh5m0rwQvUnjjrnivPpvQ8t2voyWSBnjMqkg5BZSeVPPGcdsc1SfLcN06cjOTjNFvtRsF9q45fsn/1iOD9ehxzZliaAhW/1ik7wrdehzxxiuhEPujOaJ1EZfKxEkqduQT+marXCuxaQIuxcKSMDrkjAx7H/ABq827nLc9yTnPH4+n8qqSqmHJl2tjHI6+wrSL1NIsba29rIzSSRjcCD1P07H2NbUWpiHCLEVRuSAoAPr29azrOELbo6udxkYEcjAAUg/qfypZrZshtnPYnGDzUz1erHOTejO90DXlvLQWc7osu1lG/G3BxknPGOOntWHc2iR6gsFvdRiTftUJLkZJxWEPmsZvKm2SKnAPXjk/mBUthKZpYZcZkiGckZ59+Oh5pqPPFtvYqFKLg5NnTXU6yNt8txtAwzjPAGAPTp+p604GRbV2giBDLyWGWAHPUc+vGOlZ76mGLB4mWQdFBBH86svIL/AE+V7fYJY9u5CPnIA5/AY6/5CRy76iLcRzqVlClxlRznk+mc/wCelUdSheNgxiUgkk+5/wA5P4/Ss26ililEhYrIMDpgnjn/AD79619Pu3v7Y2kiKXQhllIGSAO5/U8459qLprULDNPjSJmnKY2/uwuD8xIOeR2xwee4q0R8gwwUdl6f19jTXVoSYomIjUZwDjOccn/PpVO5hTyVIUpkHkg/Nz1qbgacUIWZTH8xJwGXkEf/AF6jub61tz5EsTvcYDERkEY579uP51Ts7ye3geNIPPaIFlUHHGfpzg57/wAqx/OLSC4lUSO7Asuc5P8ATpVU6fPq9jsw9FS1lsXo7yC5uHURtG4OQWbPH14qPVZJ5gjSKnruxhs4/wD11kwkSag9woGxASCq4AY9v1NbbsLjToypJfoRznj15onFRloKtFQl7pnm2S4gRwBgHBz2NXdG1/U9GuUjtplkg6eTJlkI5Pfp1PTFZ5WSONh6k4POD9KVNrOsq8MSck85OP8AP506balZMmE2me0aVqC6lp8V0gx5gUFAfukHntjH4dz7ZnPLrEMJ8hDYPC9lxWH4UkhXRLcF1ZwTkhs7ck4BH41tquyUnf8AKBxuUgdPX+ntXcztRt3GRHgrng4Xp/nrUCpnKjOzGQAen0qzI7CMlGLDGdq1ymr6/NGHhtXSJAT91c845Ge3es5zUdzOU1FamX4puz/azKAp8tEBBXoOvB/GsR7huCxVvl5APT2OfarryT6hNIspLuuTkjJUcDGe+eBk/wBTVO6tvLba/AbueMD1zx/nNcctdTz5u7bGCQqA38W3246f5/WpmlW5UAyFHByrBsFT61SiI8tlKhuoOWIB75+ox/Knx5U4UhvlJP0I449R1/D81tqSm07o3rezRrMyx30zZfBQqcryTg4OD7H2+tblpp7NaGWSHy4VPEefmkPvnP6/r1rlorkwxxAAgLxzkZHpx+Pf0+tb73ElxHmIbItqlyR0OOh461opc3xM3lWlNas5q+sxDMxABPzKNwyeRjOfxNYt5alXkyMqDg5bk/X1/wA812VzsUs7Nu3qVyV6cdqx5rXFtJI2RsbYr/Nub/8AVx+YqPZroc9zjpI5NgYD7pPboPx61LBIswWFl+fBEbLwW/2T698fl6CtS5gjKs4dAgx8p68jPf0z+tZkzqPlESnjqR/h+B5oKTELZDkYLN94knPXPXvzWdcqNgLdcknH4Vrs8l2TsGJ3GGCrneP7w9DxyPy9qEsJkHIxnv6VSKTsyHTZljMySYU5Vx2JIO3H/j2f+A1qnLplyFX1+vc49OeMVlWMQ+3LH0aUPEp9CylR+GTVtCzW+Rlg2DwO4/8A10qncqp3EWIHk84xzW/ahYI/sxiVQhy5VedxOc8Ec4469vesawU73cLlV6Ixzlv881uJcFbhd0MSxOegJOPQZx9BU3V7EttKxn3UOZT5YwckjdluOvp1/CqK3sljdOVJKOMfIcZ9Prjnr9K3pSkm5URo5DkqN2eB0x78fyrGu4yG2uvH8LAHGDnpn60LR3ITLkk9tf2qlWQY6jJynbGD34B/yaPMW0i8tSryTYY5GTjHA6d+v5e9UtOtQ9yk2CYkwXH9Me/T86v30MkszMWB3kkEj157dO1End6D0WxYgu0ncqzbXLZUsAQeP55/r+M9zbMUIJAQnO5/X1/GsZIl8wBTg7uhGCR65qLWLy5M0UUzAW7fcCdM+4z1/Tp6mpiueXKa0qfO7F+JxDOJlkjfacnaQc9j0qe40Gx1C0+1QiWLc27923B+vBx+FUtM0x0kklXIjdTzzzyMZP4kVo24e188YAjcEDjPPTGev86qUXTlZMud6UrRZjlwkHkeSAiZODnp6/n+tVvKSUbVOA43ENkHg8e38+v5aE9uJJuJlKHJBU4yOgznp1/X61GYHAOzAK5xhuB1z1Pp+dSjFybepnQSSwkxOoZAOmOcccj8BirBgaN0YxlWddwzzlfX9Dz7VI8IdMlf3ZywP93tyfSpYQkM0crE7VfLq8fGM8gjOa0hK0lJouD11N/wjBctqSuiMtqqky5HB4OOveu8hMbR71bcG6bcehBwazNC1XTNSs1W2RYAuCYAAMH+ua10jVZcthgO4PGe+R6da729T0IrQ2kcsDg8Ac//AF64HxRYtZXzSW5ysoznPfv/ACrvUYeYq8jGeo5/zzWfr9gdQ02YRqDMmXiK9c+n4j+lZVI3RjVhzRPNra6e3umfCgHAHzHKfSprqSK5QlJWJzjBHJA6nH4VTYAERk5fnjd931//AF//AF6fAhdvnYeUeDwDkfl6/wCeK57HnvUtNCsdtHAQ5kB3YYYw5A459CP07VX2GG6UI24sSOvDe4z+n+RSPJJnMUrBiMZIztUcDnB6+v8AjUcksqsWKxAljhyCcev86HYRZcsJtrMHJI4OcE4xj+XtWjFNLEVLKXUKQVx2xnOf6/41BBDDLarLIriVWJCrwGH5euR/jVlZIpVAMcocjnGPlA4B6cjPHr9ewkGt9S5Dax3cRmkkDI4GwA9Prk465+h696NS8prVNqpGwXblRjGM9ffGO2OncmqcU8Ng7YV3BOSFz931x09Mj9euZb55roDykURyH74zt64wcjjH+H4tNLcb20MOazDxs6HqSenP0zWXNARIQSVyAGJOc9Ofp19a7C5tEs4lDOSWGSSoyOnb/P8Ahj3cG5A7DBIG0Yx+P+fWixOxzUkjrKvlN5e053KcEUvmLcRHz18uYZbzedrfXHQ/T16d605bNVieQISF6Y5P/wBfj6VUeyBLMWGSMgZ6f0qbFJuxnC3lkQT2sbCeHDgr8wyDwcjoenBpIzMFTyUZfMkIWLrgfwgn6VIwntZ1khcwyL0IyCPx/wA9a3LtEubSyvFhUzywgySZ6kEoeO2dp/OpnJpF3VjntRnktoIQhZbYOQzocNuP9OP0rotJdbnSgN8o2gsgdSCTxzzx02jj0rMLSq+Fj79jV6SAyQpIs2eOh6/pSTvDlsausuTlsV7lJC+9eHTHTjrk8U6K6jni8q4Cqw+7IehPqeuKLy1uLcD96WOcY5z/APq6flUdrCLycRyExlT827B47/kKV0jmLJt1trU2zlRJ95u3bgfXkfmariKURKyszKpyNpyB/kVZN5FfMZN3LNyD2PbB9OR6dKVbqGDKSssasOQw5HPp16VOnUZFZw7rny5TlGwcsAp9fyP49qnmsVk3QSKssQOOen4e/pUbgxoSqDhsnccFTgjgfX1qv5s0MhZXLL93aTlT+Hak1fUcXZ3Rrl7ixsfJjREj9JRncM8dPx/X0prtHdwmQAI5HzKDnp60+e9F7bxjOXVQoH+fTJ/OqmGhkZFGSeDx1x6YrW2t2EpNvUq3MJ2jKHIwQMj/AD1zTp43i2+W+1ZOCWG7HI59/wCvNE7FVbI9ue4rRUxX1k1wHkjVfmaMPgk57HGevv2p2COu5jNAmZEuQ6Mhy4XAx9ckAHjp16cdazJMsuQNkYOOCTk/WtOGBfNkgOcBTtAIxge/5fn+dYxLEGUYYgZO057U4qzuaqSjsi3o1xJaXKT25JIOME5U+x9jXrQBCn5jk8ggdvQ+teWeFbBr2/2BFEQbe2R0A68+/FespgryMlTx9a7k+ZJnZTd1c1XTBBUDaT9abJNHFatNLIiRoCWLnAqZxuYEPg+3SuI8cXNyLOOM4jgdzlgNy56c/hnjFRUlyq4Slyq5zXiW402a9ln0/wA7DOzEFQEJz1XnoTmq0biQeco+TPI7YHHr9Of1rO8xI7dQbkNj+D5uuCM/d4xxx7VKlzDDZKi7VcyMxKxsDgYxnI9m6elcnMefJX1LW4p1wydsYJB579vpTBie5MbbhnOdx6f/AF8UwzxtFsEoy7ZB3g+y8Dp1P51Np42v5jjj+HGRn9OefrT3JsasUywRNHJkFiBkDjpxn/OTUCzbQcOWdgCzDPJI6UxiZVdmOSDn86k05FkvhC3BwQc/X+fWqWoiYQLJG8knIHQZx2x+ftUc1zLDIjIzKcfKQuAQD6enH6YqfUWES4BGM9ucc/nVMxkwA7jtJ3HJxg9KqVthGhBeRSlSI1M6pjHXPPUep5+vT0zRZ6dLqEuZnWOAYyd38v8APtWKyyRyDepYDrx/nmtW01DzsQPIYmYfK6kjeOmPY/z+vXLbfYa1Ir0eVM8ducBQQBtA2nPT8h7ck/jkylmkZmLde455rUlmitVMkofy94XCjk+35VVudUtBIQ8EkMY+VSRu49SO1NJtXSLhRnJXSMp0kaRBHEHwRyw5rXuCsXhlZpP9ZDKyIq98kNgenG41WiEV0fNt5QyBsAgn8sVavIpb61aBEDyLtk2bwAwXI4z0wGz/AMBpaN66F04+/wAsjEh1K5lmTfaoI8/MVyW+uehNT3VpJA/mRu4SRcoSMZz7H65H/wBfNLpcFxJKLeaSONd2CB8xx/L9a6K609I7ERxoXRMEnPOTjv8A57VU4QavA1r+zS9w5r+1LqTTWtXiDncN0irlwOemam0sNaQ+fcEyPIMQ7xwA3BJ6H1x/+qtA28NoDI8atIBujjPf3PsD270TKlzakyLlicZbgg/5FZbrlM/aWhy2Mq4heNNseYJOmYm27vTgVVvVWWNHxzt2k4wM960zyAJCSQeHxyfxqjdQlixUDLdCvfHelZIxuVrWZpLfYxYeXheDjP4fT/PNOeRFdsMWU5CE/XIJH0zUMQMMhwSV/Ln1qxtDKx4DDnpTvcGJ5nlDcO2OTxn2rXtp1utO+dhgZICsCVJ4+vaqLwpLbKRhWxyOo/AfhxTbOGSFHK/Op5wOd3ODj9fypp23GkWpS8sDrkh1yW3H/OelV7ac21vMBuZHx8oAzjPXH5VXMjjcwZIyRjGdxHtiobifLliqknqQcA8/p60cwJFpzKyho9uNmSQeemcH8qXbCyRuEHI5A6nBwazmkdlbBI29Rnpz6dqs221QrTlkkYZAK4GOxz3/AP1UJpuxSjc1NPvbrTn32zKpfGcqDk/iK9H06W6ns1e6jRJSOVGc/r3rzVBJFIHWRlZeQwzkf1rpNI8R3TSRwXLGRScK/cdua9Jx00O+Gmh6WrhyQ+PcgdPeq91Y215by29zEJoGOdv/ANcValUeYeCc8ikXAAVsevFJorc8o8S+FLjR5nngjaeyI+UqB8mf73QAZ/Dp0rl5YTFhOCVQNnbjgqG59euM17vqV3b2NrLLKARsYiPu46YA7jkV43dIl5qDsIIrZG+6kakAdzxznrXn1YqLsmclSCjsZETBXLJwM5XJGf8AP5VpWADzbkUK7DBVOM9sf59arXNotnvklyEj4I28+mB+lNt4Lu9u8qCkcbAoqZ/76PqT29M/nFNSm9NiqdB1Neh1H2BktpyJXfAyqMPu/XHX/PpWWt5cW1whjEaEHduweP1rV0qW6VZbedi4aMiMsuSB0IJ9Kx9QaOOU5weO/c+tU7x0e5nVg6crEv2jzTI7srDJKgnGfatBooXtkUBgjfMRuB6/hXPBWyDjHXitKG5aSJY858vgke3H+H50Rs3qY30LJCspmXdtVvL2Z6gdDTRbIXlZ4wwjAO0MPmBH09qgMiqF3OAMdx71ejYeUxIOWO7IB/KrshIqanbG6ghuIPlkjJDIz5356844PH496ysXVwojaxkBBwQRlc+zdP1rSa4kc7Adqlsn2J60jXyWUSfvjGcnAzjd0zn8qqM3FWidNPESirFWz0WfTbedmk3lyC+3oo5x+PNOs5ZYLmK4lMgjUgPkZGw8H9M1ZttVilDQuQCTnchx+nT+VSC3e3mGf31tMpXC5D5x1HUdx1NYt7uRnJynK5X0ZkPiKeKaP50Zgw7MBxwK6KS8jGWZxGsi4jjY5BHAGc9v51STTBPPBqszbXCiNiSArnAGTzz0J4qtPb3VxOvmRs4C5LRoWGe/I68/0o57qyHKPL0Ib7dJc+ZuAnBAJ7FeAc1AJnR1gzhtw2j0OaiNyYrsrK20gY+Zcc9AP8+lQiUfaFkIwEO7eBkdMjmockjNRZovDJ5uzAGRj3qPTpodQuruzZHSS3AbLn8+Py571G+pK8wLyRbgpxh9wJx/s5qq+qgch5H42tjC8emecj8BWbmrmsUkmmiu8CrcK0oCoWG4jsM0SMSqvuAbgEZxt+uaRp45BuiQEcEb8tz34PB/KohdSRsVAV4mAYxOo2k49BjHJ7YNCk0TZA1ywUBCGJYsW7DOOg/Dqf07skkk3Byd/diw9e//ANekTa/yjEbHja5wD06Hp69cYx3pxIkA2A7cnnsSOv8An/61Fx2YwHqSgPHI9P8AGnY34OCRnH19qQICxwMgdKE4k5VcgZG/PIA6fj/nFFwQkTFJBzkEY57d8itTTbGS5uBBbo0m4HO0fw+/6VnID5hYgMFA5GDz29v/ANVb+g+JLjTbsebHG1tJhHVIlDYz1yBk/Q//AF6FZu0tio2url6HRWSVUnjeGMkgkLn8feuo03R7GzTzIWEjgZ8zdyD/ACFapjimRZUdXyAQVPBGOuf8Ki8hVl80ALuzwvGfavYWisjusdPKjOA0Z6Go3+aMHZwpNTlQDkA7scio24AI5BNMkgktoLqAiZQ4PBGOn0rz3xJb6PpFyTHch7gDmEgfL35Pb8s9K9AuY52sZFt+HboQeQD6e9eaXmlWlrfyh7MPMx+Z5yXyc9cHiuLEzpw+JXBqD1mWZ9Igv7C2ninEcpQSBXG5HYjPPesy0sL2UzAx20TI2CWkJ3cew/zxS39/cWsS5bBU5UBfw4/KqkmoT7VKyMhP+sQAYJ9a46VaVrR2I9s4aLY17C3ESSPcyeZcRHcgiG1VHp71z+uL5p3xYAByMf5/zxS/bbt4JiJznOPujJHfNVRd3E0WC+CDkFQAf5U+aT1kc9STm7tknln7Pw525wCfTtViwdIrxo5CNrKTg+oH/wCv8qZCN6CWdwYwuS3QKB34+lU21XTo7jZ5jnOcTiMAfmOaak7+6r2CNBy1RduTC7sm4ISecDp9D/npU8sxnto8KRtHOBxx3qpIzLbmUXJeEjGd5YGucvbh5HxHnYO/c0Qq82xLpNOzNq+1KJPmRJXcDPCHAPasK5muJy80zBmY5RQQAoqt5ZkxuJKj7xz+lWPKYcMmO230rVzsaxjGK2JbJkW7i3s8nzDO3gfma6qC4lnuBbxITkjEcP8AGc9PU/if6Vj6Bod1q10IreEk4+ZjwqD1Y9v58e9et6F4Ws9EiWRAZbplw87dR7D0FEYyqO6+8FDmfkZracLHSjbXC7mW3eVsHGW4bHf+9iuF1BpBD58QEluTjzAvQ9gfQ+x9OCc16droJtywx80EqkevyE/+y1z/AIJt1lsL1ZEVkdwpVlBB46EH8KqnS5otLdM1nTUrI4Z9Vu8cXM6snGBIwx+FZs873dyzTIgnPfGAx/Hof0+mOfR9c8EJIrXGn4jwOYTkg5/u/n09frXnU8QWRwyNkZGCcfzFc7ThK0kc7i46MSL52ZcbNpxhuCDkDH1yaJNyuUKg46g9qhlZwBlz0Chx94L6e46dfpSZljlaPy/MZXKYQ5yR7dcfhS5eorK2hNB5j/Ku5iBgAehP+J/WpFjkViWQqpOPmHeoIJhG29nwTkEFSTnHfpxz61N5yGZNoz0GAPvH6ZPX0pNO4+XS48R5mynAHXPHsePxqNonjkZoyQcfeQ4OKdd3y2tlNcxRBmVlVAeQuepPr0/lVO28QC5nSG5giAkYL5kfG33OetEKdSS5ktDZUW1dMspJIqgFUbC4XIx374xn8c1PszBFKY3LEZJaQHOOOBj2NQyMsbNv6bvmx/jUcNxsRm2EqD8xJGORx/I01qjCzJkWQHtnnnb16cfhzU8QublhAq+a7YVQEJ69v5Vc0ixuNSuUjtYd+V5wMD8c8d/5da7/AETw5DpCmSQCW66bwOE9Qo/rWtOnKbKjByZf0iznsdGtbad98qL8xBzj2/DpV5nVhjqSPoafuAUk4JCjgnHeo1iSZncD5gOOcV6SVlZHYjpdp5OcYx25qHczqVx93GOKV2JOU4Pt6U7kuaskRv8AVFgcMcfjWZqGk2+px/OgWdQQsqjn8fUVq7D8wPIzwPSoclgeAGB/Os5RUlZiaueVeIdJvLBl+2IfLLYEicpjn8fwrnnkIYqrc9Dn616t4vu5LLw7LLE5ilchQynBGTyfyzXkMzBZlkWYOH5Zm6qc/r9K82pTVOVkYzirjknEYJIO05Pv6VPbxi5lDJnHJPPX2qkjK0mJUdt/QD5cGtKJEETTOduzkueABj9O9YVKlloRCF2Gv3Mdr4eljmGxnZUUrx3zjj2HSuEfUFMZVUOP4al1bVZNYvQ8m/7OnEaZxx69+TUtv4Xv7mPzP3cUZGQZGwT+Aya7qSjQp/vXZs7V7qsS+H7oyyy2T5YS/Og68jOR+X8quzQ4JwNqr3Pap7HQotIkafzzcybdqgJtAz1781ZEZuI/LdWMm7euBgADg5H+elcVarCVRyhsY1JplKKHfGQy8DoM9T/jXQ6F4VvNdbbGohtQcSzEdOnA9T/n2rV8PeE5dW8ue8jWKzAyNnWQ+3tx1r0e1tILG3SCFBFbxj5UTtWtCjKp78thRTe5Dpek2ej2UdnaRhI1PJA5Y+p96utx3xTVzxuIB7k0sx2nI5J7V6qSSsjQxvEreToUspXJVWH5qR/WsnwNABo0rsCGeYlCPTAFa3ioH/hHLwHJwhIyKZ4atTbaDaI2AxXzDx0zz/UVhS0lNeZXU0VxsY8e+eK5XxV4Ri1JHu7OJBegZdcf6zH0xz/OuuERwccZHrTDgMcZGRjFaVKaqKzJaufPtxG8ErI6NuzgBsg4/A/5NRyxYYTAnbLk/RhjI6e+foRXrvifwfb6qDdW4EV2CWIHCycd/Q8dfzrzJ7F7S6ms7lHiZDkhuHBHQ49ee3UHr3rzpJ03aRzSi4lPz5f3SltyhDtVxuwCT0z/AD4rRY77aO4QGNoyASnO0f7pznrxyPpWU1vJb/fjOGHDHp1H+fxpyF9xXcwG3ODxkdRx+tRJJ6oSbRcjjG1VhnSQNndFJ8ufqD8vTtk1Sg0qCBWvWgldPMPlgqQijqMn1H1pxcklwNqZ4BbJHoP0ot5DHyRx/KmpSSdmXGo4qwsjmV2lPJ5zj1/lj/CoVxkbhnnp04rUeVpJC0x81WxkNhsgcfgeDz1/OqMiAO3yMpIAGwk4/A8n6ZpQktiLnqvgO/judEeMxxJcwPiTYgXdn7rcDHIyM+1dMpyQOOf1rzD4ez+Vrjwu7bZoWRBk4yDkZH0z+denYbK8fjmvRpO8Tpg7od/D8xzxwOuKRGKbhtLD1B6c9aVflAAdvl/Wo5ZVt45JGGFUZ9TitizoolG3byfTI7U8jPI6e4z6U1gG6jkdcGk2le/ysMc9uKogex2qMHkccVHw45HPb3pQjbDhunT1ppfZjdtxnntQMy9Z0uLV7F7Oc7UJBVh2Pr+ted3/AIB1OJyYF+0R/wALRkA/kT/KvUS5dvukrk/hQ3yEDp2rnqUIz1ZLgmeOf8I3qkU4H2G4UD+Lyuay4pY9RicW0vmQL98L1/EdhXq/ijS9b1uwe002/XT0P3nUkvL7ZGNo+h5z25B4rQPhZc2moA3MxSP+OVSASv8AdUAnr6n/AOtXBUwqWkW2/TT7yoxUVc4Oz0b7Lc53ieQHEe0HH/1z/nnit6CO+NuXihlaMEoxVM4I6g+9exWmh6VpiD7JZRIw48zG5jn1J5//AF1oNGpj4wB6AVtPCTqazkZuDlqzxiHStVvMRw2E3znkbSABxgk//XrsND8DQ2hW51CRZ5uG8ofcH19f5V2bLgApjI9qYuXLEHAwRVUsHCGr1GqaWoqgZAJHygYxUzDsV6jkd6iXP8IJI7ZqRV5HzV3FjWXuPukcgnoaCBKm08HtjtTiS3pkUgADnaDjGckUAUdQsU1HTpLV3KrIMH1x7e9SqvlRiMfKoGAB0xT3iDOGJ5HvQRnIYgk4qVFJtrqBGrHjPIIpD/rRwSSOuKeQwK56H3pxQ5Y9dvBqgGOACD+lZOraDYa1b7LqIl8ELKvDIfb9fzrWb5WwDj69xULtsDAD8qmUVJWYWueS694c1TSg6tG11YthVljXPTpkZJU88H6jpmua8pAEfcjKTyoJBGOo/H1//VXv6KHVlcBkZSGUgEEEY5H+etchrngSzuZzPpoEEj4Bi/g68kE/d9ePccVw1KDhrDYzdO+xwmmeF9V1Ox+12cKSp5hjdS4VgcA9yAQQw/WrV14W1q3IafSZJQFA+Q7z0/2SfTFeqaXo8ek6ZFaREttyXfABcnqcDjHp7AVd7gbT9av6vdXb1D2SsefeFvCtpqelPc3QuIJFkaIxqcAgAdQwPOSfyFby+B9FVAHt5JQTnDzNjPrgEV0W4qOgGSOtOycA5x361rGhBLVFqCRRs9MstOi8m0to4Vxn5Ryfqepqc8LuyRjp35qThWLE8ntTDhiy8YPOTWqSWiLGna5zgZz1pk1qJcK7Fc84A/OpgnzA57dKUqSFOenAxVAdCpAbg8GkYsCcLnuBSqV70yUsg45HUc1RAM2V+Xp16VVkzn19qs7uD378igqWUYAyfegZAowvTBPNSSr8gKjIbmmuSF245PGailV1jG0446ZoAlXbk9cHtTsKOg6etV43JUA5x0981IGBJ/hPQ+9AA4CyKMAA0EHgH65B60EN+I9KGJCjuRxmgCJ/k465681GdpdFUDHenTN8x9e2B1pgwQccHII57UgJVbaw4PXnikYAMCpxn2oY7QXJBU9QfSjYQVKHj3HWgAOSDxjBoDggA56Y5qQRhRweaQjJCtj1FAEW/AU4G1j1FIF+bOO/509sFNvv2NMUnZ9DmgAbG7G0nBz0pqsRwRweKMtvO1uPf6UDPlcjkHOKChZASGznIFQqgw2RkHHSpixDcnOOxqI7vvKMAnJAoAXBAcJycgA+lNK542/MfzqTGUGMgnHSoixBJI5HTPegCUt+6wuAW54qM5JBycfnT2OEB71E2QeV4z2pANfa7IpOSOvalGAoIORnHJp2FP8AExA6YpMAhu+OnvQA10B2gkUwj+E9fWpMnPPPpUYfcSMMMetMB6t8oVh1FGQQQcE5pqoGGM47duKkJCnHGTQBukEYGCDSFRIuCfmHr3pS+4EHpjrSK3GcDBGM0yCLbtU+oHalO7I5GRSyYONpPFMJ4DYoAczKVBIHU5Bpkw2gEZbIzk96e7Kcp19cetJtYnYTxjGaAIDHiQgcZFSKqlfUrTwCoxzkU3ykDs6AAtyeKAExjOODUTRyF8cgA9anA3NtPTpTXfy87jnHAzQMrMvz/P8Ah24pTyuSAB7VLENzNuAxg44pGj+XDc8cY7UgEToF4+lL0ZlHTNIDgDB6Uq4bLf3Rg4H60AIzBTnOcVE0hLEgHHbNEzbSM45pWIK4OOnegBCp4OT1FM5XheQWxTWkeNwSMjvgUq5AypHbIoKG5wRg5PXJNO5bHvkUbgTkjpwacThCVI4HSgCOYAsGyVOPSmR8vnqec5pzox+bnBFORMgcYx3FAAoOM8/5FKoBHIB2gc04EqCwxweDmhiFPHegkafmbpj2xUbopLYJHpipXGHLE/LSMAAfWgohKMGPc/p9aQrtQZxxwcU7ceDwMikJYry36UAOH3t3Y9hQw+bP6UgwvBY5HSl3MV46igBuD1wAR+lIwVt2AMnpUhBBAYkevNRtu3dRz60Af//Z",
  "imageHeight": 256,
  "imageWidth": 256
}
