# Supplementary material for: Deep-broad learning network model for precision identification and diagnosis of grape leaf diseases
Source: Front Plant Sci. 2025 Sep 10;16:1611301. doi: 10.3389/fpls.2025.1611301 (PMC12461735; doi:10.3389/fpls.2025.1611301)
Supplement: Supplementary file 1 [file DataSheet1.zip › B_r00025.json]

{
  "version": "5.4.1",
  "flags": {},
  "shapes": [
    {
      "label": "leaf",
      "points": [
        [
          125.95321637426902,
          179.46198830409358
        ],
        [
          132.093567251462,
          187.06432748538012
        ],
        [
          143.4970760233918,
          194.95906432748538
        ],
        [
          158.70175438596493,
          207.53216374269007
        ],
        [
          169.22807017543857,
          215.71929824561403
        ],
        [
          184.4327485380117,
          216.59649122807016
        ],
        [
          190.5730994152047,
          217.76608187134502
        ],
        [
          196.12865497076024,
          223.02923976608187
        ],
        [
          204.60818713450294,
          222.15204678362574
        ],
        [
          207.23976608187132,
          222.15204678362574
        ],
        [
          202.8538011695906,
          218.35087719298247
        ],
        [
          201.39181286549706,
          216.59649122807016
        ],
        [
          209.28654970760232,
          215.1345029239766
        ],
        [
          217.18128654970758,
          212.5029239766082
        ],
        [
          221.859649122807,
          209.87134502923976
        ],
        [
          218.05847953216374,
          200.51461988304095
        ],
        [
          225.36842105263156,
          197.5906432748538
        ],
        [
          233.55555555555554,
          189.40350877192984
        ],
        [
          235.0175438596491,
          187.06432748538012
        ],
        [
          225.66081871345028,
          180.33918128654972
        ],
        [
          232.093567251462,
          178.58479532163742
        ],
        [
          236.77192982456137,
          175.953216374269
        ],
        [
          231.80116959064327,
          172.15204678362574
        ],
        [
          239.4035087719298,
          163.96491228070175
        ],
        [
          244.08187134502924,
          158.7017543859649
        ],
        [
          247.5906432748538,
          155.19298245614036
        ],
        [
          241.15789473684208,
          150.80701754385964
        ],
        [
          237.0643274853801,
          149.9298245614035
        ],
        [
          249.34502923976606,
          127.12280701754386
        ],
        [
          245.25146198830407,
          123.02923976608187
        ],
        [
          240.28070175438597,
          121.85964912280701
        ],
        [
          238.23391812865498,
          121.5672514619883
        ],
        [
          236.4795321637427,
          98.17543859649123
        ],
        [
          239.1111111111111,
          94.95906432748538
        ],
        [
          233.55555555555554,
          94.66666666666667
        ],
        [
          219.22807017543857,
          94.37426900584795
        ],
        [
          210.4561403508772,
          94.37426900584795
        ],
        [
          212.21052631578948,
          81.80116959064327
        ],
        [
          202.26900584795322,
          81.21637426900585
        ],
        [
          199.9298245614035,
          57.239766081871345
        ],
        [
          184.140350877193,
          61.04093567251462
        ],
        [
          182.3859649122807,
          48.175438596491226
        ],
        [
          184.72514619883037,
          41.45029239766082
        ],
        [
          177.70760233918128,
          41.74269005847953
        ],
        [
          168.93567251461985,
          20.105263157894736
        ],
        [
          166.88888888888886,
          9.578947368421051
        ],
        [
          165.13450292397658,
          2.2690058479532134
        ],
        [
          156.94736842105266,
          11.625730994152045
        ],
        [
          145.25146198830407,
          25.076023391812864
        ],
        [
          136.77192982456143,
          36.187134502923975
        ],
        [
          128.87719298245617,
          34.14035087719298
        ],
        [
          112.50292397660819,
          49.05263157894737
        ],
        [
          101.97660818713452,
          41.1578947368421
        ],
        [
          98.46783625730994,
          41.1578947368421
        ],
        [
          93.20467836257309,
          48.760233918128655
        ],
        [
          89.1111111111111,
          54.900584795321635
        ],
        [
          85.01754385964914,
          57.53216374269006
        ],
        [
          77.12280701754385,
          54.60818713450292
        ],
        [
          73.90643274853802,
          63.96491228070175
        ],
        [
          52.85380116959065,
          56.94736842105263
        ],
        [
          49.34502923976608,
          57.53216374269006
        ],
        [
          44.37426900584795,
          76.83040935672514
        ],
        [
          35.30994152046783,
          78.0
        ],
        [
          33.55555555555556,
          94.37426900584795
        ],
        [
          21.567251461988306,
          98.17543859649123
        ],
        [
          16.596491228070178,
          101.9766081871345
        ],
        [
          18.643274853801174,
          115.42690058479532
        ],
        [
          18.643274853801174,
          120.39766081871345
        ],
        [
          15.42690058479532,
          124.78362573099415
        ],
        [
          19.812865497076018,
          129.46198830409358
        ],
        [
          20.982456140350877,
          132.6783625730994
        ],
        [
          14.84210526315789,
          133.84795321637426
        ],
        [
          11.62573099415205,
          139.69590643274853
        ],
        [
          11.040935672514621,
          144.66666666666666
        ],
        [
          17.181286549707607,
          152.56140350877192
        ],
        [
          20.397660818713447,
          156.6549707602339
        ],
        [
          16.596491228070178,
          161.62573099415204
        ],
        [
          18.058479532163744,
          165.42690058479533
        ],
        [
          18.93567251461988,
          169.81286549707602
        ],
        [
          12.795321637426895,
          178.87719298245614
        ],
        [
          21.274853801169584,
          188.5263157894737
        ],
        [
          30.046783625730995,
          194.08187134502924
        ],
        [
          25.368421052631575,
          208.4093567251462
        ],
        [
          38.23391812865496,
          211.04093567251462
        ],
        [
          46.421052631578945,
          211.04093567251462
        ],
        [
          43.49707602339181,
          215.71929824561403
        ],
        [
          57.23976608187134,
          214.8421052631579
        ],
        [
          61.040935672514635,
          212.7953216374269
        ],
        [
          62.79532163742691,
          220.39766081871346
        ],
        [
          64.8421052631579,
          220.98245614035088
        ],
        [
          93.20467836257309,
          201.9766081871345
        ],
        [
          104.02339181286551,
          191.1578947368421
        ],
        [
          119.52046783625731,
          182.3859649122807
        ]
      ],
      "group_id": null,
      "description": "",
      "shape_type": "polygon",
      "flags": {},
      "mask": null
    },
    {
      "label": "Black_rot",
      "points": [
        [
          136.32487309644668,
          76.42639593908629
        ],
        [
          139.37055837563452,
          78.45685279187818
        ],
        [
          143.22842639593907,
          80.79187817258884
        ],
        [
          145.46192893401013,
          83.2284263959391
        ],
        [
          143.93908629441623,
          91.14720812182742
        ],
        [
          142.8223350253807,
          96.73096446700508
        ],
        [
          139.97969543147207,
          98.76142131979695
        ],
        [
          134.19289340101523,
          97.54314720812184
        ],
        [
          130.74111675126903,
          95.20812182741118
        ],
        [
          126.57868020304569,
          91.4517766497462
        ],
        [
          125.46192893401016,
          88.20304568527919
        ],
        [
          126.68020304568529,
          83.93908629441624
        ],
        [
          127.69543147208122,
          80.89340101522843
        ],
        [
          129.11675126903552,
          78.0507614213198
        ],
        [
          132.06091370558374,
          75.91878172588832
        ]
      ],
      "group_id": null,
      "description": "",
      "shape_type": "polygon",
      "flags": {},
      "mask": null
    },
    {
      "label": "Black_rot",
      "points": [
        [
          203.48432055749132,
          94.3089430894309
        ],
        [
          208.94308943089433,
          99.76771196283391
        ],
        [
          212.42740998838562,
          104.41347270615564
        ],
        [
          215.44715447154474,
          110.33681765389083
        ],
        [
          213.82113821138213,
          112.54355400696865
        ],
        [
          209.98838559814172,
          112.54355400696865
        ],
        [
          207.7816492450639,
          115.91173054587689
        ],
        [
          202.20673635307784,
          115.56329849012776
        ],
        [
          198.9547038327526,
          115.21486643437864
        ],
        [
          197.5609756097561,
          112.19512195121952
        ],
        [
          195.9349593495935,
          110.45296167247388
        ],
        [
          192.79907084785134,
          104.64576074332173
        ],
        [
          192.21835075493613,
          101.8583042973287
        ],
        [
          193.2636469221835,
          98.25783972125436
        ],
        [
          195.1219512195122,
          96.63182346109176
        ],
        [
          198.49012775842044,
          95.23809523809524
        ]
      ],
      "group_id": null,
      "description": "",
      "shape_type": "polygon",
      "flags": {},
      "mask": null
    },
    {
      "label": "Black_rot",
      "points": [
        [
          209.98838559814172,
          167.2473867595819
        ],
        [
          215.56329849012778,
          171.3124274099884
        ],
        [
          218.93147502903602,
          173.86759581881535
        ],
        [
          220.44134727061558,
          177.58420441347272
        ],
        [
          219.86062717770037,
          180.72009291521488
        ],
        [
          214.40185830429735,
          182.22996515679444
        ],
        [
          209.4076655052265,
          181.64924506387922
        ],
        [
          205.69105691056913,
          179.90708478513358
        ],
        [
          201.50987224157956,
          179.32636469221836
        ],
        [
          200.58072009291521,
          177.58420441347272
        ],
        [
          202.43902439024393,
          173.51916376306622
        ],
        [
          202.9036004645761,
          171.3124274099884
        ],
        [
          204.99419279907087,
          167.82810685249711
        ],
        [
          207.66550522648086,
          166.55052264808364
        ],
        [
          208.5946573751452,
          167.01509872241581
        ],
        [
          208.71080139372825,
          166.66666666666669
        ]
      ],
      "group_id": null,
      "description": "",
      "shape_type": "polygon",
      "flags": {},
      "mask": null
    },
    {
      "label": "Black_rot",
      "points": [
        [
          224.62253193960512,
          180.2555168408827
        ],
        [
          223.34494773519165,
          180.60394889663183
        ],
        [
          224.274099883856,
          183.97212543554008
        ],
        [
          228.3391405342625,
          186.52729384436702
        ],
        [
          234.37862950058073,
          187.34030197444832
        ],
        [
          232.52032520325204,
          186.06271777003485
        ],
        [
          230.42973286875727,
          183.5075493612079
        ]
      ],
      "group_id": null,
      "description": "",
      "shape_type": "polygon",
      "flags": {},
      "mask": null
    },
    {
      "label": "Black_rot",
      "points": [
        [
          184.78513356562138,
          189.77932636469222
        ],
        [
          184.78513356562138,
          192.79907084785134
        ],
        [
          187.45644599303137,
          197.21254355400697
        ],
        [
          190.2439024390244,
          201.62601626016263
        ],
        [
          193.61207897793264,
          206.85249709639956
        ],
        [
          192.4506387921022,
          211.14982578397215
        ],
        [
          191.17305458768874,
          213.58885017421605
        ],
        [
          187.34030197444832,
          211.0336817653891
        ],
        [
          183.739837398374,
          207.66550522648086
        ],
        [
          180.72009291521488,
          206.03948896631826
        ],
        [
          175.02903600464577,
          205.22648083623696
        ],
        [
          170.96399535423927,
          204.06504065040653
        ],
        [
          169.57026713124276,
          200.46457607433217
        ],
        [
          169.6864111498258,
          197.79326364692218
        ],
        [
          170.61556329849014,
          195.58652729384437
        ],
        [
          171.66085946573753,
          193.37979094076655
        ],
        [
          173.7514518002323,
          190.59233449477352
        ],
        [
          176.77119628339142,
          189.77932636469222
        ],
        [
          179.4425087108014,
          188.6178861788618
        ],
        [
          184.5528455284553,
          188.50174216027875
        ]
      ],
      "group_id": null,
      "description": "",
      "shape_type": "polygon",
      "flags": {},
      "mask": null
    },
    {
      "label": "Black_rot",
      "points": [
        [
          201.39372822299651,
          214.63414634146343
        ],
        [
          199.53542392566783,
          213.7049941927991
        ],
        [
          196.39953542392567,
          214.86643437862952
        ],
        [
          194.65737514518003,
          216.9570267131243
        ],
        [
          196.7479674796748,
          219.04761904761907
        ],
        [
          200.11614401858304,
          220.55749128919862
        ],
        [
          202.9036004645761,
          220.90592334494775
        ],
        [
          204.5296167247387,
          220.32520325203254
        ],
        [
          203.36817653890827,
          218.00232288037168
        ],
        [
          202.3228803716609,
          215.79558652729386
        ]
      ],
      "group_id": null,
      "description": "",
      "shape_type": "polygon",
      "flags": {},
      "mask": null
    },
    {
      "label": "Black_rot",
      "points": [
        [
          140.18583042973287,
          158.76887340301977
        ],
        [
          145.52845528455285,
          157.14285714285717
        ],
        [
          149.36120789779326,
          155.9814169570267
        ],
        [
          154.81997677119628,
          157.14285714285717
        ],
        [
          156.56213704994192,
          159.46573751451803
        ],
        [
          157.02671312427412,
          162.48548199767714
        ],
        [
          153.31010452961672,
          166.78281068524973
        ],
        [
          148.78048780487805,
          168.2926829268293
        ],
        [
          144.36701509872242,
          168.2926829268293
        ],
        [
          140.41811846689896,
          165.04065040650408
        ],
        [
          139.60511033681766,
          161.67247386759584
        ]
      ],
      "group_id": null,
      "description": "",
      "shape_type": "polygon",
      "flags": {},
      "mask": null
    },
    {
      "label": "Black_rot",
      "points": [
        [
          117.65389082462254,
          153.65853658536585
        ],
        [
          120.67363530778165,
          156.32984901277584
        ],
        [
          126.13240418118468,
          158.42044134727064
        ],
        [
          129.9651567944251,
          158.8850174216028
        ],
        [
          131.24274099883857,
          156.44599303135888
        ],
        [
          131.47502903600466,
          152.9616724738676
        ],
        [
          129.84901277584206,
          150.17421602787456
        ],
        [
          126.48083623693381,
          147.8513356562137
        ],
        [
          124.04181184668991,
          147.50290360046458
        ],
        [
          120.67363530778165,
          147.73519163763066
        ],
        [
          118.69918699186992,
          150.98722415795586
        ]
      ],
      "group_id": null,
      "description": "",
      "shape_type": "polygon",
      "flags": {},
      "mask": null
    },
    {
      "label": "Black_rot",
      "points": [
        [
          50.5226480836237,
          187.22415795586528
        ],
        [
          54.47154471544716,
          186.64343786295007
        ],
        [
          57.60743321718932,
          186.52729384436702
        ],
        [
          59.465737514518004,
          188.15331010452962
        ],
        [
          59.81416957026713,
          191.0569105691057
        ],
        [
          57.25900116144019,
          194.0766550522648
        ],
        [
          56.44599303135889,
          195.9349593495935
        ],
        [
          54.5876887340302,
          197.79326364692218
        ],
        [
          52.729384436701515,
          195.9349593495935
        ],
        [
          49.361207897793264,
          194.8896631823461
        ],
        [
          47.386759581881535,
          193.4959349593496
        ],
        [
          47.851335656213706,
          191.28919860627178
        ],
        [
          48.199767711962835,
          188.3855981416957
        ]
      ],
      "group_id": null,
      "description": "",
      "shape_type": "polygon",
      "flags": {},
      "mask": null
    },
    {
      "label": "Black_rot",
      "points": [
        [
          41.92799070847852,
          104.41347270615564
        ],
        [
          43.08943089430895,
          101.0452961672474
        ],
        [
          44.83159117305459,
          99.30313588850174
        ],
        [
          47.73519163763066,
          99.76771196283391
        ],
        [
          52.38095238095239,
          101.39372822299653
        ],
        [
          54.355400696864116,
          103.83275261324043
        ],
        [
          55.63298490127759,
          106.7363530778165
        ],
        [
          58.42044134727062,
          108.13008130081302
        ],
        [
          60.743321718931476,
          108.01393728222997
        ],
        [
          57.955865272938446,
          110.22067363530779
        ],
        [
          54.93612078977933,
          113.93728222996516
        ],
        [
          50.5226480836237,
          115.33101045296168
        ],
        [
          48.31591173054588,
          115.33101045296168
        ],
        [
          45.87688734030198,
          113.82113821138212
        ],
        [
          43.08943089430895,
          110.56910569105692
        ],
        [
          42.973286875725904,
          108.01393728222997
        ]
      ],
      "group_id": null,
      "description": "",
      "shape_type": "polygon",
      "flags": {},
      "mask": null
    },
    {
      "label": "Black_rot",
      "points": [
        [
          60.16260162601626,
          118.23461091753775
        ],
        [
          65.15679442508711,
          119.04761904761905
        ],
        [
          67.24738675958189,
          120.09291521486644
        ],
        [
          69.4541231126597,
          121.83507549361208
        ],
        [
          71.19628339140534,
          123.92566782810687
        ],
        [
          68.52497096399536,
          127.87456445993033
        ],
        [
          64.11149825783973,
          131.24274099883857
        ],
        [
          61.44018583042973,
          131.5911730545877
        ],
        [
          60.278745644599304,
          130.66202090592336
        ],
        [
          58.652729384436704,
          126.94541231126598
        ],
        [
          58.76887340301975,
          124.15795586527295
        ],
        [
          58.652729384436704,
          121.95121951219512
        ]
      ],
      "group_id": null,
      "description": "",
      "shape_type": "polygon",
      "flags": {},
      "mask": null
    },
    {
      "label": "Black_rot",
      "points": [
        [
          112.77584204413473,
          102.55516840882696
        ],
        [
          117.18931475029036,
          102.55516840882696
        ],
        [
          120.55749128919861,
          103.25203252032522
        ],
        [
          122.53193960511034,
          105.69105691056912
        ],
        [
          122.64808362369338,
          108.82694541231128
        ],
        [
          121.602787456446,
          113.00813008130082
        ],
        [
          119.62833914053427,
          113.47270615563299
        ],
        [
          116.37630662020906,
          112.77584204413473
        ],
        [
          113.93728222996516,
          109.1753774680604
        ],
        [
          112.54355400696865,
          105.9233449477352
        ]
      ],
      "group_id": null,
      "description": "",
      "shape_type": "polygon",
      "flags": {},
      "mask": null
    },
    {
      "label": "Black_rot",
      "points": [
        [
          116.26016260162602,
          135.075493612079
        ],
        [
          122.18350754936121,
          137.39837398373984
        ],
        [
          123.57723577235774,
          136.93379790940767
        ],
        [
          123.69337979094078,
          134.2624854819977
        ],
        [
          126.01626016260164,
          132.05574912891987
        ],
        [
          124.274099883856,
          129.84901277584206
        ],
        [
          123.11265969802555,
          127.40998838559815
        ],
        [
          119.04761904761905,
          127.40998838559815
        ],
        [
          117.07317073170732,
          127.5261324041812
        ],
        [
          115.79558652729385,
          128.3391405342625
        ],
        [
          115.79558652729385,
          131.24274099883857
        ]
      ],
      "group_id": null,
      "description": "",
      "shape_type": "polygon",
      "flags": {},
      "mask": null
    },
    {
      "label": "Black_rot",
      "points": [
        [
          100.23228803716609,
          146.92218350754936
        ],
        [
          102.55516840882696,
          144.8315911730546
        ],
        [
          104.2973286875726,
          144.71544715447155
        ],
        [
          107.78164924506389,
          146.2253193960511
        ],
        [
          107.78164924506389,
          149.4773519163763
        ],
        [
          102.55516840882696,
          152.38095238095238
        ],
        [
          101.0452961672474,
          151.21951219512195
        ],
        [
          100.58072009291521,
          148.19976771196283
        ]
      ],
      "group_id": null,
      "description": "",
      "shape_type": "polygon",
      "flags": {},
      "mask": null
    },
    {
      "label": "Black_rot",
      "points": [
        [
          83.39140534262486,
          168.8734030197445
        ],
        [
          86.06271777003485,
          168.2926829268293
        ],
        [
          87.68873403019745,
          166.2020905923345
        ],
        [
          87.10801393728224,
          164.22764227642278
        ],
        [
          85.24970963995355,
          163.9953542392567
        ],
        [
          82.57839721254356,
          163.9953542392567
        ],
        [
          81.8815331010453,
          166.55052264808364
        ]
      ],
      "group_id": null,
      "description": "",
      "shape_type": "polygon",
      "flags": {},
      "mask": null
    }
  ],
  "imagePath": "..\\Grape\\train1\\B_r00025.JPG",
  "imageData": "/9j/4AAQSkZJRgABAQAAAQABAAD/2wBDAAgGBgcGBQgHBwcJCQgKDBQNDAsLDBkSEw8UHRofHh0aHBwgJC4nICIsIxwcKDcpLDAxNDQ0Hyc5PTgyPC4zNDL/2wBDAQgJCQwLDBgNDRgyIRwhMjIyMjIyMjIyMjIyMjIyMjIyMjIyMjIyMjIyMjIyMjIyMjIyMjIyMjIyMjIyMjIyMjL/wAARCAEAAQADASIAAhEBAxEB/8QAHwAAAQUBAQEBAQEAAAAAAAAAAAECAwQFBgcICQoL/8QAtRAAAgEDAwIEAwUFBAQAAAF9AQIDAAQRBRIhMUEGE1FhByJxFDKBkaEII0KxwRVS0fAkM2JyggkKFhcYGRolJicoKSo0NTY3ODk6Q0RFRkdISUpTVFVWV1hZWmNkZWZnaGlqc3R1dnd4eXqDhIWGh4iJipKTlJWWl5iZmqKjpKWmp6ipqrKztLW2t7i5usLDxMXGx8jJytLT1NXW19jZ2uHi4+Tl5ufo6erx8vP09fb3+Pn6/8QAHwEAAwEBAQEBAQEBAQAAAAAAAAECAwQFBgcICQoL/8QAtREAAgECBAQDBAcFBAQAAQJ3AAECAxEEBSExBhJBUQdhcRMiMoEIFEKRobHBCSMzUvAVYnLRChYkNOEl8RcYGRomJygpKjU2Nzg5OkNERUZHSElKU1RVVldYWVpjZGVmZ2hpanN0dXZ3eHl6goOEhYaHiImKkpOUlZaXmJmaoqOkpaanqKmqsrO0tba3uLm6wsPExcbHyMnK0tPU1dbX2Nna4uPk5ebn6Onq8vP09fb3+Pn6/9oADAMBAAIRAxEAPwC+duFYRklcYz169vpyKkiV1QMwZ493DE5Zjxnt/j0qIIokJPDMT/DwehPOccZ/lVpwkkI+fgnCrnbkHp069j+FZm5KqliUEgKFWGYyAe5yPxxz9KhnjEJI8tWHK7cYwc9j2A56/jUyNlFExZufuqAcAjPHp29Ka8fmFEhx5bAEgjsOc+2AV6+hNAFWTEcaCPIcgNwMdPXnPocU+JTKsUY3IQh5B4IByPy/xqxeIJI40VjghSGxuH4f56VQVbkxltiqvYoe5OeO+O39e1SBZIVHWTIbaGHyjO7HOSeR3Hv378WFi86VV2EMgDZIznJ9PxP+cmo4mEcJVYwqfLyQBjHHbp1AHbB/Jwu1WQurHZyEUnLLweQcZ/8A10ALsXYoZj5IlHl5AIYdM/Xj8s01ZwoEoySMYPdT1J7cjjHP51JDM10UHlyPIch3ZfkyOf5n/PdFiaZnQZVCoPkkDJJYnBwOgHJzmqAqzoifvOBCWY9SSQOSRx6j9McVWYs7RPJJiUnGM5JHJzx+B69xVhYpFBAkCLH1ZMBmUDjkYwOfyqKaFUm5xhDwu47XHy89uMe3f8KgZIxEsanavUkMcYwCCM9unTPXmkmEayCVVACplBtPy9QDweenf2+tVkeORvlbaTndtkB2AHtyO/HXsasSNIsb74yzMCxDHnGCDg/wjnv3J4z1Yi0IG2ee8TNbn1GMdPYc4x16ZxS2zGIbIWHmKR7gkZw2c9fc+hqKNyBHuH71QSEQAZycFRgdP0PWrH2iNp5PkzGcJknazLyRn15yf/11QixHHJcgyMzHcuGcg9OnOT16dKjaKWYkFQcfOGBPK4xyTj2zn3pyYguPmkHlfcICj5QSDzjjt9P6oI4zL5YUAjG50bLAL2A7g+g69PegBTvjjcBSs4YfM65BXHHU9Py61zOo3t7dztDosaFLY7JLqQkqjc/KBjBOB2zTvFetJp0bwRzk3snyYz8yKcEt+YGAfb05xdQ1q3tPCqWmmsizzR/vifmwNpVj9SSfzzwcVE5KCuxXLnh7V7hr280y8eK68qNtl3DkB/mwRjGCueMjAwD1reeOSFWkjctnORkllI4APGfTrnpXDeFGitNWhV0jjlKuu/cD/AR68ZP6ke1d2T9p2KoVQrAknoTjnIz2456/SsqVTnTY1qhJ3KIAYnkCgJjaPx/D/wCtTBIk6sZGjkIAUFhkHkc568gAH60xXUuJA0hwVO1uQSDuJ9cc5z9O+amUb4Sm1WdTt2nJGdpGePfvkVsMvQrIV8tFG9UAwp5Rc9/xH6UqOJARGyku5yrDp+Ppkfjn8qimTztmfLL543EjBAx2xzz0Pp34qyyxbjGEKxADnBwP069P88VQh/K7tpLMp2BQuSxAz83THDN3qfLXEKtEeJAFlMh+ZuOgPf8Alz+IggGJhHIyfOeqk8jOc4A9/UD8qeXCtjy9iD7rfeLDHTHHofzoAdKY4vKLyBdwBXHBUADORgev4YqDvjzSqs24g9W4/IfQe1TY8xt2SX6oCOCN3IIPrnHTsfQVGzhYpYjEWfj5UbkY+v8ASgBcKZQnmAYAwCT156Due/4e9SxrvdWaPYoO0rjI/wD1jrk9OOabGA0mEWRdpY7hwXPbGew9/SnPGzxlw5dWPIUBh1HOf8c5yBxQBkMk0gjIAITOQVAbPQYwOP8A61S27PgHBl3j7u3O3jOP5f56EcrlFKLleMEtz1/xx0qaJWChVHzLlsleB27j0/n+YMdukjaTKLkHBwccY6HrnPpTpVKMJ5mLKjDOe/YELnjJ7fWnWqbZJMYbJAJb/PTt79+wpyyrLIkgDKyAqGOMDvwOuff6UARSIiAxBFYx5wYyQWIzwCOc8j/OaS4TZDtUqZMJnOO/GfXODjr1FSTLgh2d4iw2bSTyDnp6dR39OneCWZ45RGz8NyFBHPJGf0HH5UAVnDi2AjlAduMc8A+nqOPwoiaZWdGDBy+c4wF55JI59eMenSlMZL7tzBhncwBbbwAB1xjg/mKdBLM7OzgMww5GcbRng9+M+3HvUIZZh8zblBnaxOSMnb0PT0wfXPfpUjl/uRlkLBTzHgkZxxxx+vJI4GKgQAxPJkGNicSZOOe+B7f545ZNd28ERuJpkVoV53qcY57+v+FWSSzkRlMNhUYs+OQTjOc988Dj05x3pkSz7i0SqpwPnLZzkZGSM9xx/hXOar8Qbd5CsEDzAH/WMev55PvVrSPE2maiRGplWflhG6gjOB78j1+ufpLQJl+bzNxXdgA9Tk8Z6D36c+30q3DIouAiRxvCDkkgHaOeOoAH59PwEkSqhdjFJ8q7cDg5PCnkH1Oc8+h9MDU/EOk6ZPLDJOsr85WP5wOfQcDp047UDbOjSMrBGJQY5AFBBGPQ5I6DP1A/rPEZXZWMrMY1HyHkBj0x17dvf615td/EOU7Vs7VPl/im5yOf4R06+tR2fxHv4p4zcW1q8Kj5kRSCR07kj/PaqsTzI9OWQllbAAGCoU4CkdOuDyfSsPxNr8ej2zsPKN3J8uwYJPqTj3zzXFX/AMRNTulK20MNvg5DY3t1z1PHf0/Xmuakup7yVpZ7h5ZieZJGLE446+1Gi3JbLdzqFxqOoyT3Ts8kjFm6fyx+ntTDK0gVQpk2kEgng4GcE/QHv09KpGbaNqkgcg+/+f8APWkiYOXO8rsUlcdzkDH865aj535GbdzSspvs15bzKcCJ1ZiOe4PX869YaW1aRJIiTGQJE2tjduUYOPYYJ/XFeQrJtiIVSA3G7H0/I8Cu58L3a3mneRHkmCQDIIBK5ypI7gEdOlTRlaVu46ctbHSMqNlXDSLgFXjXA4HbuF6EnA69eKeiqYg7BhKysCSMZ64P49SPT1qMJC8hRnEQHzEsCcE54BPUc+2Bj2p32dNvIG1HxkHO0sOp9+vrwRz6dRuSRo0sCoFMgK8RuynHYYHbnnpxxjpVlYo1V5WmJjC7cIpI+p6Hpn9femQxQW6u1u8iho2kXKkqwHRcdT1Vfy/Ca2baCJE3gfIRtznnPT814z+GSaaEWbaTfy6yBSdozwAOQTz3+7n3pJYyE8xMSKikr3wQB2P1Hekml3LE2ZE3Pk4A4J4zjtn1zxxQ4eVUUq24H5txycd8D8v8eeKAjXY0UaxSuhIJfZhcY6kY69OvseadbREvyoztIZGwCeOCMkex5zSurbmIkzJngt174A79x+R5pQSruchwgVcnjqPrn8vf1IIAyMAYyjYXIxnHPsD9OtSSRRloMEOAPvbCBtB9umM+lIhkMYbBVydvy8LwD+nb39smpIo8qzhsErg4ycHk8egyAcd+/rQIyo4oo0EnmsI2Y7nfcRnjGeD78DPWnIWMmACCX5YNkcnPJI69PSiNI1WMKeMZPyce3Ttn6+nap2UHDGOISzseMgFuM9B06c//AF80ii077JtqiMMDlVOOTnoc8nn+f5wSb1i3lmj3gds5JyfTsB061KFk3xyPEcsBywG45PH55/HPeq8qvNGJATtHyFtjKzA9uOD9Tzx07UCJQTuHKs33QAoPTIwOR7jqOnHrUdwqyLskXCBeg4KkLjtjA/xPpy4gLPz86qqsGUDnj1/DBqJi2SMlWPJDY4yOn+c0DIUhLKZo1IQrj51DHJGeCR3PX/69Vp5DDGBOcArku3Uj6dffpjH6TkJGQBMgK9euSM/kOufw7VxnjnWFhMenwkqSMyDGCvPQc8A/n+ZpIG7HZG/srgoiXEUkki4KRzKQoz3HfGD+f41wfjXXQbj+zbUgRrgzkdXbg4/DA/H6CuLM7dckfjzTJpnmd5JHZ3blmY5JPqaqxk5XHtIPypsdw8EokjdkdTuVgcYP9KhLEjrTQjO4VRzQ2I1L3xBqeoII57l/LXOEXCqOnp9KzS3f196010pvJTcF+bI4cE5HPT8RVe+06ayIYgsh745FYqtFuxKnFuxT3FjgHp1qza2yzSBmZhGoyWAzgfn70tnZtNhiAFI43cVqwW6l0YF0CHKtjGAOf58VFSr0RM520RAbGNs5DbVO0soB/L8Aaa8SgKsXIBONg3EgDqeT6Z/OrF2JllmhBCKrFNq4PA4+9798fyqEwAoDgD3PeubndrNmTm3ozOuiBOY1k8wZwrD+L8Pypke0ozMSGBAGBnI5z/Si/i8p0POSOaZEzCFc4wxJHr6f0roSvG5a2LYcbTgkjoCR0HWt/wAHagLLVEBYr5v7o4OOpGM/jiucCoMqSSe2Oh/qPyrV0yJpbpHAYIrBiwwSB1OPfn+tZTfKrjW56smH8uNgpKnLlG698dweAuP6ZqYjyk8vyn3OxGOgYYxn2ye/+Ncxa63c3+ppCk3kLJlyQBIFABJHzccge3POK6kyHCxEkZbMa4HA5yMjr2H5/jvTqKoro6k76kpiknQZ2qNuACuMgDIAA+p6d/wqS2Dvbo7yf6Pneu/sPQcZweOT7nHWnWbGODYiEfuiTuPOR2wD+Hp81IkkUce7GVDYJ/gJBwD/ADP65rVDLMMhlyAxy5JWPOAVxj19SB+nSkEUnyy4JOB82z73Ht0z7+9AQyW27dgg7wACcjocAH09KmblHkO9QAFVFJOMH3z+FUIhJURKQ5UZLBS2OQchv8+npSbdioI9vPB25Axg46d8AH8PwpWiaSSONAzDls4znPb2Gf0pwiaSWLEhBRlZlXGSAMdccdj9R70wHlC5YwNtPKIxPcHkY68EY9qaQfNIdGUBcDnGOuT+o9akZSqROivkZyGOMc9x/wDr/WmR5MbKxAba2SAMDj+XsaBGcu/5B+8Q5OeCe/GO4wKsDhtxG2RWyHJwqjHH4YLfTjr1qCBEWVdo27WxkE9Bz/n61KwZoVkw2STtUKV5z2/yMfqUMfMUt7lFkclihXrgsMYA6/7vWlYRmJkkZQpxgSZYqvBJ/LPPHXNKxM00Z81gwxgFQABnrwO54proCSQHG7G0BsnOTzkjtgdPw9aAKl68cMYuGRQq7mYPgEDHP8/06ivKtZ8TX2oXEnlTyQW5ziNHI3ZHJY98133jG58jw9cEMS0u1Qd3U55+o25H+RXkUjfMxIOe+4VSIkySHUbu2ctBcyxHGCUcjPt7/SmX99NqE5nnxvIA4GBwMD+VWIdPaa3WUr8pz8/cnjA/z60jaQxQlZMuP4SP6j8awdeF7Ec0drmfnP0pqI8r7VGSQTUlxZT2bATRkKTw3UH8a6DQtMKSQu4KzMx+VgVwR0GeOef85pVKqjG6FKairnNyRyqPmRgAccjvWjY2wEW8rmRugI6D1/z610t7FbQofOI+cZRFXcCCenf0I/wqkp4ZorZI4jwseSdg7ck5J4xmueVVyjYwlVurDlJihMkagyKAGaRQyqO/BGOePWo4GaF452mk3K2clyMdOp9x/T2q3Gd0UjPEBHjjDdxyAeO+D+tUbyW5uSodcIuB5SZwD+OeT1rMzTtqSPNAqv5IkJJPIUAY4+nXnipIJ4ZVXzA6S8hsrkZqtDErIPl46tn+n6frWpb243E7dwzjJ5yc+9Syb3Mi4eQSuJIQrE55bDA578e9SQB5UCeWxXue3T/9f1qWZYluZVUso3EfPkZ56Yq1Ywo5J7ds5/T15qNyndHNa3tXykGdw3cEYqko27Qo24GDk8571d1w79WKNyFxuAYnjr/I1VjBkzlhycknAruWkEjaPwkqqS3y52ng/wD16u274+QklOhAPU9v8/41UBUFcgjGBkHmpRhTkMPUnHFYSVyrnW+FsQ+I4yfmYo+FBGcgZx06GvQEijEjNI42SEhi/IwSSABn25+oryjQpvsmrwyNuICkkoc5yOn9PrXT3XjFpJI/s9pFCBz+8dmA59AMj1qqUlCNpGsZpI7S3lk3YjypUnJ5J9Dz1PQ/54qxMzFwIuxKneSCOMdhz0I6diRjNcDa+JdTmutsdykYeYMwKdRnLAnkgf5Br0NkCiPBZWIClixwo79vp19fz6KdWM72NU7q6FhyjAEqh5Od27/awDyPx68UufLz5hVgByCAcDn06cH9KkWIl2VWBBz8nALd/wCo61EkjSdCAingr90jHbrzWwEm3dAFAwp7qfTjGPXn1PX8KiLAKBL5ZZvlJUZ/l3xn9KU7JM7funAyV4+vXtn1/lTll+YdAwHGOxx1OOnegCMzfOqKpJUgE468cf8A6+1WWEGzJA4xwzbuOOvr9fpTERnXCjG4HkLjH4j6dPpSCPD8AoCOeOncYH4UCKG2N5mdH+fkjB56cc9un/66njaKdQgCllHzAjCkZHPT8T7VXjaONzhmwGCqxP8Ajx3/AM95lLmRVeMlCN3PIOPT2xnnFAyZYWjy+0uADuXaex449OB/nNQSykl5njUYZt5Yj5eD379f89KmMkZg8yNTl+FQEqOcd8ck9/XNYXix5YfDk8yqqHYowrH7pIU9/T09aW4HD+L/ABRb6qv2WCImONsrMTjPBB4P8646LMlwiE5HarBgeVgq/LnoScDFW9O0topXmmmhESgbgcgkbh0yOfw9KipNJNI55z+8vKYI5SgLYQ4APIxznkdsAVNHZSmWNXz+8Py85A9foR3+tVIJLfymaRlGBwMYPUZ7c8A1s2mpMkZS3kfliNj7gqt2OOMdTjHcdsVyRijiv3KNyI4SYJlSVC2CobOT+o/HFWE1MFUjjgI5JZi+eR2A4wB1HTvVRbSSTe+WZx3bge+fXqavaXFY/a8X8rQQKCd3ll+e2cc49x/9ept2C/QheIzzM0cfDgFSMjGCO2Tz6j8fQ1CpjDMuzuAQcjjBBHX15/wq5aoLhpHnUu8rYCxkKpHAAGeg684/rSNbx27FD98jKoF5K88/pRYT7kloYmuIPJMjKDluNuTwf59Ko3MbQSPD5S5jk2M275SRkcfz/CtvTQYn3tIAflwh74wR9DwP8eaoamtvZ3t1E7O5LNhmU5U5Dfn260OOgJ6FCGWZIgAFUNkg4PU//q/SrFpdXKOqoqjaNuCpPc+/vUAljWRTHIQ+MhueOf5/5+mtBZwtFEyybZAMEHp7Y/rWbAzbiD98UbDKf4vunPXr9c1btoV+zAiIkKQuUUHr/Pp361V1nUbSK4RAzzsPlYqwwjDgg59xWpPqthYeGp5bOdxdshXYp2lCeMkDnjPX+hohTm7NrQ6JUpJHn0zb76eTrycEfX/DNSRAcEkDkfhUMXIJyck56en+TU67SeCoyPmB46Y6V1y7FvsSIRkFsgE4GR29c/p+dSKpkx0Oe+e3NRrtYHBK+wOQeeB/nPSrkUTiP7ygHkpnrj/9dZS0IbLEAAs3jDY3FX3dBwG4+vIqW2i81WQFfc54A/8Arc5Pt2qJ/MAZGRUKg8t1z/U1agW4iiPy7Wcc7lHCg8dehyP096yeqJuCSBWSQEgocIB2Uf5JP417HErlA6IN7YfLrnccdcnPrj/9RFeOxRqjoWyFONwyMmvXLJ/MsIGUoVaIHB68rwevB61rh1aTN6DvcurHE+G49Sen6Y5OT3poCxRR4hRQoIVQowPT16Y/lUkWWjZcEgZXlcg46UskqMq7sMODgjg57DqOOenrXadBUUkb1GBt+6Aeucc/qPTpVhEZpFXcFJO1trAdOMdPagRCOP58biQA54PHr/n8KmeLGOnygnrxnPaqAi8nzS7EjbgAfw44xjPpT1wuAWyTgYA5bvyR6fyqQR7Mxq0aoDkKeSOMY+tR71jYRD5ycklm/HkUAZp8vcp3OzZG35TnP557/wAqWSIF5C43lVJ+YDPp6Y/OnI3mbyDsYLkovHt/Tv8AypGlEsfA7ZYBSMn0x/P/APVQMbPl8DDEEbSwAPHBHT+VZXiO2M/hfU0hTJWNX3j03Bj/ACJ9eK2TlEBPAJJ+YgH8RWBq3ijQLdJ7a4voZBJEyFYiXLZBBGQCB+JoB7HmlooiXzju5baMDI/L8qmmgdoMgMVD7CCvGfb8h6UunOlzbME+baxGT0HuB+VWpIooW2NJk4+UYzz+FcMviZ5s/iZmm1dV2jJU9e2fpWrpkYiLPknjGSAMgjmmi1kA3FmLEDBPH+e/6VZlea2Xyo2IZgMkry3sD/npUIyuQalG7SF1fCtjJU8Z78g8/jVa3tWYgxrsIXOe59vf/PWtW3iDxMXVzuBxjkgjoQB3/nWfdXRti8AjUSoSCfcZB/KqG9TQ81LOCWVlRnIAVOASegwO4/xz7VQgQTM00kpdc5YuwBPP6dP8iq4aSVjHNuOWztbIUexA+vH+TWhHalrfYNpLDkhuenbjofXvih6iuMgedkDO8nUlQu0Z555P5D/63MmoWm/Fy6KiyAhiX3EFcc/0/A1tJa28drF5gjRtm3IGSepyR757Z/wzL+4hvbLZHkiLDYI+8enHr97P4fWhxshmYsNvlSp5BJyDnAx0rrdLgi+xSTAJt2/KzKOvTPTpn+We1crFAAw2k4Bydw2nOP5Z/wAiu30i0WPS52YA/LuV2LEDGRlent+tSoKUtdiqbSlqcPLpcMUs0SlpgCS5ibAJyB354PHOPp2rA162lsm2ByCDgAkE46ds+g/P0NdNq91JBektDHHGchghwj85+vGemc4ArlNXmiuLmJY2DKGPRSpxweR6/wCfc96a3Wx67acblZVZIxvIUgcrUq5LgAqu7j5mOAPWmAFiQxwTzknrVu3gaQhVGTnGQPb/AOt1rnZwOQW65B3A5bgHOAPrWlFHE4+U7cqAV7H1P04yf0FV4wRGFUdTuwScHGcex6n8quKvzfNtDEhsDpz6fnWEtzJyHwoTh3LNGOXfbzjPbnnPHXvxU/2dpizyqqtkE4H3R2HXt0x7D3qJ2MaxxDarj52Y/wDjox2/rkVetWMkwDEHcD04Jz3JrJuxJXcMrk7gwJJbJJxz0z1qZvFGrw3hMd0yoq4VOCqr6fp1/U1upp8csJLINvUF26jp+H0rmrqOB5p4oZI3MeNwUg461Mau9jaMJpXR6V4S1G4vtOuZbu5ExJXC7VXaMdPlxxwTz7VsSoAgUrkg5xkZx1z/AJ71y3geeG30QJJcRRvJOdiySbcjAGR+JI/Cut3DbnC7mzgKOT+PavQoNuCuzqi7q4zZ91Y5CTk/KB0J7frmrcTH5T8uerKQAM45x6f/AF6hmZYFEjskaqvLFse2c/WkW9hk2+VyX4X5SegJ+8OB0Na3S0KLJ37GYEFieBj19j29qjB+cqzlw3fjOPT86FmL5YtmUcHbnJxxUhJZAoB4P3s8E1YGSOHaI4f5AFyeG7NmoNV1BdN0+W6cZ8sMAhP3iTx2xj8Ow98TMu+UHf8AKRztUkdPX+nvWJ4rkhbRLgB1VyRglsbsEZAH4U0DPO9Z1/U9ZuXjuZljg6eTHlUA4Pbr0HXNUhbJbwO5AwTgY7mmvtV2lblgRgjjBx/n8qQLJJGo9CMnnA+tcNRtys2cU5tsvaVJPCHaNU9d2MtnH/6qkkvILa4RTG0jk5JVscfXmlRhb6dIWJD9AOc8+nNYkxEeoJcMBscAksuQWHb9BShFSlqVRipy947C2vrW4PkRROlxgsBIQBjjv34/lUksIaZjJ8pBwWbgAf8A1q5fzishuIlEboxKrnGD/XrWxeXk9xAkbweQ0oDMpOeM/TjJx3/nRUp8mq2HiKKjrHYtgfIcsGHdev8AX3FVdQjSVlnCZ3fuyuD8pAGOT2xwOexqO2hTyWJUvgDkA/Lz1q4itMRFKxMbDOCc4xnkf59am5xlXTYXkYsIlABBHsf84P4fWrzXEcChYgoc4U845HrjH+etVtQu3sLYWkaKHclmlAGQCOx/Uc4496yLWKWWUyBi0hyOmSOOP8+3aquktAsdQTI1qjTxABV4KjDEHnqefTjHSm2s6xtt8tzuByyDHBGCPTp+o61EkgsNPie42GWTdtQD5wCOPwOev+TWTUwpUJEzSHqpIA/nQw21C2tEk1BoLi6jMm/aweXAyDitzX9eWztDZwOjS7VU7MbcDOCMcY56e9cXfymGWaXGJJRnIGOfbjoOKiPy2MPmzb5GTkDrzyPyBpuPJFNPc6p0oqCkmXJdTE2UaIsi8gFQQPTt61i3VvaxsskcY3Ek9T9O59xVqG2bJbZz3Ixgc0l5CGt3dnO4SKAOTkEMSf0H50oaPRkwk1oirbq6lZCi7GyoJwemCcjHuP8AGrKxOwkKZaIEFjtwAf1xUMSphCJdzYxwOnsatru4w3PYg4xx+Hr/ADqpPUUmPTK8L06cDGDjNXY4GSMSsSTklVB5Y8cZx3zxUcUTTkqv+sYjYGbp1OeeMVWuNrtgPuXHD9n/APrAcD6dBnjNma7ssxxSF2lkJL53lhhSCTkn8z+tbVpDDE2XnBbgZxgHH8x+R5rE2z2jSqWHmbQvJDdCOOemOatQmckmVgwJycKB/T/OK56j0LVr6sqa74gnv53tbNpY4YSQeuWx68c/T2FZUFndW0/m24I2gbiehBwDnHbJ/wAmutufD0U0sN7GCrScSopHzdMHH0OCB9exqey0hXikVSD0ZVk+79OM9gTnn+WfQoKDpKy0Z6kbNXQ21MNxGk1uVkgZBz3U55Bx35rRTKoMr930zms/RrUabrMqTBzbSqVOxcqr9jx+X41rSzr5m2MAAcbn6+3Fcc6XJLlPPrx5JaErOilMjg424A59sV0mhOlwZnlT5kjARey884965ZEPBYHccbSx68VveHJy120ajrEeM4zzTppcyIpy97c6Bg21Schi2eT35qQZCjCNsxgduv8An9Ka6khG24Vcj6e/+fepfl24Ynkcgr616h3mPMY1j3s20L13Y9ABk1wfi6C5XUmd0ZrVlBiwOBwM9O9egPGrS5XCg9yeM9sD06Vka7qumabZstyizhskQEA5P9MUJ6hJaHlwgaR3YRlmRdxxxhfX9Rz71XnklmIiRQqEdMc455P4HFaMwSaaSVSdrPlFSPjGeABnNRJCETIX92MMT/e7cH0rgnK8nJI8+b10IPKSIbWOQg3ALknk8+38un52Q4eDyPJBR8HAz09fz/WniByBvwS2M5bg9MdD6flUkFuI5uZlCDBJY5wOhxjr0/T6VmyFJp6F230Gx0+0+1TCWXa27943A+nAz+NQSuJpzM0kabjkbiBjsOtW7gPdeQMAxoADxjnpjPX+VZ2p6Y7yRytkxoo5545OcH8AKqMXUlZs2herK0mattbMEABBQHO5PX1/CoJ7tIHCq25w2WKgADj+ef6fhkaPeXImlihYG3X74fpn2Gev6dfQVK8S+YQxyd3QDJA9c1MlyS5SKtPkdix5i3cXlsVSSHLDAwcY5HTt1/P2ojntrC1YsyHPQZOX7YwO/JP+RTrGGSKZWDAbCCSB6c9+veqGo2oS5ebBET5KD+mPbp+VVF2eplo9yNr2S+ukLEhEGPnOcev0zx0+lXrWHEo8wZOQTtyvHX06/hVa0jJbai8fxMQcYGOuPpWzEUj2q6NJIMFhuxweuffn+dD1dxNjLoLPH9mESsHOULLzuBznknnHHXv7VgNEByOM55ronuC1w22GJokPQkjPqM4+orDv1O9HK4VuqKcYb/PNF1exabasSjKJlCGX1+ncZ9eOMVlalMshhSPDHLOe5BJ24/8AHc/8Cq25ZbfJyoXJ5Hc//qqpfRD7c0fVogkTH1KqFP4ZFVT7lU+422UbCV65BGfxrRDYCE4DL90gnPXPXtzVaKExjgZx39avq8loRvGZ0GFDLjYP7x9TzwPz92yW7shnkWENCq/PgCRm5K/7I9O2fy9RUUccmwsR94jt1H4dKmhdT8piUcdQP8fxPFadtBGFVy6FDn5R14Ge3rj9KklsbZ2pZ48DCk4GG5H09P8APNbVjZiaZSQAflU7Rg8DGc/gKIbXNtHIuTvbYz/NuX/9fP5Gti22MVdW27FC5C9eO9Hs11Jua93p7LaCWOHzIWPMefmjPtjH6fp1rDuLNFsxLJfTLh8BApy3IOBk4Huff6VpJcSW8eZRvi2sUIHU46DjrWBLcmaOUEEhuOMnA9Ofw7+v1q3Ll+FnRGtKC0ZAsq2ykCQu5OWYtksfWoTIWBb+Lb7c9f8AP61HJljhiF+UEfQDnj1PX8fyZKR5aqFC9AMMSB3z9Tn+dZ76mDbbuyylw3JUqvy8Anr7DHtW34Wuz/ayqQo8xHAAXqOvJ/CsW1tvMbanIXuOcj1zz/nFXEkn0+aNYiUdsHIGCw5GM9scjI/oKcdNSoOzTPRGTGFOdmMkE9frU9vkx4C44GV6/wCelctpGvzSBIbp0lQkfeXHOOBnv2rq43YxguxUYztauyE1LY9CM1JaGMQSo+Y5HJJHb0HpXkus3El3cvPcEgk4wDhR7D2FewPgLwMFjz9a8m8VWDWV/sKKYi29cDqD059ua0b5U2FR2VzDjyq5I3xk45JGD9a01gTMaWwd2c5QNg5+mCQTz069eOlVhEsoVThSRkbjjtVmaBfNjgGcFRuBIxg+/wCf5flwyV3c43JS3RYgjeXd5j7lj4BUbc8nn2/pxTbaE7ThDk5JGR/nritNjFY2S3BeSRW+ZYy+SDnucZ6+/es6Biyrge3HYUrGUtNjQRo7SESEB3A+VScdfSnB7i+sfJkRHj9IhjaM89fw/T1qrhppFRhgjgcdM+uatwXosreQZw7KVI/z64H5Ura3QRk09CnDYrHtgjVYoiccdPx9/WoLyHbc+XEcIuTlQGPr+Q/DvUXmzTSBmcqv3doOFH4d6sIDIgLIOWyNpyWOAOR9fSskrahJ3d2VzFKYmZmZVY5O44B/yKsC3W5tRbIVMn3l79uR9eD+QpzXUM+EiZZFUcBRyefTr0pBeRWLCTdyrcAdz3yfTg+vWnp0EQy3UcEXlW4VmP3pB0B9R0zTbZJA+9uXfPXnpg8026hFnOY4yZCx+XbgcdvzFSWdrcXAP70qc4xzn/8AV1/OqumIt6s622lEb5TuAZwikkHnnjjpuHPrXO6dPJcwTByzWxcBXc5bcP6c/rW7HAY4XkabHHQdf1qiGlZ8NH37mm3aHLY6VWXJy2KMhmKv5yM3lyANF0yP4gD9KU28saGe6jYzzZclvlGSeTk9T14Fb9oiW1pe3jQqJ4oSY5M9CSEHHfG4flWGonup2kmczSN1JySfx/z0pwk2jK6sTeYtvEPIXzJjhvN52r9M9T9fTp3pI5HaVvNbzNxzuY5JqylkAVYMMgZIz1/pVuKzVokkKEBuueD/APW4+tVYht2IIYCZAAS2AQpBxjrz9OnpWpDZhI1dz0IPTn6ZqS0g2oXUZIB3DGfx/wA+lbFtaJeRMFcgqMghRk9e3+f8asTuT6b5S2r7lSRiu3LDOc46e+M9sde4FE1rHaRCaOQKiA7wT1+mDjrj6np2qCxea1B81FMcZ++c7euMDA5z/j+EUs8N+65V0AOQGz931x09cD9emBtPYpbajZZpZSxVSilQAuO2M5z/AF/wrOQsZtqsEIJ4GcA4xj+ftWm0kUSkCOUuBxnHzA8E9OBnj1+netPDDFatLGrmVmBKtyFH5euB/hSaFrfQo7DNdMHbaVIHXhfc4/X/ACKsLCsltJAA4kJ3YUZy4B449Sf171SjllZgwWIkMMuARn0/lUiSSZzLKxYDGQMblPB5wOnr/hQrAWLWSK2QF5WBzjAHIB6HH41Dc3T3F0r4UgZB+Y5f60ydCjfIw8ocDgDA/L1/zzTFAJMYOH443fe9P/1//WosNaHReF7Fr2+WS4OFiGc579v513zuVAyeCOP/AK1Z2gWB0/TYRIoEz4eUt1z6fgP61oOw8xl5OcdBz/niuinGyPQpQ5YmDqMt1BZs9rGjygcKc5/TvXnGoXt1qL77llYpnGFAwfwFdDq/iO6WSSC2YxqDhn7ntxXNuJJZC7SMzNyWOcn+tbqOmpU9dCtthVJHKDgcA9Rk4FIhlVS0m3GzIJPPTOB+dQXO1gzQFnkUZIC5GO5z2/8A11WWR1Vcknd0GevPp3rzW0nY4HGxqXM5ubeEHcqJn5SBnGeuPzqxEXigRcku2Cu0/wCcdaybefDhgqgjoScgc/r61MJHO1iySEDGM7SfbFHMS0a1zOtrp3yMMHBIZgCxHH171keZ5o3Hvnkc49qnvIZJkQt8ijnB4284Gf0/OnJCkVsxOGbHA6D8R+PNDd9gaKqSIzrliqjAcj65JA+mKbdTNHb7FLHzMryc4/D6f54qTaFVTwWPPSq8oM0gySF/Pn1pXsJFiyVYo3fHO3aDjIz2q1bwvIm2TM8nTMrbtvrwaitYSpUsBlepbtnvV4cAiMkEnl8cj8aVkwuR6oGu4fPtyY3jGJtg4IXgEdT6Z/8A11D/AGpdR6atqkQQ7jtkZcORx1xWtCqW1qDGuGBxleST/k0C3huwJEjVZCN0kY7e49ie3ansuU29peHLYy7W0knfzJHcpGuXIGcY9h9Mn/62agm1K5imfZaoY8/KWyG+uegNdVa6ekliY5EKI+SDnnIz3/z3rndUguI5TbwyRyLuwAflOP5frWsIQSvM0oeza980rcrL4ZaaP/WTSqjq3bBLYPrxtNZCJIsjiSIJknlRzWxZxS2NqsDoEkbdJs3ghQ2BzjrkLn/gVVZRFanzbiUKhbBJJ/LFTonpqZVI+/yxGRFlkVlLdew54rWsh5syR3ByGABG0Hcc9PyPvyB+FO21S0MgCQSTRn5WIG3j1A71aimiulEkQfy95XDDke35U2mldoidGcVdouXmnS6fLmF1kgOcHd/P/PtRPeRRFiY1E7JjHTHPU+h4+vX1zUV3qHk5gSQyso+Z2JOwdMe5/l9emUqySSHYpUHpx/nmlvtsQ9C/DcyzSOzszHHzErkAE+npz+uKkMCxxpJHwD1Gc9sfn7VWEZEBO47Qdwwc5PSrmnMJVwSMZ78Z5/OtY22EVWm3AZcq6glWOeCB0qeWZZ4ljjySpIyRx05x/nIqHUUWO+MK8nAAx9f59KjUmJUZTgk5/KpegyicQXIjXccYxtPX/wCvin7i/TCp3zgEnjv3+lGoDc/mIOP4s5OP045+lQieNYthlGUbJO8D2bg9eg/Kp2HYsSOIx5zD5M8Dtg8ev15/WrPhq402G9in1DzsK6sAFBQHPVuegOKynuYZrJkbaziRWBaNicHOcYHuvX1qLzEkt2AuQuf4Pm64Az93nPPHvS5ioq2p7hHNHLarNFIjxuAVKHIpyJkksBtB+lcZ4Hubk2ckYxJAjjDEbVz04/DHGK7dBtYkvk+/SuunLmVz0Iy5lc4/UtHsbxPMmYRuRnzN3JP8jXLzaKzyskEbzRggAlcfj7V3HkK0vmkBtuOG5x7VKI4oUaV3VMAkljwBjrn/ABq3qrM0seTalYyW1wYLhGj2gY3D+H2/WsuVi8h5wAMcd++TXRa94kuNSuz5Uca20eURXiUtjPXJGR9B/wDXrAcHzAwAUMDycDnv7f8A668d2TtHY4ZWu7CY2ZOCBnH09qaT0IQDjgev+FK/MnCrkjJ2Z4BHT8P85oKAMMjAPWi5LFjkk3FwdndSo9O//wBenrcsVIchSGDBuxxnqPx6j9ezQRGDvB25HPYE9P8AP/16a+1PlOJGHG1DkDr1PT06ZzntRcLMtRsQrPuBbkAZzu+mKEgVrhmiAZAx2k9xmoTdSSMFIVIlBYRIo2g49DnPI75NSrPHGN0qADknZlee3A4H5UOTYrI19Rmh0+6tLNUd5LgFsofy4/PntUiQyebswDgY96zU1UHkvInG1c4bj0zxgfgatJqSpMSkkW4qM5faAcf7WKFNXKkk0kkOMzu7QZy247h6nNT2O6O58zcDOSQD2C8gYrNMo+0NIBkOd28jA6ZPNTC5Mt2FibcSMfKueehH+fWtFJMycWdRHeRnDK4kWNcSRqcADkHGO38q53WWQeIoIoY/ndlCjsoPHIq5Bb3VvO3lxsgK5DSIVGe3J6c/1qy+mCCefVYW3OVMakEFUOCMjnjqDzV89lZmkY83QxbyWWe5luIjIY2JCYGBsHA/TFNvNFn1K3gZZNhQkpu6MOM/jxV8273Exx+5toVC4bJfOOp6DsehqO51WKILChBIOdznP6dP50J7OIouUJXM3F1bqY1sZCScAAYXPu3T9a1dMtjawTXE/wA0khAVFfGzHTnHJ5/DtUa3yXsT/vjIcjIznb1xj86VbiRDsJ3KGyPcjpW0puStI0qYiUlYnNsgeJkjCiQE7Sw+UAfT3pwCqombdtZvL2Z6A9TUsjDylIByp3ZIP5VREisG2uCMdh71NkczL6xQpbOpDFF+YDcB0/Cs/wC0eUY3RlUZBYA5x7Us1y0cTR5x5nAJ9+P8fyrNKtknGenFRKyeg76F9ry4ubhzII3JO7dg8/rWp9gZ7aAmV0yMsij730z0/wA+tZGntHJKMYHHbsfWtjVZbplit4GKBYwJCq4JHQAH0oV5aLc2pQdSVjBvwEm3OoZ1GAr847Y/z6VmysGcM/IzlsEZ/wA/nU9xBd2V3lgXjkYl1fP/AH0PQjv64/J1taLebJIslJOANvPpg/rU1FKD12NKlB09ehFFCZcpwCyFs7c8BS3Hp0xmuo8NeFLjWJknnjaCyA+YsB8+P7vUEZ/Dr1rKtUSz1BGMEVyi/eSRSQe444x0r2TTbu3vrWKWIADYpMfdB0wR2HBq6UVJ2bJpwUtxLWxtrO3it7aIQwKc7f8A65qwzhCAmPYkdfelbBBVcevNLEo8wcEY5NegkdexiK6qMdCB9TVHV7Oe+0a6toH2SuvyknGfb8elXWiSFkcj5iOec1JuBUEYBKngHPepaurMpnikoubZjAy+U65VgUI6dv51A6yE9s8c7enXj8eK9S1vw5Dq6iSMCK66byOH9Aw/rXAavY3Gm3Lx3UOzC8ZGR+GOO38+lebUpygzjlBxZQ2YgllEbhgMgrIBjPHIx7ioHkkZSAqLlcNgZ79s5x+GKZNcb0VthCk/KQRjgc/zFSRssjLs6bvlz/jWT0RNmCxPJIrSEk4+85ycVIY8TZfkHpjn2HH4VRufEAtp3htoIiI2K+ZJzu9xjpVy0vlurKG5liCszMrgcBsdCPTr/OidOpFczWhu6LSu2DRyMwKoWUHHyjvUc/mJ8rblJGCD6A/4j9Kf5yCZ9wx1GCPun6ZHT0qGeYSNvV8kYAAUg5x268cetJJ3MeXS5JHuZwgUDPQDvRL8jKuN+44wvJJyRj65FQZlklWPy/LZnCYc4wT7dcfhSxM5Bw56FS5+8V9PYden0quXqKytqSwTvaXKtCiGcd8ZCn8Op/T6540k1W7xzczsz8YMjHP4VnwRBpECo2TgYBz/ACFei6H4ISNVuNQxJkcQjIAx/e/Lp6/Smk5ytFDUXLRHK6e0hh8+UCO3Bx5hXqe4HqfYevJGK7pdOF9pQtrddrNbpKuTnDctjt/dxVPxtbrFYWSxoqojlQqqABx0AH410GhAi3DHHywRKB6fID/7NW9SlyxSe7Z0QpqN0edT3EsFwbeVCME5jm/gOenqPwP9a5W9ZGu5djPH8xxu5H5ivbdd8LWetxNI4MV0q4Sdep9j6ivJNf0O60m6MVxCQcfKw5Vx6qe/8+faplGVN3f3mThyvyMm2muICk0LBWU5dSQQwrdsdSif5nSVHIzyhwT3rB8pjwqZ7bfWq/lmPO0kKfunP6UKdwlGMlsd1FMYLaTKk7hxkcc96gtjCjqm4OQeMjr9T/nrXMWVw8b4kzsPfuK6ONma3EpuSkIGM7yoFZTq8u5kqTbsia/dJbxY4yNqqDgepH/6vzqv5Z+z8uducEj071Auq6dJcbPMcYxmcxgj8zzVyYbEMsDgRlchuoYHvz9aHJ395WuVKg46sNDXyjvlwQTk5/z/AJ5roL+3EqRvbSeXcSnc4lG5WHp7Vyxu7iGLAfJJySwBP8qtfbbtIISZznOPujIHbFLmktYhTk4O6ZpXdhexGECO2lZ2wCshG3j3H+ea04NIgsLC5nlnEkoQyFUG1EYDPHesKPUJ9rFpGcj/AFaEDAPrVuwv7i6ibDZLHLAr+HP50qtaVrS2Oj2zno9jU8N2+j6vcgyXIS4I4hAHzd+D3/LPWvQo7aC1gAhUIBwBjr9a8ys9KtLq/iCWYSZT8rwEpg564HFel20c62Ma3HLr1JPJA9feuzDTpz+FWLSgtYEyfLGTs4YipIkZAWkPU0i8gk8AGpAoJyQd2OBXaBzzsX2jaVHqT1560v8AD8pxxyOmajilW4jjkUZVhn0OKkb5gQXb5v0pFCMcEjjj9K5nx5fx22iJGI4nuZ3xHvQNtx95uRjgYGfeulw2W4/HNeY/EKfzdcSFHbbDCqOMnGScnA+mPyrGq7RIm7I41sZO0Y56deKmjcxOso4PGM+v8sf40RoC6/IzEAg7yRn8ByPpmryStHIGhPlKucBcLgHj8TyOev5V585LY5rmfPpUE6rerBKieYPMAUlGHU4PqfrVySMbWWadIwuNsUfzY+gHy9O2RVS4kMnIHH86A5BDkbkzyA2CfUfrTcpNK7LlUclY0lOy2kuHBkaQkAvxuH+6MY6c8n6VnefL+9UNtUoNyoNuQCOuP5801y+4LuYjbnA5wOp4/WmrbyXH3IzhRyw6dT/n8KUUlqyG2wiiyxmJO2LB+rHOB09s/QGpLeN55VREbdnBC5Jx+J/yauJYvd3UNnbI8rOcgLy5J6nHrx36Ade9em+GPB9vpQF1cAS3ZIYA8rHx29Tz1/KrinUdojjFyG+FfCMWmol3eRIb0jKLj/V5+uef5V1TY2KePbHNKMFhnJwMYp5iOBnnA9a9CnTVNWR0pWOX8cwA6NE6glkmBcn0wRWt4abztCilC4LKo/JQP6UzxLam50G7RcFgvmDjrjn+hp/hUH/hHLMDIygJwKzq6ygvMrqbS8981S1TSbPWLKSzu4w8bHgkcqfUe9XITuOTwR2pGzztIJ7EVu0mrMk8e13wreaE22RRNak4imA69eD6H/PtXPSw7IwFXg9Rnof8a99urSC+t3gmQS28g+ZH715x4h8Jy6T5k9nGstmRk7+sZ9/bnrXl16Mqfvx2M5JrY4aGHJGRuVu471S8QXRiliskyoi+dx05OMD8v51umM28florCTdvbIyCDwMD/PWq99oUWryLP55tpNu1gU3A46d+Kyo1YRqKU9h05pHNpqCiMKyHH8Vd3oFzHdeHoo4RvZGZGLc98459j0rjrjwvf20fmfu5YwMkxtkj8Dg1FpOqyaPel49/2d+JEznj17ciu2qo16f7p3aN37ysdjcRi2lLPnHBHPT2qB5xIAQDtGD7+lXJUQxLMh3b+Q45BGP17VmuyrJiJHXZ1B+bJrgp1LrU4Zwsy4khLBWbnoMfWuh8PaTeX7N9jQ+WGwZH4THH4/hXLQsGmaRpggTlWXqxz+n0r17whdyXvh2KWVzLKhKlmOScHg/lit6dNVJWZcIq5o6fpNvpkfyIGnYANKw5/D0Faa/6oMTlhn8KjyVA4BYn8qm2H5QOBnketelGKirI2SsR7mRQuPvZzxU208HOc57c0zkOKajEHL8n39K0Gc7DaiLKoxbHOCPyp42oc4Gc9akCkBjnrwc0hT5ic9ulSUNHK7sk569uagvNMstRi8m7to5lxn5hyPoeoqwMKVXjA5yKfwzBgeR2qWk9GBzzeB9FZCEt5IgDnCTNjPrgk1g+KfCtppmlJc2ouJ5GkWIRscgAg9AoHOQPzNehZOCc579abuLDoDgnpWUqEGtEQ4Jnj9r4W1q4JaDSZIgVI+c7D0/2iPXFVdT8L6rplj9rvIUiTzBGihwzE4J7EgABT+le19yNp+tUtU0ePVtMltJSV3YKPgEoR0ODxj19iaz+r2V09SPZKx4Z5SEO+5FUHhSSSc9B+Hr/APqrpdB8OapqoRVja1sVyrSyLjr1wMgseOT9B0xXV6H4Es7acT6kBPImQIv4OvBJH3vXn2HNde6hFVUAVFUBVAAAAGOB/npUU6LnrPYFTtuZ+k6DYaLb7LWIh8ANK3LOff8AT8q1kAJJ/SoUbeFBH51MvzNgnP07Cu2MVFWRpaw0f608EEDrilZjzjgAVIEOVPTdwKaAxLY6D3qgEZfNjMZ+ZSMEHpiotPsU07To7VHLLGMD1x7+9WAMYCkAjNCRBXLA8n3qXFNpvoBKAIk2jk9896FXufugcAHqaUgFxuBxjOQKUEr6ZNUAqjsF6Dgd6hYDJAI+YHOalZeT81Rtn+IEE9s0AcbrngaG7LXOnyLBNy3lH7h+np/KuPm0rVbPMc1hN8h4G0kEc5IP/wBevYGyhUk5GAKeq5BL4yfauKrg4T1WhDpp6niM8d8LcPLDKsZIRSyYyT0A96wrzRvtVzneIJCcSbgcf/WP+eOa+j1jUR84I9CKz7vQ9K1ND9rsonY8eZjawx6Ec/8A6qmGFnT1hISg46o8Zllj0+JBcy+XA33A3X8B3Fan/CN6pLOR9huGB/i8rmr2v/Cy5u9QJtpi8f8ABKxBIX+6wJHT1H/1q7Xwvpet6JYJaalfrqCD7rsSHi9snO4fU8Y78AYU8KnpJtP00+80lFSVzjrDwDqcrgzr9nj/AImkIJ/IH+deiaNpcWkWKWcB3ICSzHufX9Kur85I69qA5RvukLkfjXfToRhqiVBIscIOBz39qkU7lOTyeOaiD787duM8d6cUbYMt16+tdBQ8DHJ6ewx60yVRt28j1wO1G0t3+VRjjvxSqAvQcnpk0CMPIAAGAc0M3ylVHQU4EMccZFRsgUYznt25pFiAfwjr609EA3AEUwvtIGGOfSpMnPHHrQAHBUknAzjg0ibUZ1BwT0707AAXtnr7UuFH8TAHrmkAoyCTk4/KpA37rDYJXnmoVyTwvGe9SqcoT3oAYFxxt+YfnTsEhA/ByQT60wMSQQOT1x2qXGEOckjPWmBGyDC4GAM9amjBAXGckVEN33mGQDkA1KGJbg4z2FACMxPAHA4py43Y2kZOelNOfK4HJOcUZbeNzce30oAcV+bOO/5Uu/IY4G1T1NIxOz6nNPXATb79zQSBcAEDPTHFAyAOM5NPAwSq49TSmMMOTzQBGoBYljnHtSs25jwevHFJsJLFzx7DpQp3AOCAo6AelADBtDurAY7VInz8dMdOaiOABnk5JPPanwt8w9e+R0oAnAPIH1yT0oQBpGGAQKFJKnsTxmgBvxPrTAkwp6jr6U1tuR1wO1NLAEfxHoPao5HIUgZx0980AWIl+QlhgLzUbDK9Mkc0yJXaM7jnjpmpUJK7ccjjNAEcec+ntVpWwvzdOvSkClVOQMj3o3cDt34FAD1LEjK47kUrEFuTwKZEWcc8DqeaexXtQIwVCrtyBkdaXB64BJ/WkXdu6jj0qQAkkKSfTmkWIo+bP6UH727sOxo3MF56mkOG4DHJ60ANC7kOMc8DNKEYsOx/T60AsF4b9KXceTwcCgBURQVySfXNSD5W6Z9sUKAQPWlQZcMD8tACMABwANwPNIwOM8/5FPUhjz2oJLAMccnk5oJIJOHz0PGMU+EAMWyWOPSldMA8Zz3NNRGHzc4AoKH8rn2wKbnJOTg9cg1IDlAWI5HSm7gDkDrwKAF5bhuAGxTwp5OT1NRtkjLEd8CkWR5HJAwO2RQBKshDAkHHfFSqwY5zjNRqQFwMdO1JC24nGOKCSbqyqemaR+hXj6UrYXDf3hgZH60hOQcnrQAwcLkAEe9Iq/P8n49+KlWP5cLxxznvSyjay7QMYGeKAGrHIHxyQT1qXGcZ5NCP5mNpxng4pxG1to6dKYDWVQvoWqMR5kAPOBUvlIXV3AJXkcU4gsMc5NAhsI3Ak5XAzkdqerKFJAHUYApNrA7AeMYzSoyjCdPTPrQADdk8jJpNu5R6kd6QHgtinx4GdxPNADwojXAPzH07UoBORgk0jNxnAwBjNKH2gAdMdaAP/9k=",
  "imageHeight": 256,
  "imageWidth": 256
}
