# Supplementary material for: Deep-broad learning network model for precision identification and diagnosis of grape leaf diseases
Source: Front Plant Sci. 2025 Sep 10;16:1611301. doi: 10.3389/fpls.2025.1611301 (PMC12461735; doi:10.3389/fpls.2025.1611301)
Supplement: Supplementary file 1 [file DataSheet1.zip › B_r00026.json]

{
  "version": "5.4.1",
  "flags": {},
  "shapes": [
    {
      "label": "leaf",
      "points": [
        [
          132.6028880866426,
          167.68953068592057
        ],
        [
          138.01805054151626,
          174.3682310469314
        ],
        [
          148.66787003610108,
          181.5884476534296
        ],
        [
          152.27797833935017,
          188.26714801444044
        ],
        [
          162.38628158844764,
          203.971119133574
        ],
        [
          171.0505415162455,
          220.57761732851986
        ],
        [
          175.0216606498195,
          225.81227436823104
        ],
        [
          178.45126353790613,
          227.9783393501805
        ],
        [
          185.12996389891697,
          228.51985559566788
        ],
        [
          188.5595667870036,
          223.46570397111913
        ],
        [
          193.61371841155236,
          227.9783393501805
        ],
        [
          203.72202166064983,
          228.33935018050542
        ],
        [
          210.22021660649818,
          228.8808664259928
        ],
        [
          214.91335740072202,
          226.35379061371842
        ],
        [
          217.8014440433213,
          221.1191335740072
        ],
        [
          218.88447653429603,
          215.1624548736462
        ],
        [
          218.88447653429603,
          208.12274368231047
        ],
        [
          225.3826714801444,
          207.5812274368231
        ],
        [
          231.8808664259928,
          204.15162454873646
        ],
        [
          240.90613718411552,
          199.45848375451263
        ],
        [
          240.00361010830326,
          192.77978339350182
        ],
        [
          237.11552346570397,
          185.92057761732852
        ],
        [
          239.10108303249098,
          182.67148014440434
        ],
        [
          243.61371841155236,
          179.42238267148014
        ],
        [
          244.87725631768953,
          175.9927797833935
        ],
        [
          243.61371841155236,
          172.74368231046932
        ],
        [
          240.72563176895306,
          167.50902527075812
        ],
        [
          241.4476534296029,
          164.07942238267148
        ],
        [
          243.7942238267148,
          159.5667870036101
        ],
        [
          247.40433212996388,
          154.51263537906138
        ],
        [
          247.7653429602888,
          150.54151624548737
        ],
        [
          245.23826714801444,
          148.3754512635379
        ],
        [
          239.10108303249098,
          144.76534296028882
        ],
        [
          232.78339350180505,
          144.4043321299639
        ],
        [
          230.43682310469313,
          143.86281588447653
        ],
        [
          240.90613718411552,
          140.97472924187724
        ],
        [
          242.89169675090253,
          134.11552346570397
        ],
        [
          249.38989169675088,
          123.82671480144404
        ],
        [
          242.89169675090253,
          119.67509025270758
        ],
        [
          239.28158844765343,
          116.4259927797834
        ],
        [
          243.25270758122744,
          102.34657039711192
        ],
        [
          243.97472924187727,
          94.04332129963899
        ],
        [
          240.90613718411552,
          89.89169675090253
        ],
        [
          231.8808664259928,
          86.82310469314079
        ],
        [
          227.18772563176896,
          86.46209386281588
        ],
        [
          226.64620938628158,
          66.96750902527076
        ],
        [
          226.28519855595667,
          60.64981949458484
        ],
        [
          226.10469314079424,
          56.13718411552347
        ],
        [
          219.4259927797834,
          55.95667870036101
        ],
        [
          214.37184115523465,
          54.69314079422383
        ],
        [
          213.64981949458485,
          47.83393501805054
        ],
        [
          209.67870036101084,
          43.86281588447653
        ],
        [
          201.73646209386283,
          39.35018050541516
        ],
        [
          195.23826714801444,
          36.64259927797834
        ],
        [
          194.33574007220216,
          36.64259927797834
        ],
        [
          191.8086642599278,
          40.61371841155235
        ],
        [
          188.74007220216606,
          41.51624548736462
        ],
        [
          184.22743682310468,
          43.501805054151625
        ],
        [
          179.8953068592058,
          46.20938628158845
        ],
        [
          177.72924187725633,
          41.87725631768953
        ],
        [
          177.54873646209387,
          36.462093862815884
        ],
        [
          175.20216606498195,
          34.65703971119134
        ],
        [
          170.87003610108303,
          34.65703971119134
        ],
        [
          167.07942238267148,
          34.47653429602888
        ],
        [
          159.13718411552347,
          24.187725631768952
        ],
        [
          156.6101083032491,
          23.104693140794225
        ],
        [
          151.014440433213,
          24.368231046931406
        ],
        [
          147.4043321299639,
          25.63176895306859
        ],
        [
          145.23826714801444,
          25.63176895306859
        ],
        [
          139.28158844765343,
          21.660649819494584
        ],
        [
          135.49097472924188,
          17.32851985559567
        ],
        [
          131.15884476534296,
          18.411552346570396
        ],
        [
          126.10469314079424,
          21.84115523465704
        ],
        [
          123.93862815884478,
          23.28519855595668
        ],
        [
          121.59205776173286,
          22.021660649819495
        ],
        [
          118.16245487364621,
          19.314079422382672
        ],
        [
          115.63537906137185,
          16.787003610108304
        ],
        [
          111.30324909747293,
          16.24548736462094
        ],
        [
          105.52707581227438,
          16.24548736462094
        ],
        [
          95.05776173285199,
          18.772563176895307
        ],
        [
          90.72563176895306,
          19.314079422382672
        ],
        [
          79.17328519855596,
          15.52346570397112
        ],
        [
          76.10469314079423,
          15.703971119133573
        ],
        [
          73.93862815884476,
          23.104693140794225
        ],
        [
          70.14801444043322,
          26.895306859205775
        ],
        [
          67.07942238267148,
          28.880866425992778
        ],
        [
          61.12274368231047,
          28.700361010830324
        ],
        [
          56.79061371841155,
          29.061371841155236
        ],
        [
          56.42960288808665,
          32.12996389891697
        ],
        [
          57.51263537906138,
          36.64259927797834
        ],
        [
          59.13718411552347,
          45.30685920577617
        ],
        [
          53.90252707581227,
          48.194945848375454
        ],
        [
          51.37545126353791,
          49.458483754512635
        ],
        [
          54.62454873646209,
          56.67870036101083
        ],
        [
          53.18050541516246,
          58.30324909747292
        ],
        [
          43.61371841155234,
          57.2202166064982
        ],
        [
          39.281588447653434,
          64.8014440433213
        ],
        [
          38.37906137184116,
          70.21660649819495
        ],
        [
          32.96389891696751,
          79.78339350180505
        ],
        [
          22.855595667870038,
          85.37906137184116
        ],
        [
          24.660649819494584,
          100.54151624548736
        ],
        [
          24.299638989169676,
          110.10830324909747
        ],
        [
          21.050541516245488,
          109.38628158844766
        ],
        [
          19.24548736462094,
          104.87364620938628
        ],
        [
          17.8014440433213,
          102.52707581227436
        ],
        [
          16.357400722021662,
          109.74729241877256
        ],
        [
          13.649819494584836,
          115.52346570397111
        ],
        [
          12.747292418772563,
          118.23104693140795
        ],
        [
          14.371841155234659,
          128.51985559566788
        ],
        [
          15.63537906137184,
          135.5595667870036
        ],
        [
          13.830324909747294,
          143.1407942238267
        ],
        [
          9.317689530685922,
          143.86281588447653
        ],
        [
          13.469314079422382,
          150.54151624548737
        ],
        [
          15.99638989169675,
          160.64981949458485
        ],
        [
          19.24548736462094,
          163.71841155234657
        ],
        [
          14.552346570397113,
          172.0216606498195
        ],
        [
          16.176895306859205,
          181.22743682310468
        ],
        [
          17.981949458483754,
          184.8375451263538
        ],
        [
          21.592057761732853,
          189.35018050541515
        ],
        [
          27.007220216606495,
          197.47292418772562
        ],
        [
          29.71480144404332,
          201.80505415162455
        ],
        [
          32.061371841155236,
          206.31768953068593
        ],
        [
          35.31046931407943,
          208.12274368231047
        ],
        [
          35.67148014440433,
          214.07942238267148
        ],
        [
          39.101083032490976,
          222.0216606498195
        ],
        [
          46.86281588447653,
          226.35379061371842
        ],
        [
          53.361010830324915,
          226.53429602888087
        ],
        [
          62.74729241877256,
          227.25631768953068
        ],
        [
          66.35740072202167,
          233.21299638989169
        ],
        [
          72.13357400722022,
          242.96028880866425
        ],
        [
          87.29602888086643,
          234.11552346570397
        ],
        [
          95.96028880866426,
          228.51985559566788
        ],
        [
          101.73646209386281,
          229.24187725631768
        ],
        [
          106.6101083032491,
          231.04693140794222
        ],
        [
          117.4404332129964,
          200.36101083032491
        ],
        [
          121.05054151624549,
          190.25270758122744
        ],
        [
          128.09025270758124,
          179.06137184115522
        ]
      ],
      "group_id": null,
      "description": "",
      "shape_type": "polygon",
      "flags": {},
      "mask": null
    },
    {
      "label": "Black_rot",
      "points": [
        [
          63.18267929634642,
          63.85926928281462
        ],
        [
          71.43707713125845,
          66.02435723951285
        ],
        [
          78.47361299052774,
          67.64817320703654
        ],
        [
          82.26251691474965,
          73.46684709066305
        ],
        [
          85.37483085250338,
          77.93234100135318
        ],
        [
          80.23274695534506,
          85.91610284167794
        ],
        [
          75.6319350473613,
          87.26928281461434
        ],
        [
          68.73071718538566,
          85.37483085250338
        ],
        [
          62.50608930987822,
          84.83355886332882
        ],
        [
          59.664411366711775,
          81.04465493910689
        ],
        [
          57.09336941813262,
          74.82002706359945
        ],
        [
          61.15290933694182,
          71.16644113667117
        ],
        [
          62.64140730717186,
          68.46008119079838
        ]
      ],
      "group_id": null,
      "description": "",
      "shape_type": "polygon",
      "flags": {},
      "mask": null
    },
    {
      "label": "Black_rot",
      "points": [
        [
          107.70230040595399,
          55.334235453315294
        ],
        [
          107.97293640054127,
          50.73342354533153
        ],
        [
          111.4912043301759,
          47.215155615696894
        ],
        [
          113.52097428958051,
          47.215155615696894
        ],
        [
          117.44519621109607,
          49.10960757780786
        ],
        [
          120.42219215155615,
          49.10960757780786
        ],
        [
          123.39918809201623,
          54.38700947225982
        ],
        [
          120.82814614343707,
          60.7469553450609
        ],
        [
          118.9336941813261,
          62.7767253044655
        ],
        [
          118.25710419485792,
          67.5128552097429
        ],
        [
          120.01623815967523,
          70.62516914749662
        ],
        [
          117.30987821380243,
          70.2192151556157
        ],
        [
          114.33288227334235,
          67.91880920162382
        ],
        [
          113.11502029769959,
          65.07713125845737
        ],
        [
          113.11502029769959,
          62.37077131258458
        ],
        [
          109.59675236806494,
          61.15290933694182
        ],
        [
          108.37889039242219,
          58.31123139377538
        ]
      ],
      "group_id": null,
      "description": "",
      "shape_type": "polygon",
      "flags": {},
      "mask": null
    },
    {
      "label": "Black_rot",
      "points": [
        [
          158.9878213802436,
          86.4573748308525
        ],
        [
          160.34100135318,
          82.66847090663057
        ],
        [
          163.8592692828146,
          82.12719891745601
        ],
        [
          167.10690121786197,
          81.85656292286873
        ],
        [
          171.03112313937754,
          84.15696887686062
        ],
        [
          171.70771312584574,
          87.40460081190798
        ],
        [
          169.67794316644114,
          91.46414073071718
        ],
        [
          166.97158322056833,
          94.17050067658998
        ],
        [
          163.72395128552097,
          94.5764546684709
        ],
        [
          161.0175913396482,
          94.03518267929634
        ],
        [
          158.58186738836267,
          91.1935047361299
        ]
      ],
      "group_id": null,
      "description": "",
      "shape_type": "polygon",
      "flags": {},
      "mask": null
    },
    {
      "label": "Black_rot",
      "points": [
        [
          178.20297699594047,
          45.45602165087957
        ],
        [
          175.09066305818675,
          45.45602165087957
        ],
        [
          173.872801082544,
          49.65087956698242
        ],
        [
          174.00811907983763,
          53.43978349120434
        ],
        [
          176.44384303112315,
          56.416779431664416
        ],
        [
          179.42083897158324,
          58.7171853856563
        ],
        [
          183.7510148849797,
          59.393775372124495
        ],
        [
          186.86332882273342,
          59.664411366711775
        ],
        [
          189.8403247631935,
          62.64140730717186
        ],
        [
          191.4641407307172,
          62.91204330175914
        ],
        [
          191.4641407307172,
          60.070365358592696
        ],
        [
          194.03518267929635,
          57.76995940460082
        ],
        [
          197.68876860622464,
          55.740189445196215
        ],
        [
          201.88362652232746,
          52.76319350473614
        ],
        [
          202.6955345060893,
          51.00405953991881
        ],
        [
          204.18403247631935,
          46.67388362652233
        ],
        [
          204.45466847090663,
          43.15561569688769
        ],
        [
          201.88362652232746,
          40.043301759133975
        ],
        [
          198.50067658998648,
          38.14884979702301
        ],
        [
          195.92963464140732,
          37.20162381596753
        ],
        [
          193.62922868741543,
          37.87821380243573
        ],
        [
          191.32882273342355,
          40.44925575101489
        ],
        [
          187.8105548037889,
          42.74966170500677
        ],
        [
          183.61569688768606,
          43.561569688768614
        ],
        [
          179.9621109607578,
          45.32070365358593
        ]
      ],
      "group_id": null,
      "description": "",
      "shape_type": "polygon",
      "flags": {},
      "mask": null
    },
    {
      "label": "Black_rot",
      "points": [
        [
          202.42489851150202,
          139.0960757780785
        ],
        [
          204.18403247631935,
          135.7131258457375
        ],
        [
          204.58998646820027,
          132.87144790257105
        ],
        [
          209.86738836265224,
          133.95399188092017
        ],
        [
          214.60351826792964,
          134.49526387009473
        ],
        [
          218.2571041948579,
          139.36671177266578
        ],
        [
          217.4451962110961,
          146.2679296346414
        ],
        [
          211.7618403247632,
          150.19215155615697
        ],
        [
          207.4316644113667,
          147.8917456021651
        ],
        [
          203.91339648173206,
          145.05006765899864
        ],
        [
          202.28958051420838,
          143.02029769959404
        ]
      ],
      "group_id": null,
      "description": "",
      "shape_type": "polygon",
      "flags": {},
      "mask": null
    },
    {
      "label": "Black_rot",
      "points": [
        [
          192.00541271989175,
          151.81596752368065
        ],
        [
          191.73477672530447,
          148.02706359945873
        ],
        [
          193.62922868741543,
          145.86197564276048
        ],
        [
          196.33558863328824,
          144.64411366711772
        ],
        [
          199.3125845737483,
          144.64411366711772
        ],
        [
          200.6657645466847,
          146.13261163734776
        ],
        [
          199.58322056833558,
          149.9215155615697
        ],
        [
          196.60622462787552,
          153.71041948579162
        ],
        [
          192.8173207036536,
          154.11637347767254
        ]
      ],
      "group_id": null,
      "description": "",
      "shape_type": "polygon",
      "flags": {},
      "mask": null
    },
    {
      "label": "Black_rot",
      "points": [
        [
          201.61299052774018,
          154.6576454668471
        ],
        [
          206.48443843031123,
          154.52232746955346
        ],
        [
          207.83761840324763,
          156.28146143437078
        ],
        [
          207.702300405954,
          160.61163734776727
        ],
        [
          206.0784844384303,
          162.91204330175913
        ],
        [
          202.28958051420838,
          163.99458728010825
        ],
        [
          199.3125845737483,
          163.72395128552097
        ],
        [
          197.82408660351828,
          161.28822733423544
        ],
        [
          197.82408660351828,
          158.58186738836267
        ],
        [
          198.63599458728012,
          156.14614343707714
        ]
      ],
      "group_id": null,
      "description": "",
      "shape_type": "polygon",
      "flags": {},
      "mask": null
    },
    {
      "label": "Black_rot",
      "points": [
        [
          202.15426251691474,
          164.8064952638701
        ],
        [
          208.1082543978349,
          164.1299052774019
        ],
        [
          209.32611637347767,
          167.24221921515561
        ],
        [
          209.59675236806495,
          170.62516914749662
        ],
        [
          207.56698240866035,
          173.46684709066307
        ],
        [
          202.42489851150202,
          174.2787550744249
        ],
        [
          200.53044654939106,
          170.2192151556157
        ],
        [
          200.93640054127198,
          167.37753721244925
        ]
      ],
      "group_id": null,
      "description": "",
      "shape_type": "polygon",
      "flags": {},
      "mask": null
    }
  ],
  "imagePath": "..\\Grape\\train1\\B_r00026.JPG",
  "imageData": "/9j/4AAQSkZJRgABAQAAAQABAAD/2wBDAAgGBgcGBQgHBwcJCQgKDBQNDAsLDBkSEw8UHRofHh0aHBwgJC4nICIsIxwcKDcpLDAxNDQ0Hyc5PTgyPC4zNDL/2wBDAQgJCQwLDBgNDRgyIRwhMjIyMjIyMjIyMjIyMjIyMjIyMjIyMjIyMjIyMjIyMjIyMjIyMjIyMjIyMjIyMjIyMjL/wAARCAEAAQADASIAAhEBAxEB/8QAHwAAAQUBAQEBAQEAAAAAAAAAAAECAwQFBgcICQoL/8QAtRAAAgEDAwIEAwUFBAQAAAF9AQIDAAQRBRIhMUEGE1FhByJxFDKBkaEII0KxwRVS0fAkM2JyggkKFhcYGRolJicoKSo0NTY3ODk6Q0RFRkdISUpTVFVWV1hZWmNkZWZnaGlqc3R1dnd4eXqDhIWGh4iJipKTlJWWl5iZmqKjpKWmp6ipqrKztLW2t7i5usLDxMXGx8jJytLT1NXW19jZ2uHi4+Tl5ufo6erx8vP09fb3+Pn6/8QAHwEAAwEBAQEBAQEBAQAAAAAAAAECAwQFBgcICQoL/8QAtREAAgECBAQDBAcFBAQAAQJ3AAECAxEEBSExBhJBUQdhcRMiMoEIFEKRobHBCSMzUvAVYnLRChYkNOEl8RcYGRomJygpKjU2Nzg5OkNERUZHSElKU1RVVldYWVpjZGVmZ2hpanN0dXZ3eHl6goOEhYaHiImKkpOUlZaXmJmaoqOkpaanqKmqsrO0tba3uLm6wsPExcbHyMnK0tPU1dbX2Nna4uPk5ebn6Onq8vP09fb3+Pn6/9oADAMBAAIRAxEAPwDq4tykggE+tMZMqc8YAwB/n2qOOTIGPXFTAhkXt64HSsyiONuenAxipS4bOMYPHPpUOSCVLdyfTNN3KRnOcnngGgCZ8B9zLkAZBxTPm2qRj6A/1qFjlg2enBB71IX+cAdchgSM4oAuRMHxk/McEDPbrViF1x0IIOPr/hVJWIYAYTByePfmpVfBTb+LY4xTEaII7dOgJ7/lTkkBTbkcY6moFYmMnO446kUiuQ3PAPGMUAaBO9Rg8gnvmoXwScZz7d6jSVcEjPXJA/Wlyc5LYGD27UxDcnyypC7QOPaopcGMdMHr71Kckbs+hqLOQyE7VbpxkikMqNlB91VbofzpCuHDY5zzRMSigfw5+9TFfgcHA4OR1H0oAmwS/AIxwTtqVR5cbL83Bz69qiDr5g+Xk8/5NSJL8yuGJGcYoAJDtUYbd9R/n/IpvmZUhm+meM0sgVQ2furzUIkDryvy57elAA4HkZbDY4ORVQfNxgnI71K7kYAdSCSMjt61Bu2YI6A49KAI2VhknPqM8UIQTuX5Q3f3I9aHdV69MEcHgmotxTHIwef84oAtoxAwXLHGBx0qZQ/mgEdOnPvxVKN/ncfNjtkZq15hduIiM4wc4HWgC8W5PPbkfhRgOwIJD5zx3/ziq8c4Zi2cjvgYNSbyMMGwOGAz1piLqSggAqckDNOPK9m9iODVaMb7c4xnBPQA0NKRgnGR0pgWdwZcfNlevGMVAyfNkA46E5qRG+bOwAdyBQwAk5PB5zmgRiEZG48jJ9+1Kx2qGB/h7nvTAwABAzz+Q6UrEhN24KMemeO3SsiyQfOAcEjvz0/zxSEY4Bwc5pFIUfMQSDkHPWmMQrZxxn0oARpAWy2QDz0pd2c8YbAGAentxRMFHzKSG9+4xSRkbeuNo+71NAE8Z2noSOgxVkMDxvIx0qimFlYkkE/SkttVtZgQZVQbmTEiMmSv3sZAzjpgfShyS3E9NTYG0KoJ7Z+n+c1NCI4ZS5bbJ0Xj1/yKptIu4YkAGO2fmxxjkfWo5JJN6qpwFUEEdBwP8RWVSoraGM5q2hriaMp84RW/vA4//X2qNWiLDMjNxwF4rNYysVQsoP8AeUjB+vtVmz3IGJ5yeRjqMVlzS6MzU2X1A/hGR0GazNWd4SgiGFIyTjuK0ATn93x61Dc/vY2WQFiDkcZ9ai72TKcmURtktlds7s9AOlQXLCzcPIyqoJy397gfl24qHy3VmbBCDOcf59q5TV9SklbyTK5RTheufpVSqunHzCNRrc1m8Rg3RVIlaHPOTg8H/CtSw1e3vmKRptkK8xsQTx6fSvOzM4dHCttdeTs4yPT8MfnWhDckok1uW86N1YNGRu69ePxrnp1qqlq7i9o7nojElGBGMcgYqBY5ADKiM0SAhjiufOvzTTxwgoJNgYnbgk5549OlIviC4tZlimcq24He2CGGfr06df5c13OsinVRsyAb+AQvfnioJlHyhm25PUnFTpOlzbpLAAVclSMfdPb8P8D6VXxwrDG4AZG7Pfnj8a2UuZXRsmmrkr8IN2CM+uDmoF+ZT1BUdB3qUMxTGQV4HzfxGmONpYdTnDKPoP8AP51QxceWcdMd/T+naljY+buVyCVGec5wBj6Go5Hfy9pKAgY5B9PzFP3ISCflb7u1R6d+aAJ1O4h3J+brk+vp+NTlh5WFZQw4XI/UVWB3RjJ4PGSB15z/AJ9qmQ7lIdgVIOQw9eaYiykv7wgZ5b5tp6VIU8qMjauATkGqxXKMMgjByOmPypyTEqck8gZDDtjrTQF5JRu3Jn8OQafjcxO7vnHsf6dapwghSir05X0znp9etSxlHBAXvyAQf1oAxCSd3Rj3BHT/ADmhi+0E98DJ70Al/lwAPvcDmlDggI2Bnndjp/nmsigyxAA9OvpQCQjnPbctIQUAVucngU4qpUtuHyjgZoGNeWM/Kecgc5xjFRLkEYyvUfjSyEMFZck5A4NNIAThDkH06UgJkkBLrghiOh659KxNRijXUGZ5WUbAzKOMAnGB75A9ufatd5EUgMcAc5Ix+dc/q9zDJPHJBcxMHDRyHOQvv79e2a58RK0SJq6NjTWuIowks6vDtLq3OSoGemOvStZGR5AEwynkE/59K5m0t5bu2jR9zRyE+W8bCQq3OOmc9ecfpW5pcN8SW2ea8AYsRyNvTPHbB4qYWlHQ4XFp2ZfDFcBwBgn5fWs231N9Iv2gnEjwLkxjdkYPI/Acj8K2JoyrCRUIVuqE5I74/Wqd3ai4iYbVEgyU4x/nNKT5WLY2bS6jvVDRrtaQ8AkZHtge9MkZknCkng4zjmuRtr+Wyk8oqVG7JB42n8en6V1C3UN5bCfcilB8/OBgDrmsZTT23NVdmXq84js3lEmS3C5Fed3M26cszAHPVvSur167+1kvBN50bngqc7e/b2xXO+V5JJkHHHPb86zqTXNZikmtCMNbCwAlwZTMNp3HhcHPI/D8qtSSRE7oiMhyQVOOufx9P0qtdzKyQlHcDcRvA4J9OvuKjnuNsaOx5A59xim9iENuVM4BkZlmRiFZeSP8Rnmk+1SMLdJ5grjJVgSTycfzH1/CoZJmCEJMqgr1PGfbgVnTzf6WBJghFAGTwR1H86pSutR2OltdbOnRSNvaQeXgIAQHO7jJ7Y6++KdB4vujcAPHAyYxtwf6HrXNJMnlYYnkHqucf/WqxpyKyxtKyrvUkMM9iRk+/H+e2dScoR0ZrBvY9KLo+Nrgo5yoZgCM9OOv/wCqpH2si5LFdxI+bOOfeueh8X6TFocd1NeM6xOY0bB3SFRkqoPOMFRnpnvWB/wmd1qatb27xwStteGJMfOBnKbj/EcjsPu4HJ59WnJygm9zr5WdZFrNg888MUoDQsVLEELgEA4bGOCcc+2M5q8sp+T5gPlzgNyR2xzzkmvI7280y8tpZlszBcnnfv77R2HBGR/497V1vgzU7mTSooZVAiyyKXOBjPBB7AZwfYH04irV9kk5bFuKtdHZJcFmLBMg846duR+lTCVyq5yvKtgHjHf6DNUba6jdGjgkBdHyV7gfXuOD+IqaICRuMYGSCTxwf0raMoyV4u5kaAUSxdmYjj36/rTI3IkOUYspHAOOP8k1XtyWkKyArkADvnFPyUDEDBDHdtIA/wA/41Yi/EWJMgJAPOc5H+etOEuJV3hhuz1PJ9zVeORC5AYlSnrjHB6//Wp8Uo85sjgjBBB9f1/+vTAywzsNgJDMMBgRlfp+tOchYySM7T071XB5wg4xwPaiMyMqyZKlM/KcYPpnP8vc1kWPMoOTnAxyTx07/wCfWgMxyCRz6r0x60rA44bb1yemR0/z9KjYlVUjgAYwBjFIAEjEj5sgjOcetShMKxHzZGNv588/54qBzuU5U49COlcrrHiW5t7yWO1mDJH8rbk4B75H14/KolLlJlJRV2avioSDSf3RJCuFJDnBGMHgYzzt65/nXDPNIJUmXO6NgfmXI/8Ar9+MVpT+J7rUbb7HKsRZwMnaRuIOcDnGeB9aythkV3GMBeSByPzrjqNOVzNvmehq2eqGACNHKqxyynkZHQ/z+ldObu/msftKSXCtGTt+chXGRke/Kg59u3GOGspGt5SXLAN8uVJHHPXFb9rq72wAcZXjnHYenrSi+V2B0brQ6/SNfS4iGN21vmc7s8+v161rR3ccl2YgAcqGXaecHI6dxxXGWl3ZFpL6NnKtwyjlVPbHoOMe2R1rqEnjubJHeMMv3Ny/L6E4xyOo6e1bpKT1MowtuWtQ02O83bgRJgDA/ix/WuV1WO+sXj0vdIIrk5bacHaPX68dPeuwjlhMZ81pGKg8lhxiqerWg1QQsHUzQj90WOMZ9e/T8qzVPlmpPYKc1GWp5hrd1JiaewnljRAsZkik2Bj6n8se+DzUlnqck9pbzb03PHlueAe/60r+H7yd5NPLIkxfaAW4OA2SMYz0I/A+9UWgk062S3MLbY/lAZep5ycemc/yp4hRkl3Oio1bUuNcpNMkciqRHy204wx69PoPyNJcIshfyuBtzjPcDnr/AJ5rMAMp3KpG9s5/w/OrcMj5IODgkAjkc8Vz2djmk1cgferfPIV4weevP4cY/lUGUWZldmJDbM9OBxzjp0q3csZiE2xnBGQeCfb0/Oqsrs91K5A8tpGyfx/wqop2JbuDDADJkAjO0np26+lXmtrx9FkSC23yCFk5I5DMSe/XafzqvGiIyyvgxA5CnGCfQ+3/AOqrgvmtyQkpOOvf/PNFRtWt0KhLldzkhGiaXcLICLiK4jVQWI2gh9/HTqE59qbYXYsdRtrsx7hDKsmzOM7TnHQ118w027wlxADtkZyUOAScAnHvgfkPSqWoeG7GZ4pLF5UQkBkZgeO5z27/AORz2xxVOW+h1qrHuYdzbSpPBZxOZpJIo5mCrgAuob16AEZJxjn0yfRtMayttHs7RCfNhTB28gv1PXnksf8AOK5VNPhgjCwymJSPmxnn360+WNwqq1wZAQSMknn+lcGKksSkk7JESraWR2umqg1IqjDfLG3GM8Y3Eg9j8uPx61tqHiTEqhDyULKxB9e3Tj9a83jurqyMqrcfMYyAynkA9RnPQjPr6Uyy1Se0uMw3DxkgqxA7enuTyPx64p4WcqMeR6mamemiUkTkZDrgAKByPx6VLHcYBcqTuABA45wRnP61n6feve6ba3c+xpXjKkbVXHzHA447encVYQBWMG5xlW2cfdHP/wBcfjXrQlzRUkalmSTywW2YOdrew9/yqeA71IYMQp5xggH0Gf8AP51npwnzNk9Bg89B1/T9asxShVwQu7J4AzkdiM/55qwKvmbWU4+YAMMdOP8AP60rOGQ7s7iSAM/59aiABGGAPQsxGcf55pxG2QIAoKN17deayLFaXaA20HtgN9PzphZjkKQXQ8c8fSmuSdrEZJ446H6+vSmhhuG5sJjO3Hf0/nUgQ313HZW8l1JgCMFue57D8z/KvOZsSXLO5DmRjuPZifTI69ea6XxdP5xjswzqo+ZlxnnBAJxyOhP41yU8M0RO9VAyf4hkE+uDxiuapK7sjmqSu7FeVSr42n5f4vWorm5ZoJVlbCMDnHG5u3T3qw7rLsAKkKNuB35+lZ+pRj7THjOzZ36Zyc/0q4RTaTKh8Q6K7uIYwEnJVedjjIq4NamaVGuQuAMblH61nyFSBtH0xT4VL8Y4fgn0/wA/0rf2cZbo7E7o7WyvAbXzAC8bDG0HO4f48kj0OPatHSNc8g7NqiSMkEAZ6e/fP9K4vSrqezRl+Yqjceh9v5/nVyS+XbHLGNpJKOoz+H044/CuOzi2jOfLc9MS8E8gkiJKS4PK/dIHr+NSeZujDeYdx5zkVzemalmCMBwWI2gAcH+X+fyrext2tCTtIyEABx/9brW6tJHmVY8silcaPP8A21a30cYuVSQZBIUru+XOeuBljx61T1S2SQ+aWZ2b5myMcf07f567v2l4wCylQCCARj2rH1F4IJ7hDwyPlVLc7TkgflWT+Kz7FOo5pX6GD9mSZnIAJI+bd6nvu/L/AOvSrphktt4nBy4xkcdDnkH3Hb8u+vAbS4jkEaLG/AU9z04x9eScY/On2MUM8GI5nikbcWbqDxwpHHPXB5/Sq5EQcw2nXkN2iywuqH/lqASo75z06c/jU0+kvDm5eNiSobaeUYH27Hv1rQmSe18xLuTMbKQrK2Q5bGc8g9Pp0p2lO4ljjSZbhjkCNhgnPTHbP5dOO1Q0r2HcwrlRJAuUVMZA2DAP+f61QRVBJYbguDjOAeRx9OtdXfacqSEvA0RI6N/h2/SsG6tmt5WBXCN9zAJBGe2ee1c8naVi0UWDAkwncp4Hr9MflV20mLQvKzEkDaB9f/rZ/MVWVmLr0GOgJ/SrUspt1WHIAwC4B4JPf8sA/SiS0KuLJKDE4jyTjnA7e/tnFU2kdpQkfBJC4DdT9enP9adPcmVmDEKyjB39fSot+YfKIUMcH39Mf5/WlGFgRMJjJxHmPaBvycjj+L/Oev4Ux23SNKMqhJwMdB6cDH6Cm8xKYn8wSE4lwQAoyOOP198DHFNLDhcgs3Q5A6+/T+XWtGVY9E8KtnRi6kkrO8YVWzyqpkg55B3VqyRkBZCmwbc8jkAnkEfjj/OKw/ByqdDbZHhBdOcv8wA2px7nH+RW0fMU4CEOowuSWyeTjPbvxXdQ/ho3jsSBlTcmSXweB8xznrj9P5UIFVW3OqScZXJB4xn6YqLAQF8jevXHBxgn368/lSBFdmwzMytnd7jnr+GO4/StxisCNzIfMz1foegx9Ov0+tKF3MDxkg8EY+vHTpSkOA2wdTtPfP0/z2qHI2uhYsDjdtPGPy4/+v8AnkWP2hzyMYxnnAznofw/z683qniQQLJb2rneD/rGXjrzjOPzIrotr+XgKCwORjrnvx/n9K8zmldyyygMpO4Hg7T7f1H9axqt9DKrJxWhPd6obqRHucGVcDdgjcOMZ/Xmsm5vXmJUnanZQelR3B2SlQSyjgEjFRBNyMdwXHPTr9DURgkrnPbqxgZlO5WwRzgVLPElzHHsOwKOOMjHp/n0pY7KSZSEKkqCdpODx1p1tbzlXDR5C/MSOfr/AI/hV31uioysNtNEu7kopUCNmKpIOQTxnPPHBFa8nhXVLGRYZYQA658wOGVfqRnHT+XrUFpc+TLHjseOcfr+tel6FfG/077LMVYKgIDEc57YPpR7eSlaxt7W0bnm15GluiQRAiOPvjlj3J+tVYpgWZWICvx16Hsf89ia9A1Dwxa3UUgikaN1JyCDgdO5/wA/TFchc6JPaSFSqZOQoORkHIB5HT/CsrW1ZhGpd6kVjeSRf6w5kDcA9QfTH4c13cMnm2UM8M6lY+CGUg7eef5fga8+vIp4AGfcHRQsjckON2AwPQjIAyPQetdD4bvGedUV1RVGNvAJ6Y6dSe9aQ3sRWT3Ox+0FoiO3ZM8dsetYPiSJZLyKaPcWkVfYEjIIH4Ad60gygFMEjPAHOfSsXxI8gt7Z13+VuYNsGPvBcD/x1v1oqrVMwh2M2BZbC6XcS0pPyK2QDyOOOTkZ9vetK3kha3zFIYpASN23cvqB6jkf/rrBt7x5QVOMkHnIGOc9Tntn3571qW1kzlfLlIO0ABiSrA8dR071KKLkschgSGR42lOXxgkMq8Lt/wDHvTkVlGJ7RWnGFVSScHuO3P4fmK3VuopA6pFFKufKVXi5XJ5YdMZxnH+0akS5tZlAvrFZlVgSGLDPI64I/pWE2m9TWNr6mTHr99qNoDMwDRn92AmccgAHg56nn8gOoktjb+ILCUybIniBXeAODxyoJGckjjsM+maoa1ZXU1wxtIII4gS+c5zzkYU8jAxxk9OtUba5WC0EAPKgkt6n1/PtWtdwsuU6qvs+XQsNpzW1yxkMMsSAvvU4GB0HqM8fnVaaR5ySfnYNxlgWNJNdBbFt5VmZwFbnOByQfzWqa+YVVz8qE8Ow4x0/T2HrWO+rOZJsWSYtKzR7ipG1icZ5/wDr/lxUgRLdiynMhGQWAGAfp3/l9egAroyqP3xHViDnPJA9Dz35OMcdDEhBweOCOCeoqmy1oSNHnACqyEDJ3Y9P1wMc56+9RsEQYwzP7jgDH6/5/CzEX2vjoF65xnj0/wA9KWV4gGATcpOCxOQDnr0+n5n1pbiTOv8ADM4j06NZZrcB38wxmVQ2MYGFzntnj/8AVvGRd43EgFR8hXAx1GM9uf19681ttpjU7RuUcFR6Hofrk+/ArU0zXbm1KqJC0atko5yhHHX/AOtzzxW9Oq4LltoWqh2TMFljYyKBjI2tgjoMcceo/wAe6yRspDpIckbtnfPt64P+eadLPBcW9m9uzgSYLBhxnnPGOnp9agYk4TzFLqzdQBgDHOM8+/Su5O6ujZa6kzqygEnC5Azu4xUMSPLvDEg8FGL5YdOgzjnn86QMAru2WBxgAZ3A+nP1/nQ8qxcsWOTlcrtUn3/PrWRqJ8waQxsoUfeJY5B5Pbp/n0rzSSVcYQNu2nfnoef/ANVdXa69BDeXkd1s8tpmZJQucdunXGF9K5OZ9l6XaNGicg7RkKfYd+KxqpN2OWq07FOSQG4dACyZ4CjnPqM0gUo2GHueMEfUVOG27jj1yAO1Ry5cb1JbdyzEZ5z+naiMuhjzCRSGEmRCCRxgjP4/56Vq2V+isVVkO4AE8jII5U5xnPf6enXHBKnBw2epxz+f9eadHGrBFRiGH8OOn05puMXqDtuTTJ5F08a52biA3XP410+lX0kUUISTa0ZyUPHHtWKtq+pxKgYNdxqSvykbx/d9z6fXHpSwSNFIsDhkIBBA9x0PHXjn+lc87bhLVHoxZb2Iul1bowHKMc4Pfp34H6Vn6np81yrF5YXlRjnZn5lx27AccisjS75IxyEEgUszcg88Z4OP06nvW61x5kUb5JVcg7SM89iB9O3tWkZKS1MHoczc6dFFl0kaSN+qbdu3Az0ySRj6dxVO3t3sLgSRxO1vvXdIOi9iCce/Bxzj1zjqbiIP5ZBVR0wDznnlenGSTmoLK5SzuJCkKIhOzy5VBDdCeTx6E5zwR9aTumWp6WZcY+f5bYZQ6537flIHueByCKp62fteiyxQrGqxyJJuzkYztHPPdx+VajtBJALizR/3RbfEu4cn+IEYOBgHPOcYPqcy5dJrC7h3ybmRiWJ6YXeOMf7I/OicuZXFaz0OSEbCcuWZFJ8sMD/9fpj8P51tWriK28zzVXzwRGuCSqk4ZiD264H1NVFBXzJbmBvK28Kn3mI6AZ7DjPtmqj6gbl2WVFMgY/IEKkYAwMdgNvP+cJu+w/MsvBd2s6Nv3CTBAHDEMODjp07Z6EfhctrxgiLNGyMoB24+ZvTr0/8ArVkm4LAbvnTJA5984/r+PvVoeXIB1GFJEhOe/t2/+vUtXJL0tykZPzFowRuPfJ56Hk1mSLHcySeU5E7nKEA7W7HIx75zx0NQS3L28wWXCjaBlegP19eP8jmmySLbWQmVRvnG0YOcD+I8+ucfgaOW2xcbj2YSJ5ULBXTAV8YZiOc+2e3P86oyPKsrqzEtn5jyd2O/NOhZAwePjuw/u89vw/8A1064ZnTdn5u5A4I9c9+gppJF3dxkUi/KMe3I6c+venM7sWcKNwIXjgk56/XjnH+OYAV2sSg44ByeP/r0OQMBVOMZyT/n/IqWtSidLjaxGSO/A71K7gwtschmHrnPtwPX/PeqHzBScj3q6hMQ3SRh22hghByRjg56gcA/T25p2sBJAzC2V2yMfdJ/i9h+f+eKn3maQKUVCMDaFAHbJ+v+egFRkJOgcNgrj5OMAd8en0oQGNmD5Rk7MCCCe/rx/nrTJO90cyf2Pa7j+7bJwQefmPXHTnPPt709f3jMitvU75Q2cfdBPAznIGemc8VHYoq2UUSD935C+YjttPKjJx3Gc+5yRRPKxRN5iZ04AGcknkk9AMZx7+3ftpr3UdcVZWJ1kCbD5Y2gfKOSR3z+HP8AnpkaxrEmnRskcaCR+ELH5QOpPPXtjr+NaYVWhYS7TIpJXAwcnPP5enp7VzGvOL7T3mIXzLW4MZGeUXG3B/4EP8nNTLYqd1F2Oba4zJ84wR1+ozj/AD9KJgB5eSCWBPTIPtQ0kbR7HHynjIPzAZB6/wCNFwoEULofMQJhvQHOOnbqPbP5DA8/cgYBSARg9Tz1H+f51MkgEW0HqOSeo9qhjkUnsSOxGc0weXGy7i5Qnlc9R9aqwWuT7VYHaDuyBkNxUeQCF27Rnk9zU6MGRohINqncCAdrYHXpn/8AXTiAfMiYKGUY656YOR/j6GouMZAWjJcDLAZ3diO/8xWneEXZ+3ouJGO64zgcnA3fievufcVSA3ZLAs5JJYcn/Per0Eptni2MpXBDrt3Ky9CMH1Gfz/Cs2O6FsJwrjBLIM85x1xz6jkD+VblhdSQMY3dwjD72M5GODgZx2OPasI2Qtr9TEXNtKPkPG7HcfUevfj1qdpXjAiVgwXggHIx1/EUR01M5LU2ob9mJd3VyCOM56ZwOeaimMatJICdrKWGSeDjOOff8s1nxzJuj3hCTkszMc9B7/SrEgDJ50KHzhJhoX5Dj2zzxxxzn9DSZJetNRlt3jmDYxxz6Y7enfpWjFa2eo3DvBthmmGHgkwVbPXaAMgkfUHpxWCguY0jk37ECkEOAMFTnp1PX0q9YNFHdRNDl2GSDJjlj/dH44654zUzV4sqLs9TkdTuG+1yfLsQMF2AZ8sAcLnt349f0gjlWXPmHc5IILEYHr1q7rh8vWdR2x7c3EmA4JIBY4+h/zzWbJIxVAqg4OQPX/HoKpbKxoyVGiiZFw4U5Y4br9B7VfWRpIhIANwHPHUfnWeoEi7CpPJyD/T3HPNEMkkMqwykxnHHv9RTsS1cvnF8BCRiPq7HOVA5bnB/yBUEyC9ZnBaFlUAR4yoUYxnuBjnocmrjEQwDlY5ZwDkoGBXkqCCP4jz9AOtZjrJbpt2qydmXkULuC0ViHmPhvkI465qYE7nVAzcE/QUjlZgGkYkvk9eR6H3P+fpDkbvLCEMpwSSOeaqxQjALJtBGD2HOMjP8AWnI3z5JIJI5C8jntT44Hn/dxIxkzwFHPPBB/T9aVFCK2FUt0Y/3R6D/H/JhlixwmMKQymTI68Bcjjr36+wpwZWUiQESqcHI689DUaHYxOAV9T/n9KnfHlhsADg9ieP6c0hD4cZGNxz0OcVetILdrtJLi4WGFWG4EEk4x0AB4981QU7kyOq4JB71NkqUKhhvAcMRj16fjSkC3PRDIryqYZDMZXB3KNw6ngNyOme/TPXgmG5ETPtjLBtxAPXaQMkcevPHTr9KxvDkjLIIGO1ZF+Ugj5M9yPTAGe/Ga1pXbzlJR9rHcdwJI+YeuO4HXvn0rso1faROpO6uMZHjkAZ9mVIVM/dIPt79q88knnVZAJDlyN/J+bnIz+PNehPK6bThQhwxDnBxjvjr/ACPFedCNpHKgj5u57e9aLbUqWxCPubhwD1Hp9Oc1bikZgArKCcjHAB4wRn0/SluYo444zENn8LyDjce3Hbikj2xxxkkLuBYN2POP6H16VxyfY86XkOksY7mUMoEMoPz5TCZz6Dp36Dt0qhdQy28pSRMMTwSQQR7EdfrWjHcbuCRjHGT1FWBJvVo2QOr/ACbeuOvT35P5mkptbgpdzDjZgecgAFuuM9vx/wD11ZaX90A2Np4H88j8sVPNp9tOwFtMkG9sBJCSB17jJ9Ox69abDpV4V5RG2ksAjqzNjpgdf0705OO5powXcqqN2WznBHINXbcAohDlSFy3K5Bz6Z9COo7VTksNRjQF7G6AC7iGhYAD16dOv61Jb/aCuVE3y8n5c4PTr2qHsQ0bdjP5ayRy4MMgIIKZKE9GHoRn8uO9V54HsboQ3CFW4dXj+66How+pH58dRihLDUZJRJDZXTkA58uFmH6VsafaSasFsbywuLe8h3NAZIiF7kqeBwe/5jHIMOy1FZvQyNifKXBIAJ4ONvpk49fpU0rDay/KPNZWLZJA4HOeT3NLdQXdnI0c0TxzRj7rZ+Udfywf1qu4ReH5UkYwCBz/AJ/MVRJchjlYiKORW3cgDqc8cZAz1P61bsgJLlHe4lkkyCA3OOvHP1zVC18lZlZ5pIkUgNlQ4JJ9RjHH1/WtmDT7KUK9nPLCo+ZhIN2e/B4/rWkVfQT0MDxDIG1md9irJ5cW7g5BMa5OcYHP8x71kv5bLlQFRuDuHA/Lvz+tbHioq2pQvjJeD5sHHId1Ht0UVgbwBh8MvTIIyMe3XvUU17qNHuBjZc/dAzknnj8v8/rV/T0FzPDBIgZGJPfdgcnGKqg8bTl4ycgvyDWxDBa2Fs0T72nfDOAQpiBIIXJHrTk7aLcEZN5cvJc3BlilD78AFv8AVnptOR6ADt92ohM07kMwfBIPU59fw6+nWtaRbI3Bka0TzCSSBK2AQfYj9PX8KrefCkrGKwt02OWGEL8Y5BDE5/pnjFUvQNClbxTOGVFJeM5+XGBz3boPr0qd7CGMedJLmRiT5MXbgd/xPr0PNOuZZrmCOT5mVCAVXOFB6EDHHXH40ggxHk5OBkgnJx0/z06UNsq/YrPMY90cSrGjD7pGd31PX9aVJIAnmTlolDFSfQkf5/Wrk1nvSJ1I5HTIyPw7d6yNQR2ljgJyiLuzjqc4J9+lTGKlKyNqS53Zl0PDJ8kdxG5OMLuGTUn2eSSMjKDd93LAVhvaFIxIpJY8qAcH61v7ikUDOf3mwFuMEEjmlVhyWs9zapTUURIoRSqYZh3xx+H/ANen5eRwXJdmP3yaXY8zeduUKxxuZsDPGcknjr1PHNbmnaOUaK7llg24yMSAgDqeR1P/AOrjtMYuTsjFK7NDTLYWkJG5GmdcOCwG0E46Hn0P+TWiozh1j3EnlezYUZbcecd+Bx9KhkuC8zySbh833R1fHGCfXjPXA7daW3cxj55WdIwJCBn5snn2H3f0/GvQhBQjZG6VkR3z4spwGcvsbAB9uc/qfwNcJ5iLwS4ct/CcdOnau7nLYLtywA27c8N156Y+vt2rgrlDHK6vgurlT9c0nHmVh1I8ysS4jktjCXYD7y5A4PPXjnv/AJFV5LOeFchd8Zz88eSB/n3pgkKr8pIbrxnpVuGcMy7eSeCBxk/5xXI7xPPaaM5Zmzg8H2GKli+0BdxARSCAzfrg/wCFWnnf7UswI81DncVDbiPrnP8AKoyGliky2W5OevbNO5V0CLGisFO7APzNwfqB+XqetWI5ybfILAEHDD7vQZA+maoLlQC3045xUy7SWAJU+jHv3qWS/M14rySeKISTOyhDgE5IPQYz7gf56ubUXkkBSRhIw24zgcY6fXmqFqxMi4VmIPTaD3HbpSQSF3Z3Klz9B+R6DtUNInY2ftJe22vxIjj5m6jgjPT6c1NFK+2OOctOqnJXO/GPY+2ayBveIZ+bkdeQOuKuxMWIRFWRh8zZ4x+tSkJs6SO9gvI0tr+Pz0TAG75ZIxnorc4+nI/GszVdIktInvrQ+baw8kqfmTPZ++PcEg0ttI6osZlfDDKhehPv+n51sQzvER5Uwwp3IV+XafbpVKH8pXP3OBS5MJk3sdjArn69e1dHoNwCfJdQquCY2Qn5u3GT+HSn6rotjfKSsgspiM+Zs/csc8bgP9X25HHsKxIBf+Hp0ju4XjRiGBI3Kw7EHkEe4q4SVwcLrQ1fE33rPhShWSPcw5BGD27fPnpXJ7jJIIsFjuwgbrk11muJ9pjtZ2ysbO7rkcNlE7/UY+v0rCtrcW5F9dRkZ5hhYZ39wx9F7+9KM0k/VlpElkVsFS8mCtMwzbxMRtUZ+99PSoklb7U80md5GWLc7yep5696ZOGvZ3nZtznruOOcdvTpwKs2sTsuyUSRhhgBRwy8nGTyeQPy9hTiur3JkSISxWKNwMkBCUxj+meetJdxDyknAZifl3ZHb/LVft7WHzRFKCEDbiSd245GSE6n5c8Zyas3cUMDkwoyKX+aJhkIM5AGen4k1oibGdaQRb2adJDGcIV5GQSOARj1X1xn2FRrZ7JF2yOwHYDn8v8APaugsDvkSBzG0u4iN+Dwc+nHXpx3OOwLruyjugjKQHwflQ5BIwPfsB+VEo3QzhrnULqKcrBM6Lv2oitjn39e/WtYGC6hWKdVLA5yMgqcYJGCPWrOoaJ5di96lum6JNxfnJHuenfHbp+eDb/blvIkeJSS210BIZeeeM+9RKMpWcFax3p8yvHodI2gRW9us+6N4wfki5JPcZz9Sce3pWDfeb5jlgc+jDnBrolv/P0tkBIZF+b0OO/0qpJAk/ARSMDcScAdzyeKuUuazZyyqSb1Oa3MZ9v3gAAABnFbWnXM9jMxR9ueOAGBx2x0PNV5tMjhkJjnzGw44Jwcc5qybT9wFjjbfySGbJP4Y/x6j8Rq60E5I6zTPK1GzkMcZDwjLAAkMuBkjPfg8ehOOmKahFxAzu2ZQ7A7eR0wSFwMZOf8KzNFjljt2l2/I68E42g+meg//XWkETe43fMO+MDGcDr+PP8A9c10Uubl1Oqm246lfUtQNhHI+cyH5ArJ36nqen04/HiuKnd555JW5Lc8KAPyHStzxCN1zEAijbEB8ucNyTnn/PFYRBVsdR2A61okaNkSqSW2AqV5Dg42Hsc03cw8xjh253qGySfXpj+ff8IiVyFz8o7AdaYcqR/PpWM431OaWrJElaQFTjpxmpkkMQDYGeuOoNVTg5I4XPIHanFsxk5NZygZuJYRQT8kmO3r/wDqqcRMXZt2R13E4x7keuPSqCSFSCOMH0rSQGe1cggdiayatuS7obFMyS53cA4BHOPpVqV0dVfYzzcmRg2Qw45IxnPXJz3HAxzQtpsAhySwGFzyBVydv9W5PLEk8/Spa1Ie5ctG25YNwOcZ/T+VNut0UkVxCx2N8pwe+f8AP61EheIrKjhw54XOTk/5/SrN5GLqCRF/hAaPAyQO3T8qEhLc1LN0uNiuxYngFCMjPvz+tbMURhCCSFZNwBLbiPp+PrXIWbyNAIowxlGCuOpPtXWaUt1PG0UkTqAPvTHGw4568/596fNFbi5WXo4lchj8vIbOATgjv+VX4tGS6tEiliie1Y4bf9zOD84BIPfqPm57UQSWdv5K8EsAolcbsnHQDp1Hfpke9WZp5Gug5ffuBXg9eeG5HTrxSa50aL3TH1bTraF47Ys80Q/eKqkN9z19eXH1/nylzZrdXe8XsbncdxmVgccei8fSl8ba/Imq2MFqwWeyUu8nIbc2MKeOQFC+3JHrVBtUg1hWdVWC4ZRvQk4J9ienr6H61n7FrW5tNWgnYlGl3EbvsEUq5YfLIpzyRnGQc1pNpF3bosZtxIGORmMtjA6egz6g8etY0UbIy53hgTuz6V1+mxSXCmSzlBuLcFljfLK6HqvT9fXtya0jGRhozGks7q3uYZVgkwpBVlXGAD/PHbFa+oQNqNhbCIEuoGVIG5R8xxjsOcY9frTPtr3DF0KwspwApAXJxkfz5z+VU7nzRcld0gYtuJB2/lzx3Fae8g0IEs7m1KPE4EgUnAf8Mdff61p4uLgxzCzSNgvzxbwCwznOCcn9arf2jLHIZmkzv4wfXPf24p88NtcYWXcrtjbLGMbDgc+/p7/gMKz3QaGytyrWj2aOscUkYVthyy5GDg4GCeexxXKXlvZ2+qlmSaSQcM24BFP3S2DnJ9eevSrEcM1tKiyguv8AA6n74/3vxq+YY5mL481X++pfBOff0H4dK2pNNtSdjalJaplHECRjyrdIyE2sXJYE56c8Vm3F1KX8vcWAACLu4AHYen+fw6CbT0h2xxbh5aqAwA7D24FYV9YuVwvLE56VivMwk9dCvDIQzxurHK5KEcr7n07Vfjga8OxVClOWY8YXjP17E+3tWV5/lSRvOhYR8krw2M9Pfp39anS7lA3rhlY7kIJyAcnp7Y6/rWqFY6YwqunBY2cKp2PwQB0JHbrjnGc8dBUALBdyqSY1w/GPlz34557f7Jx7AuIlsUKvGzzgM21cDuGBHOfXoOnsKsREvGkuEiVlx/XggcEZ9uvTiumO2h6MWmlYwvEJZrlWAAQqUOOAcc/1H+enOTRnOfXg12OqwG5tCyLllbIXIyOORx7DP/165howoOASR2P9Ke6KZitgHrxz1FIfvcY2k4q7dWo+8nXPTFU1BK4B496mxzyjyhHhcqdzFiABjrT0gDKwEgGCevtTMFsn+FRkjOPp/OgAHnn8qykmQ2TrabgczRg8EZJ46+1X7f8AcRqsbxA5yxyckdMdKoI/yEEDI71MrgqRt55GPw4rmld7kOTJTYAElLuDaTld2R/IGrkVibsGI3toGB3jLMP/AGXpis4uBgbicZ5Hb86ltxsj8t9uZBkMF5UfX8qTTtuHqbK2dqjbZZt3PzIg4J+p56+1SC6t4ZdkNsrNHlQ0hLk9hx0/SsuGR43VZGKke+eP84pZisrh14bHzfX/APVis+XuzNs2n1SXGA+yNgchBhc+uBxTftBsiWZzmbAO1+CBzxg9QcDNZJZypZcMMckkcf41dQW92ptpnIeEfu3HPzk85HcdB+HvQoq+gK/U623l3wtKGE0BBOM8qT7dxzVbW9cXRdLMkTlp5spbhvmMZHU89hn8SRx1NY9lNLBiHzNxckIEyP8APUVga/dG/nN4ysELtFFnA+RB1xjuSTz9O1ax952NqMOZ6mPNJJNI8kju7vksznJJPUknvTFJTDKxBHcdqcFPOccDNMJw59COR6102O83NL1eMSiG6zgjCyDjFd7psQgRPKZSZFIRxwSGHb8K8lj6nPy8dfw6fyrsdA1E3GmG3Ygy2x3gE4yue30yfzrPl5dUcVamo+8jsdS05jaLdxk/xeYAMZ45P5Hr756VhzEPErgAsfvMecnPOSenYV0Gm6ihRHaQEDAVXbOPTHvWfrFjGCZbPHlsRuHQKx9vf/OKGrLQ527mWkxIBy3lg8n/AOt6Z/Pj8ZY5VVdgOAD03cVWUKVMfTpjJ4J/zxT47iNF2FVcnpuJz+IrNOzEXbS7VfMgnjDRN93JPYYP/wCvsf0e9s5Vpbd92ORE3X3wf89KxDKFlyeDvz34/wA8VchuzGBjPTjk/pVuzC5bt74vmNuCowc9qtSw+dGwyCAOc9f881Ulninj82SPLKQN6DDHoOfXtVq3Uvt2So6nByflx+HTtVRXQlmJqGjySQSmNSQFyrDP48DnoayNPCh0SViAx24xyR7V3UU481kYlDnOwjGB9ao3lhHZ3YuVjRhJwoAx5bY5Ppz/AI1fKmbUkpS5WQiRktYomVtifMiD5iu4jJHpwo49fTtLDIRAUyPLGA3HbnBBPuR9SaWSUTgovLhF+cKQD2P4+vX68VGmVllUqmcfKAqkdByAR6A+mfrWyVtjvSsrE5UBssrY6goTx6/5NZuraT5oeaCP5sksoHX8Ouea1CW3Y5CjoEOAOOvvQzyidGJx3LcnH+Sf1pXKOIdcIRt4/lWfNGAeAOT3OP8AP/167a/sUulZREUkbkN1OMD06+nT+uOXvbN4pCkowy8Hj/Oab1IlG6sZPykjqc1K6qF6H64FI0TbsDHr1xinLtJIHJ/Sla+hytNbjFdRnzNx+hAx+FODZBxzgdjnioz8knbj1qa2jw28ybQASvuf89/8jnkrCZNC2UDSIu3jG4dcf0qMuRKVk3HPII7n1pBK2/LHLentj+VLJhgpOB26VlYknQ7pAxO0DrgdvzqdiSS0eZMDJA6j6Dv/AEqqASoK849D1FPgBaQEMyhTliOwqGKxetA0jeYGUE7hGW/v4yPpziqlsXSf96pB+783Yj+VTrIZJUkQ52dFPpnr9aS5hHmrMiqC5O5T1z7fmPypIWmxbup0WymmbYxCFAc9S3HHv1P4VHrVn5GkWq8h4DtKLyORlj9dwxnv+HKrE0j2kR3Bcm4fB4OOE49cg8ehrVvoAmkG3BjG6M/KHU5Iwc+33QPWtaSsrndQhaBxLk8HqPeoyvHI96m2EgsB7UpAxx1AA57muk2IFUAjI471asLlrG8SVWHA5561HsGwEsD64pcADPGaTV9CGk1Znb2N9FHKJY1AWXJAxx9P51uHUF8llK7kVDlcggjHOQfb61wmj3qw/upkRkPIz/D9K6FjCLCV4HfIHIB4xnn9M1gm1dM8ycXF2GX+mmFDf2nmPbfe8tuXj9c46j/PaqUdys6sNrAE5XBxg/1rb0+6CIPLkIyOjf4d6r3dlbXIf7OqQXBGSp4V/b0BNFuqJMrzcqylN2OmeSPy/P0qYRO5/djI64Y8mqWHRyj5V1JyjcYOKlilwQUJJJzz60gLs0o+wSbQcjBz1PBFFpqAyNz9eclu9NQSyxvJArebxjHGc8Yx61QFzKJWRolDKcEeWAQabYJXR2dpdrIvzr88fyjdz+NO1Aq2nySNhWi+ZSSRg5wPr1/WufstTNruEyu7Y4wMKgyAQT+I4qyJ57+O2kYKkbk7d3Cg+p9h9eMVuk2jelRlzXZPl4/NljXcAQPK2lgQQByCPc/hnFJAipGtyyuME5DfMF+h45B/LFMfZGiIykKudgVskdx25z/hyOKmiSD5eZQoYdCQSp5I/oMfXvWx2lkzykZYhScAZI/Dv7fl+FV2BUhA+1D935s/5/T6eshaIscHcoznnOP8/wBKZLEsrkJyDngt/n2/ycVJY3AIcZw+3ICnhvy7fT6Vla1bxvaLcoMuCFYqOMHofbv+ftWzvdgJMgNjKnsAMcc026gjmjkgcB0bsO386AOCmG+MkfpVBlww2g5PpzmtS4heGSRGBDLkVnOpiO3BBPU1LOeqnuNcD+L5jjkds/1pclyGOOBjB9hQAxBXa35Um7YjA/eOMc9Pf/PrUPfUxHAkjkZYdxUgwFKM33vTtVfBTGep5607fnkH5h+tZuImiZQ8bLzlScDFWTKAdpCkkfN3zUKyMoJ53t1HoKZOvHmKTg9RWTV2KxZg3g7owrqfVhkVaYF7uLbxvUEgfWsuJ9sgUck8DFbWj28s0/nOAFVSBnr+Gfc55qWnew1TbZu2cC26yhyv+kKMhPlGVwFyPXHPTqT7USLBOU6hgoBZySrZ/wBnt1/yQanGGRMZJyAq8Yx3H8j+FGwSZBQl2UY4wVGR+ua6krKx6KVlY4TymjkZCOVJWmAEHgnI5DVoX8SpezhScB2I6Zxniqs0bkdRxwcc/wCetbCKxUkHIxnjFBUBcEdD901YAbaMnnJ6npUZjO7rx6ilYBFJQhufy/z/AJFdNpc0c9uYTI2SCpUep9K5sLymTtB6nrVu3ne1cYO3nBHpWNSOlzmrw5lddDStpgjrsdwAe5yKvmc+eQ24c4Ge1Up4Emm82BykjjcV7Z7/AEps7PC6NN8pkHUHO7BrG9jgtcv3TxTyrHcqznbhZFOGX6GqksCWUIlD+ahbAbbjHpkfn+VNLEyF/wCEnIzzx6GrMbBrZywDJjBU9CD0p3uwI7RzM7EE4IIzUd2rPeHgbmCEZHGdqkk/XJJOO5qS0j+ySllbMMnT1H+z9etR3Ja48xi4BKBlVhwRwB/Q/h6VvSjqdNBe82Mjha5Dou4fPtIQ52jPI/r74rZQAWZgdVWNflXDAAkcdSBmobCHyoDckNGTgn1Az0xx9fTBH46JEdxE+SeCfkJxnnk4/XGT1A71uztIA58vLbdqvvBBxkg9sjPX/wDV6SM0cY3dVA+8Sd3IHGD25/TPcUnlJIigJ8oXIBYgLyePy59OKFCyRDa20hiqDuTjOD14/wAM0AaI6KCMggfw9TwOR7Y/XmovMKx/Oy8/3jgDvTjvbdsAYcjduIz74pHWTbsLhgvbIUHv+PfrzxUjEBWQg5G8AbTkjGCD/PvTCVDjEYAIweBt65/LFMGQ2/cxJAU9u38/epWDOF4fByTux0PH5e9AGBrUCG7SXaQGTBIAwcDr+WPyNY0kQdNu0k98dh/nNdlfwLc2sikE4BYbV6t1/H0/xrlPLICgk/MBkEdCaa2BlB7NJDgZVhnJHfrTDpqZ3bn29skD/PStMJlGGc4OTnuKVogPlDjDfl9f50cqI5V2MW4T5iQioBwFXoPpk+9RLsC7yg3ZwDn8+Ku6jDgeYueB83OaoAlmjVFY4HQDketYSVtDBxaY9m3HduwwGTnvVi3bODtBHcnp/wDXp0NgysGn2sMbgg6H61c8sZ+6FT+EEZ/z3/zzSVLm3KjSvuRPHGSghQbhxuU/MTnr+uPwrqNN0/7BbbX2vJJy7MwYD06H2P51j6TZmS8LsQEjAOOuSOcenbPNdKdpxvXlG78Hr+pq+SK2OmMUhD93aVHbaVXAH49f85pEV8788sDg49OOc96bLbR7f3yBtwViqjAyCCCPXpz9KRGInZH5G75SRwvH+fyoKMDVowt8x+U5VWyvTpj+lZxT5MM2MN2H61sawSZk2ryRjnvjv78k1lKuf+WmMsMGtESyuqsy5CnaepyBnr/jTXRVyQCRnGelWQwAChQeAeOlMKAA9Dg80xEaRgbm7A8DPJ/H86FBdGBPy/xcd/8AP86m2HcSAQG6D+lKwZfMAPygDkE49+O1DVwFieSKXPmCRcAcDp+dSStLMyq27d0CkZGc8D9aiKGJzHuYAfKQV5H+etTou6Egnn7ygD6/0rONKKM1CK2QyKV4pOu08DG7qO/4VZ+3sFYeSAAMk/8A1se1RbAUaTBzheB0p0UZZVOA2Bs56DGf8Ce9X7KInSh2J/Mdo9hDbXTcTnoPUfX1/wD11fsYEEy3EiHy1KlQcjcTj/HP41FbWBV1MqvGqrkIeM4/l/n1rVhACsPNKuV6Ajk46HHbGM/TtTSS0RUYpbD5IfIhLKcAt1yflHXB47/WqzkGVznMm88g+555/Dipcv5iujjYzjuBkE/59MUkwBikI4UYKrjr354/XjrQUTIwc7HyATguOD3yfQ85/PvURMZbGxgC2Msc+oH41E28jcSCGGDj8OPQdKf88gUAncMkAjtx+fT9KAL2WZNzM7qPm+ccDjpkemR+VI8qRqQOcjDAEnn3z1GaUGQgKBkDoF+uB/L86R8tGQYuQpODx/T2/l6UDGpGyShDHucjkAcZ/DrzQGIwNi5znDLjJ/znr6UABX3kbQPvdz09u3NS+WPOZVPJPJ2nHPGPzPvSAZGdynJGQeGGR27Vzt7AkNw2z/VnkEjPGBxn1/z3roPlH3sKCc8djnj+n5VFcQwXQdGRj3D8/L2/z9KadgOaJCYBUDHBBNKWRlaQkDC8EnHrxmr1/p32ceYMSJjr0P41SjUHJA2L3G3jtx/n0qkIh2OZCjJhd20g479uPpTFhChlA2EEZJAHHqasBC7EpxgqCo79ef8APqKVlJVQuWY/KQeo9P60WW4ELRjapZAc9Rz1HY/pQ4Ty35LNwFB4zUxAwpA9s4zmnRAzFYUAyerc5HIz+WCfzoA09KiMVohZfmc7hjjPT8KuxAoijCAYJznp8v8AL/GpEj8yIIkW4LwDxjrznHt/nmnSriTB6kjLcE4/yPasmWQSRshLoo+ZBtGcHPscfr9aVlZY+oXIAIGRyT2/z/Kl35ZVATJyQPUflUJBfDkKFUYLY5/Lr2/lSAqaxGGjE2w7gQB8v97kE5/z0rATMkuXQktkcc5OP51096qzWkkRRA4HBPH3R/8AW/8A1VzKqQAgdiGOTkdDWiEyMkLtLHn2FCMSGwC3JyG4x7CpVjHmAEnJHUcgenvTVQjKEkZXI5xnNMQBMgYIAPT1zj/69BjB+Y5+7nr1oVAvGRtzknr2/wDr0/JJAJ+8TyM0wFEfDKV+YcMO47Gl8sqIySMLksPbHH86cieYgY4OCwGR3x+VSAq8bJg5PK4/Hqe+aBCRsv2eRRjjgNnr/nn9KvWdrD5SM6jzVVd3fnJyTz71UjVSJBhTg7ip5H/1/wBRzWtZRGC2OQuJGy2eo46j1NDBFpWZ1wFXIAyAMY7fjz/KnpL5YWQRuGXlBweuD+QHr0qEKm+LaQ5GASB64z15Pb8/epXTHzEqOMbRyM+o/IfrUjGyPklyBtClsnnv/n/JxTJm6qQS+whT9ew/z3qRtqp0lGOhC8cYyc+opvzGAPycDHB7Y/l/jQIS2YuHwoyOQVGP89R+VC3OSylmPylQCTkDv357cU9sKw3sCy547/X3/H+VI8YOGIBJwdy4HHpQB//Z",
  "imageHeight": 256,
  "imageWidth": 256
}
