# Supplementary material for: Deep-broad learning network model for precision identification and diagnosis of grape leaf diseases
Source: Front Plant Sci. 2025 Sep 10;16:1611301. doi: 10.3389/fpls.2025.1611301 (PMC12461735; doi:10.3389/fpls.2025.1611301)
Supplement: Supplementary file 1 [file DataSheet1.zip › B_r00027.json]

{
  "version": "5.4.1",
  "flags": {},
  "shapes": [
    {
      "label": "leaf",
      "points": [
        [
          137.01639344262296,
          200.78688524590163
        ],
        [
          141.27868852459017,
          205.21311475409837
        ],
        [
          146.19672131147541,
          206.85245901639345
        ],
        [
          153.40983606557378,
          208.1639344262295
        ],
        [
          158.98360655737704,
          209.9672131147541
        ],
        [
          165.37704918032787,
          212.4262295081967
        ],
        [
          171.44262295081967,
          215.70491803278688
        ],
        [
          177.8360655737705,
          221.77049180327867
        ],
        [
          187.50819672131146,
          228.98360655737704
        ],
        [
          196.0327868852459,
          234.0655737704918
        ],
        [
          204.55737704918033,
          238.327868852459
        ],
        [
          207.50819672131146,
          239.14754098360655
        ],
        [
          209.63934426229508,
          235.70491803278688
        ],
        [
          212.0983606557377,
          231.44262295081967
        ],
        [
          220.29508196721312,
          230.95081967213113
        ],
        [
          227.672131147541,
          231.9344262295082
        ],
        [
          231.11475409836066,
          228.98360655737704
        ],
        [
          233.40983606557376,
          226.19672131147541
        ],
        [
          232.2622950819672,
          222.91803278688525
        ],
        [
          228.65573770491804,
          217.34426229508196
        ],
        [
          228.327868852459,
          214.0655737704918
        ],
        [
          233.40983606557376,
          212.91803278688525
        ],
        [
          237.8360655737705,
          208.81967213114754
        ],
        [
          242.59016393442622,
          206.0327868852459
        ],
        [
          240.29508196721312,
          202.0983606557377
        ],
        [
          239.14754098360655,
          198.327868852459
        ],
        [
          238.81967213114754,
          193.5737704918033
        ],
        [
          241.9344262295082,
          188.81967213114754
        ],
        [
          245.54098360655738,
          183.08196721311475
        ],
        [
          246.36065573770492,
          177.8360655737705
        ],
        [
          244.2295081967213,
          174.39344262295083
        ],
        [
          237.50819672131146,
          173.24590163934425
        ],
        [
          232.4262295081967,
          170.45901639344262
        ],
        [
          235.04918032786884,
          164.39344262295083
        ],
        [
          235.37704918032787,
          158.49180327868854
        ],
        [
          233.9016393442623,
          153.40983606557378
        ],
        [
          230.29508196721312,
          150.29508196721312
        ],
        [
          232.0983606557377,
          144.55737704918033
        ],
        [
          235.21311475409837,
          137.18032786885246
        ],
        [
          233.9016393442623,
          131.27868852459017
        ],
        [
          229.80327868852459,
          131.6065573770492
        ],
        [
          225.04918032786884,
          131.44262295081967
        ],
        [
          223.7377049180328,
          128.49180327868854
        ],
        [
          224.39344262295083,
          121.11475409836066
        ],
        [
          228.327868852459,
          114.39344262295083
        ],
        [
          231.60655737704917,
          109.8032786885246
        ],
        [
          230.45901639344262,
          104.39344262295083
        ],
        [
          226.19672131147541,
          102.75409836065575
        ],
        [
          221.44262295081967,
          103.57377049180329
        ],
        [
          221.27868852459017,
          86.03278688524591
        ],
        [
          221.77049180327867,
          78.32786885245903
        ],
        [
          224.72131147540983,
          71.27868852459018
        ],
        [
          223.24590163934425,
          67.01639344262297
        ],
        [
          216.68852459016392,
          70.13114754098362
        ],
        [
          208.0,
          73.40983606557378
        ],
        [
          203.24590163934425,
          74.88524590163935
        ],
        [
          197.672131147541,
          71.7704918032787
        ],
        [
          192.4262295081967,
          71.9344262295082
        ],
        [
          187.34426229508196,
          73.9016393442623
        ],
        [
          184.88524590163934,
          69.96721311475412
        ],
        [
          181.9344262295082,
          65.04918032786887
        ],
        [
          179.63934426229508,
          61.11475409836066
        ],
        [
          179.14754098360655,
          55.8688524590164
        ],
        [
          176.36065573770492,
          52.590163934426236
        ],
        [
          171.27868852459017,
          53.73770491803279
        ],
        [
          166.36065573770492,
          55.37704918032787
        ],
        [
          162.75409836065575,
          50.29508196721312
        ],
        [
          159.31147540983608,
          45.04918032786886
        ],
        [
          157.01639344262296,
          38.16393442622952
        ],
        [
          153.08196721311475,
          33.7377049180328
        ],
        [
          148.1639344262295,
          36.85245901639345
        ],
        [
          144.88524590163934,
          38.00000000000001
        ],
        [
          142.91803278688525,
          32.42622950819673
        ],
        [
          137.672131147541,
          23.573770491803288
        ],
        [
          131.44262295081967,
          19.311475409836074
        ],
        [
          127.672131147541,
          17.18032786885247
        ],
        [
          125.04918032786885,
          9.311475409836076
        ],
        [
          122.42622950819673,
          5.377049180327879
        ],
        [
          120.62295081967214,
          12.754098360655748
        ],
        [
          117.34426229508198,
          19.8032786885246
        ],
        [
          113.24590163934427,
          25.540983606557386
        ],
        [
          108.81967213114756,
          32.262295081967224
        ],
        [
          105.54098360655739,
          33.57377049180329
        ],
        [
          99.47540983606558,
          32.42622950819673
        ],
        [
          96.19672131147541,
          32.262295081967224
        ],
        [
          98.32786885245902,
          41.770491803278695
        ],
        [
          98.65573770491804,
          50.13114754098361
        ],
        [
          93.73770491803279,
          60.622950819672134
        ],
        [
          88.00000000000001,
          59.80327868852459
        ],
        [
          81.7704918032787,
          58.32786885245902
        ],
        [
          78.65573770491804,
          58.32786885245902
        ],
        [
          78.00000000000001,
          75.04918032786887
        ],
        [
          76.85245901639345,
          76.68852459016395
        ],
        [
          72.91803278688526,
          75.37704918032789
        ],
        [
          69.96721311475412,
          72.26229508196722
        ],
        [
          70.29508196721312,
          80.13114754098362
        ],
        [
          71.11475409836066,
          86.68852459016395
        ],
        [
          67.8360655737705,
          87.01639344262296
        ],
        [
          58.81967213114755,
          83.7377049180328
        ],
        [
          52.754098360655746,
          81.27868852459018
        ],
        [
          47.344262295081975,
          79.47540983606558
        ],
        [
          43.7377049180328,
          79.14754098360658
        ],
        [
          39.8032786885246,
          79.6393442622951
        ],
        [
          43.24590163934427,
          85.04918032786887
        ],
        [
          46.852459016393446,
          90.45901639344264
        ],
        [
          43.9016393442623,
          95.04918032786887
        ],
        [
          41.11475409836066,
          98.65573770491804
        ],
        [
          41.606557377049185,
          100.45901639344264
        ],
        [
          33.7377049180328,
          102.09836065573771
        ],
        [
          29.475409836065584,
          106.19672131147541
        ],
        [
          33.9016393442623,
          123.73770491803279
        ],
        [
          36.85245901639345,
          127.01639344262296
        ],
        [
          30.131147540983616,
          127.01639344262296
        ],
        [
          22.918032786885256,
          128.1639344262295
        ],
        [
          17.01639344262296,
          131.27868852459017
        ],
        [
          21.60655737704919,
          137.5081967213115
        ],
        [
          25.04918032786886,
          147.01639344262296
        ],
        [
          25.704918032786892,
          150.78688524590166
        ],
        [
          28.98360655737706,
          156.0327868852459
        ],
        [
          23.409836065573778,
          157.5081967213115
        ],
        [
          20.786885245901647,
          159.14754098360658
        ],
        [
          24.885245901639355,
          168.81967213114754
        ],
        [
          26.032786885245912,
          174.22950819672133
        ],
        [
          19.147540983606568,
          178.0
        ],
        [
          14.229508196721321,
          181.27868852459017
        ],
        [
          11.114754098360665,
          184.88524590163934
        ],
        [
          17.344262295081975,
          190.95081967213116
        ],
        [
          23.737704918032797,
          197.8360655737705
        ],
        [
          26.688524590163944,
          202.4262295081967
        ],
        [
          30.786885245901647,
          204.88524590163934
        ],
        [
          31.278688524590173,
          206.19672131147541
        ],
        [
          28.491803278688533,
          216.85245901639345
        ],
        [
          25.04918032786886,
          220.95081967213116
        ],
        [
          23.737704918032797,
          222.75409836065575
        ],
        [
          29.475409836065584,
          226.19672131147541
        ],
        [
          34.06557377049181,
          226.52459016393442
        ],
        [
          38.32786885245903,
          230.1311475409836
        ],
        [
          43.9016393442623,
          231.9344262295082
        ],
        [
          45.54098360655738,
          231.9344262295082
        ],
        [
          44.88524590163935,
          238.65573770491804
        ],
        [
          44.88524590163935,
          241.11475409836066
        ],
        [
          57.180327868852466,
          241.9344262295082
        ],
        [
          72.59016393442624,
          241.77049180327867
        ],
        [
          89.9672131147541,
          230.78688524590163
        ],
        [
          97.8360655737705,
          222.91803278688525
        ],
        [
          118.49180327868854,
          209.47540983606558
        ],
        [
          131.9344262295082,
          203.08196721311475
        ]
      ],
      "group_id": null,
      "description": "",
      "shape_type": "polygon",
      "flags": {},
      "mask": null
    },
    {
      "label": "Black_rot",
      "points": [
        [
          114.0221402214022,
          57.56457564575645
        ],
        [
          116.8511685116851,
          56.580565805658054
        ],
        [
          120.04920049200491,
          58.30258302583025
        ],
        [
          122.63222632226321,
          61.13161131611316
        ],
        [
          123.00123001230011,
          64.94464944649445
        ],
        [
          121.64821648216481,
          68.88068880688806
        ],
        [
          118.08118081180811,
          70.97170971709717
        ],
        [
          111.3161131611316,
          68.88068880688806
        ],
        [
          110.4551045510455,
          65.19065190651907
        ],
        [
          109.34809348093479,
          62.73062730627306
        ],
        [
          114.6371463714637,
          56.45756457564575
        ]
      ],
      "group_id": null,
      "description": "",
      "shape_type": "polygon",
      "flags": {},
      "mask": null
    },
    {
      "label": "Black_rot",
      "points": [
        [
          86.10086100861008,
          87.82287822878227
        ],
        [
          90.28290282902829,
          87.82287822878227
        ],
        [
          92.61992619926198,
          88.92988929889297
        ],
        [
          96.06396063960639,
          93.35793357933578
        ],
        [
          97.53997539975398,
          97.41697416974169
        ],
        [
          95.94095940959409,
          102.3370233702337
        ],
        [
          93.48093480934808,
          103.81303813038129
        ],
        [
          90.52890528905289,
          104.3050430504305
        ],
        [
          86.22386223862237,
          101.96801968019679
        ],
        [
          85.11685116851167,
          100.61500615006149
        ],
        [
          84.74784747847478,
          98.2779827798278
        ],
        [
          84.62484624846248,
          94.58794587945879
        ],
        [
          84.62484624846248,
          91.38991389913899
        ],
        [
          84.74784747847478,
          87.82287822878227
        ]
      ],
      "group_id": null,
      "description": "",
      "shape_type": "polygon",
      "flags": {},
      "mask": null
    },
    {
      "label": "Black_rot",
      "points": [
        [
          51.660516605166045,
          137.02337023370234
        ],
        [
          51.414514145141446,
          133.57933579335793
        ],
        [
          52.890528905289045,
          132.7183271832718
        ],
        [
          55.71955719557195,
          132.47232472324723
        ],
        [
          58.42558425584255,
          135.17835178351783
        ],
        [
          58.42558425584255,
          139.11439114391143
        ],
        [
          55.59655596555965,
          140.09840098400983
        ],
        [
          53.013530135301345,
          139.60639606396063
        ]
      ],
      "group_id": null,
      "description": "",
      "shape_type": "polygon",
      "flags": {},
      "mask": null
    },
    {
      "label": "Black_rot",
      "points": [
        [
          117.83517835178351,
          153.62853628536283
        ],
        [
          117.83517835178351,
          156.82656826568265
        ],
        [
          120.4182041820418,
          157.44157441574413
        ],
        [
          122.75522755227551,
          157.56457564575643
        ],
        [
          125.95325953259531,
          156.45756457564573
        ],
        [
          126.19926199261991,
          154.36654366543664
        ],
        [
          126.19926199261991,
          152.15252152521523
        ],
        [
          123.73923739237391,
          149.44649446494464
        ],
        [
          119.3111931119311,
          149.32349323493233
        ],
        [
          116.1131611316113,
          151.16851168511684
        ]
      ],
      "group_id": null,
      "description": "",
      "shape_type": "polygon",
      "flags": {},
      "mask": null
    },
    {
      "label": "Black_rot",
      "points": [
        [
          70.84870848708486,
          190.28290282902827
        ],
        [
          72.81672816728167,
          188.56088560885607
        ],
        [
          76.75276752767527,
          187.82287822878226
        ],
        [
          78.47478474784747,
          187.82287822878226
        ],
        [
          80.31980319803198,
          190.03690036900366
        ],
        [
          80.68880688806887,
          193.60393603936038
        ],
        [
          79.08979089790897,
          196.80196801968017
        ],
        [
          76.99876998769987,
          198.03198031980318
        ],
        [
          74.04674046740466,
          196.92496924969248
        ],
        [
          70.72570725707256,
          195.07995079950797
        ],
        [
          70.60270602706026,
          192.49692496924968
        ]
      ],
      "group_id": null,
      "description": "",
      "shape_type": "polygon",
      "flags": {},
      "mask": null
    },
    {
      "label": "Black_rot",
      "points": [
        [
          160.27060270602703,
          75.52275522755227
        ],
        [
          162.60762607626074,
          77.85977859778598
        ],
        [
          161.99261992619924,
          78.96678966789668
        ],
        [
          159.40959409594095,
          79.45879458794587
        ],
        [
          157.93357933579335,
          78.22878228782287
        ],
        [
          158.91758917589175,
          76.87576875768757
        ]
      ],
      "group_id": null,
      "description": "",
      "shape_type": "polygon",
      "flags": {},
      "mask": null
    },
    {
      "label": "Black_rot",
      "points": [
        [
          175.76875768757685,
          67.65067650676507
        ],
        [
          178.22878228782287,
          68.38868388683886
        ],
        [
          178.35178351783517,
          71.70971709717097
        ],
        [
          175.52275522755227,
          72.07872078720787
        ],
        [
          174.53874538745384,
          70.35670356703567
        ]
      ],
      "group_id": null,
      "description": "",
      "shape_type": "polygon",
      "flags": {},
      "mask": null
    },
    {
      "label": "Black_rot",
      "points": [
        [
          193.97293972939727,
          97.41697416974169
        ],
        [
          196.43296432964328,
          95.81795817958178
        ],
        [
          197.6629766297663,
          95.81795817958178
        ],
        [
          197.6629766297663,
          98.2779827798278
        ],
        [
          194.58794587945877,
          99.8769987699877
        ]
      ],
      "group_id": null,
      "description": "",
      "shape_type": "polygon",
      "flags": {},
      "mask": null
    },
    {
      "label": "Black_rot",
      "points": [
        [
          121.40221402214021,
          102.3370233702337
        ],
        [
          125.46125461254611,
          102.0910209102091
        ],
        [
          123.49323493234931,
          100.12300123001229
        ]
      ],
      "group_id": null,
      "description": "",
      "shape_type": "polygon",
      "flags": {},
      "mask": null
    },
    {
      "label": "Black_rot",
      "points": [
        [
          122.0172201722017,
          116.3591635916359
        ],
        [
          124.35424354243541,
          116.3591635916359
        ],
        [
          125.70725707257071,
          117.9581795817958
        ],
        [
          124.47724477244772,
          119.80319803198032
        ],
        [
          123.1242312423124,
          118.69618696186961
        ]
      ],
      "group_id": null,
      "description": "",
      "shape_type": "polygon",
      "flags": {},
      "mask": null
    },
    {
      "label": "Black_rot",
      "points": [
        [
          158.54858548585483,
          97.78597785977858
        ],
        [
          161.37761377613774,
          97.53997539975398
        ],
        [
          161.37761377613774,
          93.84993849938499
        ],
        [
          158.54858548585483,
          93.72693726937268
        ],
        [
          157.93357933579335,
          94.34194341943419
        ]
      ],
      "group_id": null,
      "description": "",
      "shape_type": "polygon",
      "flags": {},
      "mask": null
    },
    {
      "label": "Black_rot",
      "points": [
        [
          164.57564575645756,
          110.0861008610086
        ],
        [
          167.77367773677736,
          111.070110701107
        ],
        [
          168.88068880688806,
          109.9630996309963
        ],
        [
          166.54366543665435,
          107.8720787207872
        ],
        [
          164.57564575645756,
          108.610086100861
        ]
      ],
      "group_id": null,
      "description": "",
      "shape_type": "polygon",
      "flags": {},
      "mask": null
    }
  ],
  "imagePath": "..\\Grape\\train1\\B_r00027.JPG",
  "imageData": "/9j/4AAQSkZJRgABAQAAAQABAAD/2wBDAAgGBgcGBQgHBwcJCQgKDBQNDAsLDBkSEw8UHRofHh0aHBwgJC4nICIsIxwcKDcpLDAxNDQ0Hyc5PTgyPC4zNDL/2wBDAQgJCQwLDBgNDRgyIRwhMjIyMjIyMjIyMjIyMjIyMjIyMjIyMjIyMjIyMjIyMjIyMjIyMjIyMjIyMjIyMjIyMjL/wAARCAEAAQADASIAAhEBAxEB/8QAHwAAAQUBAQEBAQEAAAAAAAAAAAECAwQFBgcICQoL/8QAtRAAAgEDAwIEAwUFBAQAAAF9AQIDAAQRBRIhMUEGE1FhByJxFDKBkaEII0KxwRVS0fAkM2JyggkKFhcYGRolJicoKSo0NTY3ODk6Q0RFRkdISUpTVFVWV1hZWmNkZWZnaGlqc3R1dnd4eXqDhIWGh4iJipKTlJWWl5iZmqKjpKWmp6ipqrKztLW2t7i5usLDxMXGx8jJytLT1NXW19jZ2uHi4+Tl5ufo6erx8vP09fb3+Pn6/8QAHwEAAwEBAQEBAQEBAQAAAAAAAAECAwQFBgcICQoL/8QAtREAAgECBAQDBAcFBAQAAQJ3AAECAxEEBSExBhJBUQdhcRMiMoEIFEKRobHBCSMzUvAVYnLRChYkNOEl8RcYGRomJygpKjU2Nzg5OkNERUZHSElKU1RVVldYWVpjZGVmZ2hpanN0dXZ3eHl6goOEhYaHiImKkpOUlZaXmJmaoqOkpaanqKmqsrO0tba3uLm6wsPExcbHyMnK0tPU1dbX2Nna4uPk5ebn6Onq8vP09fb3+Pn6/9oADAMBAAIRAxEAPwDonffggnP8RP05/wAaaWXAKlfm6gHpTC5k+YcknIwMHOP50DHz7t2Mcc9qZY4lACygA98d+akLMQArHK8/5NMLeWecE5wGB600D58jCjOQm3pQAqjIyBgjkehpzHflTg88gnOPpTQrNJwvGOMnr6/1pyjcFztbHqeR7/pSACxKA5wR1B4JPNBcx5AVcHnGM9qI22x7h91eQM4703PndmA43A+3XvQBKWWRm2gqBnGT/nNIXDqVAAb24/z/APXpFZdoXBU5yc9v8/1pQECAoGyM4AOBz/n9KYBggH5Vzg5JJOPwpGG3GN3XqT3560BciTIznOMnv9aXazBTn/gLevtQAZGzDZLAg89+3WgnB57jkkd/6Uu4qoDDA7Ad/wA/88VEvIIVXGPmJbA/HHp19qAJA2A2RnJPQdKbvJUJGFbblG5Ixj2/z0pkhaJCSQdvzcHqe+Pf/GoreUTSMAcF/mU+4zWE6qjJR7kt2di1G0ZO1ehHQ565HY/T2qZNoj2cZJPXmoFdd4RRiQnGABgZ/UUxXBbc42hzxtO7cO/GPp+tbFFhQC3QcZGR/n2pvmhcDggDcRt5603yl2FmOcHjGSR0ppLnKsCwIAyTwQPwoAHd2R+ilOTzjHof89amWR0GUxtwOMAcn/P6VAqM3ErqRnknqfY/r+lPRSvAAI54Hbk0AKioWLbSjbcsRx/Omuh+ZAqhScgg8/8A6v8AAUmdhKKpJ554pTGzvgrsI5ygAb6AH3zQA1ZMK7s37sg5yOgPX6c/yqYMGiAMmB0/3ecf5z/Wo2UcklunOTyvr/n/AOtQsfYqDtGcLyCB2H+e9MCRNo3B0G0jJOMjHrn/AD1pQ4Zs7twb64z2pu5VA46DofqOfxpn8RUdB0GM/wA6AHLjzAG2npgDt7/pR5b9FJzkHBA+XI+lJuU/O2d2egzgHGaeZNrbV5YgZ7gen170AB3B2XBJGck557/5+tIHPmBgvG7IwOeB/n2p6jaewJ6g4/l+lARC+TwQM5wG/wA/U0AVyfkYqvygZ5GM+3rTQ+AdzDAHAJwPT8KaZFYAAenHpx1+tNkcZXKkAdxjj2oAlL/dbyzkHpnjnn/P1qMbiGG4fN3B6ge1DOVUKBngtkdMen/66bGMx4VMLuJBA/w79O9ICZmDOGZQh3+mfbp6U8MvBC54zj+9x04qPzVbKFScj5gerH8fpRI4UYAyBzwOf8+1ADmUlixQ4HPXPb6UisvC4OWJ68cfj9cU0HeqtvC454x6YpJP3jZDKcDqO/4f/roAkG6OPcsYxjhcYP0xTkBIZj0HAFREFjgMcZBOGH0xnsP85pInGwYI3Z6kdOv5dKAJF3b9oG1QcHcuc9+9O+eORvkwM4HPHPfrzTI9spPmMpUngcZB9fSkeXLE/MSQenP4Y5oAkYEHIyQBjIJxj+tRmeJJMEpyDhsAEnI49e/v1p29WyzE429CSeORTWb7Mjl8bU+cYHP/ANbPH50m7K4PQsQxKYSWwWK49qw76Z7OZQqY3Zww7Y//AF0o1Mlyz5G49qq3ZFy/JLYOa8udTnlqYt3NyG58+2EqjfLwSgbGR/T/ADxU5dNgIKkgdCMYIyOnr/j71hW7pboSCQSOvpWhFcJJb4KqTkHAHQ9Mn26f5zXVh63MuVlxfRk67s/PhkYnKlsn6/rTVYmQDLYA5BGRnGCP6U4buJCNoUfMxJ4z/Knsf3RbAkUDIX+RH5/rXWWCRDaSBjjAH93PTFEcgkAYKckE4HAP0FKkoabZtXco78DOO3PTtTm+d9gYKoP90DHI9D0/z0oAEy2GcAEgBvQ/n/n86a2dxeNyAAQcjr0Jz70kjr5gCh9zfMSMHj9fX+dKwVWVQvBz3/oP8/1AGAMDsYAgHAKZ/I8dOKdGw6s2dhwNo44PP1A5zQTJ5oDENg/KfoOPTH17cd6eoDxsCQM85J6+/wClABsYSMRvVTycN0GcCo2O4FkPJySR0x0zTiDsGScK+QdvTIz0FOAYZKoSMYYKAAe4xj6frQAxySQWAwxHVR/MdadkyRlTlS2MAn9T+tRhmDjIUJtwflwM9sf/AK+9LuUsQuehCKoC/qB+H0pgOJcLuEaZxgLuAOf8f88ZqUTCRWXaT0x6HgHr+P6VBucgKXALHdgng1IqkxhNoII2iTH6frSArFdq5XJXdnI47VGy7o8bQHHTDdf85qSU+YGUdMBjzkkcHgUxlZU46Dqc8j/P4UAIuAo/hxk7SRkGnGX5lbaQCMkHGR75/CmLEWkBZuCeQD+Xv1oBC5JyxBIyo+8P6ntQA5SHy0eRtA6Dj/8AVSqSCdo3kgjaRyeOn5ClR36kMWyBknjP09aXAID7WJYfd54Gf0/z9KYArYVgxwVJy3C9uefr2qROOuNrHnA5A/nUByoIAyenzckmpcmQGMlRzw/B/wDr/wD6jSAaYRjIbCnkf4jn2pSyhflYbm4DA/Kff+dMbJypAVCQSW/r/nmiM78AHaT7dOO3HTH60APMX7x1XhSucE5wOP5cfrQTkBVYeWHPI/HPH+P+NINnmFQWwOy8Z65/lTHEgY8BTjdyOSP5jvQBVvL97NnVdpYc/MeTWedVe7jeKLZuON57Vm+JpgNTXBKELzx71St9QSJhGgAXrn1NebKb52m9DnqN3ZtyqqxgyEse5XpVWeaOGDekuRx+HNOScOM7z65qCby5I5iI13lTyB+P9KTSsZJiC/L4RH4J6n1qza30ttOrCTGTg5Oc1jC2edchfLQd26n8OtaloqGECMJGoI3FuWwB6+ucVKXVDTZ0E2pRJIUJOVwCo4H44q7E6T2iOASDkY4bBxn8c1zBt0uMsZNki4HHcfSr+i6jErG0l4ZmDA9ia64zldXZcarctTdd/MkQhemArdAPY/l9KayhZWXzCM85BIHv7f8A66jEpYozAjHUH1z+nX/JNI0vl7fnUZ65PI+nPT/Guo6SwSAclSN54Yd/b6/54pGIkRpCqhVJ3HIzj3/Idv6U2SUSIy5GWwCCnY+3Izio/MfeERsdckL1Yd+e9AEqRbGLoQsYOee59R709mDyMIw6rtzgDoD39P68io0CmEBg2e5254Pfk/px3p+fLUhTsLDJfbgEn2P48+tAEvOB8x3E4KnnPBI/l0Poaa+EBw5OD0I6jOOKYHD8KpVu4ORuHUngenoe9KxLBVC8Efwg5yB39O/X2oAjIkGD5ZYnODjGCOoGenb8DQQdhBUHccY/X1p2GQKVbG3gAYGRjv07Z/GlA3gNIWUBRnHc+uD/APWoKEDsm/cUOcnpnb6f59vwpCmH8zaEBOAAQMHsOfw/wpDLIoLPsZPuZ3cZHI5/P0p6QvLEVIKZfnjlRj2+n/6qAIdzMQNuQRgg8ZHHPvSiQ+UFKY4IIzj8cf5/pULNuB3g8nG3+Lr/ADqMZXB+YcknPPpTJJi+CA4cquFXIwevpkCmI8YGXUZDFck9z64pyKF+UPjIOSwx1NRyb/MBKqUOGyM/Lj1HQ9B+dBQ6QxIhbLMOwx79Bxk1KJd+WABAySecdaaUJcIcZ7AjP5+wx6d+1K6LGo4MbNwQT065Hv8A/rpEioAEOCAueOOn+f8ACmq8ZICkfNn5sZOfX3+lB5U/NnuoPUg9v6fnSsQFIUkY/hb/AD1oAiEihtrKw3cEBTwcce/apAu0L8nLcj6/Q/5/KmkYO4kBuACQD+ePct/kUiyosgLnAGeT/Ifz/wD1Um7K7AlDhlGS+1iOHJJ+ufTn/wDVUbuA2exG3OMZwf59KpSavbQN5IRkZWzjHBPtWfqmqxvaTPCSlwwx8wHIPBz/APWrB4mmupKkmYGtXS3GoO6Hcg4GOhx/nP41nAgqCwYnOABxUMgaN0YkkEZBH1q01wkVq0+fuDLDua8lyk3fuLl5nY0oRmHdtKhe9TW6yeYPnxnjng88YrltNvL24uvtRuJNwbIiBOzHpjpiu1t99zBHccRljllI9PSuh05w+LUVWjyJNFeJTKA7LjoffFSvJ5SnaocA5O4de/6f0psSi2lOAzDOMmm3czBi2MY9B296pq9jmva7uNj1BZHcSxgyYznZzVdGWNgy5GOcnOc07zXkgkAVyegzjr9fpVTE21t7JER03fNn6YrTYzuzrdP1Bb+FQWKyJ/rEGf8Avof57/nbOo2k0n726t0AHy7XyM+4A46/578GxkTzPs7updNrLxtYd+KitJA8iq7HanJB6D2o9vNKyOiNR2selMCCHjIYNyAGPQD1Ptjj2pqMrxv+8xkHLKCRnI6fy71l6Xci5VYPNVgvUZPpnPH0/WtESYKhV6NkkfLjOMfrXVSm5wTZ0J3ROxJQ4yw6hCuCPQfkR+dPikVoyzsCWGPmf7xyRg479etV1kfeqksxcZJ5Azz2Hb884PvVgOSMjHIBJHTBPA4+vU/hWwxCfO2qq7Tu5wOOfpn/AA70/wAxgT5u3OeCQRnJHT/PakMp2pKgGCO3BJ45yPw/Solk/hLHB4BABGM+tBRMxwjhAQ+eCMjPHX0/yaR2LZwO+c9OPX27U4qfkyVY44LDH8/881GXIkRvlLZyAOCD6Z79fWgAXf8AMrSDkZyhBx+dSKytEVaTBHIOeD/9f0/Goo5JQMqowDxuHTt6cA01Yo2Usudo6nrnB460ARIPL+RjuZg3IP5evpTipYgbmL4ygUZ5Azgfl/nFMCKfny2egPY9f/r01VbJH3iCeeh/znrQA7CsCvyEDIZyMd+xx79P/r1KDuJI3N1AXO3v2yPYdfT2qvsBUNM4+YDBDfKCO/T8vz+srFw3llh94fKP4ieeMcHHr/SgCWLhpGxIm3lfQfl0/XNR7CVQ425wBzggnGeOvfNIikKwbg/ewG7AcYH5VIILgp1BUgYz6Y/+vSbS3JGuGVt5jZgcfLgtg+o9u/444pkbRksGLDLbS4Uc9O5+v4dKSXKBGDFT1fOOnPAJwf8A9VBVBgGMEfdBzk8j05496YDyf3QUowVsLtYZ49OtMuC/2KUZJGMFgMBvx9j/AFpyxK8imQk7TuGD3HT8iKoz3gmhlRNoI4AOc/nWFWpGKafYlyWxj3CyyYfGWj/i9aozM8ieZtwcHAPSrT3AiLAhvUjNMZ4nZS2xFf8AQ15cUps522jPWBnQsxyB1UjpTo7OB2ZZFAVgQeMVuJZwNGNr89yagmtoY1XAyWOAfvCqcAi3ujmrXTZ7K5xuiaPPBY44967KN7caegicbRwcnjOelZDhLiIxO6JKBlSeKg0u+NrdG3uOCeMk1q5zdk3oaTrOasy1cTGG9lP+1uzj1qpPPvkHIz1qTWCPtSc53J6c8f8A6qqxqsnDMAB94n0rRP3TkktSVt/2UBOGJJIPUjp6/WqwUnne3uKlmu4pMLtSPgKMc8Dpk1Aq+WHfJO35gE5Y/T3rKcrFJczSGrMkS5J+f17ikknF0yqcZbLEooUn/HpUk3kyRo0sbfvAOHUBvzxkVUMitnaFULwu0AnA9+tZqd0auPI7Mu292lisVxCrfMPmVyQSO4OK7hblpI4LldrxuPlA544wOnrXmshUtyML0wvGfyrSOuXcVnDBBPJFDGvyqGOfzrWjUdK99TVTV3Y76WMh1zMcEktzhR9Bj26e9PWPypl+UkMdxHIPXPX8fqRXm8F9dSEsZ2Xd0Z2PNbsXiCeEiGGRRJtXMhTn/PXtXRHE3eqH7Tudm+FQt5YK8j5ckqex6njkVA0iPNsaZCzOMgEEKPcniuRa+1C5mVIZQy45JIBUfT+grZsHV2UMMmMbsEcnr279qr2spO0RKo27I2mZl3ISFfB4xng8Dg9fXtyeO9Nkmf5BxjIxu4yce/px/nFQ+aWRS5CgEZbjGO2R6Z9PSnu27aWVMZ6hj8uTjGP0xxzmuo3Hjgbxsdzxk8Z68/r6VGvyLuD7nOBz74pS3nEFPlLsQrlhg4wMkk/59akVZFiUBAzIBnA+8vXIOfbHb9aAK8gY7SVwVOCMnJJ//UPzpH3yKqcoScHByNvX8eOOO3NIHkVw/lkDBzgdx0wKTzSCrqcB+oDZxx+vOKAAYQKu1eoDYbr3I6f5zUoZAzsx2b8bwoySQecdMDj86jZkEhZQT8uCxQnLf/rof5FC4b3IwM4x1/H6etAE5LqhGRuZgFDHGBjP49e3pVK4kkwA0jDcu5dvH5VOxCuRgliu7hcD7o5/MfoapalcoiruG88EnbjJ9cVz4i3JqZz2CG8uRJsaQFVHJcdasS3b2yq72yFeoKN2x6HpXP3bPPDmNRGV6bvl3fhUTXjC3w7/ADgdCeK8/wBrKOkTJOyuasutW8scwjJjkx91uKp2MsdxdgCUNnkgdyO30rKW4UsZZEUsOmeQT/WrUGoxIQ6QwI/99UAP505z59ZGblfc35NPgvIzJsUFQck1Qm0+NrN0iZARkqy9Mj3rPv8AVgbSNHY7GmXP+114pDusp47i1GUBBePOQQfalRhzK6OuFLmhzDLa/WMqsmST1zWkJBK/KnJ6YXNUr6NLe8E6wqRKNwcVPHfHA818DPatk+5wy912GPaRyEl2z7nPHP61RvYXlHlmPzMfdbnIP1rXFwHlUKoO7/ZqyyRybPLlQbc7jsBzQ1cI6vc55pHFtCLgfvgGXk4yAe5/OqzzRNCYwUkB+8w45FaOpqDCrSFH+bAYJjOR+P8AdrGcICDEuAPQ1KCS1JFtVPIY4PQE9adFDIrkja2BnAOCKjinCqXzgnoAc8/zojnxEzu4VU5JwTSl5gru1hY7qaScrJ+7KjPzrgj0qCVkRskAuxy23vU11OzWmHkIVyNh/vDGf61nSQ3CNjyJcnkZQ8ipiindKxZG3az7Sd3TnOKIpWRCEYEscggcjHT6d6iFrK6KzSQp2KuxyP0qYqIrvDMxUYC47jtVNAOMe44csr5wflzn/wCvQkbgLsX96Qceh/OrqJC8CluA3APGajmkWOEB2Tzefrj6++Kzi7su2hKLprdQiyYwOfc1t6LfyzuWDhXwPm6jAPOc8etck0qEESHOBxgZrd8OMPPmiSLcuzI3/KM/Xtya6Kb99BTXvJnVxtIkgGV3RnJQL/nseh9RVpHwMF4xIOpGc9AMdOmcfjVGKcfLsbDv/qwg4THGCc+gz/KrEatLna7Lv+baw989Cef89K9A6yygaQl3lSNgeTknj3/M/lQMIxkUko3UkZJ644PT8fT3qKJF5Ixv4GVJJH4c8nP8+DSHMcjuSSq8Dn8QMf1oAGXaVIAIPZSeDkjpTVRMnk736/Lxkn19f/reopYwFJQDjuCflIPX/P8AhUUkRdQTIy88kHI+vFMAJ2tg7WwcdOBxnp9PrxUiSFpEEvzNIASAeMen5AjvTd0SqwU8s2MgYOcEj3PFRozxM7BNispLBiCOme3qT0qZNqLaAme8hs13NKqSA5CL83bn/Cuav0ubu5lnt08+JuQ+Qv8AOpbxIXhM0bmMnrn5hVWyu0hkKBiwJwQPWvKqVZT+LY53JvQg8m+8wfLGuOfmYYz+Gajmtp0YPyA33wOAD6/Sr1xdIw3oA0ecEg8qe+eapy3Mb9C2CMFSw5qLK2hk24vUqvcxBPJ2KVHJJFRxmBpE4Yqc9+KjltxHu2qXU8gn09Kfb2U0qq6gRrx9/OSPUU3roietx+oRm9j8tNoZDuTHHPp7U2G6vg32d4XiAwW3HA/X8auxWKxSbjNvHYbcc/rT5iSNmBIoGcMOgP8ALvWkJSgrHRTruKsad/5F5pStasgMCjge3qPeseFkUEf6w9z+faoLaZYLvfGZIz0ZTypHpg1FewyW92fIkCwyfMrA9PY/rQmc83zamuj+dlZCWzyuDk5p8pu0EmbXamcA7lYvn2zmsaOeVR+7cgY556/Wp/7UnVBvIbA49fz70aN6kqSStYluQy2cjTxEYKnbt2nv/jWfHLCTlYtuAQCxzVxpJLqznVnPTOWPfI9KyFtyHJ8z5uCQQR/KqjoD1L0bKSyMqNGOcgYOfrSC1kVi0bqVbj6exFV1BI3ZzyT8o4qxFcAlUjYrjl887u5pOzGrqxN/aK2wFuSUIA3AetVLidSzMrkE8gY496Vo3mbzGjSQlj9444PUjNVGREkJwSucgHtRHshyTtdiBmJLKJCQSoIHH51NIjBNyE+aOpXioHk2S4jBIYZpY7sLySS46VfLcFdbE6OZWjn81tyLtIZjjHc0TxCdGdZiXB+VCvQe5z1/Ckkmk2LJDEpZhlwOwHT8/aoI5/LYq8e18D5MdPwqYwtqaSm3YVLZQ6AzHPUgLwP1rW8NybL+V3VSBGc5/vfjxmqMTJkZk2gc8jNWBNcqn+jP8u7JIOBnsSaesXcUZa6nap5XXcN8Wc+u8Nnj14x+Y5qcSSOd7EHamwL5gO7IzkdR/k+9YOjajK8c8dzJ57NgtJvPydeS3c4J61sJKjt5PzSORjOc45z2x6H+ldsJ8yudkXzK5YLOofMLhmBwpJbA9cde3bgYqRpY3LoFyFONrEn+6AM/56++aUybyHLBixySWPII9R05/pQgZrhmBRjjADHPQcdz27VoMriTA8nfknOOevOR/X6UIsj7WZskY/gIC/4/l/WkOf3okGWLEqxJA/Xt/hT4vNMqqw2jLFs5zyBx68c/nTEM8xSu9/uvlmfB/Ln6U+NhEq7sALgKTkbmPIzyPQfr68SsEYlC+0AfLhOeOev5/wAvYMiWPy8jKkDbgDjr2br68e/qKTA5ybbHcPFIdwBOAD1rKvHUSieEbQeGAHStTW7WdtQZ4iSH5DE8E9xUMNlHAhaZ/MbHKgcf/XrxPZ2k0jnm7MzkuzI+3CqM5bA61NHDBIem7PXc+KhuLZSd1mpIH3kJzj6UQYMZy3zdCDwaqNloYtOWpo7IFjWIKjbenGeaUzhwNgx6seMVTjulRwuEJHG7Oalm811E0eWXo3p9a10Tuibu1iR2KZLSY99vaoBcyKxyMx5+XcOKSBHuXIWFpCpH3D0H48VdubdF4BZV9wGP9KmLb3C1lczJPLD5Hy5zyDnmphH9rg8oBRKOY1J6n0qOa3HBDMQ3OSmB/OoEhNvMHfcpHK89quwkJDE0D5lUtz0PT9KuCWNZGtkjdUZQ+CMq3alu41uIFuYyMN/rFVuh+lQRzusZHITpWV9SotK9y2rpJBLbrEiAxkllAz/9asoiNWXK7mx1JyavLI0kZQ7yuxwAc46HpWWqL1Jbd7Nj9Ktbk9CZLkplSn7s9QOKmS3iijeWMbS4wozyBxk/yqlFEzXCrydxwDVu4Ko2zy22oNiuc/ifx/rVWuNXsR7GJO2ZlB6ZAJ9/Sqs0EkeWMqupJxjrj1NSMu1gFPAH3dvT24p8ZDk7vuHjHTNWiblOOYbjnk+ual+yWrSGSOUgKm9lCkjGOR7elMuLGSD99Dho+uAeVH9asRE29okmwksc9TkDt/U/lVWNFoVzKHYtG+cj/wCtUZuHjZlVjgZB96ttdohDCJWY8Ekc496hudtxIGjUNISAdoJLelNoRVVZd6iMEBzgen41ppG9tGFjzLnrjk1Xe3mtYmdkb5+DjkKPQiooJnVyeNoPO31qWVudhoUarbHIYMfmwq5z09Ovb8K20tkVEZgpO3DHAOOT0PB9OoqpbwmBIwW4QKVfaRjqfx+vf9K0TI6qNkRQuNwwud2cE89OPfnAFdcFaKR3JWVhrBdqIjOQeuFPzY9e/T/PFIpkibdJymSM5GQc56H6frU5BC7k5Upw56qfXgE44P8A+uolh2mV3chtwO1TwB3/ACAB/D1rQY9fLVj8oMvq5+VTn/659abK0SyqCGUHKquO4HHI/D86HmmJKhV4GCRxwBn8sD/9VMkYHaV2EB1Yj0JJ/wAKBDJ7lomby4xuPOC/3u2R2rGurmW4dhMSuOdrcf8A66076Hz7ZljGyRQHUK2cYyPx5B/WspJJJEC3gygrza8ZKWrMKm5VYkfLG4B646CjEq5WSE5x94c/y4pb628mIS2++RM8gj5gP6iqiXrqo+bGO4Nc60RjJMtXV3aadChnLpuOB8uSTVpLO2lQSzhXWQZVhkHFVls4dUWN59oZCSp+v41ppHHbWixJKXKjv0p8i5U+ps+TkutzGl0aAMWSeRR7qG/wqS0t7uL5Q4uITw0bLtIHsSatqokfqNo564qUtv8AkH3j1NaqD6HNza6osxpBZqFgAKHPQjOe+TUN1PC64jkyw54B4OKhdFEZiY7VY+vQ+tVo7AxS753IUfdAIww7VavsJ66orvGSrlDlhy2V6e5qEbJEIfL7RyB6fnWtJLiNCPQ7efw4rNmiDv8Au22sOuehpy0JJLO5toUeEovltwxL7QB+vP8AhVa+gaGNZIiHtnOVmUZ3e3sakW2BUndukHccgfSnRTNasY2KPbtwyOOG/wAPrWHUu/u2K2m5MoG/d8pzn6HgVHNGituGGx1Oc1oWyWgnCWYkJlHCEAlT9QOR7/nUXn/ZpNpXFxg7ZCMhT7A9T9f/AK9N7jUe4x1jtY8SACeVcDtsB6/jVSS3njQuspZR0DN79AasbXlIMsivgHLdDnGcn/OeKpyGSNQu0tkgZQZyeO/Wqg+gOLtfoQyy7XxNgEdAuOfr60kk5mwExuTrgdfanx26TECQkg88djQ2mzwASx/PDnlgMlfc+1a2uQizZT/aP3Rby9uTKzL91R7/AOetV7vzLmVpYbeaQM3DpGxU/T/PatAILa3QlQZJQPNHUhMcD1Gepquo+YqCdh4x2/Kmiroz/wCzrorvkAjTG7dnJH4Dn86sQW0SqwjlJkI/1p4x+FPhzHOImBI6HjdkfSpxppJ32xVlY/cDYIH6VbDmIbT7TFLtL8j0HUVLLa2sN1G+z5V5eLoCfUHtUIn8ttsgZSD06H9aniAuj5QLcjKnaT75OKlq4k2mdLaanDKFE6mIEDainfk5zjIAPp2J6+tbDo3nuqOu+E7mcnG7IBzgnjqB1rn7CG2hgDR3KSSjh/lzj6elbFv5kyIuCjuQzY5ycd8HoeoP5ngVtTcm9djrpScr3LqKd2FUlyQGB+YHIzuP04/z1SKZ4olWLaflAIKKQQccevOTTJVZmVt24sSSShO/kjr6k/n+OTAdjbyUbaEP8I64wK3NyQTb4SGGCcAkHBx2NQuYDGzgEbvlGRzkYH6+/pSSOWChQ3zc73bOBnPc1GGUqzeZEvB4bgg49P8AIoEDFzAn75trgsqkY5Oe/b/6w+tZ8zpFO8bAKc8ArjIq48wjjLq21gVJbqMD3H8/X86xby6tpcARs7KDgoMHP9a5MUoyja+plNpFs7VAZyQvZTUc9pZXTDZujkPULyD+FZX9pbotu/I9DTUvDCwKLz3rkUUtDm5nctyLJBIIypj9z3FW4LpE/usR3PeqiajDMnl3Gdrd/Q+1QPZswLWzmZPbhh+Hf8Kr4SbXNKW6glfGQHP92pY2QJwc571z0QPmFnyCvBz61pRXCvGUD7Dj7x6ipc2hJXdmWZpyThOT24FRyiWWDHmkSryu3oR3H9RTFymF83e2PmZjVqNCTvY5A5445oU7odrOyMsXPlR4H44qe182Rg7SFVJ7Hk1DdWLRzidj+7c8rx97uPpUgumwEjGFC4HOT9Kpy0E42L0tr5SNLCSUAJZs9B3rLXZcO/k3cb45KRtk/jz61oTKbrT5IC+zzVxljjBPT681h2OnyWM5mlkTcAUCpzn15rFTi09dTphSi4czNO3ZILiPa+0q46HNVZHieQwkL8pIxk8YPUU1Ji9yGC5wQeV7e1WVv0gmlSVUJ8w8nPr1pp63MOmpHEiDHzYOf72BQ5Ugjueck8CrJlsrljkvKSdwZjgj2+nt+tV5hGu6NnCqeBxVJag5aWMiafy52Qquc9QMjFXNOMnnbhIQiHc6gY78D6k1K9hFNFgugx/H/d44qW5i/s6COONGfC7pWHQt7/T39638iVbcrXVpfG5a4Q7953ZXg06K2uZiYyu3nHP+NT21+Sv3eQcgkmnvN5biTn5uvNaxE2VprKS3BaVBhefvdf61Nayq/wA0e1SgyUxnP0q7Hc27qPNI+bPUcis6TT7iOXdbo5UnKydtv17cgj8KGC1I7m2N9IHh2ibowJ7VK+mm2hVrSf7Q3UnGCD7Uj3EcVusUN0sgPzMyEgbvpToL0xL5hKs46jv+NId2tCfS7aYziSRJNwIUqRjk9M5/DNddDAIlWKOYsgIJ3kFt/wBep+97fzrmba/uJZjNayFFXPG4gAkdcfTjJroxOjRxkFUkT5WVegG3r6Hv79PerpSS0OqjJWsSr5iyswdiyEqrBiOScHjOOMY+nHrTjE7lto2seRtb5QT/APrHPf6Yp7AAtN8gJG/cHxk9Scdhwev9OIpZIlkdXaEFXIDE9OD2/p7muk6CCccbjvJJGRg89Bn9MY9qr5CgJh2+bCjHTAPP8vqKldo5YyyqPMzuJU+45/ziqjEBmOWwvdV7dufr6fypkj5UjlhaPcwXB5bJ49q5aZmhlaN5MsrYxXSNC7KqgnaSBggnd7n3rLv7BZiGJCSlcHJ/KuTERVuYymkzIeOKSTchCue3Ymp47CYFTKfLX1JzUNvGkbEs2WB6mravuRlDgjqB6VzHM30ENvHAP3ZEg7kjpSO7o3yNjuKcp6AOOaZN8vKgMfY1Dl0FbS7J1vRLGYZkDjH3j1/A1V8rcf3MhBz91z/Uf4CofnJJZMA+hpATEOMqfzpbgXZ4bm3hDzRkLnG4EEfmOKSO92Drx79KgW9mXHlysp7npSJdxscXFrBIT0xlP/QSKEFkaMUy3qNGRyw+Ujs3b/D8aoSTCLO0r7+tWIruyTDQ28iOpz8suQfzBovYoZAb23UmPP7yPOShPf3B9fWjZha6G29y7xlSMxnHFW98UcSqp28che4759ayWuQZMnOB6CmSXhH3cHPH+TQ6aBSexf8APtWJWGKOMjPIUAjPpUV9Akl5IZGVWDsV5UcHv9f896oJch3O/B7gk5x+laV79nFzLIzfMCAMHpx1q1G0h3aWpVEH2a4Hmb156E7Wx/SpZNskKxqTtC4DDv8A/XohlUf6NOZDbsAVfbkp7j1+lTNYz26RyF0ms3AAmj5AJ7MP4W4PB64yMjmrUepLvYdpdrMtwDMoEKAN2wx7D3qy8eHf7QQxPzAkZBbP6d/WpLporGygjldfMk+cLGc8n7uRTIbK8mI/dMiOM5fjHvVebCzWxU5UsuSBnAwTgULCL4+VFt83OQCe9azaVFAsTTyB43JC+XwM+hNXlS1jjMaRrsYEEqOQceverSYtjDh0GZgDdsSpO7YjdPqfz/xrZcy2sUVtndbRrhAP4ckn/GqbyTWrbG+dT91vX/69SrdDYEfOM5wwyDTWgN6WCewsLuIGeEhiPvoMEf41nN4bbZJNDcB1XHykbWrXhTZjzAnllhywHPt61pLb7ELKPMiPbGT+lFrgmcQJxEQkOYiP4WH+feupsxMqbzPs3ENyB8p2jpn0wOc/nUQs7e+vWZIohLGBgsCAx9DzWp5MkbFCvl/NuAV+Mk9iP688deacLJ3ZvRcY6sUjf5Zi/eKuTxx6gnHHqPy/J0exGLcsH6grgsByeD1zx+Pfimsm92jyGkADbtuFHbn/ACcZPTFP8wBgJPmAPC5Htkeucjr610naiidxYjL5APHTI+h/rVZQHYkqS2cMd33ff9f0okkWIBiHZMKxO07sevH19O31p6SMgGclfL2kHJH4enc0Suo+7uQLJNbrGQrKZMYz1NYssgLHcw596uqbVZCs0KsTzkGoZbGwlchWkjz75ryuaUneW5yz1ephzxIJ+GOG5Iq5FCka/IMNjOaludMTy/8ARpgSvZ+9Zsou41IaJ9vfHNNpkpGlHsMZLIuaqsBI25BjPXNUUn2/KwIPoeKtRSKpA5zWck9xeRbW0yQH3KMZBHINQT27g/KhK9iFq686R2rSHJCjOO9Yh8QPv3fZgYc9d2DWdKNSbujdUeZXRMUlVTlTj/a4qLCs/BGfTtWnMuYw/BUjINZbuYZDsGMHsK2g7nO4tOxK2EjADfMB6U+3uXgfcCMnKsDyCD1HuDVV5g6glRu9R0qWFVQb9y9ORu/Krk11Ek+gX9piL7RaBzbNwy94z6H29DVRIifmXORznPFaMF20E+9cFSCrqRkMvcYqdrFWVrqzG6HILKWwY89j/Q0Rb2K32MbynDNJ97PUtgn9f6VqXLqb2UNH8xf7x4xSmRRG6rGCSMbgM4P9OM1W1WJku5XD5B25UHvgcetW9JISTkhhmctsRc56A9+3FbOkPPBE905JgbpETnzSDnBHQrkDOeKp6Vpe9I7y8XbHn5IyOZP/AK3vWn9oaKcOFMci9lbI29gPb/JobeyBJLcnh1LzJmaXNvMBtJjU87QcAjPHOBxjHoasS+c585H3Rq2ySRAQp64PTvg9cHjpWeRDKpcIEYdNuMY+lPllkt4WeO4xkYBXqARgj8QSKtKxN7mmqmezaFyFVm4Pof8ACqcLNAdk27rj6fSmw3KLaiSaRlMhK7k6ZyOqjoOe3p0oursG3XDK2O44yPxrQmxpQNHKhRwrqwxtPFVBAtvcvGoZnA4J9OtVUv40AfO3BHQ1YW5mZ1uIYzKD8oKKcD60nZiRYlAMZjlQqT0AOenSn2uqQadAwMqru6Z61MguHbNwiKWXIjBwx7DHbr6VTuIbSILOlqjuoOVkG4Aew4z9aV2VYvQyJfoZLPMvlkDHTnuP5VMLW6uFke4uBG3UAAtgZ6ZJ69PWsqW5knCyRSGGeMZAU4z7EdKdaanLcxXCtCMqmXzkHIYZ96aaHuaEV4u97RlkZgvzSsd3cdMcdePxq0rJGryB/mXj5RtVRgkjn2x7jn1rFgHlK5lQowJ3dzgYOeewx+GfqK0oZ/4fKR29ACueMAk9jyDx+tbU1ZHowjyxSM1CixyRMylwCCPUjt6+nFQvIxQHoUU/KM9B0+nP0xTjKiYIKkg7Tjg/l+J/z1ikbZMfMU5OdwHH6fmTWwhrASKhAw2cjGTjP9PaobqY7A0a89CMdDT7i42RFduIVXJxx/P25/GqF0Jo4/MUEMvLdSPrmuPE0m/fiRON0Qm7JbByCfSpHlaLaxbPoaqecVO51wTyMikeYP8AQ+tca01OWxeN3HOoTy0Zh0LLnFMlhtmGR+7lI/hPGfpVATeUTtIz656Uz7QQxZiCRQ9Rq6NIWjyw+WZI5VI+70NYk2kzxSiNtyw56sMEVbjklclslB6nvQb24icjzpcdhuoi5Q+E6IVXHRkzzDyUjU7lAwD3rOn+V2681dj1a6UYWdhjjrQ+rXcgzJMX/wB4A/zpQi4mUmm7mdFIM4PBzwakEzKh5BHGanN7Nv4SFmJ4zAhz+lW1uhbjzJbKzeXv8nA+oHGfwrR+hOhnLvduFzkH8K2dMGpQSpNa2ssi7fmBHBB6g54IpsfiK5RQkYjgU8YhjC8/gKin1Octumu5MdNu7Jz+f+fSjXawJXeh0tvosF3KZ7dhC5H722klHP0PPtx+tWZtEhgd7qS3MswAJTggcD+Hrn2rlLHXLiMSNaM0QT+LPJJ/wp1t4tkDyW2oBrm3Y/KQfnQ9yD6e3/18qMZuVn0Oj2D5OYvXs2oOxDWV3HjI3mMgEH8MYqiq3UwUiKXA64B/wrds9TtSMwalGyEfdkbYR7c1sxEyLEytlAeSDnP41pe2hyyVnqji8zKvlpBIWPHCtgn8qsRQX08eGt2iI6GQhM/gea7eW3SRXGCdw4wxH8ulclq2h6hbK0tjcSOi/wDLN36fQ5/T61pZomw2KC/exkgkuLYQHLYWJXfPHQ4z29e2KbBb2CxOPOaWRlIx938qxE1SeJ3jkGHBwykYOe4NNN1+/DBguefpUu4WZtlbCBS8EAIznMnzY9jmkk1P7QFjaeWBR0eA7dv4Csk3jGU42tuwMlRg1E026QRldrn+6eDSFZl+fUNStRsuLiSaLP7qXBwfx65qSLUg2dpdZc8AHj3FVra8IG58SD+6/KkfSrBi064G6HzbZwCTggoCPrz+Rp3CxYW8MLZMSls9CN36VY87CFHRvPcgj5uNo6jGevC1mWyB1DNfISvIBTn8eauQmRJBI8sUku75V55FLmsVD3ZXNyPylhHmM6/Ls3AHP49eOB+P4irAzDlQ6o55zxjGDnnGemDz+FMihZ0kePH+rDEqQQTz1z2BB546fjUkEhjZZHONylgd3Kk8jHHA7AdOOT0rui7q56Rjny0BYN8wAAyATn6+vQdulQmVGQui598AA46H+VOYPypdQANq84y3Tp649ajjZWaSM8DbzjuOg/lVkDi2eFAVV+bOCQfT+lVnnJ3mba2w8dSQPT6cVJIEVcEKAFJAA6ehyeRzg/jWZqMhUhIjiM8596xrT5Yile2hFdXP2jA6bTxVIzgcEVMNoIP3j3FDvzkRgA+leac5XIJbI4X1NPRQoJDbm96infLKM81JCm7BB/E1a2GwWVmPJIPrQ6mVMg8j9aa4VJNpJI/KjzNuMfKtNk2K4YhsY5Bwc1MkbzELGCWqx9kFwA+9Yx3Zz976etP+VE2RECPbnfn5mb0I9KnmKsMCy20LmN1aTHXnA+n+f8aqKZA7GXOehHWpWkwxGc98561HuORjO48DnPv61rTg5FQpuW41pMLlPlU96iIzkknd6GpktncrkYGe/c1efTyqKc72bAyBg+1dSio7HSopbDEjNvpXm4xuYtg9+w/lWckRfkBfpmtrUeNPtY0xtIyRjqTzn/PrVS3gOC3Zee+ev/16xoa80u7NG9EiDYF2jv3z3/zirVvcT20olgklicjGY2Kk/lTzGzB2VQCqglSeSen8z/nNRyRHaFGd+088cH6dq2auI6DTfGU8TpFfx+dEDjzUADr+HQj8vrXVx6nBfRB4ZxNgAjHJXI7jt2ry1o9g3bcseh/z9KsWOo3WnXHnWsnlu3DKRkEeh9ahw7GNSiparc7rUNM0/UU3TIkcmMiRV+ZT2z6iuVvvD19a8xRi4RvutEd2fqOv6V0Oma1a6yfJuIVjuNuducB/p/hVmcPayysisUdidoJ4JrJ6HDJOLtI89lkkgZRKuHLEMhQhh056d/6HipIp/OIYDpzzXYXFsb2PZOqlFHBbsOOn6VkahpFqEC2waJh1YHcD+Hr+NSpLYd01cpzNDKwD5jlQkZHQ/X1qttZJhGN0meAVBz/9apTpl2GLiWEsD3JBP04qylpPagsy5LjcxT5go98dKdhDViFt/wAfEq5fkImWY57cd62dN8sswaI/d+XcQSAcZIHr357DvkVnJBBeIBIQCMnJzggjnP4Y/KtmzTlYxGGBUFdzYIyM/wBTWlKKep10YRa5upchdBEuJllc5AJHy8c55GO3p+XexM6SKhkIAIIySR06n1wCSOOOlVS++eYcblYFWKfe5PqOeKuEOkYkZcAYDKQQeo/E/pXUbGFcbVLLv+UnAwcD65xnNQphZfu7TgevTHHHr0pzkvlSyuw9O3+c/hSHaylvMZWJLbN2cew/LOKokSTBOxgGBGCThsfn0qCXYQsb7Sf4lwOB6c/nU8pfyDgY3A53Dr6VVLMImLfKvUd8Efy9vz+qaAqyWysoVBgscgf5/wA8VTEDuQApOOpHNaLMpUKu75iSR0I4/T/PeopHaMO2ANvycD68/lXLVowSciHFbmbd2ssb5Chgo5K84qEXG1cdhVzzZFBbJC9z6ionMQw6xqM9eK5U9LGLYFVuFXJCFem6nbVTlwr56cdDUUrbgHBGQcY70zeztg9D2FUkCTexOJDKSCw2gcZ7VCEfJ2ksmccipI4cn5htHXHr6VbtLUycuowvBAPetoUesjWFPqytHal2KnJJ6D0/Gr1vp+CMktgngHP4/pV6G2DkYGW24AwOavRQKhZQiodu1SOeenH6f5NdCVtEdCRWhsf3QcoSM4O3k5+nTpSXaCKz2gfOpy3zfMBz17c5rUS2ITcFZMAHGeh9RzyOnfFF7CzWz7ANmOMDdk9D/njpTAw7m3M1naoC2VQH3JqIW+eR0HIJXAP+eK02gBtbd3+YDrggZxnoe1NWHaq/MuUOA5UA4z1zx7/ma5MJ8DXmxsyjbhcY55yQR39T+n+c03yFQcjqOO35nrWq0Bj24+Qk5x069KryRb0cYJxlSN3Tj0rssIzJUBYrtUH1/wA+9QGI4I25IOOvX2/nWjJEwAwDnPHHJI9ar+X82SMYJ6AZ5pFlPlH3x5V93ysM5X6H8K6jSfEsbBLfVGIwMJKpyM/7XpXOvCSmPVsnHr05qJwVGMjA64Pce/41m43M504zVmeoJb2zBHaNWK/Ojg5yT0IP+e1Z11YbnZDxkFgWH3e4P0rj9O1zUNLcpaz7oc/cl+ZDz1wen1GDXU6d4u0q6kWHVLN7eJwRI8WXQ54wQeQOexP4Vg6ck9DmlQlt0IrvSZLZN91D5OVGC5xn8ffHes0vLBAGhccdCGGeo6isq/vrnVdRuL25lLzyyFiM5xz0HsBgD2GK0bJRLGPMcLtHBc4C8c9jnoffn3rX2Y1hl1ZdtbOW4mW6naIbQS3bPAz/AE9evatOMpHcsyhWwFLAkKB8wPYcZ/kahtFZYVhCKWyFcqAQcAjv2AJ49xjFWcjBRhneF5wBnGOPr1x6Zq4QUdjdRUVZE0Z2E+S7Od+4HOBnHQEfh+Zpx2FVEoKkndGDJgAY5PPc4789fwcjQxgZJCn5xk9FHA9+M/jkioWAKGZtrK2A+Mhhk4zznng/l+eoGPKyqqjeWA6jHbjHOfamMpRn2HMjvhyQOnfjP+f5vCxbULTZ3KUAC42nn+uf8KhlG11OWAOeG49P5iqJI5fljUlgQQCDjlff6fy5qAxlwuQSc8BumeOv4npVhiC6MWxuOOmSM8VC2YQu/A4J3Z7Hjv7UhlaQsWGVC5GODwPT37/lTJE3blc/K3JzzjHpU06yLGGI3ORwRyMZ64z7dSKryDzGbdt9M46jjH/66TSasxkTWxKsRkdeM8dO3+fwpotYWUuuemSMEfhzVjYFTazD5cH5Rkt1H0PYUzgL+7GEHy+hIx6//WqVTgugrIrfZ1AGQq8HJwD0/wA9amSHhV2445H19f8APanxxZk6H0HbPvV23swZXZz8q4+VDz09B071VkthkNtb+aSSD04Ge2Ov1rSjs441HGR0GedpOORg8frU6wJ5ZQM4IHAYfrVyJEDeXxtHIDdevsP/AK35UhkaIkcYLK2OqnbyOfSpWiIdgFO5WJPuM8HH+f0p6BlZdqr0x8w5Jz/TgZ5/CpyirI+wKHyF24BBPXPpk8nHPSmBCqvGy+WFOQe3Qn2/zz+dNkU/ZvLAXYNucAE8DGAfx/SrO+OQIwX53wGBXPI/D0/Dr71G80rR7twUt852tkD3/PPA96AM2NM6XHgkYkPO7pz609IsFDghUAJBUfTB4+lPgjSWxkXBykhHDHg8Hmp0jSQOQnysM5PQE5HT14/WuLC6Oa82NlSTDJGhILY+ZmHryPx/n+FVngXeSwYED05Yk9e/v+taO1ggxvHQbgOARURDhAQSpJzndgAY/IfWuwEZckUYOcq+QRgnH+RVNlUYXDMc4OQQAOa2pY96llC7icE+n5detUZYGCs/3sDkf5/DrQMzXQnKkMWP3h6egyfTA6VBKv7kbVBP8I461owxGQKiwyZA5+XOBn/CmRW7qSRwMDJIJAosUZ4x5YAUKM549OKeli8iZVSBnGcd614rFGPUhj06Dt/k1ceENFmKJNyLwVzuJPTjP6+9IDNttLJUMSclc+nOev161qWdn5ICkltuQTnGM85xnjirCQ7ZWQ7fmViBxjngZJ/E/wAulT5Tgqi8AEtyG6Ad+34H8BQTcW2iYW0YyjqQSEMfI9Rt69f8nmpYoSMceXuHDKu3bzjGR368d6laQy8G0DMqMNpGCcHOfYEenrzTWaWSKNi6uEwvzuDwOuPxH5+/NUSS2xeAbt5IYY44DMeg9+ufxp0yqh2GPbu+RyV4DA46/TnB7D61VLIlvuQsRgD0xz+FWEcJFLMCshUZwvQfT8h7ZoA//9k=",
  "imageHeight": 256,
  "imageWidth": 256
}
