# Supplementary material for: Deep-broad learning network model for precision identification and diagnosis of grape leaf diseases
Source: Front Plant Sci. 2025 Sep 10;16:1611301. doi: 10.3389/fpls.2025.1611301 (PMC12461735; doi:10.3389/fpls.2025.1611301)
Supplement: Supplementary file 1 [file DataSheet1.zip › B_r00028.json]

{
  "version": "5.4.1",
  "flags": {},
  "shapes": [
    {
      "label": "leaf",
      "points": [
        [
          118.36827195467423,
          201.93767705382436
        ],
        [
          134.23229461756375,
          208.16997167138808
        ],
        [
          148.96317280453258,
          217.80169971671387
        ],
        [
          167.66005665722378,
          230.8328611898017
        ],
        [
          174.74220963172803,
          238.76487252124645
        ],
        [
          184.94050991501416,
          240.74787535410763
        ],
        [
          202.50424929178473,
          241.31444759206798
        ],
        [
          211.28611898017,
          240.74787535410763
        ],
        [
          209.86968838526911,
          233.94900849858354
        ],
        [
          208.1699716713881,
          231.39943342776203
        ],
        [
          221.20113314447593,
          227.7167138810198
        ],
        [
          227.7167138810198,
          222.3342776203966
        ],
        [
          230.5495750708215,
          219.50141643059487
        ],
        [
          224.3172804532578,
          208.16997167138808
        ],
        [
          228.0,
          201.93767705382436
        ],
        [
          237.06515580736544,
          192.0226628895184
        ],
        [
          244.43059490084988,
          183.24079320113313
        ],
        [
          233.09915014164307,
          175.0254957507082
        ],
        [
          225.4504249291785,
          173.60906515580734
        ],
        [
          234.51558073654394,
          158.59490084985833
        ],
        [
          225.73371104815863,
          156.0453257790368
        ],
        [
          233.09915014164307,
          140.1813031161473
        ],
        [
          239.04815864022663,
          133.38243626062322
        ],
        [
          229.9830028328612,
          128.8498583569405
        ],
        [
          220.35127478753543,
          127.43342776203966
        ],
        [
          224.03399433427762,
          116.38526912181304
        ],
        [
          224.60056657223794,
          105.90368271954675
        ],
        [
          224.60056657223794,
          103.63739376770539
        ],
        [
          217.51841359773374,
          102.22096317280453
        ],
        [
          212.7025495750708,
          101.6543909348442
        ],
        [
          211.56940509915012,
          87.20679886685554
        ],
        [
          212.41926345609068,
          82.39093484419264
        ],
        [
          212.41926345609068,
          79.55807365439094
        ],
        [
          202.50424929178473,
          82.67422096317281
        ],
        [
          194.57223796033998,
          84.09065155807366
        ],
        [
          186.64022662889516,
          86.35694050991502
        ],
        [
          186.35694050991503,
          79.27478753541077
        ],
        [
          186.07365439093485,
          75.87535410764873
        ],
        [
          184.94050991501416,
          74.45892351274789
        ],
        [
          179.8413597733711,
          79.55807365439094
        ],
        [
          178.7082152974504,
          74.45892351274789
        ],
        [
          177.8583569405099,
          68.79320113314448
        ],
        [
          178.42492917847028,
          63.69405099150142
        ],
        [
          174.4589235127479,
          61.144475920679895
        ],
        [
          171.34277620396603,
          61.144475920679895
        ],
        [
          168.22662889518415,
          61.71104815864023
        ],
        [
          161.7110481586402,
          62.84419263456091
        ],
        [
          158.87818696883852,
          52.362606232294624
        ],
        [
          155.76203966005664,
          45.847025495750714
        ],
        [
          155.76203966005664,
          39.89801699716715
        ],
        [
          158.02832861189802,
          36.78186968838528
        ],
        [
          158.3116147308782,
          33.66572237960341
        ],
        [
          151.79603399433427,
          34.232294617563745
        ],
        [
          146.41359773371101,
          34.232294617563745
        ],
        [
          144.71388101983,
          28.566572237960347
        ],
        [
          137.63172804532576,
          14.40226628895185
        ],
        [
          132.81586402266288,
          6.47025495750709
        ],
        [
          130.26628895184137,
          12.135977337110491
        ],
        [
          129.1331444759207,
          17.51841359773372
        ],
        [
          122.90084985835695,
          21.20113314447593
        ],
        [
          112.6,
          31.6
        ],
        [
          111.4,
          38.9
        ],
        [
          105.9,
          35.7
        ],
        [
          101.7,
          34.8
        ],
        [
          99.6,
          39.3
        ],
        [
          98.9,
          45.0
        ],
        [
          90.3,
          56.9
        ],
        [
          86.1,
          54.3
        ],
        [
          81.9,
          52.1
        ],
        [
          79.0,
          52.9
        ],
        [
          78.0,
          54.8
        ],
        [
          76.0,
          60.3
        ],
        [
          74.7,
          64.6
        ],
        [
          72.2,
          67.5
        ],
        [
          70.4,
          70.1
        ],
        [
          70.4,
          73.7
        ],
        [
          63.8,
          71.8
        ],
        [
          59.5,
          71.2
        ],
        [
          53.5,
          73.3
        ],
        [
          50.3,
          73.9
        ],
        [
          40.4,
          71.1
        ],
        [
          36.1,
          70.3
        ],
        [
          32.9,
          68.5
        ],
        [
          32.7,
          72.6
        ],
        [
          34.3,
          77.6
        ],
        [
          34.8,
          87.3
        ],
        [
          34.3,
          92.5
        ],
        [
          34.3,
          98.2
        ],
        [
          34.1,
          103.5
        ],
        [
          29.7,
          104.6
        ],
        [
          27.8,
          105.6
        ],
        [
          25.1,
          107.8
        ],
        [
          24.7,
          109.7
        ],
        [
          28.3,
          111.8
        ],
        [
          29.7,
          115.4
        ],
        [
          30.9,
          120.4
        ],
        [
          31.4,
          125.5
        ],
        [
          31.3,
          131.5
        ],
        [
          25.5,
          132.3
        ],
        [
          23.6,
          133.2
        ],
        [
          23.6,
          139.3
        ],
        [
          24.2,
          144.4
        ],
        [
          26.9,
          148.6
        ],
        [
          28.8,
          152.7
        ],
        [
          24.3,
          153.5
        ],
        [
          21.2,
          158.0
        ],
        [
          21.8,
          162.4
        ],
        [
          22.5,
          165.4
        ],
        [
          24.2,
          169.4
        ],
        [
          21.0,
          172.2
        ],
        [
          18.0,
          173.8
        ],
        [
          15.4,
          176.2
        ],
        [
          13.3,
          176.3
        ],
        [
          10.7,
          176.2
        ],
        [
          9.1,
          176.3
        ],
        [
          11.4,
          182.1
        ],
        [
          13.3,
          184.4
        ],
        [
          15.9,
          186.9
        ],
        [
          15.8,
          189.9
        ],
        [
          15.8,
          192.9
        ],
        [
          15.9,
          202.2
        ],
        [
          15.4,
          207.4
        ],
        [
          19.4,
          208.4
        ],
        [
          21.1,
          211.7
        ],
        [
          23.7,
          213.9
        ],
        [
          27.5,
          215.3
        ],
        [
          25.5,
          221.7
        ],
        [
          26.4,
          226.3
        ],
        [
          30.8,
          229.1
        ],
        [
          34.4,
          231.4
        ],
        [
          42.1,
          232.0
        ],
        [
          45.9,
          232.8
        ],
        [
          49.2,
          238.7
        ],
        [
          59.5,
          234.2
        ],
        [
          68.0,
          228.6
        ],
        [
          75.8,
          221.9
        ],
        [
          82.8,
          218.0
        ],
        [
          85.3,
          215.2
        ],
        [
          91.0,
          211.2
        ],
        [
          97.9,
          209.0
        ],
        [
          104.8,
          208.5
        ],
        [
          112.1,
          207.1
        ]
      ],
      "group_id": null,
      "description": "",
      "shape_type": "polygon",
      "flags": {},
      "mask": null
    },
    {
      "label": "Black_rot",
      "points": [
        [
          135.9,
          59.5
        ],
        [
          138.4,
          57.4
        ],
        [
          141.3,
          57.0
        ],
        [
          143.5,
          58.7
        ],
        [
          145.1,
          61.7
        ],
        [
          145.7,
          63.7
        ],
        [
          144.5,
          66.2
        ],
        [
          143.4,
          69.0
        ],
        [
          138.1,
          69.2
        ],
        [
          135.3,
          68.4
        ],
        [
          133.2,
          65.4
        ],
        [
          132.4,
          61.9
        ]
      ],
      "group_id": null,
      "description": "",
      "shape_type": "polygon",
      "flags": {},
      "mask": null
    },
    {
      "label": "Black_rot",
      "points": [
        [
          160.0,
          100.6
        ],
        [
          159.1,
          97.0
        ],
        [
          159.5,
          93.2
        ],
        [
          163.4,
          89.4
        ],
        [
          166.1,
          88.1
        ],
        [
          169.8,
          88.3
        ],
        [
          171.3,
          90.2
        ],
        [
          171.9,
          97.2
        ],
        [
          170.0,
          101.3
        ],
        [
          165.3,
          103.8
        ],
        [
          162.1,
          102.3
        ]
      ],
      "group_id": null,
      "description": "",
      "shape_type": "polygon",
      "flags": {},
      "mask": null
    },
    {
      "label": "Black_rot",
      "points": [
        [
          199.2,
          133.5
        ],
        [
          201.3,
          132.8
        ],
        [
          202.5,
          132.8
        ],
        [
          204.5,
          135.0
        ],
        [
          205.1,
          137.1
        ],
        [
          204.4,
          139.6
        ],
        [
          200.4,
          140.5
        ],
        [
          198.9,
          140.3
        ],
        [
          197.6,
          138.6
        ],
        [
          197.6,
          136.1
        ]
      ],
      "group_id": null,
      "description": "",
      "shape_type": "polygon",
      "flags": {},
      "mask": null
    },
    {
      "label": "Black_rot",
      "points": [
        [
          94.5,
          77.4
        ],
        [
          95.5,
          75.8
        ],
        [
          96.9,
          76.4
        ],
        [
          97.2,
          78.5
        ],
        [
          95.4,
          79.2
        ]
      ],
      "group_id": null,
      "description": "",
      "shape_type": "polygon",
      "flags": {},
      "mask": null
    },
    {
      "label": "Black_rot",
      "points": [
        [
          132.1,
          157.2
        ],
        [
          136.0,
          157.4
        ],
        [
          136.9,
          156.5
        ],
        [
          136.9,
          154.7
        ],
        [
          136.9,
          152.3
        ],
        [
          135.6,
          151.4
        ],
        [
          133.3,
          151.2
        ],
        [
          132.1,
          151.5
        ],
        [
          131.1,
          153.6
        ],
        [
          131.3,
          155.6
        ]
      ],
      "group_id": null,
      "description": "",
      "shape_type": "polygon",
      "flags": {},
      "mask": null
    },
    {
      "label": "Black_rot",
      "points": [
        [
          176.4,
          187.1
        ],
        [
          179.9,
          186.4
        ],
        [
          182.1,
          186.4
        ],
        [
          185.1,
          188.3
        ],
        [
          185.4,
          190.9
        ],
        [
          185.2,
          194.2
        ],
        [
          182.3,
          197.4
        ],
        [
          178.7,
          198.6
        ],
        [
          174.8,
          197.2
        ],
        [
          174.0,
          193.3
        ],
        [
          173.5,
          190.0
        ]
      ],
      "group_id": null,
      "description": "",
      "shape_type": "polygon",
      "flags": {},
      "mask": null
    },
    {
      "label": "Black_rot",
      "points": [
        [
          130.10882708585248,
          118.62152357920193
        ],
        [
          132.5272067714631,
          114.75211608222492
        ],
        [
          133.73639661426844,
          115.71946795646917
        ],
        [
          134.09915356711005,
          119.2261185006046
        ],
        [
          131.80169286577993,
          120.79806529625152
        ]
      ],
      "group_id": null,
      "description": "",
      "shape_type": "polygon",
      "flags": {},
      "mask": null
    },
    {
      "label": "Black_rot",
      "points": [
        [
          96.13059250302298,
          93.5912938331318
        ],
        [
          99.51632406287787,
          95.88875453446191
        ],
        [
          96.00967351874245,
          96.9770253929867
        ],
        [
          94.07496977025393,
          95.28415961305926
        ]
      ],
      "group_id": null,
      "description": "",
      "shape_type": "polygon",
      "flags": {},
      "mask": null
    },
    {
      "label": "Black_rot",
      "points": [
        [
          58.52478839177751,
          95.04232164449819
        ],
        [
          60.45949214026602,
          95.40507859733978
        ],
        [
          62.273276904474,
          97.82345828295043
        ],
        [
          59.12938331318017,
          99.39540507859735
        ],
        [
          57.073760580411125,
          96.37243047158404
        ]
      ],
      "group_id": null,
      "description": "",
      "shape_type": "polygon",
      "flags": {},
      "mask": null
    }
  ],
  "imagePath": "..\\Grape\\train1\\B_r00028.JPG",
  "imageData": "/9j/4AAQSkZJRgABAQAAAQABAAD/2wBDAAgGBgcGBQgHBwcJCQgKDBQNDAsLDBkSEw8UHRofHh0aHBwgJC4nICIsIxwcKDcpLDAxNDQ0Hyc5PTgyPC4zNDL/2wBDAQgJCQwLDBgNDRgyIRwhMjIyMjIyMjIyMjIyMjIyMjIyMjIyMjIyMjIyMjIyMjIyMjIyMjIyMjIyMjIyMjIyMjL/wAARCAEAAQADASIAAhEBAxEB/8QAHwAAAQUBAQEBAQEAAAAAAAAAAAECAwQFBgcICQoL/8QAtRAAAgEDAwIEAwUFBAQAAAF9AQIDAAQRBRIhMUEGE1FhByJxFDKBkaEII0KxwRVS0fAkM2JyggkKFhcYGRolJicoKSo0NTY3ODk6Q0RFRkdISUpTVFVWV1hZWmNkZWZnaGlqc3R1dnd4eXqDhIWGh4iJipKTlJWWl5iZmqKjpKWmp6ipqrKztLW2t7i5usLDxMXGx8jJytLT1NXW19jZ2uHi4+Tl5ufo6erx8vP09fb3+Pn6/8QAHwEAAwEBAQEBAQEBAQAAAAAAAAECAwQFBgcICQoL/8QAtREAAgECBAQDBAcFBAQAAQJ3AAECAxEEBSExBhJBUQdhcRMiMoEIFEKRobHBCSMzUvAVYnLRChYkNOEl8RcYGRomJygpKjU2Nzg5OkNERUZHSElKU1RVVldYWVpjZGVmZ2hpanN0dXZ3eHl6goOEhYaHiImKkpOUlZaXmJmaoqOkpaanqKmqsrO0tba3uLm6wsPExcbHyMnK0tPU1dbX2Nna4uPk5ebn6Onq8vP09fb3+Pn6/9oADAMBAAIRAxEAPwDpS58wsV43ZORzyP8APtSjcXVcEE4wRnjv/n6U4ogfI5JGc4C/5+ooYbj2JHQDH8v0plkflv0YnOScAD5sD6UNjzCF2jrkHv7/AK04Sbm2twwBx2B9fp2pm5R8653Z6HOCcZoAkLhWzu2hfrjPekfadoRBtAyDjAx65/z0qP8AiCnoeoxj+VP3KwPHUdB9Tz+FAClgsRAkyOn+9zj/ADj+lQtJlUdW/dgDGB1A6fXn+dOaPsFA3DOG4AB7H/PahVHBBbpxg8t6f5/+vQAIh+VCqlQckk8//q/xNOdUDBtpdtuVJ5/lTRGyPgLvJ5y4Bb6ED3xSZ3kIykHjnikBM0juMvjbg8YB5H+f1qFHdUToxfkc5z6n/PSnOpbggAccHvyKYyMvETqBngjqPYfp+tAEvmhsjgAjcBt5605gA3Qc4GT/AJ96hBcYVQVABGQeAD+FO8pdgZTjJ5zkE9aAJn2mPZxkEdOKhkaMHa3QDoM9cnsPr71GzgNuQbgh53HbtHbjH1/Sns67yjDMgOMEDBx+poATeQpSQKu7CLyTnPt/nrTi2QuBjBHUdaq3EohkUE5KfMx9zipYy0qAggbvm5PQ9s+/+FYwqqUnHsSnd2JQcnjsOCB3/rRkbMLkMSTx27dajbgAMrnPzArg/jj06e1S7iykKMjuD2/L/PNblDVG7Od3XqD346UuCQPlXOBggkZ/Cjayhjn/AICvr70hXAjwMYxnB7/WgBQ4RQpALe/P+f8A61KGWNl3AsDjOD/nFIQhQlw2TjIJyOP8/rSMy7SuCxzkY7/5/pQAgcyYBVcDnGMdqAxCE5yT0A5IPFNz5PZiOdoHv0706Rt0e4/dbkjOe9IAU7MKMDngA4z9aawwMkZJ5PoKcw2hsbVz6Hk+/wCtNKssnK8Y5wenp/SgCQMwBDMctz/k1GChAZgCe2e3NIR8+ThhnJTb1pwbzDxgHOCxPSmABlwSxX5egJ605H2ZJJz/AAkfTj/Gojj5Nu7GOee1Acx/MeCDk5GTnH86ALRmEaqu0jrn0HBPX8P1qIFyu4xpnGCu4E5/x/zzinMpEZTaAANpkx+n6VHucAqHBKndgHgUgH5McYUZYrnIB/UfpTUJBJUDCk9FH8z0pNyhgGz0AdWAb9SPw+lIWYucBSm3A+XIz3z/APr7UwFU7QGc8jBBPTHTNSbGMik72UcjLdRnBoIY4LIQMYUMAQO5zn6/pTQDsOCcM+SdvXAz0NIBJGHVWxvODuHHJ4+gPGKaQxOxQACcEvn8hx05qVgEjUAg45yD09/1pgMnmkKQuT8x+o59c/Xvz3oAVc7g8jkggAYHTqRj3pz5XLIASAQvoPy/z+VNUKzMpXgY7/0P+f6JG6+YQwfcvzAnA4/T0/lQASSCMFipyADg8gfUUPENoJGeMEf3sdc09fkfYWDKT/dBzyfU9P8APSmvKFm2bV3MO3Izjvz07UAQsxEhGWwRwAMDOMAf0pzbs/JhUUjChsH6/pT1P7oNgRqRkr/Mn8v0ph3cyAbgw+VgTzj+dAEwdNhJKgkdAM5JwOnr/h7VBNc+RbGVhsl5IQtnA/r/AJ4qGW4SO3wFUHJOCOp6ZHt1/wA4rPuHS4QEkkgdfWuTEVuVcqIk+iH2Mz3kzBkztxlj3z/+qtyaJRCCuAwXHtXNWhFs/BK5OatHUyHDJk7T3rlhU5JaEJ2NMTxPJgFOAMtgEg5PHr29ulSKCTk5AIxkk4x/So1b7SiFMbX+c5HP/wBfHP5U7eq4ZScbegJHHAr1E7q5stR3zySL8mRnB54479eKa27ftI3KTgbVxjv2pqS4YH5gQB14/DHFLJtiI8tlCg8jjJPr6UwHuCArDoeCKad0ke5oxjHK4yfpio5XGw5I3Z6gden59aUAqcFjjJIyw+mM9x/nNADmZeVwcqR054/D6YpVUhgwQ4PPXHb6VHH+7bJZRkdT2/D/APVSk7FZt4bPPOPTFAEpZeSVxxnH93jpzTFYK5ZVDnf6Y9unpSRuGGCMA88jn/PtR5qrhApGB8oHVT+H1oAYdwCjcPl7k9AfapA/3m8s5J6Z445/z9KhkGI8MmV3Akkf49+venK5ZSpGOA2T0x6f/qoAeXyBtYYI5AOR6fjTgfkUsvykZ4Gce3rUMbjLYUkHucc+1OEiqCCPXj146/WmA8Jl/M2hwDggkHJ7jj8f8KUuz7NpQYwemN3r/n3/AApXheKIKAXw/HHLDHv9f/10wSyMAybFT7md3GTyefy9aRQAHYAFA2nGP19aAJDk+WVIxk4zknoDjr3/AAFPI2AtGWYFTjPY+uB/9ekwzhizZ3cEHBwMduvbH40ASJhwMuRk9AOgzjmnc4PzHcDgKOMcAn+fQeoqNSVDKV4A/iBzkjt69unvSFwnDKWbsBk7R1B5Hp6ntQSKrBJFEgdl25wR1A7+n9eDTHi3sHchoyc8dj6n3p2fMUBjvKjIfbkAj2H4c+tMcKISFDZ7Hbjgd+D+nPagBykRosgVSrEbTkZx7fme39aUEE5Ck7Dyx7e31/zzUHmPvKO2emCV6Me/HepI5RGirkZXIACdh7cDOKABVDSqvmE45ySSPb2//VTkfy5HJXrkM3UH2H5/SoFl8zd86nHTB5P156f4UplKl2UE56Aeuf16f5IoAWV0gtHcggDAxwuTjP4YqlDqUTyBATlsgKeR+Gaqa1qMTMLSLllYsT2BqgLdLfDCTfI2Rz2H0rllOV3ZnNKq1LQS6vpbmdmMmcHAwcYqsb8plHfgHqPWpLtUEJEgSRSTtK8Ngj19c5rLNs8C5K+Yh7r1H4da5GurIbZrQTRzQb3lwOfx5q1EqtGTGSp7FulUIfLjjhJjXeFHJH4/1qd5wgzvPrmqSVhNlwaq9pGkUuzcM7D2rQs797xkVtoY8/KeRXIXGoJKxjcAr1z6GrvhmYHU2yS5K8ce9OM3zpJ6GtNu6OwBwCrMPLLjk/hjj/D/AAoEX7xFblQucA4yOf58/pUaCQsOAxxu4HIH8z2p52eYFJbB7Nzjpj+dekdAoZSvzMNy8FiflHv/ACpBCMZLZUcn/E8+9NkOzIJ3Ee3Xjvx0x+tC5GFADICSCv8AT/PFAEz89MbVPGRyR/Oo2bKqFOSxGG4btxz9e1OyYwIwVPPL8D/6/wD+sVEMsACMHp8vBBoAViSRuGwgAbQORx0/I0jEJhpMncD1HH/6qfgAF9rAqPu88jP6/wCfpSO79QGDZIyDxn6etMBBL8zNtJAGQBjJ98/jTWwVP8WcHaCMk0hIbBGVJIGWH3R/Q9qGiKyEq3APAJ/P360gFVdseNoLnrlun+cVIF3Llshd2cnntTFVmTnoehzyf8/jT4j5YVT0wWHOCByeRQBKzKsQVZMk8k54H/1/X8Kjbf8AKqyDgZy5Az+VMaKNVDNnaeh6YyeelOkklIyyjBPO0de3pyBQUPRiuMjvnPXj19+9KpyiBwS+eScnHHX0/wAimByZHb5Q2ckHkk+me3T1qQKfnwVU45KjP8v88UAJ5jEjytuc8kAnGCev+e9MB8ncrLuO7jI44+uP8O9MaT+EMcDgkgAYz61KJTteVwMAd+SDzzk/j+tACSyKsYZGAKjHyv8AdOQMDPfp0pikhBnKjqUC5J9R+QP5U8uQMnHAJBPTAPI5+nUfjVdpH3soLKUGQeSM8dj2/LGR7UEiuypGn7zOAMMwIGcnr/LtTlBJLyEKF5ILHoR6j2zx71EZMlgy9WyCfmzjOf1rO1S5FsrQeaqhugyfTOefr+lY1ZuEG0JuyLo1G0hk/dXVu4I+bc+Bn2BHPT/PapqGoLYQsAxaR/8AVoc/99H/AD2/LibuQJIyox2vyAOh9qlUyP5f2h3Yom1V42qO3Fcvt5tWZzyqO1i67LIxZsnPORnOasSagsboIowJMZzs5rOxNtXYySk9dvy4+uat+a8cEYKuD0OMdfr9KNznuy4knmqNyhATkbR07/r/AFqKVTEC6rnqffFLaTMWDYzn1Hb2p0qi5lGQyjOMis0rXNL3s7kFwsnmH584445PHGKhmGId20sG71pXG+2gkuOJCpyqgevrXFaleXtvdfahcSbi2TESdmPTHTFSqc5/DodNKjzptl0kBSVDA5wQea0dFult9QR3O1Dwc9Bn/Ofwqktwktqs+fvjKjuKqxhpHdgSABkk/WudSknfsPl5XY9TRwWz2A25xnGT/PrUhcKpwX2qTwhIP1z6cf8A6657S9VjS0heYl7hRj5QOAOBj/69aEer207eSUZ2Zs4xwD716yxNN9RuSRfK7g3ycryfr9B/n86jMiltqqx28AFTycc+/elaVGkJQ5BxyP5H+f8A+ulAydwILcgkAD8s+4X/ACa3TurooczxgkMR8uPmxg59fb6U5wCgyQVzzx1/z/jSKQVAYk5/hX/PWkHCj5sd2A6gDt/T8qYDjLswxAAOCDzjrUUZidA2WUdxj36HjIqREWRTwZGXgAHr0wPb/wDVSBCHKDGe4Ax+Xsc+nbvQAx3jIyijJYLkHuPTNPD5JCBwrZVsDJ6+mSKij3+YSFUIMtk5+bPoOg6n8qkdQ3yl84AwVGehplEpkPlFQmeAAM5/HH+f6Um5lJG3AAwAOcDnn2qsctk/MeQRjj1qRW2gbAeDjb/F1/nQSI3zruL7XGRx7ZqQ8jediOOMjnHTn9PSlZZGiYFArODjI+6vXJOffHf9KjDeSSX+YowDOGGBnIyCD/n1pFD45n+ccYyc7ecHHt68/wCc05WZtqAhnwOMY4HB4HT178jntUSNt3FVTGepY/Ng4xj9Mc84pnmlUYoQwJOG4xjvgemfX1oAesiJNsWZAyucAkAMPYjip0wyBvLAXgfNkFj3PUccGsO/dUZgowZBuwByOnbt3rGW+1C2mZJpQq44IIJYfT+hrl9rKLtIwdRp2Z1rR+bM3ykBTuA5J656/h9QKZFGS7YmOAQV5yp+ox79PauXl8QTzEwzSKZNrYkCc/56dqwp766jIYTs23qyMeKmWJs9EP2nY79rlo457ltqRoPmB445yOnrXD3F2l8stxMrfKPlVCSQOwGaBrl3LZzQTzySwyL8yljn86zYyobgZXphucfnXPWqOra2gnNXVy5HOLVmUYyuGBdQxH+HWlaZJVyD8/r3NVxIq43BWDcNuABwffrVuHyY43aKNv3YPCKC354yayc7IyUed2QpUjne3sKsrv8AspD8sCCAOoHT1+lVGXzAj5I3fMQ/DD6+9Tw3cUeV2pJwVOeOD1wa0hK5k1ytolgn2SHkZ61bt5jNexH/AGt2celZ0irHwrAg/dI9KtaOR9qfnG1PTnn/APXWrfukxWptyPbnT3ErjaeBg8Zz0rjbrTZ725xuiWPPJU549q1NUvjdXQt7fkjjINToEt4hEjo8pGWI5rNTmrpPQ64VnBWRUks4EZVjUFVAA4zTWgZEDKcA9FA61rw20MitkYKnBP3RU72cCxnc/PYislAzk3uzKhZ408zbk4GQOlXrdZY8vjDSfxelQK8SMxXY6p+pp6XAlKgBvUDNTJKDBNs6i3L/AGKIZIGMBiMhfx9z/Sng/uioRiq5Xaoxx6daoQXghhiR9pJ4IGc/nV5olSRjGSNx3HJ7nr+ZNepSqRkkl2OhSWwkjRgqFLHDbQ5Ucde4+n49KegZm3iNlAz8uCuT6n27/hjmowqHIEYA+6TnB4Hpxx70RZcOxYseqYx044JGT/8ArrcofsIVzjdjIPOSSM4469s1JLy0bYkfdy3ofz6/pikMFwE6gKAc49Mf/WqN1JVQvJ+9gt2I5yPzpJp7APJ2kE7l6Arnd374Huenr71FhVAX5ADgK4Ge/c49un/1qcpct5YYfePyn+EjnnPAz6/0qLYApaFx8oOSW+Uk9+n5/n9GUTBSpI3MHxlwwxyRnB/P/Oaa48z5FO1lC8k/n6etMZWyB90kjnqf856U4oo+fLZ6E9h0/wDrUASnDsJGJCL0IGCOmeB1/D19qHDRkOkqSMTwckce35D86hGZJEcEhW4PP4kY/rSyovBON/IyxIJ/DjkY/lwKQDnfIwHjMh6E5z0Ix06Zz+NVZGkeQjK7pDkIV/z2HQehqSRWixudm2fNtUe+egPH+etV5Zx829sun+sDjh88YBz6HP8AOgDI1q/lgcMXDPg/N0GCeMY49KxDdNcKUaTORx7GrfiNh58MTxbV2ZOz5hn69+RWEsqAARnGRzkYrz6j99nJUXvNkjxuQ29f3oAz6D8qBHtOELM+cD5cY/8Ar1ZhkWSEhGTzePrj6+2akdIUgYryF4J4zXPJ2YW0M+WVnQB2AKnJJHJz1+vag7dqvtI29ecZpQolu8KzBTkNnsO9Qm1lRGZZIX7BUY5P6VokQTxMjtkAB1OV3dqnkupo5wsf7wsM/IuSfWs2OG4dseRLkcnCHgVo2s7LaYSQlUJ3n+6MZ/pUyQK7ViSWGRnBO1cjOCck01rVRyWOB1APSmyT5iV0cMr8g4IolnDKHzkjqCcc/wA6qPkS7q9yZJolhEZKRgfdY88mrKyObaYW4/fEKvBzgE9j+VZyBCSZVyD6mtnTFAhZoyifNgsUzjA/D+9TYRWpBZQvEPLEfl5+83OSfrV5LSOMgo2PcZ55/StJUjj3+ZKh3Y2nYBiqxuAkrBlA2/7NUlYJaPcDIIn4U5HXK4rNub9ZCyx5BHTFXJL44PlPkZ71BYxpcXhnaFQIhuLmhvsEfedi/Dp8a2aJKyEnBZm6ZPvV+PT4LOMSbFJYDBFc+N17PJcXQwhJKR5wAB7UthqwFpIiMdizNj/Z6cVjWhyq7O6dLlhzFu+ljt7sgyhccgHsT2+lXItat4o4RITJJj7q81kT6jE5LvDA7/32QE/nVVrhQwljRQx644AP9KcJ8msTkUrbHYxXb3Ks6WyBepLt2x6DrVea8uTJsWQBWHBQdKwlvGNvhH+cjoDxUtozwQ5kUSFuu35tv4UvaylpI0burm9bySYIWRjtXc27n86uguyAZG5WIYKc5GM/h07+tZmm3KOrbRsPJB25wfXFXVIZwMEMF3crkfdPP5n9RXoYe3Joaw2HlkLIynfszsDDBBJ4z1yOfzqI4cMu1epC5bp3A6f5xSp86lcN7E4OM56fj9fWhWQyBmBHy4DBCMN/+uug0FTfGrJy5BwMnA29fw4457c0sYYbiFyWOAMnII//AFn8qZ5pJZ2OQnQFsZ4/TnNKXkZy/lkjAxkdz1yKAEWWNCiFcBjjapI/vAjP+entmowzsExC5ZQMqCVyPXHXv34OalcMtwrEopxghTjqOe47dqBJsJcMFKnIIY8AD1PXn+tIZAZJEO9SBuTYV8wDbgZyeg/yPaoH8rruG+XGPXeWzz6cZ/I80ryojeT80bgYznGec98+o/rWPrOoypHBHbSeQy5Kybz8/TkN2OAOlZznyq4pPlVzH8SSb7+J0VQDGMY/vfhxmsl7ZS7gTHPUArwf1rQM1yyf6S/y7sgk5Ge5BqvKyZOJNwPPAxXFrJ3OOUtdBIIhAiu0xDk/MgXqPY56/hQ7mJpJ/Nbc67QFY4x2NV5J/MYKke58H5MdfwqeOaTY0k0ShlGUB7g9fy96UoX1HGbVwjRim5yfNPQtzUJZgQzCQEkKSRx+dEl2G5BIc9aRJN8uJAQFGarlsZu73LlvOoZWZySOSMce1W/7RW5BtwS5IO0H1rKVEeQHBC5yQO9W1jeFvMWNIyGH3TngdCcVEuzCKdrokNrIzBpHUKvH19gKWRlBVFVFjPOSMnP1pJbgAskjFs8pjjb3FV2BA3ZxyD8w4oVkJ3dyaSWEHLRbsgAlTitC2DNZxtBETksdu3ce3+FYjW5Lg+Z83JAAJ/nWusklrZwKrnpnKnvk+tOWoloaMRu3EeLXcmcE7lUpj2zmmO/k4WMlcctk4Oaof2pOyHYQuRz6/n2qCSeVh+8ckY456fSp0T0ByTVrFuZkYAf6s9j+Xatiw8iz0pmumQmdTwff0HtXN2UMlxdjz5A0MfzMxPX2H6VLczLPd75DJIeiqOFA9MChsqD5dSOa6vi32dIXlByV2nI/T8Kdp8Zso/LfaWc7nzzz6e9XoSQNmBGpGcKOoH8+1MlsVlk3CbYO4255/SicpTVjoqV3JWKUhgWR+GCjHfipEuYink7FCnkECoriymiVnYCRefuZyB6mmRW4k27lKKOSR6elZrTRnP1uaENtO7F+SF+4DyCfX6VJ5N95h+WNs8/Kwxn8cU2K5jTqWwBgKGHFXLe6RRvcBY84BJ5Y9sc0rK2pSbk9B1glzaXMU9wnkRLyXyG/lXSpeQ3i7llV5CclG+Xtx/hXK3t2k0gQsVAOAD61as0hSETSOZCOmPlFXTqyh8OxqpNaHQPIVkcRfK0YJAJ4x6fkQO1Rg7mwNq5OOnB4z0+n04prs8rIxTeqqCoUgDpnv6EdKk3RMqhjyrYyRk5wCfccV6sW3FNnQOZEyOTvTp8vGQfX1/8Ar+hpyruLEgADsxPJyB0qGOIopIkZueCTgfXmpZAGIQjjsAflAHT/AD/jVAVGMkrbo+EyBnIyTnPQfX9KVQu10dnAHTKn5c+nfp/nmlaHcYnRyW3E7WPBHb8wSfx9alAJXc/ChOXHVj68gHHI/wD10iiq9sjI7KFB24U4AzyOp5Pr0FYmuxq1sMBiw+bDLjHX16d/wroRI7Kd8RcoNxyuNuMkc9OfbnBNZ1xCZ0kAbhwxZ9pOeh/D69v0rOavFoTV1Y4x43uYysmYsdM8Gsxll3sJASEOD6fhU08zs4PG0njd61KlvNdRK6o3ycDPAYegFciOHYhFw8jKrMcHAHtUglCMGkfGB/8AWpbbbbyFpFCyAkDcCCvrUy3aOSxiVWHAIHOPaqSJI/slqsgkklJDJvVSpAxjge/pUUkw3DHB9c1alJuLR5NhBU56nJHf+h/Oq9vYyT/vpsLH1wTyw/pSsN6j4YJJMMJVRQRnPXHqKtbGBG6ZmA64AB9vWmSEIRt+4OMdcUxV3MQx4I+7t6+3NSzO5ce3iljSWQbigwwzyRzg/wA6he5L4UJ+7HQHmpLcq7bPLba42M4z+B/D+lVJYmW4ZeRtOCai1inexOBGzNhdrY6g4NarOkcEVu0SOBGCGYDP/wBesRkXqC273bP6VqNI0cYQbwuxAQM46DrUvcXQcZY2kW2eN2RVL4Awq9qpzRNO+YlK89B0/WppJ3aMDkp0qe0jW3ga5kIwv+rVm6n6VF9SpNO1hDH9kg8ohTKeZFB6H0qGPyy+T82Mck45qJ4TcTF03MTy3Pap4bcckswC85CZH861sSyU3MjMMDEefm2jip0YvgrJn329qltrdG4JZl9gFP8AWqU6PbOA0LRlifvnqPw4qJNrYdrq5bE4QHeM+jDnNJsgaNoiqLu68Y5qGHzUUzSZVei+n1qKS6V3K4QE8bs4qtG7sLu1gkhgjPTbjptfNQvdmN9uFYZyuR0onwIxhvm6ADk0W9soO68UgH7qA4z9aylZ6FJOOo+zdTKZ5huA4UEda1YdslwkUZ2gkZBPSoJrKOdA0L+W2OFI4/8ArVNolrOuoK8pICclgeAewqfZ3kkzaDuzopGEqttwQ2QxGTtYcnHJ9T+npyzzFC70+6mGV8H8uPrUsqx+Xk5YkbcEcde7dfTj29TT1CKQgfcCPmynPPPX8v5ex9tHQQOsibmVsE5/gJDf4fl/SgyZHk78EYzz05yf6fWnS+aJWVRuGVK4zngHj154/KmDP7oRjDBgWYEkfp2/xpgSyzPLEyy7R8pAARQABnj14wKV1O7DKQ4JCgfKBgZ3D68/56VBsXYQjbSg/hHXGDU8SsrM27aVIIIQjZyB19Qfy/DIRQiI3noruu+Y7lcHO3AJzgHnoR1rHu9ThiDCBTKADuRjswc5xkgn17A9PStC48yFHXBd0JZc8YOO2T0HUn8jyax7+G2mgLSXKRynhPlxn6+tYVHJPTYwqycbWMGK1tZrqR9nytykXUA+pPeorv7TLLtD8n1HQVNKBanyiW4GWO0j3yM1AZ/MbbGGYk9Op/SsUrHI22xk9tEyqJJSJAP9aOc/hVf+zroLvjAkTG7dnBP4Hn8q0jppB33JVVU/cLZJH61BNmScxKCB0HG3A+lUh8wy08y2lWWa3mjCty7xsFH1/wA96sXs/wBn/dBvM3YMTKv3lPv/AJ6UMPmCknYOMdvyqwUFzbuQoEkQPlDoSmOR6nHUVDC6MuOcw5D43P0yOntSxS7nxDgk9Q2OPp6U5dNnnBlk+SHPDEYLe49qJLdISRGSAOee5pWsSyxHbzyIHaUqp6hW9+hNW0WO6jxGAZ4lwe+8Dp+NUIzJIpXaVwSMuMYPPfrVza8RJikVMgYbqc4zkf5zzWU30LUXa/QihjRm3HC56HOKk1LIlI37flGMfQcGp/P+0ybQubjA3SAYDH3A6H6f/XqW5S0M5S8EgMQ5QAAsfqRwPf8AKpW4OPYrWMDTRtJKQlshy0zDG329zVm8ubaZEhCL5a8KQ+4Efpz/AI0yWZrphGpRLdeFRBwv+P1prWwCg7tsh7ngH60uor+7YYdkaAJlNw4B9PzqZIyFQucMeVwvX3FNhiCP+8bcx6Y6CtKOXMbk+g3c/hzW8dSCe1nhRcSSYY88g8nFTSJBeKVnACDHUjOe2DWVJYGWXfA5Kn7wJGFHerKIpjESncqn16n1pO+xS01ZSu7e7l+UuLeEcLGq7iR7kGo4tGgLBnnkYeyhf8a1A2z5D94dDUTKI36jaeeuahwfUfNrogeztokMsAVFjGWY5JxVW1u7TUYXMBd9pwflwQa1HjjubRonlKFh26VmNZw6WsjwbSzkFj9PxrLkXK31OlcnJd7iYlbCxwnOPvHj+fFCkn5ZHBPXHUVVe9dlPzZz3Jq3Y23nRGW43xpngAfMR/QUnqjGKZbtbmW3dRCS2edq8/8A6q2YLlpWXzIxuHOA/wB3tk9qxHkkjQrZjCGtWxh8i2VZBvkYF2DNjOcD8OSP0rooRk5aM2p7lyJomlYAMwGFZcdyOeT+P5U5vLZh8oEvqh+Vjn/6w9KijYDcW2AF2YD1II/xp6TTAhSq8jAJ54Iz+WD/APrr0jcaInQruG5hydzfKSP/ANR57fTNNbzGlVi7BnIVmLE8g4HGcc5x9OPSiKSJpEVGhJZwCwPXgdv6ewqVQCVm+QkDfuL5weoOO45HT+vIMgmgEqtFJMVQkkbCA2/69R933/lXI6pbTCcyRpJuJKhQM8jrjH44rqzOixyElXkf5VVuhG3r6Dt79faucub+4imE11IXVscbiQSB1x9OMiuarJPQ560laxnpppuYWa7n+zt1Bxkk+9RW1sbGQvNtM3RQD2qae9Mq+YCqueg7/hTUuI5bdoprpYwPmVnJI3fSoOW7ehJdSqnzSbWLjITGMfWoYbKS4AaJBhufvdP606PT7iSXdcI4UHLSdtv178kD8a0ZLm3RT5RHy46Dk00J6GXLbXMJEYXdzjj/ABptraXwuVuHOzYd2W5NXEm8xzJz8vTmmXN+Qv3eSckgmiQJlXUTJ524yEo53IpGe/I+oNU4Z/MnVAq5z1IwMVrW0X9owSRyIyZXdEx6Bvb6+3tUSWEUMWA6HP8AH/e45rLyG7bkqFQAO45yDwaJUQ5+bJz/AHsilhEbbY1cMo4PFWBLZWzDBeIg7iynJPt9Pb9awa1KUtLFON4kkEIC/MQMZPOT1NWrhknuJNz7iznqcUxr9J5okiVAfMHIz69arPMUuSxXGSTwvb3qW9bh00JW2W7p513GmeQkjYP4c+takVr5qLLMSEIBVs9R2rn77T5L6cTRSJuICFX4x6c1uQqbXT44A+/ylxlTnJHX6c0nOKS11N50oqHMivdebGxdZCyg9zyKgNz5seD+GalN02CkgypXB5wfpUdrYtJOZ1P7tDwvH3uw+lbKWhzKNy5EJYoMeaTK3LbugHYf1NSQzkHD8HvwKfIhB3qcA88881VbL5XzdjY+VlNS52Q7XdmXZGQpycY71FFdQRPjILj+9VWW4VIwhfecfeHU1myg+YGTJLcDHrQptias7I3J7pH/ALqk9x2qpGsk8hjCmT3HYVAlmygNcuYU9+WP4dvxqd9RhhTy7fO1e/qfeq+IdrFyC0srVjv3SSDoG4A/CpBtYFkJK91FYj3hmYl157U7+0tsW3fgegqXFPQrmdzchdJZ0jUBjnkBc4FaClxA/wC+bagDMoGeRjv3/wDrn61g2d1bRZBjZGYDJcZOf6VtJMJIw7NuYliG6DB9z/P1/OuvCqMY2vqdMGmWUMAjVyCdvynA5ycj9Pb1qYzbIQFGSMgEnJx3NVCyhVbzIm4HC8knHp/kVJG5UMGDfLzvRsZGc9jXWak0mx2DcqE6ALkqDyOB0xz+PfmmgbPMMv7tWweefQA459D+f5v8wFiI/lBPK5Hvgeucnr60xU2OseQshBbdtyp7cf5GcDrmkUzPvBMybxPv2ktwB8x2nrj1yec/lXLGcSkpNmUn+FR/n2ruPJkkYIF8z5txDPxkHuT/AE5568Vlmzt7G9VniiMsgOSoJCn0HNc07N3RxVnGWqMlfDbbI5prgIrZ+UDc1aMFhYWkRMEJLAffcZJ/wrYa33oGYeXEO2MH9azZk358sJ5YY8qBx7etK1jBsVDLdRS22dttIuHB/iwQf8KxptBmUE2jEKDu2O3X6H8v8a0muhsKJnGc4UYAqJJJrpti/Io+83p/9eh6gnpYymhFifKl2+bnJAPejliq5JGcHJODXSMlrJGI3jXYoABYck49e1UV0qKdZWgkCRoQG8zkZ9AaTTDcppHl0+zkKR8xIGAGz+vb0qtqlrM1wTCoMLgt2wp7j2q1NZXkJP7pnRBnKc596fatFfWU8cTr5kfzlZDjkfewKjzQ7N7mVHtjhaNidpXBY9v/AK9RGD7TcHy97c9AdzY/rVtbGe4SSQOkNmgIM0nAJHZR/E3I4HTOTgc1DNKp/wBGgMgt1BLPtwX9z6fSpceoK9h1jAkd5GY2VmLqW5U8Dv8AX/PapfPtVIWaKOQnHJUEnHrTbL7ObmKRW+Ykg5PXjrWa9yEcbMDuSDjP6VDjeRV21ob2+KSJlY7uOA3YdselVLi5dIwoGIxniqMd4T97Axx/k09bkCTIzg+oqFTQnJ7EscwlxuK+3rV+WZbJFjA5UfMT3bv/AIfhUFlFDGBe3CkR5/dx5wXI7+wHr60S3dk+Wmt5Hdjn5pcAfkBRuwtZDZL3eOvHt0pYIbm4hLwxkrnG4kAfmeKrPdxqcW9rBGR1zl//AEImla9mbPmSsx7HrQwsh3lbT++kJOfuof6n/A1aa9EUYhhQIMfeHX8TWcSZRzlj+VL84IKpkD1NGwFpHd2+ds9zSi3jnH7wiMdiB1psPzcsAp9zT2PUFxxTUugW0uiKSwmJYxHzF9QcVAkcUcm5yGcduwNXGfaiqXAHUj1qpcRpIwKthieoqxp9CaFmmlWNJMMzYxXUxJHFCse5iuByuRx71jWFgsJLAh5QuBg/nWosLqrKSdoJGACNvuPeunDxVuY6YJIsZDAph1+bDDHXIHP8/oKsQDjcN4IJwMHjqM/rjHvVFSCynLYbuy9u/P19f5VbRo4owzKPMzuBY+55/wA5rrNS8zJIqSF/mbj5huVhgEDj2z7nj0qrLeLvS0VZFYr8sqnb3PXPHXj8KdNP/D5SI3oQWxxgkHueCef0rNnHmqhiQuxI29jg5OeOxz+OPoKxqK6HOPNFo0za3Vusb29wJG6kEFcjPTIPXr6VDNIlggkvMxeYSMdeew/nVK71OW2it1WEZZMpjJOSxx702K5kgDSSyGaeQZIY5x7AdKxbR52xPdapBqMCgSq23rjrTIgBGI4kLEdQTjr1plvDaShp3tUR2AwsY2gj3HOPrVxxcI2bdEYquTGTlh2Oe3X1pXYrFAwLcXKRsGVyOSPTrVudo4kCIFRVGNo5qk1zMrtcTRmID5SXU4P0qu9/G4L53ZJ6mmrIlkszNOdkO7rj6/WrjKYLNYUIZVbk+p/wqja3YFu2WVc9zzgfhRNco1qZIZGYxkLufpnJ6Keo47+vSmOxYi85D5zvtjZtkcjglR0yenbI6ZPPSq82peXMrRZuJiNoMinjcBkAZ55yOc59BUUUslxCryXGcDBLdSAMAfgABTAIYlDlA7HruxjH0rNq5V7EOrvPPEl0hIgXrEDjyiTnAHQLknGOKxhM4bY64x1A7dua6D7Q0s5cqZJG7M2Bt7g+3+RWZqul7EkvLNd0efnjA5j/APre9Qm9mU0nsNtnUXsQWP5g/wB4c5rL8pyyyfdx0K4B/T+tXNKiZ7uJy+AN2FJ74PHrVkSKY0VowCBjcRjJ/rxihayYNOKMt4iPmbOTznPFW7C0zF9ouw4tl4Ve8h9B7epq6tiqqt1eDbDklVDZMmOw/qagnu2nn3tgKAFRQMBV7DFRJvYe24lxcvO+4kZGFUDgADoPYCmLh4yC3zEelNmVXG/cvTgbvzqJJgikhRu9T0oi10JafUfhVfkjPp2qUJKyjCnH+zzUKOZpBvGcnuK1IVxGX4CgZJqJuw1Ft2IYLdyfmQhe5K1O1pgkJuYYySeAKyh4gffu+zAQ567smttJ0ktVkGQGGcd6xqxqQd2dDo8quykoEbbnGcdMVak2CMFUXNUZZFYkc5qq8+75VBJ9BzWkU9zDyNOWFJF+cZbGc1TgiQz8scLyBSRC7kUBYn29s8VpW2mJ5f8ApMwBbsnatEmNokikAYbWHHvW1HNbtGAzKJMYz0NZkVjYROAzSSY98VMxtWkCwwqpHOSaXNKLvHcqGj0LLAIwIUhs4U7vve/6frVkbgwGXyQOOuB9B/SoXkZwcZC+XtAGQPx9expkciygsA6phmB2ndj15+np3+lerG7j7251F45mwpdXcc54xjAxzjPTJ4/Gq8nlNCfLZ2+XZuIOfw6ccn8fwFWZ5DIzSIc7VDE7uWI5OeOR2I6c8HrUcsLIkbyY/wBWWBYgAHjpjsSRzz1/GlJ2VzQxfOygREbz0JJ+bjaegxnry1V2vDM2REobPQDb+lLMZHkMiSxRy7vmXngVTuUCKWW+QFuSAnP4c1w81zzZ+9K5JLqQXG4u0ueQTx7Co4NQ1K6Gy3uJIYs/vZcHA/HrmniLTrcbpvNuXIBGSAhJ+nP5mq9zeEjcmIx/dThQPpTuTY0Y9T+zho1nlnU9XnO7d+BpQthOoeeAAZzmP5c+wxWGs22Qxhdzj+8eBUovGEoztXbkZCjApBZmzPb2DRIPOaKRVAx9786dLBfpYxwR3FsYBhsNEqPnnqcZ7+vfFYAuv35YsGxz9ac+qTyukcYy5OFUDJz2Apq47M1ZYL6CPC27Sk9TGQ+PwHNV8zMvlvBIGHHKtgH8q0tJ0PULlVlvriREb/lmj9fqc/p9K62K3SNUGCNo5yxP8+tVZsLHnzLdQhiYpcHpkH/Cr1lNqCMAtldyZwN4jJAA/DGK6iUmNZWZsITwScY/Gsa81O1AzPqUaoB92Nt5PtxWd76FRV3oi5DokM7pdR25imIJCcAHg/w9c+1VrjRYLSUT3DCZwP3VtHKOPqePfj9a5+58WyF47bTw1tbqfmJPzuexJ9Pb/wCtht9rlxII2u2aUP8AxZ5BH+NZyjNSsup1ewfJzEmpjUp5XmurWWNdvygDgAdAMcAVjNvRuVxgD8a0oNTnDbobuTHTbuwc/n/n0qWTxFcupSQRzqOMTRhufxFPXaxztWepjmZmQcgDnFRyyDOByc8mtZroXA8yKys0l7fJwfoDxn8KqC9m38pCrA84gQY/ShegaEEHzOvXitFJh5LxsdqkYJ71GmrXcYzHMU/3QB/KiTVrphhp2OeOtZzi5FRaTuUodJnllMa7mhz1UZJrbNo8UPliSOJQPu9TWeL24lcDzpcdxuokklQhslx6jtTk5T+I1nVctEaEUNsoyf3koH8R4z9KeLuOBSnlorHqVXGayvtBLBlIBNPM3mkbiM+uetC0Od3ZoJK0u5g2PU1GLshsDJI9arpME+g9KXzix3IuSOTgUPXUVjZtZjsLSLz0Ax1NTKBGrkjLZyc5Gcf09qzbUTSR+YwJZuV6gfXNX7e43xBduYWXIzz/AC9ufwrsw1Jr35HVCNkWEkYIT1LqPlOeh6/Xn65qZyjRxxKyhyAAPQnt6+vFVo23zDy1ORjaDz+n5EVKJUfJJUEnaM8n8vwH+enYWaMLpGrmMggADIJPXofXBIA5461XmdDE2ZlicYBIHy8854GO/p+fa0A7xmRVyDkKoBJ6n8R+tUw+yeEcbmYlmCfd5HoOOKk0M3UvLDKFiP3fm2kAkDOCR69+Ox7YNYzRC5/495VynJR8qwx25710N4nLRmMKApLbWyTgZ/oKxnggs0IjIJODkZwABxj8M/nXLVilqY1oRS5upl7WeYxndHjglgc//XqzC0MTEJmSVyBk9B9PSpXtJ7oBlXBQblL/AChh7Z61WGmXZYOZYQxPYkkfXis7HIVpZ/JJYjrzxUcUkk7MIly4YBUCEsevPTt/UcVu6fpFqUK3IaVj0YnaB+Hr+Na9vbGyj2QKoRhyV7jnr+tJyWw7pK5h2Ph6+uuZYxbov3mlO3H0HX9K6rT9M0/Tk3QokkmMmRl+Zj3x6CiAPdSxM6sERgdpJ5IqtqetWujHybeFZLjbnbnIT6/4VS1FFOTtE2ZNTgsYi804hyCTngtgdh371ympeMp5XeKwj8mInHmuAXb8OgH5/WsC+1G61G4866k8x14VQMAD0HpVdY943bcMOp/z9a1UO53U6Kjq9yxcXE9zKZZ5JZXAxmRixH51V2Btw79sdv8AOasxxHaVOd+0c8cn6d6kEbKEZlBLKSFB5B6fzH+cVaVjYyniKckL9M1ovGbjSvNxnawbA7dj/Om3EBwG7Nz3z1/+tVvTudPuo3xtAyBjoRzn/PpWNfTll2Y09GjFAxggnd6CpVkyuX+ZR3q+mnlkY52MuRkjJ96ovbOhbAyM9uxrZxUtzNxT3BjIXUxZz0A6VbKy3MKGR1WTHXnB+v8An/Gqu45Oc7hwece/rUiyZYDOO+c9K5akHE5p03HYa8bwkrICGqEsS2Mck4GK0fldNkpBj2535+ZW9APSmfZBbgvvWQdmQ/d+vpWXMTYjRTEmSeT+lDSsp4JJ9ab5m7OfmWhArybQSB+dUibD3UMAS21vamAENk8r6inTJtySfxFRwPhmGeaT2KRIJweAKu2tz9nyOu481Aj85MYIHrQdpJP3T2FQI20nI2GHau889QSPT6c1ZDY4YBlb5s4IA9f61j6dIWJSU5jHOfetOMIy4AUgqCQR19TkcnnJ/CvSoz5onRG9tSUSoqB3XHvgEDPU/wA6mHluAxb5iCDgAHP19eo79aryMqtHGORt4z2HQ/zqRQ/Ch1II2tznDdOnrj0rYZtjYFYRAsQd0gEmQRjg8dxntz0/Fsh3kec7Id+4nORnHQk/j+QpqgBBMu1VXITOSxwcZ4xzyPz/ACmdoZAcElR85weqng+/OPwwBUllKQpJcqzBVyGKgEMD8xPcc4/kKzLqzlt5muoGiO4Ar3xwcf19OnetbIwEUY2BucA4znj69M+uKrXas0LQlFDZKoWAAGQB27EAcexzmspwUtwcVJWZkh5Z4C0zjnqSwz1PQVpWmkyXKb7WHzsKclDnH4+2e1ZN6oijPluG3DkochuOOwx1Hvx7VnWF9c6VqNve20pSeKQMBnGeeh9iMg+xxUezMHhl0Z2drYbXVBzgBiVH3u5P0rRe3tlDusaqW+d3JxgjqSf896x9R8XaVayNDpdm9xEgAjeXKIMcYAHJHHcj8a5bUdc1DVHCXU+2HP3IvlQc9cDr9Tk1kqcm9RRoS26Gxq3iWNQ9vpbE5GHlY4Gf9n1rl+XffJln3fMxzlvqfxpUBYYyMHpk9z7/AIVKkJCY9GyM+vTit1Gx0wpxgrIYIjgDbgk469Pb+VTxIAwXapPr/n3p3l/NkDOSOoGeKsRxMQcg5zzxyCfStDQj8hXHA6Dnv+R604W4bOeOcgAd/Ufr/nFW44tiIMEZwoG7rx6VYWAybs/OQc469OtOxBQNvjk9DySFyB/nmpba3MNndIS2WQn3Bq40O5W+ZcucFwoJxnrnn2/IU5YALW4dPlB6ZIOM46nvXHi/gS80NENogls9pHzscr83zEcdO3GKWax/dFwhAzgbuDn6dOladlCy2ybwNmOcjbg9B/nnrQ9sSm4qz5BOM9T6nngde+K6xHM3Gn5JwSuSOCcfj+tUZLUowUZBHUev411UsCuVUornbtYnjnpz+v8AkVRmtghORhtuCMDik1fRg0c6UfI3EqmccCpjIYiAGG0jnHerN3amPlFGG4AJ71UkhwflG4dcenrXPOj1ic86fVD9qvygVMdeOppoVbdWwQ5brtqHeyNgdB2NPibaC5IyTjHesWjJprcjNxuXHY1NaWssj5KhQw4LcZpUMRy7RqcdOKl82RgGySvY+gqW9LAmBgdCQVIz0J4q5HbKqlXGSpyR/n/PNEbtIEbAO75OR9OfyqVWUKVbd8pBA6k8fr/nvXVSowaUjZRW5Yi2ANGm0H+FcDkenH51PHgHYoCgDAIwufy61VDMYlK/MvU9sk/z9/z+lqIv5AyM7QMbR09a6kiwfDS/d3HB9emOePXrU1vtYqu/5QcHJyPrnGc1ENqqG8xmYENs3Yz7H884pUJTChlRj69/84/GmB0kKq52CPdt+RCF4LE46/TnA7H6U25LzjdvICjHPIVh1Ht0z+FDuHiimJWMsM4bofr+Z9s1XDI9vucsBgj1zz+NSWEsJOePM2jlmXdu5xjJ79OO1RXMTG2kGURQASgj5PoNvXr/AJHFWFaWOKRg6oHyvyOBwemfxP5+/NOWQxcC0CsyKNoGSMnOfcAevpxQBi3ln5wKgld2ADnOcc5xnnisu50shSwJyFz6856/XpXR5Tksi8gkNyW6Edu34D8RUDw7pVQbflVSRxjjg4I/A/z61JVzknsXjTLKSM4zjvTDjyyCoYZzz6c10yQhYsyxJudeS2dwI68Z/X2qnLYop6ksOvQ9v8mgox4l/cncoB/iHHWp0QjCgMGH3R6+oyPXJ61PLbuxBPIwcEAgGnzRGMMjQyZI4+XGRn/CnYCNVU5XDKc4GASCOKuRxRk5yqYAGAc/5FEUDFVf7uRwP8/j0q9FHsUMwXcDgH1/Pp0oJIUgXeCoYkj05Ug9e3t+lWY8KkiAgNj5WUenJ/H+X408ByhJJYg5zuyCMfkfrUu1ihzvPUbiOCTQJkDxZLnBKuCQAo+mBx9aZImNLkyScyDnd159auvGkYQlPlUZyOhIwOnrz+lQTxpFYxrg5eQDljyeTxXHitXBeaBE8an7N5ZC7DuxkAHkYwT+H605leRm8wKMAdupHt/nn86ek0qx7twYr843NgH3/PHB9qk3xxh2K/OmQoC45P4en4dPau0RUWIl1BU7mYEewzycf5/WonRJIyVVsdWO3k8+lXwitIm8KXyV24AAPXPpkcHHHWoHDMzblXpj5RyDn+vIzx+NAGRJZxyKeMDoccbiM8nJ5/Ss25t/KIIB6cjPbHX610sqIW8vjaeSF69fcf8A1vzqm0CeWELOSRyFH60gOceHhl2544H09P8APeofs6kHAVuBg4A6/wCeta1xZgSoyH5Wz8rnnp6Hr2qlJFiTofQ98e9Oye4iI2sKqHbPTIGCfw4py2xCqTk9OM8dO/8An8KfwV/eDKH5fUgY9f8A61P2Bk2qw+bJ+YYK9B9B3FS6cH0FZCxpt2qh+VeRjjOfWnxlgxwobAxyeD6+/b8qijHlsu3b6Zx0HOf/ANdWIFkaMsBtcDkngYz1xn36gVSSSshkgjKBsAg55C9M89PxHSp4vmjYhgAASTjlvf6fz4qJczBtmDwDuz2HHb2qZSA7sGztOOmCccUxEyqXZN5xIj4QgDp24z/n+T4mVlYbyoPQY7c55z71DENzscsQMcLz6/yFTFYtrlZsbVCEFc7jx/XH+FMR/9k=",
  "imageHeight": 256,
  "imageWidth": 256
}
