# Supplementary material for: Deep-broad learning network model for precision identification and diagnosis of grape leaf diseases
Source: Front Plant Sci. 2025 Sep 10;16:1611301. doi: 10.3389/fpls.2025.1611301 (PMC12461735; doi:10.3389/fpls.2025.1611301)
Supplement: Supplementary file 1 [file DataSheet1.zip › B_r00029.json]

{
  "version": "5.4.1",
  "flags": {},
  "shapes": [
    {
      "label": "leaf",
      "points": [
        [
          128.65853658536585,
          199.99999999999997
        ],
        [
          132.3170731707317,
          203.65853658536585
        ],
        [
          139.02439024390242,
          206.55487804878047
        ],
        [
          145.42682926829266,
          212.49999999999997
        ],
        [
          150.7621951219512,
          219.66463414634146
        ],
        [
          156.55487804878047,
          227.74390243902437
        ],
        [
          163.87195121951217,
          237.65243902439022
        ],
        [
          168.4451219512195,
          239.48170731707316
        ],
        [
          171.64634146341461,
          235.8231707317073
        ],
        [
          173.0182926829268,
          234.4512195121951
        ],
        [
          178.81097560975607,
          233.53658536585365
        ],
        [
          190.54878048780486,
          232.62195121951217
        ],
        [
          196.49390243902437,
          230.640243902439
        ],
        [
          197.86585365853657,
          225.60975609756096
        ],
        [
          197.86585365853657,
          221.03658536585365
        ],
        [
          197.86585365853657,
          217.22560975609755
        ],
        [
          203.35365853658536,
          215.7012195121951
        ],
        [
          207.46951219512192,
          214.78658536585365
        ],
        [
          215.24390243902437,
          211.890243902439
        ],
        [
          217.83536585365852,
          207.62195121951217
        ],
        [
          219.2073170731707,
          203.96341463414632
        ],
        [
          219.05487804878047,
          200.15243902439022
        ],
        [
          220.42682926829266,
          197.10365853658536
        ],
        [
          222.86585365853657,
          193.59756097560975
        ],
        [
          222.10365853658536,
          190.85365853658536
        ],
        [
          219.05487804878047,
          188.10975609756096
        ],
        [
          224.390243902439,
          184.14634146341461
        ],
        [
          229.87804878048777,
          179.5731707317073
        ],
        [
          230.33536585365852,
          175.4573170731707
        ],
        [
          229.2682926829268,
          172.10365853658536
        ],
        [
          225.91463414634146,
          168.4451219512195
        ],
        [
          228.81097560975607,
          166.15853658536585
        ],
        [
          233.23170731707316,
          160.8231707317073
        ],
        [
          235.5182926829268,
          156.85975609756096
        ],
        [
          232.46951219512192,
          153.65853658536585
        ],
        [
          237.65243902439022,
          141.3109756097561
        ],
        [
          239.6341463414634,
          137.04268292682926
        ],
        [
          239.17682926829266,
          133.3841463414634
        ],
        [
          233.3841463414634,
          131.85975609756096
        ],
        [
          228.96341463414632,
          132.16463414634146
        ],
        [
          228.35365853658536,
          130.33536585365852
        ],
        [
          230.03048780487802,
          113.87195121951218
        ],
        [
          227.43902439024387,
          110.51829268292683
        ],
        [
          224.08536585365852,
          108.07926829268291
        ],
        [
          220.42682926829266,
          107.92682926829268
        ],
        [
          219.35975609756096,
          98.17073170731706
        ],
        [
          219.35975609756096,
          91.92073170731706
        ],
        [
          217.98780487804876,
          85.82317073170731
        ],
        [
          217.53048780487802,
          83.99390243902438
        ],
        [
          211.890243902439,
          86.28048780487804
        ],
        [
          208.3841463414634,
          88.26219512195121
        ],
        [
          203.96341463414632,
          92.83536585365853
        ],
        [
          200.7621951219512,
          96.1890243902439
        ],
        [
          197.86585365853657,
          88.10975609756098
        ],
        [
          198.0182926829268,
          81.25
        ],
        [
          198.78048780487802,
          74.84756097560975
        ],
        [
          192.98780487804876,
          74.6951219512195
        ],
        [
          188.41463414634146,
          74.54268292682926
        ],
        [
          186.73780487804876,
          68.90243902439023
        ],
        [
          186.28048780487802,
          61.28048780487804
        ],
        [
          184.14634146341461,
          54.725609756097555
        ],
        [
          179.2682926829268,
          54.725609756097555
        ],
        [
          173.93292682926827,
          57.77439024390244
        ],
        [
          170.12195121951217,
          60.36585365853658
        ],
        [
          166.92073170731706,
          47.103658536585364
        ],
        [
          165.54878048780486,
          40.09146341463414
        ],
        [
          164.6341463414634,
          33.536585365853654
        ],
        [
          160.36585365853657,
          33.38414634146341
        ],
        [
          154.8780487804878,
          35.06097560975609
        ],
        [
          150.60975609756096,
          37.5
        ],
        [
          148.6280487804878,
          39.329268292682926
        ],
        [
          145.42682926829266,
          39.329268292682926
        ],
        [
          143.59756097560975,
          26.524390243902438
        ],
        [
          139.02439024390242,
          21.49390243902439
        ],
        [
          136.1280487804878,
          16.15853658536585
        ],
        [
          133.99390243902437,
          14.939024390243901
        ],
        [
          127.28658536585365,
          21.341463414634145
        ],
        [
          123.6280487804878,
          26.371951219512194
        ],
        [
          123.47560975609755,
          30.94512195121951
        ],
        [
          120.57926829268291,
          30.94512195121951
        ],
        [
          117.22560975609755,
          28.810975609756095
        ],
        [
          112.95731707317073,
          29.72560975609756
        ],
        [
          108.3841463414634,
          33.84146341463414
        ],
        [
          102.4390243902439,
          39.786585365853654
        ],
        [
          98.47560975609755,
          51.67682926829268
        ],
        [
          94.8170731707317,
          55.33536585365853
        ],
        [
          87.5,
          53.048780487804876
        ],
        [
          85.36585365853658,
          54.42073170731707
        ],
        [
          80.48780487804878,
          62.80487804878048
        ],
        [
          78.81097560975608,
          70.73170731707316
        ],
        [
          66.76829268292683,
          70.12195121951218
        ],
        [
          64.9390243902439,
          82.46951219512195
        ],
        [
          40.09146341463414,
          80.33536585365853
        ],
        [
          36.1280487804878,
          99.39024390243901
        ],
        [
          31.85975609756097,
          113.87195121951218
        ],
        [
          25.914634146341463,
          117.53048780487804
        ],
        [
          27.591463414634145,
          131.25
        ],
        [
          29.268292682926827,
          137.1951219512195
        ],
        [
          31.85975609756097,
          140.85365853658536
        ],
        [
          31.85975609756097,
          147.86585365853657
        ],
        [
          24.542682926829265,
          148.47560975609755
        ],
        [
          21.1890243902439,
          152.59146341463415
        ],
        [
          23.93292682926829,
          157.3170731707317
        ],
        [
          29.573170731707314,
          168.59756097560975
        ],
        [
          31.85975609756097,
          171.9512195121951
        ],
        [
          22.865853658536583,
          180.640243902439
        ],
        [
          34.90853658536585,
          193.74999999999997
        ],
        [
          35.51829268292683,
          194.96951219512195
        ],
        [
          28.810975609756095,
          197.86585365853657
        ],
        [
          32.77439024390244,
          201.21951219512192
        ],
        [
          37.95731707317073,
          204.11585365853657
        ],
        [
          44.512195121951216,
          208.99390243902437
        ],
        [
          48.17073170731707,
          209.7560975609756
        ],
        [
          41.31097560975609,
          215.39634146341461
        ],
        [
          44.05487804878049,
          216.7682926829268
        ],
        [
          51.981707317073166,
          220.5792682926829
        ],
        [
          63.10975609756097,
          223.0182926829268
        ],
        [
          63.71951219512194,
          230.640243902439
        ],
        [
          77.89634146341463,
          233.3841463414634
        ],
        [
          92.07317073170731,
          232.77439024390242
        ],
        [
          99.99999999999999,
          231.55487804878047
        ],
        [
          108.53658536585365,
          221.03658536585365
        ],
        [
          119.8170731707317,
          211.1280487804878
        ],
        [
          127.1341463414634,
          205.48780487804876
        ]
      ],
      "group_id": null,
      "description": "",
      "shape_type": "polygon",
      "flags": {},
      "mask": null
    },
    {
      "label": "Black_rot",
      "points": [
        [
          155.6,
          50.3
        ],
        [
          156.0,
          47.1
        ],
        [
          157.9,
          44.8
        ],
        [
          160.6,
          44.2
        ],
        [
          163.7,
          43.3
        ],
        [
          165.4,
          46.2
        ],
        [
          165.9,
          49.2
        ],
        [
          163.7,
          52.3
        ],
        [
          160.7,
          53.9
        ],
        [
          159.2,
          53.9
        ],
        [
          156.6,
          53.4
        ]
      ],
      "group_id": null,
      "description": "",
      "shape_type": "polygon",
      "flags": {},
      "mask": null
    },
    {
      "label": "Black_rot",
      "points": [
        [
          119.0,
          43.7
        ],
        [
          118.1,
          47.0
        ],
        [
          120.4,
          48.5
        ],
        [
          123.4,
          47.1
        ],
        [
          125.1,
          44.1
        ],
        [
          120.0,
          44.0
        ]
      ],
      "group_id": null,
      "description": "",
      "shape_type": "polygon",
      "flags": {},
      "mask": null
    },
    {
      "label": "Black_rot",
      "points": [
        [
          178.0,
          67.0
        ],
        [
          179.1,
          65.1
        ],
        [
          180.0,
          64.4
        ],
        [
          181.4,
          64.3
        ],
        [
          182.5,
          65.6
        ],
        [
          183.9,
          66.8
        ],
        [
          183.3,
          69.7
        ],
        [
          182.2,
          71.6
        ],
        [
          179.7,
          70.6
        ],
        [
          178.6,
          69.5
        ],
        [
          177.9,
          68.0
        ]
      ],
      "group_id": null,
      "description": "",
      "shape_type": "polygon",
      "flags": {},
      "mask": null
    },
    {
      "label": "Black_rot",
      "points": [
        [
          133.0,
          80.1
        ],
        [
          137.0,
          78.7
        ],
        [
          141.7,
          79.1
        ],
        [
          143.1,
          81.7
        ],
        [
          141.7,
          88.1
        ],
        [
          138.2,
          90.3
        ],
        [
          134.1,
          91.3
        ],
        [
          133.0,
          89.0
        ],
        [
          133.0,
          85.4
        ],
        [
          132.9,
          81.1
        ]
      ],
      "group_id": null,
      "description": "",
      "shape_type": "polygon",
      "flags": {},
      "mask": null
    },
    {
      "label": "Black_rot",
      "points": [
        [
          188.6,
          88.3
        ],
        [
          190.3,
          87.1
        ],
        [
          193.0,
          87.7
        ],
        [
          195.7,
          88.0
        ],
        [
          197.2,
          91.2
        ],
        [
          194.7,
          96.6
        ],
        [
          189.0,
          96.3
        ],
        [
          187.4,
          94.2
        ],
        [
          187.8,
          89.7
        ]
      ],
      "group_id": null,
      "description": "",
      "shape_type": "polygon",
      "flags": {},
      "mask": null
    },
    {
      "label": "Black_rot",
      "points": [
        [
          134.4,
          120.2
        ],
        [
          137.8,
          115.6
        ],
        [
          139.6,
          113.0
        ],
        [
          141.8,
          113.3
        ],
        [
          144.7,
          114.6
        ],
        [
          146.9,
          117.5
        ],
        [
          147.6,
          121.1
        ],
        [
          146.7,
          124.9
        ],
        [
          143.8,
          127.2
        ],
        [
          138.5,
          127.2
        ],
        [
          137.1,
          125.4
        ],
        [
          134.9,
          123.3
        ]
      ],
      "group_id": null,
      "description": "",
      "shape_type": "polygon",
      "flags": {},
      "mask": null
    },
    {
      "label": "Black_rot",
      "points": [
        [
          55.9,
          157.0
        ],
        [
          61.7,
          157.3
        ],
        [
          62.6,
          157.3
        ],
        [
          63.2,
          155.1
        ],
        [
          63.3,
          152.7
        ],
        [
          61.2,
          151.0
        ],
        [
          60.0,
          150.8
        ],
        [
          57.6,
          150.6
        ],
        [
          55.4,
          152.2
        ],
        [
          55.0,
          154.9
        ]
      ],
      "group_id": null,
      "description": "",
      "shape_type": "polygon",
      "flags": {},
      "mask": null
    },
    {
      "label": "Black_rot",
      "points": [
        [
          73.2,
          195.7
        ],
        [
          75.5,
          197.2
        ],
        [
          76.0,
          199.3
        ],
        [
          75.5,
          201.2
        ],
        [
          72.1,
          202.4
        ],
        [
          69.2,
          202.2
        ],
        [
          68.3,
          200.2
        ],
        [
          68.7,
          197.5
        ],
        [
          70.3,
          196.5
        ]
      ],
      "group_id": null,
      "description": "",
      "shape_type": "polygon",
      "flags": {},
      "mask": null
    },
    {
      "label": "Black_rot",
      "points": [
        [
          217.9,
          122.1
        ],
        [
          220.5,
          122.9
        ],
        [
          222.6,
          124.2
        ],
        [
          222.8,
          127.1
        ],
        [
          220.1,
          129.4
        ],
        [
          214.6,
          129.0
        ],
        [
          213.9,
          127.2
        ]
      ],
      "group_id": null,
      "description": "",
      "shape_type": "polygon",
      "flags": {},
      "mask": null
    },
    {
      "label": "Black_rot",
      "points": [
        [
          194.2,
          143.5
        ],
        [
          198.3,
          144.0
        ],
        [
          200.3,
          144.0
        ],
        [
          200.9,
          147.6
        ],
        [
          197.8,
          151.2
        ],
        [
          195.4,
          150.3
        ],
        [
          194.2,
          148.6
        ],
        [
          193.2,
          145.9
        ],
        [
          193.6,
          144.4
        ]
      ],
      "group_id": null,
      "description": "",
      "shape_type": "polygon",
      "flags": {},
      "mask": null
    },
    {
      "label": "Black_rot",
      "points": [
        [
          224.1,
          160.0
        ],
        [
          227.7,
          159.0
        ],
        [
          232.3,
          159.2
        ],
        [
          230.8,
          162.3
        ],
        [
          228.8,
          165.6
        ],
        [
          225.8,
          167.5
        ],
        [
          224.1,
          166.3
        ],
        [
          223.7,
          164.1
        ],
        [
          223.5,
          160.8
        ]
      ],
      "group_id": null,
      "description": "",
      "shape_type": "polygon",
      "flags": {},
      "mask": null
    },
    {
      "label": "Black_rot",
      "points": [
        [
          153.1,
          208.4
        ],
        [
          154.8,
          207.6
        ],
        [
          156.5,
          207.6
        ],
        [
          158.6,
          207.8
        ],
        [
          160.7,
          209.5
        ],
        [
          158.4,
          213.6
        ],
        [
          155.8,
          214.4
        ],
        [
          154.8,
          213.6
        ],
        [
          153.0,
          212.8
        ],
        [
          152.4,
          211.4
        ]
      ],
      "group_id": null,
      "description": "",
      "shape_type": "polygon",
      "flags": {},
      "mask": null
    },
    {
      "label": "Black_rot",
      "points": [
        [
          159.71397379912662,
          80.3471615720524
        ],
        [
          160.8056768558952,
          83.40393013100437
        ],
        [
          159.71397379912662,
          88.42576419213974
        ],
        [
          158.62227074235807,
          89.95414847161572
        ],
        [
          155.7838427947598,
          89.40829694323145
        ],
        [
          153.6004366812227,
          85.69650655021834
        ],
        [
          152.94541484716157,
          83.62227074235808
        ],
        [
          152.2903930131004,
          81.43886462882097
        ],
        [
          152.2903930131004,
          80.3471615720524
        ],
        [
          157.74890829694323,
          80.3471615720524
        ]
      ],
      "group_id": null,
      "description": "",
      "shape_type": "polygon",
      "flags": {},
      "mask": null
    },
    {
      "label": "Black_rot",
      "points": [
        [
          112.33406113537119,
          119.86681222707423
        ],
        [
          113.7532751091703,
          119.97598253275109
        ],
        [
          115.60917030567686,
          120.84934497816595
        ],
        [
          118.0109170305677,
          119.75764192139738
        ],
        [
          117.68340611353712,
          117.68340611353712
        ],
        [
          117.57423580786026,
          115.71834061135371
        ],
        [
          116.15502183406115,
          113.97161572052403
        ],
        [
          114.40829694323145,
          113.5349344978166
        ],
        [
          113.31659388646288,
          113.64410480349345
        ],
        [
          111.24235807860262,
          114.73580786026201
        ],
        [
          111.24235807860262,
          116.48253275109171
        ],
        [
          111.67903930131004,
          118.33842794759826
        ]
      ],
      "group_id": null,
      "description": "",
      "shape_type": "polygon",
      "flags": {},
      "mask": null
    },
    {
      "label": "Black_rot",
      "points": [
        [
          112.1,
          127.2
        ],
        [
          112.8,
          126.0
        ],
        [
          113.1,
          124.6
        ],
        [
          114.6,
          124.4
        ],
        [
          116.4,
          126.0
        ],
        [
          116.6,
          127.7
        ],
        [
          115.5,
          128.9
        ],
        [
          114.2,
          129.2
        ],
        [
          113.5,
          129.1
        ],
        [
          113.1,
          127.8
        ]
      ],
      "group_id": null,
      "description": "",
      "shape_type": "polygon",
      "flags": {},
      "mask": null
    },
    {
      "label": "Black_rot",
      "points": [
        [
          94.0,
          143.4
        ],
        [
          95.5,
          140.3
        ],
        [
          97.3,
          138.8
        ],
        [
          99.7,
          138.8
        ],
        [
          100.3,
          141.5
        ],
        [
          104.2,
          141.9
        ],
        [
          104.0,
          143.3
        ],
        [
          104.2,
          146.9
        ],
        [
          105.2,
          149.5
        ],
        [
          107.6,
          151.8
        ],
        [
          109.9,
          154.5
        ],
        [
          112.0,
          157.0
        ],
        [
          112.6,
          160.2
        ],
        [
          111.6,
          163.4
        ],
        [
          108.7,
          166.1
        ],
        [
          107.9,
          163.5
        ],
        [
          105.3,
          159.5
        ],
        [
          102.5,
          156.6
        ],
        [
          100.9,
          154.2
        ],
        [
          100.7,
          152.1
        ],
        [
          100.7,
          150.4
        ],
        [
          97.9,
          149.5
        ],
        [
          97.0,
          148.6
        ],
        [
          95.8,
          147.1
        ]
      ],
      "group_id": null,
      "description": "",
      "shape_type": "polygon",
      "flags": {},
      "mask": null
    },
    {
      "label": "Black_rot",
      "points": [
        [
          110.47816593886463,
          100.87117903930131
        ],
        [
          112.22489082969433,
          99.56113537117905
        ],
        [
          114.18995633187774,
          99.12445414847161
        ],
        [
          116.81004366812228,
          101.08951965065502
        ],
        [
          116.04585152838429,
          105.01965065502183
        ],
        [
          114.08078602620088,
          106.1113537117904
        ],
        [
          109.49563318777292,
          103.92794759825328
        ]
      ],
      "group_id": null,
      "description": "",
      "shape_type": "polygon",
      "flags": {},
      "mask": null
    },
    {
      "label": "Black_rot",
      "points": [
        [
          79.80131004366812,
          130.01965065502182
        ],
        [
          85.04148471615721,
          130.89301310043666
        ],
        [
          88.86244541484717,
          131.00218340611352
        ],
        [
          94.86681222707423,
          131.54803493449782
        ],
        [
          96.72270742358079,
          131.76637554585153
        ],
        [
          97.9235807860262,
          133.5131004366812
        ],
        [
          100.10698689956332,
          130.89301310043666
        ],
        [
          99.4519650655022,
          128.05458515283843
        ],
        [
          94.97598253275109,
          127.29039301310044
        ],
        [
          93.55676855895197,
          126.96288209606988
        ],
        [
          86.46069868995633,
          127.29039301310044
        ],
        [
          82.53056768558953,
          127.617903930131
        ],
        [
          78.60043668122272,
          128.27292576419214
        ]
      ],
      "group_id": null,
      "description": "",
      "shape_type": "polygon",
      "flags": {},
      "mask": null
    },
    {
      "label": "Black_rot",
      "points": [
        [
          202.12140575079871,
          176.56230031948883
        ],
        [
          200.31096911608094,
          176.136315228967
        ],
        [
          199.1395101171459,
          174.6453674121406
        ],
        [
          200.94994675186368,
          172.62193823216188
        ],
        [
          202.86687965921192,
          171.66347177848775
        ],
        [
          203.82534611288605,
          171.34398296059638
        ],
        [
          208.5111821086262,
          172.40894568690095
        ],
        [
          209.57614483493077,
          174.21938232161875
        ],
        [
          207.55271565495207,
          179.01171458998934
        ],
        [
          206.91373801916933,
          181.56762513312034
        ],
        [
          202.86687965921192,
          181.56762513312034
        ],
        [
          202.65388711395101,
          178.5857294994675
        ]
      ],
      "group_id": null,
      "description": "",
      "shape_type": "polygon",
      "flags": {},
      "mask": null
    }
  ],
  "imagePath": "..\\Grape\\train1\\B_r00029.JPG",
  "imageData": "/9j/4AAQSkZJRgABAQAAAQABAAD/2wBDAAgGBgcGBQgHBwcJCQgKDBQNDAsLDBkSEw8UHRofHh0aHBwgJC4nICIsIxwcKDcpLDAxNDQ0Hyc5PTgyPC4zNDL/2wBDAQgJCQwLDBgNDRgyIRwhMjIyMjIyMjIyMjIyMjIyMjIyMjIyMjIyMjIyMjIyMjIyMjIyMjIyMjIyMjIyMjIyMjL/wAARCAEAAQADASIAAhEBAxEB/8QAHwAAAQUBAQEBAQEAAAAAAAAAAAECAwQFBgcICQoL/8QAtRAAAgEDAwIEAwUFBAQAAAF9AQIDAAQRBRIhMUEGE1FhByJxFDKBkaEII0KxwRVS0fAkM2JyggkKFhcYGRolJicoKSo0NTY3ODk6Q0RFRkdISUpTVFVWV1hZWmNkZWZnaGlqc3R1dnd4eXqDhIWGh4iJipKTlJWWl5iZmqKjpKWmp6ipqrKztLW2t7i5usLDxMXGx8jJytLT1NXW19jZ2uHi4+Tl5ufo6erx8vP09fb3+Pn6/8QAHwEAAwEBAQEBAQEBAQAAAAAAAAECAwQFBgcICQoL/8QAtREAAgECBAQDBAcFBAQAAQJ3AAECAxEEBSExBhJBUQdhcRMiMoEIFEKRobHBCSMzUvAVYnLRChYkNOEl8RcYGRomJygpKjU2Nzg5OkNERUZHSElKU1RVVldYWVpjZGVmZ2hpanN0dXZ3eHl6goOEhYaHiImKkpOUlZaXmJmaoqOkpaanqKmqsrO0tba3uLm6wsPExcbHyMnK0tPU1dbX2Nna4uPk5ebn6Onq8vP09fb3+Pn6/9oADAMBAAIRAxEAPwDIwX3HaCO2TSD55CCM5759u350q7sDBxjv0OMdvwpHyAGQbRj5l3dak2GFWbLFhxzjHUf570Kp3/Lwv9O30qQx7lXDFT06def54/lSKdrMzBwP6+/60AN+44OcAdS3PP16U4tliF4x0I/SkUDncMH2IPNIAU2lVwOufr/9f/IpgK21ouWC5wBn8P8A61LnJ2gfMDwM9eKMlgM7gAMkf5FIqOAACG5JIAzgUASgYXaylSRgj1/+tSF8uoJOASME00MGRSQOmT2z/n1pHcBicgEjIx1/z1oAUEkEcEHrkcVIrsGIkwe2ew+lVeVZn6KvcD9aa0w8rZ3znA74oAsliRhSOTxz0p23am1gB9Tj/wDXWYbrGMknPbsKct2pYFWPXJxQI0wVKDnB6/560rDCc5Chcc9ief8ACqUdzGAAQfvZJA/Sie+igTDyLkDGSelIZe8wsS4ySAQAemM+3vTfMKjEeVX7uQc/mevp3rDHiOwQlHnBZup21p29wkpLRMWjIyCDwO4/z9aBFjftRSGJbHOT3/pURcyRsdu4bSCM9fanrIXBX5Quexyc+mM0x5dqswKsMYz6/wCTTAkjkAwyrgE9v/r0qqFyB8rqM5GMdaQSKMsFKt0Ax+g/OnK44wSN3AY5z+PX0pDJnzI3zMynuQeMf060kbFiVRlAYDoxGR1GDj/Ofyrq6CQ9guCCGPJx0z+VOtpWMfmuvLAEFhkZOOn4fzFAEqFkPUKWT5T1z/nmphtJPJ2njgY446fyqNl+Y8j5cnkYz6jk/U9P8asRxKIw2dw/ug8A54Of8/oKBDNwGdpwCMZY59emSe340u9WzkDev3zt6ccD07U1U2q37sESKBhhnkHnHGTjnpSzA8uqsjlsqTxtJ7j8hz/hQA+JnijCqrIoxjAyFOCRjjHp07etPMcTAorYC8Z7E9cfiePQ5pGlDBFEkmAuGYtgknH3j6Hp196eIgJNyoT1cMcjJ25HGOmcf/XoAdK5O35jySFCHrj/APX39Krt8o2YO5iM478+v0/yealKR+d5xKnkADHAxgnBHToM475pMwkrJsx90BRnJGOv49fxoAxlVmXeFxzng5456elSMDjcQwGcAEZAx3/lQHySvB45wO/40zYQ28MV3DuvT06+1MZMImOXVs7ff9Md8motytnPLH+IYpTJvbkbsgAn1NIMMMFQW42jGP6/0pAAG1QByMnAHPf0oEhPyqfb3/WmPIrMynlwOAOv6cZ/z0polVT8rcDDcD26UwCVz0XlfbHSkVgFxGM+3Sq8jLg53Fu5Jxim79sf3fmJ5GOmP/10CLZlHchuNvHf/PNJ5g5ywyOQcc/X9RWe9wGB5woGM9cE/wCcVGZ1K/Kd+BzzmgC3JOEBLKAxPbFUpboxqfnBDY6GoZbgLlScg4z6f5/wrMkuS3zEnPYGgLluS6Y4BY5PHWqj3zpnnGSCM1E04BxuyO+DxVOQ7icDjGSR0/z0obS3IuXX1aYLtHAxjIPNZ9zeyy53yE+5NKIJmBZFyApJx2FVmR8knoTg1LkuhLloLHu2SSbsMB+PJAx+tb2jakYoPIcAKvIPv/nisIYEbHnceg7DmpYd6/MOo6cd6z5rERlZnZxX/ndhjnGD1q0s4Y88ZHUnryP8/wCcVyMFyHCmORl6Z6cH6VswTkHBX5QMKSOgzWtzoRuiRxyQWwcg88jr9KsRy7t3lsG2jhgOM/X8D/nrkJOzEqGyQAcnnd/U8VchkCY3hS3QNu6c54/z1NIZbYKSvzcFs8dznnrTkAaUMg3Ddk7myOmQR+HpVZWEki7ASSwwvZsAfl3/AM9ZImVgDE2EA2jHYcZHamBeO7YOBGVAxjknsff+WaG8yUbNmFDZ2g8AjI/z/kUzOzlkZ23bihHH49h1qSNT5qkK20FmA3+3Qdh/+ugRKJyFDSSYUfKEQn1I6c+vb0prhhKBgnJCu2QNvofU85HvQsX70oZDtOSCwyBg9uee1P228rNI+zap4w2D3zj149KAHvEpYP5e0BQzHGQf8OooZky6OuUzjceBxnng/wCce+QyU48ou2S2CoIx+I/T/wCvmhoXPybyC+NuW4PUH/DA9fegB/yByqx7UQYAj+U5z0457Dr/AC6ruLTxlQSytkc8Enr7D/P0qQNtUxsjeYTu3nJBAHORj/OfwpUiWOMGHCt0USHp1zkfr/SgDE2oqgEsrHuOP/1elI4JDhthUE5OePrTd3ybg3BycZzx/kVA7FHPU85ZQvBP07/WmBKWUsysMgjAI4J56e9NBX7vBC/eJOMj3pjsinCswU9Mc4yfT/8AXUElwud3yr8w6nkH0oAmRgGHGOOcngVBvJbBPuTjOT04HUdBSCdQpDOwzkYJ/wA9qrPJtjYqckY69+3f60Bcm83ZuUtkHjIPSq1zKnBHGQSoHf8Azz+VV5ZWOxgB8xzt7E/T6fyqFpQ0IO0HbwMNTJuSSSc53D/E/Q1TaUptUZweMg0hl+Tk+4IHeoZGVuR7c4zQIdNdEt97jH51VeUnPqfTuKSWTMhXGBz+NQnIUjJyOpIoAcWwWBbJHORVqG0LFN2TkccDp/nP5VBZxGSYM3CryT3rUSRCVUBlPYCuerK+hhUl0RQu7jyJfKtWIZODKD+gqhIGfnk8dc81dMMjs8ikMzHhR3JP6UyKJpWYuoCj+LFSlZXQkna5VCsI5N6jK4zx746U1iSoGfwFXHjwkqgAcAD2+YVWKqMBMufTHGaadwuJB8s+egb0HHJrSS6mDDym5HRvp/Lis9DICCCfTFW1mihg8x8cnG31pSk9kaRbeiNjTp3MLM7s7AjknoOfy7Vq28gjOHyG4OUAB+vHv+tcvaatHJI8SIVyvTg5rTjkfzMkBlOM4AGR+XSrhe1pbmyv1NpZmfYsRCBiSuAOe+e3/wBerUNzGFTC5RSAcHkjnv68d+lUBOTG6FsoMDJ7d8fqcmrcLeZKIwgGzAyRkpnjPv37dq0KL/l5hV3ZVcIAduMZPYgfhyDU28tP5SlGZuWKLyc+g5x+PvxVeOSTzZIUKnDcMc4zk9DxxjPPPvUwXzBlcB84kOMsTwD2zn/DH0BFpEzCvzlowccDBzzxjBz19v51KpR12kDzmckgdSPfA569+x71EZkjeNY8sQMgglSBnnk9jyP8nKnb5bBcIpJ68E/l3xk49hj1pgO27xiTlSu0sQRgduB7ZH+FWQAyKoUglMqdx4/I+mOgyMGmRAW64Dl1AHAHXaB9eB0wff60AqzudpHHzKwyR0ye59vzpkiQx5jD4YeZzlsHr6j07fWniH90AhCNnGGyAB68dOfr25piBYlVRJhVGMk8nn0z05P4+hp2+FSMFC5IypT1Xrg9qAOdMjYLEDjPGQR759KgfLAnIyD1I+Uc9P0p0rDdIwRscH8Ov+evXrUecod0ajJ+8qnnoMH9KCinK2XIjyuCQRjIH4Y4qDe+STwSeVPSrUrELuUd8EFcccfnxk1S84hfmP3jjAxx6H68fp1pkieaQVR1wM5AI/X6VHNMmzG7nHUnj1+lN4dWDYYkkgDoPwqCZdmdwAKgdsE/XP8AnmmIf5iAsc7OCN2MdsfyqsWCYPTnIOevPFSxriOQsSMcEjt9fyqtkscDtzlsZPP/AOr8qQA7KQNwPbrUDHj0AHT1pT856fN0JJ5qNsqxbJzng9QaQEkNvLcFimPlGSWOMVFLBNCTvToPY/y7Vuadp0gsTO64WQ569RUcmdxRl4Bx+Nc0qrUn2MpVbOyKduvlRbQRuxz7Cn+YN6blBwQQB1/Oop5NrsFYEA/ex1NN8yRRjIYnsVFTvqYve5LGA4K7TtY8Z/SpGt8IzA5A6E9qYGVSSxIH8PGKU3QB2qSwPU4piu9iG4X9zKv3sgc468iqG0gY24/CtCY/u5WJBAX+oqo3B+YY78imhpixpgbs556HtVe4gllCtHggZ4JwacSOcjBpykgBVOaNVqjWMrakMUJt28zeC/t2rbiucIm5htChQgPqePp3P/66zBGXQgLk5HT05p74UBY5C3ygkAY59M+lUpdWWqnc2lv33L5pOF/vMOPr78n1/Cta2uQjEIZZN7sA5IYKePU9f/11yVsgEqPICRnpj3rWg3+ZEykNMjEtzwewxnPoenrTjO7sXGSaOngK+WThQoPzKwyc/Tt1HbGc8dc6EAEcewlywAy4Iw465Hckf49O+TvSMRgsNxXD/KGBBxk/XoB3xWnHuikjKPGq72RTIMbF9xjnOD/XPbQstQLCQrs37vaE+ZueRzkZ4/nnvU0MnlgYZRLtOVwTnn0HIPQ+nT3qJH8+LcjYRjgsowW2jncOvT9Md+qIZ1KLESykbxu7cdPzIwPYD6MCwJpF3yNujKpu+UYPXBGOpPB+uDT42iBjUwssYUjk7c4PrjGBnp9eeKhjAkkVjKCpUZABHvjnjnp7c4A6mSOMRs8235UOSSRyfTHTpjPSmSOMJwEQlmYk5fHLcZOPpntk0xHjDrgAMgUnYCDjqP5/Tins5CFiHK9kPDf7Qx6/n9Sc0sUUjJHI7GQ4ypHAz6+vXH60Ac1kHcz5XcOFIAyaq3Eo+ZuMgnGM4B9akd2VhxjnA2jHHb9Kgm3FhjaTuBBQ5yeT/wDW49KYFWSV22jlGwckN09hVZyBuySpYkcDAz71YdHPzKAj/Lx6Hk9Pz/L2qBgJhlQvGTkjHP5dPp/SgRXLErtxtXplVDbT7U1m+QptO0H7xPXjqPyqTyjDMFVTjgA45J6H8evHNVUMUgZDIAAQAR3/AM/hQAwuAGIIOBt5HH+efr0qJyXLZUZz2I59allVi7cj0bkA9+MZ6/44qFlUIu0kkdeMDPtSAPIaTe+3Kgc8jAOOOKktbB7q7jUqNjHn5h0zUtnC7DeQSueufb/6xq1cskNsCigu/wAox2Hc/rXPKcr2MZVGnZGtLqEMmB5qqo6bT/hWXqEsagPG4JPGQOv51RQhVG8kH0FTXOGgCqw4xwRjrz/SsmjCxnk5bIPGe5qTd0CqMAcDpTRA5JOO/pQcspIQFFHOKpFDlzMhXIyvIwe3/wCupVjCjawwcfWqyOquGDEkHotXhIsgDrkeueo+v+efzqmJlef5YipyufQdaqOAmCR83+e1aFyjJDuOQM8Z6dKzGkSRsBt3t60olJNoYfvjcxwecg0m5ix2AKucgdcUpOCASMkc8dKnEe+J3XqBVGgyNmxgu2zpjJxTxFng9frToLdhGMqQSc4P6VZAMUJLksegGfXrQzOW9iNY7otG1sMruw3I/X2xWnLMkdwVjXGV6KcFu+emarQXCADMRyOnpV10W6njdVI2oF6DB+tSnZ3LjV6M1IlEJyJEaXGBGN59cYA5x1Jz6dOa1FkLXUT3QGwZcgk9+4OcDkc//rrHt45I4VZowEDYwqjLH2H9fyq9b3LIJAhJVDtLBRwOMAdO/XB5A68YrWMk9joTuro11cG5EhzvXj53Ix1Jz78cHp8pqWOAiAgMBliS/Q8ZOc554ycH+oqjHiOB3IVmByy5Lk8EE49eff8AHFXUndLaaDG5ZXK5QghSfugY6j+ePerKLYaSV1E8KMGIfOzAHf6Ac8emM+1NKt5pUrhyA3llOoPbkkdh2xxTd2ZftPmBGwEIGcLg5yfxJGOfwNSQkNDHF+8VXAO4tjdyCB1yAB26emaZJGiqJiEjDggE4yuVI3dP07D+lxtqh4XKglcYOeB2A9AefTvjI5FcK8REgbaS3LdCAMZzzyOBirQjaYbfJ8lidyhhyBgHP17/AI0wOQkAkZsj5emc9fXH61WaMeajRLtLE5Ixxn+XT9KvTwu0iyKCTu+8Gx0yQenNU5VKtlhyoxxxnn3/ACpiKzJvLqCFUEkYy3Ueh/DkH0qrICZudnHJJTg8dMc4P+Aq6UbzncjYvbBBJ47enX9feq4kEv7sADdkqByG9vY9+PWmBRk8lomYLxHwAoweOhPr3FZrQSTfvN205yeOAK0LuQLb7tzB2yAGBzz17/nUUUxd8Ii7c/jiuaq9TCpJrQiSGTO5pCpHTIznv6VY/sx/KIDoc85ycHt/jU8cI3GQsB/dzVwQhIS29VXHOTgLUc0lsZqcjPeUWwW3XY7DBL44/Co3LTBdoVBk8cHnioJrhDKzKjyA9TnA6VNBcNIAohCAcg78/XP6flSJe9x8axqIzMr7tx7Zx7n/AOtTiPM3kqh+U4IUgnvSn72GO3ryCKia5CFS/UEEYGB9Kb1HKTbKreaQflA44BPFV5RsCDAdz2Bxj860drLkNyRkEjpx3qGZkATe54OB1OP/AK1KwRepCYdgDbgozjbnOc9KeiyLKCoCkdSvOfb6VYkT918h561GS7NjnB4wBwDQndAN1JjJZLIw2kSBSCepIJzjt39umKoJameZBv8AnJAAz1HHf/Pati4t1nhCEYCkHH4cn09KrKwhmcR4BwMkHJ/P8KuE0lY3jNKFiL+zWViW5PU4qMxPDKSeGHA9x61eS6YKzcbh0ZulRiPznEjYfb90g0RZlGdnqPVJQxIJOB9f502dSZFToVGSM8ZPP8sVbhjJOXfbjlt2WwB3qoJJHlZgoO47selNIzHx2/zAYOTwBWzY2rJC0m7HTHpms+2JLbiuSDyQelaV6txJZwrbx5VWyygjPSpauxwXNKzLlzBJBp1xNuKyKgKs2DjkZPPHrVO0eRXCMPK3LnzPvY59Oxz7cY9sVPpsNzJptxDPvHmcIr5+Xjrj6/ypmkWM0qJKglWLcT5nRdoGBgEYJ6j/APVyR9y6Z1RtG6vsaRkthMGlKEscFUPocg8Zz/DyOnarql7qJSxlRHIBU8+WucD5gQT0J/P0qoLZTvzyTkn35zVyy2xwKNm0KwYneeSO3H5fifXmoybkEKnM7DjIhkktSEBUhQ2M5zzjJPAJLc/n3FXyqJO67iNqn5dx46jPqMjnFV1WaaN5zHFkoQiZ+6OMZ6MDzz68jvUsRzlgpcABNytvJwecc5xweevOK2NC3avHtmE4YxplSWYc59M+3HHoMHio4hFvdwuQOTIAcDPpkg+n5kVPbRsT5yuHBbovAO08dME4H9cUKQ3kKUgcqVyCu3BwOMZ+vPbj6UwOcwjtgYz6HjHHbis2YOVLq3ycjaDgE+nP+cfSrszyvKwkdCSMlyeB09s+/wD+qqchZmGAzODkBWyT39KYivI7nd+9UKB+846+hyPft71V2lwCwYBTgYI444+nb16VbnY4ISNwoxhPMOT+Pf8AH9KpsxHyhwFcZ54GD1//AF0CKkoa4uo0G5uhOTwD0/HvTILaRRwGxg44qYoftB3YDnHRcdqlF15LMEVXbA4PQf41yz+JnLN3kEdvJjDKSB0OCTmi5kSaLyM45+Y9PoKJLq6mI82baqj7qDb+vU05ts37xVwWOGz1z6/j/jUNX0I2KUdiS2MYzwPU1JJH5NvJuRwduATx/nrV1QscRkY7Rxz0J+mf5VDN/pUTIUGSp2f38+oNNLXUcbN6mfHDKG/d5UHtnIP1496seZEr+XLGWcdWRsbR7cdfep7e2e2jVp5iwb7o6ZOPc81ALd3cs4C7iTxVNWFLRj7mOOVhJExETKNqHnaRkHPvxn8arsFVDIEUnP5D2q75CtalVZgI/mz2wSAeO5+7UTRsSCEwCcZIwOmcfrSsCet2UopXnG4Ex7G/gHXPvRHExcnZyOh6j9auNbMqKFUhDlsAYGfWjbIjI5dgOwfB+nWlp0KlJN6DWKw+TuQtvZhheeeO341RuH3SsyIqhssSFxux61qXjERw5RJPvHcuMDOMdPp+lZs6FR6n7g2gE/hREXUrSM7Yxgux5bqasQo/ylCQcZIx0+tV4kMrk5OB0IPT1rVgiYAMQPofyrQJPSwkjutlK7RgMxChlPQ9T+GAR+NV4yGwfLAyT0/zmrl4luZEM90FZV3eUEJOT6ke2D+NRxPAzgRlmBPZCD+dUhdC5Yw+ZJxgY4APJPoBWhAI7icP8+FGAe3XrVOBJrkrvXEajAjUcfnW9aWwRV+UjHH1qWQTeWFjAG4A4xnj/P8A9epS/wAiqBgAYULwAKcw+X5TkjknnimoAQGGRjt696LFENwXijSTyg5LActgcg9asCIICRjKbgELAA9Aevpn9aq30kU2FlUgJnaAeOfX8v1qvLq/2ZP3al2yWIPIIz0PHt78H8QrpNM2pyirGo7CW6jk8yN5C2fK3KcAYBz145z1HU+1Xogh+YJKAWLEnPyk8/w8Yxn8qxIb5ZI/JQSJ0Krw46HqQOeccn2+o1rYZCMoG5QNpV85CjHPOO45J/StoyT2OpO6ui4lwyxTb1Pm4AXc/wB7P8WfTnP+HSjYzxfLvJVtpby24Pt68EDOR2+lRRKxbq5ibrzk4+mc9l4z+VTeWu0yMixBj0P8RwQeD7gVQHLFU3A5+VlJKjopHcH/APXnioGUiJhyVAx15J7dOxwR+J+lX5IlhmIjKsz55Yk4PbI65/E1UliURuwyFjx0HBAOB+gzTEUpUjMgCq3mKdvCkgnGQDxg8Y+uDWPeXku5YYo/n53FhkD14/xrbuV85SAikN8gLDHTv7dO9Y93EUu1kDLGzL82Acen8qio2loRN2QxpmMO85LR87icFjnvTbcpMf3gIcHd7n2qwsQmgxHwysGZfUev+f1oWPav7kL/AMC9PaubU5bu5KkLO+WUYA4FWIwzMCowncKByKiN09odpj8wtzx0Xt2HSqTvdXBCySgJjG0Nj8/Whabg0WpYHVwbk5C9OMDn/wCtUgYj5Y8BOhPrUcao8KeWcmM8Z4OCe34/z9qWa78ttsaiSUHBJ5C//X9qokctqCzGU5Ax1PJ/zkU5YMgMFU8ZGTxVOLduY+bhzy245GR19qtSTzwB3d0UAZ24Hfp1oRThLYnSPaTnakR+V2J6A9fSkSBfMCkbSpw3fkf/AF/8iqJAm2vNLk56sScVoZ3BZFcEAhDjgkD7px06DHB/hpS0Eihb3RnvpICwKYYbVGMY5z/n19qQBBJxzg478/5zVxbm2uWnSIZkQhX+Xk/p26UyOPM4wpIB6jqKN3tYurvsRXu0eThUfKbtw4zzzn0//VXP3kss7/uuEB9c5H5V09/b7ryIKPkeIA7T/tEHnv8AWsmTTbm3Uo8Ls2OGVcjHrx/+vj3qqSV3culy3dybTbaM2yzBcAcMOuTx09uauPIkULSjcETgqOC2e34/yzTLISWdp5UxDOXLBUGeT2z36dqbdSRzTLCkqsE69gT3wf8APr3xT0voZStzOxmuks8pld2aRupPPGOn/wBbtitC0tMbdwAbPU9KckO0gEDPGSe1aUEGUV3xsIBGDkYpsl3aLtvAIsAEdM896uiUqAqou3vkVTWUl0UFlReRwDipAZHCAQnGO3B9f8Pyp79C9FHYnaaMRbmIHYf/AFqjkl8qMbJA/H3snrVCWVZZxGHbEa8jAJz6/wCff1qT7H5uXkchRz0xj0FG2pBWuJjKejKOc4/pSR2qNIWClcDgt39qtxJt7NkegJ4xzxVa1uft926FCEGdpwQygeoPqRUOLZUYtps1bZTvhCRoqgncWzleMDbj1zWrFI6bpWkO3aVDBg2D36fQc9j9KoWcBG5ll52/LleTj/I6eoq9iUEbB5hVeSPu8HrjoeOnT09zVNWR1Un7pdA8lI3l2Eu5JK5IGO+D6Zxx2/EUqRMlr/rFCBf9Z1U4H3v8/nzTYJVDNmVTGy8MCNw6rjk9cjrz+PSpVZWCq7klmJAxnHrj8fStjQwZlyoEhYsPu5bGe/Yiqc5DsMbMpkAkeue/4CrE+12wEBCdX5ABODnjnj/OOtQyQsgCxyIoAzvVu3f8cdfr9cNCKLblPzI67gUJ4XLc4OfTisu9hGRKEaMZ6PwT2Jx65HrWk4AyN+1CDnaCMEYAH+ef6Q3iiVcEMHOPmK5xweppTV4kTV0ZTNJHKyR4G04LDBJP+FWracfMJAqvjd0HIHpTHjMceYot5OFPY8elEwjtYhKwbzCflGeWP+e9cuxyDkR7l8uFwx5Unr7UNEkM8jPGSSuQqYwPT/P0qOK/dkLSRhSemzjP4f4VIUZ5ZJBMrAn76k444Ge46d6fMtgu7WHvcZw2xVVSB1529MdaqrAsB8rhnx8pIIzkZHXsR/OpZAX3OpUOcfKV/l2qFpg8GMKJkJD5GMDt9e449qOoEjQIsQdFVeeFK4z659akIWdMPGMqOOnIH4VWXaFzIx3n73f9amuCluqzvITGo5XPXHt+NVqaxm3o2SRwbkG/bk9FBGB19KlFzFBIYmmUg/KVUZ79Tj0/z1rMF9NOcFAIzyE469s+vWrCmLb0IXjndg49KGr7kTUk7tFx/JSUkRrvYhjsXG/3JwM//XpkK5mwHAORjcMj9Bx+FLGFnHCEOgATODuGfu/4fl3GHRsA24vtTPbJ79ce9KKM2TSRKbm3BLZ8obvX7x9/ei9nCM/cEdQOnOcU+UH+0DtQ7UUKSfqenp1zVaSMOxZ8+Whwx6E+gGe/6DvSS0uD3Ii/k26ShizyAiIdD6M3r7D3BPaqsFsJG2c9eM8UrpLLM05VckjGACB6AD24q1bRybfuv+Iz+laJaA2PitySYy5RcZHQ4x/WrlqhODg7QSQufu856UsMSRZZg7OVPBPA+vp1/wA8Vb5YhlOIiPwGT1+ntQVrYckaZLERsq4UKT3p93dJb2zbVVn25Vcck9gMc9x06U4BYwCiySszgYUZzVKWSRmby8ZHdeoznv8A1HfPUYNNjbC1h8v55iofdnLHknGf69aguNRWMvFGPMbJAx0HTv8Aj+lOFrPNhjI7/wC98w/WlisxvTzN77OmTwoz0H4n9aV7kkCGS5dTK23HIC9B/wDXrVgRkBMhyOuWPT+lPjRI0yIzvHr7/wD1qRgQrsyiTHRN2DUjXYf/AGgY5FKRJ5CAAuzlSp7kjHTp3/DpVqz1KHUMoyeXJEjKxD7h1wMevPsPvVnnbJtYoFB/hzyDjpken9KvadbtcXAwiCNQfl2ghhxwcjvz/wDXpptbG8J7RNiCJMBRDudtxyU544HB9/X1H4KtuVLsSCkhyQoCj1P4c9fapLeAKQ4kiGVxy5AK4Hp34pdxmhXcoyMYYOcjK/j7dK3NzEa3jaVi+Gym3IJyfQA/jVHynDJIzM/GWAB6diP1/OtJ1yg85umWKn+H8fy/OqkqYkUrndtI+9tye57c/wD6ulA2Y11iNw4cMhZdxOeB0GB354x/WsYXzzk+WANvV2PJHP8A9b8q3JE8+ORcIWIJjOcA9yOvqMfnWSojxs8sISSG2jgY9aznJp2OepJrYf8AbGcFoxlwOMrgHoP8arKktxJumJd+AG7Y9K0BGotJHRlxtIz+Gev40yHzEQn5Oe+Of881hJOxgRi3ZcMy53dSepNQ3EKPKttG67sbmXGDWtbxSY3OQowSc44GKyEspDqS3EtxblEYEbSSx9OMe1TGK15nYuEYtO7HHzoAWLO20BU3/Nz2GD04xSrdXMkrrMFKsOSIwpzweCo45UflT5CZ3LCQkDgEAVVuZJI3Ea/MxIywPQdKS1IuTiEI2JG3RkZ8z1/L06Y/ya7gXT7juEQG0BuTz7D3/n3qaJI12W7ghSQ2QM7D2/8Ar+v5UZMdwybd0g4KtxtAPTH9PetN9GHmiiI57ecRxsxYcAEHoepq5awgQKEO9+Mgipvs5lVcLukzjBPUc9PQf402KXzS8aoQp5b0B+pP+fyq9Wjpb9pDfUdE625BADS4IOeAOPbvzVsQm7QuXSCTqCik5HA5GeuO46+55qJI2jDkqpCnB5xkdz+dSxOH2rAjtkDLdee/X+dHLc5rWdjTngaI4DAqsYQyHqBngZz8x6/T6Cs25YyDCphVPC5JwP61vXUTS2SgDlI125Y5XJJPt6GsqSMRuqna2CBz3pQjpdhIzmiWGQYBQnAAY4OeverjCQjESqm4HnjP4dKVbYmRQpVQec55/wA9R+VTTIVlww4IGDu9z27VqTotRtuG8ohvuDgHJyR6VdUlcgABSM8+tRnaOCo2kZxnpTZJ3UmFRGXYYJGfkGOn1/lgd84H5FOV3ckyCzrvzklcnp9Mf1/yVCbflBGB7f59qhhDB0O0AEdcdKuQlVUsy5Udj36/jUtEFO4s2a5DrIFjyuRzkcY6d+c46fh1q5NHvbJUD5uB3+nvUqnIyACD+vtSqgYOGAB9T6jt659qTv1Lc3JJDG8qKMknHH3vU+mO9VJrpOF2ZYj7i87fqe1PlMkj7QFGOhJz6jgf570ggCxthVIPJz6/XrSe2gXQkIRxuMiyHdgkN0/wroLOH7LbCED94W64+725/M1hx2/2WVH3pGcYU9x7+1b9pE20NIvz44O08D19OQP89iDuzajHqWCuZs4yg6Lj5Qe344x/KpV2qOXJboDuwRn19/8AH8acpwTtVSi98/pn8aY8byf8tcZx3656VudBmgO0xZFI4wQSM9cDt6cVSuYyxIEZBOOSOP68/wAq0RAc88MuCc9P0x/SoAvLFs7WP3cg59+/PX86QzEmicK7EgjOe+D0H51nXMAikMj7SsmD8vY10E0EmMoGLYwFwMjsaxNTkt7K3b7SThhjK9T7AflRK1jOcbooh4oi88gVVYFeRnPt/nvSJe2x8vYxQkD5c8Z+v+Poawbq7FxMmyR2jxxkfp/TvUqSbgXRMkYCrz+Vc9+xy2sbl5dKIkiWNt7AlsHqfy/T/GoQ29OAd31GMHvWelwYV2sC0YydvcfQ/wCe9Xo3jlhcq4BH3txwTnjOP89KnfcVhqxEOWVyFHQ47jv/AJFVh8tw7MrZDEBuuPwq0oJ+UEZJCgZ4b3x1pIw7/Pu++T0AHHpT5bAnYjMUK5cvtUfMwIHPt+VOinNwjIsRRo1+XcBlk64+vf6ChrZGXPzZU5wRk9fenMGtwrxZ3qdy7h93pzwevFNpgN+1F/3aFN8nLE8YGemB9PpVtEZpR5ag4TDBuhOeOhx19aimt1aQXQQlXGSQAAH6keuOcg+hx2pphmnZ0VGEaDcQq4J6c/kRjj3pxfUafKywgaaZwVH3sBh6df8AP1Na2mW2+TEYTHy7QT3Hr+Z/zzVO3t3iQ7vTGw84Xp+H/wCutuyklIyqxLtAH3D0xz9P8c1aE3dk0vkuq+fJskCIUAHDD0/+v7fSsqRQrNgjHQfKfp/h+VaWoRA3knJZQBjjnG0cE/8A16zZ4wIxl8OTjGMe/wDn6U4/CgZCFLFAxwG+VF9TxwPU047sKEUHHyqueT7D1p3lLNHiUB416A5H+Rz/AJxQ5MmG2ttPIAONwP06D3/AeybsGg1XMgAUFmOGXHRcdye2CDx/hT7e38lSQBuA44pkk00gdkxEG6KiDHHf8qYBI5Qhm8wLgEHHHvQrkF8yxoOTyxwM9Ccf/WqGK5RSNmWJB25GAD7k9PrVVIt0jMFYs/DsT1681ZhgGCoJJ+vWqAGnkcnlFGOVXnPTrnv1P405I9rx46gHkfh+fSiOFfO2q6HJzkHP6/561PajMUsk4RIowBu7k+lS/IuMHLYkSNmP3STj8Oev41XZLqRHVGC7SQNo5I/z+NXfMRYDLubaRkKTj+RpLWMFd5fk55HSod2C916lLS9KW4uVluJ5Ckbf6jOdxB/jJ5OMDvzkj1rsUeNW4IwFwxHrx/nFY1rDFFIvlRiMMcMI+AR6/wD162QmI+gfBOeCAcVtF3O2M+ZXFUHbyD8oI4B5/rQI95LMOc8kdsdaeUyyru2r6Acgdv8APNLEgKIwYq2PmO7p6/XmqGZiCPIcZIbkqSAMj16UxxvTDEEDgL6Z9u3/AOupSxWRMn5AOoPGPf8Az6VE7mH5CuTnjByeKksryYeMhjGoYnjHY849q878Qw3U+qH7VuUL/qxglVUnqP1/L6CvRgT5xyDzjJHTpWdqOlpqMWWbZJEPkb29MelTJXWhnNNrQ4BLNWZV3DsCADk8eprQisWXCFQr85Oegz3H41bGmt5jRsmMnDE/yqea0MKRQQkAkEnHBHT+f9Ky5TjZnR6aCwaQjHYE8+lBWyVx9mtlmZRgu68Z74Hf+XT6VcOmqTuc5YkfMx3YwcY549OvpU9tYoCUHBHI45AxQ0IowTSxM8sgjdQCw+QDOPpjH15p0M4jhVmjwjZDOmDk+n05rRkt5I4DGhHmPkMfXnv6n/GkawWRTHIgyCTtHOD/AJzRYCnHMspclWiVCThwevTHAP8AnihWt5JFVHwT1OxsgflV+8iX7OIlVirHJYAE/r706K38vc7IuMZAC8njNOz7k6FGPT4AzOt9I/mfKVVSwHvzjnr6/jVqGydZTE+BIRkkNkYPoe4qSztdsKINydwGABHvx+FXk2xZgIUqMlRyCp6fKe39aEmtUUEKCKMgkjsT61bDlIshQPUnv9OazTfMLjyZgzHosmwgE+noG9q0TJutpcD7oJOOgx3rVO6G1bcLuYTMJUw7Bsg8EDjp9RyM1mz+WUy7AKPmOf8AP0rRumjWEtvxjC4zk5wOAKyri5WIlFVWnB74+Tnt79Oe3v1Ep6JITEY7BjJyWxs9PduP0/P0JMHdyzyAxum3aRlie/4Y7VU4UAk7vXByR71MjbRu2hmblcnoB/T6+tOxKZNG22TthcZOeKI9kQ5II7DqaZEowNwyBx0p0/8ArEjQHgfln/8AVS1ESIzycnDDGdp7CnAugjRd6sw+8QOgp6r5ce/cwGDkIvP5U7zY3kBDKBGDliR3P+H86LMuzauPihXcuQRxj1z9amljSZYk3MAG9sHvVQ6hBudYIt46bgeM/Wlia4eQhnZARgbeBStrcE2noXHcTy5zvVDlivSpiWI3AjPXrUVs5VCg2/KOjcCp9PmW5uSqP+8Qd1xg+ozwe1K3QqMOY0LO0lUhyrA44B+laSIeF68g9cnpTFTa53bmDDq3bH/6s04FkUMSN2PTjPWtkrHVGKirIc8eGwQNijOen9OfrSoinJbPlk85PXH0/wA/1cnB6jk9MfrSoGYthhjj86ZRiquw8AnOBk/5/wA4pux9wJBXIySeQfyqaN1yUB4P+zzSnHlswVflzgjvUlkRVBGvJJXoOpIx9Peqd1IkSDzFJwoJCjjtx7f/AK6uMpOCjKR1yeagmCspiUg5OGyec/5FBLMUzbpd4QqCDyDz+NRiPBY8FjxnFaM1izAlTgAcLjjj0qrJDNE2JAM4HVQc/wCf6Vm7nHOMk7sqhSDhAct04BA6cipo4vLBJO5jwTjApC5LYAyx4G0VIHKrtYZOeo/+tUvUybuMupFtVEp5BOAM9feoI7k3IkCKvBG4HnOemCPpU8qxyqyTR7u4wcbfx6/qKIlhiBEabQfmxjJzRpbzLvHl8yJYJZMM8hX2/l36dKkb5bYIZAq5GcjP16/T1qV1kUZcEKDjcwOPzoADRklUJwDuG3J9sk07om7tYjAbHDIAR045Prz9aZGG2jqzE8kDt/WpxC4XJaMbeQplAz+tI8b7d2z5dp3EMCCe+PWjmQ7N6lW5eWImZfu4wyMoYHp145qaxmSZti5jBXa0TNwRjna3ft19etPladozEhULt6KM7vfcen02mqdlZXb6qkEaLGm/czDklQc8k/l2GTnFZVJP7CKiruxPq1ykEptxJEJvmYb5ADkj/P8AKufF3hzlUdjgDbNGcfrXY654bj1dTPuEVyVwSRw57Z79uo5xXETaDeWly0VxCyHJ2kdG+hqoxnDQqcLMvRsykmWKbjOD5Z6/WpxLvyOVVTykhCHH0OMVUtoZoNrqm0ngLjOceo9KvzJNOwlaNSrdwvT27VSk+pnZdBPtCKgZT8w5CEEH+WKlgfcxkZyMkE5TOB9d1QkANsyMAE/WnAh9wViSV6Ec1pbzEWEvJGhYOdoI+UxgZz9D/jTY7CBC8vmNIWYnJ57n8eAe/NEacKMDI/SnEOJAsDAdy3Xj0xTFfoWIYF6KOBj7tWIgROBtyV560yGSVFKeX8+Oo6CpIjGiM4bzJBncFbJzTGPli3AKOCTjPWtXTLEQNHKQPlHy5A49awAlxJKJHHf7gPAFdZYo0kClieFwfWkldm1JJstFW2lsKfQH9aewUbeMj0H+fakQc5J5B+U560u7I4yWzgEDNWdI4IFKgLxnt1NBBEe0/Kccn8aYDknnOO4FOJydwI5wCW7UAY5IzyOp+pJ47dqmYKsZZiC2M4xnio9oUkgBSeeD1/8Ar044OFdsjPUjpz6+nWkMPnYbXCHORz9P8/nUTx7BnIXPU8VKCSCy5JYdKaV2j7hGeeaAKis0TNwCzc5AxnjH+fpTdQMcNsWdPMbogPY4POf6ir7DbGOmc+vQUktmlzkSJlcfK56qfXmkxSvbQ5XDOQT1I5xThESwY5PByAD+v5VrXWkTK+6Bldf7hxn3HpVGa1njJMsRB6FjyPzqbHE4SXQr5VchjkcHA7/55pN2AQoGM8En+lOIAbDYP0oByDx9BUmYgyQN2cjABzzTjnBJOce9BID7i+c9Nx6AUvyhvlGT6nIFACqgK7n6dvc+lOVicDIwOgHakYhgnHIG38q0rGwMp8x9vlg8Kf4qW5UYuTshlnpzzkO2ViznOOW+np9a2Y4Et08tFOABu7/mamUKF4GB7Ht0pj9VAKnJ4J6fWtVFI7IQUSJlldsOOOoz0xj1qO4t1kUpIikMNuev4j35q15Z257jHTpTAEJUknGcZ7VRZyt5ZrZSliuUOeemR/Q1lurf2gJpJx5ZJypPOMenpXc3tktzFJCemMZI+6a4eO0eG9ZZI23ocEN0GKyatsc0l7N3XUQKquoDgK2dm48nn8v6+1ToH3knjjBGOg96bJEhuJVA6HKgeuBmneTNaQhQ27f8oVugH86Wpk0uhMhLEgD5e+D1qzFHzkqevftUcByMFRGQBnPQD61NIZXXZAPl7t/hVCJJMiMrGRuI6+n+eKIbPKxom+RsfMAv+c1Jpqub2GOQnaBjDdPy+vNdSqkcIAO2OmKpGsaakjLsNMkBVpeB+fH9K1kjVFAj+UZxn0p24h+vHrjtTRg/MWwoGP8AP600jojFR2EZB8uCcKOQTn8acRHvHyZABxkfrSoQxIwAP500Rq78DP5fnTKHho3+6wI4Of1pMY5UkknHBqpGvk6kY9+1XQbV9Mf5NXEYowwQc9AaAMmRWUZTC46nGc/r9KN3XJAJyDjAFPcEnGRzweef/r1GY1HIbGPU0hj40wcEZPqf8/WnnZvyrZzjHNRRjb0UADkcfjUqrgjHTuW6igBv3VG5Qw5JA5/n1p+0qSAApB7dv85p3yk7SPfkmhVLFmByMc8dTQAm3aASegycf5602WJJ7Yq4yGHIzTjjZj5euM/5/GnhBgKRgHIOOv8AnrQBy0tn5LMsuVI+6dv3veqwDl8A7QPT/GuyIUFjgkZGaSW3g25eOP2+UZpWOZ0OzOSVCX3AfMf51MbWWOJZGRgh6HFdQqRQt+7hjXP91cZ9v1p33V3MMdSKXKCod2c7aWDXEoYjEY6nHWtyJGXoBs4GD0xTdzjLLg7j161OOUYAnHSmo2NoQUVoKoVEyMYGT7UmzfIuf17UgyG4yR0HFSKOC2SBngYzVFAygcu2AT0poO2MKyYHuetOHJHUADuOlARlAAJ684HvQA5YwACu1DjJ5zWTrGkLcgXMQImUfOR1cf4itjAAUZAPUc/1qTGVzj5uelDVyZRTVmcA8UhIb7pBOcCrJtSRuYhsdM9q19T0smdZ4VOxgRtX1qSw0ldpE4Lqwxhm/Gsl2Ob2bvYwWRXIijk4z8xq5EmGwpGM8mugh0yzReIhlf7xJqwlvGr7giqV6bQKrlZSosyrGyxJ9oPAUE/Mec1q/NkE5HPPagg7gM++OppxU5GRyRwKpI3jFRVhS27OeATj/JpDz0BOfxzSF1GFbkjjjpQrgH5BkHuKZQpKqyADnPWnHLEqfmOOOwpI9zbmYg9skUgYgk9c0AQyRSveRSqVIQMMHtnj8anxjheegpRtIbfwueOKcuBnnqeDQIyEcA8gFc4Ge/P1p4C/3fl67qj8vng4IOeO9Oj+VFXPI9O9SUSIi5JG4sKcDvJGRhecE9qcFbcR07f5xSBcS9Bx+nNMBVUtjcMnIxmkK7Qw3qP9nFD7856AHvQ4Zs56Yx1oAQAsQAQRnPPtTmKgdMH0PJpIgQvzgjjFCBZGYjGCMcUALuG0MASPrSOQdzbuAeppzA4A5z0IJ6UL/sKOvOaYCn5zu4AxxRIz4GAOvWjYxO4liCe3OaV0GNy9QeaAGpFtDgsN3U+1LvB/ve1ADYPOfwp20CPABDdcEUAGNzA5wxHYf59aUA7QCPrxxSFsnHpwRj0pc4UckZ4BxQIUBeAjgHqSTSH0Y4O7rnrSEMGyxBQZ6dDThtPOPmoAfHuB25yMc5GalAyclQT61GpHXuxx9cVJ91DgAr1oAZLhsKOcjiokMm7advAOcipsN8vI/nTRGqmRtpY9cH1oAPm3Zb7voBT2I528Be2aGcsCCAO4qNlO3q2D6YoARCCc889KdMMIcZJ5PNRoScblwAMc9aJWAVT/AAnnnnP1oAQfcwW+X3HOPenBMMeMqT0IpoYhhxkGpxIp4BHvzQAhJX+eaQx5Iyd2ByM8UOT17+nrTlBC7WAA7880CEHyg9h2pQwyFPB7UOw2lOORg4pmNuNvQdqAP//Z",
  "imageHeight": 256,
  "imageWidth": 256
}
