# Supplementary material for: Deep-broad learning network model for precision identification and diagnosis of grape leaf diseases
Source: Front Plant Sci. 2025 Sep 10;16:1611301. doi: 10.3389/fpls.2025.1611301 (PMC12461735; doi:10.3389/fpls.2025.1611301)
Supplement: Supplementary file 1 [file DataSheet1.zip › B_r00030.json]

{
  "version": "5.4.1",
  "flags": {},
  "shapes": [
    {
      "label": "leaf",
      "points": [
        [
          138.23391812865498,
          183.26315789473685
        ],
        [
          142.6198830409357,
          187.94152046783626
        ],
        [
          155.19298245614033,
          195.54385964912282
        ],
        [
          165.71929824561403,
          204.0233918128655
        ],
        [
          172.44444444444446,
          216.01169590643275
        ],
        [
          178.58479532163744,
          227.70760233918128
        ],
        [
          182.3859649122807,
          230.046783625731
        ],
        [
          185.0175438596491,
          225.66081871345028
        ],
        [
          201.09941520467834,
          231.80116959064327
        ],
        [
          210.4561403508772,
          233.26315789473685
        ],
        [
          213.67251461988303,
          219.52046783625732
        ],
        [
          230.33918128654972,
          209.57894736842107
        ],
        [
          231.21637426900583,
          204.90058479532163
        ],
        [
          231.21637426900583,
          199.05263157894737
        ],
        [
          231.21637426900583,
          196.71345029239765
        ],
        [
          241.4502923976608,
          185.60233918128654
        ],
        [
          246.12865497076024,
          178.58479532163742
        ],
        [
          246.42105263157896,
          172.15204678362574
        ],
        [
          239.1111111111111,
          162.5029239766082
        ],
        [
          239.4035087719298,
          160.4561403508772
        ],
        [
          244.66666666666669,
          153.73099415204678
        ],
        [
          240.86549707602336,
          145.5438596491228
        ],
        [
          239.4035087719298,
          144.08187134502924
        ],
        [
          244.08187134502924,
          138.5263157894737
        ],
        [
          244.08187134502924,
          125.36842105263158
        ],
        [
          239.98830409356725,
          119.2280701754386
        ],
        [
          235.30994152046782,
          118.93567251461988
        ],
        [
          237.0643274853801,
          113.96491228070175
        ],
        [
          233.55555555555554,
          109.87134502923976
        ],
        [
          232.3859649122807,
          105.19298245614036
        ],
        [
          233.55555555555554,
          97.88304093567251
        ],
        [
          232.093567251462,
          97.29824561403508
        ],
        [
          225.36842105263156,
          92.32748538011695
        ],
        [
          223.02923976608184,
          92.32748538011695
        ],
        [
          214.5497076023392,
          68.93567251461988
        ],
        [
          205.19298245614033,
          68.93567251461988
        ],
        [
          196.12865497076024,
          71.5672514619883
        ],
        [
          192.91228070175436,
          73.32163742690058
        ],
        [
          190.5730994152047,
          60.16374269005848
        ],
        [
          184.72514619883037,
          59.578947368421055
        ],
        [
          179.75438596491227,
          44.95906432748538
        ],
        [
          175.953216374269,
          41.1578947368421
        ],
        [
          170.69005847953213,
          42.32748538011696
        ],
        [
          164.25730994152048,
          45.251461988304094
        ],
        [
          155.48538011695905,
          26.830409356725145
        ],
        [
          145.25146198830407,
          31.50877192982456
        ],
        [
          134.4327485380117,
          26.830409356725145
        ],
        [
          130.046783625731,
          18.93567251461988
        ],
        [
          123.32163742690058,
          22.152046783625728
        ],
        [
          119.52046783625731,
          28.29239766081871
        ],
        [
          113.96491228070177,
          31.801169590643273
        ],
        [
          98.17543859649122,
          27.41520467836257
        ],
        [
          91.45029239766082,
          37.356725146198826
        ],
        [
          87.64912280701755,
          42.32748538011696
        ],
        [
          72.44444444444444,
          39.69590643274854
        ],
        [
          70.39766081871345,
          54.900584795321635
        ],
        [
          64.01083032490975,
          56.31768953068592
        ],
        [
          59.85920577617328,
          60.288808664259925
        ],
        [
          57.51263537906138,
          65.16245487364621
        ],
        [
          58.59566787003611,
          70.57761732851985
        ],
        [
          53.0,
          70.03610108303249
        ],
        [
          50.47292418772564,
          69.49458483754512
        ],
        [
          50.47292418772564,
          71.66064981949458
        ],
        [
          42.53068592057761,
          72.20216606498195
        ],
        [
          37.47653429602889,
          72.38267148014441
        ],
        [
          36.75451263537906,
          77.25631768953069
        ],
        [
          36.03249097472924,
          85.92057761732852
        ],
        [
          32.96389891696751,
          89.89169675090253
        ],
        [
          30.256317689530686,
          93.86281588447653
        ],
        [
          30.617328519855594,
          103.61010830324909
        ],
        [
          23.216606498194945,
          110.10830324909747
        ],
        [
          21.772563176895307,
          111.91335740072202
        ],
        [
          21.050541516245488,
          121.66064981949458
        ],
        [
          22.133574007220215,
          123.82671480144404
        ],
        [
          19.967509025270758,
          126.71480144404332
        ],
        [
          22.494584837545126,
          136.28158844765343
        ],
        [
          21.050541516245488,
          139.89169675090253
        ],
        [
          11.664259927797833,
          148.3754512635379
        ],
        [
          12.927797833935017,
          155.05415162454872
        ],
        [
          16.176895306859205,
          158.66425992779784
        ],
        [
          14.732851985559567,
          162.63537906137185
        ],
        [
          17.44043321299639,
          167.1480144404332
        ],
        [
          19.787003610108304,
          169.49458483754512
        ],
        [
          20.509025270758123,
          173.28519855595667
        ],
        [
          17.07942238267148,
          177.6173285198556
        ],
        [
          14.91335740072202,
          181.9494584837545
        ],
        [
          14.91335740072202,
          187.36462093862815
        ],
        [
          15.99638989169675,
          192.23826714801444
        ],
        [
          26.646209386281587,
          199.63898916967509
        ],
        [
          30.07581227436823,
          201.44404332129963
        ],
        [
          28.812274368231048,
          214.98194945848374
        ],
        [
          45.057761732851986,
          218.4115523465704
        ],
        [
          50.83393501805054,
          219.67509025270758
        ],
        [
          53.54151624548736,
          241.5162454873646
        ],
        [
          60.58122743682311,
          242.057761732852
        ],
        [
          68.34296028880867,
          240.61371841155236
        ],
        [
          77.36823104693141,
          236.64259927797835
        ],
        [
          81.88086642599278,
          235.01805054151623
        ],
        [
          84.2274368231047,
          235.01805054151623
        ],
        [
          94.87725631768953,
          241.1552346570397
        ],
        [
          102.6389891696751,
          224.18772563176896
        ],
        [
          109.85920577617328,
          208.66425992779784
        ],
        [
          120.32851985559566,
          195.66787003610108
        ],
        [
          133.14440433212997,
          188.08664259927798
        ]
      ],
      "group_id": null,
      "description": "",
      "shape_type": "polygon",
      "flags": {},
      "mask": null
    },
    {
      "label": "Black_rot",
      "points": [
        [
          151.19494584837545,
          67.50902527075812
        ],
        [
          155.8880866425993,
          72.56317689530687
        ],
        [
          164.19133574007222,
          75.63176895306859
        ],
        [
          165.8158844765343,
          72.92418772563178
        ],
        [
          171.4115523465704,
          67.68953068592057
        ],
        [
          178.2707581227437,
          60.64981949458484
        ],
        [
          172.49458483754512,
          54.87364620938629
        ],
        [
          166.17689530685922,
          50.90252707581228
        ],
        [
          163.28880866425993,
          47.65342960288809
        ],
        [
          157.15162454873646,
          51.08303249097473
        ],
        [
          151.014440433213,
          59.38628158844766
        ],
        [
          149.028880866426,
          64.62093862815885
        ]
      ],
      "group_id": null,
      "description": "",
      "shape_type": "polygon",
      "flags": {},
      "mask": null
    },
    {
      "label": "Black_rot",
      "points": [
        [
          134.76895306859205,
          98.014440433213
        ],
        [
          138.92057761732852,
          93.68231046931407
        ],
        [
          143.25270758122744,
          92.59927797833934
        ],
        [
          145.77978339350182,
          91.87725631768953
        ],
        [
          149.75090252707582,
          94.04332129963899
        ],
        [
          152.45848375451263,
          95.66787003610108
        ],
        [
          154.08303249097474,
          96.38989169675091
        ],
        [
          153.72202166064983,
          98.37545126353791
        ],
        [
          152.63898916967509,
          101.985559566787
        ],
        [
          150.65342960288808,
          106.31768953068593
        ],
        [
          149.3898916967509,
          109.5667870036101
        ],
        [
          146.32129963898916,
          111.73285198555956
        ],
        [
          143.4332129963899,
          112.09386281588448
        ],
        [
          141.8086642599278,
          112.63537906137184
        ],
        [
          134.40794223826714,
          108.48375451263537
        ],
        [
          133.32490974729242,
          104.15162454873646
        ],
        [
          133.32490974729242,
          100.18050541516246
        ]
      ],
      "group_id": null,
      "description": "",
      "shape_type": "polygon",
      "flags": {},
      "mask": null
    },
    {
      "label": "Black_rot",
      "points": [
        [
          102.09747292418773,
          117.87003610108303
        ],
        [
          105.34657039711192,
          114.98194945848375
        ],
        [
          108.59566787003611,
          114.98194945848375
        ],
        [
          111.66425992779784,
          117.32851985559567
        ],
        [
          111.84476534296029,
          119.31407942238268
        ],
        [
          108.77617328519855,
          122.92418772563177
        ],
        [
          104.08303249097473,
          122.38267148014441
        ]
      ],
      "group_id": null,
      "description": "",
      "shape_type": "polygon",
      "flags": {},
      "mask": null
    },
    {
      "label": "Black_rot",
      "points": [
        [
          94.15523465703971,
          174.0072202166065
        ],
        [
          95.7797833935018,
          170.75812274368232
        ],
        [
          99.57039711191337,
          169.31407942238266
        ],
        [
          101.55595667870037,
          167.87003610108303
        ],
        [
          101.73646209386281,
          165.1624548736462
        ],
        [
          104.26353790613719,
          165.1624548736462
        ],
        [
          105.34657039711192,
          168.0505415162455
        ],
        [
          107.87364620938628,
          169.31407942238266
        ],
        [
          111.30324909747293,
          169.49458483754512
        ],
        [
          112.02527075812274,
          172.56317689530687
        ],
        [
          110.58122743682311,
          173.46570397111913
        ],
        [
          109.49819494584838,
          175.27075812274367
        ],
        [
          107.15162454873646,
          172.56317689530687
        ],
        [
          102.81949458483754,
          171.48014440433212
        ],
        [
          99.57039711191337,
          172.0216606498195
        ],
        [
          97.4043321299639,
          174.0072202166065
        ]
      ],
      "group_id": null,
      "description": "",
      "shape_type": "polygon",
      "flags": {},
      "mask": null
    }
  ],
  "imagePath": "..\\Grape\\train1\\B_r00030.JPG",
  "imageData": "/9j/4AAQSkZJRgABAQAAAQABAAD/2wBDAAgGBgcGBQgHBwcJCQgKDBQNDAsLDBkSEw8UHRofHh0aHBwgJC4nICIsIxwcKDcpLDAxNDQ0Hyc5PTgyPC4zNDL/2wBDAQgJCQwLDBgNDRgyIRwhMjIyMjIyMjIyMjIyMjIyMjIyMjIyMjIyMjIyMjIyMjIyMjIyMjIyMjIyMjIyMjIyMjL/wAARCAEAAQADASIAAhEBAxEB/8QAHwAAAQUBAQEBAQEAAAAAAAAAAAECAwQFBgcICQoL/8QAtRAAAgEDAwIEAwUFBAQAAAF9AQIDAAQRBRIhMUEGE1FhByJxFDKBkaEII0KxwRVS0fAkM2JyggkKFhcYGRolJicoKSo0NTY3ODk6Q0RFRkdISUpTVFVWV1hZWmNkZWZnaGlqc3R1dnd4eXqDhIWGh4iJipKTlJWWl5iZmqKjpKWmp6ipqrKztLW2t7i5usLDxMXGx8jJytLT1NXW19jZ2uHi4+Tl5ufo6erx8vP09fb3+Pn6/8QAHwEAAwEBAQEBAQEBAQAAAAAAAAECAwQFBgcICQoL/8QAtREAAgECBAQDBAcFBAQAAQJ3AAECAxEEBSExBhJBUQdhcRMiMoEIFEKRobHBCSMzUvAVYnLRChYkNOEl8RcYGRomJygpKjU2Nzg5OkNERUZHSElKU1RVVldYWVpjZGVmZ2hpanN0dXZ3eHl6goOEhYaHiImKkpOUlZaXmJmaoqOkpaanqKmqsrO0tba3uLm6wsPExcbHyMnK0tPU1dbX2Nna4uPk5ebn6Onq8vP09fb3+Pn6/9oADAMBAAIRAxEAPwDotxWPpuJ64PNQOwIb5evQ+lSqpycngY3Z6GmkASFs9egA4rA3GRqXHHOOD7VKseUGPmZuD/nFOQnccYyAuVB/MU0LyV657A4piEMYOFJB5/hxxT4YdvUAhRj149eKbGrEg46en41ZQ7owAP4ctyQev/6vyoGIVUbcqOuR68D/APVRkqxBAwPfNJMPl+blugGakjUE8kksef8AEYpCGbtjdDycc1KcqoDcgZyM/rTFG49R1x1zzz+tSHgHIz3zjFMBgO5RuBAzgfWkRT5mTtxjJxS5CrxkA889+1PKk7VZht/rQA8szKAevUE9zSOGMe7I3AHqP0pAuHG773GMUSyMMHaPcdqoBBkcg5yOKcXzg7W3DtnpzQNv3gMADvjGelLs+dUY5yMGgB6AgZxkDjFPdsgEt144pAof7pHH3s9z/nFMYpkZPYYHT6UCHKMLgHgCkZQ20kDjp7063i4csRzkqKiZhkIPlx1z04oAa+MlsAZXpilU4AC9COTScs/B5AyR3p4O1gy88dDzigBch225HH60m7GF4GAMH+RoVMMRliDwRjvincLkc5xx9aYCpgDcx4J6ntSxElcH73Yk0HJT15BFBG2UdSvsOP8AP+FACFd5x09zxQRlWXHJ6AU512tgcA/nTXxwB1FBJGuMbf7uCPelBYPtbGQOo+v/AOumbdjHPcfjSXKTZh2H5R1BOD9aCgy6kY4wOP8ACpEbcgO4Yx1BqIJu2luGxz3B/wA/1qRGJAGzBPJ29OlMkzHGAfmJJJ4FNXaSD36DIpTtJ+bsO/8AnFAUgHaRgdDWRoPQhXYsV2k8Anp/nFOlztBBAK9cfpUJ4ZlIyFPI7A/nmpQ+drcnPUmgBqgq/JKk9e1Tqx3MCRsBwT+vNRlvNUOBgFvx6H/69SKWjLNkEkkNnkUwFY7j1xx1B65Hen4CoR94AHJz+GeKijDbg3PPUH61NyhdAc5XGO/vQAwsNvHLk9B/Xn61IdxUd9vBGc56YqERgSEjjgk1LtOzjGS2Mg449P8APrQASM6qAo+bOcU8IdrEjgDk46e9RyDdEoVud3zHH9akUNn7xK49enTJoAHkRduQd3XOKcfk5PAYjJ/T+dULnVbW3nkUFnKgByoyAfTr/KnRapazsAJAg/2+AOOuc4rP21O9rmfNG9rl9MqMHIyQAMVBf3dvaBHl6scIink4/wAMUy4vI7a2LzMv3chQRk/Qd64yeee+1Fbu4UjKjAB4UHkY/OprVeRabkVKnIvM7DTtUS7VlkiKOjY27s55/wD11dZEA9n+72xXG28k9veymMkYkJ9s/wBa6K11i2uY9sjLHJ0IJ4OPesqGJUvdk9QhUvozSBwGbgjPQHH+e1MZAcEEDnGfWqV9qtrYFlncNg5Ea8nHfI/XmobDWY9QlaNIyDjcpzkt9cf54rd1oKXK3qa8yvY0gpxlgDvGR27VE08QnEabt5yOAcCnI+w5K7TnnJxgUpjT7Q0ir82AoBP3cf5/StgJ0kEjZUcggjjpUb4LEjI6HB+vPP4fjSjmNhxySCQO9IU2qrYwFJ78Z7UwHowUbckLnvz0NOcl9u0jHqT+f86NmIi+0ZPB7D8KEAAHI6ce9ACFA8eGU5B/X0pzIFxk8+vX2qTdtIC4IOMZOM0yQFlGVyF68dKAIfLyCnJ5wef0pBuYZIPHJPX/APVTiFx1AUeuTSbGYY3KCccjI9/X04oAeihSDgFQNxH9P5UqIpLkHnOBz6Cmhvl6AJ0Jzg+vHvS8lAOcdefpQSYwO5AUY4IJ6Y/z3pRuG0nuOpHQ/wCc0gRgzHI8zGdoOc0RvuOBjG772O+eOv1rM0JcHZ93q2M4zk461GXLElsE5xnp+dAG+MBgByTwR/P86AFdMDoDgnnigCeJzEQQBzkH1ySKeowhaMYHQkj9BTM5ThFb5sY69uo/+vUrJyAB3yPbPHFADS2eGU7j069PU0hDSPkE/IMn2pyqApjXlwvPPYD/AAph+WRTkFjzntTAlUoP4eOvA4/zxSkAoqkdDn3yPeo0Vgqr1AGTlcfhXIPqN1LcSTC4k8oE5RGwAMnGMcf5/Gsa1ZU0rmc5qO52i7dpVs7s4BJx/X6VnaxqDWqCGJgkxGS5H3V/nkjj86x7bWbmKQFmWQbsAvz+vXIqpLIysRLKZHkPLnq3Tn27YHpXHVxacLQ3MnWTWhNEUkKqYyoPHHJPJ5xUIuCEAjXaOnTJJ70trIAuVbLYOGxUUn7m4ZgS4JDYPqev61w8lkcrZIVcvvLMeBg7skAVIA5YbuSONw/TP+e1EbNggKCDkknoKciZlGCcAj/61Wo2EN1KUWt5PHkFtxOFPAzVA3HncA9Ny5zjuTzT9SlWS9lbZyZW4x7444+tQovm5YDZgD/P+fWolFJXKb1K935kkzSg8MchQBwPrTtHuzFc+akgK8fMox+efzq3LbAQuzZC4x16fX2rHt4fKkfBwpPHsKy5rpmqXU9Vhlju40dmBBAPGPy/nUjvFknKjHG3v27Vxth4j+w2UieW0shf92W7ZHOT9cfWkHiC9aTduVCOTtTOOCRjOeK9aGOgoLm3Om+mp16FPmwpwvPX/PpTwd2VwWU5Oehz/nmsnTdQe8t33IWKDJP97kkn+lbPAZByAWwRmu2lUVSPMirkwUYG89RypPT/AA/+tSYRMZJwQDj39fan79zgYABPUn+v1pzMjN0U7SARWoEWfmI4IxkAdvp+dG5gjbhyoHHfFIHVJCHUA8EfXpUNuSglwwHfOenf+tAEu3kKpOe/b9KfGFJ28AkZ64NL5kYhGcEueoPoR0x6/wBaMoifMWLbsDP+P5UAREsNpKE4OeDyeafHGXmVhgFBt5/z9KYTskIBX3UnHJ/+tVm1UBVznAH8Q579xTJOeGUBJbOFGO+fr2//AF0IxWNWBwwYkfp/hUBwertuHzkDjtjp/n+VTBC2Bu2u+SQQBn/PP5VkaCIrAleAcY69KljjxEoYg5985P8AnvigIzAu6kEHrz0wM5H9KcZN6jg7cYI7AnjFAEihwSBtx71IZsMu0kYyODnjgYqtvzIFOTkcAdQCB0qUEkfMuC2QHHAx7fhigCSNiSCXZmVVXnngHtzRnJR3/dg5BfIO3pk//X+lQOWkY9dq/KMdTWV4gvGgjitI2H79SG5HQEc9+vI/CoqVFCPMxSaSuIfFVjPJNBA03nbWWJtowTjAPX8fpWNtS2dwh4UkYI6jOPSrcA8i1jSPG9sn5AMAfh+PFNmwG3HBB4Oe1eLiK7qTWlrHJOXMik8X2cGTYShb5B15x0JHT/8AVUaKc/MS5J3Y/rVqaPfp0obcXB3JtGQOmf0z+VZiXDAYORyOB/X86nfUxehppIYwoCkFugPP4j/Jp8wdkimjIDLwwzjpyCP89qrxsrL5rN2zkH2q/A3LM6fu920gtnp246nj9K0tJiIo2DJsC56dT7Hj9andioGVPyjIweT+I+tEtuEZWTBic5Ukj+f49M+ntTSixyEEuCT8ufXNUtgKV4FN5MCN371j1I5JpbZsDC5zjOQf60uoRgalcED5d5IGM55pIlIYKoxk4Kk8VjJMfUvIUlDGQBlA5DDP1H9K5jWtRstNR4VUS3MgI8tTgKD/AHv85PtWrf332LTp5kUtjhcdMnp/OuEMUmfPZGdi+HLcZOeh7+tbYagqju9kejQpXXMFtrOoQTCW43SwHIKDsBydv0B6fhXT2OqWeogfZZBvcZKHgjHr/LPSuXe3+yxmXfvQ5Kq3Q4ODg1n280lreRT2jnzixXGPvDPTHfNdlbCwqK8dGjoqUrbnsmg3CQXPlnaFkUr7Z7V1aeZtZsc9BgHj8K88sClrLb3E293TEjICBz1x09a6qx8RW9xIoUMgJIYls4HXHT1zXLg8TClFxm+pyuy0OgUgjKlsuOp7fj+FBZQmQegwc9sGmg5C5Xcxx3x1Pb/PanMwEwYgqvAzgDt1/wA+le2MZKPmyNu1cEkjtz+VJH5RKqV3kHOGUcH/APVUixB0zncB8wz64x/WoAqjaMkKx3DJ5A70ASiEGX7xHPBBz6YNPUsBtOWHOOO4x09uaZHKDIW7ZBHBAzn/AANIsu6MqDtxnKjtQArgoo2LkqvQDGeP8mpInxERyCTgjpwe9Mbew+blyCc+oH5U4R7TncwDDOD7Y/PnP+RTJMCVgys5bfwQxYE/THp1H5UuySXnKHAHU9Rn/Pr1pqyBU7M4I+Xbnv8A0xmpIlEj71Xc+Me5/D8ayNCdAWjXzOVLAktxgDnn/P8AOqm47fLUKcnJHYe2R7c1YkZGiRMkH7qnIz17H/PamLnBPL7c5yecZAJ/l/nigAIWVQr7TkFtr+nXH5A1KCHkY/LuBw5RhjPTHHX/AOt71geJdYWyhMFpKsV45GdhJKKe4OP/AK/5Vylv4g1AxsHu5Q6cHDY/lXPVrqDta5lOqoux3lxqdvZzRxXEiJI23IOTxyAc/h+lc9r1xG2pwSRuuBbLtI5DMGPQ/Qj8vrXM3Rub+QTS3ErzbSI9/OP/AK3U/XNSee6Q+TdKreXjy3wQwzxz9PeuKrWdROPQylU5lY6KGdrxflBLIpfjnj2/LP4VEZneQ7snAxjGR19PxrMjnbgqxAByFJ6fXH4VbhkillwQ0e7ktGOOvpXLZGFy6sysWEmGBG0qD1HoPwzWLGpScowIYMVKk5I7fjVkMN/yum8bQVBJyfbIHpipLi0Eai6jG5Je3TaR/iOfxNUlYT1JEZxGSDwVyPXr0z+NalpmVdiBSfvKFBIHHJP+HvWZZ5ZsY+Yfdznj/OP0rTh2K0pDqYkyUZmIJIAI6d+Oh/8A19FPULExaNbdzMXKkhlR+Ny5PT3GPp1+lRGMRhBFhlJwrEDnPt2wPy/I0+SVt+2Jf3f3TjlQc84wfTH5/SktXeCcPgCJiAyg5xx/Pk4//XSnow8irerm+nVQWHmMM5wOuTj9aoteIkhSA7s8Fv6Adh+v54q5r0hW8lhiIVMkkckk/wD6/wClc90OSdrH0rDcHozRmhOp2UlupAc8rk4zz3rFu7Bo4yk4ESqdrHIDA46c8ng/0rasjtZGyOeflPA9q1L+K21C3Ed0GY8kNn5hnHOe9bUK3sk1LY7KFflXK9jz6dHSGKCF2nctlFQ5yT6D346/lWtYeGxaItzcnfc5LBR0X/69dBpugw6fvnhMsrMNgyAcdO3p/wDXq41pJIu4leBnHmDIGPrn/OKVbEOfuw2Nq1e+kTFWR4z0HTnvUiSkXA2naB6dyTzWgthHgMSTjONuOD+tQxRRwYZyjKMcEdfy7VwqHRHE5dz0SDc6ROWLDaO/IB5/xqK41CxtlZjeQ8EqedxznPQc1w95qNzOu2SYsBgqu7Kjj0/H+dZ6SNvAPDd93H45r2Xi2lZIbrdkeiRapb3S7Y5c9B0I59P89eamVC7kgtwpC7cnHp14PBPX2rhrCZ5J0VWKoORz+prvbaRZrRXVCxON38if6Vph8R7STizWnNy3FYH5MLt7KM98Z7/560MMBvQ556HPp+o/z1kdQmS/7wZbc2M5PXnr2pyhpodoPflccdfb612mpEpGIZCYkBJAOf8AZwP59qBzF1wu7Bx0H+cdaVmhMaqh/erz8wI45P4Yp0UQMxeNlKuBnecDJye/HQd/6UyTB8s+azseSCByADjnB/I01AqR7wchh91ee3H8v0p0BMknl7vkVejHk8Hvn29eeKIgxG5pMqQMleo57jjPft6VkaDpBiQgs2ACDknHT+VAUhEYPlTnJyBznH6UwAjlcKo6MuQD0BI9+BVTU7pLDTnnDYcDCEuM7iCAB9Ov/wCuhtJXYHnE9w99dTXUj738zPJz16Dnt2p8kZnVGhVCygEqoILDGO/U/wCfSn3sLWlsjbflbOSOhOPbrVSKTY+BgKT39P8AJrypz55OSPPm7u5aiuUOF6Z4xVe5mJkXAXOTu3D1461YKJcT+dEUEgGXUkAEY+9z+v8Aj1pyEu5Yj5mbjj/PtWMYpO4m9C/AyhAdu4BckE8Z9R+H1qyHKRq3HHTjB9v8msyKTJHzfdOQM4/nVmOR5AQF/wCAgcg0rO5I/wAzacEkAkgsc+v/ANf9a3NLZJ7R7OX5VcEgvwFbtx+f4emaxVVcDYMkHIzzgn2x7VNBJJFOSX/4GD/hTYLQvok1rNIkikujAFARxg4OfUdfzrXhEVwdjyEqibsOu3r1OQenb8ao3Mgmt0uBgkYR1B7Do3T8Py9at2kkDhfOZxFj7yrnkZOD6dRzzjPfHOtJ9CrGlcMT5UaQbI12ssokLbR6exPXsOnoDWdMDDcyw7lyrYYKcjcODgjjFW0mnRHeUI6BkJVuCFxxt9B29uKrTmIykhSuTwANwxgYyTyT1zxx+NVV2uJlDXkLX8pxw21se5A96wMggg43ZOBjGa6nUyJbssqspxGc+uAOOfXFcvql7bWszxDMzqw3ImBj/OO1c8FKTskUqbnK0TX0+NSvzkDjlieAc9Ont+tXoUM0qxEgFiOT2J9c1h6b4hsZMW0we3bcVDk5BHGDkfj24x1546KBPLikmzwRtVuvJ6n3GP5ilUhKLs0XKlKG5JJOoddqlVHC59PfFQeYFcENkA9Qe9IQNzsZUyRjaAcA1C0W0nZncADycZ4pciZk5EwdQDg7lI64qvIwZNvAAJYAjrwP8KeAUfazcA8kdVqCfIJwQWIJGew9/TjnvRytMXQhk2y4wuDzjHUexpio4wG+ViMMcdBz6ev+NLgjIl4UNktnlRz+f0+g71ELkPMWZWQkdOnAH09B/OtHfl0BGnBttVUDqRnj3rrNBuzJA6Aqro29VAPGcdPTtXFqN5XcWZO+COef0/8ArVr6ReraXXmyMFhjU5JJOB0H17CpoNwqKRtCVmdwwDyBcrkuSpJwev8A9fFMLPDCSwTO/JCDHAyPXnJPr2qGz1G21FBJBJmTAOwrggew+pPIp7AId5QHa5Ybfft/L8695NNXR0ppjmKxKcgh344PXOOxPXPH+TQAVVmZQW6qAoHPPbHFG4ouBkYBDKoBAGAQTjtx+hpxUrKAWOWwVweme4B9qsDnH3o+SHVWOPlbGfYf54/GpUyS2FQBeD8vQjnp+f6CmMjGLeREw4Zix5OccdPQ/wCeKbAxKHzOgYbsgds/gc5rI0FX57gjtg4Kj5sE8HOPxFcv47EvmaYrEMnmOeCflzt4P5ZzXS3F5FbWkk9wHwpVtoXoB2ABz3/P9MCfUo9SK+dEoSLDqJPm+YDGTu+p/OuetWjTWpE5JLUy7lEksvs8g3A4OAMdOh9qzLi0ji8sg7uoI3f4e9aDSNIWcgANkgDt1xWXLMSxwAWHbrXj0r7HFKXYYjtDKmHPynICnGPX6HgflU1xaxzQG4tgqgYEiDop9R/nqfyhQbgFXjvyOauWszxNtUblkyjL6g9R/OuhmSZmYOd+7aF6YOMmrIUk5H3OnXOT/nOKLi38uaRGLsp+6TgZHbj8/wCXamqSqKg3ceg696GMvKgLbshc44UcipVZU2nYOAV547//AF6rQv8AMC+cYwePb8PWriReYQQ2UJHJbG3NZjNTTbyOOZVIUQuArKRx36+xFTpbvbXu5Bvib5kYt94H+RH+eKzY9qHOzJPLE8Y6f/WrYtJIJ4TC+0KSSpIIweMHjt2+lJOzuUtdC3cE3jMRFshTI3BcYJPC8AHpgYHI5qqyzHkspXuVjAOcHGSMfzpXkmjmCTFgVPzE85wO3YnHIPvSLMVYeW52DcWJAGeTwMZJ4AP6e53cuZXEyvrUht4/NQE4gBB9OCO/0rjYFZ7hfKly82BhuDI2cngdckdPp0612+rwpdW8UTnarw7Qc+jH/P41lXGmw2VnHH9okTz5FRY3lAjGSSTngLzs5bhcZzwK6MHyu66nfh5RS8zMmsI7YfZvOBZkDHawAJ+UkHHHbIweeK6e2gFtp9vA+ciMNtbORx6HoenFc4DeS6sJdQLSwwACFwuNwXAU9AegPHBBx3zXSrcbyuCik9c8UsXNaQQsVU5vdQ0qDtGVye/4f41XzuD7QSOpJHJNXVCujbGXacjkZz39Mjr+lRgEyMwCqgwdzEEfr15/TP4ciuec0U3Yh3Uj5mbAHoaZKgWFXDkO2Rjpt459Pwq1dAxSFc/MjHA29SDjPPT6EUkJRicRFY8/OSf4ec54PHr7Ct4ruMzr/wCWziTerOzbmXpx2+vc/hVVISmGOc8MSo6ZxTJ5fPuDIRxv+VSP4egH8qkQiRQGLHkYyef8mlYkuqSHI5JU5P8An/GrrWcc8Dxc73HylDjHHAx/nms1BKXRkjw5BYFRgnv0/wAKknmla38mIK+eW29QAf1/z68YuNmaLzL+iSTRSInlZbcRnuMYz9Ovv0Nd2rMOMDI5BzgAgdOmc9OefWuF0IqCoL7SMkE8Edz09MGu3t7lAsZYDIHAJ5IGDx7jjpXbg5e80zppbF3zXjKFdySAgHB5Hp3z6GnSRMxDPsd8EYzyOf8A6361R8yFpVBEblmOCW27sjk/l/OrEbs0SAYJ4IXjjGc5GenIH5etekanPsGC7eCXjGOck9OB+tARVU7lUgHBYndnOOp9B3pJIQ04IBC43BiT04PUd8H1/wDrOwUuAQXYYL4GCCAAT9eM/rWRqc54sJWzs9m95fPIQkcgBWB/z7c9qzIE/wBGbzDwR9/HPY/5+tafiu0ae701DNGjozsc9WHHA/LH455qk6hJG+Tg8n64Ga8nGytNHJW1kZtwZLa2xJGPmON46GsyUq0RbK5/U/5xXQyozqyEBkP8B6f55rJls4DGwjcoc9G5HXnnr6VhSkjmaKdvscrnK5PzYNWGwI8AkAnBHr/nFAsJoyJIykgHJZWyD+B5/Sle2mYDahZRyxGcEe9btq5NmWVUXOnNEp+eL51x129x17cH8DVREKoW6DGAQMVas4J4bje6KVyQx3DkdDxkdqmu9OW2ZXVy1u/MbY6+31FZOSHZlS3Bzl+TjoRzmtCPayiNA2H65/gI6+ueOapxjdNgDDDoB29Ks27gPjtjqO1Sxo0IMyII8A7ASAFGeBz/ACqPTtVUX32e+gEBOfLZGJw3O0MQMHJHUE9uxyH2siqy4DHPoKkgSGOUy29uomC9QOx5P+fzqqbjZ8yv2NoOCT5jZw15Aq7wsyLhCSACD2P9Kpg+S5WQeWEDA5HzehHPpz/nrVkvCbnjcPm4468+nb9f61qCZLsBTgXIwByPm9j6ex/CpjdbkaMp3UblLLLHDPJgnnjIP9eKsSILlNsqgxxjLZXjjpj3/wD11fEYW0Uz27MF3gqCBnOD/Q/lWXc3QkGCmxR/CvReBn8enPWge2pQllVp2XyxtB4UHGPQCowcECOQHBxljg/5/pT2jJZmDlsZByOCB0/z9KhDp8u7oDgsTwB69eaEtSG77l1LmSJ2iZeD8rb/AOY9P89avxTQr8zyAYXID8k4GOnfp+g96yCwkTaMjjng+vT8qPM8tjhvmxgYI5xjjrW0e4XLEsw3qFYuhXO0Of8AOe3fqelMkjaOzkydrltm4jPAzn9QB+Jot7WMyb3nQQIAXJP3Qf51Dd3cryZV2t4QNqorHAH9f89KpsRSNvJMryeWcKvBC8dQO34/5xU0cOSd0y8jbtyOD1HPTGR61JbzKvmL95XGCQckDvgZHPbnj0pTboDgurOGxuUZHp04pO5KKxlKKU8vyxyMEcn6/wCfwqSD5JsEKFPBznoO/wCP+e1OnhDqZFkV3Hbkd/8ADPSnfKsgPbgZ7t6nvSkrIpI1AsaKuwOZCuXG77w79vxzXU6PEF0tGZ0LliNrHO1f7v16Vw0j5UuHXZjOAOB27gfnV6z1MWyLl9pHRs4wcH/P+TToycJ81jaE1E7eFmZo4mbnGGdlPoOCe2MDp/hU5j2q7ochjyN21e/T8cc1maTcNfRq/wC8DIv8KAllBGD+PHX/APVfLs9nHtJ3bectwp579MD245r2ISU43R0p31RzoZY3bzH3MAeBySB0/wA8dR+M7hl2oUUlPuArnA4I5OPXt7dO4CHnXLFpMEnGORnv04yDRKAo8xRHsVsEMcYwBj8cD/PaTU898Tu1h4tErEssuwqQeoxtP6qavm73EE9F6j07/wBaTxMLTVb1JY0aTy+Mh9okyen0BJ5HrTrmKO3txIoG9uWB4HQ9PYGvIxbhOSaOSq03dFeS481eBw3GM9f8KqOpKkdfr0qVW3MW5yBnBHXilByeVXAxhSuRntx+FYxXLscz1K7oWh8sYDdTjBOP89fw/FTuyNpACncAeRUzRnLL7Aj8f8/ypnABwcZ9OwNWnclkbFtwB3ArkYJ6ev54rQtJo1hNtcLujkGGAPKn+8Pf/wDVVIDD85BGDkVJFgYLYGO1Nx5kCdiW8s2tJF2kGKTlHHRh349enFQn5VOWYsfU/j/PFa2n3KeS1vcANFJyD/dPt61RureW2vNp3MpIIkB4YHnOaizvYp90ELf3yApOARxnp0q1AysoUFWLYGXI6jofy4qp5YhTDjJPTtgVJEQjglSvOQQTitUmBaSReQz4I6EdM8/nVpEBUIrhiOOFwcDODnr/APqFUSxAYptyF+Y44Hb9Qf1qaOaQsvzMAvBDDlT+VOwG+okOlyb2YBWBGR94dvwz2xWJIGY5WVW7dDk//W4rTiYnSbpSACNrAZPTIrIG6PI3Y3ZB4zjIx0/GsUtbFy1SJBmMA7lbK55GT16dPb8qqOfnyUCr94FT1/WrhMBiTO5iCTnqcZ5Hv0Hp0P413lG8sCTjg8E5z/8Ar71tykDTBtw6sePvDHA/E9uv+TT4YVnQbSWYnb8o6Hnjt71ICPLUxlScEbCOcEH3OR/Km3EosRsTIeQbup/dg5449f5fWqkrbBoQ3UsexLa3YlE+8cD5zjrx29Pr7mmocx4YE5IJOOMfhTcqTlh8y5ySPf0//VUkwRoASwG4jKgY6Dr+v6Gla+4hqRiRyELBc8ex/D/PvUqqpdEwz/OOGYHcPxHp15p8MJWeNtpVCNx24w3rx0/z7U6KSRCySKThivHUY9fp29/0aWo0IyRbpUaY5BXYV5znk9PQ4/Wobm2+zLDMrxsJ1ztV8tHg4Ib0Pcde30qeMM0qANltuCQDkd8Hjr/nvTpTEkQVgSWxwp+TjrnH4E8/xD0pgVRaSP8Aun+UN1bHHc4+vH146VLCoEmQvmcZZgoAHI444HPf6U6By86hVWRWwoUHBycDjIx19u561P8AYnmk3Qh/MaXgA5LYx29cd/8ADNLQDqdEiEiySbB5JKqqhwoVRg8E8ng9xmtMYwYEYEKx243BtxGPm+gA6dPx4q2FrJY2EUsgzIrdFUDe5IPGe4zjjH5VbVGjJjDxMVALZG4tnnj65BP09a9SlG0Emd0VZWOcZyWXzCAThML3/HtwR2rmvEHiTZcrpkcmEI3SMGO7cSfkIx6HnHXj3z0m1fN2KCA7dsjBz6Zz69OuK8m1stFrd6NzFluX5zzncfx60pLmTRpLY7G0jW6TzFUZJK8DaPTPb3pL6O5N7bW8aF0MbOXIGBgjjIP0/OmaNqsd1p4lThlwrj37/Xt+daLXCxfcQDed7FRjJx1NfOSlKE3dHM1FGWLZ4QYmjLF+d7DoM+o4x60GMrKRuJABLYHp3qS6uZfMVjMCBnC7Bxn1P9KBOpC74kbjHTHGPatb6IxkorZlFSzAvlcljkZwR3z7f/WpqDJywGByATWg0doqbQGUupz0OO2elRGCFVA84KwHP7vrn8atSRFiF9yTEuchQByOoxxSrneCdp3HgcAZ+np/n2qaaKAvhZTkHBDDHSmNaxhsidB7c+/t/nFWpBYm2h0aVumOg7Cr9tdLJCba4ZGVxhGYZMeff8s//rqkFgjjeM3DAYDNtXj26kc80+NbaJVkXzHbcQckAY+g57HvRJ3WgLRj5LCSAZc7SOrEA5H+c1CDndj+6SMnrjHINa0Oox3MP2e6hXaANrp95QRn/CoZLAQjzY2DQkYDqeh9/TpxWkZ9GO3Yz2iZWU7JCo4PH+H1FS2/Em5kbbgHA6jsePxp86M+TjABxtx9f5fpUe0JOmcLj+Ic9DVMmxr2jubO83INht+CUx0H88Y7duTVKUK6gkEE8deh/wA5rRtzG9mY4o5PM8mUOzvwwIwoA7dT+dYzndICfmLkDPXP0rOK95lvZFwfIhjEa53ruz8wJBPHPIPLcZ6fSs9yofa7DaBzGOp9f8kd6uSNhxHs3b+mWxg8gZPT3/8A1YoMSXZwqqpjxvO7AI55J9QD27YrZ2sKw3S7ZLi9LvvaGPBJBwe+AB7/AOcVSuPOkuXmkTBPLKo+7zgD+n5VdivfLXyrT5VHVsDLNg5Y545/lUKahO2M7NwOSyoAcdD/AJ96y1YO1rEBwXTcrsc4I56E/wANXvstwbQHy2jeQFWDFU9Tzz/9fj6UyS7uklKSzFgeuGzx1x+tQTGRrhWVjknaT0yOnf2/wpq4ronQLGA0s0YDMAdqliD1BGBj8vfrSrcQvuWFHLlfmy23dx6Lz+HP49aZ5iTssQfKn7xYDI6c/X/6w9aZHbsJNigvjcB8vJAGff3PHvVOLC/YRb1yXRXKnhSEGNwzgemfxpWAl3bGwOTswNxPpnGT9KbcRs7mUKwO7BJ4Offjr/hVuyhDoSRhjkgFsEjnofqB09/SkhFSHI8xSzIrDGFJweR6+mP/ANdbUC7pC6x7kkOEPTgkfn1/meeaga2EShpYd7gY+YYweT64P48+orVdIPs0UVs0od5N4I+XaSeFY9+h7DrnkdTbRlxRrWhWS2CPkPyMnJLDjHy56/061aQrGoeWRVJIKkfKAeOhHbrz7etU7QeRCkCnPyhyysBx/eHGTnOM/lV+SZAz/NhdoJCnGOOo7/hn0616lJNQSludq0RzyIG2ES8KMkjAOPQfl+ZrybxDA1vrt6jDb+9dsE/wk5H6V6rHt84Eltyjqn3hjtk/X+teV+Ir+4vtXnkm3rsYxpHIOY1HQc9Pf3zQi5bGpoF3ObM26wRPCuefNwR/wHHv61qhmWAsdwwudh556da5HRILlr9HhBEQ4kboMf41086yLEV3ZCsMf5/GvGxULVHY5qjQnmMHO4cnIJx+FCjc21QQScU9YXkUMRz6iiaIx8g9c5I6/wCeaxi0znaIZCDIXGPmGMHj2pA3TJyOe1KP9WMgY6c/40mQj7RnJH5VoiRTlZWBySCRmnscKoG0c/jSKN2VPQd+tKq4cHnIOc+taIkRGV3bnrwM+lWAN4JAOcg9OgqNECSpuAK55xU5nEcMkhRnAAACgZJLcDk0X0Gld2Q6WSG1t3lmciNRubA5A9v8KvxTvancCdpA3Dsw9x71z9xp93q1wsF7O0CPkLb2+NqnI27m/i9/0rUTTr+2uIYEv0uLTacvLCRKmMAD5WAY89T6H6VXKpKzOn2S5dHqaZtY7mIvboEkQ/NESeT7Z6/T61TaDPCpkrxkjv069qdHvViC5dgfkIBGP15q+syXq7JW8qbGA4/i9M0r232MrXfmGjEyszMGA27Rnvk8Y/OsWRDEWQbuGIztxjtW5aW7wOJC7LEJFByeMk8fmazp42kkdHjZWDnC5GTz0J//AF1CaUipRaiiGESz7ULEtngnovvn0qve3CwRC2jdivBZx0dv8KlupjbwyW8UjO2f3rjv/sjt9azHZivJJGMnjr1qk3JkPTQsRgACQA4JwQD3/wAj+VSRPlkct8wJO7H5D8/51SBPl7slQwwBjH4/pipyGYsd2edpOeQP/wBQq7XIRcv5I2B2rsU4A3nc3A49MdqrrKNwI5VQOGPB456UkrMoXJ3ELknIIHJHNNDEAN8pK8kHn8/yH5mhKwMtxouCqnDMuVDNnqOP8/5Mvm5jP71ExjCoD+Iz0x19v0qrIMwtk8hQ3UHHTjPpyPypbdt6AnjBLEqc8j04+v6VXMMtSIMEpGcDCrhsgkD39Tzx/KplLM4wscajALHAxyMc446f19aqLKsMYkViQp5J+U4I44/E/pVuC4Wfcn2pUAGACPXjgY9O/HI+lEdRli8aeIvFucZIXBYAAD8eBlifTkmrFlcfYpFdYxu6kMuCAR644znGPpWSRGjDYfMj3HblRnAx2/H+f43EaWRJPOhmLsxK7QQPywfXPHqaF36lJtanUQzQqA4fcJF+9u53e+fYdB6kjFXIHJJj27/l5woCjjPc9Py6e/PPaNPJFMsc+9VbP30OM46j05x+ldBHt8k7VB3cHqw6Dn6k5/X0r0aNTnjfqdkJcyuc6+VjV2BIIxzg45zj9P0rjfGmmxJeJf7o41kGyTLHkjjIB6+mB7V0mpajDYWss03zR7eFLYLE9P515pfapc3l8bqRlMit8q/wgc8Y/Gh3toayNqzuEaD7Paq/lYx5mCo/Djkmri4YGMBVHoPlFZNre3M/zmBCpHAV+a17YxzcAMH6kOpBxXkVI2bOKalbTY0bb5Ywu08Dr70l3C0yLsUkAnoD7VlzTE3ARTwp5+tW49xz1zmuT2fK7mfNfQgaMqcEcD2pjIRKcjn29OlXWml3fK52DpyaBOZnChEJJ7qM1qpNCaRCuSHPVu5/EU+FTgsQeMEnFWLmWC32xxwRu2PnJz+X4UC7KJgQxAE85yf61Sk7bCsis4MgKrk46D0pYhvUxjJJxwOhIqylzJtLeXCD0H7sfnTFuW3HCRfURLx+lPmfYCKGZ1uopDwYz271tpMHJyAo+vOKzftXBIhiPcYjX/Cpv7RlicJGEWX+JggGPYcVp7TlWw0/M0WtXZlkcYjwDuIAGPrxUapbGTH2hGUHOFXJ/lis2Z5pX81mZyRjluaWKMscLneMk45qHNtB6I2kvLZI1jMsjIcryBjB4461S+1W04eWC6ibcSHcAttOORx0xnp16VxHijXJ4pJNOijeMrlXkYYyP9n2Pr3/AJ4GkavcaTd+dEd0bcSRk8OP8fQ//qraOFk43OlKTWp6GbaTzRteAw4Of3hUn6cVENLnf7m1sHqHXn6c1QjvrXVofOtpTvB+aJjhhToJ5beUR7iOelRaSOeTWzRZltLmA4MLDIwTjr6Y/wA98U6GNmwFyWBIC885/wAmrllevHdqS6hNvILcD1/rUeozXVrMHSaV4JOVbP5g+46U7ytsTZbkVzZXjyAJbTbV4B2HBOT+lBs7zy1T7PPvHGGQ4656fnUEVyzMCzGRsn7x9KkmdmkyN37wHnn5jx0/EUE6E0Wm3UuB5EgXBJLfL646+4HPvSGAwbo5nWEggNGPmORnOMf406M+WpG8rxxleGOfX1/TimXschU3MR3RnG7aOEPYfT09KeuxQ5Ps6KrqJJQTjc/HH0H+NW08ohNsaYKFsiMNnnnryDwev+FZEchHJw65yxwcnuf51bhdn2hWUKeDx/OjRAmWpJCzIGyVJDLlvlA7gDBx1zWhHNblC68oVG1HXG1uM49cH8+eBnjNCR4KOSN3THY1q6dpgu71F+fygfnIA+UcZOMjPHOPas41W/cS1ZcYORd0y2eSdJ7hAIgvy4A+c9v/ANft3rfcokbvgedtIJ2g8HIIJ74x9f5UxGUMjo20qQpB+XBGBxjp9Dnp1pzyyphUcNKOg5wOAcnjg9enevXo0vZxt1OuMUlZHj/ji+87VxbAHZAm0c9WPJP8h+FcgWyS3J/DrXovjnTlnsYr6OPfNHjzXDZyhJ/kT19z6V50R7Y/rWi2LkSW2oTWkqtGTjPK56111rfW+p26lHX7RGQVAwGHOf1/KuJZcHPf6VLp+P7QiJB6/wBK569FP31o0ZNW94643KLeHz1eMs5ILDjn3rWiGF4xgiqlnHFqFnJBMcb1OD6GorPUxYxNbXpy8R2hsHDD1ryGnP4Fquhkqakrx3NIROxC9zSgLAjiPBlJxuHb6f41bSPfaGYNuLJwR0xVVRkc8gc1nHXQzasMEIPfn3psibQBlevapn+96dzmoXlx91eDzzzWiZDEQ4GSe2KeoXdjacdevamqyvjcpH0NSKkaSBpX4JyFHVh/Qe9O4WEklWDG0ZkflePu+/8AhTbSFvNHHU1DLvku5CcEliBj07VrafbecU2nBHJx2pxV2MlS0MsoQAbe5yMAfU8ZrUt2+wb02qcH5jjnGfpnp79KlSNYLf8AduUDZ3SY9B+n/wBb65SRg8hWRchif4iPUjqee3+RivRoUVBXe5204cqu9zL1nw/Ya5ZgSxCKWNAEkQAOh5PI7j2/kTXmWueGNQ0RyZ4i0BPE6cofr6H2P616/wCY0hUMxRRnO3Az3BHt6Cho8tKrwLJGWIdWVTuzxjGMFefx/Cuk1aueCh5IXDozKw5BBwRW/pviVgBDfLvXoJBwR9a2/Evgjyd9zpIMkYJ8yHByvGflJ6/Tr9e3CmMrk44qZU4yWphKCe56RaPFKweGQOuCwI4xWmkovVe2nLFDyrH+E/48/rXnGh6m9lcBGI8snoRXdWzcoYpAQcYx1NcM48suVnLKLi7Fee2eynMc5CtnjbzuHTIpN5GApJTPDYx749jWtOBeQxxyA+co+Q547cH36/iM+tY7rJE7I64KnDDGMc96yaRLJkbgsQCR2Iz+f41ZMoaMglTEwIII7f48ZqmgDHAkO70Azn8c1KrDbtZuBwR1HPfH400wGyWkluvmqd8OQMjt7H3+nWrFvIXc5UgDABJPYY96nScqj7QMnoQOPTn60qW8cqlsBG3fKoOQeO/U9/X1qHZoaRctIEupEDOYvR15x9eRgV0duRFEY4wTGuAxI6MO+D64x/8AWrmdOkuF1OCEQD5pBgq3BOePm7fjXXRoscTLiMiQlQAeDg579Bz+g4NdWCgrtnXS2JPvjehjCMuV4LZAIx64+vPGfelYlkd/lkz8xIGcjnp0Hp2PamRHzWVCEWMNsKAgspzgD2/PPr1qVSXbzFRchWBUjsOPvdTzzzXpGpzCxpdRvBOqsgXZ3IwQQf0zXmuveHrnS5mlRGktP4ZOu0eh/Mc969NSUvuX5th+6Mnnj/8AXXMeMrlU0aONGK+ZKFxj7ygH+uOKhFNHnRHX1qWzaKO7jaRiq85IGccUxx82ccDvTG59cdKqUeZNGR11jqNurFFkXrxz1robWWC4JWRVZGXBBryw1YttQurNgYJ3XBzjOR+VeTUwDesJEKFtj0kq2kTRRwgtYTME8styjk9qTiMspyCDgVgaZrlxqcafadm+KdPL2DBJOf8ACuk3K4Ifrjv1Fc1VSilzbhWWiZAxIORjHegRh4gRjd3zTpIm4MabkPTHUGrKxeTFvABc9/Ssee25z8typsFvkyDL8YU/1qum+SRpGJYnv61aliL4Y5ySc+tWIYtg5Ttnp7VrB3JaICgadVxl9uWPqf8A9WK6KxtwlqScKThmz0A64rFtVL3ryDByQhz6jiuhcBChB2soOMHJP5H17f5PXhoXdzooxu7iu7QlW5YuMg5xtye+Oew4/wAKacK27jzHJxtAOPpkn0BqWWI7jGW27cnIIfGCOc+nb/61Nuj+6UbiwH+zjIyep/z0/P0TrFVMAKijCsBsK+g9B7/zpZBvQRNu3DlQzE7fb6E88Y70sJQ/OPvYALEkEE+nr1qd4UY/NkMW3AM+dpwQTyBxwfwP400BDKg8x2IzvcBoy2fx44//AF15z418M/ZppNTtIWWFmzMmc7GOOfoSTxzjH4D1GQK4jDFVYDduAwcjoDjrx3zzULRK0cwmCOkgKOpHGD1GOn8qYmrnz26Fe2Oa6XQdX3qkE74ZOjY7VZ8Y+FH0eY3Nuu60c/Mo58ljzj6eh/yeSjcwTK47GsqtNTiYTjdHqRz50flsCQuf5j+g/P61Lc2iXsG1pB5yD5Wx+hrn7C/Mtvbyg/dOCO5FdDFc7iVKgMwx8wxj868eVXl0aOdRMb/VzNHICkq/KQe//wBapEcFhySOw9KtS7Lk4mwSGwrDqP8A61RQwxx3Oxj8wPB9ff2H60c3YmxYRFICsOoyB/n8avwWU0qKyZWNhje/AP8AiM8Ve0a2iuLh02CSMLkBhkZz6Dr3raIBQiOUopOFcMck+xxkDPccflW2Hwqqrmk9DphBWuyHR9Jt7WF5Ary3BAQuHBUeoGRwPfrx05NXX8t7yL5cqvDIQccHgdevUcf/AKnoo8pvJVSzdc4OGPfJ6cjPt7UE+ZLCCgUg7xlsqvOcHP8An869eEIwVoo22BFj+WPeIztwVB5wOMkd8f595lkcBG2biG2uQ4ODtOB6difx75qo6ogkIJJjyu52yTnjAz7DH4VM0ql1yyquSmScfN3HHp16/wCFWByzLubGSclVOBnGSK5nxVaXmo2dsbeLf5bMSqgZwQOntxXSOYxkdMMM4HoDUfl5faQECjjuRx6/hWZdjySWOSKRkljZHXgqwwQagYDH/wBevWL7S7XUQEuoVfGFVsEED2Irj9f8MQaXZteRXTmNm2xxsnJ/H6c9KpMhxOVPSmZ9qfg03HNDRBteHGQyTI338B05xgjP+NdZpFw17G6OP3kbYPP41xOiSGPVEx/ECMHv3/pXeae8AdgmF5y3ua8jGtRbv5BLWNmaWOAnb1Hera24ki2flWPqOs2NgF82YKeyjkn8KrWHiYalfLbWUEjHqzuMBVHfj8vrivOjRq1HdISib89qI1GR781EzjaVIHHTnrVxxJLbFfnyzYDHkECs77HNLIEf5AOcn0xmul0KkGtNxSpvoXNPtFQNcFgcnAHY5960HDAbnQ478jIHqfxPPFRRnyk2pnbjBA6YPTB+lTbmLDewJCknb+nB+texSp8kbG0Y8qsDMrRvjPz8YLfN9OPf+Ypz27MNoPXswH48UyNWjBUglgeMnPH07/WpTM4jV5BubPUADH1H51oUTQMu6QEj5mx97GMcfhjgU/a/lllUsR/DnjHUf596rxyiKLaePLJJ3dh0qR5CEbhjgfcXj0z1HSmhEyuDIzOw5AGM9SePz/8Ar1HMiI8hVPmAwCFzgemevb1+nrUTwhIlw2ZCeCO3J46+35YpIZCkZ3hgWO4ccEkAUwFlhE0Dxzp5iP8AKVfBXn+ledeIPh/cxSNcaWBLG2X8jd8yDnOD3Ax3weeh616WXyNuGwUIyoAOTjr+Gf8AJp5XLFH5YDOAMfWgTR5Ta+FvElhZxPFbRSlycR+coMf1OQCD7H8qqLceJtNR2udOuXijJLu8DAL/AMCAxivY1chThGYsMgDkZ/Lp7e3bHAhb5VCKyliNxX5xj1wOOAP/ANZrKVGnK91uTyo8itvFVvM224R4GPG4fMK047mG5VPLkBYfckByPp9K7yfR7K5yJ7G3uAFyDNECV9QM89QOtRp4a0QTmUaVZKSQMLCO3pnoc56dfpXNLBR+w7EOmmR+GYmGnyOzBpJeMfe9QDweuSfzFbEzl49oY7R8oAHfv14xz0/xpiRouAwKgAnBJH48de36VKYpWkceXzt6E9B23f8A1q66VNU4KCNUrDoGZDvOCSwUn1I49cDj8z9KSTAUqhB64KnnoSMcf5xTCpeI5jU7XCLkZGOvOR255xTsq6l3QYYFegPHQg44NbCBg20S7l5GevUdeO349fzqUSeUrgNhWU5UjqCe47//AKqYj/vUMYfn5SVA6emPT3/rQIz52RuOV+Vh2bbjpyfUfjjvQBy7MEjyzMR93IGcZ4prIwbarKBjgDsD9amMecHb1wcHnBx/+uq7I7S9M/N35AGP/r1kaFgHJO1trbcgFT0rm/HGToyKuCqzLnHbhq6JpOSzKA3fPU+tY/iKMz+H7uNTnbh+R0AIz/WmhM8v+pppqZlJqW1068vWxbW0spJx8q8D8a1MSnkqQQcEHrVltSvGwDcyDjs2K27fwXqUm1rgxW6nk5O5gPoP8asX3gmdYxLp8vnAKNyyDaST6dqykovcqzOU3Mz5JJYnqa9M8J6CNPsPOuBtnn2s5xzGv93+p/8ArVznh/wtctfia/iMUUfKq/8AG3bj09a79A6F1LEEEEEnByDzz/n9aGXFFhj8odSAejZGcehpBnaF5wOSeSMnn8OlJ+8IYPtGemByaME+aTIp+XO3sTUlD4zv2szAjAGDzj/HHPFSq5d3j3nJHJ6g89P5VWCBME4JHTGOQen61amZHQFlAwBnt7j/AD9KYh7EtlySMAAEHpn3+mOOKcj7XyHKs/A5AwPf/P8ASozIWUPgbjjpnjOad8yleeuR0BPI/wDrCmBLAVxIrIBuXnJ6Y56cegHOaFVQxQqAzHqzAZ46D1qNS4Vm3MN36en+fekEzgjLq2eoI4/P+lNCLLHOA/zY54OOxwPaq++JpCjA4JBJwOPWleYBVKjA3Bgy/wD66bG3mT7wwYnsc4I/zj8vpVATxf6tjtOC2PqMelSbmiO4SKcgBsHPI55HeoFjZWVXJ2kcHjn/AD/SpHYbgAmCvQDP58/1oAsM6k5Abn7p3cg+uenpnH9aaAdwIZVAGM4APX6e1N3ec2EGGHXI69h+X9Kc7564O8fL/Qe/AAoEC4aZXAZR0xzwc8H6fT2pcAqpDk5GQOh654HfHNNSUzMBtz05678HgH+X4UebKsgUZHOPQjPrk/p70ASSALGH3nIXavfvn8qGcojlnwc7SVUYJH9eAfwzUW9hLu5DY4AJBz3OfwNMWRlLbjn0yPmH+f8APSmBcliJX/WME4frj8Bn34/GokYq6xZO0kASduCev1/KhI2GFypPQn2559Of6UvIGdu1lOGBPcDv78YoEOJHll1cmVuSWbGcjHI7Ef1qXb8zM77VYZXdnBw3/wBcn/INNRmVlCFcRqCmCD3Pv17U8zSQOgbOG9RtA5479KYH/9k=",
  "imageHeight": 256,
  "imageWidth": 256
}
