# Supplementary material for: Deep-broad learning network model for precision identification and diagnosis of grape leaf diseases
Source: Front Plant Sci. 2025 Sep 10;16:1611301. doi: 10.3389/fpls.2025.1611301 (PMC12461735; doi:10.3389/fpls.2025.1611301)
Supplement: Supplementary file 1 [file DataSheet1.zip › B_r00031.json]

{
  "version": "5.4.1",
  "flags": {},
  "shapes": [
    {
      "label": "leaf",
      "points": [
        [
          118.6432748538012,
          183.55555555555557
        ],
        [
          128.58479532163744,
          189.98830409356725
        ],
        [
          136.18713450292398,
          196.42105263157896
        ],
        [
          147.8830409356725,
          209.87134502923976
        ],
        [
          155.19298245614038,
          227.41520467836258
        ],
        [
          163.3801169590643,
          240.5730994152047
        ],
        [
          172.44444444444446,
          234.7251461988304
        ],
        [
          184.4327485380117,
          237.64912280701753
        ],
        [
          197.0058479532164,
          239.98830409356725
        ],
        [
          203.1461988304094,
          241.74269005847952
        ],
        [
          204.90058479532166,
          220.10526315789474
        ],
        [
          226.83040935672517,
          213.96491228070175
        ],
        [
          225.36842105263156,
          200.51461988304095
        ],
        [
          245.5438596491228,
          184.4327485380117
        ],
        [
          238.23391812865498,
          175.66081871345028
        ],
        [
          233.84795321637426,
          172.73684210526315
        ],
        [
          240.86549707602342,
          165.71929824561403
        ],
        [
          240.86549707602342,
          161.91812865497076
        ],
        [
          237.94152046783626,
          158.99415204678363
        ],
        [
          245.25146198830413,
          148.17543859649123
        ],
        [
          236.77192982456143,
          140.28070175438597
        ],
        [
          232.093567251462,
          137.94152046783626
        ],
        [
          236.18713450292398,
          125.36842105263158
        ],
        [
          235.30994152046782,
          120.98245614035088
        ],
        [
          234.140350877193,
          109.28654970760233
        ],
        [
          224.49122807017545,
          104.3157894736842
        ],
        [
          224.49122807017545,
          90.86549707602339
        ],
        [
          220.9824561403509,
          85.89473684210526
        ],
        [
          219.5204678362573,
          80.63157894736842
        ],
        [
          217.76608187134502,
          73.32163742690058
        ],
        [
          204.60818713450294,
          73.32163742690058
        ],
        [
          199.34502923976606,
          69.81286549707602
        ],
        [
          193.20467836257313,
          55.19298245614035
        ],
        [
          186.4795321637427,
          54.60818713450292
        ],
        [
          181.21637426900588,
          39.11111111111111
        ],
        [
          169.5204678362573,
          42.61988304093567
        ],
        [
          155.4853801169591,
          27.41520467836257
        ],
        [
          143.78947368421052,
          31.50877192982456
        ],
        [
          137.35672514619887,
          27.707602339181285
        ],
        [
          128.29239766081872,
          20.397660818713447
        ],
        [
          125.3684210526316,
          20.397660818713447
        ],
        [
          111.33333333333336,
          32.093567251461984
        ],
        [
          101.97660818713452,
          27.12280701754386
        ],
        [
          92.32748538011698,
          45.54385964912281
        ],
        [
          76.53801169590646,
          41.1578947368421
        ],
        [
          73.61403508771933,
          54.900584795321635
        ],
        [
          73.61403508771933,
          57.53216374269006
        ],
        [
          68.05847953216376,
          59.28654970760234
        ],
        [
          62.79532163742691,
          69.52046783625731
        ],
        [
          62.79532163742691,
          74.19883040935673
        ],
        [
          46.71345029239767,
          69.52046783625731
        ],
        [
          42.32748538011698,
          71.27485380116958
        ],
        [
          38.52631578947371,
          75.07602339181287
        ],
        [
          33.84795321637428,
          92.03508771929825
        ],
        [
          23.614035087719316,
          97.5906432748538
        ],
        [
          23.906432748538023,
          104.90058479532163
        ],
        [
          25.076023391812882,
          111.04093567251462
        ],
        [
          21.274853801169613,
          113.67251461988305
        ],
        [
          23.906432748538023,
          118.05847953216374
        ],
        [
          18.05847953216376,
          120.69005847953217
        ],
        [
          13.380116959064338,
          123.02923976608187
        ],
        [
          12.795321637426923,
          128.87719298245614
        ],
        [
          14.549707602339197,
          138.23391812865498
        ],
        [
          18.05847953216376,
          143.49707602339183
        ],
        [
          11.918128654970772,
          145.83625730994152
        ],
        [
          11.918128654970772,
          150.22222222222223
        ],
        [
          14.842105263157919,
          154.6081871345029
        ],
        [
          18.935672514619895,
          158.99415204678363
        ],
        [
          11.040935672514635,
          170.39766081871346
        ],
        [
          8.116959064327503,
          176.53801169590645
        ],
        [
          13.964912280701768,
          183.55555555555557
        ],
        [
          20.98245614035089,
          193.2046783625731
        ],
        [
          26.24561403508774,
          195.83625730994152
        ],
        [
          24.198830409356745,
          207.23976608187135
        ],
        [
          29.46198830409358,
          211.91812865497076
        ],
        [
          37.64912280701755,
          215.1345029239766
        ],
        [
          42.619883040935704,
          218.35087719298247
        ],
        [
          47.00584795321639,
          230.6315789473684
        ],
        [
          48.46783625730997,
          233.55555555555557
        ],
        [
          64.8421052631579,
          228.29239766081872
        ],
        [
          70.69005847953217,
          226.83040935672514
        ],
        [
          76.83040935672516,
          230.33918128654972
        ],
        [
          84.72514619883042,
          215.42690058479533
        ],
        [
          92.9122807017544,
          201.9766081871345
        ],
        [
          105.19298245614037,
          193.78947368421052
        ]
      ],
      "group_id": null,
      "description": "",
      "shape_type": "polygon",
      "flags": {},
      "mask": null
    },
    {
      "label": "Black_rot",
      "points": [
        [
          79.08979089790897,
          60.02460024600246
        ],
        [
          86.83886838868388,
          52.27552275522755
        ],
        [
          93.72693726937268,
          48.954489544895445
        ],
        [
          100.7380073800738,
          54.85854858548585
        ],
        [
          106.5190651906519,
          61.25461254612546
        ],
        [
          105.9040590405904,
          69.00369003690037
        ],
        [
          99.26199261992619,
          73.18573185731857
        ],
        [
          94.34194341943419,
          75.52275522755227
        ],
        [
          91.63591635916359,
          75.27675276752767
        ],
        [
          91.14391143911438,
          73.06273062730627
        ],
        [
          87.33087330873308,
          70.60270602706026
        ],
        [
          80.56580565805658,
          64.69864698646985
        ]
      ],
      "group_id": null,
      "description": "",
      "shape_type": "polygon",
      "flags": {},
      "mask": null
    },
    {
      "label": "Black_rot",
      "points": [
        [
          102.30858806404657,
          95.75836972343522
        ],
        [
          108.13100436681222,
          92.1193595342067
        ],
        [
          112.93449781659389,
          91.82823871906841
        ],
        [
          118.17467248908297,
          94.01164483260553
        ],
        [
          120.94032023289665,
          100.12518195050946
        ],
        [
          122.10480349344978,
          104.92867540029113
        ],
        [
          120.50363901018923,
          108.27656477438137
        ],
        [
          116.42794759825327,
          111.1877729257642
        ],
        [
          112.6433770014556,
          112.35225618631732
        ],
        [
          109.58660844250363,
          111.9155749636099
        ],
        [
          106.23871906841339,
          110.1688500727802
        ],
        [
          102.45414847161572,
          104.20087336244542
        ],
        [
          102.45414847161572,
          98.96069868995633
        ]
      ],
      "group_id": null,
      "description": "",
      "shape_type": "polygon",
      "flags": {},
      "mask": null
    },
    {
      "label": "Black_rot",
      "points": [
        [
          144.08442503639012,
          119.04803493449782
        ],
        [
          146.5589519650655,
          115.70014556040756
        ],
        [
          149.3245997088792,
          115.70014556040756
        ],
        [
          152.9636098981077,
          116.136826783115
        ],
        [
          153.254730713246,
          119.63027656477438
        ],
        [
          151.07132459970887,
          122.39592430858806
        ],
        [
          148.3056768558952,
          122.10480349344978
        ],
        [
          146.41339155749637,
          120.06695778748181
        ]
      ],
      "group_id": null,
      "description": "",
      "shape_type": "polygon",
      "flags": {},
      "mask": null
    },
    {
      "label": "Black_rot",
      "points": [
        [
          144.52110625909754,
          169.99417758369722
        ],
        [
          147.72343522561863,
          170.5764192139738
        ],
        [
          150.34352256186318,
          168.97525473071323
        ],
        [
          151.7991266375546,
          165.77292576419214
        ],
        [
          152.52692867540028,
          165.19068413391557
        ],
        [
          153.54585152838428,
          168.1018922852984
        ],
        [
          157.03930131004367,
          169.99417758369722
        ],
        [
          159.07714701601165,
          171.3042212518195
        ],
        [
          161.98835516739447,
          172.90538573508005
        ],
        [
          162.1339155749636,
          174.65211062590976
        ],
        [
          161.26055312954875,
          174.94323144104803
        ],
        [
          158.64046579330423,
          173.19650655021834
        ],
        [
          155.14701601164484,
          172.17758369723435
        ],
        [
          151.21688500727802,
          172.0320232896652
        ],
        [
          148.88791848617177,
          172.75982532751092
        ],
        [
          148.3056768558952,
          175.5254730713246
        ],
        [
          146.99563318777294,
          174.0698689956332
        ],
        [
          145.97671033478895,
          172.46870451237263
        ]
      ],
      "group_id": null,
      "description": "",
      "shape_type": "polygon",
      "flags": {},
      "mask": null
    }
  ],
  "imagePath": "..\\Grape\\train1\\B_r00031.JPG",
  "imageData": "/9j/4AAQSkZJRgABAQAAAQABAAD/2wBDAAgGBgcGBQgHBwcJCQgKDBQNDAsLDBkSEw8UHRofHh0aHBwgJC4nICIsIxwcKDcpLDAxNDQ0Hyc5PTgyPC4zNDL/2wBDAQgJCQwLDBgNDRgyIRwhMjIyMjIyMjIyMjIyMjIyMjIyMjIyMjIyMjIyMjIyMjIyMjIyMjIyMjIyMjIyMjIyMjL/wAARCAEAAQADASIAAhEBAxEB/8QAHwAAAQUBAQEBAQEAAAAAAAAAAAECAwQFBgcICQoL/8QAtRAAAgEDAwIEAwUFBAQAAAF9AQIDAAQRBRIhMUEGE1FhByJxFDKBkaEII0KxwRVS0fAkM2JyggkKFhcYGRolJicoKSo0NTY3ODk6Q0RFRkdISUpTVFVWV1hZWmNkZWZnaGlqc3R1dnd4eXqDhIWGh4iJipKTlJWWl5iZmqKjpKWmp6ipqrKztLW2t7i5usLDxMXGx8jJytLT1NXW19jZ2uHi4+Tl5ufo6erx8vP09fb3+Pn6/8QAHwEAAwEBAQEBAQEBAQAAAAAAAAECAwQFBgcICQoL/8QAtREAAgECBAQDBAcFBAQAAQJ3AAECAxEEBSExBhJBUQdhcRMiMoEIFEKRobHBCSMzUvAVYnLRChYkNOEl8RcYGRomJygpKjU2Nzg5OkNERUZHSElKU1RVVldYWVpjZGVmZ2hpanN0dXZ3eHl6goOEhYaHiImKkpOUlZaXmJmaoqOkpaanqKmqsrO0tba3uLm6wsPExcbHyMnK0tPU1dbX2Nna4uPk5ebn6Onq8vP09fb3+Pn6/9oADAMBAAIRAxEAPwDsnbahO4Yx1JqPLsTnnI5/wp7sQCNmSORu6dKjKbdxXlscdgP8/wBKkslJYvtXGSOp+v8A+qkbGNv97JPtTLZJszbz8p6AHJ+tLt3sMdh+NIomAwqrjkdQaAuw46+45oTHIPU05F3Ng8gfnQSJKSFwPvdyDSPgjcp4B6jvSgbpT1C+44/z/jQMhPTkk0FEe7OV4OQcn+ZpchG25HP6UvDYHOcc/WmsmWAywA4Ax3xQA1jkEN0A4NImMhsA4Xpink7mLNxx0HGaZyr8nkjIHekBKqhdxAHPX2pWGVwTwRUasMlD82emOnNS3EXCFSOMFhQAqNgEhunHNMcEjOMA8YpFKZOD2OR1+tPKhPvEc/dx2P8AnNAEIfGTtbce2evNNOTyTjA5p+z52RTjAwKQ7fvEZBHbGM9KBggYR7sjcQOg/SlDMqkDr1JHY02KRjk7R7DtQVy52/e5zmgCJ1PmZG3GMjNKTtU7QSM4P1p4UjcqsNv9aZkMvOSBzx27VIDhllIXgHGBn9ai3b26Hg44qYcgYGO+cZqNhtPUdcdcc8frQA3JZgABg++KAqndhR1yfXkf/rp8igHgkFTx/ic1HCPl+XhuhGaQEU0O7oAAwx6cevNMEYGVBA5/ixzVpztjII/hyvJJ6/8A6/zqtIrAk46+v4Uxg0eEOflZeB/nFRSKUHPGeB71KV5C9Mdic05ydwzjJDYUn8hQIgRgAvy9Op9an3Fo+m0jpk81GADIGz06gjinMpyMHg5246CkM1nRQUJPOcHn1FI6hiTgBSNwH9P50chCOcdePpSFvl6Ap0Bzk+vPvWhmMO5RkA88g9P/ANdL5eAE5HOBz+lGxlGNykjPJyff19OKUBcdQVPpkUFEioGzg8+vT2poQJHhVOSf19KfGCqnC4DdOOtP3biQ2ABnODnFAESEpu3EY9Qfy/lTXYMNuSVz246mnOAQeR059qNmYg+0ZHA7j8aAIkwGBOT1OB9eOfx/CpHkEbZYckknjrUYTcrNjIYjvxnvSniNRxwQASO9AECzxGcxvu3jA5BwalKnGVAGwZPftTRGn2hZGX5sFSAfvZ/z+tI77zkLuOeMHORSAkVAMkkHnGfSnk5CtwBnoTn/AD3rJv8AWY9PlWN4yTjcxzgr9M/55qax1W1vyqwOFycmNuDjtgfrxWKrQcuVPUOZXsXlRCPZPvd81S1HVEtFVY4i7u2Nu7GOf/1Uy61i2to9sbLJJ0AB4GfeuduJJ7i9iMhJzID7Z/pWFfEqPuxeplOpbRHV2F3b3Yd4uqnDox5Gf8c1O+WGBk4JBGK4KCeex1Fru3UnCnIJ4YDk5/Kuzt7yO5tg8LL93JUkZH1HataNXnWu4U6nOvMsD5+RyFJwf0/nTUkRt2Ad3XOKqS6pawMQZA4/2OQeOuc4pttqtrcTxqSyFgQhYYBPp1/nVe2p3tcvmje1y6UO1SBwRwcdfemRs7KQw+bOcU9g2fvELj169cGo4xtiYM3O75Tj+taGg4bgp7buAM4x1zUYYbeeHB6H+nP0p+07OcZDYyTnj0/z6VEYwZATzwCKAJMBkA+6CBg5/DPNMU7T1zx1J6YHapOXKITjC4x39qhkDbi3PHQD60AKzHcoBGwnAP68VAwLPwSxHTvU7FpCrZAIIC44FRhvKUuRkBvx6D/61ABFnaSSCW6Z/WmuQzqVK7QeQD1/zmlL43NyMdCKiHLKoGAx4HYn880gBtoJPfocCnIMgfMQQRwaQqSBuIwepoG0H5e47f5xQBtSRlJmY4JcbeP8/WmAsdxCEZOeTyOas3Sgq2M4I/hHPbuarA75ACV9lBzyP/rVqZkkgUHbwSBnrk0zbyVYnPbv+lSZR0+UsG3YOP8AH86PMjMJxgFD1J9SeufT+lIobuYou0csDx3xRn5gOAMZIPf6/lUFwS4iywPfOevf+lTF1eQBFBPJP16UALhHzgnABOPf196UqMHYeg4UHr/j/wDXqRWRW6KNxIApu/a5GAQD1B/r9aAKhO3C4KqMHPU5/wA80xyny5U4bnr/AJ9am4LOOSA2AM1jalqD2dum1CpcZB/u8gg/0rKrUVOPMwua6PFkHKnPG3v37VHNLHaRu6sAACecfl/KuQPiC9WTduVyeRuTGeATnGOKW/8AEf26yjTy2ikD/vCvfA4wfrn6VxTx0HB8u5N9NDF1i7Mtz5ryALz8zDP5Y/Om2nmRzLKTwpyVIHI+tVLiHzZEycqDz7itiK2BhRlyVxjr1+ntXk81kjma6jRceTwT12rnOe4PFX9NlF1eQR5AbcDhjwcVmuvlYYjfkH/P+fSptNlWO9ibZyJV4x7454+laximrmSepcIcMdvBPG4/rj/Peowrh94ZhwcndgkGpnTEpyTgk/8A16bIzYAKgAYII6GrcbkkZuCUIkXcOnTBB7VNKUjLKIywHHPBHI5xVWP99cKxJQAlsD1HT9alupAVyzYbAy2KjkuhpnRaPqDXSGGVg8wGQ4H3l/nkDj8q0W27Qq53ZwSDn+v1ri4pGZgIpTG8Z4cdV68+/fI9Kt3Os3MshKssY3YJTj9euTXdSxaULT3OpVklqdQAAjKB1OffJ96Rih/h468jj/PNcamo3UVxHMbiTyiRhHbIIyM5zx/n8a691Yqy9ARkYXP4V2UayqJ2NYTUthAGjfJJ+cZHvShscKp3Dr16eopo+aRjkBhzntT2UFRG3DleOexH+FbGgjDKBpBkdAQP0NMlcykkgcYA9cgmpVTkgjvk++OOaizhOUVfmxjp26n/AOtSAgDlSCuAc4z1/KpMHZ93o2M4xg461GQqJg9CcA880EbIyFAPIPJH8/yoADuO4jsOoHU/5xSE7UJdjgAHpn/PaiR9pwcY3fex3zz0+lBRiynI8zGdpOMUAb8r5iA5JBwB14Heo0BdTvXBZehGccf5NPMe453MQozge+fy5x/k01d6j5eHABz6A/nWpmOYsRtGVHGeO5z19uKYYQJfvE88knHrk0jS7YwpO7OMKe9LJKBIG7ZJPBIzn/AUihsnlAsoXYSc4VRyf/1UsQ+bJ27WyQQO3H51GVU7hklVO44PJHap2iCJnO0H5jj1xj+lAAGUpknqMDHfJoYgDLFsoOo7/j+NCsDMWALLyM4B7df8+tNJwGwu1hnvnoe/+e9AET+ZtVsc9DkHn8K5TXrhJ7nyxtKxqF9s960r7xFb28jBgzgEBSGxkdcdPXFcrflLqW4uId6O+ZFQkHnrjp614mMxMKsVGD6iVnoZd9qlnpwP2qQb0GQg5Jz6fyz0rmLnWdQmmMtvuigGAEPcHkbvqB0/Cs64mkuryWe7c+cGC4x90Z6Y7YrQS3+1RiXfsQYLKvQZOBk110cLCmry1bOqnSvsdPouo2WpIkLKIrmMAeWxyGA/u/5yPeuncpEFMYCqRwFGPoP6V5kIpM+eqMjB8IV5wc9B39K7uwvvtunQTOpXPDZ6ZHX+VcWJoKm7rZnPXpWXMSXLZGGznGck/wBaSzCi8hAG396p6k8g0sqksVYZwcBQeKXT4wdStyR8u8EjGMc1jFM87qXUYsDhT8wycnkfifpUEjBU2Fcdeh9hx+lShFkkABckH5seuadFbh2ZnwIkOWII/n+HTPr71s9hFaEOqSzSEFm4UZz15JP+e9MeQyBgVJK9QOPxP+RVqduVZE/d7toAbHXtz0PP61QkZVXzVbtnJPtU2kgInU5+UlCDux/WpEi+0ASbCEDfOOnOOgJ6/wD66pPcMRgZPJ4P9PyrThj2adEF3Bydz7hgHrj9MfnWe2o1qN2pcugc8MQMAdBnHpWyPFVjBJDBO03nbVWVtowDjBPX8fpWfDgtuGABwMd6dOPPtZEkxvXB+cDBH4/hxVYeu6c3pe5tCXKjq84Lun7wDAD5A3dcH/6/1okYgkh2VmVl444J781h+H7xp45bSRh+4UBeR0JPPbpwPxrVQtGw67W+U56ivap1FOPMjri01cnE2WbcSc4HJxxyMVGwckA7ce1BJA+VclcAueRj3/DNRb8SFRkYHIPUgA9asYkkeYmCkDHvjB/z3xUTqxIXgnGOvWpxJsU8HbjAHYkcYppRlAdFJJPXnpg4wP6UAMdi0bMTliwJ/X/Gg5cAhsZU57Y+nb/9VIUK5G7c6YIAAOP88fnUIwOjtuPzgHntjp/n+dAHRHiLrld2Bnof8560MRiaQGJwCATn/Zwf5d6fLEBMHkZQqA42HIyMHtx0Pb+tNVoRGyuf3rc/KCeOD+Oa1MxqjIX0GOepz6fof89BQfnyu7swz3xnt/npUzBoYdpPfhccdff6U1FD4KfuxldrYxg9eOnakUVmQo4JLcqA27Iz69OBwB096hl1S3tV2yS46joTz6f56cVauZFhtGdkKkZ2/wAgf6VwV/M8c7qzFkPJ5/UVxYjEezkooyqTcdjt7fULG5VWF5DyQo52nOc9DzUs+5ElcMVG09+SBz/hXmTyNvIHLdtvP45rQs9RuYF2xzFQcll3YU8en4fyrNYttWaMlW7oznlJuDuO4H17EHio2keQ9B047VelijnyyFFU54A6fn2qZrCPBYEjOM7scn9K8Zw6MSl2OZv/AA2LtGubY7LnIYqejf8A16yYEd4ZYJnaBw2XVzjBHqPbnp+VehLaSRruBXkZx5gyRj65/wA4qnqWgw6hsnmMsTKNhwAM9e3p/wDWruo4hw92ex20a9tJHOWlg0kYSACVWO1TkFicdOORwP6VtQwnTLKO3YguOWwc457VqWEVtp9uY7UMp4JbPzHGec9qy707mdsjjn5jwfanXre1SUdjGvX5lyrYkW8R5Ak5244Df0I7j9fyxV6yXF9ArAqPMUZzkdcjP6VznU5B3MPWuh0GQteRQykMmQQOQQf/ANf9ax2ONastCMSBxLhVBwzADjHt3yPz/M1KGja3QwlwoJZkTnauR19zn6dPpTLp3nnL4BiUkKpOM8fz4Gf/ANVLHK2/bKv7v7ozwpOeM5Ppn8vrW8NWHkR3eYl2OFB+8wYEA8cEf4e1Zbs5jBJ4C5Pr16Z/CtSbYzREuoifBdlYkgkEnr356D/9WZeZVsY+Y/exnn/Of1p1NAsZsil5wigliwUKDgnt+FbTTKpUR4UAbQpPQeh/DFUre0Eim6kG1Iu3XcT/AIDn8BUZYb/mdN53AKSRg++AfXFc7VwWhcEzpINuRkYxjA6+n4VLNO1mvzAhnUPzxx7/AJ5/GqU0kUUuAGk28hpBx19KqSTtyWYkE5Kg9fpn8amyHc2NBuI11OeSR1wbZtxPAViw6n6A/n9K6G31O3vJpIreRHkXdgDI44BOfx/WvPPPd4fJtVVfMz5j4JY444+vtUdqbmwkM0VxKk20CTZxn/63Q/XFdVKs6aUehvGpyqx6qSEkU/LuJwhdhjPTHPT/AOv7VEAsSlU2jADbU9OuPyIrzq48QagI1CXcpd+Bls/zrq/DWsLewiC7lWW8QnG8kF1HcnH/ANf867aVdTdrWNYVVJ2NXcdvlsFGDkDsfbJ9uatuCsbeXwoYkFecg88f5/lULZwDym7GMHnGSAf5/wCeKfGyLE6ZJP3WORnr3P8AnvXQakOySLnKDIPQ9Bn/AD6dKSJgqq4bZwApUEfXPr0P50+VRG+9l2vjHuPw/Co2kDJ2VyT8u3Hf+uc0AbxBZVZVAbqwKg88dsc0KVlUYBLpxyemM9geueP8inBS0pAY5XJbJ647kD2pu4uuDk5ACqwABGCSRntz+orUzFDPNCCoTO/IDjPBwPXjBHr3p6gJIVyuQ4LEHJ6//WxUKgOd4QDc4Y7vbt/P8qZeajbachknkxJgnYFySPcfUDk1DaSuwbSM3XrsxwIhKs7tvZSDzjPX171yc+26VgeoGefar+r3q3d15sbBoZFGCCRkdD9O4rIYbC20sqdskcc/r/8AXrwa7c6jkc05XZAyOchfmYDCnHUcevp/hT49sWcrk8Zz1PsKgNyEmDKrOQOnXgj6eh/lUuCcCLlS2Q2eWHH5fT6jtVK/LqYsuRsFTbwQSGIA6cH/ABqwXUgZO1QOuKpwZJGSAwAJx3Ht68c9qnILvtVuCeCerVnytsOhN5gZyS2AT1J71PHOpdtyllPDY9PbNUVi3Eb87iCeDnHFTADcjCVMgY2kHBNHIkNSGzIYZWiBBKk8juR6YqjqEahfkIPHDA8E56dPf9K1J08yKObPAG1m6cjofYY/ka53UvENjHm2hD3DbgpcHAA5ycn8O3OevHLpwlJ2SNY0pT2KuQAAMbsjIxnFb+goVv4jjhdzY9wD71g6Xe211MkRzC7MdqPg5/znvXUaYRFdhmVmOJDn0yDxx6ZpzUouzRDpuErSHwgzXMUO5cs2FDHA3HgZJ4xWjbsR5sbwb423M0pkK7h6e5HXuOvqTVCAxCUEqWweQRtGMHOCOQemOOfwqy807ojxBEQs5CrySuOd3qO3vzXRS2uSitMIrc7EkIV03YRd3Tock9O34VkOk11NGkakO7EBCRzk4GPQdPyrUu5IEDeSzmLH3mXHJwcD16HnjOO2eKltIIbd7g4BOURSex6t0/D8/SpqvoOxHqjJBaJZxfMqAElOQzd+Py/D1xWH5m44BJAIAYZ9f/rfpVieSSWcEP8A8DJ/xqFlXB3jBJyccZI9se9ZIl6kpcvGzcc9eMn3/wAiq07KUJ27QVyADxn1P4fSkkkeMAFf+Akck1WlkwT833jkjOf5UrO4CW0xEjZC5yNu0enHWrEtygyvXHGKpxko4YD5lbnj/PvVwIlvP50pQyEZRQQQBj73H6f49HKKbuUnoNjjMCu0yoGYEhWBJUYx26H/AD60yC4exuobqN9j+Zng46dRx27VFLJvfBwVB7en+RVuyha7tnbb8q4wT0Bx79K2hPkkpMcHZ3PTypKOxfCjGDkHnOP1ojGZAAzYIAGCcdP5VR0y6S/05Jy2XIw5DjO4AAg/Xr/+qrZBPLYZT1ZskDqAT78mvVTTV0egI4V495OAo+63Hbn+f607yz5qup5AAPIIGecD8xRKGA3LJhQDgt1PPYc47dvWicmOTy93yMvRTyOB3z7+vHNAHRxxMpLJsR8AYzyef/r/AKU3zXkLltzyEkDJ5Pr3z6mo5HZYnBwDySvHOcYwM9OCPz9Kr+ZCsrACNCrDJDbtuBwfy/lWpmOZmPGBk8k5yCSOnTOevPHrXCa3JNLI6eVhtwGe5znH16e3UV3FxcoVkKgZI5APIByefc89a4jXSpLAPuJwSRyT3HX1yK83GS95JGVXYatnHBAkXO9B8xc5zxyMf55qkxJcDkFjkf5/wpIJpVt/JlCpjld3Ugn9P8+nMbiUO7PHlwAxLDJHfp/jXEo3ZzPyKzwl8sM55YFh1xmrVh81nKm9VdW3KvXjv9Ox/GqzkRqQpYcnODz/AJFRwS+RcCQDjf8AMoH8PQj+dbWMzViQNCzlyXXAx13ccev409GJdFA+ZWwR6mppiikZiLR5+Qg/w8YxwOPT2NLagyyBc/M7DI29CTjPHX6AU5LsUR52hNwIHUEDkGrAUDcMrkd/w/xpSCJFYhWQ5O5SAP06c/pj8ZGCoi72XaMDgYx39Mnp+tYO4kiK5gFzp9xAmcmMttXOTx6DqevFcxDYR3I+zecAyoWG5gQD8xAGeO+Tk8c11LXGwtkoxHTHNc0TeRasZdPLRQzgiZyudobIY9CehHHJJz3xXXhJrWDPRwtTl91mZOrJcN5suHhyMLyY2zkcHpgnp9evWuy0WQ3EfmuCMwEk+vAHb61n2+mw3tnJH9okfyJGRo0lBjOCCDnkNzv5Xhs5zya1dIhS1t5YkO5Uh2k59WH+fwp4zlVl1HiJRa8x6rMOQyhexaME5wM4Jz/OrVuTZspMW+F8DcVzkg8ryCemRg8niqrTFmPmOdh2lSADjkcHOCOCT+nuFSSaSYpCWJY/KRxjI79gcck+1c6lyq5wIrvbvc3u5xsiX5nYN90D+ZP+eKg1K8jkmZQFMKAqqgcdunsBV27kgghEKbSoILEAnJ5yee3b6VjybXOdmCOVI5z1/wDr1g3d3G9NCmzK+47ByAvHPf8A+tUTIA27IbGeGHJqw8XlkkthATyGzuxVOZ/mJTOMYHHt+PpTJK5Ug5P3OnXGD/nGarYOd+7cG65OcGp2JZGQ7ufUdO9Ot7fzJo0Uuqj7xGDgd+Py/l3rRCJLe1jhgFxchWByI0PRj6n/AD1H5wu7TSvlz8xyQxzn0+p5P51cupnlbaw2rHhFX0A6D+VU3G0FW578DmhCbJ7e0jl8wk7egA3f4+9adsiR2X2eMbQMnBGevU+9ZEUxDDIAY9ulaiyNGVcAELgkHv0zXPVvsaxl3NHwIJfM1NVIVPMQ8k/NjdwPzzmuob5LgDtgZLD5sA8nOPxNc7BqUemlvJiUpLl2Efy/MRjI2/QflW/b3kVzaRz24fDFm2leoPYgnPb8/wBfYo1o1FodsJJrQnfIK5VCG4Hy9Seen5fqKiTe75AdlU4+Zs49j/nn8KJ2IQeX0LHbgDvj8BjFOVGEW8CJRyylTyMZ46eg/wA810FnQCPcqO5wFPA3bl7dfxzzUEzMrSRK3OMK6qfQ8A985PX/ABp4dks5NxO7bxhuGPHfpg+/HFUNWuGsY2f94Wdf4kAKqScn8Oen/wCupyUI3Zm3bVhrEQbS3ZXQOGA2qcbl/u/XrXLFY3Vt4cSBcoN33R27fjmm3mpi5RsPuJ6tnOTgf5/yKoxvhQ5ddmM4I4PbsD+dePWk5z5rHNOakV5/nmwApUcDGeh7/h/nvUYlLqE8vzBwMAcj6f5/CrHytIT25Ge6+h7U2CEIokaRUc9uT3/wx1pRV0YtDZIcEbZl4G3bkcnqeemMn1qEW8kKpJ5Zwy8krx1I7/h/nNWxboTgOquWxuYYHp05pLiZW8tfuqgwCTgkdsjJ57ccetNXJZZjjaSzjwdzhtm4DHBxj9SR+Ap8Uw3sGYogXO0uf857dug61WtLuVJMs7XEJG1kZjgj+n+etTXFrGJN6ToYHBKEH7wH8qaZRpSzQt8ySA5XJCcEZGOnbr+p9qoPcySusSrwPlXZ/M+v+elV/M8xhlvmxg5I4znjrQGEabTk8ccH16flUy7juNJySJJAMnGVOT/n+lSRSqs6r5Y2k8qTnPqDUBdPm29CcBgeCPXrxUyxkMrFyucAYHAB6/5+tYtagnbY1Y0Fsm2JQI5BlcLxz1z7/wD66r2sbhL3DHCvHkjjjJP9OafbXQjGAm9T/C3RuDj8evPWtQxhrRjBbsobYApIOMZP9R+dBe+plE+c4WMeYHCgYHzegHHrx/npcw1nAy7w0zrhyCCAB2H9aaZktAVGDcnIPI+X2Hr7n8Ky47wi553H5ueOnPp3/T+tErvYWiKuo6qpvvs9jAJyMeYzsRluNwUkYGCepI79hkyT5jQx4A3gEgqM8jj+dPnSGSUS3FupmK9SOw5H+fyqO6kVmbIYY9RVVHGy5VbuXNwaXKU5NqqY3DYTpj+Mnp6Y45rPuAc5Tg46Ac5q7cOC+O2Op71WkG2bBGWPUHv61KMWVnQsgbqMYJIzVtlFtpyxMfnl+ds9dvYde/J/EVLaactyzOzlbdOZGx09vqahvIJ5rjeiKFyAp3DgdBxk9qpSQrMrLgx4JJAOAPT/ADmq9xsQtjLYPy5NWUtplB3IVU8qTnAHtSGwmkJkkKRg8hmbAH4Dn9K1TVxWZBEVWINlc/qP85rTtzJc22I4x8pxvPQVXis4BGokcuc9F4HXjnr61rRIyKqABUH8A6f54rCrJFJDZ0/0ZfLPAH38c9z/AJ+lafhMlrO8370l88ByByQVUD/Pvx3qkih5F+Tgcj64OKu+FLRoLvUkE0bu7Iwx1Uc8H88fhnit8FK82dNHSR0RRWUbVUAnAYHbjGeh9D2oUMV28ApGc84I68H9KXBe4JJdRgPg4AAIJH04x+lNjhCzkkErjcWBPTk9T3wPX/6/rHWbhxgQOwAZhuzuLbgMfL9QT16/hzma3EI1jk2DyQWVlLhgynJ5I5HA7DNajI0hEZeJSwJXA2lcc8/TBI+vrVS/tZL6wlljGJGboyg7HBJ5x3OMc5/KirG8GkYyV1Y4SZQZMlfL4yrFQQeTxzwee/1qI2kifuk+YL0bHHY4+vP156Ve+xPDJumD+YsvIJwVznt647/45qCdyk7BlWNVypUnJyMjnAx19uw6V5ehwkNtbfaVmmZ41EC52s+GkycAL6nuenf6VMqRbokWY5JbeW4xjkdfU5/SnxGJ4iqggrnhj8nPTGfxI5/hPrTZAyyuC2G24BIOT3wOOv8AntTAiZVDumGT5zwrAbR+A9OnNRPGI3AcsVzz7n8f8+9WpZJHKpGpGWC89Tn0+vf3/Vs0JaeRtpZANw3Ywvpx0/z70mtQZXc4jwoIwSQccY/GnWssex7a4YhH+6cD5Djrz29fp7CiEIsBIYHaThSM9R1/T9RUeVByo+ZsYIHv6f8A66VrbCLE0KwIdxKsDt+YdTxx39qYIN2XZjz90Y4P4jt0/wAipbeUXw2PkvGN3U/vAMcc+n8vpTiR5bGQqDgDYBzgAe4wP504q+49Csh+fIQMv3iWPT9atnMgJ3KuFzwMHr06e/5VAko3hiSM8DgjGP8A9XarAMAifG5SSDnocZ4Ht1Pr1H4TygJGGU5aVV7dDkf/AFua22Eg0uPYzEMxJwPujv8AhntisA7pMDdnbgDjGcDHT8K15WI0m1UAEncxGT0yaxa1sXHRMoOgClGcKTxyuTg4yc9f/wBZqq8i8BXyT1J6Z4/KnSTSBm+ZiG4AUcsfyqEMSFL7clflOOD2/QD9K2sQLOyqpUlVK5GUI6nqfy4qrM39wgqDgk8469afKQ7khS3OSSTio/LEyYQYI698ik0wIB8yjDMGHofx/nmprOza7kbcQIo+Xc9FHbj168U61t5bm82jcqgkmQnhQOc5q9qFynkrb24CxR8k/wB4+/pWVnewLuyndzRtCLa3XbHGMKCeWP8AePv/APqrPUtuIG4lsDAPX0/LNTy4OSuDntUZGX4yScnJq1HlRLdxo3ZO4ghjuIHApEQrD5ZwW6jOAcf56fj+EnBAyc49e4FPWM5VfYk/h/n+dJuwIiRSFA6fTpVuO48peRwvGM9P8aiJweFXBzlQuBnvx+NIzbWDc5IzgDpxUSXNuUtC6LvaSR0boPXv/SqHhh2v/FplUlVi3liT0GNo/VhWhbRR3FuZGA3ryoHI6Dr7E03wyLTSr15ZEaPzOMl9wjwen0JA5PpW2EcISbZ00mk7s7RAzbkCKC/3wFxkck8jPp39+vaAssjr5b7WIHB4IB6/556H8J4gGHmMI9jNgBTnOQc/jg/57hISdsMVkwCM44Ge3XjJFeudZsOVkUvFIrEElifmBPPUnt059/Wqt2VjtiiZL8DIyCo5z8uev9OlXY5kLJ82V2kgMc546nv+GfXpVC7HnwvAxx8pcMzA8f3jxkYxjP50VU3BqO5k9Uc7Ou2QO0e1Izhz14BP5dP5HjisWbJ8tQzOqjGGJwOT6euf/wBVdQiQfZpYrlpS6SbyT824g8qp7dR2PTPA6ZS2wlUtFDscjHyjOTwfXA/Dn0FeXvojikjOUCLbvbI4OzA3A+mcZH0pGvXBRGcseVAcZ2jOD64/CrV7CEQEDLDBIDZIHHU/Unr7etVLeNkcSlWJ3YBHJz7cdf8AGhkFhriFNqzI4cL8uG3bePRufw4/DrSOFkBaKaMhWIG5SpJ6knIx+ft0qKS3YybGBTO0H5eQCM+3sefan+YkDNEXwo+6VAyevP1/+uPSmosd+5L9luBaE+W0jxgKoUq/oeOf/r8/WqIwHfarqc4A56A/xVJCZFuGZmOQdoPXA6dvb/Cp47u6eUJFMVA6ZbHHXH6VLuF0VLfzo7lJo0yRyqsPvc4I/p+dXdUtkt70Om9YZMkEnJ7ZBHt/nNQvqE65xs3E5DMgJx0H+fappb3zF8q7+ZT0bAyrYGGGOOP5UtUNWtYqoVL7UYbSOIz1Hp/kDtWgfnQRmNc7224+UAkjjjknheM9PrUYiS0OGVWMmdh3ZAHHIPqQO/bNEbZcx7Nuzrhs5PAOD09//wBeK1VrBYIgqKSASRx16n/OKu3buLOz2oNgt+SEz1H88Z7d+DWUh2yEj5ShIz0x9a2bgxpZiOWOTzPJiCMj8KAMMCO/QflWMl7yGtmYtxzJuVG24Jwep7Dj8KiWJmZjskCngcf4/Q1JtDzvjDZ/iPHU1JAjJg4yCcbcfT+f61oiLFcnG3P90E4PTOeSamjsJJxlDuJ6MABgf5xVqOwEw82RgsIGC7Hqfb1681NNqMdtD9ntYV2kHc7/AHmAGf8AGplPoirdytc3Sxwi2t2RVQYdlGDJj3/PH/6qobQiLKvTHQ9xUsi20qtI3mI24AYIIx9Dz3HemFYJI0jFwxGCy7l49+hPPFZxdlqJ6sqNneSNo2nkcEZ+np/n2pE3PMChwGBHA6DHNSLaxlsmdD7c+3t/nNPhigD4aU5JwAoz1ocgsU3GDlQMHkgGnMWUB8rkMMDOSe+ff/69WRBCykecGYjj930x+NSrHaMm0hmKKMdBntnpUOSCxGIy0oG4gEArkeveg2zzARLGVKc71HUZ9Txj0qQzqA2yJF4x0zxj3otbmXzGYTAA4yuwc49D/Sovoy4qL3Y6xjuRe3NvIhRBGrhwBg5J4yT9fypbuNbVPMZRkELyNw9M9/arq3Cy/fQHYd6lhnBx1FZ2s6rHa6eZX5Zsqg9+307/AJVlGUpzVkbJRZY8P+JN9y2mSSZQDdGxY7twI+QDHoOM9OfbHSq5DN5ZBIymG7fj34B7V5LohaXW7IbmDNcpznnO4fj1r1navm7GBIRu+Tk59M59OvTNfRxXKkjpjsdBO5BEe3Z8vGVBU8Z7Hp+fX24pzTQsC5faI1+9u53e2PY9D6AnNW5NvkjcoG3gdVHQ8/UHH6etc/rM8kszRwb2VcfcQ4zjqfXnP60VqnJG/UznLlVyte3H22RnaMbuoCrkkAeuOcYxj61Xs2nlKRbnOCVwGBBB/HkZUH04BprtLGkfkwzB1YFtwJH5YHpnn0FUwI3Y7z5ce4bsKM4Oe34fy/Dzn36nG23qTMWVzlY5FOQGGDnk55xz1/r6VDGgwC8Zwcq2WwASPb0PPP8AKpp7hYNqfalcEYIA9OORj0788n61UaVZozIzEBjwR8xwBzx+A/WiWhJJ5uIx+9R85yrg/gM9MdPb9aikRcBWOWVcsFbHQc/5/wAiO4bYhI5yQwLHHJ9ePp+tJGMQrg8lS3UDPXjPpwfzo5hDGlG4k8KwPCngccdasWEkagbl3qMg7Dtbkc+ue9VCxILfKC3IA4/L8z+Qp0TMwbB2krkHIAPIHFS1cSHyvhncN8xIO7H5j8/5VHIAQZCDgHABPf8Ayf500BlKndjnaDnkj/8AUagJPl7slgowRjP4/rii1gZfsrhZ4jbSOwXkq56I3+FWJhLBuQMQ2eSOje+fSslGYLwSBjI46dK07WY3EMdvLIyNn9057f7J7fSobcWWtdBsaGUqh3csBnbnPatrWSYmVlDEbdpx2wec/lVCCNo5ERI2Zi4yuRkc9Af/ANVaN3bvO5kDs0RkYDB4yDz+RqW05Fxi3FmYsGOGTBbjIHfp171cFrHbRB7hA8jn5YgTwffHT6fSpWmSyXZE3mzYwXP8PriqEm9mADlGJ+ckE5/XirvfbYm1n5j5Z3ujuJO0A7R2Uew9qoRSQ3VuksLkxsNy5HJHv/hT306/ubiaB79Le02jDxQkyvnII+ZiFPHUeo+lZdvp93pNw0FlO06JgNb3GNrHJ3bW/h9v1quRRVka+yXLq9S4RsAJBzknp1FV3ZUdeenBx6VbE4khjkCMgIIIYDIIbkcGoHQPK+0ALnjNRfQ5mrOzGKcqwO08/jTBlpVAyCSBmnsuXJ5yTnPpSMNuFHQ9+lDEMLdcHA47UsZAkDnHyjGBz7UmQ77TnIH50p/1ZwBjpx/jWbKHsNrbWBJBxR5jFxtHIwAcfhT4YjJyT0xgnr/nihoXjUsBz6ms5NIpIlLM0AYbjlc7Bxz061la/dzizFu0ESQtjnzck/8AAce3rV6BZGiC7sBmOf8AP4VzGtwXK37vMCYjxG3UY/xrbCwvUVzoptEnh6BrjXbJFG796jYB/hByf0r1l0C7yZeGGQTgnHofz/MV5P4dv7ix1eCSHe29hG8cY5kU9Rx19vfFeqSbfOJBbcw6v9457ZH0/rXss6Y7HQIUeNHwPO2gA7QOBgAA9s5+v8qwNTtnjnee3QGIr82QPkPf/wDX79q3kllfKu4WU9Rzg8E5HHJ6de9NdlLO7tuLEqAPmyTkc56/QY69amtS9pG3UzlFNWZyck1uEDtwgU7kRc7m5xn0yfy44OOc+OQqzhchQSzYb5SOwIwM9M1p6jpgtL11+fyifkJA+Yc4OMnHHOPesopHgIhJ29c9zXkSqte41qjklBxJH8oB90aYCBsmMLjnjpyTyOn+NVH+zurOwkiAONyc8fQ/40kzsm4MylRwOP5VUkkJ5GEXOVODkdx/KtNGQ2WxAZ9scLrMSSFjPynJxjOf8aWXTbqLI8iQrgEFfm9M9Pcnn2ptlHIFFzKdsYzt3Dhz3H09fWnyHzFA3luOcLwpz6+v6c0a7ARizvPLZPs8+88YVDjrnp+VFtZXiSEPbTbW4J2HAOR+lMhdlkyd37sDnn5Tz1/E1HLcsrEqxjbI+6fWkToSTRsuQ2QxIBXnjH+RTYrS5nOBCxwMA46euf8APbFWtOmurqYu80qQR8s2fyA9z0qS9vXku2IdSm3gBuD6f0ovK2xVluVTpc6ff2rk9S68fXmpRbSeadzwCHAx+8LEfXis2eeW4lMe4nnpTZL610mHzrmU7yfliU5Y0rSZUWtkjp/tVtAElnuol2kBHIK7jjgc9c46detXXvLZ42jEsioMLwBjA456V47q+sXGrXfnSnbGvEcYPCD/AB9T/wDqre8L65PLJHp0sbyFsKkijOB/tew9e38tJYWSjc6GpJaHdslsJMfaEVSc4ZcH+WKkW1dWaRBmPBO4AEY+vNZUsZU4bO84IzxSQvNE/mqzIQMcNzWCm0jm9UaLzBCMAMPrzisSaZ2upZByZD37Vf8A7RllcpIEaX+FigOfY8VD9q4BMMQ7nMa/4VftOZbA35lWUbFEZyCM8HoCaRAYwFbIz1HrU7XLbhlIvqYl5/SnvcybQ3lwk9D+7H51nzPsIrTKcBgDzkg4pjZAQ9G7H8TVs3ZdMGGIgHjGR/Wi2lguN0ckEaNj5CM/l+NJydtgsjNVCZRgc+/p0p6xljgDg+1WjOYXKlEBB7KM0LNLu+ZzsPXk1Lk2NJE1pC0KNvUgEjqD70tz80ZXaeR196qybhjrnNVIZiLgox4Y8fWsvZ8zuPmtoPbCgRkKw9D8wqneXCLB9nulfysY8zBYfjxwRV25McPBDF+oCKScVkXV7cwfOIECgchn5rrpxu0aQUra7Gv4L02J7x7/AHRyLGNkeGPBPGSB09MH3rsky0bOoIAGOMDPOcfr+teTWOqXNnfC6jZRIzfMv8JHHGPwr0vTdRhv7WKaH5Y9vKhslSOv8q9dXtqdsTq1JVEf5Y8fMCRjA469R69h3pPuDe5jKKuW4K4BJz6Z+vHGPansSjeYyLkqoCgdjx97qOeeKilPlMyAI0ZbYEJAZjnBHv8Ann06VqSVbgiWIRyAiNshSB1Y98D0zj/61c5dwJayOFcy+rtxn6cnIrq5EWSJVxGBGQpBPAyc9uo4/U8CuR1GS4bU54TAPlkOSzcA55+bv+FebjYK6ZlV2M64kKOMKSDkEgnuMe1V47SS4XzWOyHJGT39h7/XpWg9vHEobAdt3zKTgDjt0Pb19KR5yyJuAyOpI49OPpXKrJHI0QiULGACoiUAAAdv8ec1WduAwABPYDH5fjTmYbdqtweAOg474/ConAU4Mh3ehGMfjmrbEJvJyGJCZ5bGffHuaWC2e9nEcBDNnndxtHTJpiLJK6oi5LHCjGc89q2IALOGSOMHzmHznPHfge/T8Tn0pJIEDyiyVLaAsEHLMP4j/jx+lZl28UTF5pAi4DEnnNTXLcuZZAAM5z1FcLrmpve3BRSPLB6AVrCPNLlRUYuTsW9S8SsQYbFdi9DIeSfpWAXkmcu7MzHkknJNAjLYOOK7rw14I87Zc6sDHGSPLhwctxn5iOn06/Tv3RpxitDqjBLYwND8MahrbgwRFYAeZ34QfT1PsP0r03RvD9hodmRFEJZZEIeRwC7ng8DsPb+ZFaSx4aJUgWOMMAiqqjbjjGMYC8fh+NHmNGWCsXU4xuwcdyT7eoqjdKw24b7fsTaoyflOOcZ+menv0rLe0MUpQgbexyMEfUcZrYjYJIFjXAUj+In0J6Hjv/k4pXjWe3/eOXC42yY9R+v/ANf6Y5q9FTV1uZVIcyutzkbuFvNPHQ06OVZ87hiROW4+97/41e1C28kvuOSeRnvWTFvju4yMAhgDn07150lZnETsF3Y2nHXr2pjnIyD2xUrJG8haJ+AclT1Uf1HvUbMqZ2qT9TSuKwRpuBGV696cYQO/PtTUlz95eBzxxUyfe9e4xSbBDSFnRBJgSg43Hv8AX/GkMTqSvcU5hgccA81aePZaCYttKpyT0xWctNC0rlGUZXnGAKyRco14PIV5CrgkqOOPeprzUxfRLbWRw8p2lsHCj1qW8ji0+zjghOdijJ9TWiTh8a1fQ0dNRV5ble6vrfTLdi7r9okJLA4LHnP6flXI3OoTXcrNITjPC56UzUMf2hKQD1/pUSrk57/SvXoUUvferZqlf3iQNghuR+HSuv8AA995Orm2IOydNp56MOQf5j8a5AD2z/SvRfA2nLBYy30keyaTPlOWxhAR/Mjr7D1roexrE9MaRyHbZtJbahLgZO0ZHp3B/DtioXWP5o94kO3AUnnB4yB2z/n2VZVDthlZchMg5+bsOfXr1/wqFFRxGSSDJhdyNgjHGDj2OPxqgHJ5aXkvy4VuFQA45PI69eg5/wD10tY0m3uoUkKvFcAFA5cBT6A4HI9+vPTgVoA+XLMAgYk7zhsK3OcDH+fyodR5S+cqhl6YwMsO+R15Off3qJwjNWkg3ONnspokZny0ajG9OQP8BniqDooBVR0GSP8AP4V24ACASSl1BwzljkH3OMkZ7nj86xdZtore4RNgjjK5IUYGc+h6dq8jEYVUlzRehjOCtdHKu4DHkgdx61H/AKyZY4wXlb5QB2/+tVmaGOS52KfmJ5Pp7+4/WpYtlscQ4BLYZj1P/wBasebuc1i1bWiWUG1ZB5zj5mx+gqIZ86TzGAJXP8h/U/l9KmludpChQWUY+UZz+Vc9f35it7iUn7xwB3AojV5tEinEzNe1fYrwQPln6tjtXNIhbtnmlkczzM57mut8HeFH1iYXNwu20Q/Kp485hzj6ep/yPYpU1CJ0QjZFvwV4Z+0zR6ndws0KtmFM43sM8/QEDjjOfwPo0SDzEYDGxyFjDY/Hnj/9VSrEqxwiEIiRgIigcYHQY6fzqaMKgkClWYjduIycnqBnpx3zxWpulYpRjYhiXduPLBWI3e30B55z2pGTIKuowzEbAvqPQ+/8qspCin5clg24hXxuOAAeAeOR+A/GoJig+c/ewQGBJJI9fTpSYyEYZt3HmIRncAM/XBHqTTkdpizcqUGSc53YPbPPc8f40tqf3TDcVB/2c4GR0P8Anr+ToojuEYbduwckhM5J5z6dv/rUgKl9bh7UEYYjLLjoR1xXOhAs7LjD7cqfQ/8A6s11KAOXJO5mAzk4I/M+vb/I566UpepIcDBKDHqeK87Ews7nJWjZ3Mx98ciyKSpHf0qxsFxgxjD85Uf0q1NFvHCds9Paq8URTLDOQRj1rkm7HOkNMYSIk43dsUKSTk4x2q20XnRbyAHHf1qtHE3JkTag656k1lz32K5bBxIVUZJJwaUK2rzSxzArYQsU8sNy7g96k3KgATrjt1Nc3qeuXGmRv9m2b5Z38zeMkEY/xrakpST5dzoorRs6K6lgtyFjVVRVwAK56+1G3ZgjSL1556VytzqF1eMTPO7ZOcZwPyquK6aeAa1nIHC+5avGiku5GjYsvGCRjPFRAdPWkXj1x0p6D5s44PevWjHlSRZu6D4eudUmWV0aO0/ik6bh6D8jz2r0po0tY0ggVVQrs7gYAAH6Yrm/Btyr6NJG7FvLlK4x91SB/XPFdO8pTavzbB94ZPHH/wCqpZqkdEZPNVAWyqqMKB0APYdv/wBdRKG2mXcvAz16Drz2/Hr+VOMZ87J3DC/Mx7ttx04PoPwx2od/3rmQPx8oLAdPTHp7/wBaskSPBUK5A6ZLHnoCc8f5zSzszneMAhioPoTx64PH5H603KoodEGFAXoBx0AGeBTQpSIYjUbnKNgYGOvGB345xQAQuUj2ljtPykEd+3TjHHT/AArH8TRMdPjdWCyRcY+76Ank9cgfka2hFKsiDy+dvQHqO+3/AOvUTxo2QoLAgHAJP489O/61jVpqpBwY2rnm0lzDbK/mSAMfvyE4H0+lZlz4qt4W226POw43H5RXpb+GtEM4lOlWTEEjDQjv646nOOvT6VJBo9lbYEFjb24K5JhiALegOOepPSuSOCj9t3MlTSPKmuPE2pIjW2nXKRSEFHSBiG/4ERjFW7rwt4kv7OV5baKIoRmPzlJk+hyQAPc/nXrDlvmUoqqGA3BfnOfTI54J/wD1ihnJUZRlKjJB4Gfy6e3v3zz1Ro042stjTlR5f4f+H9zLItxqgEUa4fyN3zOOMZPYHPbJ46DrXosUIhgSOBPLRPlCpgLx/SrIXDBE4YjOCM/SmB8DbhsBAMsATkZ6fhj/ACK0GkJCiO8ZZPmIwSVxkemevf1+vrUjOBIrIw4BGM9COPz/APrVVmkLxjYGJU7jxwCARSpCHibLYkB5J78jjr7/AJZoGT7X8sMylSf4c8Y6n/PtTJ2XdGAR8rY+9nOePxzyKRJCUXhhkfcbn1x0HSo5JRLFtHPmEEbe46UmAxLdlG0np2UD8OKarKsaZz8nGA3zfTn3/kakEzmNnjG1s9SAc/QflUUitIAoBDE84OOPp2+tIYIGI3Ihx25GSPUfiOOKz9QtFcLcBgMHBHYY960dzBjsYAlQRu/XgfSoZD5qbXztxgA9MDrk/Ss6tPnjYmUeZWM1XG0KAOevPSpYLUSKcD34qr9jmikKJ84POR6YzWigkitgvz5VsFhwADXjqhUm3psYxpvqRNbiOLZ+dVMcFO3qe1ZN/wCJhpt81tewSKequgyGU9+fy+uas6drNjfhvKmDHup4I/CuaVGrTd2huJU1e4ayjREH7yRsDn8a5PxGyCSFF+/gu/Ock4/wrstQeAuofDc5X2NcHrchk1R8/wAIAwO3f+tejgmpNW8xx0jZGdn2p46U3HNOwa9dIBygY/8Ar1PFHJLIqRRs7twFUZJNdDoHhiDVLNbyW6cRq22SNU5H4/TnpXYWOl2unApawqmcqzYJJHuTQ2WomT4VtLzTrO5NxFs8xlIVgM4APX25rplXa2MkYLKMjGcE1D5eH2gBww57E8ev41IhjOB1yxxkeoFSXY6nb8ysj7lUZbbnAy3/ANYH/JNRAjyw7ORKvIKtnGBjgdyf6VMJpJ3cLnC+g3A889+lMdmZmDlcSKS+SB3Hv17VqQQuxZ2iydoJBk7ckdPp+VSxREL/AKxinL9c/gce/H4VHyRnbuZjhQD3I7e/OKR42OVyoPQH2459OP60gFVy6IVfJztBZRgE/wBeSfxzRGA0Zfecldrdu+fyqu0jMV2nHrgfMf8AP+etP3sZd3JbHIJJOexz+IoGPwArEuRgZI6nrnkds8UjYWZnIZh0xzyc8n6fX3pPNlaQqcnnHqTj0wf09qHlMLEbcdeemzJ5A/l+NIBSDuJLKwIxnAJ6/T3pyuoOSG4+8d3JPrnp64z/AEpqPjpgbB839R7cEim7vJbDjLHpgdOx/P8ArQAm5pTuMijAIXJxyeeB2qOX/VqdpwGx9Bj0pUYbiCmS3UHP58f0qNo2ZmVCdoHJ44/z/WgYzfEsgRQcAkg4HPpVhTjIT5c88nPYZHvVaRvLn3lgpHYZwB/nP5/WnJMCrFhkbixZv/10APZVLBAoLKeqsDjjofSicriNVQHavGD1zz059SOMVEZnJOHVcdABx+f9KVi5VW3Mdv6+v+fapYCu+58lyzJweQcj2/z/AFpqkrhwScggknrj3+meOaPmYtz0wOgB4H/1zTRIVUvgbhnrnnGKQxrOUdI95yBwegHPT+dRSHZuZWAGCMDjP+GeOKmhZEQlVByDjv7n/P1qqUD5IwCeuccAdf1pAOOdpXnB5B5AyOfx60qn5S7EE9FwMZ9TTcEeURIo+XO3sDR+8AUJtOOuRyKQznfFmgjULDzrcbp4NzIccyL/AHf6j/69eZ7mV8gkMD1Fe0OHcooYkkkkg5OSeOf8/pXAeIPC1yt+ZrCIyxScsqfwN349PSqRMkc8upXi5AuZDx3bNVsliSTkk9a6yx8EztGZdQl8kFTtWMbiCPXtVe48F6lHua3MVwo5GDtYj6H/ABoiorYizOcFO+hqzdadeWTYubaWIg4+ZeD+NRKpFaknoXgfI0Z1bAVpmxnvwtdITgjc25tuSAp6Vi+HYzB4ftI2ON2X4HUEnH9K2Fk5DKoLdsdR6VkzZEaoxbazKRjkHuB9KcrB48qzAfdyRjOOKjVHWXpj5u3AIx/9arAjxk7emTgcZOP/ANVIZ//Z",
  "imageHeight": 256,
  "imageWidth": 256
}
