# Supplementary material for: Deep-broad learning network model for precision identification and diagnosis of grape leaf diseases
Source: Front Plant Sci. 2025 Sep 10;16:1611301. doi: 10.3389/fpls.2025.1611301 (PMC12461735; doi:10.3389/fpls.2025.1611301)
Supplement: Supplementary file 1 [file DataSheet1.zip › B_r00032.json]

{
  "version": "5.4.1",
  "flags": {},
  "shapes": [
    {
      "label": "leaf",
      "points": [
        [
          118.49180327868854,
          205.54098360655738
        ],
        [
          108.49180327868854,
          210.62295081967213
        ],
        [
          100.29508196721312,
          211.7704918032787
        ],
        [
          96.36065573770493,
          212.0983606557377
        ],
        [
          89.14754098360656,
          217.01639344262296
        ],
        [
          70.62295081967214,
          225.70491803278688
        ],
        [
          54.06557377049181,
          227.18032786885246
        ],
        [
          38.49180327868853,
          225.04918032786884
        ],
        [
          34.39344262295083,
          221.9344262295082
        ],
        [
          31.60655737704919,
          217.672131147541
        ],
        [
          32.42622950819673,
          212.59016393442622
        ],
        [
          33.57377049180329,
          208.327868852459
        ],
        [
          27.8360655737705,
          207.50819672131146
        ],
        [
          19.311475409836074,
          198.65573770491804
        ],
        [
          16.032786885245912,
          195.86885245901638
        ],
        [
          15.540983606557386,
          187.672131147541
        ],
        [
          15.21311475409837,
          176.0327868852459
        ],
        [
          8.655737704918042,
          171.60655737704917
        ],
        [
          3.170648464163829,
          164.84641638225256
        ],
        [
          12.385665529010245,
          161.09215017064847
        ],
        [
          20.918088737201373,
          157.679180887372
        ],
        [
          20.406143344709903,
          150.51194539249147
        ],
        [
          20.918088737201373,
          146.75767918088735
        ],
        [
          25.354948805460758,
          142.320819112628
        ],
        [
          27.40273037542663,
          140.78498293515358
        ],
        [
          30.81569965870308,
          123.89078498293514
        ],
        [
          31.156996587030722,
          120.98976109215016
        ],
        [
          33.204778156996596,
          122.35494880546075
        ],
        [
          36.2764505119454,
          119.11262798634812
        ],
        [
          36.2764505119454,
          114.33447098976109
        ],
        [
          31.83959044368601,
          101.87713310580205
        ],
        [
          30.30375426621161,
          91.63822525597269
        ],
        [
          30.645051194539256,
          88.39590443686006
        ],
        [
          35.93515358361775,
          92.4914675767918
        ],
        [
          41.05460750853243,
          93.51535836177474
        ],
        [
          47.880546075085334,
          94.53924914675767
        ],
        [
          51.80546075085324,
          93.68600682593856
        ],
        [
          54.53583617747441,
          82.5938566552901
        ],
        [
          56.07167235494882,
          80.20477815699658
        ],
        [
          63.238907849829346,
          81.74061433447099
        ],
        [
          70.4061433447099,
          84.30034129692832
        ],
        [
          72.62457337883959,
          80.88737201365187
        ],
        [
          75.6962457337884,
          69.96587030716724
        ],
        [
          76.37883959044369,
          65.69965870307166
        ],
        [
          79.96245733788396,
          62.798634812286686
        ],
        [
          84.0580204778157,
          62.798634812286686
        ],
        [
          93.61433447098976,
          63.822525597269625
        ],
        [
          94.6382252559727,
          63.822525597269625
        ],
        [
          96.00341296928327,
          54.26621160409556
        ],
        [
          96.00341296928327,
          49.65870307167235
        ],
        [
          98.56313993174061,
          48.80546075085324
        ],
        [
          103.17064846416382,
          49.317406143344705
        ],
        [
          102.82935153583618,
          46.75767918088737
        ],
        [
          112.2150170648464,
          28.156996587030715
        ],
        [
          113.06825938566553,
          21.67235494880546
        ],
        [
          114.77474402730375,
          14.163822525597269
        ],
        [
          115.62798634812286,
          13.6518771331058
        ],
        [
          119.89419795221843,
          20.648464163822524
        ],
        [
          127.57337883959045,
          34.47098976109215
        ],
        [
          136.78839590443687,
          48.46416382252559
        ],
        [
          138.49488054607508,
          49.65870307167235
        ],
        [
          143.2730375426621,
          47.95221843003413
        ],
        [
          149.75767918088738,
          48.12286689419795
        ],
        [
          153.0,
          51.365187713310576
        ],
        [
          153.1706484641638,
          55.46075085324232
        ],
        [
          159.1433447098976,
          66.21160409556313
        ],
        [
          168.52901023890783,
          63.822525597269625
        ],
        [
          172.28327645051195,
          64.33447098976109
        ],
        [
          175.6962457337884,
          65.8703071672355
        ],
        [
          175.0136518771331,
          79.69283276450511
        ],
        [
          183.20477815699658,
          80.71672354948805
        ],
        [
          185.25255972696246,
          77.13310580204778
        ],
        [
          186.10580204778157,
          75.25597269624573
        ],
        [
          190.54266211604096,
          82.5938566552901
        ],
        [
          190.54266211604096,
          87.54266211604094
        ],
        [
          197.0273037542662,
          82.93515358361775
        ],
        [
          199.75767918088735,
          79.5221843003413
        ],
        [
          200.61092150170649,
          76.27986348122866
        ],
        [
          205.73037542662115,
          77.64505119453925
        ],
        [
          209.48464163822524,
          80.20477815699658
        ],
        [
          211.19112627986348,
          83.61774744027304
        ],
        [
          213.92150170648463,
          92.66211604095562
        ],
        [
          213.580204778157,
          94.36860068259385
        ],
        [
          216.31058020477815,
          94.53924914675767
        ],
        [
          216.31058020477815,
          106.48464163822526
        ],
        [
          216.82252559726962,
          111.94539249146757
        ],
        [
          227.23208191126278,
          111.09215017064845
        ],
        [
          227.91467576791808,
          117.06484641638225
        ],
        [
          226.89078498293514,
          127.98634812286689
        ],
        [
          224.3310580204778,
          135.49488054607508
        ],
        [
          224.67235494880546,
          139.24914675767917
        ],
        [
          234.22866894197952,
          142.15017064846415
        ],
        [
          237.47098976109214,
          142.4914675767918
        ],
        [
          234.22866894197952,
          148.80546075085323
        ],
        [
          229.6211604095563,
          154.26621160409556
        ],
        [
          226.03754266211604,
          160.23890784982933
        ],
        [
          228.25597269624572,
          162.9692832764505
        ],
        [
          231.839590443686,
          164.50511945392492
        ],
        [
          227.23208191126278,
          173.20819112627984
        ],
        [
          225.35494880546074,
          175.93856655290102
        ],
        [
          225.0136518771331,
          178.49829351535834
        ],
        [
          229.27986348122866,
          180.54607508532422
        ],
        [
          238.66552901023888,
          188.0546075085324
        ],
        [
          240.71331058020476,
          189.5904436860068
        ],
        [
          235.76450511945393,
          193.00341296928326
        ],
        [
          230.13310580204777,
          197.95221843003412
        ],
        [
          226.5494880546075,
          202.04778156996585
        ],
        [
          225.0136518771331,
          204.09556313993173
        ],
        [
          229.10921501706483,
          208.87372013651876
        ],
        [
          228.59726962457336,
          212.62798634812285
        ],
        [
          225.52559726962457,
          214.5051194539249
        ],
        [
          224.160409556314,
          217.74744027303754
        ],
        [
          225.52559726962457,
          221.50170648464163
        ],
        [
          227.06143344709898,
          225.59726962457336
        ],
        [
          225.52559726962457,
          229.18088737201364
        ],
        [
          220.91808873720134,
          228.66894197952217
        ],
        [
          216.99317406143345,
          231.56996587030716
        ],
        [
          208.80204778156997,
          236.68941979522182
        ],
        [
          204.7064846416382,
          238.0546075085324
        ],
        [
          208.2901023890785,
          244.0273037542662
        ],
        [
          202.48805460750853,
          247.61092150170646
        ],
        [
          191.05460750853243,
          248.80546075085323
        ],
        [
          179.27986348122866,
          248.80546075085323
        ],
        [
          163.40955631399316,
          242.83276450511943
        ],
        [
          152.65870307167236,
          232.08191126279863
        ],
        [
          146.00341296928326,
          224.06143344709898
        ],
        [
          136.4470989761092,
          216.55290102389077
        ],
        [
          122.7952218430034,
          208.3617747440273
        ]
      ],
      "group_id": null,
      "description": "",
      "shape_type": "polygon",
      "flags": {},
      "mask": null
    },
    {
      "label": "Black_rot",
      "points": [
        [
          112.89761092150171,
          27.64505119453925
        ],
        [
          114.94539249146757,
          31.399317406143343
        ],
        [
          118.69965870307166,
          35.32423208191126
        ],
        [
          119.89419795221843,
          43.17406143344709
        ],
        [
          118.8703071672355,
          48.29351535836177
        ],
        [
          111.87372013651877,
          53.24232081911263
        ],
        [
          105.73037542662115,
          54.436860068259385
        ],
        [
          104.19453924914676,
          51.70648464163822
        ],
        [
          104.5358361774744,
          48.12286689419795
        ],
        [
          104.36518771331058,
          43.515358361774744
        ],
        [
          110.33788395904436,
          32.081911262798634
        ]
      ],
      "group_id": null,
      "description": "",
      "shape_type": "polygon",
      "flags": {},
      "mask": null
    },
    {
      "label": "Black_rot",
      "points": [
        [
          124.84300341296928,
          65.35836177474403
        ],
        [
          129.4505119453925,
          65.52901023890784
        ],
        [
          130.64505119453923,
          68.43003412969283
        ],
        [
          128.93856655290102,
          72.69624573378839
        ],
        [
          125.18430034129692,
          74.74402730375427
        ],
        [
          122.45392491467577,
          73.20819112627986
        ],
        [
          122.62457337883959,
          69.28327645051195
        ]
      ],
      "group_id": null,
      "description": "",
      "shape_type": "polygon",
      "flags": {},
      "mask": null
    },
    {
      "label": "Black_rot",
      "points": [
        [
          170.23549488054607,
          66.21160409556313
        ],
        [
          166.31058020477815,
          75.42662116040955
        ],
        [
          165.62798634812287,
          80.54607508532423
        ],
        [
          171.60068259385665,
          86.68941979522184
        ],
        [
          182.0102389078498,
          94.88054607508532
        ],
        [
          186.95904436860067,
          100.51194539249146
        ],
        [
          199.07508532423208,
          99.3174061433447
        ],
        [
          204.02389078498294,
          93.85665529010238
        ],
        [
          204.19453924914674,
          89.24914675767917
        ],
        [
          203.8532423208191,
          81.05802047781569
        ],
        [
          203.34129692832764,
          77.81569965870307
        ],
        [
          197.19795221843003,
          83.10580204778157
        ],
        [
          191.90784982935153,
          86.51877133105802
        ],
        [
          189.68941979522182,
          84.98293515358361
        ],
        [
          189.51877133105802,
          80.20477815699658
        ],
        [
          186.78839590443684,
          76.27986348122866
        ],
        [
          184.0580204778157,
          78.839590443686
        ],
        [
          180.64505119453923,
          80.88737201365187
        ],
        [
          175.35494880546074,
          78.839590443686
        ],
        [
          176.37883959044368,
          70.98976109215016
        ],
        [
          175.52559726962457,
          66.7235494880546
        ],
        [
          173.13651877133105,
          64.5051194539249
        ]
      ],
      "group_id": null,
      "description": "",
      "shape_type": "polygon",
      "flags": {},
      "mask": null
    },
    {
      "label": "Black_rot",
      "points": [
        [
          163.40955631399316,
          97.7815699658703
        ],
        [
          168.69965870307166,
          95.22184300341297
        ],
        [
          172.45392491467575,
          95.39249146757679
        ],
        [
          177.40273037542661,
          100.34129692832764
        ],
        [
          176.03754266211604,
          105.80204778156995
        ],
        [
          171.08873720136518,
          109.2150170648464
        ],
        [
          167.67576791808872,
          108.3617747440273
        ],
        [
          164.26279863481227,
          101.19453924914676
        ]
      ],
      "group_id": null,
      "description": "",
      "shape_type": "polygon",
      "flags": {},
      "mask": null
    },
    {
      "label": "Black_rot",
      "points": [
        [
          152.65870307167236,
          118.25938566552901
        ],
        [
          159.48464163822524,
          119.28327645051193
        ],
        [
          162.7269624573379,
          123.54948805460751
        ],
        [
          160.50853242320818,
          131.0580204778157
        ],
        [
          157.77815699658703,
          134.1296928327645
        ],
        [
          151.80546075085323,
          133.4470989761092
        ],
        [
          148.22184300341297,
          131.0580204778157
        ],
        [
          145.66211604095562,
          127.13310580204778
        ],
        [
          147.0273037542662,
          123.72013651877133
        ],
        [
          150.95221843003412,
          120.30716723549487
        ]
      ],
      "group_id": null,
      "description": "",
      "shape_type": "polygon",
      "flags": {},
      "mask": null
    },
    {
      "label": "Black_rot",
      "points": [
        [
          58.11945392491468,
          113.48122866894197
        ],
        [
          63.06825938566553,
          110.23890784982935
        ],
        [
          67.33447098976109,
          108.3617747440273
        ],
        [
          73.64846416382252,
          110.23890784982935
        ],
        [
          75.18430034129693,
          116.55290102389078
        ],
        [
          73.13651877133105,
          121.67235494880545
        ],
        [
          67.84641638225256,
          125.42662116040955
        ],
        [
          65.1160409556314,
          125.42662116040955
        ],
        [
          62.0443686006826,
          123.89078498293514
        ],
        [
          57.60750853242321,
          120.13651877133105
        ]
      ],
      "group_id": null,
      "description": "",
      "shape_type": "polygon",
      "flags": {},
      "mask": null
    },
    {
      "label": "Black_rot",
      "points": [
        [
          74.84300341296928,
          189.07849829351534
        ],
        [
          78.08532423208192,
          187.2013651877133
        ],
        [
          82.35153583617748,
          186.3481228668942
        ],
        [
          84.56996587030717,
          187.0307167235495
        ],
        [
          86.61774744027304,
          191.12627986348122
        ],
        [
          86.95904436860069,
          195.22184300341297
        ],
        [
          84.74061433447099,
          197.7815699658703
        ],
        [
          80.13310580204778,
          200.1706484641638
        ],
        [
          75.6962457337884,
          197.95221843003412
        ],
        [
          74.50170648464164,
          195.05119453924914
        ],
        [
          73.81911262798634,
          190.78498293515358
        ]
      ],
      "group_id": null,
      "description": "",
      "shape_type": "polygon",
      "flags": {},
      "mask": null
    },
    {
      "label": "Black_rot",
      "points": [
        [
          79.45051194539249,
          218.60068259385665
        ],
        [
          79.10921501706484,
          214.3344709897611
        ],
        [
          80.64505119453925,
          211.94539249146757
        ],
        [
          85.42320819112628,
          212.62798634812285
        ],
        [
          86.78839590443685,
          213.65187713310578
        ],
        [
          87.98293515358361,
          216.21160409556313
        ],
        [
          84.74061433447099,
          218.4300341296928
        ]
      ],
      "group_id": null,
      "description": "",
      "shape_type": "polygon",
      "flags": {},
      "mask": null
    },
    {
      "label": "Black_rot",
      "points": [
        [
          138.15358361774744,
          215.1877133105802
        ],
        [
          143.2730375426621,
          212.11604095563138
        ],
        [
          146.1740614334471,
          211.6040955631399
        ],
        [
          147.0273037542662,
          212.79863481228668
        ],
        [
          148.05119453924914,
          217.06484641638224
        ],
        [
          146.34470989761093,
          221.50170648464163
        ],
        [
          143.2730375426621,
          223.7201365187713
        ],
        [
          137.9829351535836,
          219.28327645051192
        ]
      ],
      "group_id": null,
      "description": "",
      "shape_type": "polygon",
      "flags": {},
      "mask": null
    }
  ],
  "imagePath": "..\\Grape\\train1\\B_r00032.JPG",
  "imageData": "/9j/4AAQSkZJRgABAQAAAQABAAD/2wBDAAgGBgcGBQgHBwcJCQgKDBQNDAsLDBkSEw8UHRofHh0aHBwgJC4nICIsIxwcKDcpLDAxNDQ0Hyc5PTgyPC4zNDL/2wBDAQgJCQwLDBgNDRgyIRwhMjIyMjIyMjIyMjIyMjIyMjIyMjIyMjIyMjIyMjIyMjIyMjIyMjIyMjIyMjIyMjIyMjL/wAARCAEAAQADASIAAhEBAxEB/8QAHwAAAQUBAQEBAQEAAAAAAAAAAAECAwQFBgcICQoL/8QAtRAAAgEDAwIEAwUFBAQAAAF9AQIDAAQRBRIhMUEGE1FhByJxFDKBkaEII0KxwRVS0fAkM2JyggkKFhcYGRolJicoKSo0NTY3ODk6Q0RFRkdISUpTVFVWV1hZWmNkZWZnaGlqc3R1dnd4eXqDhIWGh4iJipKTlJWWl5iZmqKjpKWmp6ipqrKztLW2t7i5usLDxMXGx8jJytLT1NXW19jZ2uHi4+Tl5ufo6erx8vP09fb3+Pn6/8QAHwEAAwEBAQEBAQEBAQAAAAAAAAECAwQFBgcICQoL/8QAtREAAgECBAQDBAcFBAQAAQJ3AAECAxEEBSExBhJBUQdhcRMiMoEIFEKRobHBCSMzUvAVYnLRChYkNOEl8RcYGRomJygpKjU2Nzg5OkNERUZHSElKU1RVVldYWVpjZGVmZ2hpanN0dXZ3eHl6goOEhYaHiImKkpOUlZaXmJmaoqOkpaanqKmqsrO0tba3uLm6wsPExcbHyMnK0tPU1dbX2Nna4uPk5ebn6Onq8vP09fb3+Pn6/9oADAMBAAIRAxEAPwCVkVmGQcjgU8IQ3ORgcGnrhyzcAjjrQXZUA6Dp0xUnUOAUqGIz26U0ordepPQdz/kU1OEyxUkdKUlt3Oc560ASCMBNoG1h39Khyfujrn8qm3rgDaBnjPc/59qZtXk85znpQAgjJYNuChevHApGT5sZwOvPNPJUt3+uaMgoTj5geooAiKFmwOeOucYoJYZXPPrTwSW9wOlIBjrxk+lADCzDKlcn27UjNt256jnA71NhTkFgO+BTXVSRt5oAY2MlgQeOtR7gB8xHP60r7UHzE8DJ96pXL/MGBUjOeKBl07G3ENjn1NR7vmUY3cjH+IqrHeJuEbMN5G4Y9Kl3gNng5FK47EhCDczYIJxSfKc5OTnP0qNjvQurHdnPAzTNrOQcKp7imIucKpA9PY0YA4Y524wRVZWwPmz9fanM4ZeBlT0FAD2kKjABUEYBx2phmCxKx3bs8YpGwu3JO7OBTAhY5BOO49KBkwMZI5yw7+9PHXb1HqO1RLhVy3UnjipI1XyS75EhHIx0NACYBDA4IPAIpoG9vvqqg+nUVJsZhyOOuTTCApOTn8MYoERHg/NwegxQ3zAA9Tz0qdQjMW5/Cgqu45wSec5oAiQYQcdOg70ucZBxlh+VSsq5yMD0zUe1SAQ5zzkUAOEQjG4t26cg0xvlUAj6jpSsgIZgQckHg01kLdOGPTjoKANLJZMLwD14pGTKc4J9ulOjQNkAHjrTdrgEgjHIOetAhGxgEDk+1L35Xrnn+lIueOOak5YcsM+9ACAkqcsA3fJ6/Wk3AAY42jk04KMZbGf60E9CwAPTkZoAHYiPHBJPWod+3g56fKasFBtOc7vTGKYqrgAA4PcigA+XI7kjrnvSYILY6ChVLfdHJ60EZcck+poAikO3CDpTo2Un3A65p4XdjIJ4PNQhSvJ/WgCOcBx8oO0D6ZrJvJWQgL9eO9aMzHJZj8o7Vg3lwrMTk4FAy5CqfZkuGx0YE45H+cUqzbofkbk9T61LYRpcaaoQhlAO72PpWfewtYxptyUJ9c4rzaVb97JPqyIz99xZeVzuOSdo/XNWQQV4wffPNZUN6rE+ntVsSggEDJAr0UbF7oAP50zDKuABz0/GmK6ydQDu6e1SLG4IHzNkHgUySVF/djPUDr/Wl2ggAMOB0FRk4wOg9Mc0gAbPzflQIccE8kE479qN2OOoPakIb5T0X1NSqMqcYJBH50ARh2IAYZbPT0oKfOx/hH41IQpJX+LmmlXIwvC/WgB4wqEhhzyTSck5QYwO9Nxx0OPbmkBwSd2eg60ASM4KZLcimlNxznJIz7mjAI49c5605e+7PPIIoAjdQ0eOc+nemMXZcZPrnHap3bbGCRgetQnluCc9hmgDQGSrAZGPegqRwTjHU1ImNuCPc0qqrLkHnsOmKBEYUkEA4OKVSVixgZBHNPKhYi3A56UEYUDIJPOOlAhhBKjH8u9GGABAyRSFcNnHenjhRnOf50DEMjbgccZxj0pjPvOPx69KjmRyo2lskgYH9adGNkeSSTnA9RQA8nBIUYz0JprYUj5xkHBpVG4HJ7498U2VDu5wSeARQBIDwct+fSoZmYEn09KcxZVB9/6VWnuBFGS5HPWmBQvpcrzkcYNc1dSh5tgx8zc1dvtSjBIB49u1U4ZIY2knnA3Bd688j6fpWcpWRrCN2R6bdTadfoE3Kkh2urNkc8VqXkq5YBRgjDFucisCSebULhEjABPfgYA7mtCWVpJ3B/OvOqpc1+pjjkouLRUN01pKE3HAPBz1FaNrfq6jgk9qz7m286LaoJk528VQt7ooR7fpXXSqcyHSnzq528EqAKOCccHNWsgr9/jrxXMWt/l1GTgjt2rWGoKQFTk5+uK2Uk9jRo0w3zBRj5RketLuAXdjJJ4FU4Zf3u3ocdc9atBgEGG//XVkEqsAcHHAp+4ldpc4Pp6VEuASQTkDlu1SIymPJwxHegBcghQQPXjtSCRt+3GQDgZpFYqSGwVPXNKGzgA5Oc0ABYspw2P0pFPJHHzdO+PrTgMxs4HI4AJpY/lUKwAY98cUAIiAdeSakBC/w9B0HNNOZDk4wOgpBkyHntwRQIezcfdAHvUQKlyQPyp4fIIYnHSmElXwqjk8YFAGjhtqZHBPNSLgknkj3omLs4J6dPpTCSOFbjPXpQIViWbccjA4FJCQxOT8w703nGMZPsaXAcKS2PT60AAILcgAD17e9KxHp0oY4Iz1PSj7inPc/wCcUwGH5+AoHPemkM7FcYHUEUFvmBGcZwc0bzggABfU+lACKy+Xn7pHXI96czoueOPSq00wEZO7PHUViXOpCLcxbAA70hm55q4bsM8e9YOrXB2sDzzzWZJ4h2OQ+QOmMVC+pxXRZQRzwMVLkrA00rlOO0hmZmk3NkZ5J4/WqpsNQmlPzxAL/ET/AErZ07TWvZG2y7IEOXPXnuBVxdIilusR3rop6MUIJ9q8/mmtmRTqVbXSMOzWbTpfNMqySsMMNvH+fermyNZPPmmWNCc4zzVnUdPn02RRJsmib7smMc+ntWPcRNJOTsIJAPPHasldu7OerKU375dk1G3aQBIXZOgNUnhgknM0G/ccF9/Y98CneRsXJGBjvUG0qwZGKn1zTTXQiMrbFgSkSALjAHPH4UWt8Ub5uGJ5FIY189tysxPX/JrPvozBciRfut/Ot6L5XY6aE9bM6a2v8tgkdeK1Y5TKgLHJ7YrhoLsoc5+atq01AlFHYevauxM6mjqYnZhzjAxwOwqZSrIVCgc9CeprHjvVJxnrV+K4R2JVun61RBb/ANYwXjbTkHpzjqRUJYKMtinxMWUbDj6CmIkyfLACEZOOn+TT/MIQDbjjkYxTXbds5x3wBSE7nyQMk9c0xDlAH8Jz9cUoHOBgbu+c0Im4lhliO9PQAdcj0z60ARyIFhGeeePemnAJZUyQOc9BUzfd9z0qFshdoGMnnHrQBpu5x8xJ47UhGGAHXrntT2XGQvJPamsOQTzn17UhAwPOMA+oNRtLtJzx6DFPZlJye3FU5rgK2QRjOM0wJzJzkt8vQexprSNnOMiqL3ajPTGP61XlvQBgNwRSA0DchCqnGPWiW5QKRuHPvWHJdMMPkjjjJx3rOn1JlkyTxkUDsaV3ckIwDZFYF/OWhcg4c8fTnilfUQzMC3eqlwGnRWz8pyeBWVWSUbEVHyxuZ0pLYY8kjmoWgYYkjbawIIU9/p/9erePLU7lbCnPPeoGlZ2JI29uK5k2tjnjUaOu8L6xa2sM6zWUkcbckAEjPGcH3/PiteXxFp0aZii5HGTHuJ/PArgba4Mcih5CsZID7eSR3rQMYYZEm/8AH8qXQHUlFe6dbc3lnqWn4knRUmOyPeu0q4GeccCuRlvpopPLRRiMDAKAg8DrVp2InWJ8NHaQE44/1j/1GagmhhwkzwqWK8bjjOP51nZRequdCqQi05roK7vLFDI6hS65ZR0pioryYznJ6ZoJaZhkdsmnKqxyKx6p83Xris0jhlJSloNDj5mJxuJwKqz+TcxOrNgqvy45Ocj/AOvUM0xnOM4x27GljHlkED3q7W1NIKzuRQ26lwNuR3Jpj3EglXY2xSeAB1FbkZt/7OmnEqoQO33gT2rIkto5rqNJWKr1BPWtaUm3dnp0Lyg2y5DfDglhgdq1rPUkCr2PrXFJK5dggLAdwK0XjurSCKZwfLfoR2Poff8A+vXXcVrnbRXsbkFm565zWhAyvggj65rgILmSTA3Hg+tbdhdy2zozsfKbgkfw1XMluQ0dUc5U8bvzqTaNxYHnGO45NVIZVzv7D07/AI1aG5iep5x64qiR6lcHIyAOMd6dnOAuOmOtRqpCsQB2wacvUKSQQCd3TFMQxyzgYB4HFAGWLE9OvanPsHCjIB7/ANaQjYhJGc8kHtQM1TtPXOfpSPgghicfrT8Lg8ZPpiomwCQenpQSQOQud3HHY1mXOFJOSR2rUmGW2k/kc1lXKlVZQRkggZ6DigDMlkO4jtVWW5CyEHGOlJLPPEgLJ5i42sQcEH6VnXVwjgFYpPm5BxWCrQlsxKce5NNcYhYBu3y+1Zm6R0A3k59QOKmRDJHLIMhI8bgw6A8Z/lUbXMCnagdgD1A49/6Vz1Jty91mVSo7+6QtbCWTBcIO7VckurdBsVXbBIDbeoprMJEBTkMeKidVKcD8QeKjmb3MZTcviEWeKeTYIyFYbSSR17frUcloVBIHGelINq53KMfyq1OXlCPHISGUEnGOf/1imZ7bFArznoRVqzlKHy2kViegPX6VXkjbcCzE4HXNPtJBa3cUu3IU8j2oLi09Gbd8wEFw4IxJPu6Y/vcfyqtIoMEDMQMpj9TUqSJNbRJOTjcct6nHX9KhndYLhrcgMiqGRweGB/z+lTLVmleLcmIPu4U/N7VWl+WF9zZLHb+HB/nilb5jgMAO7c8Cog/nMWAJVFwqt/WhaamEERbDkY6Dsak4HuPapWAcgKBnuAKXy9w2gc9+OlRJ3LvYgeKO4gZeQxPyHoARUElvdQ/JMjI+PlfsfxrctLIyTIAo2Io59e9XtTurdoUs3TeoIOc/d/GpjVcX5HbRxHK+S2hyEN69rchZcyIGyTj0rQm1NL+zlhO3cV3KOp454/AGql3C9pPvVVeJzhWPJFUXUJIWIOWzjttrvjJSV0djba0LcEwjTc/QDp61o29351vHKcdCcA9K50K5U7sZ68mtnTflsMSHG6T5dx7VniPhMKllBnXaRMHs4i2S4HBz/KtWOblgAen51z2mybAF3BVxyAea3opBnjI4GSa1oSvBGUXeNy2GIwuTyOlOLgEZ4FIjKAAgBFSdUyM4ziugYwruBPGM9T3pPmYg/U4pZGONxyFB6Y5NOXCbQBigDTYbQdpz7ntUbqTjOD3FOdgDjOGx0zUEknygYzg5+tAiCeQBuOn04rPnYsDxxVqWY46YOcVnSuQDnJOcdaAMS9MkV6fLb5WAPI6/WoTYx3AZ1wXA5QmrGqBGKsxwRxnP86qRuYGEhIVUIOc9K8ytG0nY4Jq0miCaBYYyGBy3QE4zz/8AWqOK2VlJ4AHqOa0ZbtdVYuzPuHCg8Aj2oggZDgDKjk8dKwm7IHo7FLC24DOvyEYwOv1pY4t6ZTJHr6VJcTWtxcCLc2R0bHGartE8EhIIwOmDwauMmlqXKlJL3lYSa32ZOM+tLAqyQYHy+WcjdxkH/wDV+tNe/jDhSTnGDxwKs2tuLne0D7gy8ouC3Uf/AFq18zKzWjK8hTcflJ/D9arMoBJX6Akc1olDjGPxqvJEyntk/jQ0SmXbJY5oBI6E7MLICOo6Ag/h+dSz6f5kQYviGFm+YkDjtVXT4pfOlyA4eJh8xwMgZH6gVd1VHGnWkbEjcisfc7VA6fjU7nVJqVPmfQx557dfkjVgg6serH/CoRKMYxz0pfsj5JHIAzjvTo7cl8nnJ61b0MboSMF+vA7mtO1tA8i5yUHLfQdabbWqsQuSeOtbNvaGC2XdlWlb81H/ANf+VYSd9ieYhv7vURp58hFRA4GFQDAP4fSuYheZLplnkLo/ByenvXX3l6kNu8Mg+R12+/8A+uufhtIhcLL5jSLnIG3HPbNODiotSO/D1qaptS3LVtDaOj212AQe2cGsq60y3mkcQ3UvljoHAJNWJwd7NnknOQabGvmYIGCvY+tZw5o6pmSxEo3s9Cna6JCJgHkaZuyY2irhtsvsRMovyr+FW0xFbmXysyNwoPA9z/n1oS9hiAEsLA9gmCP1quac3dszqVpTVhsMZgdF7FsNnit+zlDjknBHQVhKUupV8tthHRSea0oriGJignjBDj7zAE4NdWHdrpmlB6NM3VGFDYAPQcVYCllDZB7YNVLcZUYcOuQBzn+X41aEmFO05A4HIruTOhh5p3n5TgcU5XBAweT1yeQKVwBn3HJqNepJPHp6CmIuSsN5GeMd6qO4UMTzn19KkmYbi+fyqs7bxk9KYiKTa7HJIP1qo8oODzgjpip5OoJGCDyKoXZIgdgxBCnBxSbsrgVLoIVPmYCnjJrFvYHLAblKjoQ2Q1actuLuzhnW4WWQ5JijYbuvdc56VHamN2MDoV3fdDjH9a8+dRTlocdSV3dFK3R49rBtu3mp7i9F4Eh8wrHjnA6t7+taNxpQEaRxB/n+YjPBqBbISSfZo06HiUjGCP6VlH3Zal0aqU02Z8sUfIDElu5NT+QZbJNisSpK7j6VbFjLICjSRID1bJJ/LFXNoiQJGv7pBxz+tXVknZLU6sVXhKNkc81oEBJA+neoBlXHlMVKnOR2/Gt5wjbz5e6IggMp6mqLW0JYsGz7His7SW5wNNaslScSqsznG772B/EOv+P40D5zlQCB60yKNBIYXkQb+mTjDjp/h+NTf6sCJx83dccirT0sZS7jrYyxGSUFcGNxkDnlSKn1J2NlbFgWYFkyB1AOAefbFS2ZWO1mmLBCmMZPGOc8d84x+JqvqBd4E6MUkcfKeO39aaWx0LSlr1M9JX6KMD09Kmgty5BC1GASRn8q07XKAO0ZIPanI52yxbWiKF3AZz69KtSzRlGmW4R12hUX2FVrq6CQCMA/OCACOfr9Mfz9qxrmM3GIxyRg/Kf8/nTjSTV7ndRwvPC7Ib2586X5kIA7ZpYiGTMeVHQ5rRbSTJaxzNksV/OoI7UwM24YB6HHNYarRnLNKLcewwqu0q3Uc496dBZ+ZMuw7eeTnjHXmrW1guxc7OpAPFTSBbS14XDzfhhf/rn+RpOJmmVZ445pSUlLBflUegqFrNR8xJz6+lP8s9TwOgK/0pwLSoF3EFfTjNFrBczHjaJ9/KnORg80wLld8jHafUk7q2VhhaNhONu3kt1z/wDXrOCJNPwpQZwof/PWqSGpHRaSpj04crzlhjsDWqkRdehwQR9Kz7AARxjg4XpWlFuJyQM88Zr0aStFI9GHwokQ9MrlsdD3qQhDkbSCffgUiklhnaualViGPI9P1rUoqyEOT2z0zVaRHb7uSc8/Sp5T3XBqMMA3PApiKr5ZirEgdD+NZl+zx2ko3ZwMfr/9atKYEFhnp1rE1aaIWzxlz5oIOAKxrS5YMmT0MNEmD/uxiRTuUBu3U1qRatLKUju7OCWTPLEENjt04/SsoTsrq21flwRuHGKsKhnAeDaq9znpz0rg0e5xNaHVZtJo4pIGcSAAEPyPcClu7WVIlQw+W5+Zdzhc/nXPW2+NmkDDanJLHkAd6R7x7tdhY5zxuPWs7PZMm/c2L3ekkeFAeQZ2jkDjJ5/OmMxjiJuSFBH3V6t7VXspfssBeZ0EYbAy2SpPce1TLblsXEzAs3Qlsg/T29K2ht5mktI80SIvKyZRUCAcYGeM+v41WlhM7f3R9SMf5zWkFQkhQGBP4VJ9kXAGTn0zTsc6k07owPsh7HPsTV2SNiPODZK/JKPX0b8en1HvWk9hGy8ZOeemKXT9PRr3y5HVISrBs/xDHT9OPek4vc2UlPR7mXFMQrjLZDKye2Dz+Yp5XyrC3cqWyzHgey0+WBtPBSUYOcglPvrngg+h/DHTPFTyyedYW7kD5SyhVA4HB7fWmt0aSXLT5XuV4/KfB7kcccCtW2yIxtADMdoBPWqVvChG4pnkf5+tWJTIlo0ikoXyiE/3e5/p+dDepzpXKmrmC9YC3dRLF8qMBgMPf8efaqkVtqDqqGNcHq+7j6nnP+fzkWJQSBy39aAXQNkkA9x0NTzzjojqp4qUFyms0siwJEyhvLGNwGMms+dmfKnr6nvVJryVHyJCMcY9atpOLiLeFOM88d/Sklda7nLNtu5FZwyCcIThOSx9AOSalZxcTs7OWDdj0A7D8qurp1/NZBbdMJJ96T0UdvxP8qi8iK3BjMgLIMsSQP59am3cNSHyc8EAd6JImgJkc4QDkjnH+elOnkjijxHvdzzu6KP6n9Kz3ilkPmO+4g8eg9qpiHtqu9lU2wEIPQ/eP9Pwq7HHHMFaILh+h/nWYUOcd+/pUsFydPRiV3lxhQOApx196EylubkB2EYGB/D/AErVWT5x6gYwa5e21eNRiYEcffUHH+fzretZI7mMSW8gckclT09q74Si9j0YyTWhox4cDJJ5/rUoVQCVz7kDrVdG+U4ByOMVZ5XOMnArUZDLGoIwMZ5qlKCQcDv1xWnIvOCAcHk4qrcDCkjbt9BTAybmZo4ZGwM8AZFc/dIbkhdx3IMkgferavrm1dJIPtKBwM/ezgj1PasHz1B80yK7qM/K36V59d3mjmrN3sN/s15CFHIPXH9anWzis1ZpL6KNAOYwNzH0OB71nPcXcylWkYAnI28fyqDySvGME+1Zuxh8y9cu00YRHBj65H8VNih8uMzP90dPWmR3HkEKIlfu4Y4/L3q06NdhSpUInYHnPuO1C1E12K6YuGIb5sn6VqWZWN47aaVUYn91np16Gs+GB0Zh0KnuO9I1uzPkYyepz3peYRlyu50ogcEMAMfTgU03KxHauCc8+lUY7qQ2RCyB3Q4lCn8j/j9KUSRkZIKnsvr+n+fatIvmHKmpe9H7i8Jd5LFug7VZ0+3S4ulEcbM2ckKOcf54rFEpJ4jJHOOcCrMLz+WTDN5DB0Bw2CRnnn8qfkTSjeaRr30UDSCGR98UYwjY5HJOVH49PTFZd/AdNt7WJCJVldnBHT+GqjJds28ybj+RrZPkJoNtNeCRtjMqqpwWzzj2HvWb+K45S5m2Z8HzAyuwS3U4c9Cxx91fU/y61m3stxc3Rk3HcRtCg8IvoKmurmS6YMVVY0GAinhR7DrSJAjKCCMY6iqt3JvbYqK88XzHJOMYboasrLLcR8RhGBye+PpTntwg3dQD3qJW8mTzIwS3THrS2FcDaOByuR61bs7Irm6kDLBH/CM/OT0XP6/nVm3dbgqFbLNyzNwFA5JbNLd30d0wghXbbxj937+rfX+lNpX0EmQz3Dyyb5HLNnk+3oPamE4XIAHPQdKXaOgO4+vanmBsA7TjoPak0IgEasDk49TQAq/KGzj+Ec05gFJ+UnPU1OkRdhHDGBz96lYojFsHUbckn+EnpVaa35KOAuMk8/rmtfyTpbCacbg38PGSfanwmDUiUkVYmJ4H3s/n3pWSGkYcFnJcyLFaBHOeWYYFdPp9p9ktvLJVmY7nYAAE+g9qZ9miszti+ZyCGPoKtRt0CqeB35rro0/tM6qMLe8y3Am/PTg+vSiQsARjvyaWMMsW7dknn0pWRt+Oh4wa6jpGXsktvA8scW8AE+y/XvXGahd6ldoQZsJn7sYG3Hoa9AkI3dCQP4vSua1DSws3nQjHPbsa5MRGo9YvQwqNrVHHC3nkcryd3JA6ceuO1OijjWQfOh55HXNdDLerBYyRvHh3BViEAIX64rB/0fHmRZOB0bg59/5Vxq/UwfRjh5T8Rqyjtlc0wxRKSQckc4FOt2bPIGR7HipThn3BQ31P+BqmZmeyfMSDnPX3qS3iMTCVX2t7c1akVVYhgc45GKgnJKbEX5T1qWNMuQalA2Y3jVHwQJsZGfXHb/PFDWxdQrSbtwOGU5B/HvWUUZF6EfpVqy86LiNtoPXIyD+HSnewNF20jW1uQmSVf5WOOMHv+HBplu08F4wOfMUlTnkf4VK1/bsfLaKT5eGeNuv0H/16s3UiPaR3FuSWf5Hdh8yn3HbNNNXBXWqIppPLASP94T144Ht+tLb3DqxCsVJ4+Uc1EkQg2szEIc/d55ANVpb18fuUKY7nrVvuXLRqS6m+beSPy5V3SQv0BI3dcVY1UK+n2IbcoAY8jH8WP6VlaVdahI2yLDdG+YDnB9fzrT1xVcWSPy3kBuvqTQtZJlVYrl5l1MryFZQqkVG1u0b/ACEgcdDR5bQOChJI6DJxVlSsyFjyc8gdqto5LkSTCUrGx5B4PrUyQqWIZc88Y9ajNsTyO3X1rRgY2Vn9qZcyElYQe5HV/oP1NSw3Ir2NbOEWsf8ArHwZu+30T+p/D0qotuH4C8EdPenoDIzFiWBOST/OpUfb0p2sF7jIxsxuU/XNTt+8QBWIXvxUCCaRtqZOeDjvTLi8aFimQz+iHJ/H0/zxS2Glcvx2sTRZJwRwBjJp3mfZ0K2gikk6MxcHb+FYkuozTp5SoIo+hC9WHuf/ANVIPMiUGL5X6butTzdiyxKksjmRyXk7saePNVGXB68jpiok1OGNwtyjs47qAR+VTzXivCFtcsX6vjoO/wCNJxiwV0T6fez3V1smKuzZPXBGOa241yOOAaxtNtUtId4UFz94nt/+utq3kbA65PPPb1rsoc3Lqd1K/LqTINoHqKfkk53dskYoXbjkcY44oLDdg8DPUCug0NFkUKRgZJ5+tZ1xHgEbT7VqnHU4K+lQzJwWx+VAjmLmONyQVyGGDkDr7Vmy6JGzZjwrY4wcE/4V0Vzb25nCu4Rj6jp/hWXM224k29Mn5s1wSir2Z5004sxJEnilKz26ru/55r0H0NTRiPBZRnHp0+ntWrlHXc6h8DGCKqNp5O6SCRlY/wAI7/4//WrNxaBNPczzDuO4jk9+5qubVWyMYJPWtMrJGMzRlT2IHGe30/z0pIrIs2W4HXmloydjMGnlT83K1KYQE3RrkD0FajQpI4i3nAA+lMvbZbBSI3VnxnccY6f/AKqz5JN6G1ODm7Ixmi2jkY9SaLXzY5ycbo3+WRP7w/xqW3upLiUR3CoN/CMvHNSSKYEOwDzM4HcCpknF2kVOnKm7MmED+escj5jI3RyHofw/Q1ZGmwBg3nKz45j7r3/Ee9UbKVtrW93IwQ8pIf8Almx/p61q2tqRJ5T7d44OcHOfQ1rGd1Zi5otWlsaVrbwW1k5hI3MPvLhgKra+WF5GmQNsKDH4Z/rTFKiWK3WRSq8YBwPwFO15g2sTYJ+XA/IAVpDWViZzTjyx2M7DeX93n1H86YFZGJCkDrz1NWQAwzkjGKsrCkkYllkEVuDgyN39gO5q56GCuxllC11KFUfu1G6STsB/jTrsNcT+Y8kJGAqKsqkKB2BJ/P3NV7y9DKIIEMVqoO1M8sf7zep/lWfvKn1A645AqdXqPTY05PJtYyGdGf8Aupk/y4qq11DtISKQv6yHAH4DOfzFVvNY4wM845p3lmT60guSm7n8rZuCp0ITjI9PeoBAOdoGPSnfZZCM8D0Aqe2gk4BxsBxwOTSsG4trZxhi7oGbt7U+SFRudvlx0q2EihIUsxI6gVFKwMTfuioB3YPf/OaGijJFurOW3fj6UtrJHZbpdu5AP4j1PatOC18w5deCOmKoX0OAqKD64P8AKos0Nalux1eCeVUnAjJPBLfKf8PxrfRSeuBnklea4QxwMzF5EwOQAwJrf8Py3EiMmXlhXH3gRt/E10wrWaUjsp1L6M6LbvUZYgeoNWAUwAPu96iIV1Ck9M8U8AN8qDvya7DY1juByccjOTTRGSMBs8YFOU7m2kEe5p6hR0H5dKBHK6nCYbjbIrEdd3Y/lVDKFcbxntk4rr7iCO4iKTIrDucdK5+90x7dsoA0fqP61zOny7HDVptO/Qghj8xPl5B7jpTkCMSpdSe/zCo2UJE4XnIGfzqILg7tvvxUHOWS8IBVyXA9Fz/hR/oxXbHEFOMZOSD36AioBGSu3PQ1Mtu2z1brWcooadtiOQeUSfJyMZ3Q/N+S8GsfViJ3E1u+VK4dTwSQMd8Z/Wtvy2z8xPsPSmy2yykFgdw6HvUq8XdG9Os4O6Oas7KaSVLicPH5JBCMhBb6e1aLIZOuFI9q047K5ST/AEaRwfQc/mOhq1JHJDCvnwRyzEZ5G0D8qwqOUpXZpUq+1d2c1Np7sDgbhnPWpbNiR9lnZwVGI5O6exx/D/KtR7m2z89k5f8A2JiP0INSBYpkA+wS84HMwz/6DWfMZrR6Mfp8Sw3iRSRN5rDAVhn8Qe9RX9tJd6nO8SErvOXJAUc9yeK6OwSG3tgJ7UKFP7pHfcyn1z2rD1hxJdGOffGob93tG5MfTt+FdEXJe81uVKmkrlLfaWrHB+1yAdCcRL/Vj+lUbmWa6k3zOW4wBjgD0A7CrkdirsCksTj0D4P5HBp7WE3mbfJkRO7FTWqlF9TB3MgRNkAgnt+FTG1OcBOcdK24bAK4yCfwxSvDukfCMOegHam7E6nPm0YPwx9qtpA0cA3HJyASPxrT+xuWBWOTGP7p4qb7E7qyiI/7Pv8Ah9KWgWZQhgTIwo9qtfZzyittYH8aeQkcZAViw5PGB+tVC9zOzNvKAsT8nH69f1pjJgscDlpyqAqMb+p4/WoZ7y1IbG7eeFLfKv8AjUMkbDLPuZj1J6kfWqcsRkfaeMngVLC5HfapfhvLhZYgOPkTrz75rLxNOwW6Z5D/AAlznBrdCRxxrFJ8xJwGxnb9abNb29rGJZGJGeBHyT9KW5epU0/SBcS8krEnLEdR6V18LLHEsUahEAwoH8/rWfp3kSWoNsdsCnle+ff1NascSggheQK6qNNJXOynFJXFjGBjGWxyTz9amAULwxB+nWlVQq9efalwBtXOT9K6DY1GKtwvrS4xgdhTkUZJzTThmxzigQ1gAPmOeeBVS5jPlNmrmA3TGM5yKiZQwHcnnJoA5W6lWMMiqpZiOoORUCSBhggA1cv7KRLlySQOoz0NVFKI3CFuOoHFcstzzKnxMljXDYC4z371qWy4h8v7r5z+H1rHilnLAKiqPUcmrG1mm3k7ueM8gVlezuKEuV3Lkgj4Z3Bbvs5/+tTvLVpY1jXlh95h0/D/APXVZItufc5q7bW8srLtO1Ac7sdTUvV6F35nsRqqyu0azFmHRcEA/TtU62jyR5k6A9G7/hVz7PbxSCRF/eqeGJyAfpSEHOWJJ68nOa1VDmeuiOp0YXuiimj24kLsZCMfdPSriQxowKoFK9CKnx+7BHY4xUKhix3DAB4HtW0aMI7ItQS2HMq7gzevX0qGe3t512Ogb61YIJAyOKBtBPG337Vq4pqzKauY0ukbR+7we4U9f/r1UQQ22TFK3mjqEOMGuiOD1J3+uKqXOmwSOZVVVk/vqOv1rD6vFMiNGF7sxnuJrmVxuYyBd20EgEf41UCSuSWLfiauR2TyG4aZWVlwq5PB9cevah7dzbjzXLHdjI/r61ztpSaWxz4iMVP3SqincBtBHfipjLwnbBPSpVjRUPIwM/NmqzYlbKAqOx9ad7nOTNdsykSAuTwMdafGC8e5I3AHZh1/x/CoYYNr5cjFNvnMxSFMlevt7UWGSvA0xBduFGPpVMAu5EUYI/vHvU8UdwqhVfzA3BVz0H161bZrey2GU7Cy5wFJx+QpICtZ2GZWDBs5/AVJd2Re7jUYWMLkccE59Ksx30bxFbVlkkIycH7v4URySxwss5Zlb17H2paItLuW7eytLW0JKhZW5AX+L61LGT2Q4IwBiq6KJGQq2VYY568VdUMuQTn29PrXdTjyrQ7oKyshSm5eh44/Go2BBHA4/E07czDqeByBSKTznGRWhZqjK4Yt+HpSDBJIP0GOlKUO33ppBGBkDPrSAkAUjO7p3FQkEMcH2oY7fbt160KW4Mgwo6UANkjV1+cBse1RtY2pyTCmPbipmbI4OFPrQGXZj+dJpEOKe6Kq6faqciPGfQ0r2MIXIRRipx93hvlp2M/IOvuKXJHsL2cexALaLbkRKAoxmpVPydMAikZcDIwO3U806LiPBOfTiqSS2KUUtiPy+TnrQvrngUo6nJ46U/KY4xu74OM0yiMrk8dB6CoiMODtP0qccAjH1prAkHnIPYUgGqx6N16f/XpNnGTtz2Jp2FLZ4we9DIAvHcdqYDFDEfe47ZHSlkBIzxyew6UKd+FOOnSkKAqAox/LNAEU8AdO5/xrHunfyyipgoxwc9a3fLBAcg5HQ1XuLVZWykY3/wA65qlL7UTnq076o5ZpZELMEAY8ZPOfwqxFcBsIy4lIzhRwake1WGVt5wB2qSGx87c3Qt/Kub0OPyDJSAyS8KOSKqxXD3Ev7qE4PG0dcfWp55QP9GMXmRxnrnnP9amt2gAYW7IXHAAPI9yKootwiNgMYDgY5OOaguog10ASpwoBwe+TReXsVgiQoBJMQMjHSkguGuHAZFBIzyO9NK7sWo82iGjTYJCpAywHT3q3DYS+YWkncE87Qd386uRqEj4GCOyin4MgB5UDrjv+NbqiupvGj3HuItiKqjKj73qfekCtkY7/AK0jjbgBehp5UYL8gdMnua3ilFWRslZETE7tpBHOM00qFYgevU07ady7W79eeaax3kKF+hplGovCnk5/nSDLDAGeaRmwpOMewpV2Eb+mKRIjDnIx7GgZK7SvANO+X+FiPUGm7cc5IoAQJjOQDnkYo2EDvg9qVewI4HpTzkkkcD370yiLAwcj86a0bBhjoe+alI698dqaucjB6HrQSRgZHI5pVPy5GcelBXaSeOvWgLxweM8+9BQ0qByO3pTip2DJAJPT0oLgcEEfXvTlPOM8nk0AI+FAA59abvJIOPlFOYHnj9aYCfugY/woATaATnBH8OB0pGYbfvdOlKQWPy+lAJ3bfl460ANCDeGHXsKeVK5brTcDOFyM9DUisUB+Xk+tBIwrg/Mx4pjLg5JznqKflgMcsxOOnSnEeoAOKAKjW8UzfvEAHfHWoru0basdrcFR13gdfarjRjcMdQMU0KMBV4A5rN0ot3JcIswJNOuI8sQXB6sOaLbTVR/NKEvnKnoQa38kEgrx1+tIc4+YhR6n+lQ6C6MydBX0ZmwWZEhYqXfGSWH9avPYqYxICqP2FTrg4wu33p5BYHLZ9KpUrPcqNOzuQqCuFJxjtTgm4gA4A5oHU5GO4ampgKWGGJFam4rKSQVxnqRnmkJPHGSOgP60fKWABPvzTguCSM4x3oAiONwBJGajmYqg2qxx6VIzLuPDc9x0FNxt24DMO4xQB//Z",
  "imageHeight": 256,
  "imageWidth": 256
}
