# Supplementary material for: Deep-broad learning network model for precision identification and diagnosis of grape leaf diseases
Source: Front Plant Sci. 2025 Sep 10;16:1611301. doi: 10.3389/fpls.2025.1611301 (PMC12461735; doi:10.3389/fpls.2025.1611301)
Supplement: Supplementary file 1 [file DataSheet1.zip › B_r00033.json]

{
  "version": "5.4.1",
  "flags": {},
  "shapes": [
    {
      "label": "leaf",
      "points": [
        [
          126.80073800738008,
          200.32472324723247
        ],
        [
          132.88929889298893,
          206.5977859778598
        ],
        [
          143.59040590405905,
          211.94833948339485
        ],
        [
          145.80442804428046,
          216.00738007380076
        ],
        [
          155.2140221402214,
          228.55350553505536
        ],
        [
          161.8560885608856,
          238.70110701107012
        ],
        [
          167.57564575645756,
          242.94464944649448
        ],
        [
          174.21771217712177,
          248.66420664206643
        ],
        [
          178.15617831853993,
          255.0
        ],
        [
          184.36531365313655,
          248.66420664206643
        ],
        [
          193.0369003690037,
          250.87822878228783
        ],
        [
          202.07749077490777,
          251.24723247232473
        ],
        [
          206.50553505535058,
          251.24723247232473
        ],
        [
          210.93357933579338,
          251.98523985239854
        ],
        [
          214.80811808118082,
          254.38376383763838
        ],
        [
          217.02214022140222,
          252.53874538745387
        ],
        [
          217.02214022140222,
          248.66420664206643
        ],
        [
          216.09963099630997,
          242.20664206642067
        ],
        [
          214.80811808118082,
          240.54612546125463
        ],
        [
          212.59409594095942,
          236.48708487084872
        ],
        [
          211.67158671586716,
          235.38007380073802
        ],
        [
          216.65313653136533,
          234.08856088560887
        ],
        [
          222.74169741697418,
          232.79704797047972
        ],
        [
          225.6937269372694,
          233.5350553505535
        ],
        [
          229.38376383763838,
          236.30258302583027
        ],
        [
          231.2287822878229,
          236.11808118081183
        ],
        [
          232.3357933579336,
          232.98154981549817
        ],
        [
          232.7047970479705,
          226.70848708487085
        ],
        [
          231.04428044280445,
          222.64944649446497
        ],
        [
          231.04428044280445,
          219.32841328413286
        ],
        [
          239.71586715867159,
          216.929889298893
        ],
        [
          240.63837638376384,
          214.71586715867159
        ],
        [
          240.0848708487085,
          210.84132841328415
        ],
        [
          238.05535055350555,
          207.7047970479705
        ],
        [
          237.31734317343174,
          204.0147601476015
        ],
        [
          239.16236162361625,
          201.06273062730628
        ],
        [
          244.69741697416973,
          195.71217712177122
        ],
        [
          246.17343173431735,
          191.28413284132841
        ],
        [
          240.4538745387454,
          185.01107011070113
        ],
        [
          233.8118081180812,
          180.39852398523985
        ],
        [
          237.50184501845018,
          174.12546125461256
        ],
        [
          243.7749077490775,
          165.63837638376384
        ],
        [
          241.5608856088561,
          161.94833948339485
        ],
        [
          237.50184501845018,
          159.9188191881919
        ],
        [
          239.3468634686347,
          154.93726937269375
        ],
        [
          238.42435424354244,
          149.03321033210332
        ],
        [
          235.47232472324725,
          145.15867158671588
        ],
        [
          236.57933579335796,
          140.54612546125463
        ],
        [
          233.07380073800738,
          137.9630996309963
        ],
        [
          227.9077490774908,
          139.43911439114393
        ],
        [
          233.25830258302585,
          134.45756457564576
        ],
        [
          236.39483394833948,
          127.6309963099631
        ],
        [
          234.36531365313655,
          124.30996309963099
        ],
        [
          234.73431734317344,
          118.22140221402213
        ],
        [
          236.57933579335796,
          109.36531365313652
        ],
        [
          236.57933579335796,
          105.85977859778598
        ],
        [
          231.5977859778598,
          103.27675276752767
        ],
        [
          227.35424354243543,
          102.35424354243541
        ],
        [
          226.43173431734317,
          101.24723247232471
        ],
        [
          227.16974169741698,
          94.23616236162361
        ],
        [
          227.35424354243543,
          90.5461254612546
        ],
        [
          224.5867158671587,
          89.99261992619925
        ],
        [
          221.26568265682658,
          90.91512915129151
        ],
        [
          220.52767527675277,
          85.93357933579335
        ],
        [
          219.23616236162363,
          71.17343173431733
        ],
        [
          217.20664206642067,
          68.77490774907749
        ],
        [
          214.80811808118082,
          68.59040590405904
        ],
        [
          212.40959409594097,
          72.09594095940959
        ],
        [
          205.39852398523988,
          76.70848708487084
        ],
        [
          196.17343173431735,
          80.02952029520294
        ],
        [
          190.8228782287823,
          79.29151291512915
        ],
        [
          188.42435424354244,
          76.5239852398524
        ],
        [
          185.47232472324725,
          66.74538745387453
        ],
        [
          185.84132841328415,
          61.210332103321036
        ],
        [
          186.21033210332104,
          56.59778597785978
        ],
        [
          181.2287822878229,
          55.49077490774908
        ],
        [
          177.72324723247235,
          56.59778597785978
        ],
        [
          172.74169741697418,
          58.07380073800738
        ],
        [
          170.71217712177122,
          55.67527675276753
        ],
        [
          166.46863468634686,
          43.68265682656826
        ],
        [
          165.54612546125463,
          38.701107011070114
        ],
        [
          163.33210332103323,
          36.30258302583026
        ],
        [
          160.01107011070113,
          38.33210332103321
        ],
        [
          156.13653136531366,
          41.65313653136531
        ],
        [
          153.92250922509226,
          43.12915129151292
        ],
        [
          153.18450184501847,
          38.51660516605166
        ],
        [
          149.49446494464945,
          33.35055350553505
        ],
        [
          145.43542435424357,
          28.3690036900369
        ],
        [
          141.1918819188192,
          22.833948339483396
        ],
        [
          138.9778597785978,
          19.881918819188193
        ],
        [
          133.99630996309963,
          15.822878228782287
        ],
        [
          131.5977859778598,
          23.202952029520294
        ],
        [
          125.87822878228782,
          31.136531365313655
        ],
        [
          117.94464944649447,
          37.04059040590406
        ],
        [
          117.20664206642066,
          41.837638376383765
        ],
        [
          112.96309963099631,
          39.254612546125465
        ],
        [
          111.4870848708487,
          38.88560885608856
        ],
        [
          105.76752767527675,
          46.450184501845015
        ],
        [
          101.5239852398524,
          54.01476014760148
        ],
        [
          98.94095940959409,
          62.686346863468636
        ],
        [
          92.66789667896678,
          58.996309963099634
        ],
        [
          90.08487084870848,
          58.81180811808118
        ],
        [
          88.42435424354242,
          59.18081180811808
        ],
        [
          86.94833948339483,
          61.579335793357934
        ],
        [
          86.21033210332102,
          66.00738007380073
        ],
        [
          83.07380073800738,
          70.43542435424354
        ],
        [
          79.75276752767527,
          73.5719557195572
        ],
        [
          75.87822878228782,
          78.18450184501845
        ],
        [
          74.21771217712177,
          80.76752767527675
        ],
        [
          64.62361623616236,
          73.38745387453874
        ],
        [
          60.56457564575645,
          69.14391143911439
        ],
        [
          55.58302583025829,
          66.37638376383764
        ],
        [
          55.9520295202952,
          71.54243542435424
        ],
        [
          53.184501845018445,
          77.6309963099631
        ],
        [
          51.33948339483395,
          82.4280442804428
        ],
        [
          47.464944649446494,
          81.87453874538745
        ],
        [
          40.63837638376384,
          82.4280442804428
        ],
        [
          37.87084870848709,
          82.61254612546125
        ],
        [
          40.08487084870849,
          86.4870848708487
        ],
        [
          39.34686346863468,
          90.1771217712177
        ],
        [
          36.94833948339483,
          95.52767527675276
        ],
        [
          37.87084870848709,
          101.06273062730627
        ],
        [
          37.87084870848709,
          102.72324723247232
        ],
        [
          30.85977859778598,
          100.69372693726936
        ],
        [
          26.61623616236162,
          102.16974169741697
        ],
        [
          23.295202952029516,
          103.27675276752767
        ],
        [
          19.789667896678964,
          105.12177121771217
        ],
        [
          22.741697416974166,
          107.33579335793357
        ],
        [
          23.66420664206642,
          112.50184501845018
        ],
        [
          25.50922509225092,
          121.72693726937268
        ],
        [
          26.247232472324722,
          128.36900369003692
        ],
        [
          27.16974169741697,
          129.29151291512915
        ],
        [
          21.45018450184502,
          132.0590405904059
        ],
        [
          17.57564575645756,
          135.38007380073802
        ],
        [
          19.236162361623613,
          136.67158671586716
        ],
        [
          22.55719557195572,
          144.78966789667896
        ],
        [
          25.69372693726937,
          149.5867158671587
        ],
        [
          19.236162361623613,
          151.43173431734317
        ],
        [
          12.963099630996307,
          155.30627306273064
        ],
        [
          10.933579335793354,
          157.7047970479705
        ],
        [
          13.88560885608856,
          161.7638376383764
        ],
        [
          15.91512915129151,
          166.1918819188192
        ],
        [
          17.57564575645756,
          176.5239852398524
        ],
        [
          15.361623616236159,
          180.2140221402214
        ],
        [
          12.409594095940957,
          183.71955719557195
        ],
        [
          12.409594095940957,
          187.04059040590406
        ],
        [
          19.605166051660515,
          193.86715867158674
        ],
        [
          22.92619926199262,
          194.23616236162363
        ],
        [
          14.99261992619926,
          203.83025830258305
        ],
        [
          14.254612546125458,
          207.15129151291515
        ],
        [
          19.974169741697416,
          211.94833948339485
        ],
        [
          24.771217712177123,
          215.63837638376384
        ],
        [
          31.966789667896673,
          220.9889298892989
        ],
        [
          37.13284132841328,
          221.7269372693727
        ],
        [
          33.07380073800738,
          236.30258302583027
        ],
        [
          33.258302583025824,
          238.14760147601476
        ],
        [
          45.066420664206646,
          237.04059040590406
        ],
        [
          47.464944649446494,
          236.8560885608856
        ],
        [
          48.9409594095941,
          239.99261992619927
        ],
        [
          61.30258302583026,
          234.6420664206642
        ],
        [
          65.91512915129151,
          242.76014760147604
        ],
        [
          71.81918819188192,
          238.33210332103323
        ],
        [
          81.04428044280442,
          236.67158671586716
        ],
        [
          92.29889298892988,
          226.15498154981552
        ],
        [
          105.39852398523985,
          211.39483394833948
        ],
        [
          111.67158671586715,
          206.96678966789668
        ],
        [
          121.08118081180812,
          205.30627306273064
        ]
      ],
      "group_id": null,
      "description": "",
      "shape_type": "polygon",
      "flags": {},
      "mask": null
    },
    {
      "label": "Black_rot",
      "points": [
        [
          213.33210332103323,
          240.54612546125463
        ],
        [
          207.24354243542436,
          239.43911439114393
        ],
        [
          202.07749077490777,
          234.82656826568265
        ],
        [
          199.86346863468637,
          232.24354243542436
        ],
        [
          201.5239852398524,
          225.60147601476015
        ],
        [
          201.5239852398524,
          219.8819188191882
        ],
        [
          203.0,
          216.74538745387454
        ],
        [
          207.61254612546128,
          214.53136531365314
        ],
        [
          210.38007380073802,
          214.3468634686347
        ],
        [
          216.4686346863469,
          215.26937269372695
        ],
        [
          219.42066420664207,
          215.8228782287823
        ],
        [
          222.37269372693729,
          217.11439114391146
        ],
        [
          225.14022140221402,
          218.59040590405905
        ],
        [
          226.8007380073801,
          220.9889298892989
        ],
        [
          227.35424354243543,
          224.86346863468637
        ],
        [
          227.16974169741698,
          230.02952029520296
        ],
        [
          224.77121771217713,
          233.35055350553506
        ],
        [
          221.26568265682658,
          232.79704797047972
        ],
        [
          216.83763837638378,
          234.08856088560887
        ],
        [
          213.33210332103323,
          234.82656826568265
        ],
        [
          212.22509225092253,
          236.8560885608856
        ]
      ],
      "group_id": null,
      "description": "",
      "shape_type": "polygon",
      "flags": {},
      "mask": null
    },
    {
      "label": "Black_rot",
      "points": [
        [
          57.59770114942528,
          211.04597701149424
        ],
        [
          59.609195402298845,
          207.74137931034483
        ],
        [
          63.05747126436781,
          206.44827586206895
        ],
        [
          67.94252873563218,
          206.30459770114942
        ],
        [
          72.39655172413792,
          205.8735632183908
        ],
        [
          74.69540229885057,
          207.5977011494253
        ],
        [
          75.27011494252874,
          210.61494252873564
        ],
        [
          72.54022988505747,
          215.21264367816093
        ],
        [
          72.10919540229885,
          217.08045977011494
        ],
        [
          70.09770114942529,
          218.80459770114942
        ],
        [
          67.51149425287356,
          219.52298850574712
        ],
        [
          62.62643678160919,
          220.0977011494253
        ],
        [
          58.603448275862064,
          220.24137931034483
        ],
        [
          58.603448275862064,
          218.3735632183908
        ],
        [
          57.59770114942528,
          217.08045977011494
        ],
        [
          56.87931034482758,
          214.35057471264366
        ]
      ],
      "group_id": null,
      "description": "",
      "shape_type": "polygon",
      "flags": {},
      "mask": null
    },
    {
      "label": "Black_rot",
      "points": [
        [
          97.39655172413792,
          190.06896551724137
        ],
        [
          97.82758620689656,
          187.48275862068965
        ],
        [
          99.69540229885057,
          184.89655172413794
        ],
        [
          100.98850574712644,
          184.60919540229884
        ],
        [
          104.00574712643677,
          184.60919540229884
        ],
        [
          105.72988505747126,
          185.75862068965517
        ],
        [
          106.01724137931033,
          189.35057471264366
        ],
        [
          106.01724137931033,
          191.79310344827587
        ],
        [
          105.58620689655172,
          193.08620689655172
        ],
        [
          101.27586206896551,
          192.79885057471265
        ],
        [
          98.11494252873563,
          191.9367816091954
        ]
      ],
      "group_id": null,
      "description": "",
      "shape_type": "polygon",
      "flags": {},
      "mask": null
    },
    {
      "label": "Black_rot",
      "points": [
        [
          72.25287356321839,
          138.77586206896552
        ],
        [
          73.97701149425286,
          142.79885057471265
        ],
        [
          76.99425287356321,
          145.0977011494253
        ],
        [
          82.88505747126436,
          147.10919540229884
        ],
        [
          87.19540229885057,
          146.10344827586206
        ],
        [
          90.5,
          143.3735632183908
        ],
        [
          94.95402298850574,
          139.7816091954023
        ],
        [
          95.52873563218391,
          136.47701149425288
        ],
        [
          94.23563218390804,
          133.60344827586206
        ],
        [
          93.94827586206897,
          130.1551724137931
        ],
        [
          88.91954022988506,
          129.00574712643677
        ],
        [
          85.90229885057471,
          128.4310344827586
        ],
        [
          80.72988505747126,
          125.70114942528735
        ],
        [
          79.72413793103448,
          125.70114942528735
        ],
        [
          77.56896551724138,
          126.13218390804597
        ],
        [
          72.683908045977,
          127.2816091954023
        ],
        [
          73.11494252873563,
          130.1551724137931
        ],
        [
          73.83333333333333,
          132.5977011494253
        ],
        [
          72.10919540229885,
          136.04597701149424
        ]
      ],
      "group_id": null,
      "description": "",
      "shape_type": "polygon",
      "flags": {},
      "mask": null
    },
    {
      "label": "Black_rot",
      "points": [
        [
          56.5919540229885,
          126.27586206896551
        ],
        [
          55.72988505747126,
          123.11494252873563
        ],
        [
          55.72988505747126,
          115.78735632183908
        ],
        [
          56.5919540229885,
          112.48275862068965
        ],
        [
          59.89655172413793,
          108.31609195402298
        ],
        [
          63.775862068965516,
          106.44827586206897
        ],
        [
          68.51724137931033,
          106.5919540229885
        ],
        [
          73.11494252873563,
          112.05172413793103
        ],
        [
          74.98275862068965,
          115.21264367816092
        ],
        [
          75.84482758620689,
          120.52873563218391
        ],
        [
          72.82758620689656,
          125.12643678160919
        ],
        [
          71.39080459770115,
          126.99425287356321
        ],
        [
          65.93103448275862,
          128.28735632183907
        ],
        [
          60.75862068965517,
          127.56896551724138
        ]
      ],
      "group_id": null,
      "description": "",
      "shape_type": "polygon",
      "flags": {},
      "mask": null
    }
  ],
  "imagePath": "..\\Grape\\train1\\B_r00033.JPG",
  "imageData": "/9j/4AAQSkZJRgABAQAAAQABAAD/2wBDAAgGBgcGBQgHBwcJCQgKDBQNDAsLDBkSEw8UHRofHh0aHBwgJC4nICIsIxwcKDcpLDAxNDQ0Hyc5PTgyPC4zNDL/2wBDAQgJCQwLDBgNDRgyIRwhMjIyMjIyMjIyMjIyMjIyMjIyMjIyMjIyMjIyMjIyMjIyMjIyMjIyMjIyMjIyMjIyMjL/wAARCAEAAQADASIAAhEBAxEB/8QAHwAAAQUBAQEBAQEAAAAAAAAAAAECAwQFBgcICQoL/8QAtRAAAgEDAwIEAwUFBAQAAAF9AQIDAAQRBRIhMUEGE1FhByJxFDKBkaEII0KxwRVS0fAkM2JyggkKFhcYGRolJicoKSo0NTY3ODk6Q0RFRkdISUpTVFVWV1hZWmNkZWZnaGlqc3R1dnd4eXqDhIWGh4iJipKTlJWWl5iZmqKjpKWmp6ipqrKztLW2t7i5usLDxMXGx8jJytLT1NXW19jZ2uHi4+Tl5ufo6erx8vP09fb3+Pn6/8QAHwEAAwEBAQEBAQEBAQAAAAAAAAECAwQFBgcICQoL/8QAtREAAgECBAQDBAcFBAQAAQJ3AAECAxEEBSExBhJBUQdhcRMiMoEIFEKRobHBCSMzUvAVYnLRChYkNOEl8RcYGRomJygpKjU2Nzg5OkNERUZHSElKU1RVVldYWVpjZGVmZ2hpanN0dXZ3eHl6goOEhYaHiImKkpOUlZaXmJmaoqOkpaanqKmqsrO0tba3uLm6wsPExcbHyMnK0tPU1dbX2Nna4uPk5ebn6Onq8vP09fb3+Pn6/9oADAMBAAIRAxEAPwD0oAnqc4OSMGpCQRwSBTG29iACSQPy/OnKBsXhiPQ+1IocwwB/T/P0qLJMpVuo65AxSTYAI53YznJ/MfnTJd7JgFlJ/umkA4kRjaeWPAx/OoZHIIJOEIwuPf8A/XSeUDPljkADGahnJJ+9xgH5eR+NAywxG8lfm5796j2ggjcBuORTIFYDO7LDpk/pU7yqQMgEep+g5oAbK3zDYGB6ikdsptyWxwc8UmSTjdtIGcgUmedoO7Hpj8/5UAOXkBRjPVuvXrSMoLFhnI7E0wbthXcCR1JFEjBV24Ztx6gjj/61IBpyOSMEHGSOWGP50xyY4y7ZYE/dPU+lIZmGWJGF+bI546VGXLbSvrnPTtQUTuSJN54Xjk9vWoc8kBuc9+neiVhcHliVzjjHNQsWQlAD8x4OOlAE8Z2gcgEdMUNJtkHyj73U9hUBG7JBJXkA9KeRwA2eufyoGLK5VWXpg8YHNQvJ/EM4HtT2+aNmOM8cg9aTy2dR14JwPxoEMLLgtK2DjqaiZnc7U+UDvmp3yWwo59ai2nzOMBRxkf0pDJI/kAOeD+PH+TT9uM5GeeKadqqu3AOO/FAYbBg7sDPtQBIo2jJX5s/XmmbizLnp6AU5j8gJb8aQnLHIw3agQhU5479RQuA7ZGCegpCCsgAHOCP0pSsmSV247DFADmAVePwpm0I33jkjpjHWnvu+Yggkf3vrmgKdyn+I80AMZCckZCj06USHIODyOtOkyS2Tj8OuBTVH7wLxn0oA3WIzwDx05/z6/pUseDhOxOTUTKMHpknPJx7VKjMy8A8ADB4z/nNWQMYrIGAyO3X/AD61F8wYMcEnj04xUrskaFOXGcFv6YqvJtwxBIIUdeelIBJGYfdGW3Z59KhCEZOMDqQeParJjGVOQeOc/j/WofLGwLk9M5znpQMmCAYBG0gnOPpUc3zTAxqNuMnipGbIBY4B5z9eBUBByMkDrk569OgpAIzlArHIzgEY6U1h8obozd89KYXIUB88A/KT/n/Ipm7dIUOQD0JPGPpQA7esUhB+8eeAP896YZEKEq3bHP0NBDOXG7OCeSOvWmsgQjjI4oKHE5B6klu3NR4+VtoLEAnI6ds4okclUVV5YEFm7c9akcMqZZuTxk9cg80AMJYbRn5R1/OnSIGO8nIGcCkiVm2gNgYzjrSXF1HZxSSXUgSJFyS3b/E80Ayhqcr2envLG+HXkfXBpthqC3bSRP8ALLGQeDgOD3/z/Wuf1/WmuGxFlIjyoPp15qA3UltcWVxCcuY0JX+8CBn9D0rnc/eucjr+/wCR2oLHleTn6YpNuFdsHJPJ61Fa3cd3B5kZGDlCuOhHYjsc1NHvLt8wIzgccd//AK1b3OvcDmMjIGeuAKiaT+I/KGycY9qmYbkDkYOTgZqOQ/MGXkD72OcfpQMIgWYswwWHAPPajGH45Vewx/ntUgwWbIOFxkj1psi7wSVKg4z/AFoAN4I6jg49hUiocAkjgAU1YwqEgY7AU4Dcr5H09hQBGc+YSOf5CnKw+6WGccdqTCuPlPJHrTvLHUgYPTFAA3U459T/AIUnJ3MPXOB6U35mkDdRnkEcU9yRnBG3rmgBgTk4688mmou2QAnB7/jUg++C+BuPX0+tM3AOOg55oEbDHEzBsknJOKliDCPcuSex9B2NViAJSdrBRwCR/Q/hVuNwI8gqSeODyasgRSwLA/KT83Pfk1D1YKFGeN2fx/8ArU/J35YdRjsev8ulNJGxgSQxPQdB+NIYM4KbB1UEcnr+lRPwPvjBBB5yTxTpHzFtzje3fjgeuKhTCyAENwOwznj2/CkA8soRgT8wPIHFMbejYUHJyxI55AA/lmnoMg+YvJAO3P8An2oC8FgQAoxn160AVyNs/wAx+VgTwcjHWmkAy5XBxnnPJPbp+dTR7fLJC/NgZPp0z/OmyR4YqqthuOOp60FCgBgj4GB1HXPTmmysCV6kZxx1H+cUOwjRV3BQowc98Hp+tChgQEBAHPI9zxj3oARI2CrnrkZOPvU24mWOF2k+XBJyR29f8+tSS7hkAjnp9f5VyHiu+kDRQrIEijbc75yeeCBj0FZzlyq5nOXKrm5Nq9nFYvdCZZI41ydvXJ4A9j+VedXmq3Ot3bzXJZbdCdkYPyqev8qdNbs1lK5jaKJ02pkYMhBHXvjv9TVPTzHClxGfv7epBLN24H+ePxrnlNuSTOWdRy0GXFw+1lkG4+oXH0rtrnThFu43hF2BW7ADjjr0Brhb6Noidq7cnaoP5Z/Su9u9Rknlkjih2Fs7sDGRkE1dNb3MUVdGmlS9a35RnGV3/wAWOq4/A4wO3pXTx3KyQ+YpKx/xb/l24Bzx/n9a5e3tSk4mlUpsIKkN90ZyePTAxj+VW7i7ZnaGNsLK247RnJwBgc+31q78qN6dTkVmbMlwjuFRwWJ44471ICoQu2Q7HkE4zWPbTRs63LcGOTBJKgKmMZ5Ppkn8TWuqu5XOMDAVQO31qottanTTnzK49V8wjj5lGMDjrTxkZXJU4yOfxpucNuC/e74z6/5/CnIuWDsy7mGDgdas1Hjb8wOQAcfNQyg5OCQSBmg4Y8jA9SORzTTIUycnB/SgCIsAwUE8+/SkVt78HjPH5Uu77o6kc/5/KnQ/K+8gAqcYzgD0xQBMAACO2B1/nTNyuWGD04GOlIxJOQeACMcc44/nUYcguTkE/nQA5hu3cnOcEio0wDwRhMc+tTMAxUHHIyffiq8LEMxfBUdh17/5/GgDfVWOdwzgjO0Y5/zmnPjIAySD1DdeKVGLIW2jdjIIOePf8KjAy4OCcDjOf8OKogew2tGy8JySw6mowBv9Oep/H+mD+FK7EAgr93nDenQc/l+dNdhv+cAkkdB149Pw/lQAkkgIAGfkOCQTz/h0qIqmHYScngDHTA/+vUhChjuOCW59fX8vpSNEFHOQxbIUnHP+c0gB2McJJUqB0A9f8n9KQrkDHIJz97GOP17VINrkg5xjGVY4z68flUG9RKBxsweOcYx7f55oKGxq+ThgRgduDUw3M5JbjaT9foaiMRCOY+xDMM8HHFBbEQOMAEcD8sfz/KgCKSMM/wB0A545PcHp/nvToo2iYlgQpxtx3/OnXD+RDI+0Aou7c3rXG3XjmaMJJDDFIFYh42+8pH0PpntUSmluZymo7nW6ldpY2c904UBVLHnH0B59ePxryvU7q4v1MjSLhyc5bnr6/wCf046DV9fi8Q6UqRlkfzgssJbn2+oJP6Vyr6ZdZ4t7kqG2n92wweOeB05rlqzvKy2OerLm22Nz7PdX9oJZhGYpFyDuByO3bjkiq0dmkcExYgEMQCq88cg59Oo59BV3TopI5DaSoqIoUtHISpRuO3UH2qzcJHb2Uqyr86sM4Y4GO+fr/T8ZqRukyYWs7nM25J1CBJEDRNMoPbd/+r+tdVHaNbPINyKGbdhznGT0Hr1/wrj7aZpNVtoypfM64UHG47gO/SvQG865uHzaks4JGWO/kjtk8Z6j1XjHStqSvuZLYZFC6wuWaPYyDKDHy/48etTyWJ+zgmOTe52oM4YbuhH1/LmpBG+4Wzl5TkA7DnPPAGfpgc9fxzoyu4dLeey8swAxhgejEZyVyByuOevPTpW9kWkZEtrBpqSL9sE5jO5o12lccBh0JOAR3xwe+K0LGZLi14fe6NtJJBJ9CcAYJGDj/arMu7HULomWWBUfb8zSEgFifRT7E8ZH06VSsWutMkuLdtse/kmWUMvA6qAB147jjHfipbszWnLlfkdI5YSDBJ4+8P8AP+c1IGX+DHPOfesC5vheXPlWwkmiRRLKy4D9RtC4OBkkj8K09IWUWEcc2PNwWYBicZO7qfrj+XGKSld2OiFTmLQaRiXG4nPOcY9jSyJmLPVgD+NKhUcY4zkkLzn/AD/OlYZ6cuenY+9aGhErt8qt1JA+7kVJHgg5JyT/AEqPdgbNpA7nOcGpsKBnAzj8f19qAG4KSOA5AP6ZpCgBPygLgEj/AApjMzKflK5wOeMZP+RSs2T6jPPfrQASplDtOBjnHXHrUQHybQQM89fpU5mVsgYAZB14qF/lCkbT1Gc9BQB0MMG2Vy3Ruo285yecn8KG3HJwAW4yeuT1H16cVL8xVmCsR97n/PtUW5mxsG8+jDG3HTjsP8aozFdCWdSVyMK2BgdP8n86avzxllOSM5DH7w9T+X4U5QRkncAAfu9f8/5+r5EEdvkMA+OAx6Y/z0oGV3iA4IUtjHLDjocn9aa5bexYk/NnlRyT9P8APFDZkj8x2J4PJHPp/OnfdILHaq88gk8ng+3U8e1ICGVgvyDeGLfPgc++Cfp/KuZ0zxbbXOrXGlXJCSeYY0dDkPg9OvXj8enHe74t1hdD0We9O3zSu2ElskuRx1+hP4V4UtzL52WdvOLYbaec9KwnJqSsROVmfRqDO0hug3AsMZ9qG/dqxG53yGOG7H19q878HePYvKXT9UPzAYiuGbPH+3n6jnp64xmus1vVjp2nGZB5jyMUAXPAxg5I54yK05la4+dWuM1+8EeiiOHeJJztDMSoHQkflnAry+WRop5LdWLyyDKA8c//AFxx6kgVv6dFdXomv5rktGUZYFJbMhyMkntgDg4/lWHqqzW+ppIEhZ4Xzu+Y78EnJH4447Y781lPVXOOpLmdze0fT2sdEEpKvdTMrEDjGA2APU/4+1acOoKAuz/XNgLkgDIzwTn2/HitHV4o7TTbW+tpbc7DGT5TjACnIBOAfy9ce1cdDHIgJkLIHx8oAHzA4OT2Jx6ZyBxWjio7EvQ15pJIbjfLgXHJIAwUyDjqM569qS/iZNIeSRucZODk9Pw74H4ZqpDdRPdeYMMZOHZtxznGPoAR1x25qS5Zrm1dEZXZPvldrdflGM+pzjp0FZvVj6GFoNot/wCJ7OFQzEz5VCepHzDP5V6lHDB9r8x2CziIsqIjAqe2AMdP6nvXnHhOGV/FNoqxgpGWeTA5xghiPXqBx9a9MzHbzIRmIMjKw3gblDcj0PqOuPp00pLRhHYLaSHSbqKSeeSOVgZFOQoXHHJOQf4h0HTOcGqmmaikEJ/0ZjJg70YLt3EE89Mcg556HPGKhvb+N3WSaSLYrLJ8wOVB+6D0J6Kc89+p5qlc6/ZyJI8sTRSKNjBgqoMckhSRg9eDnOcfS72ZVzZivo76MTMkC2kW4NNcbyzOfVxzjuF65K+xPA65qCpfOd7GMHhzn5lIzuIOOf8ADpVjW9RtpNMkjMrJKZBiIHauMdWG7vz1HoK4V3nuZWUuSgG98c5GR29zgfiDWNSXQTd9DqL3xBDZ27QZU3e5jJLncCegxjkYx/M4rtPDVzHNosZDMTEWjJIxnrwPXjHNeMXKxtM5Y4J6lT6/mO2K6fwX4pi0truLUJSsEiiSMgMcP6BcdSO/T5RURlrdm1J2Z6ztMjnDAhRgbenYf4/nToj8hOQAMj8Oa4t/iVpRBS3t7uVx935VAPTHes+/8X3t8m+Dy7W1weN2WcYz97sD2xj+tVOvGJu5qx1us6vDpcMfmI0kj/8ALIHB+n61Lp+ow6hYpdRN8jdV9CDzk/56148149xdyTSMSBzyx+Zicj+ee/Su8+H1xHLY31sA2+KYOSOmGAx/6CfzFTTqOUtSYzblY6xVUxg5AfPIPbFSRFpCyleF5GfWmfMsuAeo+Y47DGfpTlTqxJyQc57etdJsOdf3gVQFYDJ56VHIQ67TtAwcc9uBTyHB+fLEHJI/wqJgyxFivHTJOfx4/GgDoZZDuaMD5x1Ddzk9OuP0p0WEHmkjfg5Jb36/y/Oh4wibXIUZ5IPU9M09AmMOpA+Xquf84J+lUQKwUFVByR82R0z/AJ4qN5XKyHzEwEO1cck+nv3pQFIDcbvc7iuM+nTvUdyPKjCHcW4HA+6CP/r9aAK10M6dIdyxloy+9lAVBnOeePxryqXx5q6u/lXeFA+b5EOTn3HtXpOt3Mdp4e1F5+otX2KCACdpAB9RkgH614IJWl6MpaQ/eyFXJP5DtXLWbvoYVW07I3PEWuX3ie0tftTbmhZgziLYGyRyMcE4IyOMcY6mudNhOSBFtw54UjJHpzj3/wDrdK0YGSOOMffDKQcqCRnjt3H9KQYdMNwoODtxub0AH1HXHt3rn53cwc2ZLxmC4IaTcSvzYyOSOldTo159oszbXk0zWsfOC5xGCQDxnufT1/CuadTLOQpLZOfnx1OBxWpo7hAxaMFGG3JTPPX8+nSt0wkzuwiW+lQbFMEKxo0qg4ByM4OeuSTn+lZF5pmoXVq11LAiBUDEOcHBJ5xjjqPTsPrZ0288+5ZY3JBk/cRgglx3BPPAzye+D9Klv9WuGDtOiwIMKsK4G4kDDAKACPcd/XPO+jRNroINSZNAhtIogwg+UskeWbA6crz9eOvtgZ0lteJJBI6bGIDMMoVAwPm9PrnufWrejTTw/brYXNsIncSDsGONvysMbcb+e3HXpl0k7XLTSMZpTgPjH3iOpPUntzn8aS1QFa1+1SShWnjRn4MjJkKMH/Z6D2/TrWvJIsC+WgWVMBGdgMnp82Sep656DjnmshAFlZVLguQkcZTnJxg+3GOg5P51oxx3Uciyb32oTmFuWcnPUdOgHfn8aXL1Ei1oUDReJPs6wsRPbmSIx4U5JU5yegyDn8elb2o3TrcRQRMxkWMgyRk5OCQDkYJ5ZuvPTvgVz6Wd1bSfa4gTcsuLaLaDsbcpJwMn5dwyMY6fSqsiLHAsNtt3MQGZ0YhgF4+bjceDgADk4xzTTaui1ojduZTND5EK8BAxzGucfKCw7/h1HH1rlNRuIWkGEML/AHCPM2MwPO4jpgjryO3UgmobqaAQKsO+OIcIrP8AIeMk4xkZHYnP41XljkdDNdK52mKOCKE4XG07Qc5JJ24x7dTUyfQGZ107urDd5Qc5f+Pk+2fr0xWWZEihkd5N8jNsXaSCoAySR05O316Gp7pCzEIxbnp1BPfnv1qK4so7bEFw/kyxIfMXcXLMW6ei4UgfUGsQiZ0zqihQ2cHgn+dLbRyyqXVFIzgFmABP17/0/GgwqzCSXdjdkrg8jjvnJ7/56Wrq4SRgRuCBhheAuOpwOg5PTBxmm2XcmEUEFvGwy8qt98tgA89Bj6dfT8KJSfIwXwMYwBkL6d/84qqsivsLSDbjoce/P+fQU2J45pQpXCopYqeQTngHisuVt3YJsngUwIyvne3LjupHb8Mmuy8CytHrV1CjHypYfMOeSSrADnHHVuork2fc5DBcZ+76Z5OM1f0HXJtFluJbVU3tHsG/PHOTx0J4pKVpcxcJWd2ev87T2JGVHPHP696kaVUCqnGOeDznv9e9YvhvVW1yxaWYIrJKYiIwdjAAHPPPf/61apjj3JhQCccD/P1/IV2xakro607q45HTeykjLZ46dulIZVKcMecgk9CMf5/+tQGkiYgjGR6d846/TP6U5ipGYpSGwSB7Z9/Xj8qsDo38zYhaXpycHHIwcfTr/nIoyylEZmbcSoDc4z1pqRkP5sa/uxwpIJAJ9O/vnp/KklWRQXjGWfIU47Y5I564qiAkcx8kgcEIcnkegI7Vgan4z0PTnaKaZpnH3kjUnHHrjHQ889q09QikvNOkFr99MlNw4YkHjnkDqPbPuRXgF6xSeSVjJGyswbcCdxx6/wA8/rnjCpNx0RnUm47HpHiXxhpGueFb62s70C5ZRsiljKkgMGY56dFPf9TivLWSZniYWwjBUDBx24OR9QTUlkjy6pCIMsqYfIHAOBnnHHJxnt+tSyp8w2SD1ZT8uB0JHr+HoeK55Sbd2c8pNjraAu6qxjdhzsBwAOpzwOnXjt9Kn8o3ER2R7dueAwAH+c1UttmFMhbIbIweM/5xWlZ+VLbzROUVSDHIB7nv+nr1rCbtqEIOTMWePypgTIWUN8wDc47ipbeR45PK6BchOQAMnrnoByabdyeUSmSyoQvysMEgf/XP+eaaE2iF4pdwdMbkXaMg4x9cYOff61ur9SqtNxOh0icrfjyyXlwFjQIpyvXHPA78/wD667c2QZIUcqJGb98AoIVsDnnpgAZ6dPU153pU62d4twzHhCEw/wAwOCMnA578H1rpormW+vgPtQhhMnztgEAYBPyg8n5RgAkDueprqg9DBFzU/wCy7Qw/Zoo/tDlVeUAIdowCHYYGA2DkDJxzS3HkPBMJpU2RnywsZALgZ5zzwPl+UY6nGMCqdzaWmn5SJDLKjHczruwQSM4PTseOo+maLS9kmhSXyn3DO4sSu084+Y9OucZ6fjTvqUKWjH7iBRCVfdtc52FP0HLNyQe3c1cgcrbo42xN5YmZkjXKlcAk5PBzu4GMnHTHCW86STyShPNV0EcjEgfLwVAJJ+XIHOOQcc4qnfXc0EAtBtWJwFKRseG2nOc88fMDx2xngGnsBZu7nzpbm7v9nMJVHG0LtZchQBjsAO3OOuazLjUZrhJmBZowcIxYqvAADAYXI54xg89scJDdm5uT5UlwYYi0gDyksGOcE4789eMY7Us1/IW8yMszSr8zMcEfeyAfof5VknuDMv7POrRoWfZIn30ywEeeSACeOc4yBwD3pNTvFaIxyrbiYlRuAJO0g7vxzjPoQauDUbqC1i+zyTMu8tJGxCA5A6AH1yCfQ8+lYNxM88W2RgyptQAnCoQMYxnk4H8/UUpANtpIluTIZVURr5m2VNwcgfKMY55I47gGs6d2MzN8pJJ3MBgH8O1XbhoII44IlLStmR+edzfdAHfAx+JNZTOHYpuAGeMDr27VmkUkSSSrJGoB2sOeAOuf0pUjVnQs3ykglM7euOh5p1rH5qklXRE4Zh8wJ69e3GeeelMaRQCRgr068jB9M59Ofr71bQxxkVpCr889QMFRx2/PipWikt8RLtD5y8hzkE9umRjp9c1HZJuWS4cDZCRjgHcxzgYzyOCe/b1qQsSxyRhiOQeFyep9ufSpfYL2LFvayi4GXAQ8jA3Fs89/50siJFBg8k5G8nnOep9Ppk9M+lShysYy5yVCkKeSvHb8KiaU+ZGysCcrz94AA4xjqcVhrcOZvc9K8Gi2sNBaAXCJdPI8kkbkKUxxyDyOFzzXRghYyGT5j9Bz7/n2rxpbkxYWKNS5II9T/nNdv4Nvb66NzFNdGaKBU25G4DJPK55x8tdFOb+Gx006l9Dr0YKcHdv64x6Z/wAal2lwhGC2DuA6fX37/lVeJpXYBVB3cAZ6nvz/AFpTIu5/mVQScEAY7VubHRhkbksw2kuo4bp0ye2fX/GpQkjTuwUhT821P8R7du3PXiq4lcYUFCN2MF+QO2T09PrmpxICzBZ8OQDvHUccnnpxjFaECbj5Z4G7cGJB3Ffz+nb/AOuPnnxfO6+LNSwXVluXZiSM9cjp06ivoK4uUiiDOcMSOCoG4jPI9MfQf1rwr4k2858dXLiPCTqkka7htChQpPPQfIck+nNZVVoRUV0YFjcQwmSaVmZyNvy8de3p1/l2qOW4jdd0aNtYlgWYE4z9Pb/PNVoCfKkUOQrjDBunf/6340W/lRx/PhmJBXD9Bz+vH5fUVg0YWRowBi542HAOWUjIPIOPoePb602a/nhcPCRGp+YFF4kwc5PqeTyfU+1Njuv36sWGSOec5zz/AJFOFpE8CFlyIwMIucvnr1I/TsffNZxajK8jopLSxPFCL9UfekSuT8gXGf8Ad9eaYLSS1jaMIxJ5GHGDn0HuCB+B/Btpb/anG4r5hGRlSRgdcj2Hp0q9qCxC2G4yIwwRkgsfY++M/jUtvmsjacOaLRHEhlQBjhgcscljtC8AA9Onoccc10NpNHJZrbSOnmwqedwJkH3ge4J7DH16mo9A0o37iWFUZMlcPzzjkYBx/Q44zVu9jg0uNbS3QiZlBOWzkhTn8Rk/lxW8JLY8yUXF6op3ly0tvb2lvPI0mCJAfu8c5GMkj5RjjntVvS0linn+1WzSBgoIkJwzgjHy55G059CF+tQ+e9pPbO9wvmSDa0hfIUnucdSBgd6oNeIr4MBLLhl3sSDxnaQOq4/ma0b6iOkZ2nuBPCDI0uWAdi2znjvn8+tVdQuEVGDxxvwm5fL2E9c47jPf2HftLaC1Zldrh3PleZGjwkg7s7VAAPPv057VT1GZ4FkSDcpjUDjggDOMc8cYP1Bpt3QytaNLLHNHGsamZvvA9QMnJPoKgkDvcrmRSoQYIYsqnaeM/Lz7flUmnSySzTOfNlXhmVoxtB2v8xBPIHXHfkVRuCFlLb1LFQSyvuGTwfr3/H0rOIirNtUtGzMyqpYlcHce34cA/wCRUcMPmzzTsC8VvlmVgSHOcBSffAPOOAfSorq7YySecfMBI6s2GXrjjHBPPr9OaSW+W102O1hLpJMC9wu0qCvVAR/EMfMDj+KkykiCe5eR2lOGBbJDDk8jP9Khjit/LDyiQkt92EjJXkn1xjtxjr6VE8hXkLjYwJIORn/OeaRJFZdxKg5wM9sD2qrFWLU1xG4VRGI1GFKr0HXAHJJ7c+/OapPKyyEAsRn5Tn/PoKcw84cEjudozjr0q9o1jI00t44zHbjIPHzMQdvUg8cnOD0GRzTHoTzgR2iWv3GQc7TwWPXPYntnuAKrhZBGjfMIgSAT0JwN2PfkfpUlyc7vvI2ORuC5B/nnP9azzNwznkOTkYAB/Ks0mQlcu/aHRAnymEgszZ+bfn/9X+NRiRmBXcrKDnn8uO9R21rLcWskzuIoEyoZh95uu1R6/wAh9QC2XaqkwriM4zzk9Ofr6+lHKrls1f7YWOHyIuEONzjq59T/AIdsn1Oew+HxMVvqFw3yxyMqhyQOQGJ9u4+tedwxid5NzAOELDcCc4HPTv05PFWrUk3cdvPOIIi3zs2SoHc4X+laU4q5rTSTue3eaRsAX65GMk5HUfUVXNyTdJDtdtwyvy5O7v8AQdB+XvVWx8QWGpym2sbv7RKI2lY+WVUdBjnH944+nNWNTmSG1+0NkvGw+VSOhwMH2OQe9aHUdjI/zu3KNkbQWye44I+lKmJ9vmucsSRgdeBjp9SPzpDGJJGAKugjHJ4I4HOD7kdetI7G4mMzqCpUYLHgnHP0Ppj0qzM53xl4kbw7bRfZ7N7m7uMMm4ExMFz1C4z1PA9ea8Q1jXr/AMQ3P+nXIdA37vKLiMY4AwBgeuOvB7CvWPifamfwks6nL2swYyEkfIeMAemSnc9Py8TwGOHcRnceuTt/z/nNc8r8zuZTvca5KDZgc87uef8APP605WSJgpIIK43gkEfl7/571GzSJKxZ9z9Cc5z+Pp70gfBIQnnAx6+3v2oMy0F2o2/azKeoIwB3+vXtx9ae13syjKMqeAw5HPcfhUUNrJLHyqxj+F2bG7jp+vXtnn2dDZPFvlkH3OnAYfX6cj2qWk9wUrO5bhugMZYbMAD29vwpLkM+qGOEmckAuG52gcnJ44xnv071UVA5yPXBBPT6Vr6RAIriVJBjzNzoSMBiATk+w+bp3/RQjaVzqoz5nY0rnX5dPtoopdPubeXbtE8M7Rq4wpBXg7lxgj2YdeKmsNct9XlnjnLCZQRGJCC03AwBgYHAbj1I5wOF8QWlpD4XkZYog5ZJRcDYPNbOMZHJbBYnPoT1BqK30jSbcW17byzFgjMpZzlwQ3JGBgDAx6gc9aqaja7Kr2SfMWdTIb5pUZU2pt2jGeO+OgHH19c1XgniabzXUDcwYtKoc8HOSRyPXgc4HXPEd1fCXcpc59Ceo64PHT9eapkytgyZ3hQobJzxxwce2Px9qUZXPKbdzprK6uJrW6KCJh5aqj7AQMEd8Hnvx6HGeQaTqhQwtJifYc7huAc44J7tjjj09RUcTs1sjKrjJCuU54zyT6DIz+FSzusqSyRBgYyUG4gBU7njkcgHA6Etket3sURaaGhtbm4tvllBVVDEt1D7sAdAeMe/cc4xL2TbOoyuWG5gDg5//XngY7VsWEDxWeoJuBXKN8uCeEk6Y6d+56nHSsJIJdSvWHVQN0jFiFXPJJJ6en19ahdRksdopLXF2n+jQIJGTBHmZPyqDxwx9D90MR0qiY55Xmup4ywaQu7gfLu69uO4/MetXb2ZSkVvAkkcEUeQ205dyAcnOO5/Aep61WjnkkUhQcYRQV+98vyjA6ngdvTNNFFR7cCMSLgLuIDEE7sYyOeOMjv3FDQBWESNuy+GLrtKnvn0/wD11aLubmSSVgZgOwGAAPbp0AGOOe1OmRvL3lRtT930wMg9Pr3/AB9807hcqPbMGPz7sY3Nz19Pr/ga27iWPRNJtYZUzPcqJ1B+YY5GSPpjgj17dW2lt5h+03SKLVGZByVErqM7B3zyCemAeuSoqKYzXV695Pta5YElnxnPT6DHYdsUrhfuZJNzdh5IYMxrksxAVeP0z8w496sLbIwkmuY1eRmPCHC855wMc9x0Hy9Dmr0iu4U7i237znvzwWPr+J9B2FVVbdtBzjGM5xzScuiDm7EU6BjkKqRn7p5CZ7/Trnjj8KqOAGPBwVyCVxVouN2xAhYkE8AZAHf8KmCBG2MyuCmdzcY9uPxFCdtx3FgtQsAaQgzScgliNvJB3E8ehyeMd+tVWd5HLMR14A6Aew7CrTxyXB+dyitzwNxbvyc/SrGm6bc/boYzYpc+dgBX3AD3O0g1pTte73Lha/mdV8O7EmO7vyp5IhQgjHYsP1X9a9CkKNaxE5UE8Yxk9f8AH3qGK1gsLNLO2thGiEeWqIOD/PqevvSqkrBTJHlk6Z/iGeOe1W3c7ErI6QzCKUhfLYOhwCcjIHr378e44NNtlaVWYN5TkLgEsdpPbA9BxzSLGGjVZydlvHnOSCB0HTBODx/+vjE8T6jPpukSfY0EEmAu914AwCSM55Ht+fBpydldmbdlcu6pqGk2lm0Gq3ca28sbI0LNjcjgKflHOCMcg189Xei+TM/2e6SaEOQrlWTPI9RgdQetXtZvzfXclw7OZGPO/JbjHJOT/Ooo2JiUybQWw5O3t9PTkf0rnlNvU5ZVGyrJaxmSO3iXIBwC3DMT1JP4dO35k2HiZpsrbFTL8oRI9u70AAHrj8RUih4ZI5VQDcfMVzz0J7fUd/6mlklRFQxMTg79zAZHr3Pftn045qdWRdlSVgVJReCCTnoBkjkj/AZz06U20BuLaYSEoijCyYJ+fk4yTjHX/OcokD3rrHFljkDkZ2DPU47ZP58fW7JGrReREoKxgBTvzwxGCB65Jz1+lWojIRHIjLDChbeQFUfMX54wB15rtb3TLOO2hsZ2SXyFUGUD7o6Er0ODnuOMd8ZNAy2+gRabawS2zyooubh5F3nzCQCg916YGOmRjOadsvdReW6srgys07Rs8vyBQT1B6HjuPXpT5bbhdrVEkthZLHHOQlzIijyzMTtwOpRR0G7uST23Gs92aW3PkhGnbjhTvbdnp/L8u5qDUbs27lAjbwNrZXHzDggj14H1NVrad5J/NTCq52s+/AQsRjknoDz17fWolqDnKW7A2s8SLJIy/vFJU5BPfr2Bxjjr+OKrxXZtrjzHPy5HUAnjvg8Hn86uahcXTzGJ3LMsewK3zFec4UHoc9SPf15pmExsCyiQ52kE7VBI4ycgZ6H0471SJLVvLNIhEbAowBJJwB0659Mn17+tX44rhRIsXMispLZAABz90f4D64rLhW2nmQR7pfmwBjBVicDgE57Y568fXYgaWOAvH5zFmJ2DBAJ6kjr0C+vSnuQy28C2ml3s0qQXE2EjaOFsABi4PI47dee3XpWA8imH7IHVbdRuKxDkEEc4Jyx5Ycnv14rcYsmmancPAV83ZCM/Lznn1JHT6celc4rQsVMKMZiMbRyR2GOmfpjtWSWpbehJBFIHbKsSRu2MvKrjKkkjByD1Hb6028tCZTHM3zKOjnBGBkjB79sVaj3zReTGzOm4E4XI+YYP8uwx78CpZtkk7siZiYttaMAkE8cEjAAJz07nmtbCuZ6WksQnhEbhQDuZlJAAA64HB5HfjOD1OUs7U3k/lNMsSBw8krAkIOhPXn6Z5JA61pRzMNtpGN0kseUXad/zEgYJHrngdc1HfhNPtWs4pmlZyXlcfxvyMe4HOM+pPfFS30QEJlS7kAjj2WsIwiY3MRnqxGMsQeTwPpSiVI5JGa2Z5cltsh+VevHGM88j+uOWRrviYnepUFiSOXyfXsepzTtss3/LNQmFOQecHjOCfU+lSkJsq3Mnm3Ukhi+ZyXwnGMnP+NRCAlecL7Edun0/zmrEDKGOd3mKAqDGeDnPfrx09zU6RIqlhuZ1Oe/oT9O316VQ7lI2YWIOmSTnJyOo6e/cdu59KekYacPtBBwQM4xz0OMfp+lXtPjM90I8sVY5OccDpnBwO9abaPOqoZ27bFOc7iOgHcjBGOg4IqSWyhbqZLr7Scb1+ZQFHDgemPY8dq0I9efStUOpbNxmwrxnJ2qSC20568fTrTYzs8uF0jUDkP2I98fj0rJ1aZktGjfaTJLkjAyCB1/8eI6U4/Ei6bfMrHsgjDMoCMVLEhlxgDOSevamEl9hIYR46qoPGf8ADI/DvUGlym50Ozu55mklmgjllbhTuYDt+ParId/NG1lfeo5Veuen/wBeug9M25GUPkeUQqheVxnGOeM545HftUV9aWuq272shMiEn7ud69hg44IPTrz681ZkjVo9+AxUn5QMHjqcd+uOKN20Ph2ZXAIKkoCDjAB6nr29/erepnY+dNTkisbma2UlgkrAs6AFiD3Hpkf/AFqgFw01upZlRmIBdhwccZyOcYJzjOce9a3j3TpLPxdNlSVuSJlHmF9xbrg4H8WR68VizSElYwERQPvKOMDnn19f8iuS1tDjlGzsT3syS7Vi4RTgLgZPYZxjJ46471dtLCM6YL+5YbZGISPJ5GGG4n0yOPUqelZchXeqeY79hJ/EVAwOM9MY4/CryNLcxFN5aGPABAbYig9Cevp3/XppEkt2cwiSeKCJ08tQ2YiSFK9WbrkcnvwSMelUbd0huMozRmFuo69cqRkDOOT78DGK0I7WUadJqLqhjecqzBB8uMdM8gZYj5e4x6VSgjOoanBA5baAFOQTsVR83GT0AJx6+lUIXyZNTvJEaR1WQ+dcSOAOQeSFGAT82BwOp6AnF++1sx2vkWEIjtmAVVhzsXac4ORkkcHdkE5JJIOKmaKOG3mhtozHasULyAFmwFIySSAcjeemDjjriqtykM1tGsYEcrsq8crhjnGOcY/DtxyaGF9LCx3jtprPqQW5e4lDNLKC7KvU85/+vyfxhX7NLcxzJavAXfIRGDqBzwATnPfrUurJNLKsZnBt4wI4FUDoAAFPp6n3J681VnWRMnaWMQKjYMEFe/p0/LPSocQuad556CbyirO+TLKTlx0+UnnAOc4HcnPTjNktmlMlwEZYQVXcBw3A/U9Tz3PrV6xhuYrGS5vYpTGypGIsbVWJsMH/AB7dM5znmkvVBiU2yB4gow7AFpD1OcHnpg/j61K00YMggCLGURJHbaeowFZuCVHfI4z+hq95yW2mlIZl3GLHydHz823kAZHHJPBXiiGxWO2E1w+/7UCW3BsLg5yz4yN3LAYztwe+ajkRLqJrqVyVLbGcncxPTPOT3PBx0/KxDfLkXw/DcI4XZcuMJxlsIR+WDz2rIhWNV3s+GZuoyTnjOSeD1OOfr61u3bo2gWttBJJhz50itjLHLLnB7fKf5mq+nxQSXEQzKyoNzbcEDAPGNvPbjoeR3yJjqDIbGWZXMURKhsbhG20gjJUZ6df5D3q1cKsal41dZmPyZH3scgjqQTgHjHUjNJNb7dyIgLSAKrIxOwfMCM++M8HpU9naf2jbs1y6xBApad+cAHGAB/EeceuKbdtyRtmfsemPdSQqlw42xLgknqC/XC+mcdckEEDFCOSMzESq7BPm2pgg4OSMHjoTzyP51p6q0t8wjtFRFVFMECuM7QDuYg4IOV6AepPq2WlpKiqS0IYrtKeYGA+bkEDv06VmmirEdxuTzLeRDG0b4YPkEH0IPTGP89rWnwI1pJ5okVWUbyRyFB54yA3PQevfg0sGmI9rPLLOHUkKpjG7LjAIPT+8PrWmqx22jtJbxxMPO/eLKA204HOfQ44x78+tpgZdvbTSIwbd5RXcrEEDPAHJ/XPH41Zhs4vKk82Xc2OVhf5htIOWI4x06datzSlri2uGjUQuVVgjnBBGcDBzxnnAOOM5zis0TNA5y4yoKsUkGWbJxz1xzzUSTJvYv2U5tSZAsaRFTwUBzngHnqeM/hWkkwEquxAhfEb5AyozyQTkdSSenU8c1RiBls4rh4kdghlcptCpzgZAHXGMe/X0p7edcQmS2cpFHt3SOCGOc4OBkjnPc9PrT2C1i/JZs7DYvl7hkvj5c5wcEHHX19fxq++mxXFggcKU8sRspxsyMcknjOQc9OR61FZaulxJaymNnSEKo42qCvfIwSSOc4zTfEWui30VpkWQSs5AV+fm9R+R9zWtk9S1FPY0fDMqppqWUTs8ccrRq0oBxyDjB6KMjn/Hna3sqt5ZB2leAOgx0wa5/wAFFbjw5AI5YTIisZQjDIJkYgvjJzjp06V0aBWJLKhkYFeVAyccZIwPT8qpK2h6UdIq5ukkylDcMSSG4+bPUkgDvx3NZOsarDo2nzXd0Q3lEoiAndK2OPmPuCPUAGtNy8hbyoyvB2kDOeecH6fyzxWT4q8P2utaa1uylJ40JimySA3+0OmDj3PPFXK9tCHe2h4hrfibUdXuZ2ubovEX3CNUAVRkfdHbt3rJczNhljd1GSDtJHGM1Z1ayubC+ltbqPy5ojtdG4YcccHqMDORkYI5pdOtXuIZWzKMAljtyuADz/T8a51ocz0V2VhZzyNGsh8uMgNvzu4PfAPp/Kte2gisrOUhZXRirKZuCVz1AxgH8emRzVWHAyro24ZxjnLdBx9cf/X6VLOZJnWNY3VmHz4fvycnI+pq07ozbbLMoku7G02SqEUER224scZPPPAySTg/1p+k2Vxb3jXjx7FWP9xvYDJJxwTgHjOfrVedp5WS1j2rCMepUccDPJ4//XVr7QI4YYIncxjIfdnBJ9QPx+mSKNmTcVbsXVwMh03bjnjBHU9cZzuIPTg980+3us6rFiJFVJC2XUA8DPXGAMgU5bUM8jWMLyzjaFDfMTjdkgD1xnBz0xnnFRWCzS6yZGIAwcjgdeCDxwOSOlFxE8dtmXy4mj3bGYZYgAY9ByT7DPfPSpoLAX7vdXty7puMSDrgjGNx6hRnoB2OPeVrLEmYVRt0e4M20qGzuOQx6YGPU471dsdFmnvJbNphAjgNtjXd33HA4OOmfx9KGhW1Jns31OZ3mYMu0hjEFfd7AZ3dCAOAfTNZMNy092lskDSxEh2hVS+3aB8xAHTBx7DIPfOhrEd7bTTWg+0QIqKS6Fh5mTltzA5IJP0+UHrmq1tLdWen/upMPKrAzgZLgkjIwPYj8T61lNO12bypOMVK5WnM9lMSVdJJlb5lyQyNtBGQcbTknOOpx9KdzdGErGGZooceWHUZQ7ienTHXP4daswvL9jjjkkVXPMT+ZghgAQDzkc+vTHftk3UwDyDySArDEbsR055xjI+7n6ZpxnfRmJqm1C6fYeZIkci7XBbphvnAAPpuJOcD65rU06CbT7D7fF5bSsCoLqJNwwQoKsecYB4BA4PI4rS0bTrS2gW61ZlEaShUnhKEiVAqYyRk8ryO+fcGpbl5buxFxb/6PBC7KHc7XKnAYAYCDOSOehIzjirjZRuymjnLW2+0PdFJQIYTvlmGSBjd8wA6k4OAMHjsKgvr554Ut4UMFqZCIvmADjjJJwAW9eSBwAB1rQe5aVZLGz/d26sSxVjkFTksucN0Hfg4HHAAz7bZassi72ZFLheOGAJBA7kZB9vSps3qyStPL5ExkjPHy+YgQIC2BkfL2IyM9ee2cVAyQRNsL8fM25Rhc4O0Z788fnzzgXZLSTyWE6yRuGKsrNhs5H38+5H5du1mMy3NqI4kcOCY3dSdrjGQoJ9BwB06ZxinbUkn8O2/mQXoMQUPiNFbGdxJwOehx+FPs5Ra30qAkQyDhjjaAuTkpyDxngjAJzwQKcsDxacWWYND6A8DrnjHqRj/ADmzaSrIlxeQ7A6L8q55AGVIGMHkncfbrnkU0ijDuYjOguJFCSNIV8oYAUAcAfh2PtUE6LuzEn7vcVGRyc4HJH4HHv2rcuLF47jDKSCrOF25AOCR29Bn6ccdqU8UyscowG0feHC8ZHtyAeKmSM2SrdSWkc0IWJkmAUmQE7QCrAqOvb73UjP4U9/lxThGRneTbuyQSBjt6fUfyq79n2qbgQxZcbtqrlRkdB6fe7cg46VScvbSLJD5kRLbkK8YHcDH0ArPqHMXNNkeznIjkYQHqyjO0Atgg45PUZx7YxWF4lluri8ErLm1QBYvZe2ffHf6VuSAmPy0++V3HABDMeM/jmqOGk8yIgGJRk5A6nqP8/1q1LlZUZ8rMCwv7rTLgXFpK0Uo/iXv0OCOhHHQ1654e8Qw63p7ShGjuocLLEudpJzgg+hx0PT8s+SXdobaRSoby3GV9ia9G8AaVNY2E08wdZbllKrtwQgzyfTOenoB610XTVz0KbvsemQyqGUSPuwxGz7wHGDxnng/5xThOzSxzoBxhY8RjHQEZA57Yx0459BVncZyWIlUAAK2Oc8c5P59OnTiluZ1gDgsmIYfNILbicHoMHHTPT+mapmhyPj1NIutGY3Fos94IyLcpHiRewLMMkAE9+CSeOhryy2tvLPlSybGZ/3shXdt564PJ9xjt+Fb+tXWoatM90kKCMnONyBl4OPlzkDrj/E5OX9mnjuVjlvocnGRuLYycY6Yz8x4z37Vz/E7nDOfMyG58i3VraJSr7yplb75OMY/2Rnt785wMMBdbk7mU/M2ShKh2yTkDHAHy8DGKfLC7XCyNcR+WrYGAThtvTGMD0rR0HQbXVHnmubqQQRZH7uPaM45OTkj2yMZ64FWkSjFDSI0ZCkGFcASc49sHnrn8fTtas7O8ldnt43ZgCxC9h36dB09K7nS9N0JddNrNbhoRAQvB/1g6r83XnBx1wO1Wr25s9OsY7aWRdju2GYgHdltrA7Q3AcDHAJBosCi2Zej+Eb37Epu5liwcslk+9gp5LswP3cADIP1466+k2cSzulwJJdjuiIHIMjgcEA8nPGf97PsLuleILe18NzxGWVPMRo2aNVCu7HjaMgegz229AMmsbRdQSQebapKlrIB5nz5JKsSOARgjp+eMcVTSVroqUWtWa0yNYwky5AYOkSFMgRlgSODzggHjnt1yRHFcKrpcAwt5O3EYc5BAI74yTjPt2xTFN9feXatOv2Q/LsjI4yQCAMDII9M5Ax2qaW1ktNOht2dxIQFQogbb14bJPHPHPftzg5eoiCW5SdpIDABE4Ecgbgd+543Er249OgIyo7Vf7PW38yC2lExEZLgCNc5z9Q2fXH8rjm10m3ykazyclgTgIQCowMdfvH0z9cVil7r7L9qvGdUJIJkOAozg4J78Hr+XNYyi273E5NqxWks7jCQtFDIiSFxmUAN1wPvDGePyA4xmnW+lLqMqC9WNGQjaY5Vw6DBIIUk8c9MenUVj3WvWMYLNcvPKch0iXI56jcfccYB+tYVz4hvJV8qD/RoudwjJ3OPRj3HtwPaocJyKhB31R6o2nPEYrs7niEvmQQhC6K5BYsTxk8nuAOMk9KqX9rPqN9PBNcxeRHHgIjEK7quQSSB8vJ6Dg5wMVleGvGtvdCKDUbhra4ChHkZ8JKB/tdVJ6EHI9P7tdhIsK3iwwxiJpE3PJt3HDA8jIzzkjvnJ9edIRa31CStuZd2ogAjaYuoQKVKgghVPytt5GFyB1wCBxWeJbewS5hkSTzmhDKGfcI1BL7SQMc5TsOnua13jS2tljjWDz5MqivlhkAtn5hwD9O/txy08xkvJ0mjjaUFkY7m5xk5yCM5/wAPSnKpZ2sQ2RXglsrKJrl2jZk3iLB56AcDgHbjnP8AD9Ktp5UdhHCI4WHlI0jFQCpYcc8fNnsf7o5HOBlhntGaWKKTDfKoLA4zx1JOeT+f1qzaSx6hLc3MyBCyqqs7kErkjqxxxgYxj070ubyEWJ4IU8OxyyKYTuZQXkyQ4JJDDgZAyMLjJwcVJoBaTSJZi7sqyEkAcDI7ehJPbv1HpWFxB5ccTFnhh2qqkEquAM8deCSc/lV2G7NvaQAxrFbqpZl83cmN3OQSDzgdD/Snz67D6i6jZkXlvMplWONlkQk7gBnqRn5Tjnj17VDfQfa55Wh2yEEgDk568HGewH59a6GOaz1CKR/s6JP5R3+WcZJxjAzjuB35x71hX0P2K6lbbvhPAKjjb/e2np16Zznr3omna5MkZkyh7FYJJmVsZ3IMH7wPr3z29c+tRToBbrKwYyCTayZ5UEZGPUY7565qWGBzFIy8FXJEhz1Hp6c96z5ZDE4YKemMk4O3PT8veudktu1hJpfNbaV54QMCdrAcD8aSGaGNJJG2qU++zHJ+uPw/lVaRz5QwuAvJYjP6/hVDVUIsYiRhmbe2T2xgf1/yeGld2HGN3Y3fC0lnqPiqGOS2j8sIxUlh8pAwCq/xHJ/rxjNejrIZWVSxIU7ufTvjjI6flXg0MjRyq6MyOjZVl6qexB7V614T17+3rPZcSKbqDG9FOwsOu4e5PXHftiurk5VoejTSirHoEoCjHmpvGFJAAHJPbjHG7n36cHCKWBXexMhULkHO4Ag84/z69KjMAdPKdgysSSFz5Y57jqc7jnjPNPmikjVYg7Z2FgMEDAxyT7dcZ9O1aFnB694DW6ae50y48ud90htSw2OSRwv93PJ5yPmUfKBmuB8qTTriWG8geGeMhWhkGxkPG0jv37dq91USRxyIVAdf3ib0yFJ5H3uuDisfxD4a07XImiuGCXOzKXZQmRSCBxnkr8xJB98Y6jNx7GM6SeqPFLl90a/eCknA/wATnn/PtXVaesNpotu25IbklpchvUZz6/dP0A/GibwZq+nTLEI7WaF+GkZgxjjyMPg9OGHALY+oFb9rbWEimG6z5gHzKXPT5flwc5HB4/Htyo7nK4uOjK9hYXU9xthlEVpJhmlYbXYEEEYXquGwRnuPpUsmm/b2Yxu1wwh2YCsPKAfp0wTgMcjjkfhpi6hhJgjVZRj7rDgcYHQ/j9ce9Uru+vbORysiNGMtiRyxVicsMdjx39alzjFmtCUU3dmhcWdm2mqIyyOq5eUQg7cgDCj0/wAT61l27GGPfJGFQqEOwAkKFYYPvwM/hzzxnPqE9/qyK8qgFlOQOuOMYz6cVs2qN9uNoS8oWJmBlGSp6kH2wOv1FHOpr3TWtUg42TLrzW8FxCbN9gYFsB8cnOOhHYEn69agmkFwmAC394qxICDjg5HIAxz6npzVWORLzxJEUlERtlYt/CN3Ix+R/wAiq1zfDT3uJ7iVUgzhzjJIGOmeCScH/Cqv3OS5b1IWFtpxluT5cUa7yXwTtHT8SeAvrzXlOueILrWLhlLGO0ViY4V4A9z6mpfEPiCbXLrhTFax8Rx/+zH3Pp2zWLt71SVzohC2rG8k1La2/wBovYISSokkVN2M4ycVY0/TrjUr2O1toy8shwB0A9yewr07S/h5p1oyieSSe9Ufe3/JG4xjjg8nPc/T0cnZaGyVzh7Dwpcar4kfS7QpHsQyOzv91R1+pJwAPU9uz7m41XwnqEmnrc+fBHkxh0Owg91B5U5647jqcV2emRJZeNY2mjaOS8tXQLgFd6sshPQAjg8Y7Vva7oEHiG0+y3CSGdFzBKeGQ8YwCfu/X07dRlTlzwTZTgmjn4b611ix/tSNQsnksPJwPlYHBBPrgjnHIZc8mqDqbry7vYiTswG3+8QeSB0yfyOfXGc+PTNR8K3otNRRhp9yy7LhW/dhj0JPbocj2zyBzo3Q825jim3p5b42nsOB3A9MHnrUTRwVY8rI2niTC/vCzqEkzg5AxjB+v4euajFxNa3BKF02AFCwHynPXOOR1x/vZq7cRi7c3EYG5CuQzZZt3HTOSeB9S3rms6+JLq+fk6AA8AAZqea5k9C1gQ2xHm9yxwd2CQe+O3/1xWvcXaRwwxcBlVc5wdqjj149/T865wQsiuGi3KUwpPA7/X16etWklRpUDKgAJZTvBPPIBPTjPp2q76AmdMb67sLe3kZJJInXKRGTIQ4649fb0qq+qpqMMk9yUjWGMqHY4/zgA1E2++nhkLYiiHTk9TjpziorvR/tE8UcryMm3c0Yb7x7dj+Oev61m1KTsnodNKn7RlTT9Sslikjmu9iknadpIB9fzqtqTQvg20qSqOd6YOa2p9Ct7axDGKNEYkrlgGAB49gTz3P6Vz1/oCxy+dbCWKYtwAeDntx1/rSdFW0Z1SwsGtGFnbKLY+eqlFYn5hnkj/8AVWVqbrIwErEE4DHrgdK1Zb6UeHpmhRWuICC7On3lPBIAPH1rjnmkncvI2SevtTpU5N69DlVFqWoKcDp19a6HwddSWvia0KeZh8oQgzu4OAfbIB/CueTGQK9f8O+F9P0hZZ43a5uFTiZlAXn05wO2e/0zXc3ZHTFaneyYDSpGJHfJ5CjOMA9uD3x/SmwhTMUm3BA3OAGABXge457U8MgOWLpCowAowMnOR1x1A+o7iqwdhDv3xsy43ZJ+7nkDv35464NIss5huDFPGixyAYXYgIzjAB6ccHsT0OMniPzWDvlldgMYIA2nPzZBB547/wD1qPnC+USEaIgltnIHByf6D+WeIbibCHeAkW44VlwMcDceo5/kOByaQGJrMyqqWscpORvfex2t2GOOKwZ4Y1eOQht64ICnB/H61e1y+WxN3eTRO9rCVDyR4wu7p09z+o9a46bxxpwUmKznL9gSAP61g5XucVWMpSeh0gZlB42/Lt+WsvUm3WvyODtOSBxg89hVm71/Q7GzSa4uHkeSJZIreAZZsj+In7vv+PFcmfE0d7qcYW2jtYJDsYu+/bnjJOOg69KxcW1cw9lNksEzJJvIyBx1ro7bU5p9jxyqJkABEgByvfrn/Jz9cK4tns5ZluAqLE5XccdRyR+tZtzrsMSDyBubOdvYfiaI32RMYyb0Ow1rUYraSW8uimZMMdrEsMYx1PPFeeavrE+q3BeRiIx9xN2QoqreXtxfzNNPIWcnPsPwqACumMep2U6XLq9wwTTlXJxQoP412/gTw8l1K2qXqfuYiPJVuA7gjn6D+ffitdjZK50fgfw62k6f9suoJPtNyQCrALtTqB688E/hxxmuqty/ntHGqMiAtt5bBJGe2OvsRjHpmoVkAAhjTlo8KH5dWP8AdHUcevp3q3FDIXkV9qBcqQFHLAehIAOD3z93889zZaHNa+ZEvLPWDgR2k8bSSY3EoTh+PTa5J+nTvXTK6CWPzVRBtODyW67RnrnkdOv8qz9QhN5YTW4ZJAQymNsgFcEYyc8de2fx5qt4cu57jTIre6mDXFqzW0pYHLEEkE56llwc56t9a56L5ZSgwNWexgubSS1kgWbzRlxIq4YDHYcfwg/hXLa14fFpZvJahvIhICrJJl0U9FznlVHyg89ByeMdcrABWnk2tuA2kZYZ5znq3bnvmonZJI2LEBDIUICnOc88de+PTk1rKN1YzqQU42Z5pbXSi2uIZdo3qseOc4zyR29Ovt+DBKkxjt7mQLH2mABIB9SOv86n13T303UGKEvbyE7XH8QyR/TP5VmDKSpkZbOcevpXN5HltOLsy/OJIwUJV4U+Vefl9h9ee/NV2MipE24q4GAVbnHvThODIGXnJ+ZH6Htg1JOEnk/dZQZ+6zbv1/xo5idzc0dkngUg/vt4VjgYI55FaMc5vtULrIG8siNT64Hb9aw7QPE/lyAIc4x0pksFzotw0to+5SwZoeMjv8p/pRTqWk1I7sLKKlqbNzcf2jq13EI2JiiVehA3fMRnJ56jj2HXiuW1mOeBwq3jSH7xjZ/lX1/pRrfiK8t4TPZbYLiR90zNHlzwACM8dAB09Md64yW/urhi8tzK7HqWcmutJvU75SS0O702IT6bdedny5F25PX5hz/SuCHtWlb+ILyCz+zgqyg/KT2/xrMHWppRkpycuphLV3JoXMcqyKASjZG4ZH4g8GvcPD2oDVNFiv0DAyqFkReArDhsdwv414jbwTXMyxQxPLI5+VEGSfoK9f8AC+lHS9FSzndvNf55FzlQT2/IL0reQROydmyzBiskeHdSxAAJ6Zz05HvzwPVp2iJER4sp1DEDJzjHHb25PrTJWR2aRUDSMAORjp29OOPXqO4qMOkk75BC424ByC2QORnPbvjjFIosEqQWUsS5IUFsluuDjkYwMY9CRVJpVLGEsAzrzu+ncjpjOM844qaVnZlAZAc4HHI6DjPr6n3qKNlEfnJIE2vhiW4B9Pr2/wDr1Iyl4h0ubXdCu9Pilitkk2qJZeUyGB6gZIJUepx9AK8U1Pw1rGk5N5YTRqEDlgNygE4BJGQOfX2r3pXl8yRkiZd5UMV2+o69ufTGeOKg8t2AYqGZT1U7V5BOfX8fb3oE1c+dyWJ5z6c03Jz1r3HUvDGhaucy2EcchyDKmEbqTkhT8xIx1HeuQ1D4Yud76beqAnBS5B7DnDKOcnPYcY5osTys4m/1a81COFLmQFYlCDAAzgYyfU8dao5FaOraNd6Lcpb3iqrsgkG1sjBz/gaz8e1NRS2JtYBTh1470AcU4cn/AOtVJAWtPspr+9itYQDJK20Z6D3PtXtlrbxWFla29uzbYFCDavGByDx1JJz9fpxy/gPQEtLJdVuIw0k6NsyD8idx7E8HPp0xXXq6u8imZgPm3b8kZAPUZ9TUSZrFWJraZkljP+sYEsOeDznoMccH8uM0JAFK/LwgPHPzj1/LA/D3qukxZVCqGJViNpGePXrjO3v09KsRiOKMO8jTclSX5JIwcA/TJyP60iidUWMuoEjFl+6MAEZyMYxxnj8K5tTBo3jQx79kGpRr85OAJV5Qk5HUFhj6fhv28ysW81YgoKogZc559SOvP+Fcv4/imXSoLyDdHJaypINq5II6c47A59K5avu1Iy+Qn3OtkcGN3AVg4wWB5Y8HPXkc/r7mo92yGIhgWC4G8dVz6j6Dnjn1qtZalHe2NvfK20SqrhGOSF9MDINPE37iTP324GecY6nOfY10jKuoWS3VpIo8ov1VmG4NjsQOx7/mMHmvPZbeVJpwkTxeSds1vJy8Of5qc8EV6cH/AHUjyxjIbLAHoRzzwcdTXPeJdKmufK1KxVF1K2DY53CWPByjD8/Tr75EShcwq0lNeZx0PzzKOjA4wTgfnUso8uc7s8HJ3ZGaoapqcCWcUtqVEswJ2A8xHuD9O1c/DqN5bbViuHCrwFPzKPwPFYRpuWpxrDy6nZLPKm3EjLg52HoPwPerX9pPczJ565KYAKf/AF641fEN4oAIibHcrj+Rpy+IbsY+SLAHTB/xp+xlawKhNHaXU8dyhLbZYiuPmGc8YP8AWvNnRkkZCMFSQa2U8QylFjljAUHPyVjyuJZnkHAZicZz1rShTlBu50UoyitRBnpTxwfSkHNWIbW4miklht5JI4seY6ISE+vp0NdZqeleAXtbjR3dIIVvoG2SMsYDsn8P69fXHPv1KfPhVQ4UZ5PXjH16fnXn3w9Ey3F8ysRFsRGwuckk4/QNXoBcGMbJBlfUHGM9R+XToM1lLc1jsf/Z",
  "imageHeight": 256,
  "imageWidth": 256
}
