# Supplementary material for: Deep-broad learning network model for precision identification and diagnosis of grape leaf diseases
Source: Front Plant Sci. 2025 Sep 10;16:1611301. doi: 10.3389/fpls.2025.1611301 (PMC12461735; doi:10.3389/fpls.2025.1611301)
Supplement: Supplementary file 1 [file DataSheet1.zip › B_r00034.json]

{
  "version": "5.4.1",
  "flags": {},
  "shapes": [
    {
      "label": "leaf",
      "points": [
        [
          136.79458239277653,
          175.62076749435667
        ],
        [
          144.3566591422122,
          181.48984198645599
        ],
        [
          153.72460496613996,
          188.7133182844244
        ],
        [
          160.0451467268623,
          198.08126410835214
        ],
        [
          174.83069977426638,
          214.4469525959368
        ],
        [
          180.36117381489842,
          215.0112866817156
        ],
        [
          184.42437923250566,
          217.15575620767495
        ],
        [
          190.29345372460497,
          217.0428893905192
        ],
        [
          196.9525959367946,
          216.81715575620768
        ],
        [
          202.93453724604967,
          216.25282167042892
        ],
        [
          206.20767494356662,
          213.9954853273138
        ],
        [
          208.803611738149,
          212.07674943566593
        ],
        [
          208.12641083521447,
          203.1602708803612
        ],
        [
          208.12641083521447,
          199.43566591422123
        ],
        [
          217.60722347629797,
          194.3566591422122
        ],
        [
          222.686230248307,
          190.40632054176072
        ],
        [
          225.16930022573365,
          188.60045146726864
        ],
        [
          224.94356659142213,
          184.42437923250566
        ],
        [
          225.50790067720092,
          181.82844243792326
        ],
        [
          232.27990970654628,
          181.7155756207675
        ],
        [
          233.2957110609481,
          178.44243792325057
        ],
        [
          231.2641083521445,
          173.70203160270881
        ],
        [
          230.24830699774267,
          169.97742663656885
        ],
        [
          233.7471783295711,
          166.13995485327314
        ],
        [
          236.23024830699777,
          161.17381489841986
        ],
        [
          239.7291196388262,
          159.36794582392778
        ],
        [
          238.14898419864562,
          153.1602708803612
        ],
        [
          233.18284424379235,
          148.9841986455982
        ],
        [
          227.53950338600453,
          144.3566591422122
        ],
        [
          225.39503386004517,
          143.00225733634312
        ],
        [
          228.8939051918736,
          131.2641083521445
        ],
        [
          228.8939051918736,
          129.1196388261851
        ],
        [
          225.50790067720092,
          127.99097065462755
        ],
        [
          222.23476297968398,
          126.18510158013545
        ],
        [
          223.47629796839732,
          120.99322799097067
        ],
        [
          228.44243792325057,
          115.80135440180588
        ],
        [
          231.94130925507903,
          110.72234762979684
        ],
        [
          233.2957110609481,
          107.11060948081264
        ],
        [
          233.0699774266366,
          105.07900677200904
        ],
        [
          226.97516930022576,
          101.91873589164786
        ],
        [
          224.15349887133183,
          101.35440180586909
        ],
        [
          224.4920993227991,
          93.45372460496614
        ],
        [
          223.81489841986456,
          87.24604966139955
        ],
        [
          223.47629796839732,
          82.50564334085779
        ],
        [
          221.6704288939052,
          70.42889390519188
        ],
        [
          218.96162528216706,
          68.96162528216705
        ],
        [
          213.76975169300226,
          68.51015801354403
        ],
        [
          208.69074492099324,
          68.058690744921
        ],
        [
          208.46501128668172,
          60.8352144469526
        ],
        [
          208.5778781038375,
          56.09480812641084
        ],
        [
          209.59367945823928,
          51.128668171557564
        ],
        [
          209.14221218961626,
          48.081264108352144
        ],
        [
          204.51467268623026,
          47.96839729119639
        ],
        [
          199.7742663656885,
          47.51693002257337
        ],
        [
          196.9525959367946,
          44.24379232505644
        ],
        [
          196.1625282167043,
          38.48758465011287
        ],
        [
          193.3408577878104,
          34.65011286681716
        ],
        [
          192.66365688487585,
          38.37471783295711
        ],
        [
          185.77878103837472,
          41.083521444695265
        ],
        [
          179.6839729119639,
          43.79232505643341
        ],
        [
          177.20090293453725,
          45.71106094808127
        ],
        [
          171.33182844243794,
          47.629796839729124
        ],
        [
          169.52595936794583,
          42.21218961625282
        ],
        [
          169.52595936794583,
          38.48758465011287
        ],
        [
          165.12415349887135,
          36.11738148984199
        ],
        [
          162.75395033860048,
          36.11738148984199
        ],
        [
          157.7878103837472,
          34.31151241534989
        ],
        [
          152.82167042889392,
          32.27990970654628
        ],
        [
          149.7742663656885,
          32.27990970654628
        ],
        [
          145.82392776523702,
          32.39277652370203
        ],
        [
          141.64785553047406,
          33.40857787810384
        ],
        [
          138.48758465011286,
          36.3431151241535
        ],
        [
          134.08577878103839,
          37.69751693002257
        ],
        [
          130.81264108352144,
          31.151241534988717
        ],
        [
          128.89390519187359,
          26.52370203160271
        ],
        [
          126.86230248306998,
          23.702031602708804
        ],
        [
          120.8803611738149,
          25.62076749435666
        ],
        [
          119.63882618510159,
          28.103837471783297
        ],
        [
          115.68848758465012,
          30.812641083521445
        ],
        [
          108.2392776523702,
          28.103837471783297
        ],
        [
          104.4018058690745,
          25.28216704288939
        ],
        [
          101.35440180586909,
          21.557562076749438
        ],
        [
          96.72686230248307,
          18.058690744920995
        ],
        [
          94.3566591422122,
          21.783295711060948
        ],
        [
          93.00225733634312,
          27.42663656884876
        ],
        [
          87.58465011286683,
          29.45823927765237
        ],
        [
          82.05417607223477,
          30.69977426636569
        ],
        [
          77.42663656884876,
          30.248306997742667
        ],
        [
          78.55530474040633,
          35.66591422121896
        ],
        [
          77.65237020316027,
          39.61625282167043
        ],
        [
          78.21670428893906,
          45.82392776523702
        ],
        [
          77.76523702031604,
          49.435665914221225
        ],
        [
          76.2979683972912,
          50.0
        ],
        [
          67.04288939051919,
          50.11286681715576
        ],
        [
          63.99548532731377,
          50.677200902934544
        ],
        [
          65.57562076749436,
          56.32054176072235
        ],
        [
          66.2528216704289,
          60.8352144469526
        ],
        [
          68.84875846501129,
          66.93002257336343
        ],
        [
          68.96162528216705,
          69.41309255079007
        ],
        [
          59.14221218961626,
          70.31602708803612
        ],
        [
          58.12641083521445,
          72.23476297968398
        ],
        [
          57.56207674943567,
          77.87810383747178
        ],
        [
          55.981941309255085,
          78.66817155756208
        ],
        [
          45.25959367945824,
          70.76749435665914
        ],
        [
          40.85778781038375,
          67.94582392776525
        ],
        [
          39.16478555304741,
          67.2686230248307
        ],
        [
          37.69751693002257,
          77.53950338600453
        ],
        [
          35.66591422121896,
          80.24830699774267
        ],
        [
          34.988713318284425,
          82.95711060948082
        ],
        [
          34.65011286681716,
          85.66591422121897
        ],
        [
          31.489841986455986,
          88.48758465011288
        ],
        [
          31.151241534988717,
          92.77652370203161
        ],
        [
          32.39277652370203,
          98.75846501128669
        ],
        [
          31.489841986455986,
          101.80586907449211
        ],
        [
          27.200902934537247,
          104.17607223476298
        ],
        [
          25.39503386004515,
          105.41760722347631
        ],
        [
          28.263988522238165,
          114.63414634146342
        ],
        [
          29.842180774748925,
          119.3687230989957
        ],
        [
          27.546628407460545,
          124.2467718794835
        ],
        [
          29.555236728837876,
          128.9813486370158
        ],
        [
          30.272596843615496,
          134.28981348637015
        ],
        [
          27.833572453371595,
          136.2984218077475
        ],
        [
          26.54232424677188,
          140.74605451936873
        ],
        [
          27.833572453371595,
          145.3371592539455
        ],
        [
          32.424677187948355,
          152.94117647058823
        ],
        [
          31.850789096126256,
          157.67575322812053
        ],
        [
          32.424677187948355,
          162.55380200860833
        ],
        [
          32.281205164992826,
          166.7144906743185
        ],
        [
          38.737446197991396,
          171.30559540889527
        ],
        [
          41.31994261119082,
          174.17503586800575
        ],
        [
          42.03730272596844,
          178.0487804878049
        ],
        [
          41.1764705882353,
          184.36154949784793
        ],
        [
          44.33285509325682,
          186.0832137733142
        ],
        [
          47.77618364418939,
          186.80057388809183
        ],
        [
          46.91535150645624,
          189.6700143472023
        ],
        [
          48.35007173601148,
          192.25251076040172
        ],
        [
          51.79340028694405,
          192.25251076040172
        ],
        [
          54.66284074605452,
          199.71305595408896
        ],
        [
          57.96269727403157,
          203.29985652797706
        ],
        [
          64.99282639885223,
          207.3170731707317
        ],
        [
          65.56671449067431,
          209.6126255380201
        ],
        [
          66.28407460545193,
          212.051649928264
        ],
        [
          65.4232424677188,
          215.49497847919656
        ],
        [
          65.56671449067431,
          218.79483500717362
        ],
        [
          69.29698708751793,
          220.80344332855094
        ],
        [
          74.89239598278336,
          221.95121951219514
        ],
        [
          80.05738880918221,
          222.9555236728838
        ],
        [
          83.93113342898135,
          223.95982783357246
        ],
        [
          84.7919655667145,
          225.25107604017217
        ],
        [
          85.79626972740316,
          229.84218077474893
        ],
        [
          88.09182209469154,
          233.57245337159256
        ],
        [
          89.23959827833573,
          235.58106169296988
        ],
        [
          91.67862266857964,
          236.2984218077475
        ],
        [
          93.97417503586802,
          235.1506456241033
        ],
        [
          100.28694404591106,
          233.2855093256815
        ],
        [
          102.4390243902439,
          231.70731707317074
        ],
        [
          103.44332855093258,
          231.70731707317074
        ],
        [
          106.31276901004304,
          234.28981348637018
        ],
        [
          112.19512195121952,
          235.43758967001435
        ],
        [
          115.06456241032998,
          230.8464849354376
        ],
        [
          116.21233859397418,
          228.4074605451937
        ],
        [
          120.08608321377332,
          226.5423242467719
        ],
        [
          124.53371592539455,
          225.10760401721666
        ],
        [
          126.97274031563846,
          221.8077474892396
        ],
        [
          127.69010043041607,
          218.50789096126258
        ],
        [
          126.97274031563846,
          214.92109038737448
        ],
        [
          127.2596843615495,
          208.89526542324248
        ],
        [
          127.97704447632712,
          202.15208034433286
        ],
        [
          128.83787661406026,
          191.3916786226686
        ],
        [
          130.12912482065997,
          187.2309899569584
        ],
        [
          132.56814921090387,
          182.9268292682927
        ],
        [
          135.86800573888092,
          178.1922525107604
        ]
      ],
      "group_id": null,
      "description": "",
      "shape_type": "polygon",
      "flags": {},
      "mask": null
    },
    {
      "label": "Black_rot",
      "points": [
        [
          144.33285509325682,
          137.44619799139167
        ],
        [
          147.05882352941177,
          134.72022955523673
        ],
        [
          149.0674318507891,
          134.0028694404591
        ],
        [
          152.51076040172168,
          134.0028694404591
        ],
        [
          154.37589670014347,
          135.58106169296988
        ],
        [
          154.37589670014347,
          138.02008608321378
        ],
        [
          156.38450502152082,
          141.89383070301292
        ],
        [
          153.3715925394548,
          146.6284074605452
        ],
        [
          151.07604017216644,
          147.3457675753228
        ],
        [
          145.3371592539455,
          147.05882352941177
        ],
        [
          142.18077474892397,
          143.7589670014347
        ],
        [
          143.32855093256816,
          140.31563845050215
        ],
        [
          144.61979913916787,
          139.02439024390245
        ]
      ],
      "group_id": null,
      "description": "",
      "shape_type": "polygon",
      "flags": {},
      "mask": null
    },
    {
      "label": "Black_rot",
      "points": [
        [
          60.27987082884822,
          163.4015069967707
        ],
        [
          61.46393972012916,
          162.21743810548975
        ],
        [
          63.72443487621097,
          160.81808396124865
        ],
        [
          65.66200215285252,
          160.49515608180837
        ],
        [
          68.56835306781485,
          161.8945102260495
        ],
        [
          69.42949407965554,
          165.44671689989235
        ],
        [
          68.24542518837458,
          168.24542518837458
        ],
        [
          65.44671689989235,
          169.21420882669534
        ],
        [
          63.616792249730885,
          169.5371367061356
        ],
        [
          62.109795479009684,
          168.783638320775
        ],
        [
          60.3875134553283,
          167.49192680301397
        ],
        [
          59.52637244348762,
          166.20021528525294
        ]
      ],
      "group_id": null,
      "description": "",
      "shape_type": "polygon",
      "flags": {},
      "mask": null
    },
    {
      "label": "Black_rot",
      "points": [
        [
          45.20990312163617,
          121.95909580193755
        ],
        [
          44.564047362755645,
          123.46609257265877
        ],
        [
          45.31754574811625,
          126.37244348762108
        ],
        [
          45.31754574811625,
          128.41765339074271
        ],
        [
          48.43918191603875,
          128.740581270183
        ],
        [
          51.560818083961244,
          127.7717976318622
        ],
        [
          53.498385360602796,
          126.69537136706134
        ],
        [
          52.852529601722274,
          125.83423035522065
        ],
        [
          51.66846071044133,
          124.0043057050592
        ],
        [
          49.40796555435952,
          123.78902045209902
        ],
        [
          48.43918191603875,
          123.78902045209902
        ],
        [
          46.60925726587728,
          122.82023681377824
        ]
      ],
      "group_id": null,
      "description": "",
      "shape_type": "polygon",
      "flags": {},
      "mask": null
    },
    {
      "label": "Black_rot",
      "points": [
        [
          181.7,
          84.2
        ],
        [
          183.4,
          82.5
        ],
        [
          184.8,
          81.9
        ],
        [
          186.1,
          83.4
        ],
        [
          185.2,
          86.3
        ],
        [
          183.8,
          87.7
        ],
        [
          182.9,
          85.5
        ]
      ],
      "group_id": null,
      "description": "",
      "shape_type": "polygon",
      "flags": {},
      "mask": null
    }
  ],
  "imagePath": "..\\Grape\\train1\\B_r00034.JPG",
  "imageData": "/9j/4AAQSkZJRgABAQAAAQABAAD/2wBDAAgGBgcGBQgHBwcJCQgKDBQNDAsLDBkSEw8UHRofHh0aHBwgJC4nICIsIxwcKDcpLDAxNDQ0Hyc5PTgyPC4zNDL/2wBDAQgJCQwLDBgNDRgyIRwhMjIyMjIyMjIyMjIyMjIyMjIyMjIyMjIyMjIyMjIyMjIyMjIyMjIyMjIyMjIyMjIyMjL/wAARCAEAAQADASIAAhEBAxEB/8QAHwAAAQUBAQEBAQEAAAAAAAAAAAECAwQFBgcICQoL/8QAtRAAAgEDAwIEAwUFBAQAAAF9AQIDAAQRBRIhMUEGE1FhByJxFDKBkaEII0KxwRVS0fAkM2JyggkKFhcYGRolJicoKSo0NTY3ODk6Q0RFRkdISUpTVFVWV1hZWmNkZWZnaGlqc3R1dnd4eXqDhIWGh4iJipKTlJWWl5iZmqKjpKWmp6ipqrKztLW2t7i5usLDxMXGx8jJytLT1NXW19jZ2uHi4+Tl5ufo6erx8vP09fb3+Pn6/8QAHwEAAwEBAQEBAQEBAQAAAAAAAAECAwQFBgcICQoL/8QAtREAAgECBAQDBAcFBAQAAQJ3AAECAxEEBSExBhJBUQdhcRMiMoEIFEKRobHBCSMzUvAVYnLRChYkNOEl8RcYGRomJygpKjU2Nzg5OkNERUZHSElKU1RVVldYWVpjZGVmZ2hpanN0dXZ3eHl6goOEhYaHiImKkpOUlZaXmJmaoqOkpaanqKmqsrO0tba3uLm6wsPExcbHyMnK0tPU1dbX2Nna4uPk5ebn6Onq8vP09fb3+Pn6/9oADAMBAAIRAxEAPwDt2U7ePTtRtO7nPTinMDtwMnvVCZGvWADukSsSxBxu/wDrVBRNJnYW6cZzmoo5ElPysCM43A5HFVZNDgdBvkmlTOdrSDH8qsQW0Vqgit1CIOcA5FAD3JygUA4GTjvTQFIJwQxGCM0SEZ3eWeT1FMBIUk5P19aQBguOmB/L6VDMRyAeQcf5/OpcjG7tt/pVd8O/8yD+FAEbblbOAT6/570pJACpkAgkjONw6/4UyTgZUnHrmk4Jxjrzx+dAxpjDDB6Z6k4xTWQK5wM9vXtSght5yvQ4B74NRg5c/KOV/wA/SgAkOSob14xz69f881E7kHJ/h/hP1qZmYAZwc54xk9fc/wCfwqhMzIfusSn3lPf2/nRcqw6SQOxw/DcMe9SiVBxgqo6hSc/zqqsIYZJwpOenFTBAgKp8oGAPl4B9fai4ApR1GAMjk84ANIAwySdpY84bqetOIZhtbaMehGDj1xSMSdzKBsyTjPA/+uc0ANBwTliyk7V579c5xUkoZRuVW3Fs7WHY4P1qrcSqkgErxggBhlscH2+hFSq6ygRsq4yBxk9c9SD24HpQAeZ5bEhGUj5clsDH+TTQpADHcyg4C7uenH64NJKy+aHKjAwxBPAzjHbFETkny1XKj+Lvx0wO3/1zzQBIzkCMfNuB+8Pp6/iRTVUNHkFVUkngHO7pn8+9MDBHcbPMTONrHPrikSRvmUsC2AoOen+eOeTQBKQsEqYVWfPBwDjnp0/T60xjGU8tN0b5wQT3oLKqZEShiTlgcZ9yByT9f/1Eqll3oyjgH5f54PTH6UwGSHeg3BpAG+fHtjH8+/tUhZm2psPGCoZvmGCP8e2KWEbYyGLB2wvLYx6Zx069qbkIrAsNyjBZc9D39fwoGJllmJkJDkZ3McZH+fWnqSiMuCQcNgrjPpj247/0pqyMeSiqcYztzk9MYH9fSlV1kAREC/Idq7c9z27Y+tAiNg+84KhQMZ6Afn2/WneSDJuUrjjAB6Hpn/PH8qbxCFJYNznIHf1Pr/PmpohEI/mAVsfLz9D/AF/yeoM7FnKDI6DsTSSTEcn8x/WnEHbyMnJ4P+FROoIOflBOKRmC5JPOAaiJKvjByF7U4rjPOOxzTWG8lWPXoelACbm2biDz681E6sAOCQOfepRjcFOSM8k9frTWPPIOR7frUgQF8EgdBnkcZ4qOSTngnJzzjFTOwYYzubI4NVuXYMBgAYwf88UANkK5Iznjrio/mOQZASMk4/z7U4jjKhSD+fX/AD+VRSuIlL/KqgZyTjHtk/hQ2MlZgVK9vUHkn1/HvVOeVLa2lkc8ICc+vt9am8yOZF2srKOc5Jyf8/zrB1m+EkTW1vjEn3mY8HB6D8c89PzrKrVUY3uTKVlcqwXmp3lwY1vl+blRIijcvpkDr29KvG8vbQb7yzLqmQ0sTA5HXO3+p9feuckLRIkuQCj7Tjrzzn8MfrWpba/LHGEmiEp7HHzEY/WuelibK0yY1L7mqmrWjxYW4QA8lWfBU/Q4OKX7fZiPf9ri8xemJOfyrHvI9LuLWS7gm8hRjjH3jjoAO/H9a5iSYM4UnYrHrn+ddXtIdy3NI9COo2mRGLqMjAJwwwMccn+lU9R1YW0IFvIryt3TBA64zjvzXLwsOAePbOcinSuI16gcdq3SW47iTTlm86cszZJLNyc/5zSWms3FmCIm+QjlD0Pt7fh6VnT3YLjJPX1qNMFSc7sc0XQkddHr9m2yNo5QuRyDkD1/me1asFxFMrNHIGjOeWYnI+n5154WOMrwey1taXq32KzlRmJYEFFHUf4CoaNEzq0cMp5C4JwBzuPscVWcl1XaMOBjoTkf57/WuYXWLqW5jeRwF6bV4GPSupaT90hyFDHACjGSRz9OufWlsNDmYu7BQQoOSh6AjPPsP0qRZNiYPBGC2fUcgYx7/T9Krh0OGOMYwcA++P8AP+NSGbDENnePnPzdc/8A1yaLhYkUyAMu3pjdu7kcY6/T+VObGAwYZHA3N/8AW4NRxuAGIJXdyvXI+uOnH8qerDdx87HvnkAjH+FVcByOzHmQFWIypBz+ffmlTIjIwATg/eyEx6ZHvTNjGRS0fzdSQc7cH1/+v2pAxd02nO8gYA4574AouKxM4d2ILH5Tjn1P19gP/rUi/Jt81Rleck9een1/zxSDjAT72MZIwFx9fqP0/BdmTsUMDzkE8ADPU/l/9amB24wRkHPbg0zC7iwf5jzSjjJwfcCmOA3rnrSMxiAhi/8AD0wRg9//AK1NlVd2SevUjkYqUfMrZAz6kj+dRHGSFBHXI6YoAQ/OOnfGRUMg2t19+TjFSkjjAxzyBUbHcSDgN7Dr+FAEBB8xhsGDyOKZkOBkDK8kYqR1YORgDtnP9KaFBbBA3N2zUgQsVLbgNg4HXiqriWSF1GNzoVJIyM4q2NxjCoe3Az0xz/jWdq6ONLl2ht8Q3jDdgec+vrWdV2gwZiQieG+BVSrbsFSePzqlMFl6ZBU4XHQD/OKl+2LHKZsAsfmA9Mf/AKqrCfc5J5Dnk9yf596+b1uczehAx5eCRWUsu0HdjnORn6HH5Vkln8rPIU8AE9DW3dJswVwe3TPT0PTrmsa9RhO5OQGAfd6g9cewII/Cu6jJSRNyCWRw2JPuyDoRjPP61BdKoMTJ8o6Y5z65P1z+lEju6oWJwp4B9+/8qfkyRvvJGBuABAGR9fbOK6loHUltrny1VWGQO/TFQ6jeDf5SAbu+eo9qrTMEQ4IwegPWqZG8kk8nk+9ddJtRsVzu1h5bHIJ65FWYJOPvY2Lkt6DpVRsbIxkngnHpyaBIwGATjpjoD+FVewoycXc0g2/gFc54BPI/Cn79vDDOciq9lCXbfzhRyRyOe31p0uY5SvUjjHX2ojNuTTNqdRydmTEjp39qfHPJDIskTlXQ53A4xUMS5G4j5cdBg5/w708SBdwCkKOWKntkd/yolVS0RTqpHX6fem9TLqqSoMNxyc9/y7VYe4hgtGuJpMR87c43Mc9u+ePcfhXJQX72Ny5QZwCu3PBx64+gP4VDNdyXkrSTPufjJJ/zinF8yubQlzK5s/27cGcPGoCY27WGc/jgE9a2bHUFvlLZ/eKMeWW/l7f5+vHI74GRkAdasQzFGDhnEg5BX/P+c1rYZ22XlIyVBJyQWwTgHgf570pLnDqTgj14PP8Aj9ay7LUUu0/eyKk4OST8oI/p1/litcqWAjMZyoPK564/LpSGJGXCBfMVlGQF7D29qUtJ5IAB3jqSeh7/AOfeh1G3EeBnG0D5vz/DFNIXurZydxGTjOP8/jQI7xSN5ORt68CoZFXJ6YIyM0quQGzjg9CelI6E/MoHA/OgyEByxOOucYqPG4EoMEH27e1OYEZCjB5xzxkGmISW3A5yRk9KAB1x8w4we5ODULEO45G7BHJx+dSH5mG4qpxxUQRg52knOR0oAqXHnAr5Ajzkkhydrce1QTSXEO1JIkdR1YPtGPXn1NaWMYGVz/dPOfz/AM802aP90wIyE4DdyKkDn77VprSVI2iijV/9XKHLbk6c4A54NVTrXmQuskYKSqY8RDBwRjvnsaTxTFK7QXKbXj2+W2Oh5JGf89q5mO4ktiEwxBPyNnqf8Rn9a8WvUq87SkRKdmOkmVG2up3ZIXsDjv8ATr09qci5QjPDdN3bH+cVRmdJZVIJEgzuJ6Y/zmpYp2VSp+XPJHrWLh7qaMWy7DhlZc4dfXIwayrxwxBQKGUkbsHJ7/pj9auPIoiLjJlHDdeR2NZ6lQ7IHGCD1GMnt+oFVRVpXJsVdwwc5BJOTjt7fr+dQklgwBxgEjselSzoAxBOOoODVaRyokbcMhcA+ueMfkf0r0IxAqs30FRHjjjHrTv4c59qQ8kYxXUgFOQqBvTj86lhiMjALwO5IpixyF1VlO4gYz6VqRxoqCJFYkdeOSe+KmcrImTsWBD9lgjjVx8yhunUmpUT7XNNcFd86nOQeuc5bH1x9KbK8TsEM8YCxqCSrcMB04B9O3FCzJa3JWVsqRt3JyPr7iubW5OqY1osbijfO2PlHcdTVSJC8xYBgIhvJHbsP1xV+5jMakg5HBUjuOuRUMO5LBiM75SQzbuqDtx79c+gpLQlMpBgGJJ47nFSMmx32kOFyNwpk6gLk8HsKfJJ5bcEBjwdvQ+tbU52OinUcRwc7gN3T34AqzFkYznrzVKNnVgc8HjHarcZw2CBjGeT/Suw7ywhAX19DnrXQaPeM2YZTnaAyttyV9vzNc9uyeoA4x7Vc0+cW93uIOANpA6niqEdasjtgNgKG9f5gYPvmhzx5XlkKSeg7jqfaqVtf21yQiuQy8AP3H1q267UDFxncOcEjP8A+vmpGdyc4JHc8E9qevBbIxwTj2/pT/LwMYP40kiEL1II6cdqZgRmI7h8xIx3FI3ykjj2/wD1VAjuoG7BGenA+lWOWXd365/z/npRYCN03ZCbQxGVBOBnH41RiuUc+QxKSLkEFe/cjPUVqBwquxjZgqEEgdM8A/mRVO4t4ruKORnJRMALznHt3yOvWsJykpaETnysj5yHYjJ4Lbun/wBeq73MMLlXkRDwQHOOucVMUZHIdt6c9Bh16cYA5/L04qtqJE1vEQoIQHOPqaJVNNBSqpRujJ1iazl0e5EdwrvsDAI4yMMMnBPPGfzrgTdlwySMoQ84Bzx2+hGf510erWL70lhU5HJ5yAe3T6VyVzbGJz8pXOOvauKrDmlzMyc+f1JpHCzuytlBwo5OR/k5oAJjyw2g5Kk8A47A96oZ6gnJGeSf8/Wnj58liPXHf/61ZOAMmMpJXcWAI3Dtn/63WlaTzAHLHzehx/EOnH8qh2kMQCSD2HOfSmyITlvvHPLD/P1/KhJAJdNlsqMZ+br/AJ9DVKbKAR++WyO//wBatAs0kJY8uvIYjJxj19sfr7VnMp3EBTyK6oMGQY4bIyfWm4P+RUzIR1/Gpre2EuZWBEa8A46n/Jra+lyWy9bWpFp55AMsh6bQMAen+fSpHdYgTsAzkHnLBcdB7f0445zoIojs4UKureTkSHkOCc8DtjAHHp71DNEJIUYYG4/N9Rn/ADxXM5a3MW9TPlTYXAOfcVLfx7ZWTABzgj0NTNGZLfO0/LlTjuBTZp4riXzCxQkkkOO/171Cd9gK8U1xG4jiAdThfLYZBJ4/CrN4sMbsIVdUHyqHA5H+P+NOtbXbcrI/zKIy2VHXsBx+P5VcuUieJWUjIGCDgY7/AF/Gic7A2Y7TDAcJllI4bkcf5FQiNbljtdVwMsGOMDNTSoqqcHqelV4yFmIPRhgEGtIu5rHTUX5txwR8vXH5dasISg24KsOg7Y/ziqgTY+W6emetSRnLZGOw+tdUKjbsdtKbk7MvhmJVmyTyeRk1PGhX5RuyfUfl9OlVY8EY561OqjaCckDp/jXQjZlmMYZXztYcjHUV1KMJ4I3IGGA4Xtkf/Xrkojk5XGSM9P0ro9KuVltvKYEvGDgfe3AkYGMcd6TBHqhC4JG0HHT8KFYAEHnIyaf5fO0HjrxzUWzgk9QOOO3+RTMCu0KEMUyvHSmRjY2TliCcEjn6Zq2MqoJyfqOaYIkcOyAkt1HBoAz7qcYzEFyrDfyDtJP+Kn8qjt7yMzxq6+Wkhx17469e/P5VnoHs9WS2uIUQXMeNwQ7nJOQPTqODj0qheq6yo7M/BOdrbTxnGPxHX1rkcm9TinK7ubF/K1vemUsSpGG46579Px/P1qveFoIisse2IDKyMMBh2OT9afJIuqxJLDu3birLIORg9Tzjpg9e9U9QiCqCFGNrRSBRg7c46jvwDUvVGb6lOEwm5dRKgyuNu7qfSsrxBplvt2tHIsigHO09CM9PxqRtOkSQbBvZOMls5P8ALHTjH+FT21xcXEjw3seXIY716HueB0otdWYk7bHAXCJGSPnVweAQBgeufWmKSvz7cBiccHA9R+o/Ouw1TR2nXMe0HnLBen1/z2rl7myltZTHKpXPIJX9OmfbjvisZQcTeM1IgJLMWJwT+HX2pu0OAFZSe+Wx375/pTgvO4AbQcYzyac0HOXyST8xxk5rK9mUQDB3qWwccnOehzSRvGm7PXFPwC8YKqQeCMfzqkxyAQc8c/lWyjdDtoPlPmSDaCT7DOa2LeDyZILZfLbzNoPIwxJwOvv6jv0rO0+FZJWeRjhRx6Anp/WtmCLfNGG3gLukBHPbg5+oFVLRWMJPWxbuJgsreTHFGrElFC8gHPHXjH+elUnk3BlkUKpOcr7+o/w9OlLdSKj7vJbBJPXPft+tCzLtdUw27DAMBu78Z/Ht/SsmQtzSawEVurZzuGOD94djWNqFqsMuwBd3YZ65/wA/rWvDdOogjkUNHGMZHXr+uMiotTtjegPCu7LKgVv4SQMA1jCLTvcenQg0yCa30yaSOINJK2VVj8rYyB0753cfSi6Vo4Y/OVFkZBv29mqw8G9FZQ2yMBQXxuAAwM+/Ss+cDa6ck5OOacncfNpaxnSsM7AeRz0qCJd0hZwWVf1PappY3mmWNATIT8o9TTGY5RUPCYwc98cn/PtW8djRbEblmfc7FsnJyefXr+Jp8aHocDPPFIylwBnBx1NIJCHAA4XgY9K2py1Omg/eLsZJHUAYPep1BKgnJB/WqisCwI/M9h/9erRwQdpB/CuxHWTjO7II47f/AKqvaSQl+hRWG7IOTnryefSs5ckhiMc8j1q3a3DQ3G/bnA+7n+v0piPdnGT05AxUMjhYiScY7tz2qyRgHJwf5VC8alnBxg88/wCfagwI1IcYPQ88Gq95dQWsRlnkCBMtnbk8Yycd6sbTtBI4HUY5rK8QlRBC6NJwjBwBtLckgdMHtg9s1nUk4q6InKyuZl88WotHNF82DuyThge4HPBznGPTvWbevOskgDuW4xlVG046AemavabH/oMgYoyCRyh/Ac59PxqtIh/eeYd0oHyuCQGAJPbv0/SuRs4pa6mTZ6lcWGolnlJSXiQDnoOCB255/E10V+TtASQ7cegwc+9cncDcw43NnAY4yR7DHUVPb6nGpazLeYrtmNevJ/hJAHr2xzkelEZW3J3RpLfXJtpIxgo3yt/tDn/PHrUcPlGIkoxf7rbj1PH5jp/nrlXd64nkYHYCceX0wB/Tr06URXo2q6/KxOBk/wCf8mndAzUjiVZwEGATzjp9CPf86o3On3MisGlSSIqBiVcjpjt+eetV7rVZIt7IUxuwGJyOByP1H5VD/bZ88tIpyCRj05/pQ5RFZmJeW8VgztJGrFmwqKThcctzx/s49jjqKpNO7LuLkkHGSea6bUrnT9RtypkVJHI+fbgq38JIH1I+h+lcxKggI3YJDYIwDj8K55JX0OuLbRVZtzYzz1qKdXE8hwAMlh6Y9vwIqQFiSoJXB7tj2/rUczAzxv3ZQWzz3x/QVtEfQ0dPHlxqBnuSO/Stmw2x2Vy0zCJ5QoQhc7lyd35YX8/esSAHy8rk5OOtbVzIscUMRfbIg3OdmOTyc8duB17D6VMjmfcrXAjaQsZ9+Aepwf17f/XpkCB2kKMrbFP+rcHH5dqfsSbMsm1mI+Y78EZxzjNNitUCkZIYsNvGDxyDUXRKWhesYxJHueQgocYAJJyDk8DoMc/UdezUAjvjMnOEbaeMYPy9P+BH8jV6HFkFS5UhTwsgGe3J684OP1qW4054EdhJD5cr7g2c5UDhgBkn7x/L61El1BFC5uXePcztlhn5cKPTt1rIlWR5spztO4n0Hv8AyrTnaJYwYszEj/gIPp6/y/Gsa4mmYRsDtdT0HC5//Vgc0RWo476jbh1JMUanDkjf3PPA+nTj1qjukRCoPy5Bwfxq/JsuG85F2q3OwdF9RVd4yAcg4B7jpWydtDWLGxSK8RUYDnqCev0pGglDZIwcA4zyPwpIIle5iU8E/wA+1WIcpdbMnHHQA/iKrm5XdGkJckrojj3IFjwevII5q7DllI3HdjgdaSRUETnO4gA4Dcn0H+fWkjOFVW69dxrpp1OdXO6EuaNywAzoWXlOnQ/55qYH922cbSeR1+nNRIUl27SBnrgZH8/b9aeGztLZ+7gA8flW4z6AJAGeA2O3eoGk5GMZH607JB6fn3pjSBOuMduKDAazqPm6jsevFZ2sRLNppPeM7vXA7/0/KrkrdAvJ74+lMYedG+1Q21CcMDz+XP8Ak1nU1iyZK6OSt520xCxAKSYLDH+fYH8KvfZ4Lq1klDb93II/kO/U1Rv0SeCGRQoyobjkds8duayrvULzRIElgdMPIEk35AI2seR9QPyrzE5Oah3OaEFJ2JbnT9qyKWb5mHU9QM/56Vh3doicOhO3HI5/Gt3Sdfi1sSxFAkqnlVGVPTn2+ntS6lbpPO0jYZnYsSvy8/57Vbg1Lle5lOLjuc+Jt7IC+Sn8RwS2Oh569s+3J71DEu6IfeUEAOduOeo789j/AJFaFxaBZrco6KSwLOw+4c+/4HPv9anUQEMytGSThwrEYI+vOD17/Xg07Xdgb90wZoBIx2g4U7i6jJHTnrUENtKVLfNgNhSvJDdevbt+db6WyB2fzAISSGwB90Ads9eeKomc21yB5aeSxznBBGaXLbclNlGW22KQykoTxxyf85qvcW7T20W2HEyjCHr5g/un3Hb1HHYVtRpHd/vLZg/ykuWPUf0pJZLe3j3ApJJnI2txGRk9e5z6H884p8qXU1i2jknwepzgEcDI9qjfcYo2PAD7T7ZHH8jWtIkV7K0wVYZBgsMYSTGMn0U/jg+3eNbS4Ky2u3y33KDEwwSwyBx9CTn/ABqk7GqLFrbbZEku94RAN+8EfKV+Uc+vA+nPans5cs0kqSMxPG4fh+NF9PPcKhlllmQKMSFs7/VvYZ6f45qm0XBDEE8k/rU+phK17IsOgNxvZNqKwZgOy5A79f8A69XLaJSBOYZWGSfu5UDjvn3rMtojLE4B3ENwCf1/lXS2drI1kkiqAV4bJxwOf8/hQQyzHBHcWwkidXi3HLkYAxyRz0xnP5cHio5JF85k2L5ONqYHCgcde/8AjTreIaejSeSZHkwNgbbkDOf16f8A16ieazmXfHujZlwY39R/nNZN3dwM28QQSOpz5Tc4zkA+tZ7QjGMjnnP1Fa0+J8AEM5wGORwe+TVF0TYF2kHt+dTcEV4kUW4U4ZN5+UEZ7VXmhAypUbl4PpViR/JcSBfkPysMdR/nFMlRUbzGYhSAVIH3gf6f57VaV9S0VIYT5yTKSqK2WJPT2+taMVuH2PlcSEqQOo54yfw/DFZU9xNHMojb5B0UDAP/ANf3qVLmR0YKxVgRkA+o5rVxbRrZsuagf3wUFA3BYqAPT/61RIFH3SSO2e5/ziq6bySzBieST1/z0qzEY2j2suG/SuunFRjZHowjyxsidCAvHTpUkczxyLIArAYbnkE1GrAPuyFyOuKfhGbfyG9z157VuM94M205DYI7Dg0xXDfXdjNG/K8g+nTpTGIbPOO/3c+1Bzi7gpB39f51XaR85ctycfUdxxT2IdeVGeDknp702cMYnKttByMFAR27VMnZXFJ2VzlruOexumWIeZGzcKxGCOx+tVZoYnzFJGsyqTlJBkDjAIzz3P8AjVnXGOn38EglyEf5gRyehOO3tUesQAPIMncF3bs9s9Rj6ivMnDscClyvQ5q6eO3dI0QRqONiqMAH0qzBqTrp00ZkkVmwEOBgjnPPr0/L2qrqSo8cb7SGyQwAJPGO/wCJqjHIzJgN8jYyp6ZAIHp71lGFnqNzb1N2CRbycxMkLqDn95uBK5AJGD1Gc+mAaraj9v02+FtdeXsTIEUqg7Ac4yVGR1z/AIjgt0Q/6ajtGHCoWYfw9O+MY/Cl1a8e5n86SJPMjKgEHBOOhIJySe/fj61s9hXSEgvElg/5aDKkMCeh44YD9Ox7cggZl1mRyuwhcEggcg+uPpTrOExpJePMkaxkL5boW80nnGPw654OO+KiuJh5Kywk/Z/4kPLoc8BvUehGAcDgGnfuNxu7jCv+jkQq5GfmwTjHGOPUHPPvTAqrDIqqrberE8/Tn8fz+lSj98+FYlwNwIOCDjk/1/P0p4MLyuEiWSdDv+ZsIygEt1IPXGBnJpCMmVMqQScjjGf19+hrQ0ud2n+wSuhjZHjRpD91irDgnBAPofXPWqsitJMANqBhjCDsen+FQxPLaXKXEQYSROGDHgA/l7U90awepf0lWa1URk52kDBwfTFT31quVWFGyAdxbnufbjtxSW4FveTIh27XJQbScrjIz+Y7YNb7RqsRdUjc7dwQnG4ccc9T/j2olFvYy157I5K3mS1ukhmcK4ycBSRzjg49a7G1hkdoZ7aQxqxyhCgrgcnd7YBPPcVylnp2QbucDczs7fdyRjJwPfnr7YrtdCGyGaSfMwRFCoWUrtIzkNzuJPPI7Y6VtOjyxvfU6alGKjcrXjWzRhRuidRtIkHoPy9B/Ss+ZF8xSNgRTjPIx6d6v3xhlYff2sSMsOh9v896zmLG2KKPnDbFB6+1cjjqcbdyl5YjvBg/K3HHJ56frio5NzMQq7nXpxU1wUtIEaeXdInzbI+WVuMA9gfXv7U2YmRBPb4WGXByBgn+8G/zjvTUR2K0tvGoZ5XiVhg+UzjP0Pp3681BPE+0lwMgYxjH+fpR5PM4YHqOfzqsvnR28qq52DGBjPr09Ov61VkUirJEyPjHA46YpUhKiQsTzgjAzn/Cp4JxLcqLhVXcPvgnr6mho2Sf5zgjIJPervbQ0u9hkZDZyDtHQnmrCDGMHjIwT/n3qtErM2xVJLHt1+n1q0shOEAfjO0Z4Hf/AD9a66atE9KmuWKRKqt97DAkfKSMZ9akO4LuDHAbAw3XpUaO7Zx6dh27ZzU4ZxMxY7SWOWZenrx/hW6KZ7iiui9Se/OOfyFI33eBgZ7DrS+bhc4BB5qIbgp25HAyAf8APvQc4wk7AdpBAxu9TUBuPPSSPuDlR6H6Y/DFTMXJODkenb6/yqsY1ErSbVVyM5Ix1xnHH6Umrqwmrqxz+pXXnq8UrCaNiGZVO3nv69M9wemBis6bVre6ndI38uZG3RljtwBzwc9efXtWvqq27XgbjzpAWeIDPJOflGOnB6Y61yM0asT5qAOdq5AyGz74+nTH615tSTizicdbF6a2KW6hkXfzvAPOe3Hbgj8ax5oVEL+YCCw4wKVGureXidow3rkjGR096e2ordkJ5DggZByBn+n41CabE46XRLpTGG2luXUOjMEJ3DJI5OM89xzVacSh1kEmFfJIbgHnHf8AGrMLLDB5ZDbJvmxt6ZHv6e3rUciQywDy54d+MkeYBx9M/wCc1ZLTuJqEolgt4dw8uFBGUQjaxBJLYyQCc+/1OayBvjJkjLBskEjnI78emK2bjypoIyLi2EiRqu1WUdPlGfwA/Os+5tltsSNIjRSLnIcE4zjOBz1GOP6UrlWk3cZFGt1DmOEAhv3w3cpkgZBP8Ge/YkZ4waikOdpZT0yWUU9bq0tFG0ynOdrwtyAcjB4A6H37inxXiO5ZHw/Qxzv8rAY4Vu30PHoaEacvMV3hmjhjL7WDAMhbupOM9fr19KrTR7o8GRj6ZzjGauyuqOQYzCfuSI/BHsc/nUYkijj2sjOgOSgbbkd8Hn+Xc/joibNMW1I86NjkiRBudRk5Hy98emfxrorCRVtmjGApfk4PXHt1rn7NlltRuXy2il65z8rr2H1X6ZatiwcSOyIp2nkFj29P5UlbZkVNze03QrO8XbukiUOwHkEbQeR+X8vSp54P7PjXTreObeiEuxBJPGVPvycZ/wDrVoaWmy186QJtTczhsqNynsCOn3vrlcZzWZJqcs10wuGbypWbcrZbYecADpx+mc1pJylZXLc3y2bKDRB0VXkAkQeZtXnI3eudo/8Ar1Qa+aNyyoiWrkLJggsQcg5PX3xx9BmrDwm3uIGSIMu8qpOSCGBBB9/m/T8608WEZYWYZzk9MDGDjHrz+FZ2tuY37FS+tPJlZNgBwN31wcHmo7fFuz2wkLxSkbS4AIbGOmT6Y/AVYQE24RiGMeUwRztxwffvUMsaTbEdm8wsMt/ez6/59azlLsNMbJAegY8cEEVDNbqtuM5HU5H5VNdNLDK53k+oJ3A1aukV7TzFUiNsEAcgdKhpvYaZzM8SE43jtgGrTF7RVikUMQAC2OffrQyD7bGrIMO4z7jPpWhqVuTf7fm2kkcjkHH+NbdC7mO5RBlT8pJ+ZP5VPA+9RtbjPOBjA9v8Kb9kxbSK7IDvyOQSBj069qr2sciszRYYA/OG4wK0pVGnZnbQm5PlZoCIsc/wkn6ZHb1/OnsjLlWXpjPB7/ypYijI3GFwTx7c/wCH5088AZZV4+90GK7kdB7I7cZwp4yO1DSLj5sghcc5xmo2lwBnAB45NRjJyoLqSccD+lBgSc7AGbOOPXNRPuI2huVxkD0/zimyM2R8xznGOlDSEgnrkcnj6/5+tAGP4i06EpDMjFNyq7PyfnA7Y7A5rLeCG4V8SDDcbc4JrpGUsGjlX9y/I2jJB9Qf8/1rGlspopEZSPLU5LqAQ3B+U+n/ANauCpSak30OSpC0rkcekw3IDOMblJ+9tHQnqeMDBNc1rtvFaiNbZTtkJRpFGcH0/wA9h7V20dqJNJnaYA8krjrwO361y90CZRC0RmhPBjPCscc/j05HtSSUJJtXM6ckpJsztMjkmilhYMfJwdxHTJxgn/PWiOApLMSvyFdp/Eg/0rba6too5LVoxDEo+UIg/PjqfeqiwJFvCKZXd0CFCT0yMAdwcj8qJpSk5IKk1KV0YckMbSsTgZz1Udfx6U64ti9tEFjcnYOoyPUn9cVdvbMQOpnglQsoZSRjPHb3zkfWofMhdo8qwXYFUHuQuP59qnlsRfoZDxssYJ6Lnrgn8j2qKZFa1QKOR1IOck/5Fac4QMykbdvfPv79P/11RdQpEbZODtIB4bHoen41SKTIVvGVBHMhnjX/AFWW+ZOOx9PYjHJ9asKSUM0ZE8PzbscMn+8v8PXqMrz2qpcI8RQspGQfL5zgEnj27/n71WFxJHKroxjdTgFDgj8vrV2Ohe8rM3bQrBezRxR71dG8ts4JIIYcAkc7cYyfvcdq6TSbNp9XnVPkt7dVAYrllbOD+eCBjqePWuVtXkadWmKQylw3AAJPXlRwPwx+Ndno09q0Ai+0+VJkEOFJDYJzgjqP4fbB65rByXMNwsrm1cXEkVzhDhI8IuGwAvccd++e/vWQ8LG9VnjwVAdVXvjpyetXUkGGMj24wvUMVPTGBuUDr/n1pyzCK4eNhsZ8Oql85UdDkE1tzRtY5pRb1I5GE0kbKCgZ87s7gSMcdOf61VdUhuEjd/lX5T65x3qcSxpICkkOFO7A3YyOSOR7ZqvOIpj5/mS7SR8yRg7W98kY7Vm2mrE2Y2SHy5LiQcqqbWGccE/4isOdmZWZFYEHGPcVsLd2gWaN7hssM/OmxSR2yC3qe3btVVpZUmYCGONyc7gN2R268fp3qFHQB11Zy3cgMMTFWjBPHKcDrUyRCOwgguZIo3UHhctvBzg5HH+RVa5bzSssbuwAwxc5PPt27Vo2ix31giuyiWMY5xyKq6Q7diM6R+7ikto0nA5Dk8//AFse+az76yuomL7pGjJztbv7YrZ0u+e2doCQAOA3r9a2AqXi4CqWPTn8605FLZkttHnVzb+WqyJyDwM/ypLaFQDjG48/ezz6deK7nXdKjGlO9uPniPmHsGGMNke3X8K4+2glmnWKMlmYD5sYHXrn8a1o00m2z0MMly3FK4XJY7jnkr6n19eoqYEoxVM4Xoxzz2xVyLS72MnaVik28HdnI5Hb/PFTxaUi7TNOzAAF+MHPb/OPSuq6Oqx3gB4xkjHWhvnYjgDg5A5PuKfG25CHX05P8uailJyrAck9Mdf8KDATDAYYbuwyAc+v8zURxIGXkJgcno2T2/z3qcs7qCCdvTr+NReaRtUKGHA+9igBkknlKNwABG4dsCpPLZrKRGABY43EdsA8emfX/JjJI4ZBjGR3wfy/lUaO0YYBGKZyd/Iz+NTJNqyIqJuNkRWdzKlw1pOvyPkxvnkH0/z3qrdWjvcGI4bBJVmXnjtWkixy7XIH3h2xg59OxqvcPPFcbvlZAeMZB6cnNZ8qsea7rcwLuF/LcbNxTJJ24/z0pdNaVLSQoSskR2lMkfIwyDke+TWnPOOXmhPzqcYIwxHA5Pvx+NZJvApuJBDnPykLJgY656cnr/nNZuKQ0ZM8bwpuQfeJwhHBHP8AhURkDWcbEAMrEOBkd84/kavT3Y2kiH7zE4DYxx9OetQARCzkl8qRUD7Wj8zOTj+H5cA1m1YaMuSUNEBuOCecnNRywSXCeYyMqtkeYQAuf94kD9atNISGSOOOPacgj5i34nOD7jHWs+YvM7O7MzP/ABOecdO/XpU6lqwv2ZGCxrMpkb5SEBYvz0XgDqOuarzbLNQLYD5s4kOdxGcZHoD04545qe1Cosk7qCkYx64Y8A/zNU2TLqjMQrHJOOn0pddTaMhLd5Blww3E55/z6/yroNMuPslxBJMuyEvgnuoGPmGOfw7+vpl25MG5iWQnAyp6D0/KrQA3lXddjNyAdvI7k447/rXXTppx16nTy+7ZncQ3J1FRerOzCbdl+BlhwQV7EA4+nQkYJztSIsppIJjsVWVUZhuBHcf1B9+vSszRGeLUljUhUwUmXBYHtyoIPGBz79j13tStLe4sSuFY/LKGzyQcAg4HUd/65rOrTaOWcOXXoZUc7wu/mY291xgA+n17VZgulhMkLEeVKcE9QD0+n/6hWKs7W0ZSfeyg4Rj1XHHPfA49wPwxYmkDFVVsrjJY8/qOv4cVhfQwaLV7arcQ7CCHHUgde9ZCXckMxhuUaSArtyOqD29cen0rRS8ZhjjzO4br9aaYRc+Y4QBgMNjofpWe2oJkMU0cykQOsmMgnGCOODg/XrVX7XNCX6lcbVye+f8AP51E9jslWRGKEHIwcHPakSZ2aaK4UShU3Kx4IPA5PerSUjRJdBw1KVZt0Zwx7N0Fatl4otbVFSdZXPXMaj5W/E1gmWMLk27ZI28Scfyoitg87wIZWBYbQFB3HoO/oTVqOli4wUnZnbp4sgaJyllLMSCpVioU+/BORVLTbY2qeY4Kyso+6RwPTj8aNK0n7OYZZwRLztTOR0AH0Oc1tBSGBkVen3SD7/1GfxP49Sio7HfCnGCsiAXBSPJ4wCikYx1/PHf/ACKcpDZWEbMjIUtnA9OT+OaWSGNYkIlO5ztVd3ofbPvVdooztJQHcA3UcenH1pmh10hyOnI54FQMjj5mJyMEen0+lJubOBkg/mDUayYXC5A5281oc44SNGVAXk988CmOj7C6bSc5APTHvmkZ2ZUPXdjGDmlXLoQxOD0U9OtACIyK5woyT82OPc/59qZw245OV4weenb60hk4K87jwQPT+lQyNtbaIup52Hr7jOe+aYE8cmJYizgjI6Ajg068jMj7ThMEAvu4+tMIJD/ecMp4X249venvOZA8ci4cd0XPPpj19qTRzVoOWqKt3ENpGw7F6H/PXNYTxBGkVepI+X1Gf510kDJNagbkZT90qc7h1/qKxdagVXclMY5JVj0I9B6YrKSORoyfKU70IIDHsuT+VJPFHHDHbADOdxbOec+ufTA/D3qcNLZWouJU8xSRszgkA/4jpn/64huCrKzquUf5kYNgD8+fTv8A/WzYGQbdo5GOGBB5AqB4SSWXgdMD8wMVfkkRD5cpwMD5j1FOgtDJMAW/dN14JDZ6D8cetY2ZRQuIJLXTo4THlW/enJHUgYwfQjHB96orGCpKttJbAyeB06/57VsGaS+uLkXErs4IdG64HQrz6cY+lUbiBo5BCMbQN24Drnn+opRjdpG9LWdhscZGWKhyMcgZAHfA78VbaJYgHMSHJ2/Kx5GO3Q9M+36UQS7VRC3lgZY4XA9+nvnvVwhJomJaM7kwBg8ngHHb9Qee3Jr0kjtZJoalZZpTtdY1CtyWBOeMnOQBgjiugg/fwMPMaRJCXZn52HgfKAMgc4/Hp3GdotvHDaNOc4kkACgFdqg9MD3Iq3FKY1ZxKxdDgAtgHrjORnjtx3/CpkkxON1ZmfqunsDkgZzhucgDt+HT9KxMzwaSH4OZHXbngjC9vUGuxlt42j8gS4cRtjptBB6E8eo/Me5ODLbs8L2uAhA81Qedw78+tcM4WZ584uDszHS6ikcMBsbacIeoOOcfj/LtVu2vZIWPPAGD6n/OM1mXNuwmBkQrtznjGCKSC5kyYrnc8bHO4j5lz1b3rNrmVikk9UbE2rQ7cFFlLHlemM1FFcwujyLj97gEN1TGeM/r9Me9YUpSRgVdVbklTkEH69KZZHZcDruJxgDnPSnTSirGipp7m6sa3EwijC4Zup7cgZ/UfnXTWWkwWSrLFH5pAILcnHPIPH6D06ViacFk1GDKKHDDCj72fX0Pr+BrpRAwc7OAy4J6AHp/Xoa7eRLY7YQUdhQHbORjj5eTtf8AX3//AFUsZadmjBQO3DsCTu55/D9Kd+8MSAYHIIDHtjPX+v8A9ej7PuQyDdu+7gc5Pp/MVVixrwszRlYWds5HrGSMfief8moGicjIyRjKlmB4/Afy9amxMAucFzld2SSTjJ/z+HY0gmZWYsch+DljwDx1/wA9vwBm3IdxBKtnGSCM/l/nFLtyuFO7d93k+9TSZVNq8cDPOR7f4f54gyY8blIUnnA6CrOYZ80YIH8+1NDlC2GGccjOPr/X9Km25XDL/Djd7+v61Gqbo9xGctgE4xn15oGDu2WwAQevP6frTPuICBtB4J7e3uKG3KNpwx/2ufbn8qjSESLyQGHPygnHb/P1oAkjK7QjDhcDHX8vy/8A1VFJkBmVlXYfkOO/seenPT0o5yVOBIM8A4B/L8KV/NKjh2U/LkkevoR1oAcqBrOQuQQQQG6tjg9B6Y/SsnUDLFbs0wLMASoI7ZHB9TzWql0iwSRlHwTkOCNwOCOB+A6ev4VUvYI7q12oykgdCMf/AFh+faspI46kJXvYzrMjVNNxu+dCVdQMf7p4rOlia3TBBVQ3Kk5UD/IP+et21gmtVd1hRY9uWYNwT2PJ6jI6CiO7tr4+WUMc5G3Ywzntwe/eptc52mjJliFxGAm1+cqQOT7VaW3+zxiyYmJwvBJyCT1HGe569OKsw2aIrrFklsjKtwD6jnrxj8KW3i8+2KXMv76ElfMJ6jtn3x/Sp5QTMe2h8rVYmlZic4IbrkiobuBluyrBdqnC+vTofp/T2rc+x77gEYyMOQB07/hn19xWbqdpM0hYK54DYz989sY9qIL3kdFB++RoXSFTjL5IUnB59we2P5ClREkWKJYXWTZjn72O7evP09ec1qWWiIQqyiQSuSPvDjpyCBz1Pp/hqWdisCRqUDTMylSVwSckuB6dv84rrudthVVEiVYnKhFDDKlsAD5uTyT146fL2qeRI2kLSIgjdeQExnknp65A/Dn2qNpI4XIdGjcZz2zx06deD+f5TNGvlKlsgIXjDrgD8APf/IqCyNQTIr8BSuA27nGCxAbPXjr14HTjMV/ponCS+aqXAwylhtJ9jnrn9f52ZJNuD5+GJDMzr/Fx1JI9x68+9IWWOeEGVwu3eqPwD3747ceg9O1RKKkrMznBTVmcxqejST3P2iO3aIkkNG3Az3Gcc1gvbyoMpGzZGOn5/wBa752/0VWCEKUyCFyJOnf8T6/gaZG7qVGJN23lWXoD0OOcZ4x2rB0fMy+r22Z5q9lO82xInaTJUrj5s56Y9a09M0S+vLpCImCqV5kbbjgYHPPSu8AkkijiwxdcjnDLkZ5x1x2/oOaQ7ZWUmIDbnBUDvjBIxjt/Oj2Hdm0adtzOtdISKV5nI84M2VVRtH9fzq+UMURdd+0ght+BnqMe/wClStCQp2H+8TtHJbJHJ/DGM0rkI2QXXKlgDycd+Ocen+cV0mpF8j7jIuzZwAMsfQ8e+PzpJfL37Y1RgThm5645yODj+vrSSCSIZbb82AvPQdc5/wA8H3qIs+7kjIJyB3xyO/0/PFIZNIQkeV5HTlj689vfr7VFIh8zCuCgzycgH06/1/SlWXLYXkjp2z7n8KiZgVIVypIJ2kkj8/8AOKAOol3IzN1yMnI60xnAwvUE84HSrEjtuOBtYAYJbH41DLGx6HBHVcjB7Vocwze6sw2AkjGT3poJXdkFQxxjH59/elLuiKSCD0BUZ6f/AFjSI+cNx16cfn+tIY1lV4yxbacck/4fiKrIpV9xcgZ5wNx9e3XpVkhiyAjp3A5x/WolysgB28dNwPINMA8sEkMcH12jle4+ntTZFjTO8fON3LLx+A/z1pfLTevyJkjDBWyOp/8Ar06ZmkUEyH5+vAPoM/X/AOtSGVxxH8p3kYJGThhnjmq5CnfIWUhgCApA7/ywKsggzbyGbaRsUcAkA+nbOentUcvzEzByNh+Zc7M9c+vGB+lFgKzQ+bGYvlEjDCh+zA57DnOAPoa58W4iuHmOC0Zx07nvz7ZPTsOldHh3uEJRSGB+bOA3PHIGfbseTSXSW93IFFuI5ZGy7sM/pxj1zyM9uazlF3ujnq03J3RlaeZI7khQdjjcVPGcen5j866COJZozsADNyRwT0zjj696pJbN5caoyI4PLZxk5O3JPJPbt2p80jlIll42/wB0YP06n1x9MYo5RLDK2+pmXdtPJfKLcGPZjZg49t2R39s9xxzWjBCsU4AkJcjBdn3FMnBAJzjGfyxmneXiaTk7A/UOCAcduT6Hr2/Qmik8nZO+DuJZjj5jnOMc+o/D0xVpWR0xioqyFAXb5UKlotrMxVOMYznp0OB369KkjSKJEZm3KQSyswOBwfqRke/H51E4aIsWbMfmAhWG7YoYDPPfJA/LrzSOzvIsTkMoPCnadnQEY45/zximUSxbgpIj2L8vyg9WyBz6dTz7fXMUaxNIrff5U55JGMcDjg596sx4W3ZRNl0HCtwMHkDk/TjGegpLiIecjlAsbLv8oDaQccH07/nSKI/LyVR5VMmcP27YwfXgCo9okiXZCPLDDf8AP05HPP1+n5GnWuWaRVKOofqVOTjI3Y9fY/0p4USGQAp5oJXeDw2D174ORjn+8D3pDI5ZfLjYvEUl6MMcYxjH4cHPbsO9V9iRTBVOC4yCvof0456/n0q5sZoTcMZcqilWAzxkjJwMe2SfSobmJeFwq9QoZjnrlfXnAz3/AK0DREjOuPMZy27Jx8pwCQcg8dBjA44HFTO8OVDFSwwDgYbHXpzx7+9Pkt8ONiruPIYAFWJY/wBP896ZOqbgFBUsMjcVOcnjoKVgGRtLhjgum3lhj0Oc88nn6VJGiFWUL1b7uMH2/p/nNEDNApZivl5OSBzjr6fTinltmOfvEbQrnpngH8v50wImcfKNw2DBA5wMnHfp2qCRiGCHcccFyD09cf4n2q2smI1BIEmeGHOD0wCeh4JpmQ5Tc7CQAFCTgdT14+v5j8QZSdFUEBmK53D5ec46f/rpSQw2sAQcZweF4zxnpzUvlRk5Zgckk7lyAfc01sKyDHyDg4JyD6mkM7Fo/mIKnHQH0qtI+05OAW45z/P8auMGKlkGF5x2/P0quyNIcY4Jxnrj/GtDlK5AZSoJz1Urz/k1CUMRGBnIPfn61PJDsHzbWxncP8/hVVo9iADAUnJPTnsP89hQA4bEAVSeSQp3YxTWZdigxknb689PfpS5IYkk5KhlI5BH+f60kgbPzISpPZMnp7UDALGMuUwmAeMcdc4z796YTHjy2k3MzEqA3IzyKbGiAfKxUg/KGOR7duOoPPNMBLIytHlM4ByecH65J6GgCRvkjG6McKcfMMDr19f8/jA4dQz7vlKkAhs5/Ien+fWXe3ASQhc8rjODn257jtSAxtA7SEZHBGOM/rx+PtQMrlAJA/CnGR8uAB0JA57U5QFChyyDOCJOjDHIyfYn64FSSAqR8gMnXco5TqeP1+meaikKYCBQpOTgg8A/dJ6d+/Hb1xQBGZjHmRW3I2AUA6gdfTI45/zhVSVlZIzl0XCnAYDoRz0/HPr2pBGrlmQRgklgckA4P69uP6nl/wC6KqVwpc4ChR06DoOevr/KkMrs0sD85VjjI6YPTGM8k5781JIxyRKhPdCUG3JPHHrxg+uOnFSLiYfPKWbdkqAeSMj1746f4UoBYGNYwNmBh/l9eD6nBz+PpnAMaXInllA2/Ly24n8CMYPXbn6fiu2aR2zJiNsvguNijqfvdB1GR6H8EuNsY3yCJEB+ZJCMYBHf1JPBHpjHpNIWbdlmmQH72wjHJGPcfh3oAjWEt5qxkkO6rsPTcOcHLDr/AF+lHll5XHnDBJAjjY/KOQBxxn3olYquUP70LkFOVZRxz2PXp/jSiDy3WR0KKAoAYdzgZPYY45pFCRJMTvZgWB+UeZ0BByfw7nvTSySM8Mw3qpJRmHQZ6gEc4I9+nHpQVaMdQyuo8wK38WeMjt1/l0qV2j3LJneCm4qnGRj+HPXr/nmgCMMLaUoFYuGB78Drgduwz69qiWRiFYhMnIIY8E+vH4eo4/KcOrFVjRPMKl8tnI7euD0PGPSq4Mm7IU7WIOWO3J5x1/CkMmt9wg37yEzuXknH09OBz+HSmyFJo12JIoGDiRid3POcde/pSzzHYyqrbgQ6oADxnBII9gORUQSaJAUmUqwBT5uevcnr2/8ArEUDHOxjk35I52hW6Y/x/P8ArU+HDlgSVIxg9Bgc8CoWd2V5CmVY8kDJ6dx+HX+VRxptcBGXaOq4POf/AK386AJixxuDABmySRycntTSyEbThMcqVHIz/n9aRpC0ahGAJHrkZ/L0HrUUcgMjAqc9FAB49enrQBK2NmQoyByoP17fpUMyl2JULux/D07Zq0SUYDcFJ68nHbH+T9KjLM3ypGrbuMevH+fzoA//2Q==",
  "imageHeight": 256,
  "imageWidth": 256
}
