# Supplementary material for: Deep-broad learning network model for precision identification and diagnosis of grape leaf diseases
Source: Front Plant Sci. 2025 Sep 10;16:1611301. doi: 10.3389/fpls.2025.1611301 (PMC12461735; doi:10.3389/fpls.2025.1611301)
Supplement: Supplementary file 1 [file DataSheet1.zip › B_r00035.json]

{
  "version": "5.4.1",
  "flags": {},
  "shapes": [
    {
      "label": "leaf",
      "points": [
        [
          119.92015209125474,
          176.76425855513307
        ],
        [
          125.0532319391635,
          186.2699619771863
        ],
        [
          128.8555133079848,
          194.06463878326994
        ],
        [
          131.32699619771864,
          207.94296577946767
        ],
        [
          129.61596958174906,
          221.06083650190112
        ],
        [
          128.8555133079848,
          224.4828897338403
        ],
        [
          136.65019011406844,
          225.24334600760454
        ],
        [
          139.31178707224336,
          225.6235741444867
        ],
        [
          143.8745247148289,
          233.22813688212926
        ],
        [
          146.34600760456274,
          234.55893536121673
        ],
        [
          153.57034220532321,
          230.9467680608365
        ],
        [
          157.9429657794677,
          233.98859315589354
        ],
        [
          162.88593155893537,
          236.07984790874525
        ],
        [
          164.97718631178708,
          236.46007604562737
        ],
        [
          169.53992395437263,
          233.0380228136882
        ],
        [
          170.49049429657796,
          227.90494296577947
        ],
        [
          173.15209125475286,
          225.05323193916348
        ],
        [
          179.99619771863118,
          223.72243346007605
        ],
        [
          185.69961977186313,
          222.01140684410646
        ],
        [
          190.8326996197719,
          220.87072243346006
        ],
        [
          190.45247148288973,
          216.68821292775664
        ],
        [
          189.1216730038023,
          212.88593155893537
        ],
        [
          188.93155893536124,
          210.22433460076044
        ],
        [
          195.0152091254753,
          206.04182509505702
        ],
        [
          198.2471482889734,
          204.5209125475285
        ],
        [
          200.14828897338404,
          201.8593155893536
        ],
        [
          202.61977186311788,
          196.34600760456274
        ],
        [
          203.1901140684411,
          193.49429657794676
        ],
        [
          209.27376425855513,
          189.5019011406844
        ],
        [
          214.21673003802283,
          187.60076045627375
        ],
        [
          215.16730038022814,
          184.93916349809885
        ],
        [
          214.78707224334602,
          180.9467680608365
        ],
        [
          212.31558935361218,
          177.90494296577947
        ],
        [
          213.45627376425855,
          175.4334600760456
        ],
        [
          222.3916349809886,
          165.9277566539924
        ],
        [
          222.3916349809886,
          160.4144486692015
        ],
        [
          222.9619771863118,
          156.8022813688213
        ],
        [
          226.39622641509433,
          146.77358490566039
        ],
        [
          227.52830188679246,
          142.24528301886792
        ],
        [
          228.8490566037736,
          137.52830188679246
        ],
        [
          227.52830188679246,
          133.75471698113208
        ],
        [
          224.50943396226415,
          133.37735849056602
        ],
        [
          223.0,
          130.9245283018868
        ],
        [
          228.47169811320757,
          117.52830188679245
        ],
        [
          228.8490566037736,
          111.49056603773585
        ],
        [
          229.22641509433961,
          104.88679245283019
        ],
        [
          225.83018867924528,
          101.11320754716981
        ],
        [
          224.8867924528302,
          100.35849056603773
        ],
        [
          224.8867924528302,
          94.69811320754717
        ],
        [
          224.32075471698113,
          90.73584905660377
        ],
        [
          222.62264150943398,
          85.26415094339622
        ],
        [
          219.9811320754717,
          79.79245283018868
        ],
        [
          219.60377358490567,
          75.83018867924528
        ],
        [
          218.66037735849056,
          69.0377358490566
        ],
        [
          216.0188679245283,
          68.28301886792453
        ],
        [
          211.30188679245285,
          71.86792452830188
        ],
        [
          202.0566037735849,
          77.52830188679245
        ],
        [
          198.8490566037736,
          79.0377358490566
        ],
        [
          198.0943396226415,
          72.43396226415094
        ],
        [
          194.8867924528302,
          71.67924528301886
        ],
        [
          189.9811320754717,
          71.67924528301886
        ],
        [
          187.7169811320755,
          71.11320754716981
        ],
        [
          187.52830188679246,
          68.84905660377358
        ],
        [
          187.33962264150944,
          64.88679245283018
        ],
        [
          190.16981132075472,
          63.37735849056603
        ],
        [
          190.16981132075472,
          57.33962264150943
        ],
        [
          190.73584905660377,
          54.13207547169811
        ],
        [
          191.49056603773585,
          50.73584905660377
        ],
        [
          184.88679245283018,
          50.73584905660377
        ],
        [
          176.77358490566039,
          50.73584905660377
        ],
        [
          178.8490566037736,
          44.13207547169811
        ],
        [
          181.11320754716982,
          39.226415094339615
        ],
        [
          178.8490566037736,
          38.471698113207545
        ],
        [
          177.33962264150944,
          29.792452830188676
        ],
        [
          172.24528301886792,
          29.981132075471695
        ],
        [
          168.28301886792454,
          30.735849056603772
        ],
        [
          164.32075471698113,
          27.528301886792452
        ],
        [
          161.8679245283019,
          22.245283018867923
        ],
        [
          158.28301886792454,
          17.339622641509433
        ],
        [
          154.50943396226415,
          21.301886792452827
        ],
        [
          147.71698113207546,
          26.773584905660375
        ],
        [
          140.54716981132077,
          29.981132075471695
        ],
        [
          138.8490566037736,
          30.547169811320753
        ],
        [
          134.50943396226415,
          27.90566037735849
        ],
        [
          130.35849056603774,
          23.188679245283016
        ],
        [
          129.22641509433961,
          23.188679245283016
        ],
        [
          127.33962264150944,
          29.037735849056602
        ],
        [
          125.64150943396226,
          32.622641509433954
        ],
        [
          122.43396226415095,
          34.32075471698113
        ],
        [
          119.7924528301887,
          37.52830188679245
        ],
        [
          118.84905660377359,
          39.226415094339615
        ],
        [
          113.18867924528303,
          32.245283018867916
        ],
        [
          109.22641509433963,
          29.981132075471695
        ],
        [
          102.62264150943396,
          30.358490566037734
        ],
        [
          97.90566037735849,
          32.245283018867916
        ],
        [
          92.81132075471699,
          34.50943396226415
        ],
        [
          89.0377358490566,
          36.018867924528294
        ],
        [
          86.58490566037736,
          36.39622641509433
        ],
        [
          84.69811320754717,
          43.56603773584905
        ],
        [
          83.94339622641509,
          49.226415094339615
        ],
        [
          79.0377358490566,
          44.698113207547166
        ],
        [
          74.32075471698113,
          40.16981132075471
        ],
        [
          68.28301886792453,
          37.90566037735849
        ],
        [
          62.81132075471699,
          37.33962264150943
        ],
        [
          61.490566037735846,
          37.71698113207547
        ],
        [
          59.41509433962264,
          42.433962264150935
        ],
        [
          55.64150943396227,
          47.15094339622641
        ],
        [
          55.26415094339623,
          50.35849056603773
        ],
        [
          53.0,
          53.56603773584905
        ],
        [
          49.0377358490566,
          54.886792452830186
        ],
        [
          46.58490566037736,
          57.90566037735849
        ],
        [
          46.39622641509434,
          68.28301886792453
        ],
        [
          40.54716981132076,
          68.47169811320754
        ],
        [
          35.45283018867924,
          68.66037735849056
        ],
        [
          33.943396226415096,
          69.98113207547169
        ],
        [
          35.45283018867924,
          76.9622641509434
        ],
        [
          34.132075471698116,
          84.88679245283018
        ],
        [
          34.698113207547166,
          92.43396226415094
        ],
        [
          33.56603773584906,
          97.90566037735849
        ],
        [
          27.339622641509436,
          101.86792452830188
        ],
        [
          22.81132075471698,
          105.26415094339622
        ],
        [
          23.0,
          107.71698113207547
        ],
        [
          28.471698113207545,
          116.77358490566037
        ],
        [
          30.735849056603776,
          122.62264150943396
        ],
        [
          32.24528301886792,
          125.45283018867924
        ],
        [
          29.9811320754717,
          128.0943396226415
        ],
        [
          27.52830188679245,
          128.47169811320754
        ],
        [
          28.094339622641506,
          132.0566037735849
        ],
        [
          29.22641509433962,
          136.58490566037736
        ],
        [
          32.62264150943396,
          143.9433962264151
        ],
        [
          26.58490566037736,
          147.52830188679246
        ],
        [
          21.301886792452827,
          150.73584905660377
        ],
        [
          16.584905660377352,
          153.0
        ],
        [
          16.584905660377352,
          155.45283018867926
        ],
        [
          16.39622641509434,
          158.66037735849056
        ],
        [
          27.150943396226417,
          167.33962264150944
        ],
        [
          24.886792452830186,
          171.8679245283019
        ],
        [
          23.0,
          178.0943396226415
        ],
        [
          23.0,
          181.67924528301887
        ],
        [
          32.62264150943396,
          182.0566037735849
        ],
        [
          34.50943396226415,
          182.0566037735849
        ],
        [
          31.679245283018865,
          186.58490566037736
        ],
        [
          32.62264150943396,
          191.11320754716982
        ],
        [
          37.528301886792455,
          191.49056603773585
        ],
        [
          39.79245283018868,
          192.43396226415095
        ],
        [
          41.679245283018865,
          194.50943396226415
        ],
        [
          46.0188679245283,
          197.9056603773585
        ],
        [
          47.716981132075475,
          200.54716981132074
        ],
        [
          47.15094339622642,
          207.52830188679246
        ],
        [
          45.075471698113205,
          212.43396226415095
        ],
        [
          46.77358490566038,
          213.18867924528303
        ],
        [
          50.35849056603773,
          215.0754716981132
        ],
        [
          55.45283018867924,
          216.0188679245283
        ],
        [
          61.11320754716981,
          216.58490566037736
        ],
        [
          66.20754716981132,
          216.77358490566039
        ],
        [
          75.83018867924528,
          217.33962264150944
        ],
        [
          81.86792452830188,
          216.58490566037736
        ],
        [
          88.28301886792453,
          208.8490566037736
        ],
        [
          96.77358490566039,
          198.28301886792454
        ],
        [
          108.09433962264151,
          183.37735849056602
        ]
      ],
      "group_id": null,
      "description": "",
      "shape_type": "polygon",
      "flags": {},
      "mask": null
    },
    {
      "label": "Black_rot",
      "points": [
        [
          101.2,
          137.1
        ],
        [
          101.9,
          134.5
        ],
        [
          103.3,
          133.9
        ],
        [
          108.0,
          133.9
        ],
        [
          110.2,
          134.8
        ],
        [
          111.9,
          137.3
        ],
        [
          111.9,
          141.0
        ],
        [
          111.2,
          144.1
        ],
        [
          109.7,
          145.7
        ],
        [
          106.2,
          146.4
        ],
        [
          102.8,
          146.7
        ],
        [
          101.3,
          145.6
        ],
        [
          100.3,
          143.7
        ],
        [
          99.9,
          141.0
        ]
      ],
      "group_id": null,
      "description": "",
      "shape_type": "polygon",
      "flags": {},
      "mask": null
    },
    {
      "label": "Black_rot",
      "points": [
        [
          187.7,
          166.3
        ],
        [
          189.7,
          169.2
        ],
        [
          191.3,
          169.9
        ],
        [
          193.5,
          170.2
        ],
        [
          195.7,
          166.8
        ],
        [
          196.3,
          164.9
        ],
        [
          194.4,
          162.6
        ],
        [
          193.2,
          159.9
        ],
        [
          192.1,
          159.7
        ],
        [
          189.5,
          161.0
        ],
        [
          188.4,
          164.0
        ]
      ],
      "group_id": null,
      "description": "",
      "shape_type": "polygon",
      "flags": {},
      "mask": null
    },
    {
      "label": "Black_rot",
      "points": [
        [
          210.7,
          121.3
        ],
        [
          211.0,
          124.9
        ],
        [
          211.1,
          128.0
        ],
        [
          208.9,
          129.2
        ],
        [
          206.1,
          128.8
        ],
        [
          203.3,
          127.7
        ],
        [
          202.4,
          126.5
        ],
        [
          204.0,
          124.9
        ],
        [
          206.5,
          123.2
        ],
        [
          209.1,
          121.7
        ]
      ],
      "group_id": null,
      "description": "",
      "shape_type": "polygon",
      "flags": {},
      "mask": null
    },
    {
      "label": "Black_rot",
      "points": [
        [
          70.7,
          83.0
        ],
        [
          70.4,
          84.8
        ],
        [
          71.6,
          86.6
        ],
        [
          73.9,
          86.3
        ],
        [
          74.2,
          84.4
        ],
        [
          72.6,
          82.8
        ]
      ],
      "group_id": null,
      "description": "",
      "shape_type": "polygon",
      "flags": {},
      "mask": null
    }
  ],
  "imagePath": "..\\Grape\\train1\\B_r00035.JPG",
  "imageData": "/9j/4AAQSkZJRgABAQAAAQABAAD/2wBDAAgGBgcGBQgHBwcJCQgKDBQNDAsLDBkSEw8UHRofHh0aHBwgJC4nICIsIxwcKDcpLDAxNDQ0Hyc5PTgyPC4zNDL/2wBDAQgJCQwLDBgNDRgyIRwhMjIyMjIyMjIyMjIyMjIyMjIyMjIyMjIyMjIyMjIyMjIyMjIyMjIyMjIyMjIyMjIyMjL/wAARCAEAAQADASIAAhEBAxEB/8QAHwAAAQUBAQEBAQEAAAAAAAAAAAECAwQFBgcICQoL/8QAtRAAAgEDAwIEAwUFBAQAAAF9AQIDAAQRBRIhMUEGE1FhByJxFDKBkaEII0KxwRVS0fAkM2JyggkKFhcYGRolJicoKSo0NTY3ODk6Q0RFRkdISUpTVFVWV1hZWmNkZWZnaGlqc3R1dnd4eXqDhIWGh4iJipKTlJWWl5iZmqKjpKWmp6ipqrKztLW2t7i5usLDxMXGx8jJytLT1NXW19jZ2uHi4+Tl5ufo6erx8vP09fb3+Pn6/8QAHwEAAwEBAQEBAQEBAQAAAAAAAAECAwQFBgcICQoL/8QAtREAAgECBAQDBAcFBAQAAQJ3AAECAxEEBSExBhJBUQdhcRMiMoEIFEKRobHBCSMzUvAVYnLRChYkNOEl8RcYGRomJygpKjU2Nzg5OkNERUZHSElKU1RVVldYWVpjZGVmZ2hpanN0dXZ3eHl6goOEhYaHiImKkpOUlZaXmJmaoqOkpaanqKmqsrO0tba3uLm6wsPExcbHyMnK0tPU1dbX2Nna4uPk5ebn6Onq8vP09fb3+Pn6/9oADAMBAAIRAxEAPwBvkgSbmK45yCep6Z/zx/KmqH3jJUqRjPUH8u361NKIjH8oDNj5ufqf6f5PSHiYMQwXnOSO/qPT+fFQbErEuirggDLYC5x659ue39aZlmmBjJLgZ3Kc4H+fSnM6xgo6BvkG5duO47d8/WkaRhyEVjjGduMHpjB/p60CFDMu5Nh5yWCt8xyT/h3zUcZ2IdoaMFvkz75z/Lt70/IdVAYbmGAzZ6Dv6/hTphujAUsXXK8NnPrjPXp3oGNUxhPLfdI+cAA96eAs8r5VVfPJwBnnp0/T6UyJSq73ZTwT8388Drn9aAysmTEpYEYYnOPcA8g/T/8AWCHMoWPJKsoIPIOd3TP596crkiQfNuJ+8fp6/gBULyN8qhgGwVJz1/zzzwaUsHdBs8tM42qcemaQDipILDcqk4K7uenP65NO8zzGBKMxPy5DZGP8imSuQfLZcKf4u/PXI7//AFhzREy+aXCjBywAPBxnPbFAFiIMw3Mrbg2dqjsMn61GTkjDFVB2tz365zikZ1iBjVVxkjnI6Y6EnvyPSoreVXkIieMkgscNnge30BoAnIY4IO4qeMt0PWlYoinIGTyOcgmhSRtZgNmQcZ4P/wBcYpQGUbV2nPqRgZ9M0APMqHjBZT0DE5/nUUcgRhl+F4U96UoHAV/mByD8vBPr71C0IUZByoOenFFwLiOScj+L+EfWpYzgsF9ec8enT/PFUYWZz91gX+6o7e38qvqzEHGBjHGMHr7H/P40XCw5UDOMjHb07U4RhRgdM9Qc5qInDj5Rwv8An61ISF2HK9BkDtk0Ek4JIKvkgAEDOdo6/wCNIu5mzgA+v+e9M4Bxjpzz+dLHyMsTj1zQBZhI4BPJOP8AP5VNgoOmR/P61WTCP/Ik/hVjIxu7bf6UCJCFABwSwGAM05CcuGAGRkZ7VESSoIyPp60+MjO7yzwepoAWSRIj8zADONxOBzUsedgbrxnOagntorpDFcKHQ84JwKrx6HAiHZJNEmc7VkGP5UwNbad3GenNCqdvPp3qlCjWTEF3eJmBUk52/wD1qvqDtwcjvQBwrfPu8pRlucg9Oen1/wA80qB0YAMfmOOPUfT2J/8Ar0mzB2MGJ4wAeCDjofz/APr0h5yH+9jGQMhs/T6H9fxDQHyYwMAkZP3sB8+uB7UjuyniQBVJwoBz+fbmmFijvuONhIwRxx3wRS7GEjFY/m6gk43ZPr/9fvSuFhVxgsWGTwdrf/W5NNYyEKu3rnbt7E8Y6/X+VKzDdz8jDvnkgDH+NMkcEKSS23luuT9M9eP50XGOaTemByTkrj1PJGMe30/Wo1Yo6hgSpOQg6EnHPuP0oE2WAXO8/OPm6Y/+uBUZdBlhjGMDIPtn/P8AhU3CwISituGXIx0IwP8APf6VZdwqjkNkjIPG0+5xUCyfunOQwU4IYZwQOPr0z61yzaxdRXMjxuCvTa3Ix6Ubgzrp7iKFVaSQLGMcqxGB9PyrKk1+zXfGscpXJ5JwD6fyHasvVNW+22cSKxDEkup6n/EVihjjLcnutNITZq3es3F4AJW+QDhB0Ht7/j60sM5VvOgLK2QQy8HP+cVkvgKDnbnmpILsBzgnr61d0Zs7nTtWFzCRcSKkq93wAemcZ78VcGo2mTGbqMDBIywwc8cH+lcbE4kXqDx3pszDkDn2zjAoaW47nY/b7Mx7/tcXmN1zJz+VI+rWiRYa4QgchVfJY/QZOK4GOYK5UHeqnrn+VdPZx6Xb2sd3PN56nPGPunHQg9+f61h7SHcSmmaIvL27G+zsyivgLLKwGB1zt/qPT2qjPeanZ3Aja+X5eWEaKdq+mSOvb0pLnX5ZIykMQiPc4+YDH6VlxlpUeXIJd9oz145z+Of0rlq4m6tAiVS2x28EqXNtFIh4cA59Pb61cVgFC9vUnkH1/DtXN6NfCOJba4xiP7rKeBk9D+OOen5VveZHCjbmVVPOckYP+f5V0UqqlG9yoyurknzDAEgBOCM/596kjK5AzjjrioInEqh/lZSM5Bzn2yPxqUDjLBQB+fX/AD+daplE8cnPJORjnGakD5IB6HHJ5xxUHKMWIyCMYH+easowUYztbJ4FAhyKxB4IB596l3Ns3AHj04pqnngHJ9v1pxxuKjIGeCOv1oAUEs+MHJXvUrZBHOQKiUbCFU9Op604LnHOewxVATRzE8j8z/SlVy4yeh7A1GigAY+YA4qUA7eBg5HA/wAKAOIDSeSQQd56EHqe3+fakkLlCvmKqnAK9j7e9IAvZWzkbScjOM/5/CnIo24kwcZ3A/L+X4ZoNRgLjLsTgD14HP8Aj9KTLxE4Kkg5ADZIyBwf89qkClQYxGcsBy2euPy6VkXuopaJ+6kV5ycgj5gB/Xp/PNAya+1BbFQ2f3jDHlhv5+3+fpjf27cCcvIoKY27VGMfjgkdKz5pi7FyzmQ8kt/n/OKru74OBgEdadhHZJcQz2i3EMmY+N2MblOe/fPPsPwqvqF6bJMoqvK4wvHIx3/LtXKQ3clnKskL7X5wQf8AOamnv3vrlC4xkBdueBn0z9SfxrKT5VcU5cquQSTyTSNJK5Z3OdxOc0wEdO/vQZA20FSVPKlj2ye/50yVcDcB8uOhwMf49qUaqejMVVTH793CjGMCmFtnBK5zyAeT+FMizJKF6E8Y6e1NvYSjb+cMOCeBx2+tEptSSRNSo4uyGzycfezvXIb1HSqwbPJJ65NNMjEYJOOmOoH4ULjZIMkcA49eRRe5jKTk7mpp14N/lOBu7Y6n2qa5ufMVlUYB79c1iAbCCDyOR7VchYOgyRgdQOtTVbcbD53axPaqpMrP8w6Y5z65H0x+tTxSOWxH92MdAM45/So8mONNhJyNxBIIyfp7YzTI3dFcqThjyB7d/wCdcj1J6lwM/lZ5KjggHqa1lPKQRqzFV2k7s85ycfU5/OsuyRjOhGSFBfd6AdM+xJA/Gtm1TfktgdumOvqenXFctaSiguTQhYuuSWOGz0I/zmrswnmviWUs27AUHj86zjPtcEcBDwe4P8+1WftiySibADD5iPXP/wCuuHW5Seh1KCWOFFONyIFBAwM4q0pUNuI3jkdeKz9IRzpcW4NvlG85bsTxj09a0TuEZVz25Geuef8ACvpKTvBHSh+QgOAMtyBingHzFGwYHJ4pCoDYAG5e2acisXAwD2zn+laASxjc3X34Oc1MPkHTvjJqJTtIAwW9x0/CpARzkZ54BqgHRKu7IPToTwMU5wSwf+HpgDJ7f/XpoxkBgT0wOualPyquAM+oI/nQA7C7gxf5hzTzgDJOO3JqJAF9c9aeecHB9gaAOHQ8eV5ZKgjqO56H3oaR1yFwVLev8gcn3zTUXchYOM7jzggZ/wD181Uub+2tiUZyWbghOw+tBsVNYvGXEMRxuBZm24Le35iufcgr6epz0q3qE4uLvcAcEbQD1HFU92D1BHOfeqERS5OcZ68VWLncRu6+/BFTyHLYAGMZ4P8ASqkjOzE54HGO1SMcqb3TcQgbA3GoywLAg8djipI5PMbkgsOBu6D0pkCgrkcnuK46k7nBUqOQ+VCkwYhiJRvBPfsf1zVtYs7S7fOuflPYdRTZtz2Ck53xEBW3dEPbn36Y9TU1tGZFBJwOSxPYdcmsXqc7YOn2SaG4C7J2Ock9MYw2Prn61EYftUEkbOPlUt06EU9pkurkLE2FA27n4H19hRE8SMUE8ZDRsAQrcsR05A9e/FPW5WrZhzRGNiG5HYgVEMlXC+nP51rSRoyGJ1YE9OOQe2ay2jkDsqqdwBzj0rphK6Ki7kY544x61KrfQ1GOCc4pf4c59qplGiCVCgnOQCe56VNuGBjJIIwcdvf9PyqrG5YRtuGSuCfTHGPyH61ZgQFgAc9AMmuWUQL9m4UkuFLMQN2Dkd/1z+las2FVVzl29MnJrGYqXVC4wAOgzg9/1JrQSRTEHORKeF68Dua8+sryuFiV1wgGeF67e+f84pscyu21FO7IDdwM9/p06+9QSzsyhR82OQPSooXSKViSTIcbSOmP84qVD3W2UmdiNa8uFFjjASJRHiUZOAMdsdhVqx1aa7leNYopFT/WSlyu1OnGQeeRXHSXElySmGAB+ds9D/icfpXTeFopUae5fake3y1z0HIJx/nvW1CpV50nI2jO7NuGS4m3JHEiKejF9wx68ehqe384lvPEecggITtXj3qzDH+6UAYD8Fu4FOxnIyuf7o4x+X+eK9osVSEc8jdgDg5/KpkXPzHnJ7E4FQFGLjcSMYHSpR8rHaVY45qgH42gFxkk+3f2qQnDA46YzmonJDbicYJwetPUE4DDJ4zzxkmgB8arkdMAZOKmYjeDkbevIqFEI+ZgOR+VKzkhcY5PQHrQBwTsIIJHAGFB4bvgf/WrlpBlmfO5jyc9TW/qtysVt5Sgh5AMj7u0AnIxjntXOSnBy2MgZ6fpTRsxsiFvlO7I9B+f161AWYFmXIPB4GDUjKNpIyAev+NQSYAxz1psEROS424LMeo7Y/zmq/zbhkj5umfy60shw2TjuPpUZTe+V6emelc86jTsY1ZuLsiQxrbMNzq2RlQpzkZqZZhguUwzE8LwOf8AJqvIQ0wA6KMEk1YiRWUZPQ9K5ZOxxS11LVmsMjqJldkPysEA4H+P+FVpZriRzHKAijK+WowARx+Na9skSRMzEZIwAMHPf6/jVO6td1y0ifKpjDZYdOxHP4fnWcJ3MkyCwj3SqmATnAHqaiiTeUBOPc1Zhnit5fMDFyCCAg7/AF7U5YzHb52n5sKM9gaG7bgRI6ygHYDjAHOGK46H2/pxzxiO5tSbTzwAJYz02g5B9f8APrV6GIRwuxwdp+X6nH+eamdRJZzIFdm8nJkHAQA55HfOSOfX2q1LW4J6nI4P+RTscLgYPrVq4thFiVQTG3BOOh/yKhVCen4V030ubJkkOXBj98rgd/8A69XbVsNlhnHzdf8APqKoqp3AFTwK0QzRwhhw7clgMHGPX3z+nvWM2UiZZPLBcMfN6DP8I6c/ypBKQW2liANx74/+t0qCNCMN9054Y/5+n507aSwBJAHY8Y9a5WkBbIIjyo3AYLEcgZ7E9qI3DTozNhDww5GB/kZqmfkwVI9cd/8A69Mz0AOCccg/5+tCgCNMXZQKkbKUHOCccd/qTj+Vd9o81nFo9sJLhUfYWIdxk5Y4OAeOMflXm9tbGVx8pbGeneut0mxfe8synJ5HOAT36/WtaUOWXMgU+T1O0S5hmcKkiOeSQhz0xmrHOS6kZHAbd1/+vVTTiIbeUlQA4GM/UVZCM7gI2xOOoy7deMEcfl68V2xqaamsaqcbsbLcoh8hSXkbAAC9+xOOgq8ibcB9pYDLAHIzj8Kht7eK0ikkVyEfIK85x798nr1q4XDKjCNlDIACR1xwT+YNEJSctRwnzMYvzEDj3/8A1UoiO4/MQMdhRyq7u/XP+f8APWq7u7A7cAZ6cH61vYstNyVwM8A49v60wZwCex5I71LGhK9SSevHal8vIxg/hQB43qxD37l1Y7cAYOOnI59KonO7JI57f/rqxdXDTXG/bjI+7n+v0qo2QSwGeeB6UzcYwIUkZAH6VBISB1BGB3qYYAG4gfhVVmAYk/mO4/8ArUmMgkQ9Bg455piFlfcjFcHIwefXr+ApTIS5BHDcHPpSqpQEZycdRXHUlqcld+8JKu2QMgKq36HvU8TDOwnk89KjVjl1c8PnJz3xwf8APvT4o3hmaNwRID8w9DWMtjmextWqtJDJ5Ko0iodm7u1GpwTXGmQySRBZImyyqflXOAevfO3j61XgA2onIORnmtBINiMzBtkgKkpjcQRg49+tYRdjPm0tYzNPtVml2ELu7jPTH+f0rZWwEtuzZxtGOT90dzUGmWxsgXmXbhmQqv8AEQDkCpZrp2E8cahY5BjJ69f0zg0pxbd7i06mckm0KsahlBzlvb0H+Pr0q7bzBpV86OKRVILqV5IGOOvOf89aptMu1FfC7csQoG7txn8O/wDWi1kV33eS2AQeuO/f9K2QnuQXEHnST2zeWvl7gORhSDg9Pf0HbpWPEfLkO4EH3GMV0E8WyaQLvIbbISeO3Jz9SaxtQhWOVXjY4Yc+hI6/0rWOqsXF62CR432464pTgbFDZOODnHU5qopwCScccflV3ADyAKoA4Ax/KpcbI3toLtCAhmUHths9+2P604EqwYHJH49PanLBzlMgg/KcYOaaV53EDaTjGeRWN7sQjEt8+3IUjPBwfQfofyp9uiSED52cnkAA5Hrn1qW2spbqURxKWxySF/Tpn2575rqNL0doFzJtJ4wxXr9P8961jByJlNRJ/D+mW+3ascjSMCc7T0Az0/CtWYwi5RTKhwuNu7ofSqtzcXFvIkNlHhwFO9ug7jg9agXTpHkO8bGfjIbGD/LHXjH+FbWsrIwbvudNZlp4gsUe6IjLSKMhR3OR9KsWErXF6JQxCgYXjpjv0/H8vSs7T4gyklRjasUYYZO3OOp78k1cjkXSonlm3btwVVjHJyeo5x0yevahaIa6Fy4vIxPIqL5iRnHXvjr17cfnUlrOMZlC5Zjs5A3EH/Fh+dc5ZK7Su6s/JGNzbjzjOfxPX1q+4e81Z7a3hRxbR43FDuQg5I9Op5OPWqUmtTSErO5uSDe2RlSSMkDn6Zp6woApfLcdKlMSIEZwQV6DgU85ZSRkfQc11naOZgQAOMDIoAXAJ2k46fhTdnAI6kc8dv8AJqXy+dpPHXnigDwcn92uMbQeB0+vNQkMiBm4Tp0P+eKkLY3Fc/dwQOfzpjlIt24g46ZGB/P3/Sg3IJsqoG47scjpVKTc4aPB68ADmrchyrKvXruFLGqGJDnaSCcFuR6j/PpWFSpyK4py5Y3KCwSlsgZOCcZ5P4UssipEFOC46AHp9ammy91sycc9QB+JqvPEqXMqjkj+feubm5ndnDOXPK7GbpHQKT8uScD8KvW7qCIpFOEIG/uOeR9OvHrUCRkgYBwT2HWrEey3bznXcq87D0b0FS3fQzkyeJZEmy/G47gfUe38q17a5dI9yu2VGfmww9O/SsK3mmUSMTudj0PK5/8A1ZHFbMDRNGTLmEgf8BJ9PX+f4VjJamUt9AcCS+Ez8ZRdx4xgfL0/4CPzFOvoxHHuSQkucYIIIwBg8joc8fQ9O+jb6c86Ixkh8uJ9xbOMKRyxBwR90fn9KimxehktlJUcNIRjtwevGTn9KIrqJmJOgRoy7Ku9R/rHAz+fan24jWQMJ9mQOhyf07f/AFqbLaoVAySwY7uMnnkmnbEhxLHtVgPlO/JOM84zV3QNaFq/2yWVs0LCV4gwclcbVyNv55b8vasbUB5kbA57EDv0rYtpFkimiD7pHG5DszyORjjvyOvc/SsWcHy8tkYOOtXEpdyhArmeM4BGQx9Me/4A1KrbWxnnrUULATyP3VSVxx3x/U1ISwIUktk9mz7f0qpHT0Lizuq7g5BJxkHmrtnbxX7I0caqVbDIxOGzyvPP+1n2GOpqjEgnJ24BLYAwBn8K6fTbnT9OtwokV5EJ+fbks38RAP0A+g+tYxSvqKTaRoW2n3MaqFlSOIKRiJcDpjv+eetXpIlachxkA8Z6fQD2/OsP+2z54aNTkkDHrz/WprXVZJdjOUxuwWBwORwP0P510KUTkszXm8oRAhGD/dXaeh5/Idf89JGvrkW0cZwEX5V/2Rx/nn0rGlvRtZ2+ZgcHB/z/AJFFpeuZ42J3gHHl9cg/06detF0NHWWBO0h5Dtx6DAx71zt5qVxf6iGSUhIuIweOo5JHfnn8BTLjU42K2Yby1RsyL05H8IJB9O+ecD1qC3G1jxtbOCwxkD3GOppSlfYNkbdk87SRgu4bnOFU7jjoR6ZrSsXi05pJpflyd2QcsT2B55OcZz69qpRof3flnbKR8zkkhQSD379f1qzqUf8AoMYUoqGRC5/A859PxoTKjpqdJZ3UF1EJYJA4fDZ24POcHHarDEIMDoOeTWV4eKmCZ3aTlFCAjcV5BI6YHfJ74rV2naSBwegxzXXTk5K7O2Erq4sbhogQc57rx2qZBg9OSMUxI1DIBjA54/z71MBkDByf51oWfP0kzySNIQqg5bjgA1G5BXnp0p+EVt/Jb2PTnvTGYF92Q2B1xQdBXcKfvEgd8dj/AJzUunn98VJQtyVLAH1/+vUcpjWPaq5b9KrPvBDKGB4IPT/PWsKkVKNmKceaNmaMtuE3vlcRkKAep55wfx/HNZ00J855mJZGbKkHr7fWle5kRFDMWYk4BPoOKiguJpJmEjfIeqkZA/8Ar+9cii0jzrNFqGEHChRubgelWJUU25UYVN4+UkZ70yJFdvMViVAJYkfdA/p/nvT4385zIV+QfKox0H+c1k1bUyYLCMYyOOc/QVoWaCeRFGfKXnGcAn1quiJsK7ST3/Or0GIMgkK4yFORye2DUXIZfjkXzlTYvk42vkcMDx17f41JJBHb2xkldUi3DDgZBzyBx1zjP58DmoEms4V3ybpGVcCNPU/5zUtxENQRZPJMbx5GwtuwDjH69f8A61UnZ3AxrmJQDOIZVGQfu4Ujnvn2qmiAXG9U3IzFlB7rkjt0/wDrVvXlrItk8jKCW4XBzwef8/jXNXMRiiQE7SW5AP6/zrUEW1coVaOVI2UjjcPx/GmXVtukeS03lHB2bAT8oX5hx6cj6c96rLFwApAPBH6VcsZ57dXMUssKFTmQNjZ6N7jPX/HFHoXG17Mwk3CKRhyC+0e+Bz/MVImB0OMgDkYHvV5rS4CxWu3zH3MBEoyQxwDx9ADn/CpI0ispVmKrNIclRjKR5zg+jH8cD37U3c3Y63t2gtpd0OZmGHPTyx/dHue/oOO5qxFbb1AVSEB545H+cVoxSW9xHuJSOTOTubiQnB69jn1P5YxSyJHafvLlgnygoVPQf1qeVPqZSbZlTW0oUN82C2GLcEt169+/5VPDAI2G4HDHcHYYJ689atCc3NyR5aeSpznBJOKvPbIXV/MBhBAXIH3SD2z145pct9jJtmdKu2I/eYAEIdueep78dz/k1MZtjOA+C/8AEMArnqeOnfHtyO1aLCABWZowQcIGYnJP05wOvb68ioLe0DTXBd0YhiVdR9859vxOfb6U7Wdik/dK9paI/CIRuzyePxrcttP3LGoZvlY9D0Bx/npTtNt0gnWRcKyMGBb5uf8APak1bX4tEEUQQPKx4VhhR159/p70lBuXKtwhFy2N37PBa2scpbZt5JP8j36iqNxO2poGAASPJUY/z7gfjWVaahea3A8s7phJCkezJAG1TwPqT+datgiQQTSMFOFLc8DvjjvzUNyU3Dsazgoux0mjxLDpoPeQ7vTI7f1/OtFXU/N0Hc9OKrqPJjTcoXcgOFB4/Pn/ACKfE3UNwe2fpXp09Io6YqyLCycnOMn9KnBBGeC2O/aq6yB+mMd+Kfkk9Py7VoUeBDcV3Fjgtg5bp1qNlb72GJA+YgZx6VOWczKVO4hhhlXr6cf41A7uuM+ncdu+MUM6EQuM5yeMnJH+faq8hC4wDtPUjirLSEZQh+cbhng9/wDP0qrKrK2xlIKnv1+n1rCorxJqLmi0MeEsIypPGScjGP8AGkjiZ3xjg8dM1YWNnn+Q5JwAR2onnEVywt1Vto++SevqK5L30PNu9i3BE+0FAMkYxjP+fpU8VvGwV4niZjk+UrjP0Hr26c1nt50lvErOdhzkYx6dfXp+lWfJ5gCg9Tz+VRZGbLke5WAZdrt14qTyxJeHJ+VeOeDx1/XNEJMaGe4w0MWTkjJH90L/AJx3p1uUu4HaCXbI/wA2yThmbnIHYn07+1S4k2LsKL5jE7CjHGeTn171oWbWyxlTuldhtAjHqPy9R/Ss1SwtgjD5y2xgOvvWjYmGJj9/apAyo6n3/wA9qSjqJOwXUMiNNPcyGRVOXJUBcHkbfbBB47muOuJkurp4YXDOcHBUgcZ4GfSu710b4YZIMwh0YMgZQu0DOS3G0g88DvjpXFXmnYAu4ANyurr93IGMjI9uOnvmuuFHmje+p2U6MXG5ZsbVcssyNkgbSvHce3PfioNWVltWEhOdoBycn0xXSrGrRB2SNDt3FAc7Rzxx0P8Ah3rAuALi8hRzu3OC42kYXGTj8j2wKxjFrc5teezItUndZ/sEToI1RI3aM/eYKo5IySB6D0z1rPiTCgAnJ4xn9fbqKJXlu7l7iUMZJXLFhyCfy96mjVo5iDtcKMYcdh1/wo2RrN6lgqrQxqyqu7owPP04/D8vrTwv+jgTK4GflyTjHOePUnHPtUpMKSoHiWOdzv8AlbKKpAK9CT1zkZyKYf3L4ZiHI3Ek5JOOD/X8vWkZElrmNwuwlcAkkck+uPpWnPeJFB/y0OFAUA9TzwoP69h35IBybeYeS0sxP2f+FBw7nPIX0HqTkDJ4JqW8hMiR3iTJIshK+WiFfKI5xj8eueTnvmnfsNRs7mnp32/Ur421r5ex8AxRKBvAxnBYZPTP+A4FmeRbOcRKkKKTn93uJC5IBOT1OM+mCKq6TePbT+dHEnmSFgSTkjPUgA5BHbvz9KTWz/prusYQMgZR/D07Zzn8aS2FdMmn1J206GMSSMy5DnAwBxjn16/n71WtXjuHeN0EinjYyjBA9aoSSMqYLfIucKOmSAD6+1XtNVEjkfaS2QFBBB5z3/AVjKF3oNTa1OhhhiTEUcawqxGEjGAeMEnHPYf41atI5766VZR5catyqkYA7n61Fo8ALxjJ3Fd27PbPU5+hqTQ2OoX88hlwHf5QByOpGe3tWsIdxOXM9TqVkfOULcHH0HYc1Y3BiTv6fzqCAMIkLNuAwMBAB37U5SEXhRnk5B6+9enF3Vzvi7q5Ozhfruxmnibcclsk9jyahUhcc57/AHce1P34XgH06daoZ4WqM2FVeuccHt/OmGIqc/wgj6ZPb1/KpxyDhlbj73UYpkpRUXjK4B59+f8AH8qGblWd9inc3GeMjOR7/wCFQIUcZY/KCPmf+VMuo5GZWlwoJ+QLzkVY+yZto1RkJ35PIBIx6de9cNWo27I5683F8qHqXu1aKNQpIIDY59ulVYIkBxvHfIFbWm25F/t+baCBwOScf41nqg+2yKqDCOcewz6Vn0OK5cht1a3OMnocn8qmjgPQseeAAKtWqKlp5jKTGuSQeAetVbVpZpUO8j0AO0CsUmtyGwuMXDJbGQpFETuKAElsY6ZHrj8TUljaedKqbATg7frgZPFNijSHeiM3mBjhv7uPT/PpUzgi3KKQpkwmAOduOT7dquMu4mywt80jhmRHtUJWPJAYAYAwevvjn6HFX1iCIypIDI48za3GBu9c7T/9as+CLKKszMcYweuRjAzn04/CrKQm4uJ2eIKu8KxGQAFAAA9/l/X8tLX2FfubMEH9oRtp1xHNvdAUYAgjjLH25GM//XqDUtCs7Ndu6SVS6g+eRtJ4H5fz9Kkj1OWG6UW7N5UTLtVcrvPGQR05/XGa09UTfa+dGE2vtZAuWG5j3AHT7v0w2cYrSLlG6ubKb5bJnJX8itbLGcFQ/BweuPfpXO3RHnSMMgRodrsMHJ+Xtn1z+FbV+4jdUdTtHJKnt6fzrHvGWK1O1fMaWXrnHyovcfVvplazdtkRT3KcMe2PAkYeuM4xmrKQzSQyFNqhQWcr2UHGev06etBkikj2qjIhOQhbdgdsnj+XYfhJE6u4AjMx+5Gick+wx+dNl2bY2M43FVPTIZhUssa2sOZIQSW/cjdy+CRkkfwZ79yDjjJpZbxEcM75foI4H+VQc8M3f6Dj1NMa6tLtTuMoxjc8zckDAwOCOg9uwrNlcvKRnfIRJIWLZABPGB249MVr6fKIoLiHcPLmQxhHI2qSQQ2MgEjHt9RiqNtbLc5kWRFijXOS4BxnGcHnqcc/1rQt/KhgkJuLYyPGy7WZT1+U4/An8qLmdpJ3IYBKXaQyZVMEBeQOcdvwqzqrGa2iuUUIisUB3DIJ5Gcc9jzUcaQxQHzJ4d+MgeYDx9M/5xUkzLNB5YDbIfmxt64Ht6+/pTJSdytDCphTywSVHORWxDbF7dgqLv42AnnPfjvwD+NZa6itoSnkOSRknIOP6fjTHa6uJeZ2kC+mQMZPX3qG0mUo6XZ0EOrW9rOiSP5kztukKndkHnk568evetHTbryFSKJhDGpLKrHdz29OuOwHXBzXLwxqpHlIC43LkjAXHvj69c/pXXaUtut4W486MBkiIxyDn5hjpyOuelXTk5MajrY3RceQkcfcnLD1P0x+GKnBOwnaSSMbvQ1VEamVZNqs4GcgZ6Zxnj9KsqXBGTgenb6/zr0krKx2pWViwv3eRkZ7jpSuruvUjvxjj8xUR3FRuyeDgE/59ql83K5wABzTGeLEl2CvnDdWGeO2KhC5XIY7hjkL6H19egrZl0pG3GGdlBBKcZOe/wDnHrUEul3shG4rLJt5O7GBwO/+eaLo3sYdzCpAzjcOfvY59OvNLbW/mK0j8AcHH8qsXMEsM7RSEqyg/NjI69c/hXYaFpUZ0pHuB88p8wdwoxhcD36/jXLWpptNHLiUuW5zdjZXUrB90ixg52r29sVoDSP3cslzGkAPJcHn/wCvn2xXQlUs1wVUMOvP5Vj6pfPcusAIIPBb0+lZcijuzz02yk8QksJ4LaSKR2A4bK7AMZOTx/k1Da2ctpITNEwVYyRxy/B6Veu1jsbB1RlMsgxxjgVnWzeUWlkd1BGFKHB49u/es7plW7lKBmVVZ1YknGPc1uRw+ZJbyHhWTaozngH/ABNUVlleZQYY5HBzuI24Hfpx+narTXdoVhjS4bKjPyJvUE9skr6Dt371LjoInRUmuHjR/lb5R65x2q1GwhkkZgXCvndnaATnjpx/SqkAihPn+ZLtBPzPGBub2wTnvVgyxvIS8kOGO7B3YyeQOB75q00lYLMmSFhesyR5LAuyt2z15HSte3uJJbnDnKSZRstkFew57989vasmKYS3CRqN7Jl2UPjCnqckirjyDCmN7c5XqWLHpjB2qR1/z6ac0bWKjFrUxtWs2g1eBX+e3uFYFguGZs4H5ZAOeh49K5u7Kz3sMcsexURfMbOSCSWPBIHG7GMj7vPeut1me1WAxfafNkySXKkBckYyT0H8PvkdMVxl08izs0JSaUOW5AJB68KeD+OfwrFSXMdKhdXGMSEE0hEEPy7c8s/+6v8AF06nC8d6rteMyGOFDBG3+tw3zPx3Pp7AY4HpVM3EkkrO7GR2OCXOSfz+lWbdHlLlVJwB5nOMgEce/b8vat7CfuqyJIUVbVww5PQk4wR/k1KkbNGSOjY6YB/IdqEUMTGuRk7QCeFz6np+NXoAhZVA3bu+ff26/wD6qhnO2Ot7YpbSho3B2HoMD1B/TFNjhjWVSMHGOijr+HWrPmQo0mFYrsKsB2JXH8+1TWVmJ3YwQSuVUsxAzjjv75wPrU8tyb9BkkBeWEhfkC7R+BJ/rRqcckMUUKhh52TuA64OMA/56VoNAkuwOpidHcOXJHXAwR2Awfzq2t1bSxx2qxiaJh8wdB+fPQ+9VBKMlJl05qMrsx9Ct4roSLcqdsZCLIwxk+n+ex966WTSYbYFkGdqg/e3DoD1HGDkGsi1BEphWIwwjgRjlVOOPx68n3rqJLUR6TA0IA5BbPXkd/0oaU5NpWCpJOTaMdIIbdUzIMLxtzkitTw7p0ISaZ2L7VZ1fkfOR3z2JxVaKymlkdmI8tjkOwAC8D5R6/8A162VUqFjiX9ynJ3DBJ9Sf8/1p06Tck+hpTheVy0m4DaW5bOAfT/Oal52EK2M8emKgWQgA9MDg8fX/P0ojZsn5jnOMda7zrLayLj5cklccZxmhG4zhRxk96rnIwpLsQccj+lSLLkHGCBxwaAOQYhcLMN+BkqGxkenB/HNNNwXjyOcgIxOMdfzx3/yaiWKMbiEA2gt1HPrx9asRwxtE5Mp3IdrLu9T749qzOgydStjdJ5iAtKqn7xHI9Ofwq6/iyBYkL2UsJAChVKlR78kYFXSpLExqvT7oB9v6nP4D8MXVdJ+0GaWAEy8bkzgdCD9TnFJxUtzOdOM1ZlO98UWt0jJAsqHrmRR8zfgayjqUrTbpDlh2XoarS2wSdIHMqgMdwKgbT0Pf0AoEsZXIt2yBt5k4/lXK46WOCUFF2Rd+1zTFOoXG1sHvn/P5ValmjhUCd1jzgA4yTxycD6daz3mdWhit1EQZNzMOSTyOD2pUsd8rSOxck5OTk571DSiQ0upM93JNMIbZGjgC7cnq49/TPp9a17K1W3h2AEuehI6d6riEW3luUBYjC56D6057xlGOPM7Bev1qN9TNsvT3SzGOFSPKiOAegJ6fT/9ZqtJO8zp5eNvZcZBPp9e1VoZApZWbC4yGHH6np+PFV2na5jCQb1UnDsOrZ4474PPuR+OdL6AkbemkXs0cEJ3qzMrso2gDsP6k+3XrWjNcnTlN607KIduH4OGPAAXuSBj6dSBkiHTbS3t7ELhVPzSls8gDIAGR1Pb+mKwdbZ5dSaNiGTASFcFQO3Ckk85PPt3PTelTbN4Q5tehV1O4+13E8kK74Q+Ae7A5+Y55/Dt6+vP3DyHDlhuBzx/n1/nWsQN4VHXYrcAndye4OOe36VVuCZ9rAs5GRlj1Hp+VaVKaUdOh1cvu2RDDsvFIuQPlxmQZ3AZxk+oHTnnnirH2ZFDRtMokX5QHBUpz0bgjqeuapKmHZFYlVOQcdfrVy6Cusc6KAkgx6ZYcE/yNcnXQ5pSJooJLdPMVGZVwPMABXP+8CR+tSRyhYiNxwDxg4qrCXhdXRmVk/iQ846dunWtBZCAqSRxybjkk/KV/EYyfc56U9TF2JxIFs5GABZmAQHJ75x/M1LBG8ybnH3SMoBwBx/jTiIjZxy+VIyF9qx+ZjBx/F8uCanguxtBMP3WBwWznj6cdKpK5DNDUmle0jLktJKdoTJPyKMk5Pvg0lpC/loNm0vgg7c/5600XgY28hhxj5QGkyMdc9OD0/zitaCccPDCfkUZyRhSeDyPfj8K0UUxMW1tHS4EQwuSCzKvPParV5cyvcLaQL8iYMj55J9P896Ld55bjd8qoTznJPTg5qw6xxbnAH3j2zk59O5rTlVhK72JfLZbKNFAJU43AdsE8+uPX/Ijjk81TtAIA3HvkVG7tIFBRgmcjZwM/hUgJPCoMYye2T+X860imlZnpU01GzFGIwq8lMHkdFwe/wDntUuGIwo29jgAY9P5CmeaTuUqFHI+9mpQzopJJ29Ov41RYq/IwHBHJyRyPc0EHnOQMdabETlmI5B6Y6f41LI21AEX15H8uKAOSWJwMnIGMsVYDj8R/P0qdIWVpC0LI2cn1kIGPwPH+TTTMzMpU4CcDDHkDjr/AJ7/AIriYhsYDjC7skEHGR/n8O4qToFkLQMsZKF14RiSNvPH4fpSEOuMDPHzcnan6+3/AOun/Z9qCQ7t33cHjB9P5Cj94InBweSSFPbGev8AX/61FhFG90mC9VpZY/KJAAbkZ54A4/Q+vSuZaNbeYxSBcK3Ud+SM/ofyrsDAxcb+Qq4B6gnp/ToK5rUQseoz4RS5Y5U/ez6+g9fxFTyJ7kTgpbleW5hREkbH7rIAXq+ccZ/X6Z9qlh1aHbgIsRU8L1ziuavTvuD13A4wRznpT4ikbEs6s3BCjJJP16VxVEpKxxOmlsb1zeyTMOeCMD1H+c5qo91FG5Yje20ZQdSccZ/H+feq09zJkRW25I1OdwHzNjo3tS21uxmJjQtuxjjOSaSXKrGbSWrLuZ59JL8DEiLtzwBhu3qTW3pWnsTkAZzhecAjv+HX9arxW7JClrgOSPNYDjaO3PrW9FbxrH5Bly5jXPTaST0B59D+R9iNIQuyYRc3ZBP+4gUeY0aRkOrJxvPI+YEZI4x+HTuef1xS0sMo2osilV5KgHPODnJByBzW1LKZFVzKwdzggNkDpnGBnnvx2/CqmtW8c1os4ziOQgqQW3KT0wfcGu6KSPQUbKyMBYllBcRIMHb8zHgY79T0x7frVSSMnDBQhOeSMAjtkduK1wEhiUhoxtTBGDweQM9v1J478Gqc8u5XQN5gOGGVyPbr7471TQ0ZjRgKCzbiGwcHg9en+e9XreCS606SER4Vf3owR1AOcn0AzwPao7eBpJDCcbSN24jpjn+hq8JpLG4thbyurkl3bpkdAvHrzn615so2bRxVdJ2KaQkEM3I6YP5kYqcW7SSKcMSTwDVqe0McxAb90vTggLjqPwz602ORHPlxHIwfmHU07MwL0EUckMlsQM53Bs45z659Mj8fal8pRsQAkKe64P5UW5VVV2XCJ8zsWyD+XPr3/wDrzFpb21NxEnlqCd+MAkD/AAHXH/1zsiSZIg7Rq3UE/L6DP863bSIbQNh2N1P+emKzNFgVnQhM55BZj0A9D65ranZIbUjciqPvFjjaOv8AQ1pFAkPs4zG+0YfJID7uPrTZJMyylXAGT1BPApyTmMJHGuXPd1xz6Y9famAEBPvIFUcN78e/tWqR10YOOrF4XacnLcYHHXt9ae7IzjKjIPy559x/n3qrG25tpi6HjeenucY74qYScBedw4APp/WmdJKiPsDvtBzkgdMe2KeZGkLAryO+eDTGyiAKTgdVHTrSK7KrnptznJxSAnVHPzKTk5J9Pp9KnjOB05PPIqm0mVw2SON3NSbmzg5AH5k0Ac5Gh8zDOAhxyMkD16f0/WpYyHjy3A6cMfXjt7dfeqysAoDOWIAO0Egfn/nNStLhsNwT1749x+FSbkkXl79siooBwrc9ccYHJx/X0pfkTaY137+CDlT6Dj2z+dQBn3cEZJGAe2eT3+v5YqWMSSjK7flyG56jrnP+eB7UAKEMsQdt+0ABdmDjoMe361QutISWVJkI84suFZRtP9fyrVQh2yS7YUMQODjtxxn0/wA4pFhJUbz/AHSNw5DZA4P44xmmI4HU9EvrO6cmJirFuY23Z4ORxz0rMSynSbY8TrJkKFx82c9MetenDbEzERA7sZLAds5IGMd/5UpEkcUkWGDtgcYVcnHOOuO39DxXN7DszKVO+x5+lvK4y8bLgY6fl/St7TNGkguftElu0pBAWNeRnsM44rdkd2LDEm7bwqr1A6nHGcc57U9G/wBFZihKhMklcCPr3/Aen4mhUfMx+r33YlhpogDy+ar3ByzFRuI9hjpj9P5SsCJGfgqFwW3c4wGALZ689evJ684eGWSeYCVyu3eyJyB37Z7ceh9O1LHJuyfPywJZWRf4uehBPsPXj2reMVFWRrCCgrIbGkayBo0QxovAKZxyD09ck/hz7VAyo8TLK5YOpY4UrkEfLyOQenHT5u9WVjXymS5QANxhFyD+BHt/kVCskczgIjSOcY7446dOvI/L87NDk3RI1liaF2k2Y4+9js3rx9PTnNI5d4WOMPkBiMDn2A7Y/ma6m8sVnSRQgWZWYsQuSDkFAfXv/nNZd7oiAMsQkMqED7w568kkcdB6/wCN3IsYlpAzXYVQu1jhvXp0H1/r71Ncw+bqsrRMwOcAL1yBUmmWkyyBirjgtjP3D3zn2rS+x7Lgk4ycuAR17/jj19jXJNe8zirv3yu1v9ojNkpMrleSDgAjoOcdx16c1ViiFvGQ+1OcsSOR7VqXEXkWwS2l/fTEL5gPQd8e+P60k1mjqiy5BXAyzcE+p5684/GjlOdsqxRNcJgAspbhQcKR/kj/AD00bwjS9Nxu+dyFRSM/7x5qOS7trE+WEMk4G3Yoxjtye3ai6gmulR2hRo9uVYtwD3PB6nB6iqtYEmy3p5llt1aEFWIBYAdsngeh4rWZAtnGUIAAALdGxyeh9c/rVOygjtbXa7KCR0Az/wDWP596tvdI0EcYR8A5LkjcTgDkfievp+FVFHRThK97DY8kKzMrbz85x39zx146+tSyFdpRRw2Rjp+f5/8A66jTzQp4dVHy5BHr6AdaTnIUYMhxwTkD8/xrU7CX76EkbgOAe3v7mno7ZXIAA6c/p+lQPCI14ILHn5gRnt/n6VIu5htGFP8As8e3H50AKXLlcsM44Gc/T+n6075pAAf59qGTbHuAxhsEjGM+vFSbcLhV/hxu9/X9KADbhcMdu373J9qSM7SSFbOMgAY/P/OKMmTO1SVB4yOoqePLJtbng45wPf8Aw/zyCOUBCjaoAAzjJ4bjPOOvNIiKwALMFzuPy85x0/8A1VIuGZxj5DwMk5J9RTvKjByrAYII2rgE+xqDpEjYlig3DPAcA9PXH+B9qnVx8w3DYckjnBwcduvelyEL7XYyEEuQcjqOnH0/I/g9pMxsAQZM8seMnpgkdTyDTENkRAqqV6N93GT7/wBf84qORpcKcFE28Mcegxjng8fSpw2/PP3SdwZz0zyB+f8AKmTs06hlK+XkYJHOOvp9eKBCI8OWClQxyBkZbHXpxx7+1Quztny2cNuyM/McEgDAHHQ4weOTxU0CpuIYFioydpUYweeop8dvlzvVdw5LEAKpDD+n+e9KwFXYksxVjkoMkt6D9OeOn59asRS+ZGpSIvL0UY4xjGPx5Oe/cd6bbRLyuFboGCsc9ct6c4Oe39am2MsIuFMuWRizEY4yBkZGPbIPrTBkW0RxNvhHlljs+fryeePp9PzFSeXgsiSqJM4Tv2xgenBNKVEZjBKeaSF3k8Lk9e2Tk44/uk9qZdZVo1Yoil+oU5GcDdj19h/WgQ2RYlkZvucsc8gnOeDxyc+9Sy7ioJj3r83yk9GyRx69Bz7/AEw+3iHnO4QNGq7/ACiNxJxyfTt+dLJhrdVM2HccqvIwOSOD9eMZ6imIZIkUqOyttUAFVVgMjk/UDJ9uPzqMhdvlTKVi2qylk4xjOenQZPfr1pqM6SNEhCqTyo2jf1AGOef885pUDSlSrYj8wkqo271LEZ475BH59OKZI2eFZZyDIQ4GA6vtL4OACRjOcflnFZ1pbTx3zC4Bk3535Ofbdk9/bPY8cVpwxSeTsgfJ3Aqwx8pznGOPQ/h65o8vM0fJ2F+pcAE478j1HTt+qauiZRUlZlqSJYYxvALLyBwD0zjn6dq5/UDJJcgMDsQbgo5xn1/I/lWtDI4SVYud394ZP06j0x9M5pj2zeXIrsjuTw2c4ORuwRyD2796jlOZ4ZW31OfNuJbhJhgNIcdO478e2D07nrXQLD5UYi+UyKMME7sTnuOMZI+gp1qlvaSFTbiSWNso6jH6c59c8DPbilw6XDkIoCgfNnIXnnkjPt3PAojF3ux0qbi7sUBRskDKAoJIYg9/5YNWDzH8x2E5IGThRnnmmRfKRMXJ3n5Vzvx0x6cYP61ISBNvAZdxO9TyASB69s46+9aWOgkjWN8bB8528qvH4j/PSneWAQFOT67RwvYfT2pYWaNSRIfk6cAeoz9f/r03y03t8iZAwoZsDqP/AK1ADHUs+4OSM8ZG0+vfp1qyqqkYYNuOOCP8PwNRNlpCBt567QeAKlAYM4A69yOcf0piHEltuAWCnGMfl39qdvdmUbACBjI7U13xluOvTj8/0pQ7ujEAk9CWGOv/ANYUgHK4OV6AHjI60+Lc7K3TAyMDpSRRsOpyT0XIwO1TRu24ZG5iDkhs/jTEcrCpRgWC7sfxdO+KmXGzJUZI4Un6dv0oDMvyvGq7eMenH+fyqQEuxG4MR05OO+f8j6VB0DAyAbRh88sWHJx/n9KcGONxYEK2QQORg96rySASKApz0YEHn06+lSrIVjYOwJA9cDP5eh9aAJ8OXDEkKBjA6HI44NQIxkk35J52lV6Y/wAfy/rTJE3OQ7LtPRcHjH/1v5VIruqpIEwqngkYPTsPx6/zoAWMpDG29JGBycRsRt54xnp29adcbjBv3kpnc3JGfr68Hj8etQlJpUJeZQqgl/m569iOnf8A+uTUsEx2KrK24kuyEAcZwCSfYnk0ARtIwDMAmRgAKeAfXn8fQc/nKWFzKEKsHLE9+R1we3c49O9QkybslTtUk5U7sHjPT8asF1UssiJ5gUPlc5Pb1wOo4x60CGBkjZIYRsViC7KOoz1IA4yT7defSnSpMDvVgGJ+YeZ1AAwfx7HtT0aPc0mdgCbgr84GP4sdOn+eKiCtIOoVUU+WGb+LPOB36fz60xDvLKSoPOGAQDHIx+YcAjnjPvQ0JXylkJAR2XYOm484GGPT+n1pTB5jtIiF1IYEKO4yMjsc880kTFly5/elckvwqqeOOw6dP8KAE2zRuuJMxrh8BxsYdR93qOgyfUfigcmeKUjd8vDbiPwAxgdNufr+E0ZZduGaFCfvbCc8gY9h+HaobfbIN8YidCflSMjGCT39QRyT64x6skZGxyBEhHdyEG3IPPHrzgemenNRq0s78ZZhnA65PTGM8EY7c1ZIKgRtGDvyMJ83pwPQ4Gfw9MZRsQj5JSrbshSDwTgevbPT/GgBrJKqqkhw7rhjgKD1J56fjn07UgmMmJGbai5AQjoD09cDnj/OX/ugrFsMUOCpUdOh6jjp6/zphjVCrOIyQQxOSQMn9O/H9RwCJWAYMELOM4Aj6KMcDI9gPpk00IDIX4Y4yflyCOgJHHaljKYKFQxGDgA8gfeI69+/Pf0xUsYLE/IBJ13MOX6Hn9PrjimIagdgr7vlCgElsY/Men+fSdfnjO2McqM/MMHp09P8/gwmNYEaMjJ4Axxn9OPx9qXe3IeQlc8LjGTn357HtQA8GPHlrJtZWBYFuTjk08rGcOEymCecc9MZx796rklUVVjwmcE5PGT9cg9TT5EQj5mLEn5gpwPftz0J45oESqy7GAjIO3156e3WnHY4KsTwQGO7OabGGz8qEKD3TB6e9LklgQTkKWYngAf5/pQA4IZScjGAO/P1qYAKoUk56sW4/wAmqyx70IOCoOQevPcf57GrUcO8fLtXONo/z+NAh8b7jkYJXjjP8/wqysfzABTjoT61EqNGcY4Bxnpn/CrChgoZxleM9/y9aAP/2Q==",
  "imageHeight": 256,
  "imageWidth": 256
}
