# Supplementary material for: Deep-broad learning network model for precision identification and diagnosis of grape leaf diseases
Source: Front Plant Sci. 2025 Sep 10;16:1611301. doi: 10.3389/fpls.2025.1611301 (PMC12461735; doi:10.3389/fpls.2025.1611301)
Supplement: Supplementary file 1 [file DataSheet1.zip › B_r00036.json]

{
  "version": "5.4.1",
  "flags": {},
  "shapes": [
    {
      "label": "leaf",
      "points": [
        [
          130.23350253807106,
          188.2030456852792
        ],
        [
          132.8730964467005,
          191.95939086294416
        ],
        [
          136.0203045685279,
          193.98984771573603
        ],
        [
          140.28426395939084,
          194.80203045685278
        ],
        [
          143.63451776649745,
          195.41116751269035
        ],
        [
          148.0,
          196.4263959390863
        ],
        [
          152.36548223350252,
          198.1522842639594
        ],
        [
          155.00507614213197,
          200.38578680203045
        ],
        [
          158.76142131979694,
          205.66497461928932
        ],
        [
          163.0253807106599,
          209.9289340101523
        ],
        [
          166.4771573604061,
          215.00507614213197
        ],
        [
          169.3197969543147,
          218.96446700507613
        ],
        [
          172.7715736040609,
          224.14213197969542
        ],
        [
          174.9035532994924,
          226.88324873096445
        ],
        [
          177.64467005076142,
          228.60913705583755
        ],
        [
          179.87817258883248,
          228.30456852791878
        ],
        [
          182.7208121827411,
          224.751269035533
        ],
        [
          186.98477157360406,
          224.751269035533
        ],
        [
          190.84263959390861,
          223.93908629441623
        ],
        [
          197.03553299492384,
          221.80710659898477
        ],
        [
          199.5736040609137,
          220.994923857868
        ],
        [
          205.15736040609136,
          219.87817258883248
        ],
        [
          207.7969543147208,
          219.77664974619287
        ],
        [
          208.91370558375633,
          213.58375634517765
        ],
        [
          207.7969543147208,
          210.33502538071065
        ],
        [
          207.28934010152284,
          206.1725888324873
        ],
        [
          211.85786802030455,
          203.43147208121826
        ],
        [
          217.03553299492384,
          201.0964467005076
        ],
        [
          220.38578680203045,
          199.6751269035533
        ],
        [
          223.43147208121826,
          198.76142131979694
        ],
        [
          224.751269035533,
          197.03553299492384
        ],
        [
          223.22842639593907,
          191.95939086294416
        ],
        [
          218.86294416243655,
          189.5228426395939
        ],
        [
          217.746192893401,
          187.59390862944161
        ],
        [
          223.93908629441623,
          183.93908629441623
        ],
        [
          225.96954314720813,
          182.21319796954313
        ],
        [
          226.0710659898477,
          179.5736040609137
        ],
        [
          223.73604060913704,
          178.1522842639594
        ],
        [
          232.67005076142132,
          168.50761421319797
        ],
        [
          237.13705583756345,
          165.76649746192894
        ],
        [
          238.65989847715736,
          163.32994923857868
        ],
        [
          233.68527918781726,
          160.58883248730965
        ],
        [
          229.11675126903552,
          158.55837563451774
        ],
        [
          226.4771573604061,
          158.25380710659897
        ],
        [
          223.22842639593907,
          156.2233502538071
        ],
        [
          224.751269035533,
          152.9746192893401
        ],
        [
          225.05583756345177,
          149.92893401015226
        ],
        [
          227.18781725888323,
          148.0
        ],
        [
          228.2030456852792,
          144.5482233502538
        ],
        [
          226.78172588832487,
          142.8223350253807
        ],
        [
          227.18781725888323,
          139.97969543147207
        ],
        [
          228.2030456852792,
          136.32487309644668
        ],
        [
          229.42131979695432,
          132.8730964467005
        ],
        [
          231.75634517766497,
          129.3197969543147
        ],
        [
          231.95939086294416,
          126.68020304568529
        ],
        [
          232.16243654822335,
          124.44670050761421
        ],
        [
          232.26395939086294,
          122.41624365482234
        ],
        [
          229.01522842639594,
          120.99492385786803
        ],
        [
          227.49238578680203,
          120.28426395939087
        ],
        [
          224.4467005076142,
          119.6751269035533
        ],
        [
          222.01015228426397,
          119.6751269035533
        ],
        [
          223.53299492385787,
          107.39086294416244
        ],
        [
          223.83756345177665,
          100.08121827411168
        ],
        [
          223.73604060913704,
          94.29441624365482
        ],
        [
          223.22842639593907,
          91.4517766497462
        ],
        [
          221.4010152284264,
          90.74111675126903
        ],
        [
          218.1522842639594,
          90.63959390862945
        ],
        [
          215.8172588832487,
          90.13197969543147
        ],
        [
          214.9035532994924,
          88.1015228426396
        ],
        [
          215.61421319796955,
          84.8527918781726
        ],
        [
          216.12182741116752,
          80.89340101522843
        ],
        [
          215.10659898477158,
          79.6751269035533
        ],
        [
          211.4517766497462,
          79.6751269035533
        ],
        [
          210.84263959390861,
          79.16751269035534
        ],
        [
          209.11675126903552,
          56.73096446700507
        ],
        [
          208.0,
          55.005076142131976
        ],
        [
          206.68020304568526,
          54.700507614213194
        ],
        [
          204.85279187817258,
          57.847715736040605
        ],
        [
          202.31472081218274,
          61.096446700507606
        ],
        [
          200.994923857868,
          63.43147208121827
        ],
        [
          199.4720812182741,
          65.05583756345177
        ],
        [
          196.32487309644668,
          62.51776649746192
        ],
        [
          194.2944162436548,
          63.126903553299485
        ],
        [
          191.85786802030455,
          65.66497461928934
        ],
        [
          188.10152284263958,
          68.1015228426396
        ],
        [
          188.91370558375633,
          62.9238578680203
        ],
        [
          189.21827411167513,
          58.55837563451776
        ],
        [
          189.4213197969543,
          57.137055837563445
        ],
        [
          188.30456852791878,
          56.42639593908629
        ],
        [
          181.70558375634516,
          58.35532994923857
        ],
        [
          179.06598984771574,
          58.45685279187817
        ],
        [
          175.71573604060913,
          58.55837563451776
        ],
        [
          174.19289340101523,
          58.55837563451776
        ],
        [
          170.43654822335026,
          50.94416243654822
        ],
        [
          168.40609137055836,
          46.88324873096446
        ],
        [
          168.50761421319797,
          42.9238578680203
        ],
        [
          168.71065989847716,
          40.58883248730964
        ],
        [
          168.40609137055836,
          37.23857868020304
        ],
        [
          163.22842639593907,
          37.949238578680195
        ],
        [
          159.37055837563452,
          39.06598984771573
        ],
        [
          156.83248730964465,
          40.38578680203045
        ],
        [
          152.5685279187817,
          35.817258883248726
        ],
        [
          152.16243654822335,
          33.78680203045685
        ],
        [
          153.38071065989845,
          30.944162436548222
        ],
        [
          153.78680203045684,
          28.812182741116747
        ],
        [
          152.06091370558374,
          28.40609137055837
        ],
        [
          150.03045685279187,
          27.898477157360404
        ],
        [
          147.49238578680203,
          22.923857868020303
        ],
        [
          145.25888324873097,
          18.25380710659898
        ],
        [
          145.76649746192894,
          15.005076142131976
        ],
        [
          146.37563451776649,
          11.553299492385783
        ],
        [
          143.93908629441623,
          11.654822335025377
        ],
        [
          137.34010152284262,
          14.497461928934007
        ],
        [
          130.03045685279187,
          18.050761421319795
        ],
        [
          124.24365482233503,
          21.908629441624363
        ],
        [
          120.48730964467005,
          25.563451776649742
        ],
        [
          116.73096446700508,
          30.13197969543147
        ],
        [
          113.17766497461929,
          34.80203045685278
        ],
        [
          105.05583756345177,
          33.68527918781725
        ],
        [
          101.19796954314721,
          47.086294416243646
        ],
        [
          97.94923857868021,
          57.949238578680195
        ],
        [
          89.52284263959392,
          53.38071065989847
        ],
        [
          86.4771573604061,
          52.8730964467005
        ],
        [
          83.32994923857868,
          54.5989847715736
        ],
        [
          81.2994923857868,
          57.847715736040605
        ],
        [
          80.08121827411168,
          62.61928934010152
        ],
        [
          79.06598984771574,
          68.20304568527919
        ],
        [
          79.06598984771574,
          72.06091370558376
        ],
        [
          70.23350253807106,
          69.5228426395939
        ],
        [
          65.86802030456853,
          68.71065989847716
        ],
        [
          64.5482233502538,
          68.91370558375635
        ],
        [
          62.51776649746192,
          72.9746192893401
        ],
        [
          57.44162436548223,
          70.74111675126903
        ],
        [
          52.56852791878172,
          68.60913705583756
        ],
        [
          48.81218274111674,
          67.8984771573604
        ],
        [
          43.32994923857867,
          67.18781725888326
        ],
        [
          40.791878172588824,
          67.8984771573604
        ],
        [
          39.77664974619289,
          68.40609137055837
        ],
        [
          42.9238578680203,
          72.36548223350255
        ],
        [
          42.21319796954314,
          79.87817258883248
        ],
        [
          41.80710659898477,
          82.82233502538071
        ],
        [
          37.847715736040605,
          85.25888324873097
        ],
        [
          34.700507614213194,
          86.07106598984772
        ],
        [
          32.771573604060904,
          88.30456852791879
        ],
        [
          34.294416243654815,
          91.65482233502539
        ],
        [
          35.817258883248726,
          94.49746192893402
        ],
        [
          36.62944162436548,
          96.12182741116752
        ],
        [
          36.2233502538071,
          99.7766497461929
        ],
        [
          33.58375634517766,
          101.09644670050761
        ],
        [
          27.695431472081214,
          102.31472081218274
        ],
        [
          25.25888324873096,
          105.36040609137056
        ],
        [
          24.345177664974617,
          106.88324873096447
        ],
        [
          30.335025380710658,
          114.29441624365482
        ],
        [
          31.350253807106597,
          122.21319796954315
        ],
        [
          31.45177664974619,
          126.88324873096447
        ],
        [
          23.532994923857864,
          129.6243654822335
        ],
        [
          20.28426395939086,
          131.1472081218274
        ],
        [
          21.197969543147206,
          135.8172588832487
        ],
        [
          25.664974619289335,
          142.41624365482232
        ],
        [
          30.741116751269033,
          148.10152284263958
        ],
        [
          31.45177664974619,
          149.92893401015226
        ],
        [
          28.913705583756343,
          151.95939086294416
        ],
        [
          26.47715736040609,
          153.07614213197968
        ],
        [
          24.24365482233502,
          155.51269035532994
        ],
        [
          24.345177664974617,
          158.05076142131978
        ],
        [
          28.507614213197968,
          161.2994923857868
        ],
        [
          36.52791878172588,
          168.2030456852792
        ],
        [
          24.6497461928934,
          175.10659898477155
        ],
        [
          20.08121827411167,
          177.64467005076142
        ],
        [
          20.893401015228424,
          179.97969543147207
        ],
        [
          25.868020304568525,
          184.14213197969542
        ],
        [
          36.73096446700507,
          190.33502538071065
        ],
        [
          32.26395939086294,
          195.00507614213197
        ],
        [
          29.725888324873093,
          197.746192893401
        ],
        [
          31.350253807106597,
          201.1979695431472
        ],
        [
          35.005076142131976,
          203.53299492385787
        ],
        [
          38.15228426395939,
          204.85279187817258
        ],
        [
          31.553299492385783,
          211.95939086294416
        ],
        [
          30.13197969543147,
          213.88832487309645
        ],
        [
          32.46700507614212,
          217.5431472081218
        ],
        [
          42.01015228426395,
          219.77664974619287
        ],
        [
          47.492385786802025,
          221.2994923857868
        ],
        [
          49.928934010152275,
          222.61928934010152
        ],
        [
          47.086294416243646,
          226.98477157360406
        ],
        [
          45.76649746192893,
          231.0456852791878
        ],
        [
          44.04060913705583,
          234.09137055837562
        ],
        [
          44.14213197969543,
          236.4263959390863
        ],
        [
          49.31979695431472,
          238.25380710659897
        ],
        [
          53.68527918781725,
          238.76142131979694
        ],
        [
          57.64467005076141,
          239.06598984771574
        ],
        [
          62.41624365482233,
          239.5736040609137
        ],
        [
          66.2741116751269,
          239.6751269035533
        ],
        [
          68.50761421319797,
          241.2994923857868
        ],
        [
          75.91878172588832,
          240.08121827411168
        ],
        [
          78.55837563451777,
          237.34010152284264
        ],
        [
          80.38578680203045,
          238.76142131979694
        ],
        [
          91.75634517766498,
          229.82741116751268
        ],
        [
          99.37055837563452,
          219.77664974619287
        ],
        [
          106.98477157360406,
          208.40609137055836
        ],
        [
          118.76142131979695,
          196.83248730964468
        ],
        [
          125.05583756345177,
          193.88832487309645
        ],
        [
          128.81218274111674,
          191.85786802030455
        ]
      ],
      "group_id": null,
      "description": "",
      "shape_type": "polygon",
      "flags": {},
      "mask": null
    },
    {
      "label": "Black_rot",
      "points": [
        [
          101.4,
          126.0
        ],
        [
          105.5,
          124.2
        ],
        [
          110.8,
          124.7
        ],
        [
          114.5,
          127.1
        ],
        [
          116.3,
          129.4
        ],
        [
          113.0,
          138.2
        ],
        [
          109.8,
          142.0
        ],
        [
          106.8,
          144.0
        ],
        [
          103.3,
          144.0
        ],
        [
          99.7,
          141.9
        ],
        [
          99.4,
          137.6
        ],
        [
          97.9,
          133.8
        ],
        [
          97.3,
          130.5
        ],
        [
          98.4,
          127.5
        ],
        [
          100.2,
          126.5
        ]
      ],
      "group_id": null,
      "description": "",
      "shape_type": "polygon",
      "flags": {},
      "mask": null
    },
    {
      "label": "Black_rot",
      "points": [
        [
          97.5,
          121.5
        ],
        [
          99.8,
          121.5
        ],
        [
          102.5,
          121.4
        ],
        [
          104.7,
          120.7
        ],
        [
          106.0,
          117.5
        ],
        [
          106.4,
          115.3
        ],
        [
          106.7,
          112.5
        ],
        [
          105.7,
          111.7
        ],
        [
          103.6,
          110.8
        ],
        [
          101.5,
          110.3
        ],
        [
          99.2,
          110.4
        ],
        [
          95.8,
          111.4
        ],
        [
          93.7,
          112.7
        ],
        [
          93.5,
          115.2
        ],
        [
          94.0,
          119.1
        ],
        [
          96.1,
          122.0
        ]
      ],
      "group_id": null,
      "description": "",
      "shape_type": "polygon",
      "flags": {},
      "mask": null
    },
    {
      "label": "Black_rot",
      "points": [
        [
          119.5,
          92.9
        ],
        [
          122.7,
          91.8
        ],
        [
          124.5,
          91.0
        ],
        [
          126.6,
          91.0
        ],
        [
          128.4,
          91.4
        ],
        [
          129.9,
          92.4
        ],
        [
          131.4,
          94.8
        ],
        [
          130.6,
          99.2
        ],
        [
          129.3,
          101.4
        ],
        [
          127.2,
          102.9
        ],
        [
          124.2,
          101.8
        ],
        [
          121.9,
          99.8
        ],
        [
          120.4,
          97.2
        ],
        [
          119.8,
          94.9
        ]
      ],
      "group_id": null,
      "description": "",
      "shape_type": "polygon",
      "flags": {},
      "mask": null
    },
    {
      "label": "Black_rot",
      "points": [
        [
          172.0,
          113.3
        ],
        [
          172.7,
          111.5
        ],
        [
          173.5,
          110.2
        ],
        [
          174.5,
          109.4
        ],
        [
          177.0,
          108.9
        ],
        [
          178.2,
          108.9
        ],
        [
          180.4,
          109.3
        ],
        [
          181.4,
          110.3
        ],
        [
          182.1,
          114.0
        ],
        [
          180.9,
          116.9
        ],
        [
          179.2,
          118.2
        ],
        [
          176.2,
          119.2
        ],
        [
          172.9,
          118.0
        ],
        [
          172.1,
          116.8
        ]
      ],
      "group_id": null,
      "description": "",
      "shape_type": "polygon",
      "flags": {},
      "mask": null
    },
    {
      "label": "Black_rot",
      "points": [
        [
          137.6,
          39.0
        ],
        [
          140.0,
          35.6
        ],
        [
          142.5,
          33.5
        ],
        [
          147.2,
          33.4
        ],
        [
          150.0,
          32.9
        ],
        [
          151.7,
          36.1
        ],
        [
          153.9,
          38.1
        ],
        [
          155.7,
          40.4
        ],
        [
          156.1,
          42.9
        ],
        [
          153.3,
          44.8
        ],
        [
          149.0,
          47.1
        ],
        [
          145.6,
          48.1
        ],
        [
          142.9,
          48.4
        ],
        [
          140.7,
          48.2
        ],
        [
          139.6,
          46.1
        ],
        [
          138.2,
          41.4
        ]
      ],
      "group_id": null,
      "description": "",
      "shape_type": "polygon",
      "flags": {},
      "mask": null
    },
    {
      "label": "Black_rot",
      "points": [
        [
          124.0,
          32.1
        ],
        [
          126.3,
          31.4
        ],
        [
          127.7,
          31.6
        ],
        [
          128.2,
          33.4
        ],
        [
          127.7,
          35.3
        ],
        [
          125.5,
          36.4
        ],
        [
          124.0,
          35.8
        ]
      ],
      "group_id": null,
      "description": "",
      "shape_type": "polygon",
      "flags": {},
      "mask": null
    },
    {
      "label": "Black_rot",
      "points": [
        [
          183.8,
          72.3
        ],
        [
          185.8,
          71.9
        ],
        [
          188.1,
          70.7
        ],
        [
          189.7,
          68.6
        ],
        [
          190.8,
          67.5
        ],
        [
          193.6,
          65.6
        ],
        [
          196.2,
          63.6
        ],
        [
          197.4,
          64.5
        ],
        [
          198.2,
          66.1
        ],
        [
          193.4,
          68.4
        ],
        [
          191.2,
          71.8
        ],
        [
          190.8,
          74.7
        ],
        [
          190.4,
          77.9
        ],
        [
          187.0,
          79.5
        ],
        [
          185.4,
          80.2
        ],
        [
          182.6,
          80.4
        ],
        [
          181.7,
          78.4
        ],
        [
          181.8,
          75.4
        ]
      ],
      "group_id": null,
      "description": "",
      "shape_type": "polygon",
      "flags": {},
      "mask": null
    },
    {
      "label": "Black_rot",
      "points": [
        [
          186.1,
          158.4
        ],
        [
          188.2,
          156.3
        ],
        [
          190.4,
          156.2
        ],
        [
          192.4,
          158.3
        ],
        [
          193.5,
          160.5
        ],
        [
          192.4,
          164.7
        ],
        [
          188.6,
          166.7
        ],
        [
          186.4,
          167.2
        ],
        [
          183.9,
          166.6
        ],
        [
          183.9,
          165.2
        ],
        [
          184.3,
          162.9
        ],
        [
          184.9,
          160.1
        ]
      ],
      "group_id": null,
      "description": "",
      "shape_type": "polygon",
      "flags": {},
      "mask": null
    },
    {
      "label": "Black_rot",
      "points": [
        [
          202.5,
          155.3
        ],
        [
          203.8,
          153.5
        ],
        [
          206.6,
          153.5
        ],
        [
          209.9,
          154.8
        ],
        [
          211.4,
          156.2
        ],
        [
          212.6,
          157.9
        ],
        [
          212.3,
          160.3
        ],
        [
          208.1,
          162.8
        ],
        [
          202.8,
          162.5
        ],
        [
          201.6,
          160.3
        ]
      ],
      "group_id": null,
      "description": "",
      "shape_type": "polygon",
      "flags": {},
      "mask": null
    },
    {
      "label": "Black_rot",
      "points": [
        [
          141.2,
          184.8
        ],
        [
          142.3,
          183.4
        ],
        [
          145.8,
          182.8
        ],
        [
          147.0,
          184.9
        ],
        [
          143.7,
          187.4
        ],
        [
          140.5,
          185.9
        ]
      ],
      "group_id": null,
      "description": "",
      "shape_type": "polygon",
      "flags": {},
      "mask": null
    }
  ],
  "imagePath": "..\\Grape\\train1\\B_r00036.JPG",
  "imageData": "/9j/4AAQSkZJRgABAQAAAQABAAD/2wBDAAgGBgcGBQgHBwcJCQgKDBQNDAsLDBkSEw8UHRofHh0aHBwgJC4nICIsIxwcKDcpLDAxNDQ0Hyc5PTgyPC4zNDL/2wBDAQgJCQwLDBgNDRgyIRwhMjIyMjIyMjIyMjIyMjIyMjIyMjIyMjIyMjIyMjIyMjIyMjIyMjIyMjIyMjIyMjIyMjL/wAARCAEAAQADASIAAhEBAxEB/8QAHwAAAQUBAQEBAQEAAAAAAAAAAAECAwQFBgcICQoL/8QAtRAAAgEDAwIEAwUFBAQAAAF9AQIDAAQRBRIhMUEGE1FhByJxFDKBkaEII0KxwRVS0fAkM2JyggkKFhcYGRolJicoKSo0NTY3ODk6Q0RFRkdISUpTVFVWV1hZWmNkZWZnaGlqc3R1dnd4eXqDhIWGh4iJipKTlJWWl5iZmqKjpKWmp6ipqrKztLW2t7i5usLDxMXGx8jJytLT1NXW19jZ2uHi4+Tl5ufo6erx8vP09fb3+Pn6/8QAHwEAAwEBAQEBAQEBAQAAAAAAAAECAwQFBgcICQoL/8QAtREAAgECBAQDBAcFBAQAAQJ3AAECAxEEBSExBhJBUQdhcRMiMoEIFEKRobHBCSMzUvAVYnLRChYkNOEl8RcYGRomJygpKjU2Nzg5OkNERUZHSElKU1RVVldYWVpjZGVmZ2hpanN0dXZ3eHl6goOEhYaHiImKkpOUlZaXmJmaoqOkpaanqKmqsrO0tba3uLm6wsPExcbHyMnK0tPU1dbX2Nna4uPk5ebn6Onq8vP09fb3+Pn6/9oADAMBAAIRAxEAPwDzqIoUVR8oOAwGcnnirSRtuK/MQ2CApGRSR27BuGGMdcY6d6tRxOd3ykBWA68A9Px/CgsWGFCUwApY4wy984Bx2q5BFwQqAnliG6/h/n0qOKFYGYtkBTwNo/8Ar+1XIIhuGwLnadwz1Pr+XvmgBRAqSMWwP7uBz3GfpVtYg28hZEJXKE5/LA6/56UqRZlMisQMkBdgbIPQ84/Op44WeHYEOAATgFcccge3GaACKEyOxPBGQxx9f14x+f0q3sCbZWAcAbm5xwPWnqifMMHzCQSgU9M9D6f/AK+9WIXVUVMbTnGSOTxx19/0NADcIVUZb5eAduR06e3r0oXLtGrqAV/i4HBHGf1/yeLaxIpbydxbJJBPGB7dv88mpYwm1nk/dPtLBYwcFc8cdDjk/gKYFdbcHy3ZSSOUYYyfXnHQZH5YqTy4sDdsDFfnJ6A/5I+lPZXEiuGLZO5WI69D0/mO2PrUgQs8RzsC8lwc7QR39/pjnn3ABFFnfwAHJxsGcgA8+57D8RxU+2SKA5BKPncQMA446A+x/L2o8mR8nO7IPB5P94e/rSnAjzGpx/FgZKZAHXj29P50AMWbKgksHQDnGSe/Hr6fj1p8MkcWza5ZugJGN2OhPp24B9KgjSMsPkABU5AHJ/zx096sRqoYSMMtng43EjAzn/P/ANYAkRgJWI5UHcFPXuOPU8dv/wBZGxjdi7OsiE7vlI69/wDPtQNwd34XaWb7uMcdQfofX1rI1LxBYWYyH8xiSiLFgqSDnG7npnt+NS5KOrE3bc30iKKqiQMRwRkjHToPbnpnpQxi55VskEKMemOueOnf+tUtMu5Lu0BK7Fc5w64HQHcD/EMHHYZ3VckZS27Yucja4b72SQcY+nOO4NNNNXQDQh3qOmORx1X/ADx2qRTLxIqkJx8qr93n9B/h0pISVlAkVid5yR/CMcY+pzwam3bQXUknOSzrwR04/D8qYEaHAJGMbumf0/Op2KspRwCBznbggH/JqEAEYVw6k5XLH5O/fn/9dPifDPHhizfNgdB2z+v6GgBxLKNhBwcHgA/T8Mcf5xSkeXENpUZHD7vcU0eY2VZhtPZR+nP4/rTdn7yOXLZHHHGDjnp9P09qAJNpVycd+n4D+uf8mlj+Y7Su0ueq9T/9bvSJ9wqx+b7yjA57/wD1qOsRweSdu046cc9KBFhAuWbbtYdQScYHp+NKS/m+2M5AzjvUcZby3RpOf4cE5PT1PWnh8sx2FQoz9cjgdqAGxyMruq9D94HgAVJuClTsz2J9v8mok6qSXXPTjI+n0oVwzAbSv+8f84/z3oA8YWMGZVI46HJ5K+v6VYRdzAock4/h6HNKquWwrYbqQD/n/I9qsRxAeV5i7SxyOQShHGcDvwKRQ4oXKvuIDJkbV44+nfGPyqyYFljXeu9gT8yDgjHA/Ijj39qWIGTc+fMjIYYx6cnjn36/1qbYI8hRvGMDkAKeOenTj9frQA2OMuMJuKkAAgng59Qavi3aOFVIViFyBtCnGAeaQBGTaj7gV+6rAgEd+nP/ANeraHcAAjM7bduWxyeOpII5x37igBmwTEqZHcBg6n1GD/nr6+tTJGz4KqgRn+UgnaMYzwRg96FVHHl7gmzJ4PXHUf8A18+lW0OFTG0lFBzJna2fXntn6c0wK0cYikJkZVUEHOMZ579Of5/lVtUVwVI3Ery2Sc4OenQjIB/+tQ4aJWfBAztIXPA5H6EjmkdggzFIobqvzEA8Drjt/gPwADy3DODwEfaA2AByOvp+Xc05QCTyAnOzLMD36Z9TUyFmuA+3BB3DCnJx1xjOeOevpUBCQySrJlTHIFA2kHr0x2PHp/8AWAEk3M24hmBAAKk/r3/SpLsqRHLuJEjBQAwOCOP8fXr2pkZA3+axUMCoUDnr27HHBx/k2MK02Z1kcE/MqEAjGMkf4kcUAMhXdhQpDudg+XOR27Z6H6msjVNUttMCZlaWVhgxLwT9fQZGM9fwqfWtYTStOe7mYiTmNE27vnIO36j156fr54lxc3c7XUrBpDwzyjglu3PbnjA+lceJxHslZbkyl0Rc1jWbvUCFdiqE4WNWJAPA9vTvUGnWa6hcOsDbkXKpgYDKO/I/H656U2JhFceY2xyx34PqOe/0rW0rTZ4F86Nk8zOB8xG305x9Oa8ypUdrt6mUIub1Ou06R5tNh37XKjYx/vbcDJPU4x7/AIcVox7njdhIW2Nyegwef8BXOWOpjSlFtfqxkkJ2PGANzbsFT83fg5yea6GCSS6AkCGF5V3YJAK9Pz/lXq4aqpwS6nRKLiSuVQBWXBXnBfvyf8f89BQwfGSFA4wSRx2yOv8A9anKgU8KAy87Qo57/wCFBJLlpEUkAgYOQfX6+3X2rqJJColBUEZH3RgYyc9+vQ4pfJZzliFdc4IXIwfQ/h60xY0Ld9uOcZBPPr/WnQtui29h1OPu/nQA8qsZXLkEtng8+3NMLOzeUBjHfpgfh9KJmDszBsAHoCDx+PT/AApVjDLtkyFUkdc547enfn6UASAhRkdsADqDzUeTlf4sHOMAgY7kn8KeEKhdrsEXneAP88CglmUlhlScjGcf5/zigCRWcxDsSOvXjkdKHV23MMZPJGePrjHFR7iGOVx646Adc/59qdGxJYggSe5PzDHp3oAVi0RYKVbfgL6Ef5zU5bdtI5bpnd1qBpAWVByN3I/pQowoVeGycnnAGB+tAjy8Ll9udwBzknHP+c1KsI8zCYZgx46Age49/wDPak3Mg8xgu8/ez8wJznH+ferNovmzqzbgDj16Ln2x0/PFI0HxttYqoKDbgkSH5hn0/Af4VLEGkY8qGJB3YwT+PWoo4VC/ugy5OMEdeo46exxViJFjd41D4GTmQdPb3/H+tAEjLKrq2XjVTsOVyPcfjz37VPGjRriQl4x83z5YYx6HjqDx/kI8azOqxxMyH7xAPOBnP+f7x4qXcTuQykqw2klh0H068/5FBJYThyCBIpYDghWYDvj8Sfz9aUoEkGS+MlQVyGyAeh+n4cVG5QyKGWR3PdSDjggAEdQfw5FTSRFo9scgVwCyo+75ffAGf0z1yBQA8RIQwjXIVwBuwOv/AOvnnvUkhAm+dWYoQGTByFxnnsODn8fSoIjHcMAN47jd8u48AcDnIqeRi0DbWyQASCgHfjPTt/PueKAFg2ecGZARHkAcAYJxjtg5b9KiZ2EpViAFGQGAB9s4xg5HXqPTilUAyRqFUMTl3AwuM8DHYY7/AKU/znaIq7Yyu4FVGATn/DGe2KAKV3qVvbhGu3OGyAhU/KoBc4GOAFBOP/rCuIHj2+LyIYrYAvu8soePTBH6Zqr4x1GS78VQW8LyBLWHbIoIGC3DYPGQVKj8T7k5GpxmAi4QnKnZ8vTGO/8AnvXJWqNSUUzOpJrYn1LUrrUr1rm6ug4BOyILgIpPQdjjpk+gqOK3huJ4TNK0bQSGVRnrnBHp6deP14pof3LtyXxjn0P6Y/xpu5HzjCvuGPT884/z14rmkpS1vqZU6rjK/U35VDP5kZGQR6EkHAxx+PFTza/PYtDp9gdlw+D5m37qZ6Y6H8ew96yLe6KWz7lO52UAsDwck/0P61Y1eJbdEvdylpRhmBPBAHB+oOefSuenTj7SKkdOFe6KGq6xqEWr2t3dXEk5XDNv4B7ZwOOx/IV7Vpl/DqVnFqFvJHLHIoOR1U46e+ASD/8AXrxFpotVt/L+xPNJgkSIhGO5yc4xknjt611vhu2udN0FwXk8h5W/dA8YH4889foB0Nd8qsaKbS17HTKN1qegNeWsMwjdkAAztXkY789/07etXBIrBXckh8gAL0J7n1/ya4vTLs3eofxPHGwyI+eRz0/zzXXqN0h+YSb84wTlO2Mg/hmnhcRKq3zdDlunsTxhJ2RioDfMcEjlQfQ4IP8An6gDb9yo2w5IL8YxjP44x1qPc5AcE7VXJUDr6D06n354pJpHBIG7AUMcrg/gfw/UV2gWHQKNww2O5xkHHX/69OkfylDcOzEEgg565H06GkWXcMByWx/Ceev0+tEoEk6naPlXcTt44Pf24oAf5jtIC6gfKPTn8ven8SKjglQONw9ep/TtSRYMjfey38Pt+Puc0CWPaWaTCADPYY9f09e1ACvlTlcSLtxzjHPXvj1pxQSKG52j7oB7/hxUbSNGxO0lQM4HPTpU5ljZ/kXbkclhjsPSgBoG0HeRgjIG7Pv1pCm75iFAPXAz9P5U55GOcnC56g4yc8U1JeRtXgcfX9e9AjzZYY/ObcVHAXgcj/Z+vNWha5A3sPlcZIyQfTI/z+lOKMOHT5SQVxksecZGe/T/ADxUqFTkhRGHGRv6df8AP5/hUmgqMiS7drFgePl+4cdP1z+X4NAVSFyHL5BJxk8fp0A5pREqylmD4ztyvPHsDkdDxwc1LG6IJAhfy2UJhmxtPt78Y7+vrQAkZYEOCMEncoJ5Ge3p15x61NHzL5ZkCk8/f5xgnGecc47fnSbAm7EyjgqrIMZ4ORjn36ds/SmMoimHnMGRVwTuBHfsO/6cc0wLSbGC7S6MDgEjcQfXr9f0p8KeYBtZhHsAyw4JxwoHqSfz/CmYiluUR1Ebd+CdxJ69cdx/9fk1LwqosZyhXa4dPTPJznse/wDSgBGWQz4LZeTBB3AAnI5Pp6Y6U4sxLruBJJ5UAZ9+nvTgrABJmWNQOisADkcZwD7fh71natqkOm6XdXjlsQJvZRhc5+UDvgknHQj16UEli61GytrgW0lzl2I2jd8xx6+nB9eRVg3Edwdke4uxIXG0bjzjkd/5YPrmvP8AR5JL+EPcTvJeSkPmTuTyAABwMnAxjA4re0y4kETtMwgZPvE8EHngY5B469j9a41Xk5PTQ53W1seavqL3V3f37K2Z3wu9y20Z4Ge+Bx+FPknaeGRZCGVVLHnGeM/zq7qel25ic2AKRKxMasM5yeOfT7x5rKtneKUSEOrqckg9sj/69S7SfMRKXM7ofar5rbFO5yrbVA747cjtnA9cUKpAGQVZuTnP0/pUJCQyP5LMUVyFYMOV6dRUqM0ZG4dPXBxnmokSzWto0DxtIrmIyDjd0OOM/wCe9Xria0VymN6FeQw3bc4/D+H0rPijzpYaOFwBOuWX5iow3+NV5ZDcIMsFYJ94nrjA5/LpWM4cxUKkoP3TXOoSCSJkBxu+Ue2Oc10jTz2ti88bfu0Xc4H6jk/yriIZZBGq9drbgnXOPx+tXW1GSW0e3LlCw2jGMY69Pcd+ccVzex95Mt1W1qamnEWdt9qW73O55A6nnnPrXb+G9T/tbS3+ZGKOY23ZBPXaePbPf1615ikFzKu9gGBOQQCACc8cDHU1v6HqEukzGO3RZpJeu7IG0nOSPwH+TXTRfsXzPqTCa5j0lomUK/8AHjO0dCCORnucgfnT3CCIsYwqkHIzwvT0Gf1rmv8AhJDcB2dMGNxkqME49M/1q/pN616+z53jYu6jzScY9RzxyR27e1dtPFQqO0TpTTdjU8pdil1+ZW3bA2Bzjt68/wAql81UTczhIRjLFuBk4HPbqBRFNbxyLCWQTbdxjZQHK56kZ4Hv0rD1rWI0aO3ilLszhWwAdy9+cc9P/wBddEp8qFKSjqzcRVCkgAdSABjGf6ip40yMEBcMAcZOff8AnVWxO6xt3ZsBkQjnkHaPT61aXEhwVfc5K5Ix16VSd1ce4pXc/Qcerde3+c0YVWZAq++Ofwx605i6s2+NT2POD07UkcoJDAvwuAcd/wAfpTARlJOcADOSc9/XJpQ8ZZju+Urg4PPv/Kgbkk3ZILc8/wD1vwpqqRIyqNxPHC96AOEiUZXeuVyMYkwRzknP6fjUg2k7ixVMY+Yk4O3v6/45/BgWRIiqIzYGNzMGyPx78VJsYEMzr8w+VBkcnOOnHX+Y61JZKseYvMkjZht+dh0Ynp34OM/5HKedx5okyCMYJyQMdT19eTTUBaIIWcgEKqvgnGOfXI5/Q08EhGYbSy4U5B4PHQenT86AI3ljgsmnkZU8lXaXKEFVX+LPXpjj8s5rnbDxdJqEjXNvFHw5/dMTnJ6A56/X861NbYppGpjAA+zSAemCpJ+nb868+8LkqrsDtPmAArnccj/9fB71z121H3WZ1HaNz0iy8RQXKnzEeIjkHcSOxIPfnkfj2rTW5t1ia7MqiOBseaxwqnAABP4gYH0A5rj76GWQxSESsSoUk45AGBznoMj6DPpVa5eNVWAxCaVNjhHzhSOQSc//AK8ms41prfU5lXkviO2TUra6jYCJwoA42AjHbkDj6f8A665fx3dCa2sdPj85lmnBuHjfaAgx8vQ9c557oDj00YWuLeKL7QixtIDGxVcEcYJHbOARn/6+K3iGZF00NbTEiR9mFPGMcnHPrjPX39c41qlmpD9szG8x9N1RmQHaACCvUrtH+c1oF4bidpFfyrRxudzz83vjpxyAOvNZsNszxyYlO2QOA7nmM55z26Z7n+ptvBGdOMHInT5wBll3LkEYHXjI4/8A1EdtDnvdioUgt5oxlwYyYjtI2t6jOOM/XGa5O7CRsisAuD257c89Ov8AOuwSaGK0mjlO92GFKMMjnk4x074rDvVWclnjwuRuVSQePqOM8VWyBOzMmQGB4JzuIKj5iBjI9P8AgO2iPEhUIdjYLL26f5/lVh4EbzoGj2MTmIvgYOcAE7Rwc4xx29KpW78ryqlcnJ5/Dr/nJrN66mu5PJJuiVSx5LMxz1Ix+uSf60sO6JHcR8fdP1+nPbjrUh3mFY1GcBmTGepKj+h/ziohISxkGSw/i7j8f89alg1ZJj4nP2oK28Kw7nbxnJAz7g4qSWcmYrIeE+6w4Ocj6c8UkxCQJI6AbzheMc9c/QA/r6Ux5oZhudVL4OdoHUn9T37/ANAboXmbdvGZYyAwZDn5mOSP88VJNM9pfLJbuu4pjJHB69Ov+FZtnL5O1VMhjbAOeM9cDP4f5xVzfE8KvzGygKNuMZHXcOpGOc9unOKy5LpphdJkk9488uEJRh8rjscDqecVu2XiAaLZG7uYmMjRCO2CrgzODxj1AxgntwPQHDksjJaGZZpFRmKqUBLAYJBxnI5x+ZwKrx6Zrt/c2KTyX09i1xlPMmyGRRyQpb+7kdec4BNa06auproddKm2uZmxYRX0c1xqmoTStqUwIAV9uwEAduvHAAwAMdeg1p0a8dI4UjjeLqC+eeM89x0/L3zVLUH3CPDMF3YJB6DPXmo1e5gDpEoYHlQhzxjoT69OKlTnNc3UwnLU9BsVUabbAYOIVwzN3wOO/wDn8a0GJyM4I/vHuO3H5frWHoM6T6LbZJV4v9YvG5fmIy35j9K2iI5FUFc7Tj5sdvavUpu8UdC2FVTJ8rkryNzYPT1/+vSmMK4ACfLyMgnqMfWpFc5ADHZnAyST9KfFGu0sGySezf54qxkQUgbSoIHJYHI9hSKrI57DnBx0qTC4VUY/KOWHr/kU1oyiknIJ6/NQBw8aPJhUzEGOQc45yMGnQW7lY42ALcbnDD5uO4PHYDGenPvT8sV5BJJOQRx7ZP8A+ulICxNH93k7hyNx4Iz0/D69QaRYeXIy7QmWxxuIzgYHI/D16EVLGuXUrIYyQrB2HzcDp64z6deKgfMWSGP7oHaSRgd/zI/zzWXqniiz0RIjc+cxlLYCRqxwD3yQO/8AnmgCj4rL3GmT2EbRmacqTn0Lbt3f+6OP9vPbnC0jT/7HsXF6Pnlk/dtHnIIAPfAx2rQh1/TdXu3NtHJ5sx4hlwWLBcYByeDx707UbQ281rK5eSJodqMoJ2HLMFOenBzznoa82dWUpuLOevdIdBf77zy5IS6MACA4UDHrkHsP5U/T44NNeeWWQyeW4jhRfm3cDnjg4OR+A+lRxSRw3CnmWdGBZd/AXvyOT1PTmtHZIyJNJbRRIBlgZMGQjJzz6jGeD9R0G6SOVI05tO1GdWvp48AqzrGqlvLQk556E8nHJ9azLmK3urhbeJHYL/q2VMNu44xz3IB/CnQWsurRGa6voYkizstolCKpAGdo9cj+ZBq6LeCJWtXXdHI4IbfyVI4HTg8Dn2PTmnKKaF5o5K+We0YREh7UyEhk5DH29Oh/+vWtpuqQi0USFfNGVRiOhPXoc8DuPStbUYg8KqvyIo4ZwRtHPceo+v8ALHH6iAs75VArrgOGzyOCRnqcf0NYuPLqhPQbtNvePC2SyPxv4OM5B9PQ+g61rLCZLSNz1ZRyMHcTnjj8f196x7hxKkNzHiSTaImLEE5AGDg+3HHp15rYtJIonRpQP3i7hmT5mJOc9/8AJ/JRYjFv7WYXUjrlS3IJ6+/T8aiksnnk+0oxE2cvvBAY4zuB/wA89M5rswtvcZgMe4MMDblW4OScnP8ALj9Bx0wuFcrFHsiDnAbJfjIPpn6Hv3qPelJ8p1UaLqbFYBkW1yCzFpBt29CCuT069adHbbyoUADyyzNjk464GevTj+lWrZ0uHknCnzI2bCs+SpK54HHA2/rnqDipFLILpXdhkYwMD17f/q71ST2ZFRcrs+g5LrZm3fo52tGwICjpjpke/r+FVprVDG5RFU7jkKSfwHb/AOtmtOUJLMrSAGNRtyo5XPuP5H39abBbyLdBVwYydpOVAK5GMk/Wm/IzT1LNjGLeFftGQpXG7AKnJx/T9elT+RG1wpjSFV2gNJnAP59+nb+tQRXc9sRHgxTgKfnjwQByOo6cn/PVu1pCNodIWGFZjkY54Hr0/CsY02pXLlNNWSOljvFvLR7HzfKVQP3wHzblOQBz6imyXVtZw27wXGJUYhU4OzaMdOg6fkawvNEUKKM5jI2tjPGCefxpyxS3sis8ZaNcZO44X6nt9aFCTbS2CNWSjyosXE017vnZWwxIDKp2g5z9AMk0ltNsk2sCc/d+X6VtJ4dlNs0jXiJDGDtRUBOCeO4yeccD169at2MFvY34iWLcrA5kkU7jnsRx3HTrXYqfu2RNrvUyba5+wagUVS02QoxgjJ9wcA/416TAxVmBAAAyu7jjPpn61wcthZW+tRziYW5Sb5go3Ip3ZB49+wz/AI9Ra30oM2xxN5eA5XlQDnkc8en1qoP2d3I2pSS0NqJmyMhQwO3JwD+NSxzHZwpMY75GCB+f+TVdA38SllwGz0GP85qQkhSNx3nuP4vxrqOglD7m+9wOcE/pTgDu5fLdyxz27n1qpiSPKkq3zZB49ff/AAqTYXjXBGT94EgcfT1zzQBx/Qh0RskAA9ByOhz7evpT0aRwQAVT+7xx+Ppn+lEzhrmUMzIzfM3AOTnJzk5/vevX1pGyB8soXPffjAxx078jj+VI0HSRqzBJHO3A3ck7QCck8ds/l9K8x8eiS41232KzsbYEkf77ZPX1r0G4uEt7dZWkESRgAyO+FHXuefb06e1cTrro+rfara+huEk5iKuJORjKsOemSfQ5+tZVJOKuiJu0bmFpmjzQyLdyXMKLEVcgMdwIIxjjGc4710l1qr3TeSkax2u4kRE/eOOpOeOcdPWqLOo0O8WR0RiyuijofmAJ+n+R3pkRCwxyFmMhJ2g8bvX9P61xtOTuziqVJSSTN22s44YElbHmTF9gIJBwuTkkgYGQPXnOSK3LFjBFPIZEAwUUuOrE52nIwc/N2HU9ehxIkllb503k5K5y5UDJx+GDn15NXA814ySAgQ27EndgDccnAxgnvwPStI6bEXJ4riC01N7tXMo8tggjP8X8JIIwenI9OOKVrS9uoUubgmOKT5oo9pJwMrkf3ucj6+nSrNrELtxFbRb52ODxlW56DP3j0IHsfxktTHZPLNeTJJsYKrMOQeehPYY7YzuWqcb6MppNEMa3EJbClUiOSeiqR13ccen51ha/Yxo0cirtiKlR84PIwT26cnn3GM4Odi3mub64Lx+ZAVUbMPyTnO488nOePcetaZsIbpf30CuzfvNmSBkY5CgjnGevHIrKc0tBRXNojgtOwrnLyAMp3qBjnP15xgGpbVd4Iu2CZZtz53FWHbr0zj9ParGsNptlqXlrJbqpLDbkD8GwflI9/wCeaW4gjFyLgIggbCqVYEE4+ny/lzgnmuaM3fVFToyitTesA7Ikm9VlRcHJ+WQf3dx+6On4VDf2Bm0s3FnbKJZEWRv4ixA5OVODn1x6+tFvK0ESqU2yvypVjuQ8N6Z784/pVyObyrLG9YpxlCN2DyRwMkDBBx+PPbPVGDjqiqVXkWhw94gsbdEQkzqxLtvBwTnO09xwOnpTY4EeMcLjGNwHTPc8e45rT1azt4bSK5EZeMvtXg/KOpGe/Tr71nW3kuiCEyNIjjOR0HJ6+v4Dv7Vmm76kVHzPmJobczRmElEb7xLrypGeMgZxycimrDtu0SYyR79wJGOR657/AP1+cdhGCh0gOUGWUhjg8DH86so+9ZFmjHybiUfqOuAM85OeCM4H41SSsZrR6kc1xc+WsRlaViN2w5G1c5Ht7/h70kKm4kAfcM9AF5oBdm3SRsuWySgBz6DjitqJrSzhSRAfNXByOS56lcD2zz6UO5UYuUlEqeQ25dqMZFxhsHjn/GtOCOSCAb7d/OBwNgLZUHk8dM54yecHir9m9teboXMiXRTJRhg4GCe/PHb2NUBqC2l1Ipd/lYHaQBwOnP5noauCsrMuVPkfvFqz1kWhdo5pUj4AQHbg9iOD04OPbr0qO71CU4M9qRHGxO8IU3Z4yMY9KbNq0BkLgAS7dmeVyDx1HPaqk9zMQA86TQHoSmCePTvjFbp6GbZYN1HdtFbojhPujA5PufetyCNbPyrNwoDzgkld27n+v9OtY2n20cJmikkEMpVfIYDkZySO4Izj34961bCRvtK+bKkihlMbIwAB3Dkgj0zwPXrxgqzZcdGddEAU3iMso+Yg/Q5x+dPDkgCMNycYPU8Gq0JYOcEkg4P0/wA5FTE5JOSpJ6EZA9q6TtH+YpPlzbxg9RkkVHvYPhXwvUbV/wAaX70ucYOB83X/AD1p7Z24JjJA+XI6UAcdcfNAUG45GPMT68HB47+vbtTE8zbGU+8Rhix5xwOPzJ/wzU1uPPiQFWDluoxgg5POB1wO/wD9enMZBdyBPmGzGGPHy9DyBjGc9aRoeY/ECcSatbBCRH9nDbc5+Ys2T7k8c/SuVtJClyhBxk4z6V1XxCVv7XtmJU/6OF+U9CGJ/rXHgEtxyaiWqIkr6HbaeY4YJZJZiuQVG3nd/iOoq01g9yI5Lb9ykQYqjSDABznnoCefbGO1ULBSbCE3H7tQCwDJyTnBXkdeDx06HtWjLeyak6IkQityxIiGTjJzjP17f4Zri8jztnZl+yuvsenGVoZTcFChUqRwcjj14z+WARUuntGE3rIQ7nLODt25BJ54z2/wqdbRbi2McSKbfIA7Mcggtz1Iwf0/GC4tTAm1XWUoQGMYDDkKcH07e30zVp9x2ZftRHHCvmiSR8ELsC/Mv+0Se4Yj6gdMVcupJLuNY1tikAkLqxU5LDoT+o+pOO9Z9vepHg7tyKcRjd8p9ug7Y5wPftWzp89xFvjCxMkibjkngHnYM9Pvd8jjpjNa7opdhYpbaO2DOryycAIsZDDJxk9RjBHftjtyy+t74aHLdI7xSKqk4YAheOfyH/66luFbTZ5VmWOQN0LAjnv788nJ9MetadzerFaQZLGWXbw/GzABwPbIP1yOlYVop+8+hpTlyyueW6jpkEdr9pRlYDG4bRgnA5J9fWrHh6NrjR4LSVY1SR3aIk4IIPBGAT65x2z0612N9pejrYvBdxEXLoJFhXBJXdzj0HB9gPauMivYLdn8y2vYFwIhOq8IOgbGe3XofxrOrKUopxTPSn+8jojdkhby5JJZW3IF5bLDOeMn8SB1qS1e1uYGFzOyRbtqttI2k4xwMAHgc/X600XDanFLcqS7k7gzKAXBxnGOp+mc4PsBSaRSmx0V1K4Dtkgd8cd845Pp61vTmmrHkyi4uzI9eslh05VE6ykyoxEZBI+VyfXI68//AK6w7KNYpHlBGI2HyZwSpP05PT8/TOLus+T/AGWY4Y/KcSIG+Yn+F8dW9/8AOKpxuEhGAhXj92B0+hPb/Gs2rtozZcls0eFZrRlWVWGYF+6+e4z3HTHf+bJkaRvs8ZbchLEgZ3cZOfbj9fwpBFtHlrJH5vzriQkbB3BwOpxj/wCv0jSC5MW7agB7eanX8+OtCu9RMSGaUnypM7TgEAcEVpWsUcE9rIVMgDFnRjkc4x0P1+lVLdIUjlE5Ul1wF3EAA4z+PNXXRopI8IWt3bgqed3ofzP159Dh2adzSnNwlzI07oLJqEbRxuWhyCqghiSCCOMHOee/pU1zrNs1v5M8ClkCjDRjdkDk8+x9R1qs92IZ9pnSNged4IxkdTx9Oefp2rOZJLoCaU+XbnH71hxj8Bk9COnr9a1T6l1arm7lm4vzc262z8gkYVRyvP8ACPXv6UunQwWbqb2VJVxgqrEBTg9xzn+X1xUMVza26KlqA5bhpHXJbI/h4+X0x796TyvLclgxic4XJ27ST39DgH8qrfVmPmW5tIeVkuLO4WZ5CP3bH5v14P8An3qxpAuJNUt7RAGYOrSHZ90Dr16dx7/lUVrcvbsjwmaQqBsJ+bB52jj39f6c7GkvEfOWWFTO21jIB86dcFjwQCQKaRcdzqFRkZQy8tzzzgduKeuYwRkHJ+6R1Gc/5+lc0LmSLcbdmOMblaQBck4PH4H9K6uKEyxElMNjd06flWqld2OyE+Ye8ZVD5cgLHnIPPbtSA7jvk2qwyCo6A/WjyimMA5HXIwf5U5QHVTtBGOvT6VZRzcmQFbKZQbeSTwPQj6n/ADxVVphNEdsg6DjGQMHjJ65H+fWgzx9GUg5GwkNk98/pn8axtd8V2OjMYJHaabaMW6DBUHkZPQZ/PkcVJoYXjbT7e41CweWUDMcgO07WIXbgcjGeSemayIbQQuUizHCuSSucH3PX8zWfr/iNNZEJSyFtJC2VYS7uPoR7CrejamJFG/IKfeIJ4yev06Vx11K9+hz1ldXL+pwxQadpzKodn3sx5yTxn/Pt9a0tKSOYPGColZhswhIC9skfXH+c06702G4hjmtpMGBdxD/c56gY6DP41Q0C4Ww1mOLUYABK+GVjtA9Pp1HPas9LnJZnRzC4if7O7IWlYkydGUE9x9SPx5q7EsdpHcyHe8kmXRmYksDjk7vXj9D71Qu2j1DVJGjnbERxG5Q8joTjHGDgVLZG4k/dIQxwd647cnPP1/SuhWbKT1JmtYN9vA7G3lLDJAGAx7tg9AOnGfyo+y3BWANgsgxkNk9CMYGc88envzTGSRzlYFwPlDZzt7Dk84+nrSBnVcHkRvk4JI5J7Dj0P4UWsFzQe5i1Kx+zOzfbYhtQSLjKjpjJ689P9rvzi1prRMivcIFjj2ghuhPGOxx3PuccdKrSXUTS4jjeWIfMke8ZG3phsDGfx6+mKQyPcRLH5al5mXeNvQjpz6fQD+VZTbeo1vdFHVZWXXJ5gAWZoxapnc2RggAZ7kHPsGzxTHt21Cyu5Wso7RImESeW5Ysdv3uVwOoOOfTgddDU7RrNbO4jtJmcgxSHAb1P3R0Hzdcn6gjnKupru8iaK3imiimOJJFHyqBxyOh6mhNqKuezTlHku2ZeiX9vZSyTtENhlYpsHYYHfscf41qXgtdWcvZORP1CnqfTPv78Z/DJyNQ0xIGeRMoFGNuTjjjP4/WqdveXML7okJ2g8Y3AfUdPzrGMru541WfNNs0byO5eCC1mQoFlVYwVAZWwxxkc9+PTn04zlhFugYMpnxyRyEHBz7n35x9cVqz3tx5MUkrxyF2CHzGDEjaT256mqjjaJV272ZSqZIIVdxycnH4Y5z6YOdErttmTKLgshlKssucuTnnPPU/T+fXsAM+MZ+7k85GP/wBVPi24CFQevfB9utXo44ZBHa+QqSfdZtvOeg5A9vx71W5IxbGZYnI4KgHb7nJH+cVNayyO91a3cSmEr+8yOF9GA9epz06elLDNJbXy21xkhlKDkHcnGBj9cZ47Us91GZPKuCxJwBIsvJOBz06D3z7HmtJdkVoh7CUu8yRwhsZAbDZH3uM5xwRjGPTrUaTmVfMnPmu/3jJ8w57Ek/zp6AFMuTKvQGJQBgDPJ9e3PPFQSBHkGZDsc+gzz7elLbRCIjp7wktbnzEAO5QcFDg7h78A/r9avWtx5OYZVYJJhdvBVgfXJI9PpUUhEkbQKWd2Bwcbc9+vXGQOD0xVfak1uoiIjZeVbByOowSB3yavYZdMjaTqxt5GR7d2B3RtuX3G4HBx9fT1rTR21C7je0uWgidFiZSTznJBA9/5YFUYrcoN0gjd4WDq2wYxnOR0PoffaRitSCCyv3EluwhniXckgwQoHZs8kH169KpFm5DFFPcW2nQSjyUJllyR5hwejHoeev1PrW6HjL7QpQ4Ge39Kx9GS3SJ51kUu5G9gflXHA68nqT0HUY4ArYAQKQcE5A65/TFax2uddNWRLtEbZUMAw+63fOKWIqybXbGRyF5pjMMncMt39/rSB0T5iATz061RZyr7PNJULjaQW64PoM//AF68o8aWjWniS4YoyCcCYBm3H5hzz9c16mzSBckbgRkKAeB8vHTnNcz4709b3SftSFnnt33nt8hwGHTk/dPsAag0Z5a3Wp7K4a0ukmAyAfmHqO4qE9TXV+HtMtn8uVW81zj5lUZVsZwMnjHSsKs1FamU3aOpqs6qLVSZVjlXe8bJggduvbPr6Vp7o28tWWN5ZTnLgHYM9fY+nSoNQ0+JWiWFWVYR8yuRnPXGRxjA/WjJSW22DYxBBKjpj369f51hGLe5xal1IJbZ7mSy3l5FAYDPdj6cc5PB/pWjEYrfTzKYmZsFmYghl6jngdck8/zzWfbkxS4ncpu+UFs7h0GAvfqvtWhG7SwjzoVWz2ltoUAtgjH09fzrZXWw1YltLYOsbSbFj+6DuBwenPqD7dMn8XizVFDGNWi7MMnB6YGfp6cVL50i2P7wO1uUwZGwdij9QMgEYHOO1CSbgifaAJFfDODkKc8EkdP581V0x2sULmFoJ3iYkupUxkngjsPYYOR+FXYi8jmVnRWjVmCoeWbnpgZHQUt2kKam0DBW2rjcBnJ65yO+fX0/Ku8sqyfZy25NuPlOQuPYfUde5+tJrSzJ2ZctWuZnV7i4eSNSW3NIRyQcj+Z570y+1VGnZFlGzbtDlc8AdOn86yptrEiIs8qvliyk5OfmAI/QZ68d81RadZ5SeRGqlWAbGcg4GPTI5PpXL7NPRjc3bQs36pPbOUgBz84Kr055JAPP5fiKxJNNvYm3NCoRWJG+VeuPXIyRn9R61rOZJFQNLzjy9owABnuPQcY+noBVdJHeRRHcZdT/AK0KS23pxxjpxz61rypaGbd9WQWtq7QJDeBlXzVIHmqMkhuQx4Az37UFrVH2qhckdXc/L37Y9DUlyzwQu0ioZCwI2sVA+9z2PQiqfmTO7FLYbtm4fJxgcZ6ccjGfrUJbiZYlKeRiBI1O7nk7mB4xk++PaofLkkU+XJ84PKNyGI7+9OBSRSN5+ck8MCOn+f8A61TW2Y28plQMgJYgjG3HX3z/AD/RrRXFboSRruto5LkkSOceXJkBuqkg8Y4IH4HpxVZ7O2W5i/eswKkgAA7T6E9xjH+eqtdPJEUWFi28ZwSS57fy/SpINMv2cP5KxqwCtvYAr65A5xxnpVrzH6FRWaB2GPMVuAwGePX2oMU9xKhiUkO+MDhSc4Ax0zzxXRadpNpu8qcvcMUyAo2jODkfhgH6Vn67fx2d2zWQPkxZVhGSAvQnAAxlcZpa9DWFGUthsFlIdOlugUZbdwhDHBOSM4Hc8j8q0J9KgvLNDZz+WVXHTCMT/exjB7fh3xWfZXiqshckJKn3o16ZHX8cjnvT5da8u9e2jlHlBQGOwZbIznnOMcfr9KISUtiqdKU3yorRnUI5Hje3yy/xKMjPQ/MOD3q7Y3cttJKwTduyQijGQe2Px/SqGk6gt6ZwwBNu4AYHAYEYB7/j+FXL7yReQSQy+VOq7S6LkkdQ3Jxke/6YxUym1p1QpU3CVmdrodncWWlqszkyyv8AKn3goU/ezzyc5OPp71sDO797naTz1/T86wtG1rTruJLVLqQSjaCtyMSOcdfx+tb+z5vvK4747dP8DXTQSUdzri1bQaJAwDKBnA4/xpQV371Rsnpzzj/PFGxSQCV2k44YDA/z3pSAhO1h7Drj610DOabczbn6nDHY33gPXP8AT+grM1a5063hlOoXKQW+NuHBLPnrxyTn6dKsmRlU/I8gx6naD2P+RXkGtXF5danNJfArNuIKHonsPb/9dQaMzrkRCeQQFjFuOwsMEjtmpbG+uNPuFmt32sOo7EehqAg8AA5rW0vQLnULpYmBj3DOMfN/9b8aym0tGZSaS1O40GWz1q0adiJCTmaIsNyN2J9R+h579HgG7vmitX8i3QAABvlbB5OB6njvnFR6Nbw2GxLWNY4ml8uRgwDOM5xk9uK0GR9A1HdCAbaQEKD1XB5XJ9vx/KsuXTyON2exNFp0VncWM8a7FVSmH43E4z7+v5+1apljMUkcA3xPuG0YZuBg54Hv+vHNV0uRcI009uEg5EIJ3qCOnPJ49+3FRC4kjkMO0s45UjqABnJHbpWqSAlur7zNkUTbYxn5UY5bvzycAf0qSKS3i2rczBAE270bDcnPHp7Z9/eqbXqx3bSssRkH3UVfXOOnfvWXe6o05SOICOEdA4X5c4zxzx+FTzJbicjXiltDbO6TCKMH5A+N2wnGCRjOccnB+8OvFVpGtDHN5U4UEmNCo4cccjOPTt39a5y5uRJGyfNtHTHQfTPFRGbgYHyg/d6g/wBP/wBdZ86I5jfgtVRVYXMWCwDNk8fl6U66hMUpeBsKvLFCCVOOAR69+enpxWFJeM1w7sxwWJ+pPHbjoauwagtv5gYb1I2j5cgjPPbp/j0pPe6BNFkoJkjBG5243bOORn9P8fpVe405hMoWZGyxO1xwO/HU9gB09KkkmSNJLuyZnXJA3JygPf8Az09+Kqm9lkbfHGACxG1WySemBzk9atSTQPzLYhaNVMk0X3wRIjAAEL2wOOv6/jVFm82URq0m3OMseQCfrg9c9ucVOLhvs8TOiMXMmBtHPCg/zJ/DPFVZRNdEQrJK0oJCBG568jGD19azjomxPUkXfN8ikiTlsZ6nuTjpjHXoPxJp0t6IIo4o/nDL8zlc5xjO3noMD0ouJDaQm3jkSRsASuDkA8HAPoO/8qoM2QF3BW3ZUjI/EnFL4tQvYvSazeyZ/eyeW4HyqTjI+vt/Oq8N5dsGhaVmUMQqM2SQf/1Cq3mSKSxPz/3j1I9c1JEScFO3HHYf5NF2hXNe2uTICHDOIwSAhOcdT3/n+lZqT3EkMliY2AeTcxcY56gn16n86WFliTljuAyV4xz/AJ7UyeQm6HXIUHO4Y61ClJM6KVd0k7CMqW0gtg8jIqr8pPX8KbBJbf2ipmDAqcllyCBgY9P51FPBM07S+WFQgYZjgE+gJ705LAsZpVkEksW0GKMfM+eePwI9aOXW63IU5J8yZagv47eadbeLZIxO9l+UMrckEeuT1qKeTzbgPwXI28ccYz9OM9arRTxXDYRVVygwx5+bjn8aW5gLfOch04bPf/JzSUbO4Sm5bl7TZWtrhGmmVOWPyNk4Ppjjr716F4dnu5YUy3m2wVhu28Z7Beefyrl/DHh59QQXF5Gfsi8pkf6z/ZHfHGCfyPp6LEnkxBEVUQDACYA9vwrahTbfPsbUYNasmXbtLENgtyAcZ5z/AJFNJY9FwB2FNDgKMMOPToTmlfggngZ5PrXedByByVRuCytkAHnjnoAP51y/jXQBeQLeWVvm5T76ovzSL68dSPp0+gFbupa7Y6XFvu5NjbdqRx43MO4A/Pk8cda8+1jxZf6mPKhJtbYcbIjhjxg5YY4PPHSpNDEsJo7a9V5VyvTJH3feu1s5of8ARrmJgjO33gSRgDnqa4FuTzU9pfXFi5aCQgHG4djg5rmqUnKXNHcynHmVj0uXSWisxIt1hN+8A9Aep/Dn9KnmtdQksNiiIgsu0ggb+cjrj249KwbTV01PTwId5aP5poiOEBPY9wc9OvWtE6m8Ua8/KARgdPbgis0+j0OOa5XZk39oXNp5aywvAVJGWXCsQO2OD/Xmo7mQl1kB3ZXb0xjOPb8akj1G8mxIZCkPzFSRkOemOeCKbLdW4hEb20KlfuhBsJ+pFNvzMyu1xJIx3SlQzAlfX/6/1/8A105WDTEkZJ5GanmjgYYjZ15GSTuBB446fzqFLRzI2148h9q7iFyPWobuS0QqisWG3LEYAHP9PpQ0cgO0ADLZKsABkfX/ADzV2G1vIl3/AGKZ88giM8jtSPb39zIuLKfAOFzGQAOKFYLMpGMRwqGBPXvxj6df/wBf5p5SEMEVt5GAAcc5/Xgdvb8bX2C6IZpreaNOuNpx+v1pxthPKFtkLS4+4oJOOmfxPPtmqstx2ZWtr6WJsgDKjvjAXuMfiePr1q21nHc2k0yTGFfK3+WoLEMDj8jzyfXntnSTR7xCzSJFbRLlj57hMHb78k+1S2y6ZZXShdQE0+RnyY9oPYnP+fzxUytutyorozFXzRZWYeN5HkQ7ADnO7Zjt9atGFY4ykYVJdmyRlwF4HIGep9Tn2GBxWgmraaHmCRyN5J5SE7W2kDkHHAyccevoap3N5ok6mNobjy/9gAZ5z0rJXaszVxjGVmyk9tkKQfMDY2lOQR7f/rqGSRQpVgOuNp5PHA59K0oDonkJFEt2ioM5Mi8nr6d/X3+lEltpzhZY0mlfIJSW4xxyP4Rz1PfjFaxMWlfQx9g+RWVwM8oDzjv14/nVldNuioVYHZc48xBlT6c4+vP0qy2q3S7QknlR8jbFGFV+3OMe/NRNBK8fnKx5IViE3MTnjH4fy+lXyishTpM8LFbpoIVJIVmlADH0qw8VnbOhYpIGQgyAg465AGCOhznt+VESySxYkOYwcFfLBJGMg4Pbnk//AFqJ7AFd9gzA5G6KRgpHPQEHnt1PbrVco0uwRWYvdNuLW5fMv3klUZbdwQfxzz37cdKxR9ot22zAqwOGPqP5VrQ38lkJGdZkJG5dw25AyAf1zn2pFu08iT5g+87mRxn5ic/Q9O+KGkJmfJa71a7jASRAWf0ccnPPf+f857NvMKiR43Q4yGPDD3PWrCTZhG1AQcEAcEHv/n/61dR4RstLjYr5Li9QhkaVlZeOcrwOeM+orNxUnZFwXM7HUaXK0+nRSvatbrtx5TfJgA4GPbA49quja7bih3d93b1puMkttwNx4zRtwNxUAk5A/wDrd670rKx3iMFUjBAyc/KM85oOeMMduCc45P1pQY2JAPuSaQ4Byu5wOPTPfFMDxXxno1xHfPqSgvbyYUgZJiKgDBz61yDenp7V7eYUkgaLy9wMeTG/P1H06VwXifwnb6fFJfW9zHFAW4ikJznHRfX/ADzUls4lgAfpT7eA3NykIYKXOMn/AOvQRnpn8qZjNQ07aEncaPCIdMW1byAp/wBaQMk+/r+tWLeK2a5eN2kZgSqbuB+I7/nXMaRfXEk4t2XzFbq2cED1PrXSy25t/wB7G++Fzwe49j2//VXBK8dGcM4tSuyadZpk8h1LlHAUjqcemefwqAQyL87hlPow6/nTmdY9sp4cjP8An9KfDaXN+zeREWGMFyMBcYzk/j/nNClcyerKkk+TnaFPoPpj+lWo4WgkD3a73zuCMfzLc/p19feSSH7BO0cRcy7QGkxgqe4X07jPfHbJFJHDNxviJ3e2cjPXn6f0qrMVgN007IpJUAgAF6kE13LIzM7kqnGW6/5yTj3qe2sVM5LoA31AC+/t+PT9atvbwlPLV90+4nAwVckjgY7f41aj1Grlc316zLEUJlf7uMDGefp+PvzilvL2aRBbrLJlSfMLHCN04HfHHfrn8KllkNmgSMjewy77SVPbg+gP9KXS7KPUn3bUCLycY5+XgYxnOQcdQfwwWlcpXbsijZ6Zdau+CXCKCWkPO3jgY475/X0wS/il0HxBpunRti2usNIzgFnJYjbn0+UdMV6BAi26iKJNgjXCgHGPX6Hv+Nch46t5Dc6Ldo4KRXaphgAxZtpzgdvl/UfhdSnam+9jup0VFq+5FqHgya61A3ljexW5Kgtu3KYzjBwVznge1QXnh3xBbh1EVneNJlmmQhdpPudoz3/Gu3t496YyWUfMSBkH6jv/AJ/C1GpKCPhVBzyAcZ4/E+v0ow6U6MW10RrKKvqeUSzfY5VF9Z3NkrnKblJXA+oBP69vXNXLVrffDcJOzsxO0xKB7HjPpjjjr+foV/psF9ZtaTwhonGHGOh9f/r15VqNndeE9T8iUeZZStvVguM/T3Gen9DVunbVHNUoreJ081pZag7/AGdmjuG5JK4XPHHXg9B06/Wqas+FifC7gFCnsRjt37H6D61Wi1CNhG3ngIR8zE/M38+Pr71Ya+Sa+kguiJYRH8rowRkPPTnkH09cfSpvc5dxfsnzmPzTsDbd8QKoDjrhgDnjuB0/GkuDgkvIduGCnceTjvnj0pt1BNAI2trnzoxxLFt2ugB4HGQepHB69qhjvgLl4psxmPAMbnABwex/zzRewM0luW/s3a6xGNXTKYyPvDIx1I/LrVDUYtPzCLeKSMMcNsfvgc85GOO1E09s6q8KmI7sbo2IAyDgH0/wFMWCW/mEUeHkJCghsFm+p7/WplK4m76IR7a3WHCNIHQ5bcQfbpxWn4fhvxfCeFJXWMgOTGeCc8HsO/UitrRPCibkm1A5ljYbYQflxyfm9evQYH1zXUFkVAkb+WQuxVAwAOmPbFNUXLV6HRTpO95En2ghQCN2MHIGD0/lTTIGZg6jk4BB5JwKTAALBlOTxg4wPwp5YBlKk5yMqTwfw7V1nUIR/dO0AADHOP5VHkN8gJyDx2/OnF+uMdzg8fzp+UxwSWJ5HP8AnigDlWMpcqGGyNgeR97g5A/n0/CvOfGMOoNqjSXa7oM4hKcqB6ex9f8ADFekG42SybNhdTxt6gf5/lWbqV7FYafcTXTI8S8eSwB3+i89f8B7VJZ5Ey+lMVNzgDGT68VcupTd3UkxjjTeSdkahVX6AVXI6dc0Mg6KytFtLfKYJGC7cVqxlLeJRNMskLMAyR9QCM9SOK45by4QkCVhuGDkZz+dW4NVcqUlUFTgZU8j9a890aid9zmqUm3dHVs9qgBhhGVH/LTLHPckHiozeSCJU81vlJxH/CvqR25Oe1U7U/ard54nYxIQrZ5Iz2qdEgxlgvHXk/N7fWovr2OZprRk1oFlZy+44XOQee2KtxPHGoYjvnnnPtzVOefCL5ZiVlAwFUA/j69P8aVXbyg06sisxIAXDNgfw+g9+n1xWl7CNFXW7kAbCRoMGQjhPQ8dT3x3/OpDNCkawwZV3VRJIzAliTzzjgdOMHpnrWW10QSwQKmSVRTgDp+OelQvKJs75QzbcYYdT9c8Y/pQ5dwuWo4/tl8ltbxnc7AY2nPXqevIrvLC3WCzWBAGZCeVUrnjGTz7fkMDgVl+FNKjtLdbqTH2mYAru6KhwR9CcZ/IetdAZESQsVxhgFONu49Bg9z05NdNKFlzM7qNPlV3uJlFJBYlMjcQ2MYzz7VzfjOTz7XSo1YbV1GOTGc7QFYnH4CumDKXMgBbksMqQPXGPy/Ouc8U3TtqmiWjMQs908jEg8MsZGOeM4fH4Ciu7UpPyZ0x3OjtRstQ6mRiTkBVzznP+fpT5VZmbeVBZQrc4HX8/SmxKWjWN8Px97I6Y6cfQfSm8N1AZc7cA8j1x0weBToK1KK8kJ7jlEilgQW9Gx/L9KzNe0mHWdOktJNyAnKOFGAw74/Hpx3xWsSYyFD8g5bHX9efX9Kayh2Ckn5Rhhjt+Hb2rYR4gqTaXfTWF2pUo2Bu4Kn/AA7+9bMrRo8FzGBsYEBQclXA65/Ue4Ndd4t8LprMD3UChb9BxzgSAH7v164P4H28+t55bUy2dypRwdrBhg8H+fSuepG2qOKrTt7yNBpnVdxQDDDLMSpAxkjHf8vSpbi4iumHnwFmJKlg5D9uM856cZHrVJGcDA2M2evX6dqmtYLm7utkCXUkseAHjUtx0B7Y7CsrtmCTexZ+x+UyiG6Rg4wUfKkHj8OnfjvT7e6aJlTyzHKpBV89DzyOvX1FakHhDU5V3TmONd+ctLz6Z+UNjr3qzZeEpPM8y5uRszgoE3Z7ZycYP4VfLJ7I0VKb2R2kcwCLg78/MSo4GQMEUok4T0P8OOnX9KZ5YSGNFQ/LtxnsBgU/YxYhvTAbdwD6Y/HvXUdwqneu7C8c5Ix/n6e1K3JVhk5HAz0/CkKbWZTwD09u/wDjSZHQkMAc9Ov+FAEnyyHcpJBOB24H+fWjBWTIK544zTQQeUIz2BGaahbOHyT0OKYHPlNsihgcAjnrjI/mPxwaoa/oo1m3hX7T5CqdwBXg5GOmeenX3NXmIwkb/e3HdxjJ9fXsOPXrTyrAgRqDu4J5zj29Oo+n85LOEvPAV/AC8VxBIoHJJ2kn07gfia5680i/sSftVrIigj5sbl/76HBr1tBJI7DzCpTsByQOg9u2DUGp6j/Z2nT3JXcYRkA55bsD35JH4UCseOMmTjBzjgUBcsE55NWJHead5ZWLu7FmYnJJNESiOZS4OAevpSlorog3tMhSG1MG8gsCGZfU9+f61c+y3U1v5ro8dv8AwyOMeuP69Kzl1G127yNsuQS3POPpVqG+R1ZJLpQpJONwz7Hn615qjK92jjak90TCOK3+dGMjqfvsP6f/AF/pVeZ52Z5ZHZpC20lyc5HXrTGnDI3zq2GILf4fnWhpdhLrNz5McYMUeSTuAAPYE9ieB/8AqppSbskSoNu1iiG44znHJA/Guh8OaA1/cpdy820bbkRlB8wj1Hpxz+X0m0nwlM9xFNfoI7dzkRqfmb29uv14rsIlERHzFFiwVB5Xg/yrelSvrI6KdG2rHo7DIUgZOTjAyCTnP1H8qcRDJgF1J25I7/gfxI9KTcQrbBtJbJUZ3Afn9KarIp2ySMeAB3yDkkn/AD+VdZ0jlCNPwwVV6EjB6+nGOvbiuX1WVbnxrp1qYw5itJJ1Zv7zMB6cY29fc/j1IJcvsKhkO3ht2B/Wuemt2k8dCUpGB9hTbg4yNz5x74ycdcA9cVz4pN0pJFR3OjIYR88noQo7DjPrzTOBiUhVGehY8H/9dKzSE5ZWwMkD7wB/yf5VIgDgNzg/xE9VJ9v510RtbQkRESUkjIC43e5wadATsXDHAUnnIPAOfy4pMlQRlmIHByMmnFGA4cks2WGP0z/nrTAc21QRIM4H1HTArC1nwzYa1EFdfKuP+WcqjBBPrkcgen8q2y7qVYOMN0DLzgd/8ikVGAEknGDjqeRj9OooJOb0TwjbabcefLLJdSxgbPk2BSO5GTn8en610RGEIQDGTgA8du/51PweQY3GM4yefYn86jKl9rFiDjtg8gY/pUqKjsJJLYtKiNEdxbnsAcZP+e1QPHtJdU2nI6dKUGRVUk8kjtj16UyNWyCHYjOBgZyMd6oYq7wgGzI5wCM4oEODt3gnGA2egxUikNgNjld2D6flSOkjAliRx0HTn1oADlsjfu2nGQcAilEasMAYJPAOKSNfl2hucDIPagZUFfmPGffFACCPYeTj2K80CPHU8HjnrUoA2biPu9dvT86RxgYI5HfP86YHMLkBg3zFRwGOPm4HJ7f/AFqlXKSMx+8Dn5eO2MnHTpSOkO9WyGhPB5HBzjkDOB1/zxTSx81W25bP3ieev/6/zqSx8qOqAP8AeGeQuc9h06/T3NZGv6XNrGmx28EiiUSbvm3AHtjp+PPOa1ykLIjOSMDJyuACT1qRdxRRvIjIBz2Xk8nOM/8A6+tAHnH/AAhGolsE26NgbQWIJ68jjFOg8EaxcOP3aIOpZnBA/AZ7+1ekKGyRuJPYc598/wCewoKsXdWbh8/Pj1557n/9dArI86ufBN9FaxvFIk0pfayKcAdwQx4Pf/69XtM8ChtkmoThcnHlRHkfVsYz9Aa7tGCHdyMHKsBg+vXv9aj4llzuJjJ5OODn+VAWMtfDujSxRLJZAKM4CswXr04PPUcmta1s7W1tBDbpHHGnG1RgZ9TjvwP/AK9D5TcqKFU8EFsdxzjjoSPy/NVlZJEYEgg5+c5xn07e3FAywTtQ7fkyRkr0XgnihkYttDMNxyvG7joAfY/570eYjqIirFk5OVwC3GaVOFXIG7B4I5J4NAhNpw+T5h+8WOBx07Z9Ppk01SgjKo2COTv7D3Ptx09aSElY1TEiIR8qgdz64/r61JswzZUbuNzY2+uOPwpgSZcqNjjDHOVHIPbHoPyp4woV/LAKn74bHI56/TFQQwuDuLbtzYJVsHoOD2Hf2606GbdGeWC53FW5J7dMn1NIB6SbSq7vnXJPOencAf8A6sUiRbSQUDYPB49P/rfjSM6DauCzKvzYx688fWpI3jkEYYZiPA469f8A9X40wGeUxLEuoOOm3vznPHvTtrIgdmyFzjJOB149+KFKhgXmXYTxgZB6nP8ALtUnkh0yQcnn+90HoevTPFADMDy3K4UsOAeKVULw5cA5OP8A9f604OwdmO1+cfeyMYHX24HpT9uNhGeehAB9uo59aAEWLEe9vugDtxn096aqttIIOQfXke35dqRpFLkAnOBkY6+3XipIg/TCkDqeo7/rx9eaAA+UyZUgNg53dj3B9qbyAI9oK+gGKcZAJFIUYIwep700ZKg8t65P4Z/z7UEiOSGBXJO7lTj0qxkZB+8SfvN/+um+arDG5iTjIPr/AIdaczIFxgKD2GOlADWZieDuHpnmmkbTuweT0FIT0IJA6EEc0BSGGHIXtxTAcJGLLhWwOefrSqAFHTP0pxyvG4njPDcD/PNQkjG5SRn0oEf/2Q==",
  "imageHeight": 256,
  "imageWidth": 256
}
