# Supplementary material for: Deep-broad learning network model for precision identification and diagnosis of grape leaf diseases
Source: Front Plant Sci. 2025 Sep 10;16:1611301. doi: 10.3389/fpls.2025.1611301 (PMC12461735; doi:10.3389/fpls.2025.1611301)
Supplement: Supplementary file 1 [file DataSheet1.zip › B_r00037.json]

{
  "version": "5.4.1",
  "flags": {},
  "shapes": [
    {
      "label": "leaf",
      "points": [
        [
          135.21311475409837,
          223.7377049180328
        ],
        [
          140.13114754098362,
          229.9672131147541
        ],
        [
          147.8360655737705,
          235.54098360655738
        ],
        [
          152.91803278688525,
          238.98360655737704
        ],
        [
          156.19672131147541,
          243.08196721311475
        ],
        [
          160.13114754098362,
          248.327868852459
        ],
        [
          162.59016393442624,
          252.59016393442622
        ],
        [
          164.59836065573774,
          255.0
        ],
        [
          196.0327868852459,
          255.0
        ],
        [
          196.68852459016392,
          247.67213114754097
        ],
        [
          204.88524590163934,
          247.67213114754097
        ],
        [
          212.2622950819672,
          246.68852459016392
        ],
        [
          216.36065573770492,
          245.21311475409837
        ],
        [
          218.81967213114754,
          238.81967213114754
        ],
        [
          219.14754098360655,
          237.34426229508196
        ],
        [
          223.5737704918033,
          237.34426229508196
        ],
        [
          228.49180327868854,
          235.70491803278688
        ],
        [
          227.8360655737705,
          231.60655737704917
        ],
        [
          227.18032786885246,
          228.65573770491804
        ],
        [
          235.04918032786884,
          226.0327868852459
        ],
        [
          240.45901639344262,
          219.9672131147541
        ],
        [
          239.47540983606558,
          214.88524590163934
        ],
        [
          237.8360655737705,
          209.80327868852459
        ],
        [
          234.72131147540983,
          205.54098360655738
        ],
        [
          235.04918032786884,
          202.75409836065575
        ],
        [
          239.14754098360655,
          199.47540983606558
        ],
        [
          242.4262295081967,
          194.72131147540983
        ],
        [
          243.7377049180328,
          192.2622950819672
        ],
        [
          243.5737704918033,
          187.50819672131146
        ],
        [
          240.78688524590163,
          184.0655737704918
        ],
        [
          239.80327868852459,
          182.2622950819672
        ],
        [
          246.0327868852459,
          166.52459016393442
        ],
        [
          246.52459016393442,
          160.78688524590163
        ],
        [
          246.52459016393442,
          157.01639344262296
        ],
        [
          242.4262295081967,
          153.7377049180328
        ],
        [
          239.80327868852459,
          151.27868852459017
        ],
        [
          236.52459016393442,
          149.80327868852459
        ],
        [
          236.0327868852459,
          148.32786885245903
        ],
        [
          236.68852459016392,
          130.62295081967213
        ],
        [
          236.85245901639345,
          125.54098360655739
        ],
        [
          236.85245901639345,
          119.14754098360656
        ],
        [
          233.7377049180328,
          116.52459016393443
        ],
        [
          231.44262295081967,
          116.52459016393443
        ],
        [
          228.1639344262295,
          116.52459016393443
        ],
        [
          225.54098360655738,
          116.85245901639345
        ],
        [
          224.39344262295083,
          112.42622950819673
        ],
        [
          223.40983606557376,
          96.85245901639345
        ],
        [
          222.2622950819672,
          86.03278688524591
        ],
        [
          220.62295081967213,
          83.40983606557378
        ],
        [
          218.81967213114754,
          83.40983606557378
        ],
        [
          212.4262295081967,
          84.22950819672133
        ],
        [
          208.81967213114754,
          86.36065573770493
        ],
        [
          204.55737704918033,
          88.00000000000001
        ],
        [
          205.21311475409837,
          83.08196721311477
        ],
        [
          202.59016393442624,
          83.40983606557378
        ],
        [
          199.31147540983608,
          68.16393442622952
        ],
        [
          194.0655737704918,
          68.65573770491804
        ],
        [
          189.31147540983608,
          68.65573770491804
        ],
        [
          185.54098360655738,
          60.622950819672134
        ],
        [
          182.75409836065575,
          50.62295081967214
        ],
        [
          181.44262295081967,
          47.8360655737705
        ],
        [
          177.8360655737705,
          46.03278688524591
        ],
        [
          176.36065573770492,
          46.196721311475414
        ],
        [
          171.7704918032787,
          49.47540983606558
        ],
        [
          167.18032786885246,
          51.11475409836066
        ],
        [
          165.54098360655738,
          50.95081967213115
        ],
        [
          157.01639344262296,
          41.606557377049185
        ],
        [
          149.80327868852459,
          34.39344262295083
        ],
        [
          146.52459016393442,
          30.131147540983616
        ],
        [
          140.62295081967213,
          34.88524590163935
        ],
        [
          137.8360655737705,
          36.85245901639345
        ],
        [
          136.19672131147541,
          34.39344262295083
        ],
        [
          133.40983606557378,
          26.032786885245912
        ],
        [
          132.59016393442624,
          16.688524590163944
        ],
        [
          132.2622950819672,
          10.950819672131157
        ],
        [
          132.42622950819674,
          6.852459016393453
        ],
        [
          127.672131147541,
          8.655737704918042
        ],
        [
          122.09836065573771,
          18.98360655737706
        ],
        [
          119.63934426229508,
          29.475409836065584
        ],
        [
          118.49180327868854,
          37.344262295081975
        ],
        [
          116.68852459016394,
          37.016393442622956
        ],
        [
          113.9016393442623,
          34.55737704918034
        ],
        [
          112.75409836065575,
          34.55737704918034
        ],
        [
          109.31147540983608,
          39.8032786885246
        ],
        [
          106.68852459016394,
          45.70491803278689
        ],
        [
          105.70491803278689,
          47.016393442622956
        ],
        [
          97.18032786885247,
          46.852459016393446
        ],
        [
          98.00000000000001,
          50.62295081967214
        ],
        [
          94.72131147540985,
          55.21311475409837
        ],
        [
          95.21311475409837,
          63.08196721311476
        ],
        [
          93.57377049180329,
          68.49180327868854
        ],
        [
          78.16393442622952,
          64.06557377049181
        ],
        [
          78.81967213114756,
          68.49180327868854
        ],
        [
          78.00000000000001,
          72.42622950819673
        ],
        [
          77.8360655737705,
          74.55737704918035
        ],
        [
          78.16393442622952,
          81.9344262295082
        ],
        [
          69.96721311475412,
          83.40983606557378
        ],
        [
          74.72131147540985,
          88.98360655737706
        ],
        [
          75.54098360655739,
          93.24590163934427
        ],
        [
          77.18032786885247,
          99.47540983606558
        ],
        [
          68.49180327868854,
          98.00000000000001
        ],
        [
          60.786885245901644,
          98.16393442622952
        ],
        [
          55.37704918032787,
          98.81967213114756
        ],
        [
          54.88524590163935,
          101.7704918032787
        ],
        [
          58.65573770491804,
          107.18032786885247
        ],
        [
          59.80327868852459,
          109.14754098360656
        ],
        [
          58.81967213114755,
          127.34426229508198
        ],
        [
          52.918032786885256,
          127.50819672131148
        ],
        [
          41.11475409836066,
          134.39344262295083
        ],
        [
          44.22950819672132,
          138.32786885245903
        ],
        [
          47.344262295081975,
          141.7704918032787
        ],
        [
          47.344262295081975,
          158.49180327868854
        ],
        [
          36.524590163934434,
          154.88524590163934
        ],
        [
          31.934426229508205,
          153.9016393442623
        ],
        [
          29.311475409836074,
          153.40983606557378
        ],
        [
          30.131147540983616,
          159.31147540983608
        ],
        [
          30.45901639344263,
          167.8360655737705
        ],
        [
          26.85245901639345,
          173.5737704918033
        ],
        [
          21.934426229508205,
          176.85245901639345
        ],
        [
          18.655737704918042,
          176.85245901639345
        ],
        [
          23.24590163934427,
          182.2622950819672
        ],
        [
          23.737704918032797,
          187.8360655737705
        ],
        [
          24.22950819672132,
          192.59016393442624
        ],
        [
          16.852459016393453,
          197.01639344262296
        ],
        [
          12.098360655737714,
          198.98360655737704
        ],
        [
          8.00000000000001,
          199.9672131147541
        ],
        [
          8.655737704918042,
          206.19672131147541
        ],
        [
          14.065573770491813,
          208.0
        ],
        [
          18.327868852459027,
          213.5737704918033
        ],
        [
          19.96721311475411,
          218.98360655737704
        ],
        [
          20.950819672131157,
          221.60655737704917
        ],
        [
          18.655737704918042,
          224.0655737704918
        ],
        [
          17.18032786885247,
          228.0
        ],
        [
          21.442622950819683,
          236.0327868852459
        ],
        [
          24.22950819672132,
          239.9672131147541
        ],
        [
          26.196721311475418,
          240.29508196721312
        ],
        [
          22.754098360655746,
          243.9016393442623
        ],
        [
          23.409836065573778,
          248.98360655737704
        ],
        [
          26.524590163934434,
          252.59016393442622
        ],
        [
          29.386270491803277,
          255.0
        ],
        [
          101.11475409836066,
          254.88524590163934
        ],
        [
          111.44262295081968,
          239.63934426229508
        ],
        [
          118.81967213114756,
          228.0
        ],
        [
          129.80327868852459,
          225.54098360655738
        ]
      ],
      "group_id": null,
      "description": "",
      "shape_type": "polygon",
      "flags": {},
      "mask": null
    },
    {
      "label": "Black_rot",
      "points": [
        [
          126.52459016393443,
          26.524590163934434
        ],
        [
          129.96721311475412,
          30.62295081967214
        ],
        [
          134.06557377049182,
          32.098360655737714
        ],
        [
          135.8688524590164,
          34.22950819672132
        ],
        [
          135.21311475409837,
          37.180327868852466
        ],
        [
          129.63934426229508,
          40.95081967213115
        ],
        [
          124.88524590163935,
          40.95081967213115
        ],
        [
          121.60655737704919,
          40.13114754098361
        ],
        [
          121.44262295081968,
          36.360655737704924
        ],
        [
          120.95081967213116,
          31.44262295081968
        ],
        [
          121.60655737704919,
          29.475409836065584
        ],
        [
          123.9016393442623,
          28.81967213114755
        ],
        [
          126.36065573770493,
          28.163934426229517
        ]
      ],
      "group_id": null,
      "description": "",
      "shape_type": "polygon",
      "flags": {},
      "mask": null
    },
    {
      "label": "Black_rot",
      "points": [
        [
          142.0983606557377,
          53.40983606557378
        ],
        [
          144.22950819672133,
          55.21311475409837
        ],
        [
          145.70491803278688,
          57.8360655737705
        ],
        [
          145.54098360655738,
          60.786885245901644
        ],
        [
          141.7704918032787,
          62.754098360655746
        ],
        [
          138.65573770491804,
          62.91803278688525
        ],
        [
          136.19672131147541,
          60.13114754098361
        ],
        [
          136.52459016393442,
          57.180327868852466
        ],
        [
          139.31147540983608,
          54.39344262295083
        ]
      ],
      "group_id": null,
      "description": "",
      "shape_type": "polygon",
      "flags": {},
      "mask": null
    },
    {
      "label": "Black_rot",
      "points": [
        [
          184.2,
          57.2
        ],
        [
          184.6,
          60.0
        ],
        [
          185.7,
          61.4
        ],
        [
          188.2,
          64.9
        ],
        [
          188.9,
          67.7
        ],
        [
          187.5,
          69.2
        ],
        [
          186.3,
          68.9
        ],
        [
          183.3,
          63.1
        ],
        [
          181.8,
          60.4
        ],
        [
          181.1,
          58.3
        ],
        [
          182.0,
          56.8
        ]
      ],
      "group_id": null,
      "description": "",
      "shape_type": "polygon",
      "flags": {},
      "mask": null
    },
    {
      "label": "Black_rot",
      "points": [
        [
          164.2,
          80.5
        ],
        [
          166.9,
          79.5
        ],
        [
          170.5,
          79.0
        ],
        [
          172.3,
          79.5
        ],
        [
          174.4,
          81.5
        ],
        [
          174.1,
          83.8
        ],
        [
          172.1,
          86.8
        ],
        [
          170.2,
          87.9
        ],
        [
          167.3,
          86.8
        ],
        [
          165.7,
          85.2
        ],
        [
          164.9,
          83.2
        ],
        [
          163.9,
          81.6
        ]
      ],
      "group_id": null,
      "description": "",
      "shape_type": "polygon",
      "flags": {},
      "mask": null
    },
    {
      "label": "Black_rot",
      "points": [
        [
          192.6,
          127.9
        ],
        [
          194.1,
          127.5
        ],
        [
          197.0,
          127.5
        ],
        [
          199.2,
          128.0
        ],
        [
          201.0,
          129.5
        ],
        [
          201.0,
          132.1
        ],
        [
          200.8,
          135.6
        ],
        [
          197.8,
          140.7
        ],
        [
          194.7,
          141.0
        ],
        [
          192.5,
          138.9
        ],
        [
          191.3,
          136.0
        ],
        [
          191.5,
          132.3
        ],
        [
          192.0,
          129.3
        ]
      ],
      "group_id": null,
      "description": "",
      "shape_type": "polygon",
      "flags": {},
      "mask": null
    },
    {
      "label": "Black_rot",
      "points": [
        [
          113.3,
          140.6
        ],
        [
          114.0,
          136.4
        ],
        [
          114.7,
          133.6
        ],
        [
          116.0,
          131.4
        ],
        [
          118.3,
          130.0
        ],
        [
          122.1,
          129.5
        ],
        [
          125.5,
          130.5
        ],
        [
          127.3,
          132.1
        ],
        [
          129.9,
          134.7
        ],
        [
          132.8,
          137.9
        ],
        [
          132.9,
          139.3
        ],
        [
          132.7,
          142.9
        ],
        [
          131.2,
          146.8
        ],
        [
          129.4,
          151.1
        ],
        [
          127.4,
          153.1
        ],
        [
          125.0,
          153.6
        ],
        [
          123.2,
          152.8
        ],
        [
          121.3,
          150.7
        ],
        [
          120.3,
          149.9
        ],
        [
          118.1,
          147.9
        ],
        [
          117.8,
          146.6
        ],
        [
          114.9,
          146.6
        ],
        [
          112.3,
          146.6
        ],
        [
          112.0,
          145.5
        ],
        [
          112.7,
          143.2
        ]
      ],
      "group_id": null,
      "description": "",
      "shape_type": "polygon",
      "flags": {},
      "mask": null
    },
    {
      "label": "Black_rot",
      "points": [
        [
          192.3,
          215.7
        ],
        [
          194.7,
          213.9
        ],
        [
          197.9,
          213.7
        ],
        [
          201.2,
          214.0
        ],
        [
          204.7,
          217.4
        ],
        [
          205.9,
          220.3
        ],
        [
          203.8,
          227.7
        ],
        [
          201.2,
          229.9
        ],
        [
          195.4,
          230.6
        ],
        [
          192.0,
          230.5
        ],
        [
          189.7,
          229.5
        ],
        [
          188.5,
          226.7
        ],
        [
          187.3,
          224.9
        ],
        [
          187.2,
          223.3
        ],
        [
          190.5,
          222.9
        ],
        [
          192.3,
          221.4
        ]
      ],
      "group_id": null,
      "description": "",
      "shape_type": "polygon",
      "flags": {},
      "mask": null
    },
    {
      "label": "Black_rot",
      "points": [
        [
          162.2,
          223.5
        ],
        [
          166.1,
          222.6
        ],
        [
          169.4,
          222.6
        ],
        [
          173.0,
          221.4
        ],
        [
          176.2,
          221.1
        ],
        [
          178.3,
          222.6
        ],
        [
          179.0,
          225.7
        ],
        [
          178.4,
          228.1
        ],
        [
          172.5,
          233.2
        ],
        [
          170.0,
          234.2
        ],
        [
          166.6,
          236.1
        ],
        [
          164.4,
          236.1
        ],
        [
          162.6,
          235.2
        ],
        [
          161.8,
          233.6
        ],
        [
          161.7,
          230.3
        ],
        [
          161.5,
          228.0
        ]
      ],
      "group_id": null,
      "description": "",
      "shape_type": "polygon",
      "flags": {},
      "mask": null
    }
  ],
  "imagePath": "..\\Grape\\train1\\B_r00037.JPG",
  "imageData": "/9j/4AAQSkZJRgABAQAAAQABAAD/2wBDAAgGBgcGBQgHBwcJCQgKDBQNDAsLDBkSEw8UHRofHh0aHBwgJC4nICIsIxwcKDcpLDAxNDQ0Hyc5PTgyPC4zNDL/2wBDAQgJCQwLDBgNDRgyIRwhMjIyMjIyMjIyMjIyMjIyMjIyMjIyMjIyMjIyMjIyMjIyMjIyMjIyMjIyMjIyMjIyMjL/wAARCAEAAQADASIAAhEBAxEB/8QAHwAAAQUBAQEBAQEAAAAAAAAAAAECAwQFBgcICQoL/8QAtRAAAgEDAwIEAwUFBAQAAAF9AQIDAAQRBRIhMUEGE1FhByJxFDKBkaEII0KxwRVS0fAkM2JyggkKFhcYGRolJicoKSo0NTY3ODk6Q0RFRkdISUpTVFVWV1hZWmNkZWZnaGlqc3R1dnd4eXqDhIWGh4iJipKTlJWWl5iZmqKjpKWmp6ipqrKztLW2t7i5usLDxMXGx8jJytLT1NXW19jZ2uHi4+Tl5ufo6erx8vP09fb3+Pn6/8QAHwEAAwEBAQEBAQEBAQAAAAAAAAECAwQFBgcICQoL/8QAtREAAgECBAQDBAcFBAQAAQJ3AAECAxEEBSExBhJBUQdhcRMiMoEIFEKRobHBCSMzUvAVYnLRChYkNOEl8RcYGRomJygpKjU2Nzg5OkNERUZHSElKU1RVVldYWVpjZGVmZ2hpanN0dXZ3eHl6goOEhYaHiImKkpOUlZaXmJmaoqOkpaanqKmqsrO0tba3uLm6wsPExcbHyMnK0tPU1dbX2Nna4uPk5ebn6Onq8vP09fb3+Pn6/9oADAMBAAIRAxEAPwB8YDLnOM9gaeQQM5BGMH0Ix2pmwOOMZyev5g0jExqrd/rwSOlUakkYPCkjHBHf9ambCZIOCex5/wA//WqHDLu25JIA47VNsLHKLnJ7n+lABGpU/I3U5x6/nT+CWGSGT73zU3AXkKODjgYwKcRuXcOCozkE4B79/WgAVS0hG7HUjB5/Dj2pQsiBiGUgcMTnB6DjNC5IIdSCP4fT/PFL83BDAknglR6UgHYUAAMGHIcHnOKT51X5WONoyQwI78ilYeUQwI4zwGA4P9PzpR5YG4KcgkgZIHfg/p70EhsAXejHkdVYc9gPfr1/yWgKqllZ2yeCOOefy/X/ABkhZBHs87btBOVO3oPpnJGOSPSjBXduIOc4x0xjnp7/AM6AI5MbWctlWcbSQTwR7c9uvuKVVIn6hcLkALwfXk9R1pWI25L5VWx8xzjjr/L9OvNP8tXRVZixySF5JzyBj6cUAOeXAZirbGGBuAI6ccHj0qInBRBHtHOFJ5+g7+n8u1EpQR7mxyCG984Oc59Cea5i71Mzo0sgJi37YoCSokbkA8dhjP8AXnlSkoq7A6qHYzOpVgQwdiecA4HTH0/H8qXz0Yuwx5g4dzxhugHHuR/nrheHmeYXdwHLNI+S3cgKQMH8PpW+oEBXiQbTxtToM9eeO2P6mppzU48yAkMZQOiqrtnhcqMkZ6dv/wBXvTVZBtZMAv8AMp2kEf55/P605SyQbAzEo2COpIxxknvj+f408khQhcA4xk9snjjt19qsBP3pc53BTypUcADkcY6Z/mfSnBVx5mSp6gKM9MdfyH+ejN6sSqjc23dy3Ix26dx7VIWR4TliMjPIPQdhnv7en44AHpveQBNhiLDGepOTnvQJN0QbbgYHy9vXHI55OOcd6bt25IDFBxjrjPHfB7/hxSRcxFiSxY4O4Yx+Pb+v0oAlO5XJO4ouWBB5z6Dpn/69SsdrgsVORlmPGOP8fb60iFS6ltpVSChX3pWZgmOi53BSwGee+aBAJY9wRk5U9ux7U4gldzAce3fA/wAahCmOYueCePm/z+lSAbjxj0OMDmmA7c27IXocGkQ53FRg5OQMUpjbeRIoJ9QcinKw3lfXrn3oAj25xluvbHWpNygbMc47dKAOcllyDwPf60LjOG4GO9AHIl0wFGNxwM+/of8APapBwp+mPUmoo9qgZHzMAfY++KfGo3nBJVcE8Yz7fpQWPiCD5cDI9e3f/P4UpZh2Ddjkcc8U+Er58RkHybxlccEZ/wDr01Rk4bcFPPJ6cdKQE5OI1LbQWGOOR/njNR7Ywq7QSWORyfx/D/ClKcbcDg4Iz/n/ACacY22FsDOecnH/AOugBvyhiMcgbTk84Of0/wAKeHQ7GXGCctkD+nt/KowgljBU4KnOfX/Pv+tS5z8ykBDzjG09v/r0AKuRkqVHGScfdXPQn8v0pxkcP/BgngEcA9cZ59+9QzQsszLyrdSQepHb8cD+nap0QDdkjLc528noMZ+uPr/IAdEoVAQ/y4HzMffn2z2phEZfO/PdRnaAOQen1PbvTQFkSNgQr/dxuwBk9Tz+Hfr2qS5UKyyOjY2nYVUgnA9ccDg0EjQEdGYKN+M5ODuPY5HUjH6D6VHMko2kMNpyQ2wHaMdTzk9DS7y4ZjtYoSo3Z4x7/l1pkTuxKseOdpY84B/xz+dBRn6/efZdNcYYF/lBHbPYfr+deetcPPIWAJEeQu08gk9ee/Tp6e1dJ44unhgt4gj8kkljyTxj61yCzQwvFHLMqkqGcOhPUdPpiuTEt25UZyu9EekeEEVtOG3AKSZPPbH+Ga6GEKWKjLKo/gJO0DGf6/nWB4XaG40+R7dwylwCxRgA3pnHPGfzrdCtI6qpzgfMQCAwPT3/AK1eGv7NXHFNKzJGQtc+W5Dt95Wx97GcdPf1x60o8xpZCGXBbqCe3Xr7HH4e9RWd1a3kZureVHjjYo2GwVI64PXsenHIPOaeojRGYAbgAuGY9O/Tt/n69CYxsYSPLFycANnoR3/AVYQMxyCpCNwVb+vf6dKrIzFnJXkngMuMcHODjNTpIqMpCAqFADcZyDzxj0OetADlwMqSRgZwTk56HipNkhMWxWOODgjAODk8dvr61CNqOGI3Pu6FMgeuamLMV2gbtrYywI46f5//AFUAPEkZkUA7cHt2455/+vTxliCMbucEH68elQxqPndtoC9ODz3NTRBjkKBwuTjoP6e9MQrgbhnauWyeQBz29P8APtTUYg+pPTvmkyAHJPC54Jx0pgIU/LhQeBgYoAkiDKFG88HnP+fpSox8zJLHBPU/rTYw6hdwGevXqKcCu933sARwMcY/H8KAHAjGASeQQT+NPVhtPPt/h/So+Q20E7B2NSZxGxP3RyPUc0AcgvGWwN2O45p8chkZV4OBgqcjnP64pgcbw7ADjnNCx85GMdyR7f8A16RZOQq8FujcYPrxUeAGbDAAH7u3nd60hPm5XcQc8kDpTm8tHyxOOeM5z6igCZJCY23Hudre+P8AP6UoCNEzkEAD5iW46Z/z7VEQshLZyTnO4Zx+f51KAmPnJHACjHB547UAPkk8tMjhl55zz09v1p3mKWJRPucHHYA9T+dRrGHB+4G6Mc9exH5GpAjBj8+RkAcE9/8AE/0oAez7Yt4BGx8qWPPA46Z/zioirkgFOD0356euOg5x7/nUse0OFz94ggk5G3oP8KjdAJEkCkL0ZdnOADxnsOtAEajy3JODGCEOAOe+Qck47ev51MGUmMhz2z83bk5/T/JFRu4XAZWBO4lQ4IHfp/kfiKYJIfLZQ6/IckMQMj6Z+uOKAFOx2BLMRypAb5uMgnP9PWsvWNfTSLY4PmTy8RRZ+62MZOOwx09qW+1iztYJpPMDGI8xKwOG/izgcdP/ANdcNBPLqN9PfSDkHbGpPA+lZzmktDOc1FXLmu3b6pbwoyp9qQgbYzhSG9yeuR69/asAOItWd72PDg4KZ6YGAOR9KvqMag+/cf3pHHfB4p+p2qw6mpa2R3YcllDZOf8ADFcrm1q9SaVfld2TaXeaot9bzWM8nkGUmVVJ8plAA27B1OM++T+NdR4o8QfZ0mtLU4eT5XbIwg6YXrjHTJxj36jmdS1YC3itoQqlOTsGMcdP8+tZLXLyoA25iMksT2PH9DUe1m7rZDqVk1dG5oWuzabfKqyCWCRPni6AYyOff/GvSbK8hu4MwsZE2AhgOM/nn19hXjaQtFH553FCcMcdO/8AQ10Xh7WjaTpGzs8Eh+aM5xnIwevHT/OKdKo6bs9jKE+56SUjUq5ZgSBtyvGe/wCGQR/nh4JSQKyAMGG75fmA+nPoOarRSpLEksR4fnK8kfL2/L86lWTc6jIcj7o3fePOep9s/wBelegdBYiyod8FkBIPHbsD/nn0p48tWG5yzg4UMT9eKrR3KXMSm3Z5BnBIxjIzkDP1/wAipElbPDbs9wcqO/T8BxRcB5jZo2wAXGMcZI59un/6qcrc5KqrEgZxgnrSqmHd12lzycn9KFwykMpDZHGfX09v8/RgEpVlYgj5m57D8x+FRqCseWIyPVeM/wCf50YaZ8Pwqkk8nn/PWpYlwoBHI5GP88/SgQLuYAsdpHUA9fXFKv3WU/eHTA/nT8gKMjIzjioz8rM3Vz19qAJEABGQcHqDgYpxG3KgEA96aNwJLRkKBz+VSKeNzKT/AENAHFk7fuJw2QfXFPSRQ43sOp6jjvUCScAlTkAHA6c1IQrHHljjp/8AqpGg85WTAcZA+9nH6/nTsHehycZGP4Tj+lRK4ZAWXoRjB4GR/wDr9KajMu1QH2heQeAB+VAF1fmC4Ry33fmPQY7+np/nNMQuisgkYsD8o/pio/vKxwoPbg5455zn1pw2gBmDDAxkD9OOh4oAnRmBxH8xOcFx0z27f5Ip6uxiypzuODgkbvfk89/1qCPCR55CoMHsP8/j2pxly6qoBZsZVm7f5HT/AOvQIs74wMqDHJwuc8Dg9fXnH+ejUZH3FWyqsR35GOg9/p/jUaupUsMMqHPccfT06flTGfY0il2b5zgBSMZOPfnOf89EBR1C9js7R2bBC/KFYg84z/LBz1rz6fVJUuWfcSxOeOMZ7VueJ9SWfCJJuKjJ57nn8ev61xk7F5cLySccdzUyYHcaRbA6VDIYxukJKqBxg9MEVTvLr9+YlRWVWxwBlvxq9pivD4et4mVlkXLKGHOMnH86y7oxx3Lx7juAxnbkZ/zmuCEfeZwVviaI0bFwJlXK7txHXaf8mptbn32fnZAcP5Z9dvp+lQo3A2YwCST3/L8KZexrcWNxsjYbEDA5yMjr39M1TViYauxho7GTOR+NXUEcTIksiI5/hbt9fT8cVUtmAcsQcAdM4xzRPaXH2h9kRcSOWDAZHPv2/GlZSdm7HVSpxle5t3EKtbv+7ywJKqp5HqeO3/16j01V87KghgOBnkt2/wD181LGxFo0Uj7mW3Kb/U7cVDYkQt5rsQ5T5QMgnqMfp+VTDXc55JLRHb6FeSWjCCUAJuG1SMFe348j8u4xzYub+W5Dh2UKw/1S/d/E9+KxLaeWSITFiG4BGOgxxz371ftRG7tDJyzjI9sZwPx/DpW7u1y9A53axpaQ063zwxjEeBlFHJOf8/nXROFYA7lYjnduzgc8571yD200sF3HbTPHIpO3J5wByM5+v6V0OnXK3+n2tw3HmrnbghQ3QgfqPwrShomjppL3LltAVDPhS46gkY9M/WnhCBjnAyeRj379+9B5QsCm/ngDuCf89acWTzQrrnbggjPVenArpNB6BccggemD0p4QLH8p+XJOe5qEY2qrgsVyGwMZ+o6U7zPLjCsSoHAz346+lAiaORm4zgHI5PJ7VGH2lgAdg5DehoJUZYZ2nIJzQPlXJO0g9fT/ADzQA9mJbg57EdvegP8AIRk4AzyKYi55yAB0wf8AOacDnO44yMY9KAOKXAcEn3Bz0/zzUhCqCcksTgtu+6enP501WZuAylsZwTj3/wA/SpRtLZCn7w5xg/5/wpGgJ97cJDkNjCnk9se9PUbxnaSPu4HOcf5/Wo8xr84Py/XGKcCQsmwfMQOMfh+NIBojVx0xyDz7U6PduXd0XBxk8jigHB+Q5J+bB/z7VGTsIUOwb5sIB1H9P/rYoAsoymTfvVS44IXpjJxnHv8ArVS+uBaW7OpycHBz3GBj9f0NDFYxkMBnuCRjAPPp2/Wue8Q3pDiBX+SPg4/vfh/nmkIcPEDxsQ7B93J457d+1XptRs9T0iVI5BFNtyynnJHIAP07Vw01ztzyT6VJpFwH1aDzAzLuJxn05rOo7RZEnZXN2XTY5AEmO04GPbIxz68/0rIXR3tNUtZWbfCZR8yqeABnJ/yenauiupDcoJCWAGMAdAOnf6Cob0/ZEV42G84zuwRzx6ehrnhdw1OJVJLqXln2sd4cjdkkjgDn8R/9auf1RyNSDJ8pPTI7YHOfzq59rkyzyL1GcqMZ/IVS1Lc0CStsMiEKBx90jjP4/wA6IqxmncRX3KgGCxyAcc/56fmatAefE0Kx7YyNpOeoI6/Ws+1lyVXaCwKlTjJGccD+XtW3BHvtFnDLkY42qM+n9Oc9605bl6p3OMYGBzG4IdThlHUEVahuZkRR91Tz9aTWbb7LfsFOVcBwSc59f1BqtCzOeWAGOuOn+TWbjc0ext6ajyXqAN6EZPB5x/jTLGIvv3gM7Hnd27k9f5+9LYzG3VriLLMoLYHGev8A9b9afYxSnDCTe7feyM85GfzpJWIOi08o8KhsoGPG4dD6557E/wCc1N55Q453r911wdp74PpTLW1ZUXlznBwBj8Mf56VfjWOWKQYDEHJWPDFCTwMdutHP0FZ7ktkrCOSZySzOdpbsoPB/L9a0LAjT2nbeogkbzEVRnDEfN+fGPp2rJa6dJGZTwvzKST3Pr2qTfJ5QY53KSCrcce9VG6d0XGo43sbkGswTShDHMwLY3NjauT3PX8K1FcFB90E8L6YH+f1rj1V3HTGBk7ux9MdK6yB0mhU7OCN6hhknuGxXTTk3ub05uW5ZRU4+8HyBnPH5YqKVQhAZQefbj/JqWLHlAqQx6/UnNNlkCgBwxyPrWpoL5Z2A5yyg4H4f570bt2CVORzzUMcnAJICgDr0xUyn5GxgMeMdvzoGIGUYyNncDvjFIB8ygE89enpShh0OCfX0p6FfLU+vb1oA4h8YG4lcnIA54pI5WRsbz1wxJx/TrwKJAzJgvuIOQR2/H/PWmQgbtpLAnvUmhalZQsmMDOOowR/h1NM8wiJkViM5UbR1Pb8KYZAzggqpA4Q4z0wTj/P4UjSM/wAittOMDnHWgQXMvlKXl4HU9B37fjn/AOvzVD+241ckbsDPGcc/5zU163mW7iRjvHO7r7/X/JrkLmRRIVIP54NIDoH8QRhWYBQz8scdP8a5W7nDvIx6k80jy/N945+vNU5nLZ5yOxz1qWxEUjjcM9PbiujstMsk8i9gnkbjdyRg9iOn1rlnOa19CuWHm2xPB+dR+h/p+Vc1ZNq6ZhVvy6HQpMm1kYkjdzwTjmmXEJl7gxg4J4OajRF+8D7j6VOpLxgkZAO3n+LP+f0qYs4ExFjLRIqAMxY4bOeOf5cmhrNZLeaAp8+3G5jgAkZGfxxTlcrHtBflsY3enORQjHzFDA4Awwbv61qV5nOMGgcBlZSv8IBB4OD/AC/Suw0m4WewQBRlc52nkHGfyHpzjNc/rtohZb+JR5TkKy9AW/D1A/Q1qeHL8R2oiBGQw4bkH1H6f5wKcXrY1MnxVCqzxSBSsmCpB7AdBk9T1rDtuJUchWwQdjZwe+Mg/wBRXVeJo3lsiWxiIhiD945461y9unzAnnHJ+lS9GV0NyEGGxmL7ATFwM8nOAfyz+dT6VvX6L8xJGc8/pyB/k1WI8+zhjESm4Mm4HPO0Ljp6VbhV0uATGq7lBYf5PrWbIZ1KREaSrKSWRg2N2Pl78j8PbuelZFqlxJeXP2VDHFBGxfGAcgcA9OQc+npV+K5PlKm4oSAu1TyT/wDqp0l1JDaTQsPldlCMHBPPLcY44yfxo5nax0QrKNNxsLFcpKoDqAccKTjJ9efw/WpUcn93wq7Qp+oH/wCuqUKsCOOh4OeCfr1x261cWJmbBOBwAucep9hWq2OUlZXgL7gSowQa1dN1WZmjiaJFRYyzSOeoHH+fpXOz3gbJwwIABxjn8+lSR3UYKsVcYGMZyPXHb1pKbi9EXCfKzqJ9dtrdWdYppOAUz0znuT/gePWoLDUpr27fzYvIjdCVUNkrjHX1zn8Md6xneKeJhjCqMBe/bGOf88UmiSebqatkBB8g3d+DirU5NotVW5HXIu4BF5HA4HUCntlX2A43YBY8/wCeadCAjBmGMnK47jHOeKdhQ+/jI/z/AI10nUIEZfn4x1x2NTIuB8yjA6dselNTI7YB9DShSq4x+tAjz5nCINzBiDkZ6/54FU31REJXD8ZO7Pvx+NS3BBTkZz7j/P8A+qufnxvzzyOg6VJqap1SOLBzuHPB7cf/AF6YdaQKBsAyOSSOetYWeMcH6tTPNwCVBPbC0gNyfWVeGTagUseR1GK5u4mYtyR6AU55AzEH8sVVkfdx6dKRLI3cjjBJzWpa6Qt4wy7A5wVyBWMx9K6Lw1ctKzwEZdQGBzjp0rGfNpYxqNpXRZh8O2EYAlWSRvc/4VKNDsre5SeAvE0eRgnKkEEZ5ya0oD5kzKwAZWyfemXIGcKSMd+9TKN1ocjnLuZxG0gf3Tzz/n0qVCoZt20hhgcjI54qO5jcFZhknHzAnIPrR5YeMFTkHuO31rC1mYFmQyMVV2w2MDA7Dpk/56CktofMuAMAoOuTnGKkhUsuXALLlSGGR+PH+SCav2cOXkym4A4IxjI/yP0reOpotTNvELWTo6uYCn7wYwwxyCTnGMAf54rGspnsdSUsu4hyylX+VgBxg9h1HX26itzUtkaSuCDtPI69u/4VhPdCKXaUVkYErzgjJ5IOOvHX9Kcrp3NTa1nyp9KeQjdH5bsueCT0Xge6n8q5uwgZlzjnPBPTHOT9B1z7VrwSGeZY4/3sTrs6EsGzxx+XT1+lVSklrEtmyH5Fw5B7YyR+f8vaplJN6B0EDhJSEJaIfu1zk/KM49+ev4mrUTeZInzBjgHcBgdP/rfpVdACu1kJyTxwe5/H0/CpVljjYPtYFW3KCAc45FIk0oSzTbckrk8Z49Px6fz61evGUxW0SKQ8sjPkDoAMfT+L+dZNtMhYSlsOcEkNwf8AOKvmSS6msYBIvmQK7F1J4BIx+PHaml0A0YlKRKZGLEevAzkfN65/wqOV98yRpISz9SDk4weuPy/E9aUTuqBGXIc/IOgOOMcfTOT69+8MMDzAnI3g5Ozqw/z/AEq/QCT7KxwqdTxyeo/yabhbSY+aoII6dOh/QUJJtl2Sk7ev1Ge/+TU0sQlkjj5ww4Jz+R/KpYitcAyQsFZsuMEDH4/hjj8au2ESWrQy4OVYMyjgnB96baW/zqswGzoPQj/OBUjLGsw8ssVJwG2/ePXn8M0LuJHbRl0lDEZBJ600qBvxxkfdxx/k5qO0dTGJVURh0BC7cDHoPSpihUvjGW74Ndh6AbRkEbg3XGe1O3EEBlGD3pmc888DIIpcYGCT160AebzgJGznAyDz7/5Nc1cshcbeR046n9K3b19tueMgjsQK56d97HjOOuKk1IHbPt+AqItuPue560khz0+tQsxzksfypCHu20nnj0NV3JJ9aR5M9SaiLnHf86lkMVjz2re8LFo5ruUAcRbefXIrniTnHeuj8NSCO2ud3RyBj1NZydjKq/dN9pFLq6MAy9Kk3q0RQrlmA9/8/wD66IFgRAxUlwOMnGKYZk88ud21Tkdv89P0pXtqcRP9k3Qbe4XOPrWSweBsDjByRng1u20wk3ucbX4Gazr6JM5U/d4PHWlOKauS0NjnjaQ5XKtgAhsY+vH8q3keAQDy3BIByE5Gf8/nXLwHY58wZyOtbNvIDEIyfujryeOmf6fiKwUuWWoRZHqLFWaQ8EE4cYAGT1Pvya42dmLlchiuSME9zn+tdlfxAQ/KGY4A4H51yEsZadlPTAJ5zjtwfpW0pWNkzQ0yFtyS7iCPn4Ppz+PSrF35ckt1xtYXEpH+7k9vwx+NaWkWaJYvlY2GSvXjA5PXr2/OubuZGW+mSUPvL5APYZyB+oqb6h0LUoQBmZtrsAOP89emaaYlJRQQyxnJUNnBJ/ngdach3iT5NwY8Adj7frQrHaygkMCM/NnAB5/yPWmtATJYiY5I0Crg5xggA+nTitK1lKq6quJdqr5g5LDGR9eD2qlbOsiENnZGhLbeuFGfwq3agXUETI5MrEsQ3TdnP9D+Zo3YF2RLiW2SXazsqgZGWx/nj/Iq9aAlCpUhgCc4746flmix3wt5cygKcuuDwOh7/X/PSrARVBCjHzdAR/IVewFG5iJmZgOBwv8Aj/n0prShUlYLgpgEHB5yAPr61oyBmfnDBuVA7Y64H5VRZXacogwAQSVwc+nHbv8AnWLd9gaa3IVeaP5ySx3EcnPP+QKU3BAiQgo4fJI6f/Wx/WrDgJCCzMD1JxwT6ZpoCSnnORjGf4qtIRrDxGsNukaWu5QAvL4J/Q1rWeppfIxQSLg52yYyeOoxnjNcfGFhncyOdqjOe3T/AD+dbOhKz3Uz4ABjI46YyPyreEndI1hUlzWOjdvMIOOnrzTwpUjbx3ANJkgnGS3PWmsSFxyc9AOx962Ok8WedmBDMenWqknHAJPPBFPb2+uagkGCc5BqDYgY8sxJJqFnGOOh6U9m9e1QNx0pEsYTnqatWNl9sYkvtAPO0ZNUmOeg/OprK6e3uFIYgMef8ayne2hnLbQ6y2S0sYl+yoA5A+cgFs/WpPtM2VUsCM9+Tz7nmmb0uFRyoDEZJxg570oQcN94A8nHeueT6nnNtsts6hN24AD5SDxj/HrTAAp3MSo7Y5pk0sMoCNGGH0H5VBJN5kgAI49azUm2NpW0LxuDtMTMAvBHsPp7HNKJ0PG5mOcZI9un86pMxEIK54OC2OvoPXsarxy7WzwD6dq0UtRGmbdcgqSVI5x29KmtlcEkAEg4w3QjoQfbFVracvnCsxA6AE1r27xCPErjcfTnH9KVXlaJtqVr67e1eGCJBJNKN3POBnj0BP8AhXL3cV/Z3bPcRrMvXHA98Ajp/n610L3lmmrSOWZsShBkcAhRkH05B/T1qe9Md0Ui2KpYb8AYA6Ajj/P61pFJxVz3KdCKgk0MsnV9Mie2bKP8yZyCDzwRjrmua1fJ1iU5IJWPn6opNdBpMTwSS23llCPmyRwSGxkducHj/CsHxDKf7cuFC4bCg89PkFZ2cZWPPq0+STSBboByUI9MAe/oKu28COjYlKsx3bj90+3scn/PfKtW+cvlgApBOBjHcdee1aVuzssZ2KQMDBwADyc//XrVGJKYngUxquTIw+Yc8DGMjtyR+tWrMtHGChAkZsH5c59DnPA68+/SqEk0y3AlRi8UY8tTuDcAdvXnPX1rStL6N5gZEXarcrxyO4znjgH86IdwNWK83bbdzl2IZuSRjkfjyKtNP5VtuRMSImQqrnP5c1gG6NtqEUIlLxNtYHIz6YOOOozkfrWrYXgk+/8AxHruyMdv6Vd7jTs7maJ0FuX3HeXA3ucbT9T057+1bFsrpbQSsxMhRd+ezHGc46mqEunxPqCndmNmIC7OCTz+R/p71sq8kTRxAKxH94nrz+n16kipfvM661SNRJRK8uJYsjILfOR+f/6qclnusnuAQrqeAMkHnmg4VwgHyEcMT0waqb/KtpLbexQuflQkn/PX/IovY4yGc5jQYA2k7jjnOcHPHt+vrXSeHmPnSKpBVk/veh/+vXPGZdrJt2gjBA9Dz3rW8KXJdplEeFQ4XP4D+hNOm/eRcPiR1SnJyCAMcAcUFSSPTqc84pqgsCM55zTvlUsASSPWus6jwqTOQNx46AVXkJHbirU53Z5HPeqUnTqMexqDZkEhO0n9agY8HFSOeaSLZ5o3cipk7K5DICR68mm88fzq48MLtwGjOee4pq6dO5zCBKP9nqP8/lWXOmZ8yZ0kL4iQgYyo5B71IZmQ5HBz6CqquqhQx2lexqQtvfIP9K5E9DgaLOUkYnd5bY78j/61Ma3m3K6oHBOMKwYn8BUWGc7e5796CxTaufc47Ci3YZaZJPJmhk3xPGokCMu0tz7+2az84G5yQpHP+FbFtEwycDYVwwJyGBHI4rMu0CzFQxGD0xjjt/Q0+XXUZPaOu3IOQOcA4xV62Jd1ZvlX1br+VZ0aEsEUAggcj/PtWlEWjI3ncCowo546c1MqfMF9Qls7Py5wqMjyfN5m4kqeueSaoPqb2ESRvhnj+cHd97txz6f55q87B0bcMjnAB9+lUxEHdIHUEqGaMuoIz1PX6U4OUN9Tto4qUdJamroJ+1WcsxUJnGBx07H9T+Vczrm7+1pyCSrbfmbvwBk/ka19GuXgu383K7iVbK9ORnj1FZOugNrLBTlTyPzI/pVc3M7swnNyk2VrQM6fxbOp29/Xj2/rW3JMptftKKQynCuBjDbfYf8AAufSsqGF02+WCSSMD0z3FaEc7GWGGIjy0kG4gfeJ75x064/M4zWjfQzKay7UWMNkccDJwPXFW1cPOowq5HA3Y5x/n/OadcoCrzS4LZOCV6j6dscng9ak00Qsw8xkCHOWyARxgY9+n6+lUkKxEdRaO7DBsw5AGRgDHXP19R/9auphiS8txPCqxyFfmyAQec49jz1+tcZNA9nd+S8eCpGT7Z7evb/PTqbCeM2ibZdvl43AfgOBTTXUZaD5ljlkx+4YHAIzk5H6bc/jVyeVHSWISYR1AyB973Hqec1m28/m3DxMAj9cLj1zyRjPAHNVJ55YLz94rMN29Nx65+vX/wCtS1sBdkuS9spiC8AZOf8AOKFhSW1V42OOgGMYNVYJY47ojfuEg3Z44FXLdHju3TP7puEA7eo/UUCtcqyBnYlRj1GOvrW94Y8m3gYvMBNI33DkED3JA65rEvV8tZApyAOCf51Es5j09pV5A4A/vY7017srhGXK7noZO2NuWwPfFJGxYgkfrXMaBqly6QxXTgxONqEnBHp9RXTLjByDx0rqjJSR2RkpK6PDZGDElgMH0FVZOme1XLhlJO0HFUpTgdBSN2VXPNMQ5bj8qVj6VLaQSSTqeFXOMt0rKb0MZvQn2iaMA8MOhH9afbKQzF8KE601sooVQRn9amhl2xsrqpVuCD/Mf57VyPY5iSKUyE/Jyf5VZibYcnA5+6TVVEztZMtGBzjqvTr+NTGXHyYBA7dMfT3qbEMnDYJ5GM9znj1pC5V/m4wefSmq6tJh2xgYBXn8+fSllkXcEC5B7Hqfy/GqJsadtJLMojUZzwAqgfnUtzZb5VJkUFcITwVzzjke36VUtLplVUBC8AZC8/8A1/rWgqPMj7jhHwAffqP1HNU9UStyKUCFEULgFO5PPPX3BpEeKTAkcgY+8QDj8+nQf5NCQO8jCVQDnByc0/GwNiQqcYBAJGQeucfWtUg6iXT+Q/8Aq1Uoc5Uhg3bkfr6Vmu2+4M0TE7RgEYz7ZrRumljmjeSTevTAJBHTj+ZrOnj/AHqmPC8ZYtxyeeO3FKSuWWocXMRlQbbhB8y8fOv94D1H649RzW1FFmv3mBZuCw3e7Mfmz7Y70yAMkjSRlgVJBwMBfTn86i1e7aWZVQBQ8aPIAuMsyg/lg1hZppFrVXEIP2RFSVXPQk8DnspP15/TvlImK3asxZQMsremM1GrYTaDgE/MvHHpz2xzUiMY28wHHY5PJOMH+tbJWJLc04uYUjygkc8MrdCPUf5659jX3PbsGYdTuAIJ7j9P0quxMVxkZLj5g4OM9wf5e9aseLy1WJz5ZUnHGCP8+n+FO4GlJDDrGmqzECdATvOBkY6ED65z9KfA0UtuTExwHA5GA4xjJH5j6fWqIt2tdPK7tu8lWYdOO2euTn+nqKlsZPLTgBQMcEjn889/6UJ8zuBoWMeVZwc7OSSDwKs3tpb3Fu8pZxIuCjckAemMYPb8qq3FzALR2AXaOV2nJX2x+tEEiyWzt5hOcAEDIz7Z75rTTYCjI0qTx+aSCBtBHQevv6fnVl5DG8MyynO/GM5B9efwqGXBhYZBCLnJAAH0x37f54asTTWpVmO47SrE5wP/AK5PX/CsnoI27mP7RtYsfnz8qnBwKxpZEitYoDiSYlt6jgLx69+3/wBapo5fNWU7TtXKq4bBweOg6fjzVOR3jkjWRMKp4x0PoabkI3PC1oJL3zpXDOi8ZPQdOO3euzzxycDp71znhrDwS3AICH5V568cn65/lXRphkBAAIHTvXVTVonXSVonhcxJzjp3qlJnB5q/fI0DshxgcVmSyA5BpHSxsbgSjIyDxWzFbDY21uccZFYBbnd6Gt+1l3opBwCM/jXPVWpx1r7kQj+XaccdjUbRsG+UH6+lWppFZgQO3Jz1p8ZA3EKAB0yo9u9YpGN7FaEy2kwkjYc+vf2x39K00itbiQyMWt2PJC/MufYcYH51lEOZmjYlm3ZznqfX371pxoVRD0JHG4cU2hNiDT51k+XEqYJDJyMD17j8arykkHLZU9Bnjjt9auMrwNHg7CTuJB6UplEku2ZI5u+W4LHpywwcc+uOKVmK5TR2ikVjyB83IrYt7h2UqSQoGOefoKhK6ZISXimSQngb9yjHb6de9Ojj06N2WO6kdWGBmPG3/wAepp2CxpzyP5SzYKuR/CM7m6H8zk1UlZAhymxGXgjn8cHj/P41ZVFvLF4IirSoAylVwWAHQj16flWXcMwtfmBDpgjHYZ569P8A9daRelhlWeaUmKIkBV4LMPvn1z9MflTpH3Mm6MfKi9+v55qrgJIqOo6kEAgnj3/z1qwzFCy42IVAUnJ47kc+uOmOlMYkbqZmKbss23Df1P0rP1J8apKo6RgRjnP3VA/pWxHGt2kxjjwyKRGVcZHp6Z7Vj3Lwvrk2wsN0z/Pu6EscGofxFLYmQrJERgDP8Q47UkbkkgMwUnI7Z/Wq0XzkZX5cHPP+farssTQxRb0+8N2Txkf/AKsVRJYuLTz7RLpd2UGHGf4RgfXIx9MfQ5uWURVUOGeVl+VF+Ytj+LHcAdu/51HpjzCNYlfYq/MV9ABnPv8A5xTbOfFwbhgUI/1addq9h+XtWcrN2DoW7WXEMoEjIxJIJbPXg5+uTQGKBVwpXaCeMEH+vf8AOmCCW4SQxQs7DOdqkj8gKlhsp2j2s0SDHO9scj1A5Bq+ZCLV9Pu0FyrnaeQvJHUdv51naXO0UqFs7COMt6n/AOtT72SO0tjHnzN5Cngj1PryOKiilwVVMBevIyfUdeaTldhsX1cRymMIHXJ+XbkuOnT8D7cVH5mxoVYKVUfKpb7uPfHJ5/U1G0YuITIHIlViVbp1PQ+38qgWRgzrIWBQ4wRzxx/jU3AtI5imccnknA9COn+f6U68t3uYU2hFJcElpAoAOR1J6ciq80u2KN+dwO0c0+XLQxEEHbIDjPXr0pXBHoOn2o0+xitxtJVfmI9e9WhJglD35z6Vk6FMZ9ORJAQVGBkdvb2rT27nGMg/zr0YNOKsdkXdaHid2/mFmY5JOSazJE3fWtCUZ6flnrVMqCSpOD1FZydkazdkMitweWIOPfFaVm4WNovlC9jj7p9qgEfJC4YHj5TnPHp1p1sXEmwjrXPJ33OKUmyfdj5WB44IqwjKFG04DDGCe/eq4YtMw398ck/SnE5IGQeO3QVJnYd5WCJFwe2PQmtm2IaIARBmHv8AeOfTvWQJNrHPJxz3z9a0IHVlw2OVyv8An/PSkgZdaH5sqCrgbWyTzg4z7Y4qJrVmk3RjdxhRx1zxxnr/APXp0chYdyM5x/PH+fWrRBG102lD1AB6/XP4/wCeNLXEZsUHBBBY9AGOCPeoNu2cuM7dnUc5/XjmtedUAEqDao4GBjBx64HrUBhLWxYKm05BKryCBwfxPFLlAgguJIWMseR9FHpj/wCvWheodUi+2QoWlVf9IjUYPru4+hz+frirNELcDJ6fKUL5x19PcH/Oajgv5rO6juEcl1wGxxx/kUmmthrQy97G6EigOcYG73HXHrV0SwzAQyKQi5AMefvHHTPY+mOlP1G0jkglvrBQsY/1iKcGM56j1HT6dPSspZgE+YFgBhcnIHNCdxmnZoLSX93KGBZVZWUjI3Dkc/5x071zKkM249Sf510U8jCzkmSdSWRuMYI+VieOgHX9OK5mNycZZvpQlqy1sX4SGZRyfcYHFbW15S9pIuS6Bkxz82OD+vP1PeqMdkzhGVgXAy2W4UepOeMfyq9HcxXkj2sMgXeMeeeA3t6hf15/CpbeyFbqS21yliMRKkkvCu55GRyNv49//wBdWZLpoZoZESBcDJ8uNVO4dTkfUdPQ1mQLsHzgKCOVI5/zmrDATIkaY3Ekg98Dr0pKBN2aK3RuwhlLErnBDfTHXv2z/wDrqnIJIb1wrnAO/BGMZ/8ArVLZO1spVeSQuM8kce/rT2LNeMuxW5HJXpxz+uefyrRrQRQvWDW6o2GDHIJ6j6/571Thk2yKMsAR/D/n8K1ZQGMgAG0fKR68msfAF1tVyQG+8OKybGjobVRLbEdMk8rjOPT9f0qKB2a6mhnh3kdyMkLxjn8qtaQCquTj5eme34VG0YlvXfqSRx2OPeq6IRDqsQtlUpEAm4KQRyePr9ais0a5uYYYdzMzb8Hk5rWeCOeKSKWIkle3tzxWx4bsLG3gaaJW88/K7OckD0HHSqhDmlYuMeZmxZ24tocNgufmJ9CfT2qwoYdcjA6mmsVLnaRjvz2oZ16MQTmu5K2x1JW0R4lcqVYqeCKoMTuzXRa3AkdwCvUjJGc1z8y9TWbNpakkGDtJJ5PJxVoSbmVCOR3PUfQ1n2sjLMFHO44wR3q2U2zsuGBDYwfrXNLR2OGcbMvMtu8gKFoyxyRjIpyWsolAUeYG6FPmzxnpjNVh82Gznr26VaU8qzOyhTnKn3xx71GhmVkb5mL4GOferUDPgZznG4EipzLvBE0aOMjII547Z6/rUkC2DsVLTQsT1+8o9vX9aWotxIJyWYMAVUZ64x1/rWjb3DxEDeMYwGzwe3+FU00xmZljnjmJG4kNg4+h6/hmoAk1vO0cqOu0gYYdBWkXYLGjeqWMr5ySSSw7frTLdx5S+ZKdrEqDnJ44HHcdqJiJdLfKgkKrKv3T9ff/APVUUEMmz7rFeecdD6+3Wq6iHY3kkqcFSoJXGGHb+f8A9aq5wu6MsDjHPX/PUmpEEyZyGOW2jI9sYx2qSeFftClD1HBI6kHGMfl2o3ArRTz2U2+FgDnJXPHNNu9PF/F52mqQyDElr/EhGc7e5Ht1q8NKuZUDKm2POTv4GPbP4VDJbWdld+clyDJj7sJLEH17Dg1nJre+pcUZXnE6fMuGLGNuvY5AP48/rWZaWhnBlZgkUZy8hPA/+vXQ3d5aXpdjIyy4JIzyQO5Ixj+oHJ6ZzbiBrkeSk8aeXwIWBTB7+2fxqIyZvayGXF69xG0MKlYOMKPvNgdSR19cdBS2r+XwD15OO1PTS7xY2byfM55KHd/Ln1qWOzuUiKC0mBIwSVPPvTvFLQyaZbgl8y2cOSUyTycdaitt7uJAWz0Gw8g8f5//AFUkuYrIw5Cs2Mhjg1NDLDAojaXgHJKgt/IGjmb2Eqcuxqzqq26zAEN0JbPIzTre3MqO5zv9u/cY9aghxeW6NHKrwk7ssGHt6VetYpoXleALu2dG4Hfn1pOprZiUHexVhnto7WWKeaNZy3rnb9fT8ayo7RlmZ2+6W6+tSzWCxFm8zgvnKDP6/nmoNIuH33NuxLRRldgI+7yR/KlVpuKunsdc8Oow5kb2lSqJ9hTOWxjGeff25qeOANdM428s3Y+v+OarQpFBLGVzkEk844xxinRagkpXKAS7uSAB65/nUwl0Zx2LVqwMsjHKlvlGPQ/WtjTGMN2Ux8rnByeh7Vi3UqxXSMp+aUepyR15rbs4mknUjlEHJPrXRBu+g4/ErGmwLHBGex57VIyHqXHXpQflwS3fimFz/eGc8mu47Dy/WbfE5PzBcdcYrn51znFd/cWS3EfzqUJUBWIxjqMf5/rXJ6npklqpdcNHnhhWbNdzKtyEY4IB7n2qfespViCOxI7/AIetUpGMbcL9atQyK0eQc45H5c1yzjZ3OWqne5NDKu4lRn/ex69cflUgcFie5HT0/wA4qtD8p5YgnjA5/rU6DAwcgdjjGay2MGWBJsjI4zjjPUetLGwVwUzjsDzzVeT5UBVuDyMj/OaniKmECRtvoT3OM8f5/nTuKxZTczELg47Zznj/AOtV231SaIFFndhnlT0H0/HvVOKRomaPPylQGGeG/wA8iq6blOOAyt27/n9ae4jopNTmkI3SkLtKkKcgfSo01C8yXSVyFJ3APjP09f8APpWWkpjzkttIHRh19D7VYR8gRhlTHC7sDac8/wCc1pZBcv8A9rXkrAfaZRjPO81NDe3SXUYmupmLghVL8dsE+/p/+qqkS+YyOHRZdjbVbJGemT2NNjWY3G1nbzix3YGR16+//wBep5U+g7tDpFv7m9bYDIZDnDMDz/hzWdqlpLZtsYIvBOOvf/8AXXa2Nr9kt1LKPPfghh09s+pz+ZPaqmo2KX8OOQwHBwQAfr3/AM9a6I011OqnTS1kebEBLrJ53nBz3NEibC6LwTjBxjirOoWkkUjIwCsp4qCVvMgSVeCODWc42kvM2nFSRat51NxGXYELjd2zj/8AVWvpkkl3EDIXdS7bFznHGfyxiubSbcPLlwFIADAdK6PRZHtYTIrBlVcA4yOeCOe/NTJLqcMouJZFgp1IF0by2K7STyp6Ef59PeodZSOzO2P53YfJsHXI+vFdHprhrCINM/2hRnJUHLZ4I7Hpx6Z9OmbeWyxQsyKdzfekJ5Pt9Papc7RXc7Y4lRjYzbGU2dlHE5Jfndg9CTnA/ljpWkt3LcQeUrbZAflZuOCMEce38qxABuAb7+7oRxxV+2cpnqcDuK5k5XucjqPm5kVrmG+jVomEYUf8tC2c/gKpWhFmkoDb2dskkY/z3rQuroMpMoJXOAR1zWcyMwG394Cc8f4fhTlKUtGbSrSmrM0YboqiMTkc4z3/AM/41GWMFwpRsjOV5yccjH1qmGZFwHOcdBWzp3h681KOO4glg8tl6MSCCOxGP88URi27IwUbmpYWEuptHKGQW6DknBIbuMflXVqnkoiJnA45PWs/SdNOmWxikcNJKxLEH5R9K0W4KEcnqDmvRow5Y3e5vCKSFIO4tuIGcknk0FPuscYFNZ9oDYOCef5U4sOPTsK2LOaIEsZRn+XOWQdcZ5+nOKytWty9pKmc9WXjoM5zWmUJBZQdp6jOefw7f4VE8fmIQwG4rgBuevbPf/PWoNUeb3KYNNtXeIl0bBPyt7juD7VvaxpL28zsiFo93Ufw+1YWDE2dowOhI/nWM1oZVE7aFuMgvvThxzwMZ/wqaJCrgBhhuTuORyap7yY09jwM+tWlIIJbPTt61zNHIyV5gylAgPzEZx1NWo900IXqc5Tdzj/9dZTMftBJIY5OeferiSSrbsS/mANnITgemeKV7CaLGegQEtjpjGf/ANdRyu8VyCMq4Ix9c+tRK/y7lbpgeh69Rjr0/WpHZblCvyo6D73r6gn8OPrVisWSw2RO/wBzIyM/jUgkAULNywyVA5yAOPcdvzqmpCqwjOWxktzgY/z+varCyM4Ezbd6jGeAcgf55pN6CLcF1G1uhAdZA3JVsY47D/6/tXQaTa7l+1XAByRsGcfU+/Xjn+hrntGsje3ZRdqpHy5J7eg+v+Ndkg2RLGuD5ZHUDAA7+3StqUW9WdFKF3zMllbDBQVBAz05wOn+fakBCnfxtJxxzxnPH5VHu+cqONqjrj5eTz+gFSFmUDAXJ42txlcZB/p2rpOk5zxDpm8faYQORyD25wPrwAa42FCDPbt1HIGf8969KkQSq2TkEdCe35VxWvWKWGow3MZIikO1jxwT/n9Kyqq8dCkc6wx9K1dAvY4LzyZyRFKNu7+6aqahbm3u3RhjPzD8aqHrU/FG5nOKaseiWkvkFlPRTjG3jiprkm4jx1diQMtxjH06/j+dYmh3wubTy5MCWLgn+8PWtbKl0Ln5evHUD0/SueXZnC04uxixRSNcsJU6E5z/AAmrTx7VJP4VpRukhORu5B4pJINwYcnB4x/M0Rh3Ec5qCOQrlXCDgHGRmo7W1ubjPlQu5A/hGf8APWu80W1W3tnbHzM3XPPHP9TWsAd2CB06gVqqClqdMad1c4a28NahcGMy2/lhjy7OP1Gc121jaR2NlDCmMDjPTvk1MCCdvXjj3pX3bQRywGcDmt4Uowd0aKKQpAzluG6e9NbBXnp6GnKQQP0NR9QB0GeTWoxRnnHA9PSgjLIO1KQAgOT9MUkeAxzkH/P/ANagD//Z",
  "imageHeight": 256,
  "imageWidth": 256
}
