# Supplementary material for: Deep-broad learning network model for precision identification and diagnosis of grape leaf diseases
Source: Front Plant Sci. 2025 Sep 10;16:1611301. doi: 10.3389/fpls.2025.1611301 (PMC12461735; doi:10.3389/fpls.2025.1611301)
Supplement: Supplementary file 1 [file DataSheet1.zip › B_r00038.json]

{
  "version": "5.4.1",
  "flags": {},
  "shapes": [
    {
      "label": "leaf",
      "points": [
        [
          146.2716049382716,
          151.58024691358023
        ],
        [
          155.53086419753086,
          153.80246913580245
        ],
        [
          162.93827160493825,
          156.76543209876542
        ],
        [
          170.8395061728395,
          164.04938271604937
        ],
        [
          178.49382716049382,
          171.45679012345678
        ],
        [
          187.3827160493827,
          185.53086419753086
        ],
        [
          195.16049382716048,
          199.72839506172838
        ],
        [
          196.5185185185185,
          201.7037037037037
        ],
        [
          202.69135802469134,
          196.14814814814812
        ],
        [
          203.679012345679,
          192.93827160493825
        ],
        [
          208.61728395061726,
          195.77777777777777
        ],
        [
          214.91358024691357,
          197.3827160493827
        ],
        [
          221.45679012345678,
          198.61728395061726
        ],
        [
          226.88888888888889,
          199.85185185185185
        ],
        [
          228.0,
          197.3827160493827
        ],
        [
          228.0,
          184.66666666666666
        ],
        [
          227.62962962962962,
          181.45679012345678
        ],
        [
          233.80246913580245,
          180.4691358024691
        ],
        [
          239.23456790123456,
          180.09876543209876
        ],
        [
          239.11111111111111,
          172.07407407407408
        ],
        [
          246.5185185185185,
          168.86419753086417
        ],
        [
          246.14814814814815,
          165.03703703703704
        ],
        [
          241.33333333333331,
          159.35802469135803
        ],
        [
          239.48148148148147,
          155.28395061728395
        ],
        [
          239.85185185185185,
          144.41975308641975
        ],
        [
          235.16049382716048,
          135.6543209876543
        ],
        [
          238.61728395061726,
          126.76543209876543
        ],
        [
          239.9753086419753,
          120.46913580246914
        ],
        [
          238.12345679012344,
          114.91358024691358
        ],
        [
          235.28395061728395,
          113.06172839506173
        ],
        [
          232.8148148148148,
          111.58024691358024
        ],
        [
          238.0,
          101.70370370370371
        ],
        [
          240.96296296296296,
          95.90123456790123
        ],
        [
          241.45679012345678,
          94.29629629629629
        ],
        [
          238.37037037037035,
          91.33333333333333
        ],
        [
          235.77777777777777,
          89.48148148148148
        ],
        [
          234.79012345679013,
          86.76543209876543
        ],
        [
          234.66666666666666,
          80.5925925925926
        ],
        [
          234.66666666666666,
          74.91358024691358
        ],
        [
          230.71604938271605,
          72.5679012345679
        ],
        [
          226.88888888888889,
          72.5679012345679
        ],
        [
          221.7037037037037,
          72.32098765432099
        ],
        [
          219.48148148148147,
          72.32098765432099
        ],
        [
          218.86419753086417,
          59.11111111111111
        ],
        [
          214.29629629629628,
          58.864197530864196
        ],
        [
          213.92592592592592,
          55.654320987654316
        ],
        [
          210.8395061728395,
          51.33333333333333
        ],
        [
          204.29629629629628,
          50.96296296296296
        ],
        [
          199.72839506172838,
          50.96296296296296
        ],
        [
          198.0,
          50.96296296296296
        ],
        [
          196.2716049382716,
          44.913580246913575
        ],
        [
          193.55555555555554,
          42.938271604938265
        ],
        [
          188.98765432098764,
          41.7037037037037
        ],
        [
          186.02469135802468,
          41.82716049382716
        ],
        [
          180.71604938271605,
          34.666666666666664
        ],
        [
          176.14814814814812,
          31.209876543209873
        ],
        [
          173.55555555555554,
          30.96296296296296
        ],
        [
          169.1111111111111,
          30.716049382716044
        ],
        [
          164.91358024691357,
          31.086419753086414
        ],
        [
          161.45679012345678,
          32.32098765432098
        ],
        [
          159.9753086419753,
          31.209876543209873
        ],
        [
          158.0,
          26.518518518518515
        ],
        [
          155.16049382716048,
          26.024691358024686
        ],
        [
          150.96296296296296,
          27.38271604938271
        ],
        [
          148.0,
          28.24691358024691
        ],
        [
          143.92592592592592,
          25.777777777777775
        ],
        [
          138.86419753086417,
          22.320987654320984
        ],
        [
          135.037037037037,
          21.086419753086414
        ],
        [
          131.33333333333331,
          22.93827160493827
        ],
        [
          129.358024691358,
          25.283950617283946
        ],
        [
          113.67901234567901,
          19.111111111111107
        ],
        [
          104.41975308641975,
          15.90123456790123
        ],
        [
          96.64197530864197,
          10.592592592592588
        ],
        [
          92.69135802469135,
          7.753086419753081
        ],
        [
          87.25925925925925,
          6.148148148148143
        ],
        [
          84.79012345679013,
          7.135802469135798
        ],
        [
          87.38271604938271,
          8.123456790123452
        ],
        [
          89.35802469135803,
          11.086419753086414
        ],
        [
          95.4074074074074,
          18.493827160493822
        ],
        [
          97.62962962962963,
          23.92592592592592
        ],
        [
          98.74074074074073,
          26.888888888888886
        ],
        [
          98.49382716049382,
          32.32098765432098
        ],
        [
          92.32098765432099,
          29.358024691358022
        ],
        [
          79.48148148148148,
          39.72839506172839
        ],
        [
          68.74074074074073,
          38.61728395061728
        ],
        [
          66.76543209876543,
          46.395061728395056
        ],
        [
          64.91358024691358,
          49.11111111111111
        ],
        [
          58.37037037037037,
          48.864197530864196
        ],
        [
          55.03703703703703,
          47.629629629629626
        ],
        [
          50.716049382716044,
          48.123456790123456
        ],
        [
          47.01234567901234,
          48.123456790123456
        ],
        [
          40.46913580246913,
          48.61728395061728
        ],
        [
          35.16049382716049,
          48.37037037037037
        ],
        [
          32.938271604938265,
          48.123456790123456
        ],
        [
          30.96296296296296,
          55.03703703703703
        ],
        [
          31.7037037037037,
          62.07407407407407
        ],
        [
          31.7037037037037,
          69.11111111111111
        ],
        [
          31.7037037037037,
          70.5925925925926
        ],
        [
          25.407407407407405,
          70.46913580246914
        ],
        [
          23.30864197530864,
          71.95061728395062
        ],
        [
          22.07407407407407,
          77.38271604938271
        ],
        [
          21.209876543209873,
          82.5679012345679
        ],
        [
          24.29629629629629,
          85.90123456790123
        ],
        [
          21.950617283950614,
          90.8395061728395
        ],
        [
          19.851851851851848,
          96.88888888888889
        ],
        [
          18.987654320987648,
          99.72839506172839
        ],
        [
          19.358024691358022,
          104.54320987654322
        ],
        [
          21.209876543209873,
          109.35802469135803
        ],
        [
          22.81481481481481,
          112.19753086419753
        ],
        [
          20.716049382716044,
          117.01234567901234
        ],
        [
          17.629629629629626,
          121.08641975308642
        ],
        [
          13.18518518518518,
          126.76543209876543
        ],
        [
          15.654320987654316,
          134.7901234567901
        ],
        [
          16.888888888888886,
          139.72839506172838
        ],
        [
          21.950617283950614,
          142.5679012345679
        ],
        [
          24.41975308641975,
          147.62962962962962
        ],
        [
          24.04938271604938,
          154.7901234567901
        ],
        [
          25.53086419753086,
          158.49382716049382
        ],
        [
          26.395061728395056,
          161.9506172839506
        ],
        [
          28.493827160493822,
          163.92592592592592
        ],
        [
          26.888888888888886,
          167.50617283950615
        ],
        [
          22.5679012345679,
          172.44444444444443
        ],
        [
          21.456790123456784,
          178.2469135802469
        ],
        [
          19.851851851851848,
          182.69135802469134
        ],
        [
          28.864197530864192,
          190.09876543209876
        ],
        [
          34.419753086419746,
          193.92592592592592
        ],
        [
          37.25925925925925,
          195.4074074074074
        ],
        [
          35.654320987654316,
          211.20987654320987
        ],
        [
          42.938271604938265,
          213.18518518518516
        ],
        [
          47.75308641975308,
          212.93827160493825
        ],
        [
          55.160493827160494,
          213.80246913580245
        ],
        [
          58.49382716049382,
          212.5679012345679
        ],
        [
          57.75308641975308,
          224.41975308641975
        ],
        [
          60.34567901234568,
          228.0
        ],
        [
          60.96296296296296,
          230.8395061728395
        ],
        [
          68.37037037037037,
          230.8395061728395
        ],
        [
          73.55555555555556,
          231.45679012345678
        ],
        [
          76.51851851851852,
          229.60493827160494
        ],
        [
          80.71604938271605,
          233.55555555555554
        ],
        [
          81.95061728395062,
          234.29629629629628
        ],
        [
          93.30864197530865,
          227.87654320987653
        ],
        [
          97.87654320987654,
          234.5432098765432
        ],
        [
          101.20987654320987,
          238.61728395061726
        ],
        [
          105.4074074074074,
          241.58024691358023
        ],
        [
          112.32098765432099,
          237.62962962962962
        ],
        [
          118.37037037037037,
          231.58024691358023
        ],
        [
          121.95061728395062,
          226.14814814814815
        ],
        [
          125.4074074074074,
          227.87654320987653
        ],
        [
          131.82716049382714,
          228.12345679012344
        ],
        [
          133.30864197530863,
          214.29629629629628
        ],
        [
          134.91358024691357,
          208.86419753086417
        ],
        [
          141.20987654320987,
          208.49382716049382
        ],
        [
          137.25925925925924,
          190.4691358024691
        ],
        [
          135.9012345679012,
          175.4074074074074
        ],
        [
          136.14814814814812,
          165.28395061728395
        ],
        [
          141.58024691358023,
          155.28395061728395
        ]
      ],
      "group_id": null,
      "description": "",
      "shape_type": "polygon",
      "flags": {},
      "mask": null
    },
    {
      "label": "Black_rot",
      "points": [
        [
          32.0,
          165.7
        ],
        [
          35.3,
          165.7
        ],
        [
          37.8,
          165.9
        ],
        [
          41.0,
          167.2
        ],
        [
          42.5,
          169.9
        ],
        [
          42.3,
          176.2
        ],
        [
          38.6,
          178.6
        ],
        [
          33.3,
          178.1
        ],
        [
          31.4,
          176.2
        ],
        [
          28.5,
          173.1
        ],
        [
          26.2,
          171.9
        ],
        [
          27.5,
          169.2
        ]
      ],
      "group_id": null,
      "description": "",
      "shape_type": "polygon",
      "flags": {},
      "mask": null
    },
    {
      "label": "Black_rot",
      "points": [
        [
          57.8,
          122.5
        ],
        [
          62.6,
          122.6
        ],
        [
          65.6,
          122.3
        ],
        [
          68.4,
          122.3
        ],
        [
          69.1,
          125.4
        ],
        [
          70.9,
          131.4
        ],
        [
          69.1,
          135.8
        ],
        [
          66.4,
          137.2
        ],
        [
          63.1,
          137.3
        ],
        [
          60.2,
          136.5
        ],
        [
          56.9,
          133.4
        ],
        [
          53.8,
          131.1
        ],
        [
          54.4,
          129.2
        ],
        [
          54.6,
          126.6
        ],
        [
          54.7,
          125.6
        ],
        [
          57.1,
          124.4
        ]
      ],
      "group_id": null,
      "description": "",
      "shape_type": "polygon",
      "flags": {},
      "mask": null
    },
    {
      "label": "Black_rot",
      "points": [
        [
          60.4,
          101.5
        ],
        [
          61.2,
          98.5
        ],
        [
          65.2,
          96.6
        ],
        [
          67.6,
          96.3
        ],
        [
          70.0,
          96.9
        ],
        [
          70.9,
          99.0
        ],
        [
          71.5,
          102.6
        ],
        [
          70.9,
          104.1
        ],
        [
          68.0,
          105.4
        ],
        [
          65.1,
          105.7
        ],
        [
          63.3,
          105.5
        ],
        [
          61.4,
          103.7
        ]
      ],
      "group_id": null,
      "description": "",
      "shape_type": "polygon",
      "flags": {},
      "mask": null
    },
    {
      "label": "Black_rot",
      "points": [
        [
          105.0,
          119.0
        ],
        [
          106.3,
          118.2
        ],
        [
          108.9,
          117.0
        ],
        [
          110.7,
          117.2
        ],
        [
          113.0,
          118.9
        ],
        [
          114.0,
          120.7
        ],
        [
          114.3,
          123.2
        ],
        [
          112.6,
          127.6
        ],
        [
          110.5,
          127.9
        ],
        [
          106.3,
          127.1
        ],
        [
          103.6,
          126.5
        ],
        [
          102.9,
          125.3
        ],
        [
          104.1,
          122.9
        ]
      ],
      "group_id": null,
      "description": "",
      "shape_type": "polygon",
      "flags": {},
      "mask": null
    },
    {
      "label": "Black_rot",
      "points": [
        [
          122.1,
          24.2
        ],
        [
          125.5,
          26.9
        ],
        [
          128.8,
          26.8
        ],
        [
          129.9,
          26.5
        ],
        [
          134.9,
          29.0
        ],
        [
          136.5,
          33.0
        ],
        [
          136.6,
          36.2
        ],
        [
          132.6,
          38.1
        ],
        [
          128.9,
          38.4
        ],
        [
          124.4,
          37.8
        ],
        [
          122.5,
          32.3
        ],
        [
          121.3,
          29.5
        ],
        [
          121.6,
          26.8
        ]
      ],
      "group_id": null,
      "description": "",
      "shape_type": "polygon",
      "flags": {},
      "mask": null
    },
    {
      "label": "Black_rot",
      "points": [
        [
          85.3,
          63.7
        ],
        [
          84.9,
          61.4
        ],
        [
          86.9,
          59.9
        ],
        [
          89.0,
          60.7
        ],
        [
          89.4,
          63.0
        ],
        [
          86.6,
          63.9
        ]
      ],
      "group_id": null,
      "description": "",
      "shape_type": "polygon",
      "flags": {},
      "mask": null
    },
    {
      "label": "Black_rot",
      "points": [
        [
          96.1,
          51.7
        ],
        [
          95.4,
          56.4
        ],
        [
          96.4,
          61.1
        ],
        [
          97.1,
          63.2
        ],
        [
          99.3,
          62.1
        ],
        [
          102.8,
          58.9
        ],
        [
          104.9,
          55.6
        ],
        [
          104.6,
          52.1
        ],
        [
          104.5,
          47.6
        ],
        [
          103.9,
          44.1
        ],
        [
          102.0,
          44.2
        ],
        [
          98.2,
          47.9
        ]
      ],
      "group_id": null,
      "description": "",
      "shape_type": "polygon",
      "flags": {},
      "mask": null
    },
    {
      "label": "Black_rot",
      "points": [
        [
          168.7,
          68.2
        ],
        [
          171.2,
          68.9
        ],
        [
          174.5,
          69.5
        ],
        [
          176.5,
          69.7
        ],
        [
          176.0,
          71.6
        ],
        [
          175.8,
          75.3
        ],
        [
          172.8,
          77.1
        ],
        [
          170.0,
          76.6
        ],
        [
          167.8,
          73.9
        ],
        [
          167.2,
          70.6
        ]
      ],
      "group_id": null,
      "description": "",
      "shape_type": "polygon",
      "flags": {},
      "mask": null
    },
    {
      "label": "Black_rot",
      "points": [
        [
          135.1,
          63.1
        ],
        [
          137.5,
          63.4
        ],
        [
          138.3,
          66.1
        ],
        [
          138.5,
          69.5
        ],
        [
          134.5,
          69.5
        ],
        [
          133.2,
          66.4
        ],
        [
          131.9,
          63.8
        ]
      ],
      "group_id": null,
      "description": "",
      "shape_type": "polygon",
      "flags": {},
      "mask": null
    },
    {
      "label": "Black_rot",
      "points": [
        [
          219.5,
          86.8
        ],
        [
          224.7,
          86.6
        ],
        [
          227.3,
          86.8
        ],
        [
          230.0,
          89.3
        ],
        [
          229.5,
          93.1
        ],
        [
          227.1,
          95.3
        ],
        [
          221.1,
          95.7
        ],
        [
          218.4,
          94.4
        ],
        [
          217.6,
          91.7
        ],
        [
          217.9,
          89.3
        ]
      ],
      "group_id": null,
      "description": "",
      "shape_type": "polygon",
      "flags": {},
      "mask": null
    },
    {
      "label": "Black_rot",
      "points": [
        [
          204.0,
          168.8
        ],
        [
          205.8,
          168.8
        ],
        [
          207.3,
          170.3
        ],
        [
          206.9,
          174.2
        ],
        [
          204.5,
          175.2
        ],
        [
          204.1,
          173.9
        ],
        [
          203.1,
          171.4
        ],
        [
          203.3,
          169.6
        ]
      ],
      "group_id": null,
      "description": "",
      "shape_type": "polygon",
      "flags": {},
      "mask": null
    }
  ],
  "imagePath": "..\\Grape\\train1\\B_r00038.JPG",
  "imageData": "/9j/4AAQSkZJRgABAQAAAQABAAD/2wBDAAgGBgcGBQgHBwcJCQgKDBQNDAsLDBkSEw8UHRofHh0aHBwgJC4nICIsIxwcKDcpLDAxNDQ0Hyc5PTgyPC4zNDL/2wBDAQgJCQwLDBgNDRgyIRwhMjIyMjIyMjIyMjIyMjIyMjIyMjIyMjIyMjIyMjIyMjIyMjIyMjIyMjIyMjIyMjIyMjL/wAARCAEAAQADASIAAhEBAxEB/8QAHwAAAQUBAQEBAQEAAAAAAAAAAAECAwQFBgcICQoL/8QAtRAAAgEDAwIEAwUFBAQAAAF9AQIDAAQRBRIhMUEGE1FhByJxFDKBkaEII0KxwRVS0fAkM2JyggkKFhcYGRolJicoKSo0NTY3ODk6Q0RFRkdISUpTVFVWV1hZWmNkZWZnaGlqc3R1dnd4eXqDhIWGh4iJipKTlJWWl5iZmqKjpKWmp6ipqrKztLW2t7i5usLDxMXGx8jJytLT1NXW19jZ2uHi4+Tl5ufo6erx8vP09fb3+Pn6/8QAHwEAAwEBAQEBAQEBAQAAAAAAAAECAwQFBgcICQoL/8QAtREAAgECBAQDBAcFBAQAAQJ3AAECAxEEBSExBhJBUQdhcRMiMoEIFEKRobHBCSMzUvAVYnLRChYkNOEl8RcYGRomJygpKjU2Nzg5OkNERUZHSElKU1RVVldYWVpjZGVmZ2hpanN0dXZ3eHl6goOEhYaHiImKkpOUlZaXmJmaoqOkpaanqKmqsrO0tba3uLm6wsPExcbHyMnK0tPU1dbX2Nna4uPk5ebn6Onq8vP09fb3+Pn6/9oADAMBAAIRAxEAPwBvlqRjaVzyxHY8Y/n/AJzQmAu3cx7gnoP8+1QpMkygKTtxkYOf89KkV2jH3myARtHf2qDoJQwDkqAEBySe/T/PenDyxIXCqDjb0PUVXLMPmBCdz8uR+I7VITu3Y4JAOM57D8qAJ0lXKscB8ZGM5P1/P/OKjWZsAkjHAB3feGRn6fhUYkUbQy8nnkYPuM/56miF1UqCDjPYe/TH/wBagZZWQhzh0CrgKxGP09f/ANfepVPmSx78HJ5II4B5/wA5/wD15xdWVWLZbHVgOf68ChrtVmZM/fyx28ZH+RQI0xkOAMBQCuAfT16+9SF1CgADcfu/MOnf/PFZa3CKqA7Qq5yp469ep4+tZGoa0YoSkZyc+nH+eT3oCx09zq1pHG32i6iVUIyGOfvELnH1xzUi3inBWRCGBwUIORnHUH/P4V5fDqcovvNWXY5AAIP6fTjpW5bX/k7J7ZkjQABvmAGfQg9Rzx7kgVDk1qS5WO+jnD7iXOQeATzn6fjT0CFQv8ZXjHoKwNO1MzEeYQszEA7eFOO4zz3HHv14ONiOZjEPusTnjoR6/wCe1XFpq6GnfYlLY3EHkc46fXP60rnGRkbcc/5/KkRWK/MQPXByM0RDCsXGfT6CmA4E7zhsnr+tKrDGB2OPShgvBzyDxikwQqgjqe1AD1zuzt6/pUjHIK4+pzzTFIxjuRkChfvhSMLnmmA9RyeOvH1p47gdCKY2Dj5iMelSjjp9TQA5cldwPB70sZJYgYppbyxSqRkMvTv70CHsBkbfXml2AHdt56Zo5Ax2zkU4HI+tAD1HzZHSn7jk0zIXoOOpp/QelAC/j14qRQMY70i9MdaARnjqKBCqPmwe1KASMUHnBNKMjnGT9aAPMo1O58Pnng+3pUsWWYg4OM564/8Arf8A16ZIN3AbODjGf8+/+RTwRltp29xnoKk0CNiinLEPwMkcgfhSB3GFbIwcD5sZ+h/KmSEIjY6+39f5etRbhHjCfuwpwAfb/PagB4VXOGAGzJbaePof06UPOqKArZPUt6564/MVWDgMWyTlfz56/rVa6uyZAmPvDJcD8qALUl0DxkgnsQCPx9qhF5GclHLBj1IHX6456Vjy3BZ9mQB/ECP5/hUbTMkOwsMBTjHH4/596Bl+4vECHlhnjAb9fzrn7y7Zyc454OKbcTH5vm3etZs0hJzxUCbAzbXyuRjr3q/Z6gVAy2Rg5BGc59qxXYg81etNNvby3M9vEX2k/Kp+ZvXA7/hSbtuYs7XTkkls5GJIiJBjOcgYzkfTirMHiDUbEEsVlVcBhKCSfx61neGXmGlSpMrKyTspRxgjhTjmrN5HiPeCMN8p/p/n2rKMbbHNKbUtDptN8QxXzqroiMw4O8HBwOvpW2HXk5HHUAkYFec2Ubxzq+SMH5T7gev5VuW97cWyPHbbWyc+XyccfeHfGev0Pqa1g3ezOilPn0ZvXurWdgFa5mRATjB6k/QVJZanY34b7NOj8fMDkMPwPOOa8nup79tSaTUInCO2xWb+E9vbBwa09rwSwyoSuR94dm9f8+lTKq4ytYc58rPUlK7MDt14pwYZGCOeT71wreMpLGyVHh8+6PyqxPy4xwT75PT9am0XxVc3eobbrYEdcAR9FP6nt/Kq9rEfPE7cYHOc81Io44P4g9axX1uCEfM/HHOafBr1gXAMpUHjOw4zmtboptLc2FYYAI7dqckfP/16bCwkUMMEEcFen1qwGOAB070wEIO7aR9BTkXk5+7SZyQMc96XfyM9fWgB/G08UD7vXvQF7k8UqfrnpQALu3+1P53ZzzSZwc+npQBluvzUCJAARy1CMR75puMcGgfeA96APOydnYnBwe3HemPLHtVcDk4PfFTSuAu38B7fjVVlA2klQCMnnnoak0GswA27slsYBPLe9VpZFPQgDPUDJPf/AAouZEX7xAUDOTx/nis+4uVDZ5x9P8/SgBDKQGwTgnAJJGKz5pFbcwGCeSexJ6/1omnOwbMliMlupFZ88uF/u46YGaBkkr/NjGAo6Adf8mopJiNh3NkDrn2qEyqDjoMjJPGKgmbYQCeR196i/Qm4sjPISEDEjkgDtVWVZFALKy56ZGKtQtuyBjnip/PMKc5APGR0NZOo72MJVLMoQQxkh5vu9l9a3Ybrb5WMKBwAKzXRZCHZNocbhjj9KuafbzqySI/G4geozWUry1ZhNts6awMrR7ZHZueAT932FTN9wg/Rh2x2/H/CjTR5cbscleNuep9afJh5AFHzNkYIOc59u/8AjW0VZEOLWrKcSFJlIUYBwcdM/wBauTHNpHNAVF1ExC5OAVPPJ+vT8agLDI3EcHB568cfp/Kg8wuAQQBk/wAv605d0KE3CV0ULqabUk2yRLEVH3i27BHTHJ9KZfXitZlI1+dHDD+X9aYCwmIIHXAFE1uZBLhQ5I4CjGSOlZSbluaSquT1MraZXDsSSRjpWvaKsP70nooJ/AVnRxHAJ9sVd8xIoSh++R8q46n3/wA//Wl6E3LdrcGSaSWQsgGTyckD0H4VftC8i+Y3AA4HpWJaNI5+ZyNxwwxz3rYtpQAsWOMnJ961g+5Mnc3tJ1trC5e3m3G2Y5B6lCe49utdjC6lNwfcrAFSDkH6V5TdTk6iyh2wABj8P/r1eTXtTsLZBBchYk42sgP9K0U7G1OrbRnpK8lxnJH6VJwSO/vWF4d15dagcSKEuE5IXow9a6BF+UAj8RWqaaujoTTV0KDkEA9DQvU8c+tHHOARS9gPSmMdkULzg5GaTd7c5pRzg8Y70APAOBnk0oJJ96FwTkfhS4Gc0AebLjeUB4A9MfWoZY9i4aPB56MRj/PFW1Qbh056E9vx9KryIUU/xYzhT1qTQwbxirHDEgc9Rg59hWXPcmP5evoOuK0dQk+ZzjAyT7/nXPSSgOSSOe1DFcz76TzblgCfl4FVVkdCCsjADnrUhXLliR70xgMk9jWNznbdyZphKi8/MOtSRNvTawyKhjQYI9alTakvUA+uOlSyHJ3JCFU4QnjFJIW259CD0qRFZMZB55yOnNPeMONisc84qOpF9RUkDwbXbBByvHStjTZZog43K6YB9eM89faufEywwNmPeegFaNjKyPGSzIrcMD2z2p2a1C3VnUR3TXBMSAqoGTtPA9qlfd8wVeGP69KzdHZ4IpPPPG7hccsa3SrOhmKMMdj2PNb3WyLqtWKTRk8EFlcYxtzlvTGf85qPyk27QOApC/gOP1/lU5+cyIy5B6Hjg+uaYYyJcNhDt3YPvwRz9cfhUSRyJmaQULcY9qlgI3qRwDx8y81K8IY84APr+f8AWnRREAhgcgEYwfWpW5XmZt0i2vl7UEnOSquOFz1P+FVmk3SlucdeKt6hjzpABxgDj6CqSKS5DY2oOO3b/P61k49TTm0sXIcRyCbt7dM+3+e1acChgd2AWJPWsaL/AI+1U8Koxg+/NbsPywq+BjH5VUSWULiWKG+fcWaTAPA4+6MDrTbm9MluPlwp7HtVGY5vJxuyA5wR6A4zTjg27t0I6ADvSUmDNbR9ZfRpJLmJA7KhAQnAP/1u/FSN8RNaaXKG2jXuBGcD8yTWEN5+UctjGSKpXCndsXt94dOafNJLRlxk1oeseEfFz6958F4I0uUG9AgIDLxn9f511S4znPavEtDvX0i5W9iSNmQFQJMkc8HofSvXNC1X+1tLS6aJYyx2lQcjI71tSnfR7nRCd9DTOOTmnqQTjsKYSpz3x2pRndW5oSoNpIOOacDgkdDUbE42k5I6VIoG4nOeKAPPtpVTubJAycf5/Sq87fKSDgjn+dWvKwSx788ggjt3qhfyBbd9ufTA6k1JocpqFz8zDJGfxHpXPzTqWbJyM+lX9UlPmMoJweMZrFwS2Diok7Gc5WG7ixwo9s1KIxtO5jyKjChGJ6DtU0Q3Nk/rWbOdsYGEYII5HSnwBixbuQTSyKH6A5HP4U+F9jDAycjPGaVyWX2G6yXC5OQW/lQgABYffXkfgP8A9VNjDECMn5SOfTinIxjcxkfw4wBnPFSZjZI1ZBIcK/cqOv4VFHM0QyWVsH+9yfw6064lxyOR0FVYVaSX6+vpTsV6nU2ciNdI7EgFRIGPfIyf1yK6bzY3tGZAyEHCjHDDnP05x2/lzy1okb2ogQHfHlwT39R/X8PetVJpDH5Y6njFXDQiTuOAJbkk56cdO9TRANbvkAkMPmz1GDgfhzmkKbCAQQGGePenoMy437srgDHfqf61bWhBVuLEXdq8LnaeCHB7/wBetNtYfs9nGrSFnwQWLdefcdqubUJJOWPHHP0pOAgPUg4Py/596nXYq+ljHv13amyoSxYIB26qPeqy27GRyXB7knPPNW7+QC9DqPkVYzjOSPlGc1EyMbc7VOT1VSCcHHP+e2az0sUldjI0RpCyklgefQ8VLFrdu1qgMMgO4D5hw3PPSq6ziNk2gMSO3THPFRDTZHiLh18qMFwuOcgE49D2qIcurZtBRekiNR8iHLZP3veliYkuGJJBxzQCBHkt3Ax+FOT55Mk4Vep9fp6mpRiyaPZERLkKD90Hu3+efSqnlLjPf3okk8+XkbVH3QOi1KVZVQv0/i5ptgSrGRFtCnLEd8e/9K9M8GFItB2SOqhZiBk47A15/BGrQOwVTtBxn1xwazftMlxxJIxA6AnpTjLkdy4Ss7nu5CjLAgjHUUKThT2rwqz1K6sbgtbXUkTcZ2NjP1HcV7NoF3Lf6Fa3Erh3dDvYY5IJHb6V0U6qm7HTGVzSUAjOeal4zg1CqleRT1bcc+lbFHCtiQngkADoO/b+VZt+u6F/TGFIGf8APSrsiKCJCAWHHY8f5FZ2qGJLXeFAKfdGORkdvwJ9Kk0OF1kgTHocehrIDAZP9Knv5zPcO2eM8VVOfKXknnueKzk7nPNj0Ylm64PapchM4HtkdP8APWmRjOCc89hUrL91s8nrWbMrj1Y5QgnjuOKlZNrNOq4RjyB/CfSokOTjnA6irUDgNsYZDcEGoZNya2jBTzBwQPU81XnuN0u1cll/iFWLkG2jCKThj8re1UAhB3DqeTSRNhASZMFhnpknjFWoojsG3jueO3+f50yKPzEKsBgnIqxaTlpAq52AEE8/MOlWDNGGZbVVMYbaMH054rZs/KkEdwqgbzgLjAHqPb/DFc6YSs7BmGAcAn/PHb6VrWF+kDIj8IQAWIzjnjA/P9aadibmzcgyYTcdx6hBnHt+dRJvSZN5xg/MOmR/+qlRXErO7ZZj24wPz/HPoaHKyqOmR1Cn/PrWu6JaHFCNxVWGehxSYZY2kLblAOQKlOXYvu3bjv8Apn/P+elR3JaOPB6j5jkZ4HOD7HAH41N9LjtqY1xGxuWQNuXeVDA54B4x7YFIzbImO50AIHynBPfA/wA+tEjlYuGyScMMDnrUcuMRIDgHPy9Pz/L0rJqyKTs7kSDe+4YUk9j0Hr/9erm4xQ+WWAVkYbienynmqwyrY4Kg5xn2ptzKUg+YLmQ7OOoAwSR9TgZ/2TWdtBorholcAKZMHCkfd/xP6VC+8yfMehIH86kUDPy9DkYNKo3Ha/GQePX/ADzQINoMRmUFiBnjp+NTxI06MuRtPI464psSN5KMyqIn4yMnHt6ZqezhKXPknJOcgkduxoWo7E9mQ6FWB3DjFZl8YbGZt7hN/IXuK2Lwi2ZWj2+cwwRjOPesK6024vpGmRRI6KSwB69+PzqlFN8rN6dO+pHEoki3q4ZT3HOTXs/hGKWDwvYpKMMyliCOzMSP0NeO6Tp81jLP5ybAeiM3PHcj9PxrrPD/AIw1C2ukW6ma5t2IDrJyV+h7fypQap1O6Ldos9UxxgZwadECEwT1qOJ1lhV1zhhlcjHBqUYxXeWcAwC5YnaCRjAxj8axNcLG0YL/ABdT1rc3HsFyM4wfz/z71jaxHvttvJz+RqSzzSUFZW7EUgXK88DNWL2PZOVJ4PGTUCqSdpzmspaM5pbj4wVODUikFuvAOOajR9jgAZPXnpUg+Ynadv8AKoZkWRsR84GccU2WRo0DoMuTgEj9acyP5aN/CDzx0P8Ak1dtoY2hYyDjp9DUXV9QWjuzNJfeuGZycE5Gf89asGLy3ZZB8w6//rrRa1t4QpjjCsx68k/nVe7XzbcpuBlXHPdl6ke+M/z9BVTkpPQuclJ6FFpGeQJD0X+IcEir9pakRh0OWP8ACapwxonLdv1rRtiyqsi5BXnjHy9Mf149qVzFj2kdd4uBgdDwMfgaouzkqiZ3HjjrUuoThnUJnAGWwf8AP5023wWGAC5PBqWCR0tjMPJjtpCQ4QBWP1zg5+v6mrzRMJAuDvA5z26/liseJ081JGJL8DZjOTmtyKbzEiEpWNyvY5A+v+Pb0rWLsIEV/IUkKAVIyOCxzk5P4iql1I8qBR1bBzx07An3PP4A1bwY4ZZpoy21SAQ+Mg46Y4OeBn2NUJZiqSFfL3Y9BgHGQP06CknfQLWKEn7sfMo+7kdgPw/KoJC6qpkIOWzx/nipLlgYuV+XHOB61UL5jCgnA5ILce341L3GSKhDHyjvLNwO/NQ3rg3hijIKxfu1xjBI6n8Tk/jVi2fZJlm8vy1LhtucHHynHf5itZy4L5AP481mPoSgKjrlScjngEH/AD0py8XbKFzgg84784z+JpFDLOylRlucnp0qeOEvcKwyCy5PHcdT+X8qYDpLZhGky9uXH9cVseUIlguJCqSjKquPvn/D3qnJcxxJKIAskhwTnlR+f3u/t069KdGrXMHml9zI2QT/AC/z6VS8g2LD24DyTNuZievrk4H/AOqrBgWG5RVxhxg8VHIS/kFCATnIB5ye1BmlW/MWRsHQBR6D+tW4oam0UdXeMXRWMEkDDc4xUnhawe/1mO32bkYhpG/uqDkn+n41Hd2kizMQCwb7uBk/SvQ/BWjLpmlC4lQfargZbp8q9h/n+lZxp3mVC8mdKpXIwOnFSAc1EowMgd81KCefWu46jgSH3fMOvTj+VVbpA1uRkZweD0yAentmra5yc/dbPHf2/wA8dqy9bvEtNNlnLt833cHHJqTQ4DW9v2slPbNZwYqAcZGOlTzs88juc5PNVk3l+Ce4H41nKSZzTabFjIzkjI71YjH3ck9ecVBEDjirSLhgTzWcjJk0MhjYA45IOO3etu1gZ2McqLgEYXgZyOOR1/8Ar1hMUjJmLEDPYVatNTuiwaJgB1+ZcgfpUqDk9C4wcjWuSkeEZcbOh54/X/Oaq2cm+8LwxoJPXLcH86zVu5rmaWB5OmWUgcnn1rQtttvBLv5DKVPqe39azmuV8rE4cu46e3jnnJTCTL9+P+8fUf4flTQDGhDjYeeDwQPpRawKjtJjG7IRW5/D3q1dxK21JyM9pMY56YPqPfqKaukZuzZktCS7PjPZh+PSpBNDEiuX/eg9Rzg+4/A/563ZIRb27mRf3pGVHY5/Dp75/lWRBatBlLkHPJ3dj+NaQipPU0pwUtzoYQEEcvLD+8ORz3/nUs10zzlUOeOfQgfz/wDrVW06Jm08AN8zE4Uj7oJ9uvT9aqzyNujQD5u7Zzip20MpKzOgt5UmjNt5jEvuUhOhYKSp/QelV5ZV+SSTDE5O0D/6/wBKh0+8WBYju3OrBh65B/8ArfrSzbYJZISBsjYgZ6kDp19R/P3oTsweqKV5K0sgdVyvfHrnGf5VXL5Zdp46fe4OO/8An3qSaQptzKQXJ3ZJwB/hz/8Arqq/mIUVEJaQ4VQepPGP6UmC1LKu7Wc6oCWIVCOuBncT+G0fnUUdtLuQkABhwXO0H8TxT5bn7P8A6Pb4AAJkmU5LOeuD6DGB646mqO994LNlyep/+vU6jaRoLLbKQ+XlccZX5Rj8ef8APWpYZJLmRoZD+6bJ2pwMdR9fxzVSZduSpU5PIH8XvzVyIp5ig8MqgjJ5zx2701uJkgRo5Nn8a4GT0xj17f8A66u2F0sZkgEajzlByeMc9vriq9zMz3KkEn5PTJzk+3tUtvG2/wAssf8AZAHTv/OtLdhXNCNPKkCqgIPzewHpS+UHvCzIQWwcjt2x+n61GGdbhhIdrDgfz/rVsqvysx5UjoOMf5xWiQhuoy/ZbOHCAh5AvP0P+Fbvh+5msHROfJYjcD059KzLyOO4jjjODiRWAJ6gGtSyjWa4hQZOXAAHQDvV21uOLa2O1HA68ilUHG79KaBu47etS4xgd60O489jTcVAJYc/y7n8a5/xdH5mmKAgG1t2c4yfpXRAEZzkKT+I/LvzWdrEYms3Ei8qMj3xUls8v3FSR1xx9aaAinPIwOh5q1eQeRcOoYMPX1qhLkMFYEfXisWrM5GmmWVA81mXBDH5QvXntS+bwe3eooxkc08FjznIHT2qWIPnuQYl4Hr1FOtyYphDIwBVsE9l7UQMBIo2n3IOM1q28MU8irJH5oJ4B4wT7/X+dEZ8rs9jSE1EooD9sWWPIRchmUZGPStOIqYHfPzYHUf7X6VYZLb7O0MG1B/ERk/rzVbyvJiKmVRnpgN0zn0rKo+aVyakuZ6F0NsslmHKoAMHgc1WJa4WPk8Enn8Kb9ojit/s7liHBC4QHHHXrTfPjht94JcB8IM4BHrjHtTuY2JproQfupl3xFslcYIPqPSrrJPBZvIAXQrkFRyo9+ePesk3LtKqhYzMTt49cADk81LNNMlzEBLk+WGLc/L8x/z6c1PK73Q0y9YMIYDzgsMg54PP6f8A16pwlsMWC5bgluCCTnPT+VTmeGVT56q+MqXTjscn3oW1HytEwdV5OBhvxHXv2zQnbcLdiB5gt0ixqcIBgDnBOP6Yq9cuqmK7kcqGRQVIySyjbx+ABJ96zbmPbcsw+YHHAyMdOKtO32jT33fMysHUsevZgB/3yactHcSKLuAolXrn8FHanRym3hW5dylxIpWD/ZXu/wCPIH4molUXEztMWFvGd0u09c9h7npVW5uGnuPMYKOg2r/CBwAPw4/Ck9SkrId5jArnPAGOelThDJASAxKjKqB9P6VV2M5UA8DsO31rUs2zBMgDszIVCqM54I/z9aYEKHcnGSV5b9AKsx5+0sRwSqknr7fjmoYLaYRuvkygkDBKkZORmrGxjLGQ0e5Ty3nJk/r/AJzQmhWL0iu9ukgA3AgE9MdP64q2i/uQ4+Utncx7j6dKqh0S0d2EkhZuOmDzxzz39v50gmuLiVIkYoHO0LEvqOR68+mcZNaqSJt0NJ2SCeOSSWOJtvKYO78vp3qeKR57c+SPnAz93Pyjkn8u/wDKscQYZdvJUHqO3NacW3auE4AwKtaiNC2ttiMxAPQ5Y5Oa6TQLUGV7kg8AAfXv+lc1b3BIaLyz14b8cf4V0Og3wE5gJ+V+Bjsea2Q6dudXOnVmAzjg1ICTjjmo1zgelPzjt/8AWpnccAd2/ALYAGCe3b8az9SmZLUlsDOQc8etaGAWYD5SvOw/1/KsPWJAAEA4X5jn+HvSLOGvyfMYsc47Vmv8xzknt9K176MEscDJ9OazRkHDZ4rKb1MJjgpWLcAeTgGnxhSQDkAkZPtSxru42nOONvalwAzAAse4x7f/AK6yuZBAhLAk4yetaKzeRG0QyJGGDnjb/wDXx/n0phmklCqAinsvHXrz3qScASo56EY9c4pEGlaYAAYfNxxjBY9f8/Spb1njlWfAXY23pz69PwqqjqwDAseRgY5A/wA/zp15zas7NhVOQq9qN1YXUrXcoYRAnlST8pz6f4VBLMzwLHuG3cGx34GB/OmuwlORnjA60wq4Y57DPy0DJ0JVgSD8pOTjp61NLNIbtWYnCgBW6buc/jzmq6AZ5zuHUBelMkGyU4+Zt2QCOoqRFg3J8nyxlULDof6fnUguiNo4GOc+/wCVUlO0n72MHBHrUtvDLcyFIhuP3jkj5R6k0Mdrl/7UcDzlD5GeflYccc/l+laUVrIsIkRXVpDwrgbiDx8vc8kGstJIbRv3LCWcdZm5AP8AsD+p/CrCvKQ90XdkyFUsQ5LNngk8j5Q2f+A+xrOS7GsPisUpY2jjO9nxtzgEDJPuevHYCq4kjjk+WFVYf3ySQa9F8PQI+joJUVlOchuRU8/hLSLt2P2cwM/JMLbQR6EdPTtWqotq6ZpJa6Hm0d2zy48qILgDG1VI5HQ9jVq4aaVS4ldom4GDx68g9DV3xF4Vu9FP2hAJLM/8tk4Kk/3h29Bjj88VnLcSIkW1wVI3NxkHtjBHb/Cs3FpmUr9RqgKp3DlhhfU/p/nFSRxhvnORgj0HtU4iE/zoSGLDIPI644P5frSTOUkMcYx/CRkZHr260zMntypkdMBg3KhumeM/Srxj+dd3AAwFOAfX/P5c1Ss1YthQA6nGc++RzV6H7x3LgkgHIHH9c/8A161iSxFDmQb1ZgOV3fwjJ49uTV0ttZEXjdnIzn8PpVNJ5JmY5LKzcBuoHb/9XSru2NbpXaVRhMFSe/8AXr/9arQmatt5a2+xI1LE5ZzyT1wB6df89rmmKYrxAuM7xjPTrn+dZQkxIhXG1hn0GOK09K1Szh1Ei4DbUI2uB0bAzken+FbIUfiO5X7ufWpc+tRoQ0YZSGBHBFP3ZGB2qj0DzqZwJ3cYJOSBgc/4VharcBTkAkc9O1X7uXCiMY3AdSO1c7fFncucHr8x4xmkWZF4xkY4JI7c1SjAEnzYx+dW5cA8fqeKBYSSWxnBC46qAeR/nmpny7S6mfLzbCiW0jyUdMngDPeoPJIyxGST+tUZbZAhQEbj07cVoxMfs0W/IkAGa56lP2drGc4q10OjClhyWKjj35//AF0t7mMRDAxkkYpY2KS8HHsKbdEOiNuyQfm98/8A6qhGHUlt3CIXYA8YGaluAxt2HJ3jj8Oev1qkMqqkAgg+nap5ZSwALAdfpxQmBUhIY4xxjPHrinT8zDaMr0Bx1qSWFo5svtU5+YFh19fUimlI2b55cgNxsXI/I49qLjsCEhsAEZ6dvxp4j81ztALL8xJHHTufrxmnxiDzkSQt5asSz8KcDtj1OOOagkmLEKCFi7Ipxz/X60gsSIkMWRIxk4Pyr93v37/h+dLFcSLbToQux9q4VcAHOc+/ANQAHdhcDipVVzEoXG2R/u+hUcf+hUmNDo1w4LM2OpC8sBjn68V202kND4TaIgeeiCVy/UMMFvpgDb9AK4uNGMkabh+8I5znhvf0xXq6wiaFo5FyjrtYN3B61tTipXNKaszJ8JSb9PKE8q+BzXVW6qBnoD1wOa5DwiPJvbm0mOJB8rAEHBHB/UGuuCNGQFzgdOe9XQd4ehvJak8sSTDZJEGiZdrBgCGHQgj0rzfxV4TbRpGvLSNm01z8xHLQN0x7r/8AqPY16ZDuZQB0Pep5AkiNCyK6MuHBXII7gitJwUkZtJnidqrPlGwWwMYPTv8AjVxoYpXDGQFkUfP2GPX1H5nj2wdbxV4fTSrlHs1K2lwSFGT+7bklcnsRyOexqhBt+wzhY2YrG2eMZ4rk5bOzOaScWMs4ViEs0/yr97kg8dh705ZnkujKu9YzkADIwMe3545qCyBnjMR5UDgY/I00+dDdRmPe0cYy4/hIz82Rj09f58VcU5AlcuiPY27Z8vU8cg1ZlDta4I8xycg98jkCktVMyBnAMgP4Ad6uGPaChzxyvOcdPf6/lVx2IZQt2eTCCUpGxByOg96czmKcSOoLE4bjGCPaoNiJMZA3yhjgN1+n/wBetGzs11SSO2gYIXOCzDj06fU00wsdV4V1V2T7DI+7AJjJ6j2rq1G3GeT3rH0jw/Bpioc+bKoxvIxWuxA4yM1stjrgmlZnk92DubHGckr3zWTdIGHQA57n/PrW5KCNzYBY9iemTis7yRIjMzAgHgnp9KZsznJYCHAJByeRnNaVjPGluwY7k6lcU66Vkz/e7nPWqfMbEMAc4z2xzXLXhJvmRjO/QsmzshCH8gEA8A+/fFYs0xndpdq7nOcCtmSXNsYhksVIA96wV+VSSfbFZavczc3JakkkuGRiI2YjBGCBih5GCA+QhU8/xf41H1IJU8dcGpwuRyQFHc8UEAssSWxzGhkchQik4A6knn6U37RI29d+0MMELhAT7496h3mV9xDABSFAO7A//Xk09sbcgBcYGR1zj/61ILjAAQG6etSKoBBBO336D/PFAAZSTxn0HenldpwxAwP4Tknn9TTARpdqSRqdwkIByegH9c/yPrUWApB3DHv747fjTTIGm8xsgMeQOcD059qGbMWOSc9aAHKwGf3Yb3JP9KlZw5iKLsZVO8KOhyTkc+hFRIjSSBMANnHB6801WzMxX7pOBnrjt+lIC7asftEZDAhnQEYycZ7emMD/ADmvYIIw5HTgdB0zXjQjZbzJbG5/vse+eea9h06cSwxSIB+8jDAdcZGa6KPVGtPqYaRtYeMpMKI0mAcDdnduHP67q7FVHlrjkgVzHiKOKLWdOuPm3yKyZHTAIx/6Ea6iHDRA8DKg0qWlSUfmbvZD1CqhAOD7UoLE/TtTlGFChhn1p0WEJ5ye1dIirqGnR6jp81pcZ2SjGQeVI5B/AgGvOvKeymnt54iJVco45AJA6jI5B6/iK9TO0YJIwOtcj4wsUQx6ikWNzCOZ1XJIwdpP8s+4rGrHTmM6kbq5xFq7RySQoSHXcuccd6vSI0dlK5I3Ntzk884z/M1WMbG5+07evD855xj+Q/Spb1h9lIDH5iAMn37/AK1gjlZZgkKKxCZ4yAegwauQgSMHf5mIGDx79qx4HY22ATubA6/59DWvbKU+YLnI4B7VrAllq38NT6su+0mhjWNhvWTOR9OCK6bTfDUenSRsLkv5bbifL257+tR+Fzzd54OV6fjXRqBu57Vsorc6acU4pj+Tn1ppQMykkcU4kk4NITyBjrVG55mwBYBCx69TjHHHQe9VZoyAG5BLHdnB/X+v/wCutQpiHKhhkZ6E/wCf/rVUntk3PJyVGMkMP5f56UijGuIw+F2gKBkle5P+f0rNmjHmHDc9hnrjt+VdA8KMrgRuoKkgHuOfy/wqu9sscZbbgjqADimSzCkJhQswZ1Xhs8Z6fl1rJZt7NhAo7AZ/rW/rKxxaeAqEBnA+7gAevHB6YrD43+Yw+82cfX3rmqJKRzz3DaRn+JBnr2+tNaViTHkKh6+hH+FTqrGOQFgM4xg/iKqZKtt6EcEelZGaHfcG7oPTPWnHMir8mNvGccn6/rTXBxtLEY6jp/nvTlyGGB9KQD0b5wWKkBu/T8ajmfzD5aEYHJOThjj8vX86WclFXs2ODjt0zUKYHPcDgetMaBEZ2Ax17DvUoBG4YDDj2pwUeUcjLhgOevfNSkLGUY4IBODnGcVLfQoiC4jdgOVU5yeueOPcZzUQVkGGXacZG4YyP8ippcCA4AJ3DnHIH+HP6VGZXZs7ixPHzUC6E6hFgmLYzt+TIA6kf0zXpPhW7M2iWxY5ZF2H0AHH8q81hRXRi43AKeM+vA/IkV2Pgu6aOKWBjlVbcvGeDwf6fnWtN2kVB6nR+K2kOlwTQx7mScMeegKkde3OK6Gxk32kLAdVHIrI1z9/4ZuvKA3KFcc+jAn9AavaI+7SYCdxZVx+PrV7VvVHV9k0lbOR/IdKemOOOabuB7ZOPzp5X5cgnJFdBIpcHp0qC8tY720lglzskXbxjI9x6EcEU85KjBx9KcvUDr+FG4HmMmlz2t8bFgXkSXAOOXHODgZ65Bx15rpbfwdBd6VtvmkhuGcshjONi4+6f54/lzXUiNPN83YPNxt3Y5x6ZqTnGTg81jGkluZqmkziB4Imhf8AdXkci9CXQrj6Dn2qxHo88cQSWCXaGwfLwx+vGeOO9dgAfn4/CiP5M5HJNaKCWwnSizI8ORERzvj5XKgHscA/41sjJkI4pVUIWboTyffigL1br+NUiox5VYkzgdDxSryc/lTQuR1pckYGODQWcJIJAFDCNc8kEe3WopYg8Y3EgNyxK4wB7Y4xSgGR1OEz0HQ89v6809Yx+8dySc5Udc+hP60iitNCC2PmDdMg8D/9dUpo9owEYkDPv/8AXH+Na7KvlkYPUZGMHr04+tV8bTzGMDq2RnHqO9MTMe6sRfRGJi4QtvAUdTjHv6mshvC8m4eVMGIOSrgjb+IzzXWbVQZBLZGFI+bBOeAPTrT/ACkdipzknDP6jr6f/W/PNS4J6szcU9zj08PagxCCONhnG4MT+nXj6Vi6payWN7JbyPunTG4jpyM46Z/H3r1JIwMgKFOMg7eorzvxUAfEN4X4JVCnoTtX/wCvWM4KKujOUEloY4HPUZqZDgEMCST39aiXbtAyATmnAZwx79s9PasWZ2HSgtiQ7f8AgPTFNUnKgdFOcEVaRW+Xbhu/86jEJZ8xqzqT8qg/N6/5/lSTAY3EigMMKo5HuM//AFqdjcFJPJ71F2JJBzz1yacCvlsO+MAEZGf/ANVACMxaQ7WJUdD7ev8AP8zSkc+YAdueeMAHn/6+KaqEEggAEdT/AD//AFU8qd4QE7jgBQOtIDovCNgmpauY5UD2yRlpFbvnGMfjg/hXdS6PZ2cQktLZEIyMgc4JBIz17D8qyPh/bBbC4uQVIdxGAOCNvP4/e/SuskAKkNzkHPYc100oq3MdFNaGQZHudHvIF5d4HUL77eKt+EZ/O0WMgnhiM1ky3Q0zUF3keU5wc9PrVjwHcI1hJbniROcfiaJ6VIv1NVszr0+UH5c9Oc0M3HOTSA7SOnr7Uu8E8fka3JGgAE/pTgRjIOBTN2DtNOGC/HT60APXO7IB+tOH8Weg9KTHIwaXjoeBigA2nqGIzTlGB2pOCeD7YpQN2RQA7G5c57d6eqAd80gIpeegoAdkdO9Lsx9aBtxwRQW6YoJOBdYgrEqoCtjk459Pp6j605ogdo+YBWHIYg5Bz0HJHH0x170xt/nEMqqCMbgOvf8AlkVIVMYD5xu+TOODxjt19KRoSMpbruyxGS59T/PpULq7sHJOFGcA524+vXNTsdyMWbKkj8f8nt/hTWPGEcYOQdqeo/rkUCK/lP8ANtQDPTkep/nkVIQWCbwfl4/D29D9ad5AZQQrBx0bHT8B+FOUFnDZLDgkk8dKYhFhCKckBWBG44Gevt269vrXN+MtDluxbXdukjuv7pwqlmIySDj65/OusTapUqOozkjAHT2/l71YK7oRtHX8duR+v/16mSurEtX0PHV0HVf4tNvAB1/cN/hVw+G9SjsXuprRo40UHZkFiM4JI6j6/p1x6oW3HheAc/QfShm3HG3ehAycZJB/pWXsvMn2aPHVRpGjVVJ3Hgdcn0/lXSnwvdrp010+I2jiZkiyQ7HHt04zx+HHWuxtdJsLWdpobSNHZid+35hzg49ByelXiVI+6d3cN3pRpdxKn3PDwvOSPlp+QoQfKcZPHXn1/Kun8VeG5LCd7y3izaSNlgo/1R9Menp+XpnDtdNur+6SK3haSTav3BjAwByeg+tYyVnZkcrTFtbWa8migt4y8khKgAZ69c/TH867V/h7bSLE0d80bBFEgKbgWA5I5GAa3PD+hQ6NaqCyvcNgSS4/Qe1a21g2VwM+graFLT3jVQ01KOi6S2kWj24mV1MpcEJt6gDGMn0/WtIgHkYOfShWGcFuc80/YoCkCt0klZGhzvibTmvbB/KU+YB261S8Cx3NurJJA4YcOSOneuwEYOQRyeuKlRQpOBx71nOHM0+w7ko++BnjHSmuQpAJJLfrT4vfkHpimuRkk9vetSQyAoJxmmscAY70/wCV03KxxTQMDgg49KBkkZOOQfwp/A4qMvjGAQakGTz6UCDGD/SnElT8o/GkAOOg/On9BQAm8hTg9akQkgHPFMADf4UoBwME++aAJQcjAAFC0nXr+lKAo7UEnEx44Zjzg4B5x7++frShAEJGcqTjGevPr/WhgXYoTlj6n1//AFUFcFXCtzzgHPf/AD/nFBYhOUIkbaCNxz1b1zz9fzp0TKQ5UnBzhgOefXj/ADmmqu91ZZjtUD5FYkfXP0NShCx2gHg7vw/rQA1SdpO5lXjkjI5Pfrn9elSqpibGTnaCeTn/AD0qBi/lsuAOcZznJ6fj/wDX9qkXBQjbuOd2D/L2/wDr0AOVVZSUyVPJKnH/AOrOKlJ4I4GSQT/n6UmFVQApY4wfUfT/AOvSJHyTGec/Mc9R6Z9elAD2Qq/3hs6c8UjoQ2Qxwex/X9M0cFNigbVGKUDcpUjoeGP+fegBwywBx228fnS4zgkcnpjtTflJPGMDoO1SIA20AHaPT0oATd8mCCcVDb2lvaK/2eJI1cknaOp/wqw2MYHOPTtQqnG0DnNKyAeoJAz1HWnpg4OTx0BNKMIMEryOlKm7Oc5xmmACNew+vtT1VQOucdj3oUH1wMY5obCrjp9BQBIpG4Bj3/WpCVbbtOBVYDOeevapVODgUgJgSOMHOKNi/ePPFImScjingD+In8aYhu7aCAP0pNpIB5BzSsMcjAwetNLkEYGc/pQBICN+evFO5HI6U1DzzTtvHXigB6kL6/Shm5HA5NCkY5owN306UALnnmnDBP8AOkxkc0gAHBJyaAJAemBxRgtTSdrA9BTg2fSgD//Z",
  "imageHeight": 256,
  "imageWidth": 256
}
