# Supplementary material for: Deep-broad learning network model for precision identification and diagnosis of grape leaf diseases
Source: Front Plant Sci. 2025 Sep 10;16:1611301. doi: 10.3389/fpls.2025.1611301 (PMC12461735; doi:10.3389/fpls.2025.1611301)
Supplement: Supplementary file 1 [file DataSheet1.zip › B_r00039.json]

{
  "version": "5.4.1",
  "flags": {},
  "shapes": [
    {
      "label": "leaf",
      "points": [
        [
          112.09836065573771,
          151.6065573770492
        ],
        [
          118.16393442622952,
          163.5737704918033
        ],
        [
          120.78688524590164,
          169.14754098360655
        ],
        [
          120.78688524590164,
          182.91803278688525
        ],
        [
          117.18032786885247,
          200.62295081967213
        ],
        [
          114.06557377049181,
          208.81967213114754
        ],
        [
          121.9344262295082,
          209.31147540983608
        ],
        [
          124.72131147540985,
          222.4262295081967
        ],
        [
          123.57377049180329,
          228.327868852459
        ],
        [
          131.6065573770492,
          228.81967213114754
        ],
        [
          134.22950819672133,
          226.0327868852459
        ],
        [
          137.672131147541,
          231.77049180327867
        ],
        [
          146.68852459016395,
          239.47540983606558
        ],
        [
          150.45901639344262,
          242.4262295081967
        ],
        [
          157.01639344262296,
          237.672131147541
        ],
        [
          159.96721311475412,
          233.5737704918033
        ],
        [
          162.0983606557377,
          228.1639344262295
        ],
        [
          169.9672131147541,
          233.40983606557376
        ],
        [
          175.04918032786887,
          234.55737704918033
        ],
        [
          179.47540983606558,
          230.29508196721312
        ],
        [
          186.19672131147541,
          232.0983606557377
        ],
        [
          194.88524590163934,
          230.95081967213113
        ],
        [
          198.49180327868854,
          223.5737704918033
        ],
        [
          197.18032786885246,
          212.75409836065575
        ],
        [
          203.40983606557378,
          214.72131147540983
        ],
        [
          213.08196721311475,
          212.75409836065575
        ],
        [
          220.78688524590163,
          211.11475409836066
        ],
        [
          218.98360655737704,
          198.1639344262295
        ],
        [
          221.27868852459017,
          193.40983606557378
        ],
        [
          231.27868852459017,
          187.50819672131146
        ],
        [
          235.04918032786884,
          183.24590163934425
        ],
        [
          232.4262295081967,
          176.68852459016395
        ],
        [
          228.98360655737704,
          168.65573770491804
        ],
        [
          229.47540983606558,
          163.24590163934425
        ],
        [
          236.19672131147541,
          145.54098360655738
        ],
        [
          240.29508196721312,
          136.85245901639345
        ],
        [
          242.91803278688525,
          129.80327868852459
        ],
        [
          237.8360655737705,
          123.24590163934427
        ],
        [
          232.4262295081967,
          117.18032786885247
        ],
        [
          235.21311475409837,
          110.95081967213116
        ],
        [
          238.0,
          101.27868852459018
        ],
        [
          237.672131147541,
          93.9016393442623
        ],
        [
          235.37704918032787,
          90.29508196721312
        ],
        [
          234.39344262295083,
          85.04918032786887
        ],
        [
          235.70491803278688,
          78.49180327868854
        ],
        [
          232.59016393442622,
          73.24590163934427
        ],
        [
          229.14754098360655,
          70.62295081967214
        ],
        [
          225.21311475409837,
          70.62295081967214
        ],
        [
          223.40983606557376,
          69.14754098360658
        ],
        [
          223.40983606557376,
          55.04918032786886
        ],
        [
          223.24590163934425,
          48.32786885245903
        ],
        [
          219.9672131147541,
          47.508196721311485
        ],
        [
          211.60655737704917,
          47.180327868852466
        ],
        [
          207.8360655737705,
          48.98360655737706
        ],
        [
          206.19672131147541,
          48.98360655737706
        ],
        [
          203.08196721311475,
          46.688524590163944
        ],
        [
          200.95081967213116,
          42.26229508196722
        ],
        [
          197.18032786885246,
          47.016393442622956
        ],
        [
          192.91803278688525,
          48.00000000000001
        ],
        [
          190.13114754098362,
          46.688524590163944
        ],
        [
          188.98360655737704,
          41.606557377049185
        ],
        [
          187.18032786885246,
          38.81967213114755
        ],
        [
          181.9344262295082,
          38.81967213114755
        ],
        [
          177.672131147541,
          39.8032786885246
        ],
        [
          176.36065573770492,
          39.63934426229509
        ],
        [
          166.68852459016395,
          32.590163934426236
        ],
        [
          163.7377049180328,
          28.98360655737706
        ],
        [
          161.44262295081967,
          29.8032786885246
        ],
        [
          156.85245901639345,
          32.098360655737714
        ],
        [
          157.672131147541,
          22.918032786885256
        ],
        [
          163.40983606557378,
          15.21311475409837
        ],
        [
          167.18032786885246,
          8.491803278688534
        ],
        [
          169.9672131147541,
          5.377049180327879
        ],
        [
          162.59016393442624,
          8.491803278688534
        ],
        [
          153.9016393442623,
          13.40983606557378
        ],
        [
          151.6065573770492,
          16.688524590163944
        ],
        [
          142.0983606557377,
          19.475409836065584
        ],
        [
          139.31147540983608,
          19.96721311475411
        ],
        [
          136.68852459016395,
          22.754098360655746
        ],
        [
          134.22950819672133,
          24.22950819672132
        ],
        [
          130.62295081967213,
          26.524590163934434
        ],
        [
          128.65573770491804,
          27.508196721311485
        ],
        [
          125.70491803278689,
          26.032786885245912
        ],
        [
          121.60655737704919,
          22.098360655737714
        ],
        [
          115.21311475409837,
          22.098360655737714
        ],
        [
          108.81967213114756,
          28.163934426229517
        ],
        [
          101.60655737704919,
          25.704918032786892
        ],
        [
          98.98360655737706,
          25.377049180327877
        ],
        [
          95.04918032786887,
          32.262295081967224
        ],
        [
          87.672131147541,
          31.7704918032787
        ],
        [
          80.45901639344264,
          30.62295081967214
        ],
        [
          76.85245901639345,
          34.39344262295083
        ],
        [
          69.96721311475412,
          39.63934426229509
        ],
        [
          70.45901639344264,
          41.934426229508205
        ],
        [
          64.22950819672133,
          42.098360655737714
        ],
        [
          61.442622950819676,
          43.24590163934427
        ],
        [
          57.8360655737705,
          50.13114754098361
        ],
        [
          50.786885245901644,
          50.62295081967214
        ],
        [
          45.04918032786886,
          50.29508196721312
        ],
        [
          43.57377049180329,
          54.55737704918033
        ],
        [
          41.934426229508205,
          56.524590163934434
        ],
        [
          38.98360655737706,
          58.81967213114755
        ],
        [
          37.180327868852466,
          60.622950819672134
        ],
        [
          37.344262295081975,
          72.59016393442624
        ],
        [
          29.147540983606564,
          72.09836065573772
        ],
        [
          24.39344262295083,
          72.75409836065575
        ],
        [
          21.934426229508205,
          73.24590163934427
        ],
        [
          21.60655737704919,
          83.08196721311477
        ],
        [
          22.918032786885256,
          88.32786885245903
        ],
        [
          16.524590163934437,
          91.60655737704919
        ],
        [
          14.721311475409847,
          94.39344262295083
        ],
        [
          18.491803278688533,
          105.21311475409837
        ],
        [
          23.24590163934427,
          109.9672131147541
        ],
        [
          16.688524590163944,
          113.9016393442623
        ],
        [
          14.885245901639355,
          120.45901639344262
        ],
        [
          16.852459016393453,
          126.03278688524591
        ],
        [
          19.8032786885246,
          134.22950819672133
        ],
        [
          19.147540983606568,
          137.8360655737705
        ],
        [
          16.196721311475418,
          144.88524590163934
        ],
        [
          14.885245901639355,
          151.11475409836066
        ],
        [
          16.360655737704928,
          156.52459016393442
        ],
        [
          10.459016393442633,
          164.88524590163934
        ],
        [
          8.491803278688534,
          168.81967213114754
        ],
        [
          12.918032786885256,
          172.0983606557377
        ],
        [
          16.852459016393453,
          172.0983606557377
        ],
        [
          16.196721311475418,
          181.11475409836066
        ],
        [
          22.754098360655746,
          180.13114754098362
        ],
        [
          27.344262295081975,
          181.27868852459017
        ],
        [
          28.163934426229517,
          196.19672131147541
        ],
        [
          29.8032786885246,
          200.78688524590163
        ],
        [
          33.57377049180329,
          198.81967213114754
        ],
        [
          40.62295081967214,
          198.0
        ],
        [
          46.688524590163944,
          196.36065573770492
        ],
        [
          52.42622950819673,
          194.22950819672133
        ],
        [
          55.21311475409837,
          198.81967213114754
        ],
        [
          61.11475409836066,
          201.11475409836066
        ],
        [
          68.98360655737706,
          185.37704918032787
        ],
        [
          77.34426229508198,
          172.0983606557377
        ],
        [
          85.70491803278689,
          164.22950819672133
        ],
        [
          95.21311475409837,
          156.0327868852459
        ]
      ],
      "group_id": null,
      "description": "",
      "shape_type": "polygon",
      "flags": {},
      "mask": null
    },
    {
      "label": "Black_rot",
      "points": [
        [
          49.14754098360656,
          171.7704918032787
        ],
        [
          49.8032786885246,
          168.32786885245903
        ],
        [
          51.770491803278695,
          167.8360655737705
        ],
        [
          52.918032786885256,
          172.59016393442624
        ],
        [
          52.754098360655746,
          174.0655737704918
        ],
        [
          50.13114754098361,
          174.88524590163934
        ]
      ],
      "group_id": null,
      "description": "",
      "shape_type": "polygon",
      "flags": {},
      "mask": null
    },
    {
      "label": "Black_rot",
      "points": [
        [
          27.508196721311485,
          87.18032786885247
        ],
        [
          30.786885245901647,
          84.72131147540985
        ],
        [
          34.55737704918034,
          84.72131147540985
        ],
        [
          37.508196721311485,
          86.68852459016395
        ],
        [
          38.32786885245903,
          90.45901639344264
        ],
        [
          37.016393442622956,
          93.73770491803279
        ],
        [
          33.57377049180329,
          95.37704918032787
        ],
        [
          29.8032786885246,
          95.70491803278689
        ],
        [
          25.868852459016402,
          92.26229508196722
        ],
        [
          25.868852459016402,
          88.81967213114756
        ]
      ],
      "group_id": null,
      "description": "",
      "shape_type": "polygon",
      "flags": {},
      "mask": null
    },
    {
      "label": "Black_rot",
      "points": [
        [
          80.1,
          70.1
        ],
        [
          81.9,
          69.0
        ],
        [
          86.4,
          68.5
        ],
        [
          88.3,
          68.5
        ],
        [
          88.5,
          71.4
        ],
        [
          88.2,
          74.6
        ],
        [
          85.5,
          76.6
        ],
        [
          82.8,
          77.2
        ],
        [
          81.0,
          77.0
        ],
        [
          81.0,
          75.0
        ],
        [
          80.4,
          72.9
        ]
      ],
      "group_id": null,
      "description": "",
      "shape_type": "polygon",
      "flags": {},
      "mask": null
    },
    {
      "label": "Black_rot",
      "points": [
        [
          125.2,
          26.0
        ],
        [
          127.4,
          27.1
        ],
        [
          130.8,
          27.2
        ],
        [
          133.6,
          26.2
        ],
        [
          133.5,
          28.2
        ],
        [
          133.2,
          31.9
        ],
        [
          131.5,
          34.7
        ],
        [
          129.8,
          36.9
        ],
        [
          127.1,
          37.9
        ],
        [
          123.4,
          37.8
        ],
        [
          120.4,
          36.5
        ],
        [
          120.2,
          34.0
        ],
        [
          120.7,
          31.7
        ],
        [
          121.8,
          30.0
        ]
      ],
      "group_id": null,
      "description": "",
      "shape_type": "polygon",
      "flags": {},
      "mask": null
    },
    {
      "label": "Black_rot",
      "points": [
        [
          117.6,
          67.2
        ],
        [
          118.4,
          64.3
        ],
        [
          119.6,
          63.6
        ],
        [
          121.9,
          63.5
        ],
        [
          124.0,
          64.1
        ],
        [
          123.2,
          65.9
        ],
        [
          121.5,
          68.5
        ],
        [
          119.3,
          69.3
        ]
      ],
      "group_id": null,
      "description": "",
      "shape_type": "polygon",
      "flags": {},
      "mask": null
    },
    {
      "label": "Black_rot",
      "points": [
        [
          105.1,
          54.2
        ],
        [
          107.2,
          53.4
        ],
        [
          107.4,
          51.7
        ],
        [
          104.8,
          51.7
        ],
        [
          104.5,
          53.0
        ]
      ],
      "group_id": null,
      "description": "",
      "shape_type": "polygon",
      "flags": {},
      "mask": null
    },
    {
      "label": "Black_rot",
      "points": [
        [
          159.8,
          47.3
        ],
        [
          160.3,
          52.7
        ],
        [
          160.5,
          57.4
        ],
        [
          160.0,
          61.7
        ],
        [
          158.8,
          63.7
        ],
        [
          156.4,
          62.5
        ],
        [
          154.2,
          59.8
        ],
        [
          152.3,
          58.4
        ],
        [
          151.1,
          55.9
        ],
        [
          151.1,
          52.0
        ],
        [
          151.6,
          47.1
        ],
        [
          151.6,
          45.4
        ],
        [
          152.0,
          42.7
        ],
        [
          153.5,
          43.5
        ],
        [
          157.1,
          46.0
        ]
      ],
      "group_id": null,
      "description": "",
      "shape_type": "polygon",
      "flags": {},
      "mask": null
    },
    {
      "label": "Black_rot",
      "points": [
        [
          167.9,
          59.5
        ],
        [
          170.1,
          58.8
        ],
        [
          172.1,
          60.5
        ],
        [
          172.1,
          62.7
        ],
        [
          170.9,
          63.5
        ],
        [
          169.0,
          63.7
        ],
        [
          167.5,
          61.7
        ]
      ],
      "group_id": null,
      "description": "",
      "shape_type": "polygon",
      "flags": {},
      "mask": null
    },
    {
      "label": "Black_rot",
      "points": [
        [
          188.92857142857142,
          95.23809523809524
        ],
        [
          193.33333333333331,
          96.30952380952381
        ],
        [
          195.59523809523807,
          101.9047619047619
        ],
        [
          195.35714285714286,
          104.28571428571428
        ],
        [
          191.66666666666666,
          105.71428571428571
        ],
        [
          188.09523809523807,
          105.23809523809523
        ],
        [
          185.59523809523807,
          104.52380952380952
        ],
        [
          184.16666666666666,
          102.97619047619047
        ],
        [
          184.52380952380952,
          100.35714285714285
        ],
        [
          186.19047619047618,
          98.45238095238095
        ]
      ],
      "group_id": null,
      "description": "",
      "shape_type": "polygon",
      "flags": {},
      "mask": null
    },
    {
      "label": "Black_rot",
      "points": [
        [
          145.0,
          117.85714285714285
        ],
        [
          148.2142857142857,
          117.61904761904762
        ],
        [
          150.7142857142857,
          119.64285714285714
        ],
        [
          151.66666666666666,
          121.9047619047619
        ],
        [
          151.78571428571428,
          124.28571428571428
        ],
        [
          148.57142857142856,
          127.38095238095238
        ],
        [
          144.88095238095238,
          128.57142857142856
        ],
        [
          142.61904761904762,
          127.97619047619047
        ],
        [
          142.5,
          125.35714285714285
        ],
        [
          142.5,
          122.73809523809523
        ],
        [
          143.92857142857142,
          120.59523809523809
        ]
      ],
      "group_id": null,
      "description": "",
      "shape_type": "polygon",
      "flags": {},
      "mask": null
    },
    {
      "label": "Black_rot",
      "points": [
        [
          188.45238095238093,
          121.42857142857142
        ],
        [
          192.02380952380952,
          121.42857142857142
        ],
        [
          196.9047619047619,
          122.02380952380952
        ],
        [
          199.76190476190476,
          123.69047619047619
        ],
        [
          202.14285714285714,
          126.9047619047619
        ],
        [
          202.26190476190476,
          129.88095238095238
        ],
        [
          199.64285714285714,
          133.21428571428572
        ],
        [
          197.61904761904762,
          135.71428571428572
        ],
        [
          193.33333333333331,
          138.0952380952381
        ],
        [
          190.47619047619048,
          138.45238095238093
        ],
        [
          187.85714285714286,
          137.73809523809524
        ],
        [
          185.11904761904762,
          132.73809523809524
        ],
        [
          185.35714285714286,
          130.0
        ],
        [
          186.42857142857142,
          127.61904761904762
        ],
        [
          185.95238095238093,
          125.71428571428571
        ],
        [
          187.14285714285714,
          122.61904761904762
        ]
      ],
      "group_id": null,
      "description": "",
      "shape_type": "polygon",
      "flags": {},
      "mask": null
    },
    {
      "label": "Black_rot",
      "points": [
        [
          223.5,
          166.7
        ],
        [
          226.7,
          167.4
        ],
        [
          227.7,
          170.2
        ],
        [
          224.9,
          174.2
        ],
        [
          222.9,
          177.1
        ],
        [
          220.1,
          178.0
        ],
        [
          217.2,
          177.1
        ],
        [
          215.5,
          175.4
        ],
        [
          215.0,
          173.6
        ],
        [
          215.3,
          170.6
        ],
        [
          217.0,
          168.2
        ],
        [
          219.7,
          167.2
        ]
      ],
      "group_id": null,
      "description": "",
      "shape_type": "polygon",
      "flags": {},
      "mask": null
    }
  ],
  "imagePath": "..\\Grape\\train1\\B_r00039.JPG",
  "imageData": "/9j/4AAQSkZJRgABAQAAAQABAAD/2wBDAAgGBgcGBQgHBwcJCQgKDBQNDAsLDBkSEw8UHRofHh0aHBwgJC4nICIsIxwcKDcpLDAxNDQ0Hyc5PTgyPC4zNDL/2wBDAQgJCQwLDBgNDRgyIRwhMjIyMjIyMjIyMjIyMjIyMjIyMjIyMjIyMjIyMjIyMjIyMjIyMjIyMjIyMjIyMjIyMjL/wAARCAEAAQADASIAAhEBAxEB/8QAHwAAAQUBAQEBAQEAAAAAAAAAAAECAwQFBgcICQoL/8QAtRAAAgEDAwIEAwUFBAQAAAF9AQIDAAQRBRIhMUEGE1FhByJxFDKBkaEII0KxwRVS0fAkM2JyggkKFhcYGRolJicoKSo0NTY3ODk6Q0RFRkdISUpTVFVWV1hZWmNkZWZnaGlqc3R1dnd4eXqDhIWGh4iJipKTlJWWl5iZmqKjpKWmp6ipqrKztLW2t7i5usLDxMXGx8jJytLT1NXW19jZ2uHi4+Tl5ufo6erx8vP09fb3+Pn6/8QAHwEAAwEBAQEBAQEBAQAAAAAAAAECAwQFBgcICQoL/8QAtREAAgECBAQDBAcFBAQAAQJ3AAECAxEEBSExBhJBUQdhcRMiMoEIFEKRobHBCSMzUvAVYnLRChYkNOEl8RcYGRomJygpKjU2Nzg5OkNERUZHSElKU1RVVldYWVpjZGVmZ2hpanN0dXZ3eHl6goOEhYaHiImKkpOUlZaXmJmaoqOkpaanqKmqsrO0tba3uLm6wsPExcbHyMnK0tPU1dbX2Nna4uPk5ebn6Onq8vP09fb3+Pn6/9oADAMBAAIRAxEAPwDvyCBikYfNgd6ccnnGD9aQcZIpGojAYx3qP8enFPJGeepobpjpQBHuORTGHzZPSn9R60zIbqOOooGRbATu289M0igZO714p5OB9KbyRjtnJoAZISGAOKRshdxPA70MRks3Tt7UgbzBQAw9gegFMYcjjpx9KlPPX6iolwM/MTn1oGCnAC4+hzzUbZ3Z29P1pW++VAyueKGIxjuBkigBjMMYPc49aQk7xlsHr+tGCVYAdD3pVC8nPJPOaQDUOcDI244/z+dIGztJPJ5x1+mP0olGVUoMev0NDqwX5SD6ZOBmgBzhApX+MLzn0NMknCbSHOSeQDzn6fhUckzCI/dUjHHUn0/z3rH1HUzCT5ZDTKSBu5UZ7nHPY8e3XkZUmkrsG7bmk14oyWkQBQMlyBgZx1J/z+NR22rWkka/Z7qJlcnAU4+6SucfXPNcfc3/AJ2+e5ZJEIIX5gRn0AHQcc+4ANYc2pym+81pd7gEEk/p9OelQpN6iUrnqAdSpBA3D73zDp2/zzUZyXIOCpAXBPr6dPauY0/WjLCEkODn04/zwO9a7XCMrgbSrYwo56dOh5+tWVYvMfLlk2YGDwSRyBz/AJx/+qJpCXGXQq2QzAZ/T1//AF9qprdq0ypn7mGG7nA/yaA6qrMGw2Oqgcf15FAE7TNgkEY5BO77oycfX8akeVcswwXxk5zkfT8v85qvM6sWABxnuPfpj/61BkU7gq8jngZPsM/56CgZKfLMgcqpONvQ9TTSwLgsAUJyCO3X/Pamg7dueSATjOOx/OowzH5iQ/cfLgfgO9Ah74K7dzDuSOh/z70eWoGNpbHKk9zzn+X+cU1naQfebJAG09vao3mSFSGJ24ycnH+etAHo7sT7YoIAHDU0/eI96MZ4FUQJzuznmmNu3+1OIw3X5qM5OfX1oAYfu9e9HG0cUr/rnpSFe4PFAxjryMfdpoB3bQPqKdv5OOvrSZwSMc9qAIXj5/8Ar01mGCAO3erBY4IPTtVeZhGpY4AA5LdPrQAjDjk/iT0qM4POcc1mT69YByBKWA4zsOM5pia3BMPlfjnnNK6BNPY0ywyckccj2prFdmD36cVxuteKrm01Dba7CiLgiTox/Q9/51CvjKS+smRIfIuh8rMD8uMcke+R0/WsvaxJ54nV3up2NgF+0zonHygZLH8Bzjio7LVrO/DNbTI4BxgdQfoa8+2vPLNK5LYH3j3b1/z61mWs9+upLJp8TlEbYzL/ABHv7YGRUxquUrWFCfMz2AuvByOegJJyKxNS8QxWLsqIjso5O8DJwenrVC4vbi5RI7nauDny+Rnj7x74z0+o9BWHexvJOz5JyfmPuR6/nVTbvZCqz5NEXZ/EGo3wBUrErZCiIEEfj1qtqKSRWcbAkxAkyHOAc4wPpzS2ceY95Iwvyj+v+feq3iZ5jpUSQqzM86qEQZJ4Y44rKUb7nPGbctTnrzUCwOGwMDAAxjHtVATbny2Tnp2p93pt7Z24nuIim4j5WPzL6ZHb8aooxJ4rVO+x0o37O7ZCMY44Ga6C3vEKDljjjBb9fzri4ZCDnitK3mPy/Nt9KZsmdebyMYLuVCnqAOv1xx1qaO6A4ySR2AAH4e1c6szPDsDDBUZzz+P+fapIrgq+zII/hAH8vwqxnTJOrqQzYPUN6Y6Z/I0FVQ4UA78Fdx4+g/XrWba3ZEhTH3RkOR+dWS4LBskYX8uev6UCLxdzlVycnB+bOPqfzpZGLqMMS/IyByR+NVtwkzlP3ZUZBPt/ntUsZDouevv/AE/l60ASS5VgBgZxjrj/AOv/APWqKRTuTL455Pt6VKSMruO7ucdDTIxt4LYycYz/AJ9v8mgD0okg+9IQcHHBp2BnNI2Acn8aozI24ycjNGRQeMnjHak3e3OaAGt1HHPrQTgAE9TS9iPWk44yCaAI+AT296jbgoM4J/Wp3X5SAPxNc/4i15dFgQRqHuH5Aboo9aTaSuxNpK7NiZ1Cbi+1VBLEnAH1rjtW1tr+5S3h3C2U5J6FyO59ulZD69qd/bOJ7kNE/G1UA/pVG1nI1FVLtggjH4f/AFqyc7nPUq30Rauy8a+YvII5HrVC6uDHNHLGWcHB4OCR6H8KuXMoIaLHGRg+9Y920iH5XJ2nCjHPas5vsYxdiW7VZv3oPVSR+IrI2mJy6kggY6Vp+YksIQffA+ZcdD7f5/8Ar0pIjgke+ayWpVzSsbxVswki/O7lj/L+lPtZptNTbHEspYfeDbck9c8j1qGG3MYiyoQgchhnBPWgljMAAOuCKqLcdio1XF6G5CcWkk05U3UrANg5AUc8H69fwqnKheZiVGCcDPTP9KlHEKAkAEZH8v6UBhk7SOTgc9OOf0/nWse7M5zc5XZIv3AB9FHbHf8AH/Gob8yrHtjdl55AP3vY1ZjwkhDD5lwMAHOc+/f/AApmpDzI0YZC87sdR6UpK6Got6o5ma63ebnDA8EGsKeGMEvD93uvpWvqFvOzPI78bgD6nFU0RYyXVNwQbjnn9KxjeOqLg2mUolkYEqrNjrgZq1GzxkBwwJ5AI7VP55mTjJA4yegqCZtuAcccVqqjvY3jUuy5HMTvO5skdc+1SxP82MZDDoR0/wAms2Ft5IB5PT2qcSqTjqMnBHOa1v0N7mvDIq7WIyRyD2BHT+laAlJC5JwDgkEnNc/BLlf72euRitCGc7DvyGAyG6E1ZR0MUijqQRnqRgjv/jVlWBG3dgrnIB5X3rGt7lS2ecfT/P0rQtpEb7pBUjORz/nigRfSWPay4HBwO2aeDv7EZOB347VAqg7iCpAGRzz0FWonBXb+B9/xoA9EJyQOpprjcQBjinMBuBzjio1JxtBwT1qjMRiAcdjTBjg5pTndSAqMds9qAGtjOc9q5Xxd4ufQfIgsxG9y43uHBIVecfr/ACrZ13Vf7J0t7pYlkKnaFJwMnvXkeuXr6vcteypGrOApEeQOOB1PpWFWdtFuZznbQ1V+ImtLLlzbSL2BjOD+RBqPWNZfWZI7mVAjMgBQHIH/ANbvzXM26ndsbv8AdHXmrp3j5Tw2MZArHmk1qznlJvQv216Y7c/LlR2HenW8sU18m0ssmCeRx905HWqIwLdG6k9QR3psJxeQDdgFxkn0Jxmk5MhG3OoUDbglSD1rMmxJIZu3v0z7/wCe9a83zQs+BjH51hS/8fbKOVYYwPbmnIERrJtlDc4681ZtUW68zcgj5yFZxyueo/wqo6kOAuNrjnv2/wA/pV3T8edGCOMEc/Q1Kj1K5tLFmcjexPIHHyrzUQBcrxn2q5LESAFByQBjB9aakIU8YIHp+f8AStXuZ+ZJ5SbdpHBUBvxHP6/zqRYyOACqoMY24w3pjP8AnFAjJlwuHO3dge3AHH0x+NPHyGNFXAHU8cn1zVRRLYibvlDLwp/XpUUl01uRE4LKRkbjwfatAKyIJgjHPYdzxWFrDPPFH5B43crjlTV3WzOuk1Yp6lLNKEG5UTBPpxnjp7VjvIEg2o2STluOtWb6VneQhmdV4UDvjtWcZlmgXEew9CKws3qRbqgjLbc+pJ6UoCscOTzmpkjCDYzHPGaY6s+cA8c5PTil1C+pDK2xNqjAqNZhEjc/MelPfa8vUE+uOtRSIMAelWi1J3ImkdyS0jEHnrVqxk8q5UEn5uDVZQMg9hTwuHDAj2qrlpu500FyZPl6eo6ZrUs2LMMsQDz1GBj2Nc3HKC4II47V0OnyfMhxkZB9/wA62R0XN6KPeuFjyeOrE5/zzUzY3hCeCPTP0pkaF1H8OcZUdasMg3Hpx1I7/j6UDPROM4FRMABnPNOZtpz60xlLcmqMxrE4Y9qAFOGJAGOpqhr93LYaFdXEThHRBsY44JIHf614zealdX1wGubqSVucb2zj6DsKxqVVB2JlKx6h4zKS6DsjdWDTAHBz2JrzNoyYtpU5Unvn3/rUP2mS34jkYA9QD1rSnjVYEYqo3AZx645Nc8pc7uc05XdzJ8pcZ7+1W5NkpMuQwH3gOzf559KhCsyuU6fw81FHJ5EvA3KfvA9GpJkD5WIKBSQSccUjD5HOWyPu+1Pf5JMg5Vuh9Pr6Gmkgx5DdyMfhSYI0Jdbt1tXAhkJ3EfKOF5461FIiLIGYkMTx6Diq502RIg5dfKkAcrjnJAOPQd6lacSM+4BSB36Y44qp8ujRtNRWkQa3YSIQ4HcEZ45qzYLt1NVclSocHv0U+9MVGFuNynI6KxAOBnn/AD2xUthIDel2HyMshxnBPynGKvSxi1Zlu6h+0WcirIVfAAYN059h3p1vYi0tUhQ7jyS5Pf8Ap0qzwUJ6EnA+X/PtS7UBBGVPPHP0rTXYm+lhsoC26YABLH5s9BgZH48YqEghuCRjrx171YcYlxv24XBGO/Uf0pgTeSACQozz7VSWhJd82NLRWcM5Jwwxwo4x9ec9v58czeSIt07qSQFMhYdsDI/XArSeaQR+Weo4xWVdpGlqYHB3yYckdvQf1/H2qJ6lxdjBkmaUZDKuT/e5H4daljjVUMgwz9iw6fhVKZWjl+np6Vat5c8ngdDUWL9CVwCAx++3J/Ef/roUbbJsrg5JX+VDsZHEYH8OMEYxxTZAwBjB+UDj05pEmdOGDBu4ANMLCQAAcnrU8z72ORg5OOMUyNQnUHJ5/CquaIYYxtG1jwKi3FThh7ZqeUbWyP0qEqHYHqO9NFJlyGdQy4OBn0roNPufmUZJx+A9K5TBDYGK2tLlPmKpJwOMZrSLudEJXPQYG+UEnJPP8qsbSyja2CRkZ/z+lUrCQNbpuz6YPUGr/lZIYdueAST27VZod5KCUwD0puOMHOBTzjFRSusULO2cKMtgZ4FUZmH4uiln8L3yRDLKoYADsrAn9BXjEqiOLezhVHc8YNdj4g8Yahc3TrazNbW6khFj4LfU9/5VyerafNfSweSm8Dqitzz3A/T8K4JtVKnZEK0mSWJhvpl2OH2cle5rTvCEQKoO48YrHtdNuLGRZnURu6gqCenfn8q3bMi5Zmk2+cowBjGfem4pPlRFSnbUzpUaBFXI2jk8dM1BtAiEzAqSM89Pwq5eQl7nyRkHOSQO3c1BKjeS7KqmJOMnIz7emal6GFiqm8SfKepAP86mLRM5BUx5OGJ+7/iP1pGG07U5wBx6f54pGAz83QYGBQI1dxlh8sMCqoo3A9flHNU3Gx9xwxB7nqPX/wCvS20peD5QuYzs56kHJBP0ORn/AGhTjlmxwFJzjPtRbQbJlbfEp3O4JI+Y5I74P+fSlt42FyqFtq7wpYnHBPOfbBqKLGJUJyBj5ev5fn6VJG5aLlsEHCjA46VoldCbu7mzhmjWQNtUgYBpQhO0srHHU4oti0keB1PzDAxwecD2GSPwqQZRg+7btO/64/z/AJ6VrfS5NtSB97zPsOcn5R1wP/1VLbAx5Tcdw6BxjPt+dRoViU9MnoGP+fSh1cyq6NhlPfnI/P8AHPoKrZCSK155UYkuGUHYcFcZB9B7/wCGaxpplulYyBtpyfXnmrt/fpOzonKAEBgMZ55yPy/SskQlp1CsME4JH+ee/wBaybuVcpSxHYd3Pccdv8/yqqSRJgMM9Mg8Yq/dzlZCrZ2EAA8/KOlV5Y/LQKoGAcmkUhYLjbLtbIZv4jVi5jATzDySPU8VQKEnceo5FX7YG5jKMThT8ze1QwsVFTcyzsuUU8A/xH0qJmOXJJ57nmrU7gtsUYC8ACqrnBxzg9BTRVyLIfGR7ZPT/PSonYhl64Hap1X7zZ5HSopBjJGeOxq0VcaWBwf6Vr6MQZh0GfU1ijPlNyRz2PFWrCcwXCNnjPNaRdjWDPTrBdsKemMMSMf561pLiMjggEHqO/f+dZOlmJ7XeVBL/eGOTgd/wA9a0Y0UkyAAMeOw4/ya0Og78jmo2K5OR14qQk8etRMMjJHfNUZnjnimwew1mS32bUUlo2/vKTkH+n4VHpDxm6CyAgkYXnOa9D8a6Mup6UbiJB9qtxlenzL3H+f6155aWkjTKSCoX72Rg/SuGVO0zlneLNIQLNcurYwgwOKrpbgvHMu5WB6+mDg//qqQTStfiLI2HqCo9D/WiMlPPLkEjGATzkdq0UUS5tjfKEqz3EZV5ThWXH3D/h71jx2zGN5m78oP64q9IrW0Hmh9rO2SR/L/AD602O5jlSIThY5BkjHCn8vu9vbr06VD8xbmW3N2qlcZJPGO3OM/gKaQru2FIwOOAAP89KsSQlLhmOSVXI47nofy/nUDBmnVQoyvOR06VID7JwLwRSEBZf3bZxgE9D+BwfwqZkJYeadhVuR34qg2A+SD+HFaNy++TKt5nmKHLbcZOPmOO3zBqQdBYy7KxjIGGzz/AJ5qeP8AeD5VH3cnuD+H51RD4jKknB5ADce/41btmAi4X5ccZHpWi3Ea1rI8SFT1XJzx07gH2PP4k1bdX8hiApAUDJ5KnORg/gaoRTFkjLeXux6DBOMkfr0NX8GSGKaGMruUAkvnAGeueBjkZ9xVN20Fa5GsTGQrg7yOMd+n55qjfTDyZLaMkuUIZh9c4GPp+grSlm8tJREVkcL3OAfp/j39Kw5XTzXkUkPyNmMYOacncDBRnBZHzuHHPWryyO2wW4yOg4GPxNVLjAY5ADg8mnafOFdg+cEZXJ/z+dZIbQt3akxl3OGH8IqgsjJIUm6N/EeSBWpclmVpGyS3POPm65/px71nTRo/K9/0qrghwi8x1WMfMen/AOuq4L72yzIRkjAx/npWjaL5VuE3AStnnuq9QPbOP5epqwtrbzBjJGGZT15B/OnCSi9TaElF6mTFI0iF3GHBwSB+tOOx3zgZxzV25hjWFTGOOn1NUlR/Ldv4SeOOp/yKm6voQ9XdFZiA3XgnHFRyAscCpD8pG47v5VG773IIwevHSrQEZXC8cjNLEC0q9yaGUg7RnNT2Ue+cKDwOMirjqzWO56DoZYWihv4eh6VtqA2GB3AE5yM5/GsfR49ltt5GPyFbO49wuTjOT+X+fatTpO+YHG79KQ8jryakxnI71ERt47etUQcV4guZr93TnyVJ2gdOPWsLTpftVnNlAAkhXj6D/Gt69jWG4mQ5GHIIPQjtWXZxx28ckYwMyMxAPQE1nbW5wybe5Q8oJeBlQkrk5Pftj9f0pJE82QqyAAfN7EelWAq/Mynlieo4x/nNVCztcKIzuY8H+f8ASoaEVb+6WQxwGNT5Kk5HOee/0zVIo0kmz+NsjI6Yx69//wBVWriNt/lhj/tAjr3/AJ1FbTMlyxJI+T0wc5Ht71nbuO5VmkktpFhjP7pcHa/Ix1P0/DFRNLbMS+Xic8Zb5hj8Of8APWppSnmMByzKScHnPPbtVOFd2CxUYPAP8PvxWb3GhZLaXc5ABCjkodwH4jipWd1s4FcEMAyAdMjO4H8dx/Ks/e+8lWw4PUf/AFqvRXP2j/R7jBBAMczHBVx0yfQ5wfTPUUtRpIQPhm3Hjp97gZ7/AOfarFnK0UhdlwvbPrnGf51RTzHLq6ENGcMpPQjjH9KtQyF92JSShG3BOCP8OP8A9VUhPQ1opV+eSPCkYO0j/wCv9asXEqQxi28xgU2qA/QMVBY/qfWqUO2eWOEAbJGAOOoB69PQfy9qTULxZ1lO7a7MWPrkn/6/6U27sFohYbpknCucccegB/l/9eopgHEkvKj+8eBx3/lVGCRt0iEfN2bOM1a1GJl08gt8ykZUD7wB9+nX9KN9AirszDNDKjOH/ek9Txk+w/Ef56RrCQ6vjHZR+PSoZ7Vp8JbA54O7sPxrXjhFxboY1/egZYdhj8Onvn+dVOKi9DWpBR2IiDIgCDeeOBySPpToLeOCcF8PM33I/wC6fU/4fnVi0iVdyQEZ7yYzz0wPQe/U1VuoFd1kxnbgOq8fh7Vm7tGasmOvJNl4HmjQyeuW5P51atikmUVc7+p55/X/ADiqdztuIItnAVQo9R2/pWe13NbTRQJJ1wzEjkc+tKC5nyo0UObY2bqBkYRxIuCTleDjA55PT/61Yk0hkYgY4JOO3arF3qd0GLSsCOvyrgH9KqqUkImDEjPcVo4OL1HKDiQSD72CevGaryEZyBgdqtuuWJHFVZQcc1USEBYsCcYGOlaOibftYL++KzH3h+SewP4VZgZ4JEcZyOa0jJI1g0mepWqBbcDIzgcDpkgdfbNWgH3fKOnXj+dZmiXiXemxTh2+X72TnkVqNnIx91ccd/f/ADz3rQ6T0AkjPHNRszEZxwKfnPb/AOvTGzg+lUZnOa/agSpcgHkEH69v0rm7m23orAAdTlTg5roNevgZxAD8qcHPc8Vz1xcEBYvLPXlvxx/jSZw1Lc7sVZZHgtx5w+cjP3cfKeQfy7/zqBGSeeSSOWOVtvCYO78vp3p0u3a2U4IwazDBlm3cFgOg7cVi9BFp1/clz8xXG1h2H06VUjV0t3kIG4kgHrnr/XNBmuLeV4nYuEO0rKvoOB68emcZFKXR7RHUSRlW56YHPPPHf2/lUOSHboZ0mftKk8kKxB6e34Yqs52pzkFuV/UGrexhLIS0e5jw3nJkfr/nFV57aYxovkykgHJCk4OTism0VYgKGOAEhgWGWUj6/wBKg8xiWxnkHPPWtG8bEEKEOrKgUqwxjgD/AD9Ky9jIWBPB7Hv9KBmhJKbiFrlHL3EahZ/9pez/AIcA/gaajgqZW65/Bh3qlbXDQXHmKFPUbW/iB4IP4cfjVplFvMjQljbyHdFuPTHY+46UloDV0bNs6sZbuNywVGAUDBDMNvP4EkH2qikwa6dZFOHByDxkjP8ATNTI32fT02/KzMXYqenZQR/30aq20e65Vj8oGeDk568U46u5LJJi2FKhcrwCvJJBznp/Orl+wmgHOSoyTngc/r/9aomtR8zSsEVuRkZb8B17d8UCeGJR5CqmcKHfnsMH2pN32HbuWFSeezSQgogXJLDlh7c8+1UoboT/ALqFdkQbIXGST6n1qOGaZ7mUGXB8ssG5+b5h/n04qIXLrKylYxMDt59cEHkc0crvdg2TgtbrJyeSDx+NWS2+yaY8K4IwORxVLz45rfeSUBfDjOQB64x7077RHLb/AGdCwCABsoBnjr1qrisJKVECPn5sHoP9r9azHB+2NLJko2ArMMDHpWl5XnRBRKpx1yG6Zz6VZVLb7OsM+1x/CTkfrxSpvllc2py5Xqc7cEyzGGNgSzYB7N2pvz2wETcj16Cte4higkZY4/KAPIHOSPf6/wAqyp2BkYbT7EnOK1lPmdlsVOakHm8Dv3pGA81WbACn5g3XjtSEsOc4B6+9MkGBxQjMCEY55OR0HFO3FiB0zx9KgiyWKqCfpzV+zg8+4RSwUevpVJXY0m2dv4Rj8vTGBQHc27Oc4P0roJE2lgSVHH8ux/CqGjxiGzQRrywyfbNaJBOMZKg/ifz78VsdaO+z6VE33c+lSbsDB70xyFjLMQoA5JqiDh9TUy3jhsZ3nOOnXP8AOqdz5bW+x41DA5VxwR0yD69P897Wq6pZzaiBbhtrk7nI6tg4wPT/ABrMMmZHLY2qM+oxzUs8+XxFINuZ0bnbjAzj8PpVJg4kOxWUHltv8QyOPfkVe2xtdM6yqcpgKD3/AKdP/rVSeeSFlOSqq3IXqR3/AP1dKxY0II/nbbyCMFRgn1/z+XFUbgqJETAULywXpnnH1q/N94bVyQSBgDn+uf8A61UbxWDYYAuxxnPvk81EhooyRhfnGTkn0PtUbAMo2jlRhvUfp/nNWoXLyCOQZ/hAyMn07daUxCD53JLBjgDgdccn8/0rIoit2miUOZXWJeDk8evAHU1Vku2SXHlRFcEY2qxPJ6nuama4kdJdzgKBuXjAHbGAO/8AjWj4d8K3etH7Q4EdmP8Als/JYj+6O/oc8flikots0jfoYpkjkk+aFWY/3CQSasRRtJGNjPjbnBIOCPcdOOxFeiQeEtItHU/ZzOycgzNuAHoB09e1QeIYETR3ESKqjGAvArR0Wlds1itdTm5bWRoTI6uzRnlUA3ADj5u45BNZv2o4PkqEwM8fMx455/P9amZ5QEug7qmSrFSEIZccAjk/KVx/wL3NV3khu2/fMIpz0mXgE/7Y/qPxrKK7mc/isRG6J3Dg55z7/lUYuT5PlnLIGPU/0/Ko7iGW2kCSjafvDBHzD1BqJjuI+9jAyT61ojK1i5FNILtmUnDAhm67ec/hzioXJZiQD8xGDjr6VFGN8oz8rbskAdBT3AzxncegK9aBBFMyQNHuG3cWx35GD/Kp7SUKJQDyxB+Y49f8aphXLDHcZ+anowiOTnnI61QzasmeSVp8Bt7benPr0/GorvBBCj5ueMZKnr/n60yz4tVdWyrHJVu9Nd1UFiWHJyMckf5/lRsrC6kTTefGsRyZFGBjnd/9fH+fXOnQhiQc4PWrMABldx0Ax6YzUZZo5SrAOo7Nz06c9qBkEgUEgZIBOD7UwqWi3EHg4JqXALKCCp7DHt/+qkkXbxtOcc7u9O5ZUT5TnJHb61pWBPmKVOM9qpHJOFzzWlYxgFTgZHrxWsHqawPQNNmZ7UFcHGAMc+laA3b8Etgg5I79vwrD0eQEFCOG+YY/i71uYAZQfmLc7B/T861NzvmG7OOD2rlPFWquqfYY325AMhHU+1dUpB4yM1kav4fg1NXOfKlYY3gZoexhNNqyPOFcyzmRFAYHC8ZyT7U24Z48oZS8aknJ6H3q5eWa6XJJbTsHKHAZRx6dPqKztiPMJC3ylhkL1+n/ANesWzksWYg62uAPLcHJPfJ5IqsY97btny9RxyTWoI9wCDPPLc4z19/p+dU7pTChZABIT+BHalLYEU2meO6Erb2jGAQcnIx7/njim3kKyiKaD5l+9wQOO49qgHnTXUhk3rHIMoP4QM/LgY9PT+fFOvQYIxEOFI5GPzNRJOJbVhVhiicsJAGdT8/Y59PQfkeffAp3SsmEXAbBzk9e/wCFac+37DAGjZS0a44zjir/AIV8Ppqty73ilrS3IDDJ/eNwQuR2A5PPcVHLd2QRTkyt4V8JtrMi3l3Gy6ah+Unhp26Y9l//AFDua9IiiSEbI4gsSrtUKAAo6AAelW4wkaLCqKiKuEAXAA7ACoJtyqQeg711wgoo6UkircKpGeoHTI5rlfFsmzTwgPLPg811JRpCQ2cHrz3rkfFw869trSE5kPyqCQMk8D9SKzru0PU0itSvDpDTeE1iAHnuhlQp1LHJX65B2/QmuJkXLkqzY6gNwxGOPpxXrLQiGFY41wiLtUL2A6V5RIjCSRNw/dk85xwvv6YqKkVGxhUV2NluJGtoEAXYm5cMuQTnOfbgikdIZcCNjHwPlb7vbv2/H86RlcRMGxtjf7vqWHP/AKDURB3YbB4rFGbJjH5TjcAGb5gQOOnY/XjNMcktggnHXv8AjSRzFSVJDRd0Y55/p9ankEHnOkZby2YFX4Y4PbHqM880xWK8HEx3DC9CcdKbMQpxjjGefXFSBI1b5JcAtzvXA/IZ96dFC0k2U2sc/KAw6+vqBTuFi3bhhbqORsHP489frUVw4dA6gDjBxSRSlQQGB6fTmoDllYkEkn07UNiJLLMglGBjIJzSSBQx5Klhz7c//qotSER23YJPy+2P/wBdOkYvLyc+xoYdSDyScMBgg/rU5ltJMF3TI4Iz3qOVj9ml2ZMhBxWdFbIUCEjcOvfirp0/aXubwirXZZkAMny4x+VXbNjGwySB35ppsJI7YTkhs9FIPA/zzRFgnn9DxXRDl2j0NOXl3Os0q4DHJBA46963YXBnRzgEYJGBx/jXH2JZHDjA6fMOc4rorSXKmM43EdQO1UaHqAQKzEEc07kY9aQHkjHSlBIOBTIOd1Lw1HqMkjG5KeY24Hy92O/rXM3HhqfSV33c0MiyMdix5yfrwBXorAbuO9c54oPNpjk5br+FS4rcwqRSi2cpMBGxdPlYA5PHt2qnPIXVSUxxkgdDk1buVL/MVxgcgd6yJ3YW2CTuXI6/59RWMzmRPGjSWUTgjcu7GDzxnH8hVG6dpJI4XJLttXOOO1WrJh9lALH5SQcH37fpUQjYXP2nb04TnHOMfyP61kykXfKe9mgt4IiZWcIg5IBI6nA4A6/ga9F0/To9O0+G0t87IhjJPLE8k/iSTXP+D7FHMmovFnaxjhdlwQMDcR/LPsa64bTkgjB6VvSjpzHVTjZXK5LA/XtSMFZACcn3qWXDkc4PemsMqVLDPrWxoQMo8ts8EiuOeNr/AMZR5USJCC5G7G3aOP1212U2FiJ4OFJrl/DscUus6jcfNvjVUyemCTn/ANBFc1XWpGPzGtma08YQnpyOh6Zrx+6Y/aJCWACu4Axg4z39c5P+cV65qM4ihlkcD93GWI6ZwM148Y2a8yGztf76nvnjmnW6IwqdBFcIZS672ZRsDDqcg5PPoDUTMDj92F9wT/Wms2JlLfdBwcdcd/0pzo0chTALZxyenNc5kGAxJ3DHt7Z7fhUqy7kjjY7RGSBg9Qf65/mPSoFbEWOQc9aBIFm8xckKeAeMj049qYErKCSSTt9uh/zzUZAALdfSpwu44Ug5H8RwRz+hphAVQRzj1HegB32iRdi79wUYAbDgH2z705pYnthiNBIhKlGJwR1BHP1qJcbckBs5GT1zj/69M3mJ9wDEFQGBO3I//Xg0guSpIxQnyECjn+L/ABojlyzsBGrAYAwSMU8rgcEFT3HNQdCSFPPTJpgSwzGB1l2ruQ5wa2hZ2RhL+QACeQPbvisBvmUEH2xW9HLi2ERyGCgEe9Gq2LU3FaDr6eN7dQp2p1C4rNigJcgEDB4GcVY5kYBQBjOO+eauWqs+P73Y56VrQhJPmZpC/UktUCjoCc9j/n0rWtAdy55xghe+aqeSI0VlYAE8kdPpWjECdrYAYdgeuDiuo2R6i3Bz+dJnI6HmjJORjgUhXA60EkZyJAOKxvEcRMcD4+VCwJ7DIH+FbRXo3T8aGUOVbqRyPbihkSjzKxxkmjzyRFIoJdpbA8zCn684457VXPgiaZ/3t5HGvQFELZ+o4967iT58YHINBB+Tj8KlwT3JVKKORuPB0FppW2xaSa4VwzmQ53rj7o/nj+fFc1Hpc91fCxUFJHlwTjlBxk4OOmCcdeK9S5xkYHNRmNPN83YPNxt3Y5x6ZrOVJPYbppsis7WOytIoIs7I1284yfc+pPJNThwOvSmt1I6fhTRkKcnP1rbY0HPjnjmmM2MD+Y61IF+XJJyBTNwHbBx+VAFW+k2WkzEdFPJrnvCjSDS55po9rPOWHPUBQOvfnNbGtvt0mcjcGZcfj61R0P8AceGbXzQNzBnPPqxI/Qiufet6Ir7Jl+Krsw6JclThnXYPQg8fyrzZgjQQlcZ2/PgA9Cf6YrsPGl00kUUCnCs25uMcDgf1/KuOmRURSg2gqOM+nB/Mg1FR3kcs3qVyrOMKu44ydozgf5NSlcxoxHLKMYPTHHPucZpgldWzuKkcfLUkWDAMgA7jzjkj/Dj9ayJ6DCCdowFHPvUToyMRjp2PargCyF2GACRk5zjNRFR5QwMOWI469sUJ9BjYX8s+W5GDyDk4U4/L0/KpHb5yVKgFu3T8KrPg89yOR6VNAS6t3bHJx26ZqiWAzGrfJndxnHI+n6U3743dR6Z6U5sljkfWmoDjaGJz0HX/AD2pCHLKwIjyGQdPQD/CnbScfwocdO/0qHJZtvUngD1q2ysI4wGBxnOT+JpgyurbGXKBh3Bz/StaMmZAyhkVuFxzjr+fSszjf5ij7rZx9PetzRljl08hkJCuR93II9eeB1xWtNJyNIbkcMY8wZbnuM9M9vyrSt4wmV2gqRkFuxH+f1qZLZZIw23JPQEHFWEhRVQGN2AUEgdhx+f+FdJ0IdDGSC3JIYbcYH6/1/8A11aUAMQ5YdOhznjnqPakgtk3JJyFOcEsP5f561bCZhywY4GehH+f/r0ij0TZn60mR070obrmg7cckUzMYyA98UzG1c57dqfz0NISKCiNhkdqbtPUsTinEbcCk4B5PtigBD/DjofWmtndkg/WncdByMUmOTk0AMJGMk5FNIBI/WlOA/PT603dk7RQA9W44yKH+YD5cdec0bwDz+QpCdxPT19qAOf8XT+ToshJPLAZqoJHttHs4G4dIEUr77eaZ48uEWwjtxzI/OPxFV4roanqDbCPKQ4GOn1rCGtST9Cnsi7Fo9neRGS7tkcnAyRzgEkDPXufzrhfF1gmm6uI4kCWzxho1XtjOc/jk/jXp8YAUBeMAY7jiuT+IFsGsLe5JUBHMZB5J3c/h939aKsVbmMqi0POQOfMIO3PHGQTx/8AWzSKxWQbmIU9T7ev8vyFOCneUJO4ZBUjpTGQkgAAgDqP5/8A665jnJcbQxB5HemrzIwLDDKeT7DP/wBakJXy1HfGCAMDP/6qb2BBAxz1waYAxOWB6Mc4Ap0QK5kG3/gXTFSGEq+ZFZFB+ZSfm9f8/wAqkdW+bdhe/wDKhsCBzkAKCCD29ahI56jNPIxlh27Z6+1NbbtIyCRimgsWdLtZL69jt432zvnaT04GcdM/j7VtP4e1BSUMcajONxYj9OvP0qn4VAHiGzKckK5f0B2t/wDWr0R4wcAqGOMk7egraEFJXZpGCa1OIXwvJuPmzBSTkKgJ3ficc1r2tiLGIRKXKBt5DDocY9vQVseUiMFGcg4V/QdfT/635Zpm1XGSSuBhiflyRjgj06VsoJao0UUtinDHuGCjAkZ9/wD6w/wq7DCA2PmLdMk8H/8AVTsbjxGMHo2RnHqe9WFVfLAwepwMZPXpz9Ko0RFFEEjO0kheVIXOQfbHOaljEhDBRG2OQAPbrSNGP3boSDnLDpj1I/SmEGN2OEz0PQc9/wCnNIZ6A1BOBggGghT2pOnT9aZmNckAnPFR7yVGT0pxBwck+2KQgL/hQUNBLH5h+NNxk/0qTqKYQcdB+dACcHimSE44B/GnnI59ajD5zkEmgCNTkHPanZBUkYzSEZHJAz6075UTczHFAxqEMSASCv6U4/fIzxjpSIRkEd/enS+3AHXNAjhPHUdzcKqRwOWPCEDr3q74Z05rKwTzVPmEd+tdQ6hiMjj2qIxgYAHI6ZrKEOVt9yrkYAHJwMetZutaS2r2iW5mVFEockpu6AjGMj1/StXYpDEimMwzgNznitGk1ZiOJT4e20aytJfNIxRhGAm0BiOCeTkCuKurWazmlguIykkZCkEY6dMfXP8AKvZ9rFstg49RWT4g0KHWbVgGVLhciOXH6H2rCdLT3TNw00PIshg4+UZweevHp+dMK85A+Wr11pt1YXTxXELRybW++M5GCOD0P1rc8K+G5L+dLy4ixaRtlQw/1p9Menr+XrjGKu7Iy5W2Tjwvdtp0N0mJGkiVniyS6nHv14xx+HPWuaZGjaRWUjaeR0wfT+deyAqB907uwXtVG60mwup1mmtI3dWB37fmPOBn1HA61tKl2LdPsebjw3qUlil1DaNJG6k7MgMBnAIHU/X9OmabaDqv8Om3hB6fuG/wr2BW2nG3YgBwcYIA/pQG2nleCc/UfSn7LzH7NHG+DdDltBc3dwkiO37pAylWAyCTj64/KukaEOowQVUAbhg46e3fr3+taAXbCdw6fhuwP0/+tVd9rFiw6DOQMg9fb+ftWsVZWKStoVACofYD83H4e/qfpUflP8u5AcdeR6j+WDVhgVctkqOSCDx0pvkBVJKsXPVsdfwP41RQxFdGLgnDDOCcbs/TpiplUr03ZUnBQ+h/n1pFPGHcYGANyeg/pg05TtRSrYUE/h/k9v8AGkMhWIDcPmIZjyWJOSc9DyBz9MdO1NRYiqkKpDNjg559Pp6D6U8KZAXznb8mccDjHfp6VGu/zgFVWAGNxHTv/LAoGd3grQT1yOKC2PSmg7mJ6imSBwD/ACpueeKCAeATkUuMDigBqtyeBwaGIb1+lGBu+vWhiMcUAM5PJ6U0kb89OKdt468U1zzxQAzaQCeSc0u7cACP0pocknIxj9acozycHJ60AGxfvDjigknjBzinED+En8KY+QcnmgBAVXduORUbEbiFPf8AWhjk4NREYxz07UhisqkdcZ7DtTDGvcfT3p64ZcdfqKGB9cjGOKYET4GTk89QDTGBAOOp6VK+7Oc4zikOHGAV4HSgChcWlvdqn2iJJFQgjcOh/wAKm3fJgAjNOZTjaRzmhcYweM+velZAMxjJA5HXPekOVBOO23n86e4C7gQdp9fSo/lBHGcjoe9MBqIS2SxwOw/T9MUqoWf7w2dOOaCNqhQOp5Yf59qTgJsYDawxQAA8AcHBAB/z9aiZVVQXyFHILHP/AOvGae8fIMh5z8pz0Hpn160uFZSCpU4wPU/X/wCtQAxlMrYyc7SRyc/561ExO0HczLzyBgcHt0x+nWnNgIBt2nO7A/l7/wD1qjUv5argHnGc4wen4f8A1vegBZWUBCxOBjLEc8enH+cU0HCARtuAG4Y6r6Y5+n5VKUKnaQeTu/D+lRMux2ZpjtYH5GYgfXP0FAClAUBOcsRnOevHp/SkkxyynnAyBxn39sfWlC5LOVbjnBOO/wDn/OaFBRggOGHofT/9dAH/2Q==",
  "imageHeight": 256,
  "imageWidth": 256
}
