# Supplementary material for: Deep-broad learning network model for precision identification and diagnosis of grape leaf diseases
Source: Front Plant Sci. 2025 Sep 10;16:1611301. doi: 10.3389/fpls.2025.1611301 (PMC12461735; doi:10.3389/fpls.2025.1611301)
Supplement: Supplementary file 1 [file DataSheet1.zip › B_r00040.json]

{
  "version": "5.4.1",
  "flags": {},
  "shapes": [
    {
      "label": "leaf",
      "points": [
        [
          148.33948339483393,
          205.9040590405904
        ],
        [
          153.25953259532594,
          206.3960639606396
        ],
        [
          161.25461254612546,
          207.5030750307503
        ],
        [
          171.83271832718324,
          206.5190651906519
        ],
        [
          180.93480934809347,
          207.13407134071338
        ],
        [
          193.97293972939727,
          210.8241082410824
        ],
        [
          201.59901599015987,
          213.6531365313653
        ],
        [
          210.3321033210332,
          214.3911439114391
        ],
        [
          216.3591635916359,
          214.5141451414514
        ],
        [
          219.8031980319803,
          214.3911439114391
        ],
        [
          219.4341943419434,
          210.7011070110701
        ],
        [
          220.6642066420664,
          207.74907749077488
        ],
        [
          226.1992619926199,
          205.04305043050428
        ],
        [
          230.75030750307502,
          202.21402214022137
        ],
        [
          234.3173431734317,
          200.9840098400984
        ],
        [
          237.26937269372692,
          198.769987699877
        ],
        [
          235.4243542435424,
          196.18696186961867
        ],
        [
          231.980319803198,
          193.11193111931118
        ],
        [
          228.7822878228782,
          191.63591635916356
        ],
        [
          227.1832718327183,
          188.19188191881918
        ],
        [
          229.8892988929889,
          186.10086100861008
        ],
        [
          233.210332103321,
          185.23985239852396
        ],
        [
          238.0073800738007,
          182.16482164821647
        ],
        [
          240.3444034440344,
          177.98277982779825
        ],
        [
          240.09840098400983,
          176.75276752767525
        ],
        [
          237.14637146371462,
          176.38376383763836
        ],
        [
          234.44034440344402,
          175.03075030750307
        ],
        [
          236.5313653136531,
          172.57072570725705
        ],
        [
          235.7933579335793,
          170.47970479704796
        ],
        [
          233.45633456334562,
          169.24969249692495
        ],
        [
          234.6863468634686,
          165.19065190651904
        ],
        [
          235.05535055350552,
          162.11562115621155
        ],
        [
          238.130381303813,
          158.30258302583024
        ],
        [
          239.36039360393602,
          155.22755227552275
        ],
        [
          229.3972939729397,
          155.22755227552275
        ],
        [
          229.7662976629766,
          151.53751537515373
        ],
        [
          231.24231242312422,
          150.67650676506764
        ],
        [
          227.1832718327183,
          149.07749077490774
        ],
        [
          225.0922509225092,
          148.58548585485855
        ],
        [
          225.0922509225092,
          144.64944649446494
        ],
        [
          228.1672816728167,
          139.60639606396063
        ],
        [
          231.73431734317342,
          136.0393603936039
        ],
        [
          233.7023370233702,
          134.56334563345632
        ],
        [
          233.0873308733087,
          133.45633456334562
        ],
        [
          226.1992619926199,
          132.84132841328412
        ],
        [
          224.7232472324723,
          131.98031980319803
        ],
        [
          223.9852398523985,
          126.81426814268141
        ],
        [
          225.3382533825338,
          120.29520295202951
        ],
        [
          225.0922509225092,
          114.760147601476
        ],
        [
          225.0922509225092,
          111.1931119311193
        ],
        [
          221.1562115621156,
          107.6260762607626
        ],
        [
          220.1722017220172,
          104.0590405904059
        ],
        [
          219.1881918819188,
          90.40590405904058
        ],
        [
          218.450184501845,
          84.99384993849938
        ],
        [
          218.69618696186959,
          81.67281672816728
        ],
        [
          219.1881918819188,
          76.50676506765068
        ],
        [
          215.990159901599,
          79.08979089790897
        ],
        [
          206.2730627306273,
          81.67281672816728
        ],
        [
          200.8610086100861,
          83.14883148831487
        ],
        [
          195.69495694956947,
          84.87084870848707
        ],
        [
          193.48093480934807,
          80.19680196801967
        ],
        [
          191.51291512915128,
          76.50676506765068
        ],
        [
          191.75891758917587,
          72.81672816728167
        ],
        [
          188.19188191881918,
          74.41574415744157
        ],
        [
          184.50184501845015,
          75.64575645756457
        ],
        [
          181.54981549815497,
          76.26076260762606
        ],
        [
          179.95079950799507,
          70.23370233702336
        ],
        [
          178.59778597785976,
          62.976629766297656
        ],
        [
          176.87576875768755,
          55.96555965559655
        ],
        [
          172.44772447724475,
          58.79458794587946
        ],
        [
          166.05166051660515,
          62.73062730627306
        ],
        [
          162.23862238622385,
          57.687576875768755
        ],
        [
          159.77859778597784,
          53.13653136531365
        ],
        [
          158.91758917589175,
          48.708487084870846
        ],
        [
          153.50553505535055,
          47.97047970479704
        ],
        [
          150.18450184501845,
          47.97047970479704
        ],
        [
          147.72447724477243,
          48.33948339483394
        ],
        [
          142.43542435424354,
          41.451414514145135
        ],
        [
          136.77736777367772,
          37.02337023370233
        ],
        [
          132.84132841328412,
          31.85731857318573
        ],
        [
          125.46125461254611,
          23.247232472324722
        ],
        [
          120.78720787207871,
          15.375153751537514
        ],
        [
          116.6051660516605,
          11.931119311193111
        ],
        [
          117.4661746617466,
          21.77121771217712
        ],
        [
          117.7121771217712,
          27.429274292742925
        ],
        [
          118.69618696186961,
          38.00738007380073
        ],
        [
          116.48216482164821,
          38.49938499384994
        ],
        [
          115.2521525215252,
          55.35055350553505
        ],
        [
          108.8560885608856,
          55.71955719557195
        ],
        [
          109.1020910209102,
          60.147601476014756
        ],
        [
          110.8241082410824,
          64.45264452644525
        ],
        [
          109.4710947109471,
          71.21771217712177
        ],
        [
          107.7490774907749,
          78.84378843788437
        ],
        [
          96.55596555965559,
          79.82779827798277
        ],
        [
          97.53997539975398,
          83.02583025830258
        ],
        [
          99.26199261992619,
          89.54489544895448
        ],
        [
          98.89298892988928,
          95.94095940959409
        ],
        [
          91.14391143911438,
          95.94095940959409
        ],
        [
          89.42189421894219,
          101.47601476014759
        ],
        [
          88.92988929889297,
          106.2730627306273
        ],
        [
          82.16482164821647,
          103.690036900369
        ],
        [
          77.36777367773676,
          102.5830258302583
        ],
        [
          70.47970479704796,
          99.3849938499385
        ],
        [
          64.57564575645756,
          95.81795817958178
        ],
        [
          63.71463714637146,
          100.24600246002458
        ],
        [
          64.57564575645756,
          111.3161131611316
        ],
        [
          64.94464944649445,
          119.18819188191881
        ],
        [
          65.31365313653136,
          120.4182041820418
        ],
        [
          56.580565805658054,
          123.61623616236162
        ],
        [
          60.88560885608855,
          134.44034440344402
        ],
        [
          62.11562115621155,
          139.36039360393602
        ],
        [
          56.08856088560885,
          141.94341943419434
        ],
        [
          52.39852398523985,
          143.29643296432963
        ],
        [
          54.36654366543665,
          148.95448954489544
        ],
        [
          59.040590405904055,
          155.84255842558423
        ],
        [
          60.270602706027056,
          159.65559655596553
        ],
        [
          55.10455104551045,
          164.32964329643295
        ],
        [
          57.07257072570725,
          167.03567035670355
        ],
        [
          59.77859778597785,
          172.93972939729395
        ],
        [
          55.84255842558425,
          176.01476014760146
        ],
        [
          52.02952029520295,
          177.12177121771217
        ],
        [
          50.061500615006146,
          178.59778597785976
        ],
        [
          52.767527675276746,
          182.16482164821647
        ],
        [
          56.33456334563345,
          186.34686346863467
        ],
        [
          58.42558425584255,
          188.80688806888068
        ],
        [
          61.00861008610085,
          190.89790897908978
        ],
        [
          55.84255842558425,
          192.49692496924968
        ],
        [
          55.71955719557195,
          194.09594095940957
        ],
        [
          57.810578105781055,
          196.43296432964328
        ],
        [
          61.992619926199254,
          200.49200492004917
        ],
        [
          59.77859778597785,
          202.70602706027057
        ],
        [
          55.59655596555965,
          206.02706027060268
        ],
        [
          55.96555965559655,
          208.85608856088558
        ],
        [
          61.25461254612546,
          210.94710947109468
        ],
        [
          70.84870848708486,
          216.2361623616236
        ],
        [
          66.66666666666666,
          223.9852398523985
        ],
        [
          64.57564575645756,
          229.02829028290282
        ],
        [
          73.80073800738006,
          229.520295202952
        ],
        [
          81.30381303813037,
          230.2583025830258
        ],
        [
          87.20787207872078,
          230.0123001230012
        ],
        [
          87.08487084870848,
          232.2263222632226
        ],
        [
          86.83886838868388,
          235.17835178351783
        ],
        [
          92.61992619926198,
          235.54735547355472
        ],
        [
          103.4440344403444,
          229.3972939729397
        ],
        [
          112.30012300123,
          222.140221402214
        ],
        [
          124.10824108241081,
          214.0221402214022
        ],
        [
          129.27429274292743,
          211.4391143911439
        ],
        [
          137.26937269372692,
          210.2091020910209
        ]
      ],
      "group_id": null,
      "description": "",
      "shape_type": "polygon",
      "flags": {},
      "mask": null
    },
    {
      "label": "Black_rot",
      "points": [
        [
          166.1,
          148.9
        ],
        [
          168.8,
          150.2
        ],
        [
          173.5,
          151.4
        ],
        [
          176.7,
          152.2
        ],
        [
          178.1,
          153.8
        ],
        [
          178.4,
          156.8
        ],
        [
          177.7,
          162.0
        ],
        [
          176.1,
          164.8
        ],
        [
          170.5,
          167.7
        ],
        [
          168.3,
          170.8
        ],
        [
          164.4,
          171.4
        ],
        [
          160.3,
          168.9
        ],
        [
          158.3,
          167.4
        ],
        [
          159.5,
          162.6
        ],
        [
          160.4,
          159.2
        ],
        [
          161.0,
          156.4
        ],
        [
          162.5,
          154.4
        ],
        [
          163.2,
          151.8
        ],
        [
          163.6,
          150.3
        ]
      ],
      "group_id": null,
      "description": "",
      "shape_type": "polygon",
      "flags": {},
      "mask": null
    },
    {
      "label": "Black_rot",
      "points": [
        [
          192.4,
          173.6
        ],
        [
          194.9,
          171.9
        ],
        [
          198.6,
          168.8
        ],
        [
          201.8,
          168.7
        ],
        [
          206.5,
          169.0
        ],
        [
          208.2,
          171.4
        ],
        [
          206.4,
          177.0
        ],
        [
          201.3,
          181.3
        ],
        [
          198.1,
          182.8
        ],
        [
          195.2,
          183.1
        ],
        [
          192.6,
          181.9
        ],
        [
          191.8,
          179.9
        ],
        [
          191.8,
          177.5
        ],
        [
          192.3,
          174.6
        ]
      ],
      "group_id": null,
      "description": "",
      "shape_type": "polygon",
      "flags": {},
      "mask": null
    },
    {
      "label": "Black_rot",
      "points": [
        [
          171.6,
          127.9
        ],
        [
          174.7,
          127.9
        ],
        [
          176.2,
          129.5
        ],
        [
          174.8,
          132.5
        ],
        [
          173.2,
          130.9
        ]
      ],
      "group_id": null,
      "description": "",
      "shape_type": "polygon",
      "flags": {},
      "mask": null
    },
    {
      "label": "Black_rot",
      "points": [
        [
          184.1,
          106.4
        ],
        [
          187.3,
          106.3
        ],
        [
          188.9,
          107.0
        ],
        [
          188.3,
          108.7
        ],
        [
          186.1,
          108.7
        ]
      ],
      "group_id": null,
      "description": "",
      "shape_type": "polygon",
      "flags": {},
      "mask": null
    }
  ],
  "imagePath": "..\\Grape\\train1\\B_r00040.JPG",
  "imageData": "/9j/4AAQSkZJRgABAQAAAQABAAD/2wBDAAgGBgcGBQgHBwcJCQgKDBQNDAsLDBkSEw8UHRofHh0aHBwgJC4nICIsIxwcKDcpLDAxNDQ0Hyc5PTgyPC4zNDL/2wBDAQgJCQwLDBgNDRgyIRwhMjIyMjIyMjIyMjIyMjIyMjIyMjIyMjIyMjIyMjIyMjIyMjIyMjIyMjIyMjIyMjIyMjL/wAARCAEAAQADASIAAhEBAxEB/8QAHwAAAQUBAQEBAQEAAAAAAAAAAAECAwQFBgcICQoL/8QAtRAAAgEDAwIEAwUFBAQAAAF9AQIDAAQRBRIhMUEGE1FhByJxFDKBkaEII0KxwRVS0fAkM2JyggkKFhcYGRolJicoKSo0NTY3ODk6Q0RFRkdISUpTVFVWV1hZWmNkZWZnaGlqc3R1dnd4eXqDhIWGh4iJipKTlJWWl5iZmqKjpKWmp6ipqrKztLW2t7i5usLDxMXGx8jJytLT1NXW19jZ2uHi4+Tl5ufo6erx8vP09fb3+Pn6/8QAHwEAAwEBAQEBAQEBAQAAAAAAAAECAwQFBgcICQoL/8QAtREAAgECBAQDBAcFBAQAAQJ3AAECAxEEBSExBhJBUQdhcRMiMoEIFEKRobHBCSMzUvAVYnLRChYkNOEl8RcYGRomJygpKjU2Nzg5OkNERUZHSElKU1RVVldYWVpjZGVmZ2hpanN0dXZ3eHl6goOEhYaHiImKkpOUlZaXmJmaoqOkpaanqKmqsrO0tba3uLm6wsPExcbHyMnK0tPU1dbX2Nna4uPk5ebn6Onq8vP09fb3+Pn6/9oADAMBAAIRAxEAPwCDbCilRvKEdMYyRjn16D/9XdJI0OUEhyE5BXOD7/hntSMZDJlTux8qln5P+SB2p6wnyCwVtufvBcjIxjP5/wD16RuNO54kwAP73HIGf50TRFrjaww2B8qjdvwPc1YOD86rsckspC4wSfbn0/zxUSxcE7du7PKjqefbg8dOtAxUkIXyhDhuoxkk+uPahSOdik4+UlCRjPfP1I6564obnG+PBB6bfmIz1ye3+FPRFgJVFYYxjJx8wIz9OB6dR+NAEUzvtwSBz82Rkrgnj1zz+WKTY7PsEWOARtO3ORyfQ9z2p8sBliK5JjII3E4B9Pp1HPr61GrSbEKHadoyB3x3/wA//rQDyyeWysu47tgHJB+h7/596aJtk43MsgOC4AyFPfv9fxNPjLIhlwGRAQTxuB20GEDcFcMB1GMEeooAlHmYWQ9cZJx984PGfw6e9OgAMjGFF35wT0O30PTj159KYqDduA2kjcvAPOT3P0PA9fapHttjKojKgnKlhgkep6YoAgTcsqsAxJLEbQdoHYe/+fxlLlvlCsWVR8oG0scenfjGfpTnkR4TlWyDzuY/7uePwpqF3be6AK2AzuMAdeD9fz9qAHBtoZmyQzZUkAYyRx+oprHEkgKN1JAzwOcHnt3/AFqpqmrWOlrFJdllV38sBDuYYUcn26ZwO/SrxnidVmQny5E3qxG7fz1z9KAAMBK7jGSRsJOCfz564/Co9gD7Fwdw3NhSD3/Pjkf0qcMiFH6gkn5mB5HHX/8AXyaXZGFcsiMQMn5s89f8OPr6UwIpN5AZAEZOVPIY8Djg5IwD371FKd0gEhVecBMdvXrj05qxtDEltmQdwBHXoPr36D16UkjDDb87NuSWJOcHjp+PXrx9KQECgBdrEjYcYzkZx0P4d/X8KlaIMEVgGHQLgkYHfPXt/Kno3l5MbRBWwCCcHrnoO2RRGdxkUr9wnJU5PP06dvfimAyJt4VDEGQZT5Rknj+I+nA49venSblm8xcjJx0IyenWhCsbrsC7gSR8oO7vzngjPr1JpJDjiPC4AO08ZOM+vrj8qABApVCiopHUnnPpyOD/APrqKSMsqggbgMhmPX6j6Zqy2SV2hdxJ+UE9geOOh/8A1fVzxtyjsUVecdMehwe+KAK5kkjtZZAylsEEAE4PQjn6fl+pbSZPmu2FxhVIAB46dOMH8elTOUWFYHjARvmZtw5PJPJz37AjpSeSCgZUwVwQd34dsAenr9aXUQMJVUIpAUnO0KeuO/t2prHYyiQNGhACkKTwDznHtTY/MaJcn5iQWYDheOpJ70MgVidqgDnDHBJySQD/AJ6UwBIiX2KEwefmBzjvj6AZ/GgQMkhZsAuAAFOeB3B/w/WnMSrkkDBGAGUYI9M0OgjbaCn3M59OCf8AD/PQGUN2cKRlSvOWGOOpHv8A4/SpXOzcWyYyQdqgjsOP5UyMs6yDLRk9O+T3Bx/np1qeN1VsBgGxk859cf8A1x1oAEjyWZ4xhPm3MOM9T359Me9Kip5exsGJAMkA8jvgevf86ftcBWYjBwArAZ9Ow9OOlSSITExIV3HO4YABH8s4I/zwCIntw5QDcxzgEqQAo9feobdI5gqyv8zEBgyMMc5znnjHP+NPiB81irFge6nkn3/z39qWQGFUyG2rwitweh7/AKeooAleRRHiNtxU4Zs9T+A49earRWpBkLADIDZ3cgdCP0/X3p+1FPdHLZbHTB5zxznke9WSYt6oWXCMCMKD2H58/qffkGQtFuXBHzLgZx15/UdvapPs7LCgwZtvygKQxzge3ueR6+xFOL5iRGCqSeQRllPYjHbPp/8AWD2jdwrKFGTwo7HHT1zyf84oERBQzkO67MbQregz/PAxx/Wp3ikVSAIynRijjG7HA9uD/njFOQNOSQqAccOSuOefX1/n7VOQQ29QWLKTge3BJ6dP8OooGRSNGzNLwYyAi5yR149/TkY/WqXiK6m0/Rbi4tmPmFQ28KCFy+Oe3T/0L1qPxOkLeHrtwSkihQA/O45zuz+GM+9eeTa3eS6W1hJJviLKcnlhgdM+nTj2FIER6hq13qt1FJcuGKYUBVwD6nHqa7Dwhq6fZXs5p5A8PzRrjOULDIGOc5PT3Hoa8+DYlQnkZ5q9bzz2lwlxA/lvEflYDvz19e4+lZSdpXMnK0j2GKSMov7tCFA6ckDGO386VC0YBkQ/MwO3d0HcDHqOefT8aoaFq1trNkJInCsigSR7SWRuQOnbgcgc98dK0Zk3SK7MGHY88+n4Yz/kGtTQZM4K5WQupGFCqOT7/wCfWokUNEFKK4BzjJP8u/8AhTwgii+RQyucAbuMdTz34J444qxDtmAB+V85LHnI6fpj+XPqxkUm5d3kyHLgr8u3PfBY9AO/+NAtXQKM71GASwB4wTj0PGKQIqNgbxjnaScg4565Of8A69WciJnKghsLyrZ+vvjn/IoArlU3O0mzcw42A/MR6ep6j+fU1ILZSjjzgFzngnIHp/nP86QFyQ27AOeBxngHjjP9f0pzoqvtzwpJVTwD1ySfT+poENYOiAgSYx3OAfw69untTWVmYYmUEEDczYLe2fxxz706VAFG0lmUZA7MOmAfX/D8KkTc8RUbXwQQztgAdTj0Hf3oGRSA/u0LI0W7I55HOAAcjBPP50wjJwhbYmQTu4Y98cn8KkhIZCEyyn5o8ehPTp056e1BQrhslmH3QABxjtjtQIIzDFJ5hUkJl+GwRxwR+fb0qOf/AFm2KMqrHCgYwM9PTtxz6H0pxlXnH3mB5yOpBx9fp/8ArpHKtLtKkjGVZD/j+B/CgCu3I+bB3DaGIwcelTyZkhVGbjafmHTpxx2/wp7FY3RGZQxGSVPr68560QLIm4p5uMdAvXj+o9KBlN33uAGy2T97OSTxn8Of/r0RupVtyMRnO4p6dTkeuPenOd24o/bB44I46dO3+e1LEzHKAD94SdoXg9eCOOef0oEK+PNJRjtI+YMB0xxyf/1Dj8Ilml3lNoMhA+U/KMg8dv51aEcgQKGTd0AZgc847flUQUIXkUAlR85UdPb29fwFACHzVhkjLZBBOCSR1P8A9bj2p4Vt2xsyEt0XB38d6efLClcFVGWUDnrjI6foKZ/rFx94jJO0/dySOP0/LtQArkO6p5OEAOCCBzyfoOPr07U4oUgWN1CsWBIKZyfTPsB/P1zSghsm1xhcoHJ7Y/pj/Ipzo20kEDoFVgPT1HI5oAhUnC797jPQt7DGc/Q0DzFk8tUkUklMN/CPTGT+P0PvUwj2blZQoDZJ39D0HIHPJ9e30NQAMrEpJvJG5lZjkjOOTjGP8aAFad5HaSINIkab3zwW+nPfIH59qzLPxJYX29ZZhBPHkeVcfLgcZwT/AC69eK1nTYFVVY7ThugPA7+nUc/n6Hy7xKgg8QXQC7ckNj0yoP8AWkNHY+M51h8PMoVSZXSHOACMc59f4BXmTN6VcuNRuri1ht5pWeOInyw38OccfTgVRJ5pCegRo7yAhCwBGcDpVsY5GRn3zUVo5Vm67Mrux+NS7doUqTvU5H+Nc83d2OactbE9lf3ml3P2qylMcoBVv9pT1BHcV1+g+MzqVyLe8W2hkfHlyFSFY9MHrg+h9sVxSqWyQScHGc44NJIGwQ/J6574ojUtoONSy1PZ0GZBk5KnI3NnPXnp/nHvTl2FH3uYl5bcCSWHbt9P6mvIZfE+sC3itXvZQsYG0rw2B0+Yc966vwLqmbWazmwHLmVHY8nIGR168Z49+ldHMjoujto1AaNolyiScD8e/wBf89KbLCZY3ypyo4boR6/T1/yacoMUI2lchuSX5x+fv64pSzM5ViirznacZ5Htjtn2qgE+ZlwfmPaRCRuGMHueRj6c00yhZMoTh1BJ56HgnGfSpsKW2RMrk8At0A5+Yc9Oh5/+vUWxUcLGhBYA8jOOOx6DPX2z60APSOM7wQrA/wBzAAzyfYjt2oZQirtzhFzkdxz3Hbv3pzAyx7wGVBwCuOBjpuI/GmBFcogYq7kHc3OSR6/gaABFBRw4JbJRcEHA7E//AK+hz3ocEjgg9VJ+9196nbhgU425Cgf3uRwOM8g9/fnpVd8YZUVvmHKYyx446e/9aAIi7M4cAAEdB8oO3vxznp/nrIigMZgDuHQcAA4xgj36+1DKjxPtwARvHG4EevsOf19qWELI4iTajEn5mIUA89Se/v8ASgBpx5h3KFXkMdu4k5HHHTr+h/FgETIVB3KXG5hgjke3rgH8enSnJIvmFQGGOCBnaMg4Ht+vfrQECbJFXDqSylgMY7n9PTvQBSEJefZCGzjIVuv0/PtVhyWk+cjAY4GDkeuMgf5zTUjUxBd2CwyqjHf39een+RME82Add5IxnnHpyOe1AEZVpE+YnaMMAWIwT6989epPSgsSjjy3MZHL7SMnnPtT5W80YZiR1+U9Rn2wM8jn/wCtiQDzG3ZULuyQCuT+H+Hp3oAiICSb0fG/OFPG8Y7evGKPKLRAqoZnQD8B1x+vNSbSQI4STjPI4JHT6+vP+FKAilwwJQZyM9O4zxxg/wAqAGYYRhGVVKcbs5xzkjH1P60rAowKliADgYx36dOf/rU8s0SAqv3hw23hh1H6k/8A1q5vWfET6TqqW8tsslq8SsAHIJ56jsOnSgDfwxVsSgbTzt6+h59+Pyp6vGSAFlH3iwTPB6cAD2/zxXOweLdKkOxZJLcgH5pYyMjjjCk+9bVpqEF8TJDOJQRgmNt20e49ccDPbjjikM47WPEd5o/iG6igcPCrITEw4BCg8e/Wub17UItU1WW9ijaMShcxk52kKAceo4puskjWbwE5ImcE9e5rOY8UhjSfTpUTc9Kex4qfS5jDqCODjIYA+5Bx+uKiTsrmbZHbAlXPoR/WrTgnc+ADnPHA/AVLKmM/LneMZK8g9agBY8Nj5R/dH+TXNzc2pxyfM7k0SBoSu4hu/vTHIJIwNoBAP4cULE23jJ5wAB145x9P601g275CPU9qm2oXEUq2RsXGQcnkr9D7/wBKuxvLbMlxbvtkjwVPAx9fXuPxosxEq8jLHrk4wKeUKsePm6Llu2fXj6UlL3gu1qen6VqkWq6VDeqgQMRu6ZVsbSDye+Dz6g98VYUx26s0z+XGy7mZiNqg47+ntn0rxu+lnghEUUsggkfc0Ksdu7scZ5PWmW9lNI6GZupGFPQ/Wuv2qSuzqVWNrnuMhEaKBJlzwFXtgnjJHsT7e3NRhMFlWRl8tcbgBwOfUg/j3yPpVDQZRdaLaytINyxhCAoQOQcHGOg78f41ovu2MG85FGGOF6Drjr6dPw9a1TTVzQVY5dwYOh7LtjyWxk5464H5ZpViT7OAuHCjLAkZAHpjPH6DHvTiiRhZWDNMD97g7Semcfj+dM8sIshclpC24Hqv/wBf86YDgHSQeYEznI+bjHTscY69P0prGUxtjY6kgsfmGccZH4nj/OTY8aAlmDKcjjPJ9/qD1/HvQFVm3bgkhAPQZGPyI/Pp+GQCHyZVjj4dYSOSc8MeOBjnofypTG+/DNtDZbcoBGeucepP+eKc0bxkNsByoLsW49M8H6U1WdCnynGP4zn5sc8/5/SgCYIF+VsbVwCWOSSCOfc56+mDQRvA2qAcAhjwFOM0kYZyu0bm5dS38OecAjnqf0H4yt5cOWkO5UbaDxkYHcg++P8AOKAM2Pkl1cKSdrHrnr27/wA+lSSzCQuSCVIyxY9CAQPy/THvUiAI2BtIOcqQBxz/AEwKiyNgUR4TnHOAf85oAGi2RmQMHTORwD+Y7/596kjR/MVixVgdo3H8eB6/4+lJLDKVK+XIu4gBFXIOfU/lx249KdvUyKyIAi4IIwu7A+pz6ZPX8aAJAoPmNgKVGMl+uODyDnr69c8Y4FQnIDJlWUEBgTtOD/Pnn/IqTgB12gqAQx2jcD3/AJU0BZCFwN+OSrnjPtjngfpQAbfnDYPXMjLk7eOCT371wvjlc3dtKxYSMGRsjHAwR7/xHrXfMMuoUI8khHyopyeufpxj8q4Lx3FIlzaPlvLMZRQR0IOT/wChCkCOPZuRjsBzSR3MltMssUjJIp3Kytgj6GmnGKic570h3JLm5kuriWeRv3krF3wMZJOTVfPHWlY+9Rk0iWwJzU+nKHv4gc7d2Tj0HP8ASoAjt91SfoK09Dt83shmBTZESu4Y5OP6ZrKb0ZlN2TLJVNx6lwQQQcY/zxUMsWE3gEeoNaE0JQhgGIb5Tjv+H5VVZ38vyicKT+tcqucaKcQZXKhxtI5689/6VZ8vyyu5Qwxzn/8AXUMZVJo2cOwBB2jgkA9P8ir0zqVYSdc/iOBTbdyntcoKCHw2dv61YMi7N2BvIIBJ4A7due9EkYG0FQzNwo5yP/r9KVYwFLEkMBkDdyCPw/zimTcYJ3cAH5sZzkcnpVhYlWLfIdw6715HPQn8agzvXknI4+bqKsQRIFZjKAv3WBbAPOfy4oFc6fw3rlppemzRXVzHEocMhLEsxYHoBnGMZ9s+9X7Lxjb6rrlrp8ETGFtwMs8mCWxkEfl+PHFcFeWyzw+VFJ84bdgZJYYPA7ccd/WrukaOLeZZpCWkUgqN+3ac8HP5Gt4T5YHXCqlHU9VhVnwkmTGvzcA5UY/LgHGac6FF3sDK23ucjHQdv8fT1rnrnxhpVnGrSPIzOoJgRhIVyDnngAjp1/DHFZD/ABGtoBLHDpzuuf3TySgY+q7T+Wf5V0JnQdyZCHIwfkbaWbqT2AJOM9KbI7wsmAzHoQw6nkZHXPrXnA+Impy5RbayJbklgwyBzjl8f/X6V2uhamNY0trh5EE6NsLBiA5UdUyMnI9enAweMnMr2AvKQ6bBl1PVmOAv+B6fl+bkMUm8nABAKgqcYHHB/TPuKcTIJmYogORtK8twOD69OtSCMmDPmSAZO3b1zxgH8+fp+NMBkQGCVQSADkbc8n09epPHf61G5zCjZOd3P07ZJx9Prn1p0bF5FR4yx+U7gAMemeeO/r+tKQjujyYkwCcA/KB0zkH8OMZ4oAifazIxDuSc9Qc4/DgYx+dMBO5lkgUZwchcg55J4IzwP/10kY+Yb2faQVOxcZzwf58/jUqskiu6FwC38WevXnP+HagBwhZSJDmRWznHy5GMdvb8aGA8vYrq20dNoHHXB6Hv+ntwpADocxse46AHPfGMnigrnYHVhk4Ybxz+dAEU5dgOoUDIweuc8/r+Jp6hZPMIYhAxwRxjIPHUnualWNnAZlUqBkuc9OnPPHQ9v51HKcRTBSWTgHAwM88+3YfjQBla/rcWjRQu0LSvPu+QEbSRjOT2PTsa4HXPEEmtoouII1dGLLICckHqD27Dt2r0DxLp0V7oVzHEoZ0HmJweSpyTx6jI/GvJX74I4pMYxjjPNQue/anMfyqNjxjNSQxpNIetIevJo2nAbBwTjOKhsm50drOlxpUbEHzkOwnPpjH6frmozNIhZcuvqOhBqfRrVZNDjkBBZrmVWGOgCx4P/jx/Kr50/wA2APGoDIAJCOnsf6fhmuLltJnJUbcmZkc06ldsh2g5BxnB+tLcBJAHQABhnb/P9amnt2CBgu0d8dDz/KqyED907bVbB3FchT798euP1xTIKbqQN3QdQCetWpCXVGyGOAxYDocd/wAaLoNPLI5GGJLEYA/HgUtuwkhXAAK5TcSMHv8A1qgYzkFiVAIOenephblztibIVQcg/ifyyf8APFIY1GAvPGSducf55/Cn+YoGVDKcZA6fgP1pPyERiJ8EgY43ccZGcfzHf0qeJNy9QCPl69Qcf4moBIRKAQGHQAjjGc4/z61b3EKoUMxIAVUGOo5x+dNEoiW3cSrNGzfK2d2MfQ4rpLWUixizBGsx5LhQp47deRnuBWRFuVMrECBhiN2RjpnHfr2/Kq99qYEbeQiqc5HynI7evPfr/WtVoaRIfFFhHJqKz2rjEi5cZz8w6kdulc+8CKcbiT9e/wDnNTl52kZzK29gVyD1B4I47deKSNWLhACW6AAc+3FPmZqpOwyFRv3lQu0ZAx1P5H68+leseC4mh8NwSBwryszBs9Pmxz+Abr/OvLRliB2Xp7+/+fQV6f4NdzoKCVgRDK8SkHhR16fVqKbvM1pu7OjeRW3YIKHpjr69Pcn9Tn2c8ZlkYD7uAcFR6devpSNbTll/eIyfdCM4x2xkc9evHr+bxuT52aUnqXY8MfU4+g/Guo3ItiryymRQfuhs554xjr39enrUibydoTb9BweMDjt1xn/9dMRFJwzE7VBUE9WPbv3/AKmpFlZEZjGHRyWycc8/TrkH14PtQBUwnnvuKZJ2xnOBnGc8dsYFSJGTIyqTsxnHXA5x37ZP5VEhDqdoLHvkkZI+vcYx7+9SxtgsJBluN2eecf59qAB+Q6unbKggDPPXn8aUqjEYJEWMlePoT79f8KUxMrbmC5Yk5IxznkY/z+NGSSxDsqKvTBOeuOent+XPqAMMYEY+RQw7kgE8HjH+elPVmcxo+XLAl+PvNjoffqPx9KVgqFndipbr84A7ckgf5/DkG/bvwC3RcDmgCIhy4EgYiQ53s3HHfv14/L3rxnUIPs17Pb7t/lysmR3wcV7Jf3kGn24ku7jykUbcnsOOB1JPU8V5T4ku7K91ia5sgwSU7mBXaC3cj2P4HNJgWpNPg1O0EyKInABPqM59uR0Hr0rEudGvIk3rGZY/7yDNdHo8TTQw+Y6suwEluwBx+GMfhxWpFDLBebJIynzLjtkEHaQCecjkY4ya4Yc0dOhxOrK55uyMjbWUqR1BGDXf+FkWDw95Eqn985lO7+HIAB/IA1039hWOowuk0UU+xWUMUywzx17D3OCOvtWTbWSadOIo5XaIKFjdQDlQBznj1rWSbsKc20WoNORrSQsFy3z4U8+3Y5qjDbiPUIt7DEp2NlQOv1P0NdHFEBDuHRkyzZ69OmO2e9VZ7INbs+0Ajjgggg8flnv0HtTcNCLGPeacV5x8hI+bO4D1wRwev+ea5u7ttsrZJBHXd2ruLjH2BGJfzQqh/TOBjPPOSCa5vU7c7sfKCc4xnAGTkZ/r71i6dndBIwy7BfLkywXgc5xz0HYj+vTHeSREhsjLAwcNJhkPDR9e2e/HPtTZUMbGPBwuTknGOxyPXjp/OrGmvIIrlFdVHlbvmBIyDjOPoTzjv1pbEpldRsRsYLZwwPYe/wCX6e9M3KpDbPlOQcjoenr2yD/OnyK5YhsHBDcD/OP/AK1RvKT8zkK2M5A+6fpSJZMIifLTjHRWHQj+99KtwTP5rMCAx5ySefbrgiqtqXMbMFUxjJO7t759f1PFaEMdvHHuVtxjO75iRnpkD9eKpblIjMyxEjaSHHHHQ+v16cVlXpIkJLFj0DE56dPWtS6l8rafLRtynDbwcg9OnTGKyLgvIzAy7t5G0FQNo57/AJc8UN6lpLuVQ6n5WH0wf5j86lWLah6bjwBnnHc9P8OooYI3lxqiKyZBZc/NyTuOfbjgDgDvk0ih5HDOMgdmz0/Ok2Mljg4wBk9uK73wTLG8VxAYZATIZpJF+6gIXaO4yeeD6eorhEVvLySSFGBnoM9v8+ldL4Z1+z0pzDMjhpnXMpztXA4GBz3POPTjGTSpStO7Lpu0j0NYBAvIHIwGUZx6nn8vSmPJKIiDLuIHzEDJ4AAAHcdPypwLIwkVULAlUJAO739zz0/+vVgbVRTltxA5XDD1OBjA659ua9E6yLyisWXZgoChSFJHQY49ff606JYwj5DMg4Oew9RwOPrSxxk5RiWABOMFfQcj8jzTGVVyAoLEBgWbrwec/hj8KBkLL8wKs7bgATgAHjvxwP8AOaf8olA85WGAWZST2zjn0pI0RcRsF+Unl+ASOBn+ZpUl3El9+SSz5BwD6n888560wDjdyFMhHocfy9qilDRzbhwwP3RwcfQdOTT2jUxMQTw3yrvGDjr/AJ9+KdvEcrt2PI5HHYfzx9PzpARgOAd79MZ9F/2uvHY/h9acxII2PuYrhQADjPBxn2x079qeqKRtZtny435yS3HPHPp+nrTI95bY24AkkBugJ9vyz9KAPOvGVlfxaibq5dpIZDhGX7qf7Pt/Xr61yLjOa9i1u2tJ9Kniu5PKtwM+Yy8IccEdzz2HuPryvh7QdIu4muX3TiMEENypYd+owufXnH5VEnYicuVF/wAMJE2h211J8sSjZuI/iz0Hqepq7frb6haAwk74WLI3lgb+PmUAdup9AfbNJdWkdtcRRWgWGMksyIgALcADAwP5n+l9bcxQI8criTCuRkhg2AckdSepBHYis7dDkepnzam0VvJFDOzyyEgurEk9QWPpwSPX5j1os4woiZljUHGXHJQcDoep4qxqlnJHP9rjDZXaGBdSw68ggcHOe3oelIBhTMXbccBQDtyDxxnjAU8e340aonYsTDOX3hmT7vyY4PTrwO30x3o5ci23xogYMgbDEE8ck8+nB9+/FPQ+YnlyRbAqHbIBt3Njge+eR+vuWTRpI0S28bDB3ZUEb/pk8Dhjn3p+YEKRhWljOCpxMhj6Kc4x7dR3/lxn6hpUm0QMjJKOilSOMenbnp6/jWulo1vGk7vIm3aQNxxg9yR659uDz0qOaTeWIVjMxX5nIOSQASMDnP8AI0rdAtc4W4twrAAMS64zjP1wOn0/pVezc/aDHkKCrcenBPT1yB+VdFqduNkhUFsZO/qMdh789/w54rnkRWvY4gdoZwMggEZxWE1YjZkM4LSbQ3OevHFQuxYEAgZ65PU/571aud8bccDrjGAf881WWMmQ7Pm+XPA49Oc9P/1VIi5bsiKclmVj1XAxwCRj64/KtANHDDtZSN2d5VcYx9ccj2wao2UaNGibsE53BmAGf8MYq7PGIYVXzcoVAJGGABz168c9s+tOI0jIvdwUowGMDbjGfz9Ov/6sVmvIezfgTmrN9MzSnDH5uhJwO35f/XqmuHcA5KKMkj0/x7UFpEqv8u0H5m6+gH+J/D9anhIwVGf6DFRRgyOXZRz0GScegq3Gu3GFUnHXuPes5MbYMN+1mb5cYA6YH/66I2SHcCm5yBnOeP8A6+Py/khdQDxke3r61LbpvkX5i27nPcnP681mJHqmkSO+mWjzzPJIYlfLueVJ75/nWkTJKELqzqVx5nJOCffoOgqvbxLHp0SR+WVRAo4Gcdux/n2qciVfLUREopxuYgY9f5n9PavWirKx3km9CCI5HLEcNsGeee/fpj8KQqo2mReVBHA68k9hx+JoKgHDbZDxwjdfceg+n+NRCSQuNgLBefXPPHT/AOv9aoCNmdDthVnDYIXnn/PNSlyioVGFY9cZGT/n+VRo7g+ahGDgjK42+v48frQJCzqSm054IPBbPYe/WkMWSLaqbwoX72M89OTx/h9O9QuVwxZnbkdSQSPbnPbv6+9WVQpyWIxyQBn1A7H8P8aBIwIZsM5zgHsv5UARHy3kC4LuzEnaMgDnABP4fl70gILDbuIwVXcuB1xk8fX86kAKon7o8feO31P+foTTNuSCyhwT74B44H0/xoA5bxvpst3p5u1LbrbJKDkbSQD/AMCHX6CsHwNrBsNVaFmbyZBu7kAjHb6V6DfTWselTfap1jgdCJNxb58gkgY9uOMmvKrewlt9UEkLCSOOQhGxjePXHUZHPT8Kym0jKo1y2Z6bNPvjDWf3oiWBYc9cYyOB1PXjn16pDLDNIkqKkbDMpcDGcg9un/6j3rk/7Te2M6whmUfLu25A9MZ6VuackrQSAqzlGZTJg7W9R7nv24A6d5UrnInc1Lq2t48FZ45IkOI3JJDEnB4xnB56jtj0qjcQMJVVPMeNv9WMYyM+v0A+ue/NWVhby2D7JeMlC4BBILEnv27+wpbhHjQ7YTGicAbcMfTBz16ccdOcZpsYksLEJgtGpJKknJPU8AjOBnj/AOvUdujSTmBVfbg75RwUyDxjOO/PT/GQXLgRssaDC7gxAGBgD5sjj27Dj8X28b2yecPlLfLjeMAHOM46Hg8ZweOpp7iH3kEjyRsYRs/iXOU4ySf/AK/YHr3qtC0yzKCEaVQVCswCkEnluMenHA6c9ajvHzP5TKFmcbcqTngnIH45/X8a8W6GXPm5ZWyXGeT65HPBB9uKT7gizqVukryR+WqBEyCG371zyNwPuO/r9K4m5i+x6nHMNwKSBwD65zxXewujSNHHEFLp5Zz86tnk4x+mPxzXLeIdPe2mXIJGARnp6gdBn6+9TUV0Eu5kX8QUAHGeCGGc1kMMfdVyw54OQPr+ePxrqdRgVl37CyZPGe/f8M/59Od2MHDFsdwcZx6frisJaakNaksKj7TwWKFvlY5zirmoOoZdzBWhJ27NuDxjtnP1/wAiO1ijyrBzIG+8ADx789aqanKC2B976Acf1NZxZUG1qjGmkD3DspABJ4pyrjagOAcM2R09P8fy9KILdppggwu49c9B6/hV4RQRMfn3jGCyAkZ9Fz27c/rVt2L2QkahELc46CiWZkO1kGSOQOMHnGfT6e340ySVssFQKuSc9SR9f8MVGI2U/MCMdT7VFiR4k82Tcyjnso4AHpzUkcixB1CAl1K8ngds/X/GoVGMHBznjFTLAW2iRsFjwAOcepP8h/8AWymNbmt4b1JNK1WKfM7oTscRkKOevfDd+DjpXqcbCWGOfz/mYAYYfMD1OQfrjjPSuK8H+HmlZNSu1RlWUpAh6cHO7gYH09/au4uXlNuVVQVG0bhyR05x34rsoubV3sdcb9RFkYSMIt0qZC4AP5n8RTiSEKjG9xjMfPJxwe+fw9ab5WVieWQLLs38duPy6ZP9ak/dlWYpySCuRhcdcY+ldBZE43g5VdwG7IJPzY602RCHAAxgkYwR24/z/jUgJYs77RjHCk4JGMn/AOvUq7DGcqMjnp/X/PagCMM2/If5mOBj69aJJgq5HOTztHUf4cfpSnLoYwHbGScY+UDryfrUaIrxgbQpJyADnI47/jigYodJV2IZAQeeOffB/H3oeWNYNzsREkZZnweFx19OMfz9BgEgVUG0KM7APXr3/Ec05xG0E0EsbTI8ex1DHLDByBj2IwaBHm3iLxS2o3Hk2yYs1POVGXOMbvUf5z6UmnvFKihyBGx685P/ANbNV/FHhybR5vNjVns2IAfrtYjO0+/p6iqOjyuxMKDLKdwwCTjoeO/X/IFc9RWfMY1oprmRti2xeSM4Ls0hwwzzyfoPTPNdFYSCO3P7vEgXawOcg44J7Hknr+dZFpuEylwxiDAlioYqOecHr3zn264xWrEjTM77UQELhmbIVecKT2yPT0oicqNSORGIXOCw4ZmBDDH97nqT2/rVNpRuAVl3txlv4enOfwz+AqOPBRQQNzNtdQSxHfPv9fb60/aVmRI5lO5QoUfMSeeMDt79QD3ptXKYryKBES8EksYDAswO/jJHU/r15NWz5tqEcRNmVW8pSP8AWJtxkdfX8OfeqdwmWZY08vywrFANoXHYgknrt78YxU0TieGLcG8ogku2VY59AM/TjvnpjNPZgSEtceUzyYTZ80rAqWye56kDrz6dOtULpMymRtxJYsyMMhRnoO2MDrj0445sNKtncSSxFGjckMoztYEdD9R054OeTjiOW3ZZwyR7zx8pX5dvbqD69SOOnFVuAxXdZEUblMXByvHBwSAceg68k/jUniCCKfR1dGEpByxIxz7Y4z7/AMqEtcu8hYgMQoDNwSckZPT8enHvSxBS6QyqRDJIFO3HAJwcduOOn4dKnbcOljEuYxLaRYYkMu7BXb1znvwOR/8AWrDnttqsV+VpG5AIwAMnp+Xtx+XSRx3DPHGVxtjVd2eMBBkH35NJLp2ZHDb+DtO/r+vSuSs/dJaOZiurWxjBmlw7nCqPQn7x9qoXJius+U6sD/dOTVuLT4bzUJ3fcUL7I3xkBQcZxj3zn/8AWK13oIiAlSTY/GADhh6/570oUPdTvqejHDLlQy2siUZgucjHXgAdf1H6VJNZ7H2rhgvG4HI9fyrpNItI/wCyYLliMlGwOSF5IAznPGMf41YjtLWS4LZG0qdhJxjPGMD8T+FYx1k7nDVXLLlOXg05n2YRScY+91/+vzStaDeY8bVOe2QP8/j3roGKIwURhuDk8jIOefwqzZ2sEjIHcEkd+mc4x1xzjr0rflRnc5ddPmYArGpOMjnPH0/PrU40icMCyhixzySSxz1/PNdW9pGQu4AI3JG44z3J/Ef/AF6jbSYpQSgaInBGOVx9M5puAaml4VlD2jW8xTYuRENrMzLu43Ad+Mnr17da6CQERJhwVLEOVXrg43e/X+dcvYWz2TIkSQySM21WcMQRntyMcjGfrWtby3c14MCBhIdxVUPPXp8x6f57V0QnZWZ1wqJrU1EUYOxCy4HVSDx69e9RzPs273XcwAOScj8//wBdSsohm+XcxDc4PfH16nn/AOtSPs4dQxxjB2g5AHf+ft7V0GxASoZs9AflJHf/AB70rbXHl4O1uevy/rQQTgHZsJwxHH8v89KmGOVCAnGAcg45z/SmBCyDG4KM5wN3IHbv7GpZEUDb90E8cj8uP5/X8Acx7FyEwTnrn3x+Bo8tXVjs3f7J+lACMA5LZdcDEajgnOM9Ovc0wDeCu/cFG/YRnocfh/k0odgT8hfIyR0P59f5dKc0ZRd3OeAVODnPJ/x/njugM3XpbODSJ5NQUG32bCCcF89AB1ycZ9sZyMVzGm6LaJpiXdjKTA7KzSSEbiemMDuMngdPXnNdrqNjb3ds9tdokkDAklsDaPY9Mj17CvP7C3vNLvZLWMLc2OTNFIGBReDyfQ4A49vTmsp+ZlVXunRxaXCJsEgq+GJUsoPGTyR164+oqukEnmLth37ZMLlSMnGPTIPTPrn1p3nSSTsyxvG+4tkIVxjk4B68fQdO9ERkZ5NrIm/BHRRnPXnj/PsaWhymhnfF5iKVbkyg7frhWQ4IwM5x6+9Q7I4Lx0WKQsrk7lIDPk/Ujpn1+9SNEkMCCNn342sSWwAc8k5+nQfrUAXzSVKhsg8lQCcn244Bz1/GjUZMse90cl5JA3yMvJD7u5HJHXgj6VNdoLKPzUcO5cAqMgtnGcc4PJ47/hgUEyRzbWhU+WpSQbcbc5yPbHr74NWIcTTy+cCsO/Ku3zFffpk/gPwNPRgQWttLJLFKpmAfn5SVGOrDjI9PpnmnTOkNx5uwhCzbeMkcZHzD6579PfFI4eyklikeMqQoBQHIB5BHTHB/WkeJAiShz5xXG1sn2PXPbnsOKPICF2ics9yxW4DbSWI+fryB26A8+p71NJEFRsgsOSHK7cKB90HJ759/wNSXMRhuUEzjdHiNwv3FzwWHtyOnbp0okmeLMmAfMb+AhV644XHH4HHP5VcCFPKx5rKocHB+nQD09OapakZY7GbYdjpG5BXoMd8c057l4bZnJKdQw2+vB5qnb3JlmLyD5B82D0IrgqXaSQua0jO0aztxGpaRYnCErvGV6jIx9MnP/wBarN6k+rTMtrARGgKZ24UnIzzn298YrQm0i2eQvh0G87hnbk49MdPXH+FNiuk022SGCM4TJ3Hjn1wPwPuSfWtXPsj0JYmyuiH7KotY7YMVSOMDIOFPuc9s1UeELAHUuQT948def6CrEt3K9wPMZXDcbe2MY9MevTmod4cMhZQQeCc/59awcLannv3nchuIpZhGsRcxAAlOwP0rU0+N4ny6gr3BGQPx/wA+lYL3tzeSbLZpI4Ixn5BtJ5659KuaR9pW/toftMiozDcpbICjqOfaqjTmlzHSsK7XbOjmMKBSFJ28jDYH+eBVeW6MuVRcFj0AwB2/qKsSpGyYRwdx5x1H+PYde/tTkt7cQ+WX55f7rfKQOBx3+nT86uLlI5rMit41idfMdS2chhhtvccVq6chSFpWj6naDgfdHTA7dKx51kEUjANG7RttPDHP+c//AF62dFvZb22EkuxzvCfu8KOB/dHA+v8AjztTS5tTaluXWOAziLec7d33i359+n50odZQGQttBbJx055yPxpCqghSAV27dpUk5HTFOILoquFAAyGBxkY/Pua6jpII4o8fIDuCggZ/XNODAYY9VPBJwcD19akCKjcEE469Rnr/AJ9qjwXdd4K87eAcg9P0zQBIIy4G08A4LZAGOh/yOefSmfMoUMcBcgYIyQM04DMm4uyn0AwfbinEs5ILkE+/XBHpSAhBaJmHVjngZPrj8etDKCreYqjoTySMVKFXHQLIuOR14xgcevNNX5Y9pDDcSeep/wDrfzoA5nxJHcoySSOTZOwQRh8jePUfhn86rnCWKqcBdhOAM5UjnGDwev5da624tIZo1EtvHJhyQCmcHoMe/vXJX8B0u+VUI8piBHg8oDnr3HTr7DJPbCUeV3OarFp8wsEYjjjHQSMGA2lhlScDLfXP41opKzReVt3ggggrjcCABwPUe/H51FFH5rw7n2FQWLA8A844456dPWp4pWMTtK0ZIfYCw6gNgD0zz7D+dNeZkhI7S2EJleZCWGSQD9OhweDjp6/hUFwYkunlRDtAJ27iOp6cHrge9WIlAmn80MmyPbtVwMHI69ccgHPTiq8z71ZTEnkHO4KoXae/Q847fXj1pgLbW8rv5rM2JWDbk+8B2yOeuQcfryKlmLRqwReQuThvvfw8ng/56c8y2aSm18tLf50lwFHCqfcYz1PX6HjmnLayQllZGUkkcE7gBnt6c9eev51YBnlwyQzJt2FVDuSAQT9cnpxxgnk+gpNqLslXeWZQUx82fTnOe5P1/Gnja4mCBfKUMQoYgNnA49Bj3+tNV4xtJ8orKGwo5wenoD+p6j6VLQDAyqR5ig8EMAQM8Ebuh9v84qtJPFskZmf5TjzGJJyD7/jwPSp49gkLO5UA/MDwSD2z349ux71RvykzFovmXqzBcDsDgdgT6Ur3QmyK5j32seCzD1xgAY4+nX/69TWWnrDIqFg0jFQV7AnjggnPbp79Kkt4xJbxDEfmFV2tu6dOv0zRKogRfM+dlG4BT1+Udcfn/wB9VlFJK4JakV9cIJwAUdAAp2DjrweOvr6Hj3rJupTGo4PooJwASeRn/J/nV2RAR5jO4YjIKkHPHU+nOTWdPAx2Lvcxr8wKk7l5546dhntSsNlJd8uWHK87sntx/nrVq3Estwu4Z8zjPPPP6/h6VKlqQFYjAj6/NkEex/L2/nWhYARAugD4Gd2ORjpj8/8A69ZOHNoJaO5iHSb6zZAsXnpn920YBySc9fxGT0GDW9aWl4kqyXCxpK3AAwcZ7ZPbtnpj8a1YILi6jQkbtxwdxAB7HA4z26VEbaRUE8ZL5UBVCnhvXAPGPy56V0tSa1OidaUlYI2YO0khVkAPP+1nqB9euP6UGUtu8rfhiWOMe/pn/PSqrW0pjY75MjkHzDzzyMk44BHTtVgWpgUGZjvxuLb/ANCwzgg+uOv5iRz2JJhCoEiMSq/M5CgBzz0yeen6n2ptjao1206SOg5SQgkNj0OO3T6bfxpsNs0s6gD5ZGHGRjA5yB0P8Xr3rore2htbdY0jKLk85x8xOR0744pqHNubQjfUH5iPy/MRuXI7Z7fiP0/OVVIyhJypxweB/nI/+vQ8LYjwAoxkEH+v1pqgqwUyDaec7uvJ/wA/jXQdI1T8zKCw3dh0470uBEnzKQRxlT39qYDyNhHAwQeePWlYMIkVRyenPJ4pAAGCsiDkk8EgAD/P9KciomN0fU84x17/AFoct0CkFTjFIrBXySAV6dxjp/n/AOvQAoP7tjjJPIKnOaE+YbslccEE9OPSnGTKqRkHqBwCRn8qEwGJJC84JJzn/PtQAcu5xvDbs4B6cjqc/r61zeoaY0FwS6GQSE7ZDj5iByGI6n26Y6dMV0+1BEdhJH3cFunqf171g6rdSMgjgULbK2HZhjzDn6dBx78fiYqWtqZVLcupnMfkMIwflDMVJB5A/l0/+tirsMe23WNXCmR8sdu0YAHfGcdcn6VlxWsq3qkhsnDcsAM9e9aly+SRgKD1JYk9c1nF9zlQ6ZJrKdobiHy5AMrFOMbQDkAjnj2PH17sRMBULYiUBXaIZK4zjp/KmmSAw7t5YD5if7pxgY/+t0x+FTvdzSSKvknO0qW6Er93r6DA9OnbtXoUOWR2jjS3BAj5J2/LyQQOfoQBx93NTx2xktx1bDFm+dtpYgYP58k98dqqKivbGNN4GD83PBPOOOoA9B/FSrG0MsmZo3wNoKhirdenA7Y607sCzhlaRUBVsFkxwSR2HfP+GKpOWI8t1blWxyRxj06ZHFRC5miiZbmFndF++3XbycL0Gc/XkVFPJ5N2JVIaIBScsOOCPXng/Q/nUua6iZM23ySpAY/dwM5JIPXHbgZGR7VC5R9saRsvmEALnqvH05yM9/X6w3l1G+51xkrh1JUDg8Y59KiLxO5eMO4IPytkbmzkE8Ee/X8eazlUjuidy/b3CIkDlMqQpC8BiN3T2yPX/wCvUV1Ekywy+ft3NlRsHAPfjpnA4x0pWtxJOkDxst0wVcSMqthsnqeCTkEjryOmacNKvQm+SB2O3y8NnBB9M/zArOEm9kaOLWhmyKN+QzfxEFuE+h4HXB/SoyD5OAVYEbSxUkDB55/Ppkf02I/D17JIrGJlBwGZnGR9T+FSNoF8g+WOJ2242g9PQn8MVfLJi5X2MURNMwuHdGCAAKoyAT7DOO/5AVr2KIjvLHGwBHDHHB64/LJ5/ninm2e2jlVrZwJIypG3gjp16D+VVoo4ZG2SBwScg+YAq8jr/kf0qo6CtY10NwSCZSpOVAIOCCBlsenHb2qBhJIxVS4EpJwThhk9enOc/WmSxH7NsjdoyQC23gZyPX+WM/Umnva3DbljnZtuNpIGfQAHGAfwFaASQWsU2zJGHfLIJB8p+hHPfn39jl8qyyo0SHlsKGIzxjnAH48D1NQSW88SsJJlXkEA/eI7Dgdxz6dKrLbJdEoN0gbDL8xx3znP49xSYCSbba4dEYMXbBbcQ3B4xn6Dn2rW0ue4uoP38Kgp/GV4bHGPrn+tR2Oj+WxEyAHrsYnaMjuO/H4fpjRK7FXaVxuyVwD+P+fWnCLvc3pxa1JC6h2LgeZjaCOgH/1qcwVU2hSeCeR196jctu3xhQN2QQcYI9fTv+VCSblBYFcgYYNgDv1rY2GK3BGQxzkjH4/z/lUnBD7htI4Kd/8APeokAJXe3Toeuf8AOaeNxBOSpyOMAc0DBRv3ZGWPOQvTp+Pam7F3MwGCvbOB6j/GpQOxJC/l3NNYAyc4zn16+2aQCRrwfn45z29OlNDBMrtzkbn4zn1+lSMcqBgljnJxTRwSRuPocetMB4kwuEb588kDHX19+lVLzTYbsId5QgdiSp9sen09KuScIq7iCe9C4kfavXnjGSPw/wA9KlpPcTSejOc2XNoBFMDuBHzHoPx49+v61lRXLXd0/lnAdz3OCpz14zjn+ddHrUzw2zW8e7zZOWIOdqj3B4yf61ytlbvDOm/p6ngY/wA+nrXPLSVkcc4pOyNm2tzs2lA7HHB4wcYxyD61bitsRNyXRFJUhAQOo5GDkfp/RlsGkhBMhdV5B2Yx1Pp9frSpePIkSwohYYyEBbIPc8/TA6VaaEXYLRZPn8pi3IUY/iPABz3/AJe9Me4s0i3CAiTHyhFO3Puc/kOhwfXhkqtA3zGRGAywfLADnp7H3qONHliV4/maRcKjHLD1/Q/hkUcz2BFS5aa5O2RtqZ75JJzk59/wqO30q5nCmKNBHk4kJIDHPOPU9envk10CaSIUzLh5CN68YC8Z4yf8/rV3cY1wmMKMN1GPTvQqd9WaxpX1Zjx+G7eFlE8ruCeNo2cZ56564rTjtbOzG6G2jRg2Bg85PoSTkf54qcNgqWOwkdfQdDweP8/kjlOryMrA5Axnd0GQP89M1qopdDZQitivNaw3F6JnBEoO1CADkZyPfr/X2qYxvIykZZ1XHbpwAMn+Q+lPjfeo2od2c7gemPp6cdP8KfDtErSmQ7sAl92CMH/9dNJLVFCYZIx8ygdSQpOfX6VFKgJZxlHIDFyOOPb3681KUYn5sEDBJDfhTTIzk8AcZGOO4/wHFMBG3Nh2Uq6jHA4BHH+NVpbO0nX95Cc4ILLwfzGPXv6VZL7yzHALH05Off6/zpMRgbvL+/gNx/Xr/WhoGrmfJpG8k2hLxAZw/UDHJOBzjmoJLe9EgCR7hyQQcgfnye3b+XOuMqjKR8ynaOCM88/zFTKyFSp6dzjdk9/59ffilyoz9mjnpbS6eAqsLqdvAYgkZweD+v8AnnQ0eK5XTm+2Elix2jpkAcdO/X8/er+1GXzQo+6Bg4pgVll4UqR0Xocjj/P48UlHW4Rgk7ohVm8snbhUPXufy/zzUqRQshcFWAXIGev1NCphiCkgOSBg9B0PT/OKe7qmNnTqRngH2qjQglHmxquGDDggHHuf1z+Y96ey5ba7buDy/GR/k9qXIR/kLEDkZ5HPWpPlURkJnI4Yn7v0P1oAobf3gxtDgjBx1p5Vh+8BO3pkChWEysMAY7+vPH9KVXwvylh/sgYBoGOh7MwIIGMmkbBHyjjn3x9f1pYkOCcj9e+c8U/aI9ocA89fT0oATYdhJwNuSAD2pu05Y+mMCpGcYyCCM9DzTCu6QMNu3H3QOAfxoAeyDa3y71HUnoe9LGmBkbeOm5uf0pSG2liAD23DHNACHgluTyPfP+GfzoAwtR06a9u2nOwAqI+pyAMnjjnk0f2NMmCzgtt+Zt2TnpgcVuKg3kkgDHTGev50Ls4IC8qMH079+tZ+zV7mTppu5j/2ZNApkYwME5wATgAc8beapWcRhZfNJDLwmSSM9M//AFuv8q6Mtlj/AHs5Yen6VXtdPijIBJmymMNjpUuHYiVLaxVWCa9kYAMIwxIZsD169fXt/WtK2tY7dGZP9a3UkAZ/Xp0pyRrGQcZTPRT0xxipi0qqAxUMeMOueuf8itFFIuMFEY2CUIb5T2HQntUYVi4LYKlT8wXkn6mpJXcyZC8AfMvQflSpEVg3ZG7H94E9B+v/AOvsao0EG8E9SUGcbu+c8d/51CBuDJI21Vz8vTH+T/XpxUzgc4yxY9sdcj25qE8K2SFJODkcfn9DQMVATIrAHK5O0dAeuMfh78Gp3M0YkXODkgn/AGiOf5/hUaoYghdRjGQPTjGf8+tOldsKQHwwyc8D/wCsKBDo3edAC+5wABnknikfbLu2KCxPHOMe/wDn1pWG5htRNueR2z+P+e1MUSRnBkJwxCsccc9Pcc0wHHfGMqdhbg4+vt9abFggHGFXqB1PHr70pGV3AMFHXGPX1pI2b+AFUyAUPUHA4+vSkAgi3yZUjaMHJOPxpVkY7SpbrhjnOD69P0pxlbGQY1OckdfXP/6qIDGyMA5G0noe/P8ASmA8IC+ASTnBb7uR/kH0pJEwXGCDjqpOCc9P0qZINzBkYEN0wMc8/wBT+lNDHIjchFJOenr6fnQBA8iKyMpYKXyVBHP+eeaaG+VWZ2O9jjkZz05/z2p8iMApGOM98jn8KTy2DqFKfNjPPekBGNqz7dnoQ2Tz34I/SpmUPlNpAPUMMZPHr9B+tRbMjkhiBjqOMf59Kc5EShsHJGMg/Xp7fSmBSYEsCM4B/POamA+QHdk+gAPuOcUbPlVRx6nrT/KVl2g5BPrSGDDZt6NkYJx3/pS7csoPHv0IH1pXJZgCzEmljITO1SScAt0x/nrQIUhdqDhiv8Hr17+9NdGbsQpz25p5JD7hhWxkYGKAgSLaD1x6cD2/z/8AWAGgkM24kHG7HrSKMyDaRtyMlh3xUhYB84GQMgjrUZjBAXcowCR/WgYqkfd27WJ+91/H/PrTWUgnYeQM7sdOeo9DTuVP+zjODnP/ANekZiSAOF9Qen40AJzlhksQMD/AdqkZNpYtwzYBwcZ6/lTHUDHHQdcdfenuzYkOQWJ4wc8UASIuVcYIJGDycZ7k/wCe1NlUvuLcSFvvHnP/ANb/AApTkIN3DYBAHr9D+f5087mj2g4AUknP3jnNAhqqVwpJU+h6+nI/KmlS0Yl6Bjyw9B/n+dL8pOSASOSWUgfh/n86U7Q4KqoUYHPXnP58UwFxvXauCx6H19Pp1/QVC4yxCBwAeF9eMn8T+lP3IRhsg9Rzgf5/+vSEuPl+btgk7hu5/wDr0gI9zCQsRtyBweOg71JI5cMVb7hJGVHtTmXhtigEkk46j/PSkZSjllXbgc4UnA9aAFGZACWyW6HOAByfwqNlHy7uEHQnvS7eCynAPTjH86kIDSBeGbOMY6j/AD/KmA1irNvHK5+YZ5NKgUKAu3Oc8rjHal8vO/c2BjcBx/n1ppRgjLjA4Jxx1oAb96QEE5x0b+H6/wCe9OiVwzKjbAAefU46fXtSFWO1snHQnHpREPLfJBPVRt6+mf8AOKAFMwEuwyRbk5wrDI6dP0qbG90DP3GWzkdqgkXCq2cNtPYH+f1qZCJirHcAT3OO3QfrQA2UnaBgKAPu45x1qNIygyQWB9e//wBf6VNImMhlwAOufbFMlZwowMdOg/r9P1pAI4yVLMRjpg9sURQmRvlb5QDnJxyOtPQsynhuDnDH39f89aUR7T82VycHHemB/9k=",
  "imageHeight": 256,
  "imageWidth": 256
}
