# Supplementary material for: Deep-broad learning network model for precision identification and diagnosis of grape leaf diseases
Source: Front Plant Sci. 2025 Sep 10;16:1611301. doi: 10.3389/fpls.2025.1611301 (PMC12461735; doi:10.3389/fpls.2025.1611301)
Supplement: Supplementary file 1 [file DataSheet1.zip › B_r00041.json]

{
  "version": "5.4.1",
  "flags": {},
  "shapes": [
    {
      "label": "leaf",
      "points": [
        [
          110.20675944333996,
          206.92644135188866
        ],
        [
          118.15904572564611,
          209.7097415506958
        ],
        [
          130.68389662027832,
          214.0834990059642
        ],
        [
          145.59443339960237,
          222.4333996023857
        ],
        [
          163.48707753479124,
          234.16302186878727
        ],
        [
          168.8548707753479,
          235.3558648111332
        ],
        [
          168.4572564612326,
          229.59045725646124
        ],
        [
          182.77137176938368,
          230.1868787276342
        ],
        [
          190.72365805168985,
          230.5844930417495
        ],
        [
          188.93439363817097,
          223.6262425447316
        ],
        [
          186.5487077534791,
          218.4572564612326
        ],
        [
          185.3558648111332,
          217.06560636182903
        ],
        [
          199.272365805169,
          208.9145129224652
        ],
        [
          193.90457256461232,
          201.9562624254473
        ],
        [
          200.0675944333996,
          193.60636182902584
        ],
        [
          195.09741550695824,
          191.220675944334
        ],
        [
          205.2365805168986,
          180.882703777336
        ],
        [
          206.23061630218686,
          177.50298210735588
        ],
        [
          201.45924453280318,
          176.11133200795229
        ],
        [
          196.48906560636183,
          174.91848906560637
        ],
        [
          194.69980119284293,
          173.9244532803181
        ],
        [
          200.66401590457255,
          164.779324055666
        ],
        [
          195.6938369781312,
          159.610337972167
        ],
        [
          201.2604373757455,
          148.2783300198807
        ],
        [
          203.4473161033797,
          143.70576540755468
        ],
        [
          201.06163021868787,
          141.71769383697813
        ],
        [
          193.70576540755465,
          142.11530815109344
        ],
        [
          193.1093439363817,
          140.72365805168985
        ],
        [
          199.07355864811132,
          123.42743538767395
        ],
        [
          190.32604373757454,
          121.04174950298211
        ],
        [
          192.11530815109344,
          95.79324055666004
        ],
        [
          185.95228628230615,
          98.37773359840955
        ],
        [
          178.19880715705764,
          101.95626242544732
        ],
        [
          168.4572564612326,
          105.13717693836979
        ],
        [
          167.86083499005963,
          105.9324055666004
        ],
        [
          165.27634194831012,
          95.9920477137177
        ],
        [
          157.92047713717693,
          95.9920477137177
        ],
        [
          156.52882703777334,
          85.45526838966204
        ],
        [
          160.10735586481113,
          79.29224652087476
        ],
        [
          148.5765407554672,
          79.29224652087476
        ],
        [
          144.9980119284294,
          63.98409542743539
        ],
        [
          146.389662027833,
          57.0258449304175
        ],
        [
          146.389662027833,
          55.43538767395627
        ],
        [
          140.02783300198806,
          56.62823061630219
        ],
        [
          141.02186878727633,
          40.32604373757456
        ],
        [
          137.64214711729622,
          39.53081510934394
        ],
        [
          137.64214711729622,
          17.264413518886684
        ],
        [
          137.84095427435386,
          12.294234592445335
        ],
        [
          132.67196819085487,
          21.836978131212728
        ],
        [
          129.09343936381708,
          29.192842942345926
        ],
        [
          124.3220675944334,
          34.9582504970179
        ],
        [
          120.14711729622266,
          39.13320079522863
        ],
        [
          118.15904572564611,
          39.92842942345925
        ],
        [
          115.97216699801191,
          39.33200795228629
        ],
        [
          110.80318091451292,
          44.5009940357853
        ],
        [
          107.22465208747514,
          49.272365805168995
        ],
        [
          99.66998011928429,
          46.489065606361834
        ],
        [
          91.12127236580517,
          62.99005964214712
        ],
        [
          79.59045725646124,
          56.23061630218688
        ],
        [
          76.80715705765407,
          67.3638170974155
        ],
        [
          73.42743538767395,
          77.30417495029822
        ],
        [
          64.08349900596421,
          72.13518886679921
        ],
        [
          61.4990059642147,
          81.28031809145129
        ],
        [
          59.113320079522865,
          84.06361829025845
        ],
        [
          37.24453280318092,
          76.70775347912526
        ],
        [
          37.04572564612326,
          87.64214711729623
        ],
        [
          36.4493041749503,
          105.53479125248509
        ],
        [
          33.46719681908549,
          109.31212723658052
        ],
        [
          29.88866799204772,
          114.28230616302187
        ],
        [
          31.479125248508947,
          125.21669980119285
        ],
        [
          32.27435387673957,
          130.78330019880715
        ],
        [
          21.14115308151094,
          134.56063618290258
        ],
        [
          28.695825049701792,
          141.12127236580517
        ],
        [
          29.49105367793241,
          145.09741550695824
        ],
        [
          30.485089463220678,
          148.07952286282307
        ],
        [
          26.707753479125255,
          148.07952286282307
        ],
        [
          26.906560636182906,
          155.63419483101393
        ],
        [
          15.574552683896624,
          155.2365805168986
        ],
        [
          21.33996023856859,
          163.38767395626243
        ],
        [
          24.322067594433403,
          168.55666003976143
        ],
        [
          24.322067594433403,
          173.9244532803181
        ],
        [
          22.135188866799208,
          175.91252485089464
        ],
        [
          16.76739562624255,
          176.9065606361829
        ],
        [
          18.954274353876745,
          181.08151093439363
        ],
        [
          21.538767395626248,
          185.65407554671967
        ],
        [
          26.11133200795229,
          188.23856858846918
        ],
        [
          17.36381709741551,
          196.58846918489064
        ],
        [
          20.544731610337973,
          199.57057654075547
        ],
        [
          27.900596421471175,
          204.1431411530815
        ],
        [
          31.479125248508947,
          207.92047713717693
        ],
        [
          36.846918489065615,
          208.1192842942346
        ],
        [
          36.846918489065615,
          213.2882703777336
        ],
        [
          42.214711729622266,
          214.6799204771372
        ],
        [
          61.89662027833002,
          211.1013916500994
        ],
        [
          78.79522862823062,
          206.3300198807157
        ],
        [
          86.54870775347912,
          204.93836978131213
        ],
        [
          100.86282306163021,
          206.92644135188866
        ]
      ],
      "group_id": null,
      "description": "",
      "shape_type": "polygon",
      "flags": {},
      "mask": null
    },
    {
      "label": "Black_rot",
      "points": [
        [
          49.16244411326378,
          169.2816691505216
        ],
        [
          55.86885245901639,
          169.13263785394932
        ],
        [
          60.637853949329354,
          170.32488822652755
        ],
        [
          64.36363636363637,
          174.6467958271237
        ],
        [
          63.46944858420268,
          180.75707898658717
        ],
        [
          59.296572280178836,
          182.6944858420268
        ],
        [
          55.272727272727266,
          182.39642324888226
        ],
        [
          50.50372578241431,
          179.71385991058122
        ],
        [
          48.864381520119224,
          173.45454545454544
        ]
      ],
      "group_id": null,
      "description": "",
      "shape_type": "polygon",
      "flags": {},
      "mask": null
    },
    {
      "label": "Black_rot",
      "points": [
        [
          80.18274111675127,
          152.8730964467005
        ],
        [
          82.72081218274111,
          151.55329949238578
        ],
        [
          85.66497461928934,
          150.94416243654823
        ],
        [
          88.20304568527919,
          150.53807106598984
        ],
        [
          90.13197969543147,
          148.60913705583755
        ],
        [
          93.88832487309645,
          151.85786802030455
        ],
        [
          95.00507614213198,
          155.71573604060913
        ],
        [
          96.02030456852792,
          158.76142131979694
        ],
        [
          96.83248730964468,
          162.41624365482232
        ],
        [
          95.91878172588832,
          166.88324873096445
        ],
        [
          95.30964467005076,
          169.01522842639594
        ],
        [
          92.26395939086295,
          170.94416243654823
        ],
        [
          89.01522842639594,
          170.84263959390861
        ],
        [
          87.28934010152284,
          169.82741116751268
        ],
        [
          85.46192893401016,
          167.49238578680203
        ],
        [
          83.0253807106599,
          166.68020304568526
        ],
        [
          78.96446700507614,
          165.05583756345177
        ],
        [
          78.45685279187818,
          159.16751269035532
        ],
        [
          78.65989847715737,
          156.0203045685279
        ],
        [
          79.16751269035534,
          154.09137055837562
        ]
      ],
      "group_id": null,
      "description": "",
      "shape_type": "polygon",
      "flags": {},
      "mask": null
    },
    {
      "label": "Black_rot",
      "points": [
        [
          68.5,
          105.3
        ],
        [
          71.1,
          105.3
        ],
        [
          72.1,
          106.8
        ],
        [
          70.7,
          108.2
        ],
        [
          67.7,
          108.3
        ]
      ],
      "group_id": null,
      "description": "",
      "shape_type": "polygon",
      "flags": {},
      "mask": null
    },
    {
      "label": "Black_rot",
      "points": [
        [
          80.0,
          127.9
        ],
        [
          82.3,
          127.8
        ],
        [
          84.4,
          127.8
        ],
        [
          84.6,
          130.0
        ],
        [
          83.1,
          132.2
        ],
        [
          81.1,
          132.7
        ],
        [
          80.9,
          131.0
        ]
      ],
      "group_id": null,
      "description": "",
      "shape_type": "polygon",
      "flags": {},
      "mask": null
    }
  ],
  "imagePath": "..\\Grape\\train1\\B_r00041.JPG",
  "imageData": "/9j/4AAQSkZJRgABAQAAAQABAAD/2wBDAAgGBgcGBQgHBwcJCQgKDBQNDAsLDBkSEw8UHRofHh0aHBwgJC4nICIsIxwcKDcpLDAxNDQ0Hyc5PTgyPC4zNDL/2wBDAQgJCQwLDBgNDRgyIRwhMjIyMjIyMjIyMjIyMjIyMjIyMjIyMjIyMjIyMjIyMjIyMjIyMjIyMjIyMjIyMjIyMjL/wAARCAEAAQADASIAAhEBAxEB/8QAHwAAAQUBAQEBAQEAAAAAAAAAAAECAwQFBgcICQoL/8QAtRAAAgEDAwIEAwUFBAQAAAF9AQIDAAQRBRIhMUEGE1FhByJxFDKBkaEII0KxwRVS0fAkM2JyggkKFhcYGRolJicoKSo0NTY3ODk6Q0RFRkdISUpTVFVWV1hZWmNkZWZnaGlqc3R1dnd4eXqDhIWGh4iJipKTlJWWl5iZmqKjpKWmp6ipqrKztLW2t7i5usLDxMXGx8jJytLT1NXW19jZ2uHi4+Tl5ufo6erx8vP09fb3+Pn6/8QAHwEAAwEBAQEBAQEBAQAAAAAAAAECAwQFBgcICQoL/8QAtREAAgECBAQDBAcFBAQAAQJ3AAECAxEEBSExBhJBUQdhcRMiMoEIFEKRobHBCSMzUvAVYnLRChYkNOEl8RcYGRomJygpKjU2Nzg5OkNERUZHSElKU1RVVldYWVpjZGVmZ2hpanN0dXZ3eHl6goOEhYaHiImKkpOUlZaXmJmaoqOkpaanqKmqsrO0tba3uLm6wsPExcbHyMnK0tPU1dbX2Nna4uPk5ebn6Onq8vP09fb3+Pn6/9oADAMBAAIRAxEAPwCQwM8gZcEoCCGOOD3J/wAf0oeIh9jBMDn5Qc47Z+oOfwpyIJG2kp9zOfXgH/H/AD1FJZwQBgDBCqMAemaR0Ap3swjDSIAQxKkcE8Yz7U5RKylGIKg52lT1x29u1RqgZgdqkHnCnJByCAT/AJ60SeYsTYPzAkqxHDcdQR3oEJcyYPmo2VxhlABA46dOcn8etAkkktYpCyhsAAEEZPQDj6/l+kvkgIWZMlsknd+HfIPp6/SlQo0LQJGCi/MrbhweCORjv2JPWl1ArRxlVYADcRksp6fQfTFSuFCuXVGJ6EcY9eTwP/1VMkbcIjF1bnHXPqcDvimrkFtwXcCPlJPcDjnqf/1fRjGR7mm8xsnBx0JwenWmytsDIIgqHCfMMEcfwn05PHv7UsZzxJhsgnaOcHGfX1z+dK5WR23hdxIJ+UDb34xwBn06EUANWIKHVQFHQrggYPfPXv8AzqJgCu1STvOMZwM46D8O/r+NWJDtMahfvkYLHB4+vXv780O3mYMjRFVyAAcnrnoe2TQBXiO2QiMq3OCmO3r1x681LHvALOA7Pyx5LDg8cnIGCO/anRsMLszs25BUkYyeev4dOnP0pdoUgrsyTuIA6dR9e3Q+nSkBDsBfY2BtG5cqSe35ccn+tSFgZUc4yCd5ByR+XPXP4VJsjKoVRFJGR82Oev8Ajx9PWkLI5d+gBB+VgOTx1/8A1cimBCpzJGAjdQSM8HnA579v0pxbcFZcgK2WIAOcE8foaUTxIrTOT5cab2YDbs565+lUdL1ax1RZZLQsyo/lkOdrHKnke3XGR26UgLYcr8pVgzKflI3FTj07cZx9aifc0rMQwIKk7gdpHce3+fwlcujb0QFVyFdBkHpwPp+ftTkkRIRhWyTxtY/7uefxoAScASKZkXfnAPU7fQdePTn1pp8zDSDrjIOPuHA4z+PT2p6W29mUxlgDlioyQPUdc1GyDduI3EDc3AHOR3H1HB9PegCAzb5ztZYwMlARgMe3f6fiKcGTy1VV2ndsI5AH1Pb/AD7UohB2hnCg9BjJPoKJCzoJcBUcAA8bidtADNjq+wxZ4JO47sYHB9B2Pelhd9uAQeflwMFskceuePyzTWaTY5c7jtOAe2e/+f8A9UkUBiiC5IjAA3A5A9fr0PPr6UADEcb1Iz8oLknOO+fqD0x0xQ8hK+UYct1Ocgj0z7U90WchXVjnOcHPzEnH14Pp1P40xeM7I8knpt+YDPXI7f40wI4YitxtUZbB+Vht2ZHsaBuSJ8gH+7xyRn+dPaLgHbu245YdDx7cnnp1qUYHzsu9wQzErnJB9+fX/PFAFeONBhDIclOAFxk+34Y7Uu2F1CneEA6YzgnPPr0P/wCvsrQnyAxVtufvFcDJznH5f/XpimQSZY7c/KxV+R/kk9qBGnHmOFkVuNo+Y9OnPHf/AAqBeB8uBtG0sBk49KtTrI+0v5uMdCvTj+g9aFKyO6KylgMgsfT05z1oGMg/1m2WMsqnDA4wcdfXtxx6j1qSQwyyeYFID4flsk8ck/l39aYhVZdoUgYyzOf8PxP40olXjP3lA5yOoAz9Pp/+ugQ0DBw5bY+ADu4U9s8j8afGD+8QMixbsnnk84IJyckcflShC2WyVY/eBAPGO+e1ExCoA+VUfNJn0B6dOnHT3oAaqsrHMykkkblbJX2z+GOPanKHdCSJMY7HIH4de/T3qR9yRBTtTJJLI2QR1GfUd/ao4kBU7iVZhkjso6YJ9f8AH8KBim2UIg84Fc55JyR6f5x/KowqbkaPZuUc7wflJ9fQ9B/LoKlRFZ9ueGILKOQOmCD6f1FNJcEtuyBjg844J54z/X9aBDDau4YZ2KcgFQBxgHHoOM0R7m2+dIcoAvzbc9slT0I7/wCFWMiVkLAlsNyzY+nvjj/IqsUV2wd5zztBOSccdMHP/wBagZE6hYioRUBOcZI/n3/xqWFwFy0hRQMMGUcH2/z6VNNthBA+Z85DDjA6frn+fPpXKCWL51CqhwRu4x1HPbgDjnigB7lpATGh+Vidu7qOwOfQc8ev40kskYRv3aAMD14JGMd/50+FNsjOrBR3PPHr+GMf5IrO13VrbRrIySuGZ1Ijj2kM7cA9e3J5I47Z6UhHP+L9XT7KlnDPIXm+aRcYwgY4BzznI6ex9RXH6fq13pV1LJbOFL5UhlyB6HHqKZcTz3dw9xO/mPKfmYjvx09Ow+lUS2ZXI4GeKyi7yuZqV5Hrnh26m1DRbe4uWPmBS28qAGw+OO3T/wBB9auxtGrLLwIwCjYyB159/Xk5/SvK4dbvItLWwjk2RBmORwxyOmfTrx7mvQ/DCQr4etHJLyMGBCcbTnO7P44z7Vqas20ikZQCIwnRS7jG7HI9+B/nnMBUK4COuzG0qvocfyyc8f0pwBLb2BUqoOD78Ajr1/x6CoIw0BBKoRzwhLZ549PT+XvTAl+zs0LjBh3fKQxCnOD7ew5Pp7gVGsW1cAfM2RnHTn9B296srG6BmYKcHlT3OOnrngf5zTA+InRQrEHgAYZj3Jz2z6//AFiCKctqSYyoBwC2d3JHQD9f09qspIpjxI20scK2eh/Ec+vFPBi3sgZcOxJyoHY/lz+o9uK21GPd3DZXPTA5zzzng+9AxlwkcIZYn+ZSQoVGOec5zxxjn/CpktwhcHcpzgkKSCp9PemxgzK+A21uHVeT0Hf9PU0koPmqWYqB3Y8g+3+e3vQIV1Ty9i4ETg4JB4HbI9e/5Ujx4KskYw/zblHGeo78emParEaERKQFRzzuOCCT/PGQP88x7XIZlIwMgqoGfTuPTjpQBXQ79pXIjBJ2sCex4/nUW7GVAwoXjDDHPQn3/wAPrVmR1ZsFgWxkc49M/wD1h1qCQsixjLSEde2D2Az/AJ69KBmoREqBSdqhztY4A4Hv6ZJ/Dp1p4x5g2qGXgKdu0g5PHPXp+o/BCgffIy5diGYqBjHY/r6dqHkXzApDHPABztOAMj3/AE7dKBDnUFhMQdx6jggnGMAe3X3qMOyuXIBAHQ/MBu78856/56SzBY3MT7XYEfMpDAnjoR39/rSKqJEm7BAG88bQB6+44/T3oAcgIHJA6KD93p70OoCIEBDZCNkgZHcj/wDX0Ge1ImMKrq3yjhMYYcc9ff8ApVheWJfndgMD/e4HI5xyR39+OlAEKqHVt2cOucnsOO57d+1DxxjYAFUD+/gg45HsB270hRULoWLOhJ3Lxggev4inqDFHvIZkPBLY5GOm4D8aAIRKGky5OEUkHnoOAcZ9Kd8yrgfKe8jknaMYHccnP04pNiu5WRCSoJ4GM8dz0OOvvj1qXChtkrKhHBK9COPmPPTqeP8A69AEMUJijTCnLDlupPp9fX/Ip0igtI0q4R5OR+Pb6f560oZlcKpRl4xuOccn2x3z70jAywncVyW4IfnH5+3rigBjbAibHMq8NuJIKjv2+v8AQ01xiQ4OCxydrYx056f5z7Vx3jrVMWsNnDguHErup5GAcDr15zz7da5SLxPrBt5bVL2UrIDuLctg9fmPPap5kF0dXr3jM6bcm3s1tppEz5kgUlVPTA6ZPqffFche395qlz9qvZTJKQFX/ZUdAB2FQRhsAJweue+KVlK4JJGTjOc8CueVS+hzyqXWghxwMjPtmqkiOkhJQqCTjI61b27gxYnexyf8aiu3LMvXZltufwog7OwoS1sRq3rXpvgydZvDyqVUGJ3hzgEnPOfX+M15gDzV631G6t7Wa3hlZI5SPMC/xYzx9OTXQdK1PS7zxJYWOxYphPPJgeVb/Nkc4yR/Lr04rTWd43WSUNGkib0xyV+vPbBH5dq8x8NIJ/EFqCu7BLY9cKT/AEr1FE3hlZWG44XoTyO3r0PP5egY2MPmNJ5bJIxBCYX+IemMj8PqPahicNs3oM9A3sc4x9RSEMzAvJsIG5VVjkDOODjGP8KnMe/aqqGBbIO/qeh5I45Hr3+ppiGBC8DRooZgxIATGD6Z9wf5emaahCOyeTlCBkkg88H6Hj6de9SojbQSQeoZVA9PU8nmmkhcG6xhsIXB7Y/rn/IoAjKtu2LmMhujYGzjtTB5rQxxhsAAHAJA6j/6/HvT/wDVrj7pOCNx+9ggc/r+fenjyyoXBZThmB46ZwOn6GgCq00u8JtAkAPyj5hknnt/KpUx5oLsdoHyhQOmOeR/+o8/iFQ5SRgAWHyFh19vf1/E1KY5ChUsm7oQrAY5x3/KgCtI6hV2owGc7gnr0OT6Z9qEfY5BbDZH3c5BHGfx4/8ArU+VmGEIH7sg7SvA6cAc88frSIdu0u/bA44A569e3+e1AGqBsB3KCcElhyGOM0FA3yrja2QCpwQSTz7HPT1yKkXy5sNGdqu20njJyOxJ9sf5xUUgZC24bW4div8AFjnBJ56j9T+ABEI334VtwXDbmAAz1zj1B/zzSeTK0cnDtCBwRnlhxyMcdR+dKzO5f5TjH8Bx82OOf8/rTljeQltgGFJRg3Hpnk/WgB6mURrnYigkqfmOM8ZP4jn/ADhxDvIfLCZzk/Nxjp3OMdOv600qqtu3B5ACegyc/mT+fT8cGx5EJDMWY5PGOR7/AFI6fh2oAVok+zkNhAwyoBGSD65xx+hz7UjRy7ixdB2bdHgrnBzz0yPzxR5YdYyhKyBtxPRf/rfnTwiSBpVDLMT97gbiOuM/h+VAEJTJVWkZvMXG4gcjj0JP49sH6VJGRIjAyYccFW75I4yB7g+/vxTU3bFC+c6nLDK9R1x19Ov4+lZ2vSi10W6lWQbmjKAFQ4Qk4Gc9R35/wpNpK4FljHcKrQv5karuVlI2sBnv6e2fWq+q6pFpWlTXrIHCk7emWbG0Acjvk8ehPbFeQXFlNG7mFuhOVHQfSn2Ms88JillkMEb7lhZjt3dzjPB6Vl7VNXRm6sbXLUjy3LPcXD7pJMljwc/T07D8KpMVXA2LjJORwW+p9v61oBCzDj5ujYbtn15+lMvBEy8DDDpg5yK5HL3jlu3qVUIBAwNpABP4c0+VAsIXcS3b2qJQ275yPUd6c0TbecjnBBHTjjP1/pTtqFxEBG18AnOeeR+IqrcghUPqT/SrBLDhcfMP7o/yKniTOPlxsGMheSetVzcuoRfK7mUvHWpQfXpUuqTGbUHcnOAoJ9wBn9c1Ap4rpi7q52JmvoOoRaXqsV7LG0giDYjBxuJUgZ9BzXSaP4jvNY8Q2sU7hIWZyIlHBJUnn36VxCnitHRiTrNmAcEzIAencVZoevs8YJBWU/dKh88npyCPf/PNMwwVcyg7jxu6+g59ufzqK71CCxIkmnEQAwDI23cPYeuODjtxzzWLP4t0qM7GkkuCQPmijJwOeMMR7UxHQqC7EsWAIGRjPfp04/8Ar0mGMZRVVi/G7OM85Ax9R+lc/o3iJ9W1V7eK2WO1SJmILkkc9T2PXpXSBmlQll+6OW28KOp/UD/69MRD5RWIllCsiEfgemf05oADyb3fOzGVHOwY7+nGalIRigUEIcYGevc445yf50m0gGOYkZxyeSB0+vpz/jQBCGIRB5biMDh9pODxj2oCtGnyk7TliAxOSPTvnp0I61OR5bbsqV3ZAJXI/D/H17VHE3lDCsQOvzHoM++Rng8//XyAMQlZPkIwWGRg5PpnAP8AnFVzCUn2TBs4yVXr9Pz7VcKeVAeu8E5xxn15PPeoXjURFd2SoyynHb39eOn+SAXEOIXbJzu4+nfBGfp9celSSgYBZBGCOBtxyPX06A89/pSAIju8eI8gHBPykdM5J/DnOOaSRikjIkZU/MdxAOfXHPPb0/SgBHMUewjBABLAKcYPHJ/TPsaaxCJsOUUdGU5Df4nr+f5WDGRBnzJCMjdu655yB+XH1/GowZDMrBEJydxbhuRyfXp0oAI3eZnyGU9AFHQ8DJ6Y9acJCXAwfnbaGXqD3BIOM9ay9d1MaPpa3CSIZ3bYGLEhCw6vgZGB6deRgc44o/ETU4sI1tZAryCoY4B5xw+P/r9aXMr2A9IRC671Bibb2OBjoe3+Hp6U2ZWTKR5EbfNyDlhj8uQMZriU+I1tOIo5tOdFz+9eOUHP0XaPyz/Ote28YaVeRs0byKyKSIHYRlsAY55BJ6dfwxxQ2BDe+MbfStcutPniYQrtAlgkyQ2Mkn8/w54qh4k1y01TTYYrW5jlUuWchiGUqB1BxnOc++Paue1fRxcTNNGSsjElhv3bjnk5/M1Ss7ZYIfKlk+ctuwcgqMDg9uee/pXPOfNA551U46EzRK0W+M7R13twOOpH41XM7oCB8ucYwOR1qzPEhVWEoK/dUBsgc5/Lmq+di8E5PHy9TWByXFEi7N2BvAAJB4I79uO1V2BL4XO39astGCoYEliMkbuST+H+c0kcYO4BQrLww5yf/r9aB3E8vzC21Qoxxj/9dVpQzOFLjaBx147/ANa0YXUKoj65/E8GqMhV5pGQOoJJ2nkgE9P8ikm7lLa4+KLKbyCfQCpgqbh1Dkkkk5z/AJ5oV38vygcqD+tWoYS5LEMAvyjPb8PzpO5LMDUVCX8oGdu7Iz6Hn+tQA4rT1y3xexmEF98QLbRnkZ/piswo6/eUj6iuqD0R2Qd0h+eOtWLa5ktbiKeNv3kTB0yM4IORVQGpFPvWpqmWpLmS5maWWRnkY7mZmyT9TSq3Jz3B5quhx3qUYxTKudl4GXF3cyqWMihUXAzwck+/8I6V3W35y2D1zGzZG7jkg9u1cN4Eike5u3y3liMIwA6knI/9BNd6ow7BgiSRk/K6nI6Y+vGfzpiZCMkKmVVSSFAO44H8uef8mpioHltgMWGMh+meByTnr6dMc55FRkLGSuBvxwWc849sccH9adwQi7QFIAU7RuJ7fzpgMkR/MZgxZidp2n8eR6/4elRrFvjEhYImcngD8h2/z7VLvUSMzoCjZJJw23I+ox6ZHT8KbFDKFC+XI20kFGXAGPQ/nx359aAGxTCMoQCFAypU9SQAfz/XPtUcnBDs4Yg7VPTHTt2/n1p+RsKmPKcZ5yB/nFSuA7YO0AYwoAPHH9MigC0+8HaU3fUcDjB479MZ/wD11HsVuVUxqT90tjHPOc9O3p19alaVnRWEYREIbIxxz9OuSPTge9Ruig4ViNyksAejDt27/wBDQA5IzFIoP3cE4Cj069fSmpIq7ckBB1z19ensR+gx7yHc/wA6tKD1DqeFPqM/U/jTFtpwzfvEVPulFcY75wOOnXn0/IA57xpE03hueQuGeJlYtnr82OPwK9P515PMo37wobcMkY6H8h9ePWvVfGTuNBcRMAJpUiYk8MOvT6rXmBypI7N19vf/AD6muWo7TMKjsyskCMcbiD9e/wDnFdB4XsI49Rae6cYjXKDOPmPQnt0rFkVg5QghuhBHPvxSh51kVxK29QFyT0A4A57dOKOZmTk7HfXUpNjLiCNphyHKhjz268DPciuba3cytNIzfM2d2M/U4qWx1MGNfPRWOcn5Tk9vXjt0/pViXcyZaIAHLAbsDHTOO3Tv+VJ6mUinKm1eoJPy9egGf8BUBifAJGeN3POBnH8z29at7iVYMGUgEMrjPQcZ/KqhkJlIACjoQBxjOcf59KyZmxxtyh2ytgMpOSfxH54H+eKh5JUhQSTnp3qx5ikZYMxxkjr+B/SmCNTkNxxkHbjP+ePwpLzKGRkortkKcFgxHU47fjVVFJG7qOpAPSrdwwjhbIBLYTcCMDv/AEpLUNBLG4GWBDAYB/HkUxoltwkYLuAQozt/l+tJJNOxbdIdpOScYyfrTXIP7pG3KuTuC4DH2749M/pmrMFuxQsV3DtnoOf5VIFUTSOVXLt6DqSakup0t9KkYA+c52A59c5/T9cVpDT/ACoC8igs4IjJ6e5/p+OaoazarHockhIDLcxKox1BWTJ/8dH50uW8kXTbUkc0OtKDTdpwWwcA4zigdeDXamddyZD37VMpzjmq6njGakU/lVlI6HQ/EEmiIwt4I2d2DNIScgDoB27nt3rvtA1uLWYpnWFong2/ISNoJzjB7nr2FeTp2yRzXrXhrTorLQraOVQruPMfg8FjkHn0GB+FUizSYLH5ZLEoWGSec4A46g9hTIC6g9SpGTk9MY5/T8DUkRzFCGJVOQMjIzxz79x+FSNGyAsqqFIyHGenTjnnqO38qYiNQPL2M6ruHTaDx1wOp7fr78hhZiZBmNVxjPzYGMd/b8aULjeEVjg4Ubxx+VAALucxqew6gnPbOcHmgCAk7lWOBTjJyVwBjkHknHB//VT02qzsA6EHPUDGfw5GM/lSsyRqjuXIDfw569eMf4d6ikHzHYz7QAo3rnGOB/Lj8KANKVYyiYDKh4GO49TwePpTfKLRZRmKkMGJUgdDnj19/pQqq2AVAYAsSrdOBzn8cfjT5IyMIpKggHGC3qOB+Z4oArpJKYgBLtJHykjB5BBBHYdfzp7QCdeAOBgswxn0PH5elTnayMctuAPLYUeoyMYPTPvxVclnYyMqBiQrkADb7+x46f8A1qBHJ+NpY0it4BDISJBNHI33XADbh2GRxwPX1NcFJBxgjB78V0/ibX7PVXEMKOWhdsSjO1sjkYPPYc49eMYNc06t5eQSAwwcdDjt/n1rzqsrzujkqO8iFotyDpuHBGecdj0/x6Goi6j5VH1yf5D8qkYPG5ZBgHsuen50qhF8yNkRmfADNn5eQdwx7ccg8E98GmmQWLIkyAhip6FgcdevpWqJllIG0gIOeOp9fr14rHty8bKBLt2E7gFB3Djv+fPNa9rL5u4+Wi7VGW3gYA69euc009RNLuJPM/mqxILDnIJ49uuAKqGIjzE4x0Zj0A/vfStGaO3kj3M20yHd8pJx1wD+nFZ90XEasVURnBG3v759f1HND3IZDuViW2fKMAYHU9PXvgn+VPYb0XOA2cKB3Ht+f6+1RpKR8yEM2M5I+8fpUkauGAXAyS3I/wA5/wDr1JKHRok1kJZ2CBZMKg5aTp2z25596jDsV8uPKhuDzjPPQ9gP69c9rWpPIYrZGdWHlbvlBAyTjOPoBzjt1qvEhkYR4OGwcg5z2GB689P5U9ymya0tt0q4JJPTb3rpLPTi3OPkBPzZ2g+mSeB0/wA8Vn6Zbndj5SRjOc4IyMDP9faukt8fYHYF/NKsE9M4Occ8YJBpqnd3ZUTKmtxJqEuxhiI7FwoPT6H6mr0+nItpGVC5X58MeffsMVbgsgtur7QSeOSAABx+We/Q+9WpYgYdx6KmVbPTr1z2z3rZQ0CxyHilFn8PeREp/cuJRt/iwCCfyJNcAqM7bVUsT0AGTXp9zZJqM5ikldYipWR2AGFIPOefStb+wrHToUSGKKDeqqWCYY4469x7jJPX2pRTVy4TaR5XbaNeSpvaMxR/3nGK249Pg0y0MzqJXIJHqcY9uB1Hr1rclhlnvNkcZf5mz3wABuJAPGByc8ZFZesRNDDN5bqq7CQV7gnH45z+PNZT5padBqrK5z+nwfab2C33bPMlVMntk4r2YBw5EYYCM53q3HPft05/P2ryfw3d2VlrENzehikR3KAu4BuxPsPxOa9WsLyDULcyWlx5qMNuR3HPB6EHoea7kdpMzMhkRMoVAKcfdbHQe/Qfh6UwRgxn5FLHuCCRwOMf561Id+3fgBujZHNChXKujFivT5wR35BI/wA/jwwGhUUnJJixkLx9Afbp/jSJwEVE7ZYAA4568fhTskFSXZkZemCMdM89Pb8+fQETM25QuVIOQM854GP8/hQA14yJFVidmM46ZHGe/fA/Oo8J56bSmQdshzkZxnPPbGRUkjZKiMYbnbjjnH+faonIRRuBU9sEnBP07nOPb2oA1AqncY15YAcjpyD3HP4Gl3oABJI4YDltgzxz279c/jUJkkDneCobn0xzz1/+t9alCgnC7Yzzw7dPc+o+v+FMQ0GSIOUVkULjzOQcA+3UdRWbq8jppl28EzxyCJnyjnhQe2P51ogSt5imIhGONykHPp/Ifr71BcRLJp0qSeWFdCp4Gcd+w/n3qZK6sB47IyTbQE2uAcYzz/8AXx+f8xRs3MrfLjBHXI//AF1JcJskb5iu3nPcHP6c1EHUgcYHv6+teScDIpiMBTn+hzUDP8u0n5l6ehH+I/H9KuyLuzlVBx17n3qpIDG4dVHHUZIz6itIsaZGkh7t+AOK0rLcVCKBjB3Zxn8/Tp/+rNZTYRyBkIwyCfT/AB7VcsZmWUZY/L1IOR3/AD/+tWgmjoS0c0O1VJ242FlznP0zyffJrPuGR1GCyqp6tg54JAx9c/nV+CMTQsvm4QKQCcKCBjp044749apXsaLG6bskY2hWBGf8MZokQ0UEYqACQcdMHof896mgBWTaW5z145qJoyJBv+X5c8jj04x1/wD11Ztt8jc8jrjGQP8APFIQt45+0CPIYBV49eAenrkn86sW9uGYghgUXGcY+mR0+v8AWoHRVvZIidwVyMkgk4zXQ6ZbjZGWBXODv6DHce3Pf8OOaqCuPdl3T9Kk2mBUZ5T1UKTxj0789fT8K0HjDNFGMBRmZzJ0Y5xj36Hv/Pl8MmwqSrCZS3zIQMEAgE5HGP5CpHtGuI3nR5H3biRuOMDuCfTHvwOOtb26F2sJyhNtvjdCxZwuFJI44I59eB7d+KIRjD7wrP8Ae+TPA69OD3+ue1EMaRtKtxGxyd2WBOz64PI5U59qe58tPLji3hkG6QjdtbHI9scD9fcPzAzbyMMJWVY2AzhzwXHI6DoeaIdTaW3jimnZJYyAHZiCOgDD14AHr8o6VORlRMHbcMhgTuwBxzjjBUc+34Uul2ckk/2uQNltwUB1DHpySRyc47ep6UtWG5DYLb6faEzE75mDO3lg7OPlUg9uh9CfbFUvE6RLodzdR/NEw2bgP4s9D6Hoa22tzLA7ySuZMM4GSWLYJyB1B6Ek9gaoWtpHc3EsV2FmjBDKjoCA3IIwcj+R/qW6FLQ8sQYxXXeDbK/l1EXVs7RwxnDs33X/ANn3/p19KteIdB0i0iW5TdAJAAAvChj36nK59OcflXVaJbWkGlQRWknm25GfMVeHOOSe457H2H00i7nXCXMjRUkk732sFwwIAzjgZx7Z69+1NIcgbH65x6N/tdee5/H6U6TeG2LuIBBIXoSPb88fWnsigbVbf8uN+cENzzzz6/r6VZZDEGkm3Hlifunk4+h68ipeN3AUSAehx/L3o3iSVG7Dk8jnsf5Y+n501Y1ESkk8t8y7xgZ6f59uaAHfKZSPOVRglWYkds449aYq/MSzOu0EA4BA47ccj/Oae8u0gpvyCGTAOCfUflnjHSkkRGzGoX5iOU5AJ4OP5imBYBJQKcb0GMyccjPA75/D0prSMZFEu6JMlcEH8x+JqT92FVgnIJLYGVx1xj6VH5WFleKQNLs389+Py6YP9aQhsjCKGSfz/mUEYUfMT1GAPpjnHWvLPEmpJquqyz5nRAdiCQhhx074XtwM9a9WtnlFuFZQFO4bjwT15x24rh/GHh5omfUrRUVWlCToOnJzu5GD9Pb3rnrOaV1sRK/Q4uSRZQilACiheDwe2fr/AIVGZPKk3Ko47MOCD681I0BXcI2yVPII5x6g/wAx/wDXxCwzk4Oc85rjRyPcmimZztVBkDgHnJ4zj1+nv+NEih0Dc46GoDGzH5QTnofapI5WyoZAy5Bz0IH1/wAc07CKrLnchOQMsuB19f8AH8/WmwyBLhGYggEcVoGKCVh8+wYwGcEDPo2O3bj9Koz27QzFDhtp656j1/GrTuVujptPdSzbWDNMRu37cDjHfGPr/k05lH2nksEDfMwznFM0yUBsH730B4/oat3UUeWYuYwv3QQeffjpUSZE23qzLUZ+8rhjzycA/T8sfhWvYRBgQMZ5JY5zWfsYuWDZ7k4xn1/XNdFp0Cqu/YVTI4z37fhn/PrpHXUlLUoW0X2zU5JjuJeQuQPXOea7bTbdInjj8tXDpkkts2LngbifY9/T6Vzvh7T3uZmwCBgk46epHQ4+vtXUzOiyLHJEGKJ5Yx8irjkZz+ufwxW9NWRce5HM0zTMAEWVgFKqwKgAjleMevHI689Ks2cEiSSMIRs/hXOE5wQf/r9wOvesqXdNLnzcMzZDnPB9cnnkke3NWLN8T+UqhpkG3LE55IwD+OP0/Cl3Bj7hGjnEDK+3A2SnkvgDjGcduOv+EkULAPktIoILEHBHQ8gDODjn/wCtT7iN7lPOPzFflxvGCBjOM9TyOM4HPQ0w3LkSM0aHK7iwAORgj5cDn37Hn8HsBWt4GMrK/mJGv+sGM4GfX6E/THbir1rbW8mS08ccTnEjgkBSDgcYzgcdB3x61Hbo8iDdCZEfgjblh65OevXjnrxnFI0LeWoTZFxkIHBJIAYEd+/b3FJDFmlhhkeV1SRjiUORnGAO3T/9Y70sM+yMtefelIYlRz1xjJ4PQdOOPXpnaikqwRgKyF2VRJg7V9B7Hv34J69sP+03uTAswZVPy7tuAfXOOtJysJuxT8c6wb/VVhVm8mMbu4BJz2+lb3gjTZbTTxdsW3XOCEPA2gkD/gR6/Q1xtxYS3GqGSZhHHJIA7YzsHrjqcDnp+Feq2M1rJpUP2WdZIEQCPaW+TABAOfbjnBqoNM66bXLZEpIDHduAwFbauR1xkcfT8qUeWkhXBR1YEbhgEcZBI/H8/ajbgkqoQA++CeeD9f8ACnkFkf8AdHn7p2+h/wA/UitTUgQrhSrOvJ6Ekge/Oe/b09qmji3K+wKV+9jPPTg8/wCH17U8yMSWXCuMZA7r+VDIX5DE55AIx6A9h+P+NAAHLq5YZVT1xgZH+f51ErO52zKyBckrzx/nilMhV2ITcc8kngNnuPbrQ7uT5rkYGScLnd6fjz+lAE0L792x13KCBgnJ/L/9dSOowN6FVweiknn06d6E2cuwYZzk7QMAjt/P396VVE03zblJbjJ74+vUcf8A16BDIwTE+XAUMAhZemTjd7dP5Vz/AIqlCWi28JTY2BKNrKyru52g9+cjp079avXEt3DeHIgURncFZDx06/MOv+e9ZN/bPes6SpDHIrbWZAwAGe/JzycZ+lc853VkYzqJLQ446ROWJVQpU54JBU56/nioG0+ZQS0ag4yeccfT8uldcukxRAFw0pGSc8Lj6ZzUiWkYDbQCi8gbjjPYj8T/APXrnUDk1OMW0G8R43KMdsA/5/DtST6cyb8ooOMfe6f/AF+K6q8tYI2cI4BA7dM5xjrjjPXpVZSjsVMYXgYPJwBjn8aXKguc1DZ732thQ3G4nA9fyqO5siEViuMDHXgg9P1P612Elpax3AbI2hRvIOc44xg/gfxqvq9pH/ZM9ypGQi5HIDcgEZznnOP8KwlpJWNKS5pcpzFsYrXHmuqgf3jg1flurW+jJhly6HDKfQH7w9qpWmgiUGV5N785BOWPp/ntVmXT4bPUIHTcED7JHxgFScZxj2zn/wDWdp0Pdbvqd0sMuVk8FtuVS3zNG3AJGCDg9Pz9ufz3LaMRWkuWICruwF3dMY78jg//AF6ni07EiBd/J2jZ1/TrSyR3CvJGFzujZd2eMFDgD34FOi/dPOSNLw/BFBo7O7CIk5UgZ5988Z9/51Gzu0jqdzGXgYXjk4BIGfU9OQfwqWUKHeGJSYY5Co3Y5AOBntzz1/HrSPa4dJAxIUlSFbgEYJwen49OfauvfYrpYitUxKJF3AhgyoowGGeh7YweuPXjni+C1v5rJJlNnyyqCxXB7HqAevHr06VUit2acs8ew8/KF+Xb36AenUDnpzUiyreXEcspRY0ICqc7VAHQfQdeeTjkZ5rYCyPNug7mJsxKvmqB/q024yenp+PHtVRJFIlIeCOWQFiVYDZxkDqP06cGpZXEEMu0N5QAIdcswx6g4+nPfHXOaht0wyrInmeYGYIRuDZ7AAg9d3fnOKndgKso3EMy714yv8XXnP45/E1ckkRSVzkqOWVgAox/e46Ed/6VS2lpnSSZRtUqVPykHjjB7e/UgdqZJgIwAG5W2opJUnvn2+vv9KSVgQ2/kEluP3eZCu1QM5JxyR2HIHT865022byNkBRlkGWOeOR9R645roJUaFkfajgBssrYDLxlQe+B6+tZV3uMzFAwiLEhgoUsOOcDp2xj36ZxSkSzP1B4okYIQY1PXnI/+tml8O+KW0648m5TNmx4woyhxjd6n/OPSsjWJXUiFxhmO45BBx0HHbp/kGr3hfw5NrE3myKyWakgv03MBnaPf19BRTV3zHVRikuZnqCSxtBuRiYnjDK+DyuOvpzn+XqchdIl2OZCSeOOfbJ/D2pyCNYIYIo2hRI9iKWOVGBgHPsDk00yBlcbQwzsI9Onf8DzXQbDo5gy5PGDxuHQf4c/rQWbfkv8ynBz9etMdFSMjaGIOSCcYHPf8MVIMogjIdc4Izj5genI+lAyGNCXIIzkgYwT25/z/hTkGwDCruI3ZJI+bHWp22CMYUZPPT+v+e9RElSrptOc8MTgE5wf/r0CLRdYgWcttJXBx154wPwpFOQrmLYc7d33Sv5d+v5U4AojKgUgjJYnOBj8+wpoVSSoAC7du0KQcnrmmBR1FC8KyrH0O0nA+6euR361lXEayu3luobOSxwu7ueK1tavZbK2MkWxDvKfvMMOR/dPB+v+HGNAshijYhpHWNdx4U5/zj/61ctRLm0OaruNiujFhXXJU9CMg9v6GrEJhcMSpG7k5bI/zyac9vbmHyw/PD/db5iRyOe/16/lTYkjVMO4G08Z6n/DuOvb3rGTlExszO1CN5XyigL2AGAfx/z6Vl28UsIkWUuIiCQnYn6U7V/tLX9zD9pkZFY7VDYBU9Bx7VTS9ubOTZctJJBIM/ONxHPXPpUSpza5jpeFdrpl5IQ0Bdi4AP3hz05/qat/ZVNrJbFiySRkZJyo9xjtmq28IFQMpJPJGf8APpU0V3KlwfLZUC8be2MY9MenXmpUL6nMvddyKySfSZlW6gJjcBM7cqDk45z7+2c1W1mztzGxWRZXKAtsGF6nAx9MHP8A9eteW6TUrZ4Z4zh8HcOefXB/E+xA9KdDpFskgfDuN42jO7Bx6Y6emf8AGt1Puj0I4m6ux2mmWSxh3ne7xoSW6HPfHFXX8rHmqqlycD6dCPT15rIuLkxTB4x8h+bA6AVcS5ea2VwS/QKNvpwOayp3SaZ5/NeRdjiDIuAVHBLhd2VI+6Tkd8e/4CoUaJCr2zFrgttBUj5OnJHfqTx6DvVqOZ5cSYA8tv4yGXrjlcc/iccfmW0RmuXELjdJmNA33GxwGPtwevbr1rvuMbC6TXHm7CUDLu4wTxk/Mfpnt19sU26tpY5ZZWMxCc/MSwx1Uc4Hr9ccUJEhR5S584LjauR7Dpjtz3HNKge9kiijeMKAwJcHJA5JPXPA/Sp8gG2iC9j813COHICnJK4zjPOByOe/4ZFQtHsd3BeOQt87NwS+7sTyB04A+tXpsQzxeSC0O/LOvylvfpkfiPwFVwZJJtqwqPMUJGNud2MYHvn19sCjRAR7I57xEaKQMzg7mILJg/UDpj0+7U2dkXmOpZuDEBt+uGZzgDBznHp7VRK+UQoULgDkKCRg+/HIGev41OsSTQOJGffjapBbBAxyDn69R+tLUCo8EnmNuh2bpMNhScHGPTJPXHpj1qxLpcJmwCAqZYFizAcZHIHXpn6GoZTIrx7mR9mSejDOevHH+fcUedJHOrNG8j7g2ShbOeRkDpx9R170aCM3UtFtH0x7u+lIgRmZZIyNwPTGD3OBwevrxmun0GWzn0iCTT1At9mwAHJTHUEdcjOffOcnNcbf295ql7HayBbaxyJpZCwCNwOR6nBPHv6c16Bp1jb2lsltaIkcCgEFcHcPc9Mn17inDyOqkvdFI2ALv2hhv2AY6nH4/wCTT1AQhsu2RiRTyRjOOvTsaFjLru5zyAowMY5H+P8ALPZpdiR8hTAyB1P59f59a1NR8aKRt+8AeeR+XP8AP6fjEqDG4qM5wdvAPbt7CpfLVFU7Nv8Asj6UHiPY2SmAc9Me+PxFMCJdqDy8HavPX5f0pAVLLjoT8xA7/wCPepzjhSgBxgnIGec/1qEAjIGzYDhSef5/560AXWUnCAnLHHJ4P+cH/wCtUScRD5fmA3Ngds9/xP6/k9gWYqJBtHOd3Tkf5/CnJC2JMgMMZJJ/r9aAOavrVFu1neR3HCRkklsegz26/Xd+NOhELAyOxCt8yEqCEPHXB46/oPet64tobq3aN4y65HOc/MDk9e+OK52a2aKdgR8sbHjIxg85I6D+H07VzuHLsc0421HCUrt83fhSGGce3rj/AD1okZi6yRlVQgc/7WepH16Z/rTTamdSYWO/G4Nv/QMcZJPpnp+VdbaURqd8mTyT5h454GQccgHr2pNGNiG7tLx5Wkt1jeVeCDgZx2yO3bPTH4VgjSb68Zw0XkJn940gAwQc9fwOD0ORXXC2kZDPISmFIZSp5b1wTzn8uOlSzwXFrG5A27TgbSCB2GRzjv1oSklodEK0oqxyVwJYrhtox5fGeeOf0/H1qq2+LDHheNuD25/z1rfvwJQHcBMjO7HJz1z+X/16z3tSQzAZEnT5sAD3P5+3865lDl0Od6u461lMing+jAHIJB4Gf8n+da1jcIZyCURCCo3jjryeenr6Dn2rFggYb13uI2+Ylidzc8cdO5x2rRjQAeYruWAySxAxx1Hrzg1rYaLV7p6zSMgYLIpYBexI45JIx36+3WobaPZayZLKPXGQRjn69P8A69WolE6N5fyMw3EMenynpn8/++aLiMR28oxH5gVtzbuvXp9cU5JNXE1qOjni2RsrP8xx5ikg5J9vw4PrVksrE+WoHACgkHHAG7oPf/Oaz7ApCwaX5V6qxXI7gZHcA+tXpNhkDI5YE/KByQB2z249u471reyBMk2o2+Vt4ZVJfPy49ec57A/X8KXy4Y4YU27yyl0IAAB+uR154wDwPU0M8Z3EeUFiC5U8ZPT0J/UdD9KcdqCEOF8pgpKliQuMjn1GPf6U0hkMJaRVDryVyMt93+Hg8n/PTjiK5t5UfzVZsRMW3P8AeI74HHTBOP14NXGtZJiqqjMQQOSdxBx29OOvHT8m3iSi18t7f53lwVPKsfYYz1HX6nniqsBUtzE90krodpAO3cT0PTk9cH2qeS0tjCJUmQFRkEg/ToMnk56+n4VBC+xVURJ5AxtDKG3Ht1PGe/059asSqDNB5QZ98e3azg5OT06Z5JOenNSA15WWLytuwAAABc7QAQeD6D35/Ks6eMSRyDqI2LEbSoyxGRlfpn8K05ZWESNE0YJfYSo6Atgj0zx7j+dQSx+U82195YBgxPBPGeOeevX0pPyBlIYexZRgrsBwRjCgcZyeT0/PrVjw3HcuzyRuRZIxQxl8DefQfjn8qr2EB1S+ZXI8pSRJk8uBjp3PXr7nBHfrbe0hhjYRW8ceXBICYyehz7+9KMeZ3NaUW3zDVUBV8tVPUjkgYoJaVlHRhjg5Hpn8elPb5o9oDHaQeOo/+t/KnFVx0DSNnk9ec5HPpxW50jPmYMFOQ2AckZAOKeYygO48E4DZBGOg/wAnnj0pQWQgBySPfpkn1ppGJNwdmPoRk+/FADCwOWHVjyQcnB9PSmyRR4+cHcVJIz+uadgo7bAW528g5J6fripCiu3JAOOvQZ6/59qYEyhWTaVI4B4HT3podS6lAPMxtJPQj/69NeTapKgtgHLFsg9+tCFt2+QKRuySTnJPp69vzoEUNUnuLWD9xCpL/wAYXhc8Y+uf6Vkx7bm4RHYKUbAbcS3J5zj6nn3rowu9W3FcbshcAfj/AJ9Kzr7R/MYCFAT12KTtOB2Hbj8P1zjOLvcxqRb1EiWWJFic8rlSwGOMcZB/Dg+gpk9rFDvwRhHyqGQfMfoBx259vcYpNbJakId0YXLN8xx2xjH4dzVmO3nlVRHMrckkD7wHccjsOfTrSRgCiSNgrFyIiDgHLHB69OMY+tTubgEkSliMKQAcAAHDY9Oe/vUCWtwu1ZJ2XdncQBn0IJxgn8DTIoj9m2SO0hAJXdyM5Pp/LGfoRTAgvkR3SWSNiAOWGOT1x+WDx/PNZBiaFjcI6KHBBVhgEj2OM9vzIrRljhjbZGHJByT5gKtyen+T/SrItnuY4lW2ciOMKBt4A6deh/lWctQtcwwD5OCVUAbQwUgHJ45/Lrgf1kjUb8lm/hJK8p9BwemR+tbC6BfOPmjiRtuNpPX1I/DNRyeHr2ORmETMBkKyuMn6H8anlkh8r7EVrEkKzS+fu2tlhsHIHfnrjJ4x0qW4uEdJ3CYUBiV4LAbunvgen/16adKvSm+OB1O3y8LnAA9cfzIpq24jneBI2a6UMuI2VmwuD1HAIwSB14PXFROTW6Got6AhRN0bxs3lkgrnovP15yc9vX6TLt8kKAFP3cHOQQB0z25OBk+9ZweJHDyB0AA+Vcna2ckjgD36/jxUtndRptdsZC4RQVI5POefStI1I7sz2NBCwHlorcKueSeMenTJ5q7hmaNXBZsBnzyQT2PfP+OKyIJPOuzKxCxEMRhhzwB68cD6D8qlNzNLEq20LI7r99eu3g4bqM5+nJrRTXQpGnJbGO3PVcsGX522hgDk/nyD2z3qBpHWORLgEiTkHb8vBJI4+oBHP3s0xo2mljxNGmRtJYMFXp14PbPSkZFS2Eb7yMD5ueSOcc9AR6j+GquxjHTIZA2YmBVGlGC2cZ6/yp8KTXs6w28PmSEZaKAZ3AnJAHHHsOPp2cl3NHIy+Sc7QobqQv3evocn169+8AkgEO7eVB+YH+8cYOf/AK/XP4UvUB80e63aNnDGN8qdu4YIPfGcdMH61SU/IITgfKWUsSTwD/Pp/wDWzV22fBAwGA6EMQeuay5bWVr1iA2RluGBGevapk+xLL+n6Y09wCiGMRkbpBj5SRwFJ6H26Y69cV0nKOM7y27OCevJ6HP6+tYmlXUioY51DWzNhGUZ8s5+nQ8+/P4je2oYhvJA+7gN19D+natKdraHVTty6ET/ACjdktngAHrx6UE/u1OMEckscYpz4LAghucAg4x/n3oEmFYnJPUjgkDP5VZqNdUfO2PoeM469vpTSMlpHHII4BBBH+f60rMGfIIJbr2GOn+f/rUqFuhUkscYoAMCVPlUknjLHv70jH5lUljt7Hpz3pFDGJ1YcjrzyOKQnk7yORgAccetAFtVw21G28DlOcD/ACO9MiHlRsuGLHgAnPuP1x+R9qsfKwkJTGBywP3vqfrUeQ7/ADlgDyccDjpTEDxQqgclVBXJGen0NRMzeWDtyrnr3H5/54qwjq+d/TqBngn3pjJlgAkhOQDk9R0HX/OKAKmsRXLacv2MkMGG4dcAjnr36fl7VnxWl0kAVoXY7eQpAJxk8n9f88bhVml5UsT1Xqcnj/P4cU/air5pUfdIwMVLjrczlBN3ZiR296ZCHj2jgkk4B/Lkd+38+J49I2EG7JSIjOE6kY4IyOM8VrMyBQo6djjbg9v5dfbmoTlkVQPmY7TwTjnj+Rp8qD2aK8VnaQL+7hOcABm5P5nPp29asruXLqpZ2GORwSeP8KTEZG7y/uZC8f16/wBaUPsKsMEqfTkY9/r/ACppGiVhsSAFXOXcAsHA459vbrxUuGeM/MpHUEqRj0+tNEjIRwDxk557n/E8U4IwPy4AOSCW/CgCIRvGzE5V2XHbpyCMj+R+lQw2sNvemZATKTtckAYGcn36/wBPerk20yrKJDuwSH3ZJyf/ANVMkfYp3Id2c7ieufr689f8aTSerAgktbO8G6a2jdi2Dk85HqQRgf55rMk8N28zMIJXQA87hv4zx0x0zWyhTqkjMxOSMY29Rkj/AD1zSlslip3kDr6joOBx/n804p9CXCL3OQuNKuYAxljQx5GZASQpzxn0PTr7YNSWzTWx2xtuTPbIIOcjHv8AhXU7jIuHxhhhepz696pPpImTMWEkA3txkNxnnB/z+tZOnbVGMqVtUVUuLN4txgJkx8wdTtz7HP5joMj05fPaLH8/lMG4DDH8Q4IGO/8AP2qrIjxRM8nytGuGRThj6foPxwakiVp2+UyOxGVCZUEcdfYe1HM9jJkUttmJeSiOoLEoAD0HAwMD9P61Lm3OzaECMM8DnJxjHAHpVl7x40lWZEDHOA4K4A7jn65HSkuQ0cJIkKK3JOzOeh9Pp9KG0Biy3LWl0nmHIRx3OAox04zjj+Vauy5uwYoQdxJ+YdD+PPt0/SsO9t3mnfZ09RyMf59fSuq0WZ5rZbeTd5sfKknG5T7k84P9KiOsrMcIpuzLNnpsNoHO8uSO5IUe2PT6+tWzJlcO3z54JGenp79aVsRvtbrxxjBP4f560R8oy7iSO9dCSWx2JJaIhLB8Ltxgbk4xj0+tOkXgfPxxjv69aDyQTuHqcelOU4UjBDDGDiqGR7F3KxGS3bOR6n/GnMNm3Aww5yV69fx70qgCTjGc+vT2zTiOwJK/n3FIBOAE2jcTwE7/AOe9Rs3AGQpzkDH4/wA/5047gAcljk8YB5pjgAtsbr1PTH+cUwNBVCYTaSB0CjODz6fU/pUJ2tPt2epLZPHfkn9aehEqlsHIGMk/Tr7fWm7MDghSRjqOc/59KYhS3ysyuw2MM8jOenH+e9OSRGZ2YsVD5Ckjj/PHNHlsXYMU+XOOe9LGjEMTjnHfA4/CkA6NMlBgk46sTgHPT9aUoA+CSDnAb72B/kj1p5Y5MaEOoIx09fT8qc8G1izsAF65GeeP6j9aYFVpGG4sW64U5xk+vT9KQxbJMsRtOTkHP40+cxqiguTuI6nvx/SgStjJMbHOQOnpj/8AVQA2XABOMq3QHqOPX2pw3yDLHeV4Gfr7/SmyM38YLJkgIOpODx9etKBhdxDFT0zj19aQCpti271AYHnnOff/AD6UsjvAhAfa5BBxwRxTGEkhwJCMsAzDHPPT2HFPUbWO5E254HbP4f57UwBDNII1zk5AB/2gOP5fjUDgiRmIOWwdp6E9cY/H24FSxO2GJD4UZGOR/wDXFNZDKHKKMYyR68Yz/n0pARkbQqRtuVsfL1z/AJP9OvNTHeSOoLjON3fOee/8qhHKrghiDgYHH5/QVMgHGcqVPfHXJ9uKBkZVg5K4ChR8xXkH6ipFwC5LfKOx6A96V4i0G7I3Y/vAHof1/wD19xSRO4kyV4I+Veo/KgRFc2sdwis/+tXoQAcfr061mtBNZSKCGMZYEsuD6dOnp3/pW0GlZSFKlhxhFx0x/k1C8ayEnGEz0Y9c8YqXFMzlBSOavIjMzeUSWbh8EgZ6Z/8Ardf5Vd/syadRIpgUPzggjII4428VeutPikJAJhwmMLjpVgNhh/ezlR6/pWah3IjS3uYv9jTPkq4Dbflbdg56YPFGnadNZXazjYQFMfU5IODzxxyK3G2ckheFOT69+3ShkG8EEEY6Yx0/Kq9mr3LVNJ3CRMjJ289drc/rSKg2r8uxT0I6DvTiEHALcHge+f8ADH5UANtDAAnvtGea0NSHacqfXORTth2AjB3YJBPakC7ZCx27cfdI4J/Cnq4xkkAZ6DigCJcAfMOOPbP0/Slm7soJJGMin7RJuCADnr6+tMlQ4ByP17YxxQAwKx/eEnb0yRTNv7w52lyTk46VIz5X5ix/2SMgUjMIVUYBz39Oef60AXpYTG3zN8pAxg55PShBgsVYnPXJ7YqQx7j8uWwcDPakcsqjhuTnCn39f89KYiJ4y4yAVA9O3/1/rUkRO0jAYEfdxzjrSRM5U5GevUf1+n60+NM4CrkEdc+2KQC42O4V+5w2cDvUImBl2CSLc/OGYZPXr+tSuRCWYbiAexz26H9KhjXKs2cttHYD+X0pgLKrllV23ggc+hx0+vam/dkJJOcdF/i+n+e1LKPMfIBHRTu6+mf85oCsNzZOOgOPWgBzhSpDbc5zwuc9qRSqtvPC5+UZ5FARiirjI5Izz0p3l42bWyMbiOP8+lAESqPm28oepHapDmMEhsFepzkEcH8aUALIV4Vs4xjoP8/zqPbwGY5A68Z/lQAsblApZvvkE4Ue9R7mMgYDdgHgc9R2qVVLuGZd2RxlSMj1pVXhd6gkEEZ6n/PSkBGgwwDhyCeV9OMj8R+tTY2LtbAYdT6ev16fqajBc/L83fJB2jdx/wDWpdyAYXJPU85H+f8A61AAFKxmXqFPDH0P+f5U5lLZUEsfQdfTgfnQNpcllUqcjjrxj8uKT5QcgAE8gqpI/H/P5UwEiUptK8yBvvDjH/1v8ac64VBgkgYHJxnsR/nvThuWPaTkFQQc/dOc0wZKHby2CSD6/Qfn+VIBipuKleWXIGTnHT86j5yoyVJGD/ge1SIzYjOQGB5yccUxFBzx1HXHT3oGIqkkbzyRndjrz1PqacxH3du5gfvdPx/z6UisQSDyvqT1/Gl5Y/7OM4Gc/wD1qAEYYkO4jbk4KjvilJJZdpJON2PSkEYAK7lOQCf6VIGBfOBkjJJ60ARojL2JUY7c04BdrjhS38Hp07+1KUDxbSemfTke/wDn/wCuAkvuOGbGTkZoER7cMwHPv1JH1pFG/d0XAwDjv/WnyEPjcpBGQG65/wA9aRCVYgMwIoAiI+Qndg+hAHuecVCoIYk5wT+WMVZ8pVXaTgA+tM2fKynn0PSgZ//Z",
  "imageHeight": 256,
  "imageWidth": 256
}
