# Supplementary material for: Deep-broad learning network model for precision identification and diagnosis of grape leaf diseases
Source: Front Plant Sci. 2025 Sep 10;16:1611301. doi: 10.3389/fpls.2025.1611301 (PMC12461735; doi:10.3389/fpls.2025.1611301)
Supplement: Supplementary file 1 [file DataSheet1.zip › B_r00042.json]

{
  "version": "5.4.1",
  "flags": {},
  "shapes": [
    {
      "label": "leaf",
      "points": [
        [
          141.1896551724138,
          181.70689655172413
        ],
        [
          152.39655172413794,
          184.29310344827587
        ],
        [
          168.77586206896552,
          189.63793103448276
        ],
        [
          176.01724137931035,
          191.36206896551724
        ],
        [
          184.98275862068968,
          198.60344827586206
        ],
        [
          195.32758620689657,
          206.36206896551724
        ],
        [
          205.32758620689657,
          210.5
        ],
        [
          211.36206896551727,
          211.01724137931035
        ],
        [
          213.25862068965517,
          205.1551724137931
        ],
        [
          213.25862068965517,
          203.08620689655172
        ],
        [
          218.6034482758621,
          203.43103448275863
        ],
        [
          221.36206896551727,
          201.1896551724138
        ],
        [
          225.84482758620692,
          202.39655172413794
        ],
        [
          224.81034482758622,
          194.63793103448276
        ],
        [
          221.70689655172416,
          190.5
        ],
        [
          223.77586206896552,
          187.74137931034483
        ],
        [
          232.91379310344828,
          182.39655172413794
        ],
        [
          236.36206896551727,
          179.4655172413793
        ],
        [
          234.29310344827587,
          174.29310344827587
        ],
        [
          231.70689655172416,
          170.5
        ],
        [
          237.74137931034485,
          165.5
        ],
        [
          240.32758620689657,
          162.05172413793105
        ],
        [
          235.84482758620692,
          159.1206896551724
        ],
        [
          239.29310344827587,
          152.74137931034483
        ],
        [
          241.01724137931035,
          145.67241379310346
        ],
        [
          236.36206896551727,
          141.01724137931035
        ],
        [
          232.2241379310345,
          138.25862068965517
        ],
        [
          236.5344827586207,
          127.05172413793103
        ],
        [
          234.63793103448276,
          122.39655172413794
        ],
        [
          230.5,
          121.53448275862068
        ],
        [
          231.01724137931035,
          114.46551724137932
        ],
        [
          230.67241379310346,
          104.12068965517241
        ],
        [
          223.6034482758621,
          102.91379310344827
        ],
        [
          218.77586206896552,
          102.56896551724138
        ],
        [
          214.29310344827587,
          102.56896551724138
        ],
        [
          215.67241379310346,
          93.43103448275862
        ],
        [
          214.63793103448276,
          84.63793103448276
        ],
        [
          212.2241379310345,
          80.1551724137931
        ],
        [
          201.8793103448276,
          79.98275862068965
        ],
        [
          196.70689655172416,
          73.60344827586206
        ],
        [
          189.46551724137933,
          65.84482758620689
        ],
        [
          184.81034482758622,
          62.39655172413793
        ],
        [
          178.77586206896552,
          62.56896551724138
        ],
        [
          171.1896551724138,
          63.775862068965516
        ],
        [
          168.08620689655174,
          63.775862068965516
        ],
        [
          161.36206896551724,
          57.05172413793103
        ],
        [
          157.5689655172414,
          57.741379310344826
        ],
        [
          156.01724137931035,
          59.637931034482754
        ],
        [
          154.63793103448276,
          61.53448275862069
        ],
        [
          152.91379310344828,
          61.706896551724135
        ],
        [
          152.05172413793105,
          57.39655172413793
        ],
        [
          147.74137931034483,
          54.46551724137931
        ],
        [
          144.46551724137933,
          52.39655172413793
        ],
        [
          141.01724137931035,
          50.8448275862069
        ],
        [
          136.1896551724138,
          52.91379310344827
        ],
        [
          132.39655172413794,
          54.46551724137931
        ],
        [
          128.94827586206898,
          51.189655172413794
        ],
        [
          123.08620689655172,
          45.8448275862069
        ],
        [
          118.60344827586206,
          41.189655172413794
        ],
        [
          114.63793103448275,
          39.98275862068965
        ],
        [
          111.87931034482759,
          39.810344827586206
        ],
        [
          98.77586206896551,
          29.293103448275858
        ],
        [
          89.29310344827586,
          22.568965517241377
        ],
        [
          82.05172413793103,
          16.18965517241379
        ],
        [
          77.91379310344827,
          14.637931034482754
        ],
        [
          75.5,
          14.810344827586203
        ],
        [
          72.39655172413792,
          15.1551724137931
        ],
        [
          76.53448275862068,
          15.672413793103445
        ],
        [
          78.60344827586206,
          20.672413793103445
        ],
        [
          81.01724137931033,
          27.913793103448274
        ],
        [
          79.12068965517241,
          42.05172413793103
        ],
        [
          71.36206896551724,
          42.22413793103448
        ],
        [
          65.1551724137931,
          42.05172413793103
        ],
        [
          64.98275862068965,
          42.568965517241374
        ],
        [
          68.60344827586206,
          44.98275862068965
        ],
        [
          68.94827586206895,
          56.189655172413794
        ],
        [
          66.70689655172413,
          66.53448275862068
        ],
        [
          59.98275862068966,
          66.01724137931035
        ],
        [
          53.94827586206897,
          65.84482758620689
        ],
        [
          48.60344827586207,
          66.36206896551724
        ],
        [
          53.258620689655174,
          71.01724137931035
        ],
        [
          55.8448275862069,
          80.32758620689656
        ],
        [
          58.43103448275862,
          84.8103448275862
        ],
        [
          49.293103448275865,
          86.53448275862068
        ],
        [
          55.1551724137931,
          92.22413793103448
        ],
        [
          58.94827586206897,
          99.29310344827586
        ],
        [
          41.87931034482759,
          97.05172413793103
        ],
        [
          32.741379310344826,
          96.70689655172414
        ],
        [
          28.775862068965516,
          96.70689655172414
        ],
        [
          32.91379310344828,
          102.91379310344827
        ],
        [
          32.224137931034484,
          127.05172413793103
        ],
        [
          20.68943436499468,
          129.86766275346852
        ],
        [
          15.566702241195316,
          133.60298826040557
        ],
        [
          15.246531483457856,
          138.8324439701174
        ],
        [
          18.875133404482405,
          141.60725720384207
        ],
        [
          24.318036286019222,
          144.91568836712915
        ],
        [
          19.515474919957324,
          148.86446104589115
        ],
        [
          14.926360725720397,
          153.13340448239063
        ],
        [
          17.807897545357537,
          158.57630736392744
        ],
        [
          20.90288153681965,
          167.00747065101388
        ],
        [
          22.50373532550695,
          172.13020277481323
        ],
        [
          23.891141942369277,
          175.54535752401281
        ],
        [
          34.56350053361794,
          180.4546424759872
        ],
        [
          38.405549626467455,
          184.18996798292423
        ],
        [
          27.733191035218795,
          191.6606189967983
        ],
        [
          22.930629669156897,
          197.53041622198506
        ],
        [
          23.570971184631816,
          198.70437566702242
        ],
        [
          29.974386339381017,
          200.4119530416222
        ],
        [
          37.65848452508005,
          204.68089647812167
        ],
        [
          41.713980789754544,
          207.6691568836713
        ],
        [
          42.674493062966924,
          212.89861259338315
        ],
        [
          46.19637139807898,
          215.56670224119532
        ],
        [
          52.38633938100321,
          216.84738527214515
        ],
        [
          56.228388473852725,
          218.0213447171825
        ],
        [
          57.72251867662754,
          224.74493062966917
        ],
        [
          57.72251867662754,
          235.20384204909286
        ],
        [
          61.030949839914626,
          235.5240128068303
        ],
        [
          66.0469583778015,
          231.89541088580577
        ],
        [
          71.38313767342584,
          232.64247598719317
        ],
        [
          78.96051227321239,
          232.64247598719317
        ],
        [
          84.4034151547492,
          232.42902881536818
        ],
        [
          87.92529348986126,
          231.4685165421558
        ],
        [
          87.39167556029882,
          234.45677694770544
        ],
        [
          89.41942369263607,
          238.72572038420492
        ],
        [
          93.90181430096051,
          245.76947705442902
        ],
        [
          94.43543223052295,
          246.62326574172891
        ],
        [
          100.62540021344718,
          242.24759871931698
        ],
        [
          105.10779082177162,
          239.4727854855923
        ],
        [
          112.15154749199573,
          235.95090715048025
        ],
        [
          115.5667022411953,
          234.67022411953042
        ],
        [
          116.95410885805762,
          233.3895410885806
        ],
        [
          119.83564567769477,
          236.16435432230523
        ],
        [
          121.75667022411953,
          236.91141942369265
        ],
        [
          124.85165421558165,
          221.1163287086446
        ],
        [
          127.51974386339381,
          212.3649946638207
        ],
        [
          127.30629669156883,
          201.58591248665957
        ],
        [
          131.25506937033086,
          192.4076840981857
        ],
        [
          138.08537886873,
          184.72358591248667
        ]
      ],
      "group_id": null,
      "description": "",
      "shape_type": "polygon",
      "flags": {},
      "mask": null
    },
    {
      "label": "Black_rot",
      "points": [
        [
          163.2,
          79.9
        ],
        [
          167.1,
          79.8
        ],
        [
          170.8,
          80.3
        ],
        [
          171.8,
          82.4
        ],
        [
          172.4,
          85.6
        ],
        [
          170.0,
          87.9
        ],
        [
          167.9,
          88.1
        ],
        [
          165.5,
          85.3
        ],
        [
          162.6,
          82.0
        ]
      ],
      "group_id": null,
      "description": "",
      "shape_type": "polygon",
      "flags": {},
      "mask": null
    },
    {
      "label": "Black_rot",
      "points": [
        [
          159.4,
          92.1
        ],
        [
          163.6,
          94.2
        ],
        [
          167.0,
          95.7
        ],
        [
          168.3,
          97.1
        ],
        [
          169.2,
          99.7
        ],
        [
          167.4,
          101.3
        ],
        [
          164.9,
          102.9
        ],
        [
          162.9,
          103.4
        ],
        [
          159.2,
          101.7
        ],
        [
          157.8,
          99.8
        ],
        [
          157.9,
          97.9
        ],
        [
          157.9,
          96.5
        ],
        [
          158.1,
          94.1
        ]
      ],
      "group_id": null,
      "description": "",
      "shape_type": "polygon",
      "flags": {},
      "mask": null
    },
    {
      "label": "Black_rot",
      "points": [
        [
          156.3,
          111.8
        ],
        [
          159.1,
          111.5
        ],
        [
          161.7,
          111.9
        ],
        [
          162.5,
          112.8
        ],
        [
          163.8,
          116.4
        ],
        [
          163.4,
          119.2
        ],
        [
          162.3,
          120.2
        ],
        [
          159.6,
          120.2
        ],
        [
          157.0,
          119.4
        ],
        [
          155.1,
          118.5
        ],
        [
          155.2,
          116.7
        ],
        [
          155.2,
          114.5
        ]
      ],
      "group_id": null,
      "description": "",
      "shape_type": "polygon",
      "flags": {},
      "mask": null
    },
    {
      "label": "Black_rot",
      "points": [
        [
          184.9,
          117.6
        ],
        [
          187.4,
          117.5
        ],
        [
          191.8,
          118.0
        ],
        [
          193.6,
          118.2
        ],
        [
          195.5,
          120.6
        ],
        [
          197.3,
          123.0
        ],
        [
          196.2,
          125.8
        ],
        [
          194.0,
          128.0
        ],
        [
          189.8,
          128.2
        ],
        [
          186.5,
          127.7
        ],
        [
          184.2,
          126.1
        ],
        [
          183.4,
          123.8
        ],
        [
          183.1,
          120.7
        ],
        [
          183.6,
          119.0
        ]
      ],
      "group_id": null,
      "description": "",
      "shape_type": "polygon",
      "flags": {},
      "mask": null
    },
    {
      "label": "Black_rot",
      "points": [
        [
          224.8,
          130.9
        ],
        [
          227.7,
          131.1
        ],
        [
          229.9,
          133.2
        ],
        [
          230.8,
          136.0
        ],
        [
          229.6,
          138.5
        ],
        [
          226.7,
          139.3
        ],
        [
          224.6,
          138.6
        ],
        [
          223.4,
          136.8
        ],
        [
          223.1,
          134.9
        ],
        [
          224.1,
          132.6
        ]
      ],
      "group_id": null,
      "description": "",
      "shape_type": "polygon",
      "flags": {},
      "mask": null
    },
    {
      "label": "Black_rot",
      "points": [
        [
          200.7,
          145.7
        ],
        [
          204.2,
          147.2
        ],
        [
          206.7,
          147.1
        ],
        [
          211.2,
          146.5
        ],
        [
          211.7,
          148.6
        ],
        [
          209.7,
          151.5
        ],
        [
          204.9,
          152.0
        ],
        [
          202.7,
          153.1
        ],
        [
          199.2,
          152.4
        ],
        [
          197.7,
          151.5
        ],
        [
          197.4,
          150.3
        ],
        [
          199.1,
          148.0
        ]
      ],
      "group_id": null,
      "description": "",
      "shape_type": "polygon",
      "flags": {},
      "mask": null
    },
    {
      "label": "Black_rot",
      "points": [
        [
          176.0,
          173.5
        ],
        [
          179.3,
          174.7
        ],
        [
          185.5,
          171.3
        ],
        [
          192.1,
          170.6
        ],
        [
          197.4,
          169.9
        ],
        [
          200.7,
          170.5
        ],
        [
          202.7,
          173.4
        ],
        [
          204.0,
          176.6
        ],
        [
          203.3,
          181.9
        ],
        [
          202.0,
          185.0
        ],
        [
          196.9,
          184.8
        ],
        [
          193.1,
          184.8
        ],
        [
          190.2,
          183.9
        ],
        [
          187.4,
          182.9
        ],
        [
          184.0,
          182.0
        ],
        [
          181.0,
          182.5
        ],
        [
          177.1,
          183.5
        ],
        [
          172.8,
          183.7
        ],
        [
          168.4,
          182.5
        ],
        [
          165.7,
          180.5
        ],
        [
          162.9,
          178.7
        ],
        [
          160.3,
          177.8
        ],
        [
          164.9,
          175.8
        ],
        [
          168.3,
          174.9
        ],
        [
          172.2,
          173.3
        ]
      ],
      "group_id": null,
      "description": "",
      "shape_type": "polygon",
      "flags": {},
      "mask": null
    },
    {
      "label": "Black_rot",
      "points": [
        [
          81.1,
          185.7
        ],
        [
          84.4,
          187.8
        ],
        [
          86.8,
          190.1
        ],
        [
          87.6,
          192.8
        ],
        [
          85.9,
          196.1
        ],
        [
          83.2,
          196.5
        ],
        [
          81.2,
          194.3
        ],
        [
          80.4,
          191.6
        ],
        [
          80.1,
          189.1
        ],
        [
          80.2,
          187.0
        ]
      ],
      "group_id": null,
      "description": "",
      "shape_type": "polygon",
      "flags": {},
      "mask": null
    },
    {
      "label": "Black_rot",
      "points": [
        [
          111.8,
          168.5
        ],
        [
          111.5,
          172.4
        ],
        [
          111.5,
          174.6
        ],
        [
          113.9,
          175.7
        ],
        [
          115.8,
          175.7
        ],
        [
          117.8,
          175.1
        ],
        [
          118.7,
          172.9
        ],
        [
          118.7,
          170.3
        ],
        [
          117.1,
          169.4
        ],
        [
          114.4,
          168.0
        ],
        [
          112.9,
          168.0
        ]
      ],
      "group_id": null,
      "description": "",
      "shape_type": "polygon",
      "flags": {},
      "mask": null
    },
    {
      "label": "Black_rot",
      "points": [
        [
          105.8,
          152.0
        ],
        [
          108.1,
          150.8
        ],
        [
          110.7,
          150.8
        ],
        [
          111.9,
          152.7
        ],
        [
          112.0,
          155.9
        ],
        [
          112.0,
          159.1
        ],
        [
          109.8,
          160.0
        ],
        [
          106.3,
          159.7
        ],
        [
          105.3,
          157.9
        ],
        [
          105.7,
          154.4
        ]
      ],
      "group_id": null,
      "description": "",
      "shape_type": "polygon",
      "flags": {},
      "mask": null
    },
    {
      "label": "Black_rot",
      "points": [
        [
          74.7,
          114.3
        ],
        [
          75.4,
          110.8
        ],
        [
          75.7,
          109.4
        ],
        [
          77.8,
          108.2
        ],
        [
          79.3,
          108.1
        ],
        [
          79.0,
          109.6
        ],
        [
          80.5,
          110.7
        ],
        [
          84.1,
          110.8
        ],
        [
          87.5,
          112.3
        ],
        [
          86.8,
          116.1
        ],
        [
          84.7,
          119.2
        ],
        [
          80.8,
          120.4
        ],
        [
          77.4,
          119.8
        ],
        [
          74.9,
          115.5
        ]
      ],
      "group_id": null,
      "description": "",
      "shape_type": "polygon",
      "flags": {},
      "mask": null
    },
    {
      "label": "Black_rot",
      "points": [
        [
          81.3,
          123.3
        ],
        [
          82.8,
          123.3
        ],
        [
          83.8,
          125.4
        ],
        [
          84.4,
          126.8
        ],
        [
          82.7,
          128.0
        ],
        [
          78.7,
          127.9
        ],
        [
          78.7,
          126.4
        ],
        [
          79.6,
          123.4
        ]
      ],
      "group_id": null,
      "description": "",
      "shape_type": "polygon",
      "flags": {},
      "mask": null
    },
    {
      "label": "Black_rot",
      "points": [
        [
          110.3,
          120.3
        ],
        [
          110.3,
          117.5
        ],
        [
          111.4,
          115.7
        ],
        [
          112.7,
          115.4
        ],
        [
          115.6,
          116.4
        ],
        [
          118.5,
          119.2
        ],
        [
          119.8,
          120.8
        ],
        [
          117.1,
          123.0
        ],
        [
          113.8,
          123.9
        ],
        [
          110.9,
          124.2
        ]
      ],
      "group_id": null,
      "description": "",
      "shape_type": "polygon",
      "flags": {},
      "mask": null
    },
    {
      "label": "Black_rot",
      "points": [
        [
          29.7,
          160.2
        ],
        [
          33.8,
          160.2
        ],
        [
          36.7,
          161.2
        ],
        [
          35.0,
          163.6
        ],
        [
          31.2,
          165.1
        ],
        [
          27.9,
          165.2
        ],
        [
          26.3,
          164.2
        ],
        [
          27.6,
          161.7
        ]
      ],
      "group_id": null,
      "description": "",
      "shape_type": "polygon",
      "flags": {},
      "mask": null
    },
    {
      "label": "Black_rot",
      "points": [
        [
          45.2,
          107.8
        ],
        [
          47.3,
          110.6
        ],
        [
          47.2,
          112.5
        ],
        [
          46.4,
          113.7
        ],
        [
          45.3,
          110.9
        ],
        [
          44.4,
          109.7
        ]
      ],
      "group_id": null,
      "description": "",
      "shape_type": "polygon",
      "flags": {},
      "mask": null
    },
    {
      "label": "Black_rot",
      "points": [
        [
          119.7,
          182.1
        ],
        [
          122.3,
          182.4
        ],
        [
          123.7,
          184.6
        ],
        [
          122.2,
          186.5
        ],
        [
          119.6,
          186.1
        ],
        [
          119.1,
          183.7
        ]
      ],
      "group_id": null,
      "description": "",
      "shape_type": "polygon",
      "flags": {},
      "mask": null
    },
    {
      "label": "Black_rot",
      "points": [
        [
          213.5,
          192.5
        ],
        [
          216.4,
          195.3
        ],
        [
          220.3,
          198.6
        ],
        [
          221.2,
          201.1
        ],
        [
          217.5,
          202.5
        ],
        [
          214.1,
          202.1
        ],
        [
          213.3,
          199.3
        ],
        [
          213.5,
          196.7
        ],
        [
          213.0,
          194.6
        ]
      ],
      "group_id": null,
      "description": "",
      "shape_type": "polygon",
      "flags": {},
      "mask": null
    }
  ],
  "imagePath": "..\\Grape\\train1\\B_r00042.JPG",
  "imageData": "/9j/4AAQSkZJRgABAQAAAQABAAD/2wBDAAgGBgcGBQgHBwcJCQgKDBQNDAsLDBkSEw8UHRofHh0aHBwgJC4nICIsIxwcKDcpLDAxNDQ0Hyc5PTgyPC4zNDL/2wBDAQgJCQwLDBgNDRgyIRwhMjIyMjIyMjIyMjIyMjIyMjIyMjIyMjIyMjIyMjIyMjIyMjIyMjIyMjIyMjIyMjIyMjL/wAARCAEAAQADASIAAhEBAxEB/8QAHwAAAQUBAQEBAQEAAAAAAAAAAAECAwQFBgcICQoL/8QAtRAAAgEDAwIEAwUFBAQAAAF9AQIDAAQRBRIhMUEGE1FhByJxFDKBkaEII0KxwRVS0fAkM2JyggkKFhcYGRolJicoKSo0NTY3ODk6Q0RFRkdISUpTVFVWV1hZWmNkZWZnaGlqc3R1dnd4eXqDhIWGh4iJipKTlJWWl5iZmqKjpKWmp6ipqrKztLW2t7i5usLDxMXGx8jJytLT1NXW19jZ2uHi4+Tl5ufo6erx8vP09fb3+Pn6/8QAHwEAAwEBAQEBAQEBAQAAAAAAAAECAwQFBgcICQoL/8QAtREAAgECBAQDBAcFBAQAAQJ3AAECAxEEBSExBhJBUQdhcRMiMoEIFEKRobHBCSMzUvAVYnLRChYkNOEl8RcYGRomJygpKjU2Nzg5OkNERUZHSElKU1RVVldYWVpjZGVmZ2hpanN0dXZ3eHl6goOEhYaHiImKkpOUlZaXmJmaoqOkpaanqKmqsrO0tba3uLm6wsPExcbHyMnK0tPU1dbX2Nna4uPk5ebn6Onq8vP09fb3+Pn6/9oADAMBAAIRAxEAPwCjyZSQCFx1b8Mj36Y/H8Q+NFgcMG2kev8AMD9Me1I+4xld2DgBeMgn/P8AOmkB44283cHHQHoeecc/r/jUm5O2WG3KpngDp06D/wCv7ioi4QbnjzGAASCc/j6CpIfmkK5xjBB698f5NRDBJQvgMONxwMHPv1/xx3pgWAAgO592T1A5+vv0/KneYY+EZ1b7y4OR09Kb5ahUjMg45HfOAf6inGESuAOd3Y8g444x24zSAUFWXkFu7c49PypZFKggAjceenGD2/WoiX88cuOpHPA6dOf85qVGZV+Q8r3HemA5I2wCGYScDHA/pTyQDu+93ORnA/mO9QvPHEWZztA4Iz/T8ahh1ewkneFb2HzF4cFxg5+vU0r2AuJkk5yecgZpyqd2Rj3Yj86VAMkIMge4z+VOw7D5G2/jmgB6HAz6c/N1NO3EsDtyTn8KYuCNpwGzgkevT8qkGNw5B47H/P8Ak0wHRn5skZx6GnkFvl4qMDOGHAA6Y60oO1s/ez6jrmgQ4KeA3IH609V78596QSE54Kj2H6077qZXr9aAFAYEcZzwT0ppUZ5A6dc/pT1JChePxFIc498flQABflzjFNI5wDSsDt4xjvSt0wMZpgMLAN0xn9aDxz0zS7QfmwcdsUuPlwOD2NIBVzjC9MU7aCuT09BTSSBgYzTuSpPOT2xTAbjB6c0ufmyOlIcAZHOPSndxxx1oAarljnbx9aeCGBAHbvSYC8DGP5UoXjj60wE9CaUdKXHXOfbNNHLDtzQByjYyflLFlK5Xp6Afp/Mc4qVPLJGABjGFY7/fvRszl0JCc9Dg5Pt/ntTfOZSCwwQQAOee/J/z0qRkoKh8DAlI5Iyc+mfyFOCqAHDA7V+6PTPpmok27UIViF4C/eA4I7ZA605nTPlnlQf4R0z27c/T2oEOJ3ncmFf0bHHc/X09eaf5jNGjx4HOASRx9f8A63fFRGYGMnnLcEYJOcfpSFlZvlX5uPvd/wD9X58Uhk0kqrHhOM9T+uPf/wCvVaa6WNCGySvCsOn16mmSXBVSjNnB7tisq8uwFOCQQSCP4T+FAEd/eE7iCOfvZ9f8mqdtia2eLIU53x9fvdqz7i5zjBP4VDa3SxzqSOc9qh66EyOk0zVZ7IKnEkJOCgPT6H+ldhb3MV1D5kTZB7HqPrXB2CL5THDEBiAR6CtCxZ7SYvFKAwPIPf6is4ya0OeNRp2Z2KrsIIJ65OKFVtoGAwXt3/z0qpZ3kVxFvUhT3QnJHtVyNjj5snPc55roR03vqSAjaQQAvTI4zSqGJAPAIx+FNDIPm29RjgU/0z3oAXd2zntTozuJ42+3fHrTSAR68cUqMcYOQT6nNADtpkbrx60pOFH94dKRRjK8Zx1p+4Ee/pTAac5Bzx6U0n5sjAA7ilZlAOcYpyqMEjNACJz2zx1pMgnAyOO9SY28EZP1xTFG3gjJ96AEcbFPfvSoBtUt940uPmG48EcUEL7UARTQRyuC4Y7e4JH8qYYZ4jmGXK/3XGePrVkYyOPr70HkYoARMsgZhzjoKevTAHX1pn3eh6jrmpVGcc0wG4ycH0poyGAzTm68HFHXH60COUEagBY+D8oIzyDn1+tNaMKA0PzE4LL2PHp7+lSH93Epzu/3Qe56c9qdtHm4OYyOnH+T6/41BRW8wlVYKSV+UFv/ANXrTt7L93gY4IzgHHGKc67Tk8E85P8ASoZJjGm18HHJ54PHB9uf60AL5j5c4A5z+f8ALvUUlziMFdmSAq4Oc571HLKoVmB3HGcr+NUbidw/fAOF57Y4/QCgB007KpUknOevX/OfSse8uyxK4ztOMkc1NNOTyBgnnNZNw5LEg9aVxkckgbNRK43hRyTjGRVzTbeC8kEbxu0nfng/4f8A1q2W0SwmlVrdXiCEN85yeo4bJ/w6+1Zc12YSmk7GjaWxhtIV53bfXP40r7lI9M4yP8/55qZJNyAjBQKNrY+9RIA67QAy9MHvVWOR7iQSywyBozjB5963bfUY7iHOdrjqCTgn1+lc9G+UYtj5SVyxx0qCS6BQpHH8p6cnnvV7FwqOJ2sEqSHiRPlGTznFS/NjOevNcJYyPalZo3IdWGff6+1dnZXkd1EJVOJABvTOdv8An/PSmmdEKiloXSAV7Y4wO2KcOR6eh/pUa8yZzx6AdalU7uOgIxVGou3BIJwBTjgAYwB1xmk5wcgCjI7jn60ARXAJVmC/TmqySNHgh+SfWrhkDdF4xUMkW4ZUYx17UwJPN3npyMZp+7I9M1VKqGJAwanjKsc8k+tAhQD16g0qfOCc8Z70rMFBJO39KVcbeDwaBgQc5BpgGDkYHtT89v5UmOenFIAA4GQPxpxPHXj0pFU5wR+tO28be3vTAF+YZ4x6Uo3B+wHakA68U4Lg+9AjlTIquXHBOAcjsD1x/npT4/MDhCozuC7j0PP8smmLJtjUgBWxt4GMY6jjn/OaQryCoDjGSV4P5/U/pUFCsoGQeRjGc5yPeqtwysNq567sE5zz+vQUok4AXIG3gY6D/DpVaWd1RsOAfXHX/OaAK1y+MKxG3OPmxz9Pz/WseW8bkbeBnGTU0zzHsBj1PH8qzZzsQAAAAcHrSGRTSAOxU8HrVCWTB5NPmkIPLdearM+e1SyWzY8PfNePknAU9BXTSxF42UdcAcdcZ55/OuX8O/8AHy7YycYrqFbapOSSw+7/AEpJHFUfvDo3j2bV5HXH+H/1qduOOCSSfSqsY8mZkb5VUhgevy/41cTGVOd2eRVpGbImUFuQASMnA7/5P6UwouzBOe/SrFwF8skHoMjAyT9O9JyBknjP+f6VSXQQ3y4wDgjcfWpLe9NtIDCx3DkgA4NJ8wGccAcEngiqoZYFIUFj0z2NK1xq6NiTxItpESQzSMc89PfHpVNPF94WYqkQVD8yOCc/iOn61gXEss8UuSEwcjb2OarWqDzBG6sUONxByMd6zld7M6Pas9Q03WbXU1Uxthj1VvXvj1/CrzthgOCB6V5vYnyLdN8hWRR1B5GK2ZtcuZFgihk8vgM77eT7DNWm7alKqup1qlXGMnJ4NOUfLlhzjsaxLPV98Q+0kCXHJA6/gKvNqlpCGZpVA7nNXc1TTV0XhtYk9aFAAxtI9zWUfEmmBwpuQSTxtG7j8KvwXMN4ge3kV0zyR6+lF0O6LWMDBJpmzaeDz+goOcYHHGKM/XigYEgcA9+cUAkEfpRggjA4PekH3Vxxg/nQBIOhJOCKU8ng496bnOcDA60oIOAP5UxCqCAFODj0NBxtH5U5cK5Bx17UhGSDkce9AHILJGEDjA9XxkH8f0qOS4j6LIxx6Dvio3dHhyepzknBOTVCeYRc4Vj/AIZqCiae4BPQbeg5/D/Gs+4usAocNxxxzj6VDLc74zu4zjGO3tVCSRxkD8ec80AOnucMemPQVRmfJzkjPvTbiXL9enSq0jnr+X0pAye0EMrNHKgZywCnJHHfvWhDpllIQJISCcZG4gj/ADzWEkmyRW9DXY2yrMqDnd1DDtWbWpzVJNMq2GmrpyNMzZGe45weOT09PzNaMe443KeTzt6fhTJQZUjtmBBALHP8WOmMZ9+KuAmKNmAALDjI6nHHH4CqSMJO7uVpYS1q3z4fOQSemKkhOyQ/KcrjI5P/AOulKEhWL9OtLKCImIG0gbVJOO/Q1WxJLvD5LZI/wqGMDcVOflOFHbHbHr6fhRG2xQrEswGCD6/5/nSysco/zFR8rH26jn/PWncQ9lK5BzVGXdvcAkANwPyq8xXyy2B054qhOW8zLEZzyR3xxn9KbBFK4XaMAn72TSwbYptysSO4FFyhcIAcnptHH40+zjLOVIwoIz9akotRR8uSMLkkD0B5/rVqJcSEkEgd6FTEwwAcqCf1/wAKsuVRTjHTNV0EV2nW3iZ24KkgeprBa9zPhvmbH3mNa7xG5t2/56Jzgn9K5mQlZjkFSCeO4rJyuUkzSjZvOXeQMn7zHjirmj6vc2FwJY2G1jl07N61QgZpreQHaQIz1+lS28ZQJjn3HNId7bHp9ldw39qtxEflYdO4PoatABjkDFcDperSafeiMH9w6guPeu1gmjZUxIBuGetaxlfQ6oS5kWWwpBBNKNrHg4xUbZxksfbNCMP/AK9WWT7AvOcGmIcZJUCl+Ur1z604Y6AcdKADdkDjFBYdQOKNvQhuPQilC55OOvAoA88klIzgkMp69QeP/r1Qmk3DqRnII6cVJIeMc+496qSEAjGB7bf8+gqCypcOv3Qcdcce1U3lK8euCBjFW53GTgcnuDVCU7l25wevFIGV5nVmJwM1WLdjyKdKR1zn61Dk0EMtW9hcXaeZEmUzjd2zXUWDyWlnGswXzF+T5ecjt1xXLWF4bO5ViC0efmX/AD3rtWVJFRgVZG5DAdRWetzlqt3HrJ9olT5FCqdwwMnOaFVnuWWR9zL0I/p6fSpkRV2hEYqT60wpGvG0g5yCvr9e1aGI922DBRSwwVB9/wDP6UyQByCRwO/tSJtKnzHDsxG7cevanlG6nheeP5VW4ETZYoAMKo64z/8AqpMGRfLGSDnLAZxj/PX24ol2Egt/CMnPGTSNGVjAU7QSck9x/nFS12AkUv8AZ1WYbWGQfl7g+/aqVxzI2MkZ49s81oTgskcoGW27Rn+HuCeaqOgdmJABB+b37U1qtQK4gBUSK2W6Hjilt9xuGXrg4PPsM1JLkOABgYyM+v8AkU9NrAsByMH6UAXYihkYAfMBk5P5U2cMYmPbHv8A57U2EYlIVjyozznuf6VeTaqSM+cDnijoCWpgahCwsxc7ecfMB/P6VgLumDM+RyCu7rit7WLyJ38qGXC4wF6ZNc46ukp+U+tZNv4Tpcmo8rReWRhAI+jFxkY6ge/5VehclQMY7VU27reAg5YKWJ9MnH9KniYIUz1OfxpowZeDDeq4yoPeqsnmJejaxZHb5W9Pap4QHYleCfXkUrQlP3OTuHzMfQelJq4HS+Gbp5LpomciIqdqnuetdSQFPTB61xGjs1veW7dCXAz/AEruQnTJGa1hsdFKV0OUZyT3pcbgPXpSoF5zx7UuwHkfhVmwI235SPxFKVLAHBA9KULtXHQ07PcUwPK5JipycFQB39+3aqUn7wFsYzznOSKRphjDcgciqclyMbQoz6nmsyxszfNyRg9eOlVGIDq5QEKcgH2pZJeckVVLgn3qGS2bUccc9qGKJuIIQPyBVy1srUQuZLWFnUZO6MdaqWEbNBE3HStVpISYoXLAycbh045A/wA+hrNI4W5XIm02xnCl7SPGM/INn8utWoYI7WFbZSxGSUViMqPTpyMn9falgbZI3mLgseAOmP6065AaaJwfmByPcen8qu2hLk9h4LMoGMADPXrTy6pw6klumOe1OIypZFO/HT+uagvStuELH7524Pb1OB2/+t+FJ2dhJNuyJHZnh455y3Bz65FSD/V4bOF6fSq8UwllQBhs74PJ7f0qdmg+VTKAScj5sZNXcGmtxgBKs2Dx0B/SkdXyCckbcAj16/0pwWQy5kUrs6AjOKJkZVyBwO3TNMQscLyoyB8cccZ5x0/Hp+NVDKCMRjjsc461cifaTtbg96pqFWeSNcfKc4UkgZ5A59jU7MAKbwXJHPH1HNJjbjnqcAVYSJWGMj0FM2FZlDZILfN3Ao2AtRKH3smQvAII6EDH880rpJ5TIhG9uQTSw5Iw3DE8+9SXJWOMM0g54GOTmk3Ycb3uji9VinlvPICFGBBLYxj396dLn5VbYG9F6e36VbvJC0znaC2cg/5+lUtjSSZAO481i227nRUq82hMxBkEa9FUDj8/5mpVQ+UxHO3B4/WoIIzlpWXhmJA/Gr9oVWUL1B4x2/GtEYsuW4VIQzLnA4x35qyYgS0uQGfr6UiR+QoBHOMZPcUGQJF1AB4HtVkktrKqXkAkYKgO4v2GK6eHXtPd8LOMepU1wN5MzQMIzwp3EZ96LRvPjAzhlOVNLmdy4zcdj1OKeCZMxSI4A52kHFSKTxxwa4/Rpi93CVICYGT611+Aqluxq07nTCXMiXG4Htimk4Uc80KxXGBwacSp5HBHpVGh4qTjkHjtnHFZ0jEZzmrk2QWJ4OPSqUvT8KyY7ld2565PvULHFSOecZqLazMFVck9AO9Ihs6jTsLp0ZPB6EHirqOrYyBtyB/h/Ks2NnitkgmidMqOGXBH4GpY7VnAfzgN3Yr/APXrNM4m3c2GKSAK7c4z6YoKbXRmbK/wvjisjy0Gdzs5Bx14+tW7ZgmUHQjkY4P5Vpck1QyhCwJ5GKr3qPP5UkY3mMYMYHP1/lTh5gU7TuU98gkdv8mrMOBtAxkkAnPene2qHGTjK5kwwTSSxThQsKMDnPJx6jr/APrqXUbpnUKXwDk5HXH+fStO0mNxNIhjOULY4568ZzWNqCH7c+Pm68qOuP8A61S79TSo23qXLGZXswZiFCkYJHLfX2/+tVqSZI1LFtm0YOf8+/61mQISqMxJRQNq/wAIqzLcxNP9nJ3Fxg4HTn27VTdkZq19Rq3sQYK8bKG754HPf/GnTKUPmqpIxtA7L1I/UmhbGCBFiO9ztPBbg9f8amYmSB8kBuTk5+U+3vxj8aHbdFT5b+6Qw7jjI/LpSuBvViTtBwTnnP8AhjI/GiNv3Z3HgDsRxVqNCqYdeR1BHOT1/wAPwqnroQOiba/Qc9DVHW43aNGQMyYwQTnBz+lXtgXnOMVVmnYggMV5PQ0Ws7lQnyu5z9sjm0Ky54kIQN6cf1q1EkcYMhAJXGMdz/k0XLsGy2Wwe/NQzt5SpCvOcu3r7D8s/nWLRUpczuOkiV8SL2HI7CiwntBIB5xLA8YU0tvGMkE8EYxWfOk1vOyRRh8ZJKnOKElfVmtKEZLU6a9uUaxili+dd2N1ZEkzTEjd90ZFS6aHFrcG4VkibHyng59cflVW4iaOcFFOxzx7U7mc4qLsia1kLSeVjLNxjFT28AVJIYmyN3J9R6Co4gFlG4Ddghm9vSrltF5blxnBFUQzY0VSmoQxYB5zgV2Rj3lecYrgvtFxDH50EhSRSMEHHHcV1+j3sl9abpDll4JA61UX0N6UlsaQBIIPHHHNOVMcAkn3pMhV6cGlj6Hpz0rQ2PFZoznJJ9xWfKuP8a2Z0+UkjA9Tz/ntWPckdOv6VmUQpCrcv8x9M1YSQxjbsCL03KvFUVkZX4G72qxJKUCYk6jPfj2zWElqctS9xwvHWfcG2hcAEcVaS6DElTjI6E5H4VnMwKneAec5xyT9etKNjq33kycgjnAosZ2NA3h80kgsuexxmpo7h2I+6g6cnOaxgrB9gYNnj04qVnliIypAz17H6Uxcp01lcIZSSVIYnJHI6Y6VpJsGGRwyg+v3T9a5CO7G4ZJUDk4/z6Vr2WqjcI2YbcYwwGMY5H068e9VcTR0jTELvBHue9Zc4NxIzYdc5yFP1HP+e1TozvAAp3IT8ozkdOh/Xn/9QeqAKSOWB5z39qtJMRnyyNaEoGwXTO4gDv8Al2qraZ+0CeXPYgHvS6hcR/bI40ZiwBVhkkEccfzP+RV/TrdliMkmNx+7nsp7fz6UdR9C7G77VLlSpB6jr7+1NEiR3K+VMrLnAVjjB+vQ9vSq7qWPzMCoHA6Ae2KzLoYkyp4Xse9S0K9zbSLypDu+VVdtgYcnHQn2/nUyNiMEHII4FRQXHnxxnduyu3afUcn9GFSuDtAxx9auGquDEkcqCvcjjFUplO7OQWJJxVwurNg9VHGPf/8AVVOfhtxPHYjtVsDPRd0jRudpJzk9BULv580kyqdmO/YdBmrE7qsEkjE5xtAHYn/62fyrNEpCHB49B3rHqUTmby8Nn8/8+9VnmfeJAevBPekZS6ELjg5xTbcGTgg7McsegqZRTKRdSdnVQBznBHp71YETsHCsMgYbnketVIB5boytnB5Y1dt/3RUpyuePY+lCQmy0kSqBx8o61OjFQcjODkADqKrK2RJFkZK4qbTgfPUnk9z61TEh9qwvZGiYFCvzLzkMK7vSoDZ2CKRywyeK5yJIIbjzViG5uuehroba9jnwjgKx9+DVRS5rm8JQ5tC+doGRkkjvTQCD0Pr16mlQEEqcH3NKRznr3FaHQeSXhCAj5Afp0+lc7dMckDA+lb+ohnJ4bnp0rnLmJiTyPzqGD0KpIY8VNGN5VRv3ZHOeAKbGA2UIAyMfT3qeIJFMWR8oADkjH1x/n/Cs35nPJtlcl3LMzEsepJ5p6KQwAOR6HipAhN6cgqjOSPpStIpdtmdvf2FBmyMFkkBxznHTirkM5ReGIPYg4xTHiYwg8AE56/MAB/8AXpn3Tjjg5+p68/yoFuXflZ9rKpB+8xUZP1NOFtEAVEfQ8sGOMew/z2/GtAWILEEAdiatxqXHy7c+hHH+f/109CbE1ndSwShVxs/iBUc/4VrRXKTxXBtSfMI4j/izjJxnr/nr1rHZMxfKSGzgg9eakQFVLI3zY/z/AEot2ES6bZqZmmmUvk/KCck5x1raZHdlz3HC47VBYXW9kEoVZN33+u7PPP8Aj1+vaY2sk2rGUsPLRl4zz0BGPb6e9CfQajzPViSEoGLA7RzkEGsmf96wZThiR19K1blHe2kK5Gfw71WS0CsrSYI6cA4/+vV7koVJhG9rHsOcn5sdgOR+Of8Ax2tHzNw3Ywv06U3yopIlQx4I5XkZzjA/Wnw5Ybv4f4fcU46Ow2Nb5cucAnjGKryttXBAKjnNS3DbXQg8MOSD/n1qu24ybUbI6nPYev0pt2EZF8SWihUf6wmQ4/ID9D/31VfySAyryc469DWhdbAd6xgDaAGPUkDGf/rVmvIWdX5+909PwrJXKuK7rCcN88nQjnA/H/D86k3bcg/dYZx6GqzkNNuB68sPSpGfCfMOv3c0rDJkXIcp8xAyFPardtcO1q6RwKZQ20nOAeKz4CVkB9e9bErs8UbqctnB7Z9KVylKKWqI4jJGkTPEUkORjcDgcc1p2kYiRMdM8k1FHBugBPY1eH7uFsjKhefb8K0joZyd3oTyv9xgeAefpVmKQsyle49az4ZVcZyMdq1dMge6vvMCr5SDc3Pene4RV3Y6OEsEVTyeMmnSZU8EkdxnpT1G7Bxj2FKEDABuDWh3HkF+V2ZzgY6CsK5AOWAwK1584+bqen41myqpz0z7VmWzPKgHPHoferdvAkylfnC4y5VeQPc9h9aiKgcGpUKEd+nAwKwn5GEmou4k0yAJFb79i87m6/55ohj8yXYeEbk7QPzo2Ksu5GKr1AwasIiOhxgL6ngD0pJmLk2IfLTHyklVG3B4+uKebF2Jl6xZ4LHGPz4706J4WgIbJY9sc0srS3CLGfl2fdUDp06/lVE3H3VoZJh5AQxqgG5WBye5x9avwQNEiP5crLgHcFIyc4IH+fWq8aGWMD+JeB24/wAKkW186RW6AEkZGcZqlcV0LPHi6GBjcob02+36Zp8g8tkAQfMcKfw60+9eWzNukUjRqQckHHpViN5Dbu0jsQBlcknafX86eomRpEUaIbCWkkwcYwo7k1qRMQBEwfyzj5h0H+f8+tUlnlX5PMcnB+7J7eoqW3kcRNgHd1yTnJx1qWmx3RYuY5NynPyA53LyCTkf0PFJjCIDyfpisuzkuYbwIsrHcQpTnp3yPYVubY5AMgRv0G0cfl/h+Va6xdmOcOUrmLhgcEEYxSoIo1dF3bYztXJzhe36Yp0qGKJmPKgfeUZHtVR5QhD5ZmkUBUAzkj5cD/vkH8aHJJ3I1sDyiSDacvkgADqT2psg8tDubLNgMVGMnsB7Ckhj2CR5CBJj5vQDuB/j/TrBJI8jqgJJ65FK93cq2hHcH91tODjk/jWHK4LYRgcHvWvLIkauHYDHY9/auf3gu3lqzD2HA/Ok2y4QbJ4kYScknPerF4STGEXOBzRbMjsgCSNKOdoXFaMlvcNCpfYiu21Qq5Pcnk/Q1OppGlJle2ti4yRg9gTWxGi/Z2jlUoyv2+YYHeooNHnuIQsEsysM7Wc4zj2qJrS9LSJK48yPGeeuaTTWoTp8quaouFRdkeM44J/SoVunBO8fN3x0rLRJo3IkV1xzk1bT5vmZj1wBQnc5bkhlVC0gXac846Gt7w2s89558O4Rqfnbt9KxIPJe42NGrxjqGJx9ODXodisKWEXkRrHFtyFH61pFXNKUeZlkEjBOAO4px9cHPrRgbQMCpAPlyK1Ow8UuFyNwJwMcDr/niqUik5H4jPNaEwPOcDjuKqNjOCScjH1qCig64A+UY75poB7cYPWrjRZDFSMN2x26mo5EVQS3AI9utS/Mh+Y62IeRI3O1ugPUVZubcs8cKlHCjPysD6Y6fj+dV4DGAW27z1xjgU+3wz7TuHU8etYehyyte6JI4WH8HXPB4qSNFMxAAOOo7H26/WkYSEbSxKj+77dqntIsOQQFOf0/CqWpBPEhHLZIHVmxzVyBPmyE5qBFbIAGF9Mda0rb5igf7pPb8qd2kG7KFyjPiQj5Uz0Jwab8xhKAgAjt1qZbxf7TawY7zk7TgDOM57+x/KlZZPOMgUEEYwBgihSd7MqUHF6iQjcwAIBxyPwHen8AYQgZ9uB+VRMjFfOQ4K9snP51agi3p5mWOByVGcHP/wBaruQyypDwsWY7RgknpTd43ZyrDoCO9R7sho5HjMYUZA9OnbikhmiiAEK4IPU/e/PtUp9h6W13LLq3BLGPHfGG/Adqq3RjXY6W5z8wPQcHHPT25q3BuuZtiZ6cnGQBVuW1+QKwHTGQKHFSeptRjfU5y4aCbDbsNn7pypHuSOKbbyxW6+WVVI+zc9a0LmzVweAc8msie1K9Acj0Oabi7WNXT7Mq6gkdyWCy4yM5PP8A+qshGuYZggjDAH70ZHIq/JDJzx0qGO2KyMzBsj0Hv/hUe/EalKKL1jZXU0skrFLcqoZQ3zF+tX7w3wsissIbyf3gePnGBg+/QntTdPidlWQvu7ZXt7Vo3ri0tDOAdxwrfQ8Uc09yPbu+xm2evxWx3DcCOgx+FaVjqEd1btcvHjzW+Vj1I6f41XDQPEFYq4bgFlBIPrV+JEEPlOof+76mjnbVgqVOaNhUEZb5WV1IwVrPtmLBwVAZMjIA5NW3tPLlDxHK56jrV+0s4ry4RC3lSNksdvDf/Xppt6HKlfQqW+nvJdKkMROeSR0zXbWEJtbVY3+Y57c4pLOzgtV2xDHqT1NWunHXPNbRjY64U+XVj93bjinK/GBwD0qEMOpOMmpQwHr9Ks0PHpAytudl5PC4xUDRhgCAev8Ad59eK0TGy5OAO4HeoZAecYJ25+vvx7VBRQlVVUuAW2D+En8veqcu5gGdHGexIxitN1+U5PGMfMf5VGylh9wkc4GeSO55+lRKPMQ1dWM+N0KhQme64Oat2+GkUrDIX7/P6fhTvJI4Ccjjjj8qs25WNSyyqj7eMqTz+XtWLjJHPKDuSwyhpXAtQS553SdO3pU8ZhjuGVY3BHT5uD0PpSxFWwVYM3cgY5p8KZcmTOCTzirjdmD3JFlAyqxgKeTzUcV5J55corLuOUyQT7ZqzgLFgrjnqarogZmKgZ+lVJDuSl0mu/tEdoFmbgjzM47Z5HBx/npT3uowSiqGIPVv1469fftTZGeOPciqCRhSTwDnGf1rOZSszY+Yk5PPFSym21dlwzOGXaVTHI2cHr69aVneSXMpZm2jDH8v6VFFliwG0jvletT8/KO444FCJdxm1tuCWIJ2njocg/0NSmNlHyqAx6Ejmo5VzOoZ9pChsBwcsc4x9B/M/QWLNQ15BHICV3gFRxmhMdtjpNOtlt7Pc+Nzjc+M/lUkq5TqD6n+lT8eYcr0prKuD6e9bHoRSSsjLltuDyuOpGKzp7XLZwNuOhHOa35EBHAHHA9KqSoA2FHA4IHQigZzclnnIA+YVAbNienFdHJAWySpBPeovsXJAHehogxoLaaJ98fJB+72NSzuk4KMCVAIKtxj/wCvW1Ha4HTPvmmXWkpdLvR/Lm7OBncPQ+oqWjKdO+qOTcGGcoWwikYPqMVp2t3tMchXcE/hJ7Gm39nNbKizQEIDkkDIJ9m9fyqqmYlYxfOdoOD1A/rWLVjC2upuSMZLSN4pFjMbZJY8bcc5qxbsj4mhcOM8MDyD6UzRtOOpWxMk3l8kkbc/gRXR2Gi2tkhSNAcnLcYyfpTinJXNFC8S3bs0lvG4AyRk1Oq7uc9KYiKiLGOAOgPPFSbCeOgrpR0COgZQe9RZdS2c+9SZ5UZ4FPZATkfrTA8xAKhOWBbsAMf/AFqruoZsKodyfnzztFXpYyQACQcZ4qKaBmGFIGeeM9OuAfyqSilHE4287gx6dPf+VNeIsqryVPPsTWgFzkoCp5O0Cmny2C8kMp6nJ4/H3xSJKogJOCoKH+HGRjFCW6YRiP3ZPXOQOKlMSlyF8xgCAOOD7/r0p4iZN20DJPX0Gfrj/wDXSaurCeoz7KHIMbfKT93OKcimB/mxj1P8qd5TtKA2WAyAW/p+tNlLyNhiSy9j2rJrl1OadPlVydgrHDLkDoKaPnBwcDPPaokUryCVyMkg9BSKzNnaPk6epb8+lNyuZA7yTzKpB2A4UAfrTJYyrcK65zkkg55/wp/zFWBHysOxxVoqD8vmbXUcck/rWWty9LaFa0RmXPPXPBzmrDnMG5iOuAD6+nFRq7ISuMNnnmo5QbhFt/MO1jlxnp7fj/I/Q1ovIlLXUmtxwGmjD8hlVlJC9xn6VftkM+owsCPvb8Y7DrVOVGjdQHIXPIx2rU0hA1wZcsdvA4+vP6GnGKTKi3KSRr+b+8Xa7ADJPJx/nrTyzZ2kls984pzcjcy59s9BmlEaHGAQvXHetjvGMuSGyMdDTNgZl4Hr7VP5RLdcYHrxQ64x0BHt1oEVNvJAztJx0/WneXnuMHrUpGCWH8u3+cUsalgeMcZJoAi8kEDA4649KlRB0X6cdqmVBkY57fiKeAEJOcNnt2oJGIm04J6+1V5dBsbgmQwqj5+9H8p9/ar0cZ6kdeKmCZ43flQ1fcTSe5W0zTo7G28tBnJ+9jHHpV4qFHJz7Uu4c4+6BSd/ShJIYh+7nHH86kU7uvPpTH+YZ6Ac01GwwGPaqAcxHmAhefen4yhGefWmgFjuJ6DpSqxB6daAPOs4UHlsNkkg5z/WkO4ny1K7MfeHGDnr+lCAznaNu5lPC849v/r57/nINxmwTyrAhWBx7+n4VJRB5edyqOSckA/XoM+h79jTdkMqhgCVxkjHQnP+c+9XsADbj5Sfy9eMY/GmPAM53KhduwOT/n/PTkJIPL5OMKB3K4BPv7U63TcFYuojyOcEkfhgfrViOPMhy+QQc44P8+f/AK340+PLAZVlwAemSMDnOcY78n3pAMEJV2XgncMKT3+vTtVEpsvWJQbPlbJz6D1rXAJIcOwC8A4I+n6fzpiWcbSySOxfO0Fdw4GPTr9frWc02tCZR5lYyZmJmJAwh56YBqSIAkqF54xt5rX+zr5YZo04PJYcfSpPLXc+IkUHgAdz/nNJRa3MXRv1MJopZJPlUD3HeoWOyZ98nIOBt55rqkURooVVyemBhcent1rl7i0MF28ROdpIy38XofxFJxaJlDkQ5WRo/MOS5PIHOTUkSKs+X/i+ZmHGaht9zSMAvyjkcdfWtaHTLi4Qbk2L3J700Qk3sV3CLz26A+tbWhxFbVnIyzNj8Mf/AF6kTRrdLV4eck5LYx06Y/OrtrF5Fv5JABUc5/PrVpO5vCm07sUoA5UjA9KcfmPHzdsCnMp3YY5zQucN/Dkdumas6BF6DcQCOlIFBYfMSTjmngY6frQ55xkg4z70ARSLvBAzj39aeiKEwOCvHFH3QWz9KcCAwz1xg0wHBfXI9KVIyeSMY9aauCf6mpmYYwCc+ooAQ4zj8acTgcd6YoJ574796lzwBgZx1oAbyV4P69qVGwo+bkU1mCAZzntTmAPpk9aQEituz7d6cpBxkDFRgDAGMc/nThlQR6UwJGKLg9/rTQwxnBz7dBQMb/my30pwOGGBimScCsZeLeSxUjAU54GT2+uf19aWRVkY4U8YY98nt9OtKjFgmQCCPl5zj/P17fWpSu0/u4wSFIODk/XPfp+tSURuG4wOSQQR7Yo3srEYVRnCluMDvzU8cZCngggng8fT6iiMElsKGTGRk8E5/wAf5UARYIPEYXPHU8D0z3NTqCMKFClj8oA9TxTlRC6hsEEglm7DkHj8vXpQIwxUY+RRgEAZP6ev0/xCR7lFJJdQOhXB5PT9ev500RkbCW25bd8o6nH/ANYfhSC2UuVG4qck4Ygj/GpkRY5GyW28ADcTnv7+1ADDG2U3MDnoCOncfj/hUnkkkAFcDJ3Edu2PxqRFIbBO5Oq5BGD/APqo3/OgLjk4A9/agCRVAJBHQ53DgY9v8ap6vpzXQgniAZ1JDEj72ccevHX86vxYcKSDjngnrUkDgjJcsG6Mc8Yzx3pNXQmrqxRsNKWLLSgM/XAHA6fnWmmQgPOeg4/z7VGc7QgJx39uv+fxqUEFAuckHkChKwRikrICQOCSDjo3Y0obnLZPPekMXAz27ZpQQrE9x1pliZ6EtjuB1JoQNnIHHQZNOKgnIXhjyfWnYxj0/KgBCpYnOcjjg0jIVUEH8P5VJgYPyjHrSspI6Y5pgVjz3IAPSl242jB59Oam298jH9aXbgjJ6Dn6UACnJIAGOwp4Y44A6U1Sq8he2DxS5UYz16ZoJANhgfbrThkuD36nNMC4+tOyFHcigocCN4JGf6U7cD2HXHTrTBtyMkjn86fuwMg5oJHHlQMD3oDDHP5mmD0YjmnA44NMB/B6dcVIuCcmoSwJ68fSnFiHHFAH/9k=",
  "imageHeight": 256,
  "imageWidth": 256
}
