# Supplementary material for: Deep-broad learning network model for precision identification and diagnosis of grape leaf diseases
Source: Front Plant Sci. 2025 Sep 10;16:1611301. doi: 10.3389/fpls.2025.1611301 (PMC12461735; doi:10.3389/fpls.2025.1611301)
Supplement: Supplementary file 1 [file DataSheet1.zip › B_r00043.json]

{
  "version": "5.4.1",
  "flags": {},
  "shapes": [
    {
      "label": "leaf",
      "points": [
        [
          116.03278688524591,
          180.29508196721312
        ],
        [
          120.95081967213116,
          186.52459016393442
        ],
        [
          124.22950819672131,
          193.24590163934425
        ],
        [
          125.21311475409837,
          197.01639344262296
        ],
        [
          129.47540983606558,
          204.2295081967213
        ],
        [
          130.13114754098362,
          215.04918032786884
        ],
        [
          131.6065573770492,
          223.5737704918033
        ],
        [
          132.0983606557377,
          230.62295081967213
        ],
        [
          136.52459016393442,
          237.18032786885246
        ],
        [
          139.14754098360658,
          233.5737704918033
        ],
        [
          145.21311475409837,
          237.672131147541
        ],
        [
          154.39344262295083,
          241.9344262295082
        ],
        [
          161.11475409836066,
          247.67213114754097
        ],
        [
          168.0,
          235.70491803278688
        ],
        [
          169.47540983606558,
          231.9344262295082
        ],
        [
          179.31147540983608,
          232.91803278688525
        ],
        [
          188.98360655737704,
          231.77049180327867
        ],
        [
          192.2622950819672,
          233.7377049180328
        ],
        [
          196.19672131147541,
          236.0327868852459
        ],
        [
          198.49180327868854,
          236.36065573770492
        ],
        [
          199.31147540983608,
          224.55737704918033
        ],
        [
          198.65573770491804,
          218.327868852459
        ],
        [
          204.72131147540983,
          216.36065573770492
        ],
        [
          212.75409836065575,
          214.88524590163934
        ],
        [
          209.9672131147541,
          208.98360655737704
        ],
        [
          209.31147540983608,
          205.04918032786884
        ],
        [
          218.49180327868854,
          203.7377049180328
        ],
        [
          223.40983606557376,
          202.4262295081967
        ],
        [
          228.49180327868854,
          199.63934426229508
        ],
        [
          233.7377049180328,
          198.49180327868854
        ],
        [
          228.81967213114754,
          192.4262295081967
        ],
        [
          217.8360655737705,
          185.70491803278688
        ],
        [
          217.8360655737705,
          182.91803278688525
        ],
        [
          229.9672131147541,
          176.0327868852459
        ],
        [
          233.08196721311475,
          173.7377049180328
        ],
        [
          235.04918032786884,
          169.14754098360655
        ],
        [
          236.19672131147541,
          161.11475409836066
        ],
        [
          237.57854406130267,
          153.28735632183907
        ],
        [
          231.0344827586207,
          152.13793103448276
        ],
        [
          231.0344827586207,
          145.51724137931035
        ],
        [
          233.79310344827587,
          141.6551724137931
        ],
        [
          236.0,
          139.72413793103448
        ],
        [
          239.44827586206895,
          135.0344827586207
        ],
        [
          235.72413793103448,
          131.17241379310346
        ],
        [
          227.58620689655172,
          128.82758620689654
        ],
        [
          224.13793103448276,
          127.72413793103448
        ],
        [
          223.0344827586207,
          112.82758620689656
        ],
        [
          223.72413793103448,
          102.75862068965517
        ],
        [
          225.93103448275863,
          98.20689655172414
        ],
        [
          226.75862068965517,
          96.13793103448276
        ],
        [
          222.48275862068965,
          96.13793103448276
        ],
        [
          214.6206896551724,
          96.41379310344827
        ],
        [
          206.48275862068965,
          97.10344827586206
        ],
        [
          200.27586206896552,
          98.34482758620689
        ],
        [
          196.9655172413793,
          99.17241379310344
        ],
        [
          200.9655172413793,
          92.82758620689656
        ],
        [
          203.58620689655172,
          89.79310344827586
        ],
        [
          206.06896551724137,
          87.72413793103448
        ],
        [
          204.27586206896552,
          85.37931034482759
        ],
        [
          200.68965517241378,
          84.6896551724138
        ],
        [
          198.20689655172413,
          84.6896551724138
        ],
        [
          200.82758620689654,
          78.89655172413794
        ],
        [
          202.06896551724137,
          72.82758620689656
        ],
        [
          204.41379310344828,
          69.37931034482759
        ],
        [
          205.51724137931035,
          68.27586206896552
        ],
        [
          208.27586206896552,
          67.3103448275862
        ],
        [
          203.0344827586207,
          65.51724137931035
        ],
        [
          196.27586206896552,
          65.24137931034483
        ],
        [
          191.58620689655172,
          65.65517241379311
        ],
        [
          190.20689655172413,
          67.03448275862068
        ],
        [
          188.82758620689654,
          67.3103448275862
        ],
        [
          189.10344827586206,
          63.172413793103445
        ],
        [
          188.0,
          54.89655172413793
        ],
        [
          187.58620689655172,
          48.0
        ],
        [
          189.24137931034483,
          44.55172413793103
        ],
        [
          191.17241379310346,
          42.3448275862069
        ],
        [
          185.10344827586206,
          41.93103448275862
        ],
        [
          182.6206896551724,
          41.93103448275862
        ],
        [
          179.44827586206895,
          41.93103448275862
        ],
        [
          177.51724137931035,
          42.06896551724138
        ],
        [
          175.0344827586207,
          32.275862068965516
        ],
        [
          175.86206896551724,
          24.82758620689655
        ],
        [
          176.55172413793105,
          19.586206896551722
        ],
        [
          179.0344827586207,
          16.82758620689655
        ],
        [
          181.3793103448276,
          15.310344827586206
        ],
        [
          175.86206896551724,
          15.310344827586206
        ],
        [
          167.17241379310346,
          21.79310344827586
        ],
        [
          157.51724137931035,
          29.379310344827587
        ],
        [
          148.68965517241378,
          36.55172413793103
        ],
        [
          146.06896551724137,
          40.55172413793103
        ],
        [
          138.6206896551724,
          40.0
        ],
        [
          134.06896551724137,
          44.827586206896555
        ],
        [
          127.72413793103448,
          50.89655172413793
        ],
        [
          123.3103448275862,
          55.58620689655172
        ],
        [
          113.51724137931035,
          50.48275862068966
        ],
        [
          109.37931034482759,
          53.10344827586207
        ],
        [
          105.24137931034483,
          56.275862068965516
        ],
        [
          103.3103448275862,
          59.03448275862069
        ],
        [
          103.03448275862068,
          62.3448275862069
        ],
        [
          99.72413793103448,
          60.41379310344828
        ],
        [
          97.51724137931035,
          58.06896551724138
        ],
        [
          95.44827586206897,
          58.206896551724135
        ],
        [
          91.86206896551724,
          61.241379310344826
        ],
        [
          89.10344827586206,
          62.3448275862069
        ],
        [
          86.20689655172414,
          63.172413793103445
        ],
        [
          79.17241379310344,
          63.310344827586206
        ],
        [
          74.06896551724138,
          62.758620689655174
        ],
        [
          70.06896551724138,
          62.758620689655174
        ],
        [
          65.51724137931035,
          67.17241379310344
        ],
        [
          61.6551724137931,
          71.58620689655173
        ],
        [
          60.13793103448276,
          75.17241379310344
        ],
        [
          59.58620689655172,
          78.34482758620689
        ],
        [
          55.44827586206897,
          79.03448275862068
        ],
        [
          50.48275862068966,
          79.17241379310344
        ],
        [
          46.62068965517241,
          79.17241379310344
        ],
        [
          42.89655172413793,
          80.6896551724138
        ],
        [
          41.37931034482759,
          88.13793103448276
        ],
        [
          41.6551724137931,
          93.37931034482759
        ],
        [
          41.37931034482759,
          99.72413793103448
        ],
        [
          42.06896551724138,
          102.20689655172414
        ],
        [
          39.44827586206897,
          102.06896551724138
        ],
        [
          31.310344827586206,
          102.20689655172414
        ],
        [
          25.24137931034483,
          104.55172413793103
        ],
        [
          25.79310344827586,
          112.13793103448276
        ],
        [
          25.517241379310345,
          118.89655172413794
        ],
        [
          24.0,
          120.82758620689656
        ],
        [
          21.24137931034483,
          123.3103448275862
        ],
        [
          19.586206896551722,
          127.3103448275862
        ],
        [
          22.896551724137932,
          134.3448275862069
        ],
        [
          23.03448275862069,
          137.6551724137931
        ],
        [
          20.96551724137931,
          140.27586206896552
        ],
        [
          16.96551724137931,
          143.86206896551724
        ],
        [
          16.0,
          147.58620689655172
        ],
        [
          16.275862068965516,
          152.0
        ],
        [
          17.93103448275862,
          155.0344827586207
        ],
        [
          19.17241379310345,
          158.75862068965517
        ],
        [
          18.344827586206897,
          161.10344827586206
        ],
        [
          18.06896551724138,
          163.58620689655172
        ],
        [
          18.06896551724138,
          166.3448275862069
        ],
        [
          22.20689655172414,
          168.9655172413793
        ],
        [
          23.310344827586206,
          169.79310344827587
        ],
        [
          20.96551724137931,
          178.89655172413794
        ],
        [
          21.79310344827586,
          182.06896551724137
        ],
        [
          25.103448275862068,
          183.86206896551724
        ],
        [
          33.241379310344826,
          188.9655172413793
        ],
        [
          31.17241379310345,
          195.72413793103448
        ],
        [
          31.03448275862069,
          199.72413793103448
        ],
        [
          30.896551724137932,
          202.6206896551724
        ],
        [
          35.86206896551724,
          202.20689655172413
        ],
        [
          37.241379310344826,
          204.13793103448276
        ],
        [
          41.10344827586207,
          204.13793103448276
        ],
        [
          43.310344827586206,
          204.55172413793105
        ],
        [
          44.0,
          210.06896551724137
        ],
        [
          44.96551724137931,
          212.82758620689654
        ],
        [
          61.51724137931034,
          206.89655172413794
        ],
        [
          68.55172413793103,
          201.6551724137931
        ],
        [
          76.55172413793103,
          194.3448275862069
        ],
        [
          80.41379310344827,
          191.72413793103448
        ],
        [
          91.58620689655173,
          187.58620689655172
        ],
        [
          103.58620689655173,
          184.0
        ]
      ],
      "group_id": null,
      "description": "",
      "shape_type": "polygon",
      "flags": {},
      "mask": null
    },
    {
      "label": "Black_rot",
      "points": [
        [
          85.9,
          80.2
        ],
        [
          90.8,
          79.9
        ],
        [
          93.0,
          80.2
        ],
        [
          93.2,
          81.8
        ],
        [
          90.7,
          85.9
        ],
        [
          88.2,
          88.4
        ],
        [
          83.6,
          86.7
        ],
        [
          84.6,
          83.3
        ]
      ],
      "group_id": null,
      "description": "",
      "shape_type": "polygon",
      "flags": {},
      "mask": null
    },
    {
      "label": "Black_rot",
      "points": [
        [
          88.7,
          95.1
        ],
        [
          91.4,
          92.9
        ],
        [
          94.7,
          92.4
        ],
        [
          97.3,
          92.6
        ],
        [
          97.6,
          96.3
        ],
        [
          98.6,
          100.1
        ],
        [
          96.0,
          103.2
        ],
        [
          91.9,
          104.4
        ],
        [
          89.9,
          103.7
        ],
        [
          88.3,
          101.6
        ],
        [
          87.2,
          99.1
        ]
      ],
      "group_id": null,
      "description": "",
      "shape_type": "polygon",
      "flags": {},
      "mask": null
    },
    {
      "label": "Black_rot",
      "points": [
        [
          93.8,
          112.4
        ],
        [
          96.1,
          111.8
        ],
        [
          99.0,
          112.0
        ],
        [
          101.2,
          113.1
        ],
        [
          101.6,
          116.9
        ],
        [
          100.1,
          119.3
        ],
        [
          97.8,
          119.9
        ],
        [
          93.8,
          120.5
        ],
        [
          93.4,
          119.8
        ],
        [
          92.7,
          116.1
        ],
        [
          92.4,
          112.7
        ]
      ],
      "group_id": null,
      "description": "",
      "shape_type": "polygon",
      "flags": {},
      "mask": null
    },
    {
      "label": "Black_rot",
      "points": [
        [
          62.9,
          118.0
        ],
        [
          68.6,
          117.7
        ],
        [
          71.1,
          117.7
        ],
        [
          72.3,
          119.5
        ],
        [
          72.5,
          123.3
        ],
        [
          70.7,
          126.4
        ],
        [
          67.1,
          128.1
        ],
        [
          61.6,
          128.9
        ],
        [
          59.6,
          124.4
        ],
        [
          60.8,
          122.0
        ],
        [
          62.5,
          119.5
        ]
      ],
      "group_id": null,
      "description": "",
      "shape_type": "polygon",
      "flags": {},
      "mask": null
    },
    {
      "label": "Black_rot",
      "points": [
        [
          29.0,
          131.8
        ],
        [
          31.2,
          131.1
        ],
        [
          32.7,
          134.2
        ],
        [
          31.2,
          137.1
        ],
        [
          29.2,
          138.2
        ],
        [
          26.8,
          137.7
        ],
        [
          27.1,
          134.2
        ]
      ],
      "group_id": null,
      "description": "",
      "shape_type": "polygon",
      "flags": {},
      "mask": null
    },
    {
      "label": "Black_rot",
      "points": [
        [
          44.5,
          148.0
        ],
        [
          47.9,
          147.1
        ],
        [
          50.0,
          147.1
        ],
        [
          51.6,
          147.3
        ],
        [
          54.7,
          146.7
        ],
        [
          57.7,
          146.7
        ],
        [
          58.4,
          150.0
        ],
        [
          57.6,
          152.1
        ],
        [
          54.8,
          152.9
        ],
        [
          51.6,
          152.5
        ],
        [
          49.5,
          152.7
        ],
        [
          44.7,
          151.4
        ],
        [
          43.5,
          149.8
        ]
      ],
      "group_id": null,
      "description": "",
      "shape_type": "polygon",
      "flags": {},
      "mask": null
    },
    {
      "label": "Black_rot",
      "points": [
        [
          57.5,
          168.6
        ],
        [
          63.1,
          168.4
        ],
        [
          66.7,
          168.9
        ],
        [
          71.6,
          170.9
        ],
        [
          73.6,
          171.9
        ],
        [
          76.8,
          173.2
        ],
        [
          79.2,
          173.2
        ],
        [
          82.7,
          173.3
        ],
        [
          86.2,
          174.5
        ],
        [
          89.2,
          175.6
        ],
        [
          92.4,
          176.9
        ],
        [
          94.5,
          177.4
        ],
        [
          90.8,
          180.0
        ],
        [
          88.1,
          182.2
        ],
        [
          82.6,
          183.1
        ],
        [
          79.0,
          183.3
        ],
        [
          76.4,
          182.0
        ],
        [
          73.9,
          180.5
        ],
        [
          70.4,
          181.6
        ],
        [
          67.9,
          182.5
        ],
        [
          63.6,
          183.4
        ],
        [
          60.2,
          183.6
        ],
        [
          56.5,
          184.1
        ],
        [
          54.2,
          184.0
        ],
        [
          53.3,
          181.9
        ],
        [
          52.4,
          178.9
        ],
        [
          51.5,
          175.8
        ],
        [
          51.5,
          173.4
        ],
        [
          52.6,
          171.0
        ],
        [
          56.3,
          169.6
        ]
      ],
      "group_id": null,
      "description": "",
      "shape_type": "polygon",
      "flags": {},
      "mask": null
    },
    {
      "label": "Black_rot",
      "points": [
        [
          135.5,
          120.6
        ],
        [
          137.0,
          118.9
        ],
        [
          138.7,
          117.2
        ],
        [
          141.1,
          115.5
        ],
        [
          143.9,
          115.3
        ],
        [
          145.3,
          117.7
        ],
        [
          145.4,
          121.6
        ],
        [
          144.1,
          123.9
        ],
        [
          142.1,
          124.3
        ],
        [
          139.2,
          123.9
        ],
        [
          136.4,
          123.7
        ]
      ],
      "group_id": null,
      "description": "",
      "shape_type": "polygon",
      "flags": {},
      "mask": null
    },
    {
      "label": "Black_rot",
      "points": [
        [
          168.7,
          112.5
        ],
        [
          169.2,
          111.6
        ],
        [
          171.0,
          110.8
        ],
        [
          172.9,
          110.8
        ],
        [
          175.3,
          110.2
        ],
        [
          177.3,
          108.4
        ],
        [
          181.4,
          112.1
        ],
        [
          181.1,
          115.6
        ],
        [
          179.2,
          118.9
        ],
        [
          175.4,
          120.9
        ],
        [
          169.0,
          117.5
        ]
      ],
      "group_id": null,
      "description": "",
      "shape_type": "polygon",
      "flags": {},
      "mask": null
    },
    {
      "label": "Black_rot",
      "points": [
        [
          175.8,
          123.9
        ],
        [
          176.1,
          126.8
        ],
        [
          174.8,
          128.5
        ],
        [
          171.3,
          127.7
        ],
        [
          171.2,
          125.3
        ],
        [
          172.2,
          123.3
        ],
        [
          174.1,
          122.3
        ]
      ],
      "group_id": null,
      "description": "",
      "shape_type": "polygon",
      "flags": {},
      "mask": null
    },
    {
      "label": "Black_rot",
      "points": [
        [
          146.0,
          151.4
        ],
        [
          149.5,
          151.7
        ],
        [
          151.1,
          153.4
        ],
        [
          150.8,
          157.3
        ],
        [
          149.2,
          160.5
        ],
        [
          147.3,
          160.5
        ],
        [
          145.2,
          159.8
        ],
        [
          143.5,
          158.4
        ],
        [
          143.5,
          154.3
        ],
        [
          143.7,
          151.3
        ]
      ],
      "group_id": null,
      "description": "",
      "shape_type": "polygon",
      "flags": {},
      "mask": null
    },
    {
      "label": "Black_rot",
      "points": [
        [
          143.6,
          168.1
        ],
        [
          144.2,
          172.2
        ],
        [
          144.8,
          175.3
        ],
        [
          143.1,
          176.7
        ],
        [
          139.3,
          176.3
        ],
        [
          137.8,
          176.0
        ],
        [
          137.7,
          173.5
        ],
        [
          137.2,
          172.0
        ],
        [
          137.2,
          170.2
        ],
        [
          139.2,
          168.2
        ],
        [
          142.0,
          168.0
        ]
      ],
      "group_id": null,
      "description": "",
      "shape_type": "polygon",
      "flags": {},
      "mask": null
    },
    {
      "label": "Black_rot",
      "points": [
        [
          169.9,
          192.4
        ],
        [
          170.4,
          190.4
        ],
        [
          170.7,
          188.7
        ],
        [
          172.7,
          187.8
        ],
        [
          174.2,
          187.0
        ],
        [
          176.6,
          190.3
        ],
        [
          175.8,
          193.6
        ],
        [
          172.7,
          196.5
        ],
        [
          170.0,
          194.4
        ]
      ],
      "group_id": null,
      "description": "",
      "shape_type": "polygon",
      "flags": {},
      "mask": null
    },
    {
      "label": "Black_rot",
      "points": [
        [
          224.02669632925472,
          159.17686318131257
        ],
        [
          228.14238042269187,
          161.4015572858732
        ],
        [
          231.1457174638487,
          163.07007786429367
        ],
        [
          228.69855394883203,
          164.73859844271414
        ],
        [
          225.58398220244715,
          164.73859844271414
        ],
        [
          222.1357063403782,
          164.07119021134594
        ],
        [
          220.46718576195772,
          162.62513904338152
        ],
        [
          221.24582869855394,
          160.4004449388209
        ]
      ],
      "group_id": null,
      "description": "",
      "shape_type": "polygon",
      "flags": {},
      "mask": null
    }
  ],
  "imagePath": "..\\Grape\\train1\\B_r00043.JPG",
  "imageData": "/9j/4AAQSkZJRgABAQAAAQABAAD/2wBDAAgGBgcGBQgHBwcJCQgKDBQNDAsLDBkSEw8UHRofHh0aHBwgJC4nICIsIxwcKDcpLDAxNDQ0Hyc5PTgyPC4zNDL/2wBDAQgJCQwLDBgNDRgyIRwhMjIyMjIyMjIyMjIyMjIyMjIyMjIyMjIyMjIyMjIyMjIyMjIyMjIyMjIyMjIyMjIyMjL/wAARCAEAAQADASIAAhEBAxEB/8QAHwAAAQUBAQEBAQEAAAAAAAAAAAECAwQFBgcICQoL/8QAtRAAAgEDAwIEAwUFBAQAAAF9AQIDAAQRBRIhMUEGE1FhByJxFDKBkaEII0KxwRVS0fAkM2JyggkKFhcYGRolJicoKSo0NTY3ODk6Q0RFRkdISUpTVFVWV1hZWmNkZWZnaGlqc3R1dnd4eXqDhIWGh4iJipKTlJWWl5iZmqKjpKWmp6ipqrKztLW2t7i5usLDxMXGx8jJytLT1NXW19jZ2uHi4+Tl5ufo6erx8vP09fb3+Pn6/8QAHwEAAwEBAQEBAQEBAQAAAAAAAAECAwQFBgcICQoL/8QAtREAAgECBAQDBAcFBAQAAQJ3AAECAxEEBSExBhJBUQdhcRMiMoEIFEKRobHBCSMzUvAVYnLRChYkNOEl8RcYGRomJygpKjU2Nzg5OkNERUZHSElKU1RVVldYWVpjZGVmZ2hpanN0dXZ3eHl6goOEhYaHiImKkpOUlZaXmJmaoqOkpaanqKmqsrO0tba3uLm6wsPExcbHyMnK0tPU1dbX2Nna4uPk5ebn6Onq8vP09fb3+Pn6/9oADAMBAAIRAxEAPwDbPSk9SKDwx7807HTGffFM2EJCgAjt2pjOVOdvH1p5Xjn60mA3Bxj+dACZ+bJ6UmMnpzTu544600YIyeM+tIB20Bcjp6GmtnGG6Yp3IUHnI7YpoJIwcZoAYOeeuKAwLdM4/SnY+XB5Pc0m0D5sHHfNIAA5wTTivy5xmhemDjNIoO3nGO1MBAozwB065/SnEMSeMY4B60DOPfH50rElSvH4CkAxl7859qYVPIXgH9Kk+8mW6/WmmQjHBYe4/WgBACvy8UyQ/NkDGfU0E7mz93HoOmKQjGWPII6Y6UAN3EMTtwRj8aa5yM+vPy9RTzjceQOO5/z/AJFRtgDaMFs4BPr0/KgZEyndk49mA/KmvkEYyOckZqXDqPnbd+OKa4GQHGAfcZ/KkAwEE7vu9xgYyP5ntTHjbBJZjJyMcH+lVptXsI50ha9h8xuEAcYGPp0NTJPHKVZDuB4Az/T8KL3AWNSwAIJ2njpzk9/0pCVVeAV7rzn1/OldmZfnPLdz2qIF/PPLnoTzwevXn/OKYD/MMnDs7N95snA6elNIDgbX24PUjn6+3X8qcIRE5B429hwBnjnPbnNN8tSrxiQc8ntjIH9TSAgDhxuSPEZBAJJz+HqKlXKjblXxwR169R/9f2NQnAIQPkKOdpyMDHv1/wAMdqlm+WQLnOcknp3x/k0wGSIs7li24n0/mR+mPemciUEglcdV/HA9uuPw/EgASORvN2hB0J6njnHH6f4U5NwjC7snBDcYAP8An+VIDpzksRmnYwcD0o6Z/ShevJzVkg3TBHT0pj5VCyjnHQ1KwxnmovvdT0HXNAyuIZ5TmaXC/wB1Bjj60+GCOJyUDDd3JJ/nUw4GKDjJ4+ntSAa4G1iv3hSIN6jt3pwC+1GPmO08Ac0ANyAcHJ47Ur8dscdaGG7gDB9qfjdwBg/XNAEQPzZOCD3NOGck549KVlGATmmqykDGMUAKDlT/AHj1pNpjbrx60/cAPf0pjDOF4zjrQAkh2kcbvbvj1pu7tnHaldjjAySPQ4pAAB6cc0gGsGBIHIAx+FISNoAAK9MnnFO9cdqYWQ/Nt6DHIoAjZW2kYChu3f8Az1oZd5JJPXIzSyMcfLkY7jPFU7y8it4t7EMeyA4J9qGF7ak1xcxWsPmStgDsOp+lcfqeqz3oZOI4QcBCev1P9Kkvme7mDyygsTwB2+grPv0XylOGALAEn0Nc8pN6HNKo27Ibc4htkiyGOd8nX73erlheEbSSOPu49f8AIrnbq6WSdiBznvU1vc4zkn8a0Wmh0RO4hulkQBcgtwzHp9eoqzHKrR4fnHQ/rj2/+tXPWd2CoySSSAB/CPwrVjuCyhFbGT2bNWUXPMZY3eTB5wSCOfp/9fvmmA7DufDP6LjnuPp6evFMDKrfMvzc/d7f/r/PmlEwEYPOV4AwQc4/WgB5VSC5YDcv3T6Z9M00lS+DgygcE5GPXH5mkV0z5Y4Un+Idcdu/P196a+3a5KsA3BX7oPAHfAPSmIH8sE5AOc5VTs9+1RLjI+UqVULlunoR+v8AIcZp/nMxJUZJJBHPHfg/5607ZjDuSU46nJyPb/PegZ1R3F+xHekb5RnjHpTiuT700jpxVEiA8dePSmkcHAH4U/bxt7e1NZTnAH60DGEZOTg+1PAOck0mOenFLnt/OkA1/kAOeM9qQg9egFPbG3k8CkVgwBB3frTAN2B64pnm7D05OcUSFVOeQfWoAqlgSMmgQx5GkyS/IPrVm3BCqxX680yOLaMsM56d6mEgXqvGKBjxgg5wR1xmm7ckAHINLkdhz9aOcDABpAMPA9fU/wBKaAAvbHOR2xT2O3jqAMVE3Emc8ehHSgBnzYznpzUU8qRnmRPmGRzjNMvbyO1iMrHMhB2JnG7/AD/nrXGX0j3RaaRyXZjj2+ntUtmU6ijodTcajHbw5zuc9ACcA+v0rCnllmkLSHOTx7VUjugECSR/KOvJ471PI+EUrj5iFypz1pbnPOo5CJuYn0zjJ/z/AJ4pLu2M1pMvO7b64/Gp4wEXaQFXpgdqHk2oScBCp3Nj7tRYhbnBM43lTwRnOBUscgXFdAuiWEMrNcK8oclvkOD1PC4P+PT3rG1K3gs5DGkbrJ254H+P/wBep5rM64zTdi7Z3ZUhcY3HGQOa2IZ2ZQoJGMdOv+c+tcvbuQwJPStaGcjkjJHOa1ubnRR3OYyW2ZAKtk4xjvUvmPlDgHnP5fz7VkW87l++CcNz2xz+hNXopVKqxO04zlvwpiLm9m+9yMck5wTjnNN8whWYqQW+Ulf/ANXrTY5jIm1MDPI54HHJ9+f6VMi7jkckc5H9aAEWMMC03ykZKr2HHp7elOMakFZOT8wAzyTn1+tSbR5uBmQnrx/k+n+NNH7yJjnb/vA9j047UAdUMbT+VDAkFRgZ9TSgYJORz70rYZwBjr3qyRo4PJz70h6Ag5JoJAyD/KkzjGRkdaAGkkk/rQCDwT34zSH7rZ5yfypcEk5HA70hhs3Hk8/oafjIwCaZn680DOMHnjFACMARjaT7ig7VIPSoZ7mGzQvcSKiZ4J9fSqA8SaYXKi5AIPO4bePxouhXRqMPlyo5x3NNYqgxk5HAqouqWkwVllUjsc1RvNX2RH7MQZccEjp+BouJtJXZto2WI4APrVHUtZtdMVjI2WHRV9e2fT8a56HXLmNZ4ppPM4LI+3kexxWNfHz7d9khaRh1J5Oaht20MnVXQ0n8X3gZSyRFXPyogIx+J6/pVyPxIt3ECAyyKc8dPbPrXF3SDzDGisEGdpJwMdqs28ssEUWCHycnd3OaiN1uyfas3ri9NzITMx3HkAg4FR+XGQMkbh6VAWWdQGBU9M9hVr5iM44I5IPAFaWsc7uyuEXZgHHfpT1UBuACQMjI7/5H61JyRkHjP+f60tuF8sEnqMnIwR9e9NroIbuOOSQQfSmyPHs2twOuP8f/AK9SPjLHO3HJqnIPOmVF+ZWJYnp8v+NS0NE0URSNVPXBHPXGeOfyrmfEPy3iYJwVHUV0zNuUHJBUfd/pXL+Iv+PlGxg4xUNGlN+8Z8UmTwavwyAupY8DpWUr47VZhkJPDdOaaO1M3YrxuBt4OM4NbFs+cqpG3OPlxx9fy/SubgO9CCAQRyelaULzDsDn0PH8qoo6O3ZVG1s9d2AcY5/TqatKoOAOBjGc4wPas2Kd2RcuCfXHT/OKsmTghskbeRjqP8OtMRck8wuUCjO4ruHQc/yyKYJFZw55IyBgdieuP89aQLySwCDGQW5P5/UfrStJujYkBmxt5Gc56Dnn/OaAOqDDqRxRuwDxmlK45GOvIpNvUluPQCrJGOc4IUGn7A3Ocmg46EcdKb8oXrj0oAQ7VPJzmkXDEkk0x2H/ANehc4yGPvigB5AU5IzVW9u4bC1a4lPyqOncn0FLPNGqvmQHaM9a4rVNWk1C9MZP7hFJQe9RKVtCJy5UZ2savc39wZZGG1TlE7L6VTkZvObYQcH7ynjmnXEZcPnj3PFRTs0NvGBtAMY6fSsjlvfcFvcT4X5Wx95TW8s63ESuvJYgH1FclGS0wwCxJHHc10yRG2t1/wCej84B/SmpWE0yaVcyAgEA96qyx8oQMrkEj1A5/pWmhV1GcdM1WZMzHIAwpI/T/GtehJkT7ZZtzMQOwNJbruGCT97IqS8jKuFAypJx9aZbIUDgnB6bTz+NSMuxbt6AkkFuR+dXlUtgDNUIC3mZUjOeCe2eM/rV9SvlhsDpxxVIlkcgG4KM/McMO2O+fT0/Gpt4TBXIH+NRRMcu/wAwU/Kp9up5/wA9KSRt6lVJViMAD1/z/KlcBJjvkHynLZwOR/8AqqOKErar8+XzkkHrmpogTEpI3EjaxBz36CkCEBmD9elLcZFJuGdqng8bun41nX+mrqKLMrYGew5wOOD09fyFbRJljViASo5wOhxzx+JqnEDEklsoJJAYY/hz1znHtxUtFRdncx5tMsoyRHCSRnA3Ek/54rPuxDEyxxIFcMQxyTx2710lyqwq453dSx71xzyb5Gb1NSlqb05Ns0YXwc5Jx71egucsOmPQ1jRuev5/SrNvLh+vXrWh0o6O3usgIMLxzxzj6VoQXAB6Db0PP4f4VzUcjnAP4c45q/Fc7Ixt5xnOe/tTA6OO4j6NIwz6jvipGkjKFzg+j4wB+P6VkQTCXnCqf8cVfR0SHI6jGCMA5FAHcBSoJwSPSkdt3ygfiakz3NNK7lx1NaEkeNoPr0pGGMEdqfsA5P40jheMc+1ICEAMemT1rlvE108d0sSuTEFG5R2PWurKdcEZrhtYZri8uG6kORn+lRPYxqysjAj8x707mKojfM3r7VaLDey4wpPamrCX/c5O4/Mp9R6UkwCMC3JHpwKySsc5BM5CkYz2qi0jGAx9WDnAx0B9/wA6tSsHL46jH4VBt2285JwxUMD64OP602CKbboQrJk8ktt64rf0+FjZm5284+UH+f0rm0V3lHyn1ro9HvIkfyppcrjBXrg0k38JupNx5UjUgDCJT2x7/wCe9OlKCRQR8xGRg/nVp9rJGyZweeaozDMoDMeFOOcdx/StehzNamfcbhcKvTJwOfY4pDAApkZsN0HHFWH2qAxHJyfrTIslyCMjGTj1/wAmgBtvxIucgZ598c1dYv8AZ2WEbmOAPl7k+3aq6IEZSACSfl9u1W4AVSSUjDbdpx/F3JHND0WgEODGvlnIAxhiMZz/AJ6+/NKuVLgjKsOuMf8A66asZaMhjuAIwR2H+c0sWwElf4hkY5waSXcCSMBCSBwe/tT0beMBFDHJYD2/z+tIEbqOV44/nTH2hR5bhGUnbtPTtVbANZWS5VY32s3Un+vr9KGk+zyv8ilWO45GDnNPCRtxtJOckt6/XvT3RW3B0YKD61IGVfvJd2ciwhfMb5Pm4wO/TNcvcWFxaJ5kqYTON3bNdoqpGrsSqovJYjoK4q/vDeXLMAVjz8q/571nrc2pN3Ig3YcCrMLqrA4GapZNTREdc4+laHUjTSUtx6ZJGM1ct3X7pOemePas+I7V25yevNX4HGRkcjuTQWjThk2jqTjAA68VfjlJxkksx69AOP8A61ZMZBJzg+23/PqatxnjHPsPemB6eDlTzzTsbQO+aAVHJ5J9aazFs5HArQgaxPPHAqOWeCFMyyIgI43EDNPwGUN2FchrMxS7mLEFMHB9KluxnOXKjXm17T0fDTjHqFNcxdSq95OI2DITuD9jmsi7byIyM5ZjljRZzMsCiQ8MdwGfeo5nc5pTctzTEQBWXILJ09KrXAV4SyrjI5z25qwJA8XUEDg+9Dx+epAHOMZHYUyDDZD5Sk8bsnn9KiUgSGNujKRz+f8AMVduyrSlegHGO34VQnjOVlVeFYEj8ahlIbFn5lXYW9G6e/6U3Sop4rzyChdiSQ2M59/ajY0cmSDuHNXbOQrMh2gNnJP+frWabTubU6vLodEiSeUqORvXkkUkqhNjPkryAAOpIx/PFTWxWSMssg44OeDmo5sgYXlgePatk7nPK97szsbs89DgilCbAHBHHH0HFSbC0zBcgBvl7A094lUYyPQ09xEAlAGJBx3Oc9KtyQvEioXzxzxjnHT8On4VUYK08cbY+Y5wxIBxyRx7Crkr7iNzcDvRuwI0V8kjIG3BJ9ev9aUghVbB56gfrSwozLkjg9uuKCsglzGpbf1AGM1QDz/q8LnDdfpUaMyQ88c5Xg59cmnq0HzKJQSDk/NnBqCWYRSuCw2dsnkdv60rjSb2JQ6vwikFeueO1MJZVIxkEZ69KbZFbgOVP3DtwO/ocHt/9f8AGcDChnU78dP65qG7uwNNOzKk0Ed1C1sxYDILqpGWHp04GR+nvVVdNsYAxS0jxjPzjf8Az6VdtgFmlcn5icn2Hp/OmztvkXy1yVPIPTH9Km2g1J7GfdWVqYUMdrCrsMjbGOtU5I44LUsETcAA4TgGtZZIQZYULEx8bj055I/z6isq/jZYJW46VDRScrmapBdnCABjkge9W4W+bgjA6cdayw4B96tRy85ArRHcmbMf7sBsZxznOCauxzFjkYCkHv79+1YsdyMbSoz6jirizDGF4B5NWUewsmeCSD7U0ggADnjnmnSdB0460mQy9OBWhkRCPYW5zmuN1pS+oTRYA5zg10msXsljabozhm4BI6VyH2i4mj86eQvIxOSTnjsKzk+hjVktjKuIAyRwytgbuD6D0NQXUhWTysYZeMYq/cxeY4c5wBVOUBpTtA3YAVvb0qTBEcczQkDd94ZNa9lcotjLLL8i7sbqw7eJpJyXU7EPPvVrUg5tbc26s8S5+UcnPrj86m5cIqTsyK/ntDIR5xDE85U0RxKmZG7jgdjVCBJridUljCZwQWOM1oXEYyADwBjFJpX0ZpVhGK0HypHIBIAAWznPY/5FVblHFoFizzIA4X05/rUkDearwtxjDr6+4/LH5VNbOxbK5XJ7cUJGUZcruaWiRusbs4ZUxgAHGTn9avStufoOOpqrDOwABYtyOpq1sDc5zmtrXdyZz5ncpoBvZgTtJwDnnP8AhjA/Ckm3DOB+fSrciFkwi8noAOcjp/h+NVZG/djaeCO5HNC00JEhUufNZSBjaR2boT+oFNa9iLFUjZgvfPB57f41YUmOBMEFuDkZ+Y+/vzj8KhaxgnRohvQ7RwG4HT/CpVt2XDlv7xajmSRQwbfuGBj/AD7fpVW+mVLMmEhgxOSByv09v/r0RXMSz/ZwdpQYGR159+1Vp0IV2UkIwO5f4TQndEu19B+nXTIpUPkDByeuP8+tRTQTRyyzlQ0LsTnPIz6Dr/8AqpNPQ/bkz8vTlh0z/wDWrZu5jbzRoIzlyueOevOMVKv0NKbaehSskeDzZJBsMgwIyOfr/OrBZSgYk8DFPmwdwOMgkA571WPmFRuO1R3yAT2/yaq99WZyk5SuMCbndlbC/wAT44oUpGCqNzjPrmqdywfCHoBwMcD86qeWhxtdkJOOvH1pXEXHdVzgDbkj/H+dUtRw2nSEcnoAOaJLVkBfzgdvYL/9eopGeW2eCGJ3wp4Vck/gKzbKTdznVOamRueuD7VBtZWKsuCOoPapUPOM1odqZbjYnGM1og55J474xzWbF0/CrsOSVI5OPSmi7ntZBJ6H169DThtIycggdqAOc9O5pHBJCjA9xWginqsBvLB1A5UZHFcJdMLKRYlBct8zc4Ciu5ub2ODKIAzD34Fc9KkE1x5rRDcvTHQVnJLmuc85Q5tTHdiwGBjJyQR0FQPErA8fKelSaiD57EcHsfSoWbAjiyMhcVKMGVTE6hAzDJGF55PpVd52RWBHOcAevvVq4/eli/C559z6VSnHmO7M2MnhhUtDTIEmfeZCenAPerIm8zLZ/L/PtVO4Bj4AOzHDDoacqlEAbHJziiMUhsuo/kTRzMp2Y7dx0OKmddsixodxBzkdDWeZSUGTx6HtWlA6tBHIpOcbSD3I/wDrY/Oq6kl6FTuzkBgQcVdjcsAvcDnNUoOW3A8dye9XA6q2B1Yc59v/ANdbIkc7ZjJJwAORULxebINvzKzrvCjkZ6ke38qmQHaRjj61FPceRHId23C7do9TyP0U1E9FcEIZEkuW82ZVXOCqnOT9eg7+tOkd9rFCoUAdB09/esK1GZMseG7DtWmilT8rAKRyOoPtioSC9jMu8/aDPFnuSB2q1FI12QhbJRM7gAe/5d6m1G3ZohJHjcPvY7qO38utUNPuI/tkkbswYgKoyQAOeP5H/Jquo+hfgBt5FbDtjGAx+g4/z3rUWYld5I9j3qqyAqCeGJ4x29qY7OkBDHagPzDOB06D9Of/ANRGkhCvsOWdwqk+v3j9azb24QSggqApGCeB0x0qG91UbjGrDbjGFAxjHA+nTj2rIkuxuOCWB5Gf8+lRcaRbkuHUn7rjpwcYqEXh80EAque5ziqKvLKThSRnr2H1qIqxfYWC449eKkfKab3QUgsc4HQHA/GqpvHafcW3Bsgk81CdiKv3nwcknjIpFYBRsAHOc45B+vWlYdi28hkG3YHXpuZeKrvCq8p8p9M06OUuHzJ0Ge/Ptmq7SMz8jb7URWppTvctxLn/ABrQhjOcgn2FULYjp0/WtiBPlBAyPUcf571udR69HljySB2GetNmLFGUcHnBqYoFBC8mkYbcnGfY1oSclLIVZi3YetVon++xPBPH0q9qcD2t95hVfKcbl571lTSqgzkY71nexwyVnYrXcYlR89M8EVmSmSRJWSIvIMDG4DI55rcP7yFcDClePf8ACqMkG2AkdzSlqEXZ6mbc3DraokkCiUttBzkDiqjrgIX+UkZKjvWnE7JFI7HDZwO+PWseclpCfTvWdzRyi1oiTduwB91RnHqajR1mOF+SToBzg/j/AI/nSK+U+UdPvYqNCFm3E9OVHrTsSTeSSFVuDnHXqasWJIaWFh/qyJBn8iP1H/fNVUkKuz8/e6ev4VpWuwne0YI2kFh1BIxn/wCtTdxXNKJty4AAU85qwvzYcYJHGMVUXcJNrtgdRjuPX6VYt23O5J4UcEn/AD6Vqnckk8zaN2Mr9OtZzzCR7qPYc5HzY7EcD8Mf+PVpTZUbv4f4vYUzyoo4mQR5J5bkZzjB/WlLV2GjDg/dMWY5YE9PStaMlwpUHaeckgVVe0DMzR4A6cg4/wDrVZtkdLaMtk4/HvS2Ex6o6M2Ow5XHasXUrNRMs0KlMH5gDgjGelbItZIdWEoYeW7NxnnoSc+319qhv7rYziIK0m77/Tbjnj/Hr9O8N9CnHlejI5blIIrc3RPmAcx/xZxkZx0/z061k3l1LPKVbGz+EBRx/jTnBZQzt82P8/1qNUxF8xJbOAB14ot3EQm2iICmPqeGLHGPcf57/g35VfaqqAPusFGR9DUkilB823PoBx/n/wDXVScsAGAJB7A0aDsE05deWJPck5zVMlnkJxznHTipvvHHHJz9D14/lT0iYQk8EA56/MQR/wDWpFbFV1JYgnA9BzTAXQqysQw6EHmrCyKHXfnb29xSFCL0YBZFcE/SgaI5BsLKd+7J5zwRUIIU81blCSzBnfCEE5Az9M/5/wAKgkAXCAA4GPr70LyNItotWrHIBwfrXRWZDgD5Cfp1+tczbRMCOR+ddHpwZCOG469K0R0LU9iHrg59aaSTkjBHYVMR8uTUeBtIwK0JOM8SLPBeefNuMbH5G7fSsESq5WQruOeM9BXo18sL2EvnxrJFtyVP6V55P5KXGxY1SM9ApOPpyaykrHHVjysc105I2D5u2elTG4V12SYzjkj9aoP8vzKx64Iqo6TSOBGrtnnIrNuxncvyIv2dY4lLsz9/lGD3rHubYoMgZPcA1eW0vQ0aROPMkzjnpipZ9Hnt4Ss8szMcbmQ5xn2oSb1OqFPmVzDsyQZA64yOKryoxk4JGO9bMdvcLCxTY6o21gy4PYjkfUVnXLIjOCkiynnaVzT1CVKSIYnAbDsBk9q3Lc/utowM8j8K5reA6+YrKPccH8q6CKRJFQIwOew7e1UmzOcGjRjHmINrYZchSwzg9wfY05JRHBtGUwSCD1B71VjkeN2Qkg9cmp5o94jeMgyY+X0I7A/4/wBOjvZ3ItoXHEUiojbtsh2tg4yvf9M0gi4UDAAGMVXSUOS+WVo1IZCMYJ+XB/76J/CrcSGWJWHCkfeYYHvTUk3cnWwzGUcDg/TNLbRybmOfkJzubgAjA/qOKn2xxg4Akfodw4/L/H8qw7yS5mvCjSsNpKhOenbA9xRrJ2RcIcxqysSDEofyxn5j0P8An/PrWW8RdpRsIaOTAzjDDsRVy4kcxLkHd1yDjBx1qJp5W+TzHBwPvSe3qaySaFdFGMeYzgoPlOGP4daZBHm6ORnapb13e365q9I8gt0aN2AIy2CRuPr+dV7J5bw3CSyNIoAwSc+tVqJDJ4GlR38uVVwTuKk4OcAH/PpVC1tDHMfPCCNkI3MwGD2OPrVtrXyZGbqCQTgYzio5EMUZH8TcHvx/hSdx3RSFi6kS9Is8lTnP5cdqYPLfPykFlO7J4+uKmiaW3Rox82/7ykdevT86SV4VgAXIYdsc1I7lOaPy5dg5ReRuA/OiGZCHiuN+xudy9f8APFWHREQZwV9RyD61X2K0u52LL1IwalspSaFuIEhUL85XGULLyR7HuPpVQKCc8eg9qtuUA79ORgVEFB4FOHmbRak7ktsAMMRkVu2BXZnORjoax4lUY6Z960oM4+XqOv4Vubo9oZ+MHkDrTd3bjmlLA+v0qIsOoOcGtCCvfwm6tWjT5TnvxmuJuNPeO6ZJoiMcgnpmu/68dMc1VvLOC6XbKM+hHUVEo3M50+bVHndyxUIAoLPgZIHBrQcRhvmZUUDAWrV3ZxWdw6BvNkXBU7eF/wDr1QS08yUvKcLnqetYttaHI1bQZfahHa263KR58pvmYdQOn+FZt5r8Vydx3EnqMfhWzKiGHykUJ/e9RVAtAkRVSqBeCVUAk+tLnaVjqp1OWNiCzN8bILFCF8794Xk4zkYHv0A7VQvrK6hljlUpcFlLMF+Up0resnF3aCcg7hlV+g4rO1CJ1VpA+3tlu/tRzT3D27vsc27XM0xQxhQT96QjgVr6ekdsVDS5wM5HH/66oyWxaRWUNk+o9/8ACpo4ZOOOtHvyLcpSRs3EsVwvlhVePu3PWnW7QQ5bdls/dGWJ9wTxVaC1LdQcn1OK17azVAOAMcirUXawlT7sS1Mbb3e3OflA6HgZ56e/FWkVuSGMme+Mt+I71citfkKqB0xkiqk+62m2PnpwcYBFJRUXoZVo21It43ZyqjoSe1OYhIVKsdpyQR0qCaaKUETLkk9R978+9LuwFjjeMRlTgH06d+KG+5jpbTcr8EYcg49uD+dMmG1iCQTjgfge9WJ4tieZlhkcFhjJz/8AXqqqMF85zkt2yc/nVXEiP5hCEJBAHfrTrZGTMgHyvjqTgVKqyecJCoAAxgjJNI14v9prYKdhyNxwDjOMd/cfnUOTvZFxg5PQJ0+bJTmqcqE8rkA9GXHFa9z8pcJ90Hv+VZrq2SCMr6Y6UXbROzM2RFEwBAGeg7D26/So5IWP8HTHA5q1dxZcAAMc/p+NQKJANoYhT/e9+1J6ANtrcq8kLFEDDPzMB656/h+VVrkhJHjQ7m6E9BUlxhX2jceh59aZOYyA23YeuMcGp9S42vdlQg9+cnrTkXIPyjHbFTRorAFeQB7dakWLAUsRhe2O3UVuvI6l5BGpGB+JxxV23XA3EnBzwev+earrjOASMDH0q3CDxjB47CqLPWsuxXGfapUQKpPenKgByf0pmeWGeDVkisu3nPWoLhmjt5HIGQMirGwjjqKjdFdGjPIPUDjikwOQuGRMzTOEGeWJ5J9KrxsY7SR5ZFkMjZBU8bccYrqL/RbW9QJIgGDleM4P0rnNZ046bbAxzeZyCBtx+AFc0k4q5zuFomVdXe4ySBdof+EHsKzEBmnCBsoxOT6DFTvmVVMvyHaTgdSP6VasLOa5V1hgJQnIJGAD7t6/nSSuZ210JIHSABFBCkABV5z/APXqKe2mlffJwSfu9hW5a6Slqu938ybu5GNo9B6CnyWuR0x75rZI3hTtqzmxZsD04qeOzxgEfMa1/sXIBHepY4CuCFJI71SRqU4LXDZwNuOgHOa0YrbgcrjqBinxIC2GHB4APQCrcaADkDng+lBYsS4TqB6H+lR6jbLcWe5MbkG5M5/KrKquB6e1O48wYXrQKSTVmcYI2YfMoLDqQOai2ttwCwAO0cdTkn+oqzeKFvJ44wQu8gKecVXiXE7BX3EqWwXAwwxnP1H8h9Di2efbcFd45cxFlbacsPy/rSCZyzbir55O/k9fXrT+fmHc8cioJcqVB2gdsL0oYlctpdRkhGUKSeq/px16+/emB0hu/tEloGmXgDzMZ7Z4HJx/nrWeqlplz8pByOeK0Y2eSPc6qSBhiDwTnGf0oRSbSuiCW8k88OEVV3DCZJI9s1I0oOFaMFRyOaY6BWUsBn6VYwGiwFzz1FVFE3KUhhkuFVo3JPX5uB1PpUE0oWVAbUAoeNsnXt6VbmTDgx5wCOcUyUquSzBW7EjPNTK6EtzHuMLIxaGQP2+f1/CqkjoFKlMd2ycVrXBWRQzSq77ecKRz+XvVbySeCnJ455/OoUZM3jB3KcW5QWRHOOwIxirkSqyhyCu8fxE/l7U9VKj7hA4yM8gdjx9akRflGDxjHyn+dbRjynQlZWGLGFBJB6/3efXmp4wzNuRl4PK4zUkYPGcA7c/T359qmEbNg4B7kd6ss9VxhAM8+tMUjzCSvPtTmYk9OlIQVO4HqOlWSOY7enHrUY+7nHH8qR2yxGPanJ8oz1B5oAAoYcHHtVHU9Ojvrby3GMH72M8elXu/rS7hxn7pFS0mBixaDY25EghV3z96T5j7e1WHTccA9ParhTHG786hkjPUDpxQlbYSSWxTdB0b6c96i8kAHI4649avEByDnLZ796YyDJzx2/E0DKfl47jA6U3byAc7QcdP1qxIpUDjPGQaQDJDH+Xb/OaChmwKzcD19qeq4JbIx0FSIuc9CT7dKPKIbrnI9eKAIwzZ2glcd85pnm/vG3OxBwRycf56VMY0GcgleuO9IvA3KuPbPUZoGc3coYNRmYkfe34x2PSqFwOC0MYTksyqpAbucfWtfV0C3Alyw3cHj6c/qKy4kaR2Bclc8DHasZRTZwSbjJoRDiDcpHXBA9fTmq92jKueeueTjFEQNujW/mHapygz19vw/kPqakZ2chcZbPHNJ+ZLWuhXijLNyrtjGCCBjn/Cno8kEzKAdhOGBH61aCgfL5m52HPJH61V+YKoA+VR3Oaz1uVpbUmPyAZORnjvTlCqcKuAeoquzMuNw+Tp6Ffy60rqW5JLYGQSeorVSsQDqZ3+XGPUfypv2UISZG+UH7uc06IvG2FJDN2HeneU6ykLlQcAlf6/pSS5tTWFPmVys9umHYD92D1zgHigwEHAUBB/DjAxirBiZ9u4DIPX1Gfrj/8AVTBEocBvMUEkHjge/wCnStUrKx0rQrJEVVl5Cjn2Bp0kTndztCnp19/5VcHlqG5JZj1GRx+HvmnFcYLgseDtIpjKqKFbDKEcH5McbhVggsH5YlexAx/9elhgZRhiDjnnPTrgn86lijIBBJJxnmmUejlhjODn36GnKUbJ7/WgnLHIzTTjf8uV+tUSDEDOAMU1m249+9BywA9aaQMEYzz+VIoa7ZU/NyaTkLyf17UqgD0yOlNVg4OM570gFByOe1NGM4/GpM8EYGcdaiYEc98du1MBrxkcgZz6UhX0yfWpVYYwSc+pqFsA/wBRQAx0Upg8luOaZGuwAHOPb1qUkFjjrjApv3gGz9aAEKgMfmIIzzSt0O0gk9ach5xkk4z70EZ6/pSAYPlPPy9sGmhAXCgZHpUjZwv8WB36ZoVTuwpxigDJ1yItaq4GGVsfhj/61YqBG57dCfSuruovPt/JABLDjH59apPo1u9qkPOQchsZ69c/lUNO5zzptu6OZlRWnyn8PzKx5xUbMix+YMhweAeMGtSbTLi3Q7U3r2I7Vk3G5ZFBX5TyeOnpUMwaa3Gqd8ybJOScHdxzUyxSxyfMoPue1R29oZ7tIgcbiBlf4fU/gK6h1EiMGVcjrkZXHp79KSi2XGHOjnZQAQpXnnO7io4WImBIyg56ZArf8tdyZiRgOCD2P+cVH9nXyyyxpyeCo4+lNxb2KVG3Uxgm+9UhBs+ZsjPofSrxhLOq8A7jlQe/16d6mezjWWORGKY3ALuHIx6dfp9KeQQS5diG4JwT9f0/lTgmlqbRjyqxnXCbQzB1MeTzggn8MH9Kb5fIzhge4XIB9varsmVBwrNkE9ME5HGMZz25HtTJI8SDD4AAxnk/z4/+v+NaFFHZDEpYghcZAx1Ix/nPtTvLxtVhyDkAn6dRn0HbsKspAM53K5Ru4OR/n/PXh+ARtx8oP5+nGMfjTArDcD5bFdmPvHnJz1/WlzlSeVy2QQDnP9KedwmwDyzElVBx7ev41G4MB2nbuVRw3Gfb/wCvnt+QUekNgHIqPgdeuKAxLnimhgD14+lUSBYY4/MUDhSMD2pCc8Cmn0UjigBdwHYdcdOlNJG8kDH9aduyMk4ph25OCTz+VIAOQ5PfqMU0tlifbrS5DDuBTSufrQUOLHHIHSmMcEAgY7inZU5x16ZpGKtyV7YHFBJX253DB49eKQcdyQT0qxtyTg9Rx9KTb3yMf1oKGKhZSSfw/nShSpGM5PHJqRVIHTPNJgYHyjHrQBC4bOSOOhwaM9SGz3I6EVJjOfT86aFAOSvCng+lIBC3OVyOe1ICDwCScdF7mlJDMD3PSkEXBx37ZoAR8lCec9Dx/n3rMv8ASllw0QCv1wRwev5VqEgIVzgk8A1EM7ShJx29+n+fwpNXIlFNWZl6RpzWonnlAV2ICkD7uM8evPX8quMoJAA6nO48jHv/AI1PO4AyHKherDPOccdqjlwgYgHHHAPShKyBKysVPJIJBK4ODuA7d8/jUYjbL7WAx1AHXufx/wAasb/ncBxwcEe/vQ6ktgHanVsAnJ//AFUxlUxk7yG3Ybd8w6HH/wBc/hTkKMQQ6kdAuDwen6dfyp7oski4LbeQRuIx39veoTbKHCncFGCMsST/AIUANYE5UqGKn5gR6HmoMEnmMNjjqeR6Z7GrJjClhj5GGCSBkfp6/X/AZEDsFwACSGXuOAOPz9OtAFTezMBhWGcMV5yO3NCBucjkEkk++ankBBXKhUxk4PAOf8f50SRkqOCSSOBz9foKCitGqxsMqecsO2D3+vSkaMpFvBYKBgqM8jI7fXH6elThdx/eRgEqAMnB+ue3X9KidiofAAAHzc4z/n69/pQB/9k=",
  "imageHeight": 256,
  "imageWidth": 256
}
