# Supplementary material for: Deep-broad learning network model for precision identification and diagnosis of grape leaf diseases
Source: Front Plant Sci. 2025 Sep 10;16:1611301. doi: 10.3389/fpls.2025.1611301 (PMC12461735; doi:10.3389/fpls.2025.1611301)
Supplement: Supplementary file 1 [file DataSheet1.zip › B_r00044.json]

{
  "version": "5.4.1",
  "flags": {},
  "shapes": [
    {
      "label": "leaf",
      "points": [
        [
          128.29821073558648,
          197.98011928429423
        ],
        [
          135.45526838966202,
          200.96222664015903
        ],
        [
          144.9980119284294,
          203.7455268389662
        ],
        [
          149.57057654075547,
          206.13121272365805
        ],
        [
          154.73956262425446,
          214.48111332007952
        ],
        [
          164.67992047713716,
          226.40954274353876
        ],
        [
          171.63817097415506,
          235.3558648111332
        ],
        [
          175.01789264413517,
          238.53677932405566
        ],
        [
          178.7952286282306,
          239.53081510934393
        ],
        [
          183.5666003976143,
          236.34990059642146
        ],
        [
          184.56063618290258,
          232.97017892644135
        ],
        [
          194.69980119284293,
          231.57852882703776
        ],
        [
          198.67594433399603,
          230.38568588469184
        ],
        [
          201.06163021868787,
          227.80119284294236
        ],
        [
          204.04373757455267,
          220.04771371769382
        ],
        [
          203.4473161033797,
          215.8727634194831
        ],
        [
          201.2604373757455,
          214.48111332007952
        ],
        [
          207.8210735586481,
          212.29423459244532
        ],
        [
          214.779324055666,
          207.52286282306162
        ],
        [
          218.1590457256461,
          203.94433399602386
        ],
        [
          215.97216699801191,
          199.37176938369782
        ],
        [
          213.3876739562624,
          195.79324055666004
        ],
        [
          219.948310139165,
          191.02186878727633
        ],
        [
          223.32803180914513,
          187.84095427435386
        ],
        [
          221.53876739562622,
          182.27435387673955
        ],
        [
          219.5506958250497,
          179.88866799204771
        ],
        [
          218.1590457256461,
          179.88866799204771
        ],
        [
          219.948310139165,
          178.09940357852884
        ],
        [
          223.52683896620277,
          171.33996023856858
        ],
        [
          225.9125248508946,
          163.58648111332008
        ],
        [
          224.91848906560637,
          159.80914512922465
        ],
        [
          221.7375745526839,
          159.01391650099404
        ],
        [
          216.76739562624255,
          157.82107355864812
        ],
        [
          217.56262425447315,
          154.8389662027833
        ],
        [
          222.93041749502981,
          145.6938369781312
        ],
        [
          220.14711729622266,
          142.51292246520876
        ],
        [
          217.56262425447315,
          141.51888667992048
        ],
        [
          218.75546719681907,
          134.56063618290258
        ],
        [
          219.15308151093438,
          127.6023856858847
        ],
        [
          217.96023856858847,
          124.02385685884693
        ],
        [
          214.58051689860835,
          121.43936381709742
        ],
        [
          211.39960238568588,
          120.6441351888668
        ],
        [
          210.4055666003976,
          117.86083499005964
        ],
        [
          209.01391650099401,
          105.53479125248509
        ],
        [
          208.01988071570577,
          102.35387673956262
        ],
        [
          208.01988071570577,
          100.36580516898609
        ],
        [
          204.24254473161034,
          100.36580516898609
        ],
        [
          199.47117296222663,
          99.96819085487078
        ],
        [
          197.34369602763385,
          90.84628670120898
        ],
        [
          193.3713298791019,
          87.91018998272884
        ],
        [
          190.60794473229706,
          87.73747841105354
        ],
        [
          186.46286701208982,
          88.08290155440415
        ],
        [
          182.31778929188255,
          86.52849740932642
        ],
        [
          177.8272884283247,
          82.72884283246978
        ],
        [
          171.60967184801382,
          81.51986183074266
        ],
        [
          166.77374784110535,
          81.34715025906736
        ],
        [
          164.52849740932643,
          77.0293609671848
        ],
        [
          163.146804835924,
          67.18480138169258
        ],
        [
          160.72884283246978,
          65.45768566493955
        ],
        [
          156.4110535405872,
          63.73056994818653
        ],
        [
          154.1658031088083,
          63.73056994818653
        ],
        [
          147.7754749568221,
          57.167530224525045
        ],
        [
          145.70293609671847,
          55.44041450777202
        ],
        [
          145.70293609671847,
          49.22279792746114
        ],
        [
          143.11226252158895,
          47.32297063903282
        ],
        [
          138.44905008635578,
          47.32297063903282
        ],
        [
          136.89464594127807,
          47.32297063903282
        ],
        [
          133.2941176470588,
          38.470588235294116
        ],
        [
          129.64705882352942,
          36.0
        ],
        [
          127.17647058823529,
          31.88235294117647
        ],
        [
          119.88235294117646,
          31.41176470588235
        ],
        [
          117.6470588235294,
          30.235294117647058
        ],
        [
          110.23529411764706,
          20.470588235294116
        ],
        [
          107.05882352941177,
          17.529411764705884
        ],
        [
          104.23529411764706,
          16.235294117647058
        ],
        [
          102.23529411764706,
          16.11764705882353
        ],
        [
          104.23529411764706,
          18.58823529411765
        ],
        [
          107.41176470588235,
          22.823529411764707
        ],
        [
          108.70588235294117,
          25.647058823529413
        ],
        [
          109.05882352941177,
          30.11764705882353
        ],
        [
          110.58823529411765,
          37.529411764705884
        ],
        [
          103.29411764705883,
          33.294117647058826
        ],
        [
          104.0,
          42.0
        ],
        [
          100.70588235294117,
          54.35294117647059
        ],
        [
          91.41176470588235,
          52.11764705882353
        ],
        [
          87.52941176470588,
          50.94117647058823
        ],
        [
          86.3529411764706,
          57.76470588235294
        ],
        [
          84.0,
          71.52941176470588
        ],
        [
          72.11764705882354,
          69.52941176470588
        ],
        [
          70.0,
          78.3529411764706
        ],
        [
          68.94117647058823,
          81.17647058823529
        ],
        [
          66.23529411764706,
          80.0
        ],
        [
          42.0,
          79.05882352941177
        ],
        [
          40.94117647058823,
          83.29411764705883
        ],
        [
          38.8235294117647,
          86.23529411764706
        ],
        [
          36.705882352941174,
          86.70588235294117
        ],
        [
          36.23529411764706,
          92.3529411764706
        ],
        [
          37.88235294117647,
          95.52941176470588
        ],
        [
          30.823529411764707,
          96.3529411764706
        ],
        [
          26.823529411764707,
          96.3529411764706
        ],
        [
          26.941176470588236,
          101.17647058823529
        ],
        [
          28.0,
          106.0
        ],
        [
          28.823529411764707,
          110.3529411764706
        ],
        [
          30.0,
          115.76470588235294
        ],
        [
          30.705882352941178,
          119.76470588235294
        ],
        [
          29.764705882352942,
          123.17647058823529
        ],
        [
          24.58823529411765,
          127.17647058823529
        ],
        [
          21.764705882352942,
          128.94117647058823
        ],
        [
          23.176470588235293,
          132.35294117647058
        ],
        [
          24.705882352941178,
          137.2941176470588
        ],
        [
          26.705882352941178,
          140.94117647058823
        ],
        [
          27.176470588235293,
          144.47058823529412
        ],
        [
          27.294117647058822,
          148.35294117647058
        ],
        [
          26.58823529411765,
          151.2941176470588
        ],
        [
          24.235294117647058,
          158.8235294117647
        ],
        [
          28.470588235294116,
          164.47058823529412
        ],
        [
          32.588235294117645,
          169.1764705882353
        ],
        [
          29.647058823529413,
          173.88235294117646
        ],
        [
          22.58823529411765,
          179.64705882352942
        ],
        [
          24.352941176470587,
          182.8235294117647
        ],
        [
          30.352941176470587,
          188.58823529411765
        ],
        [
          33.411764705882355,
          192.8235294117647
        ],
        [
          34.35294117647059,
          196.7058823529412
        ],
        [
          39.88235294117647,
          206.23529411764707
        ],
        [
          40.11764705882353,
          210.7058823529412
        ],
        [
          39.76470588235294,
          213.64705882352942
        ],
        [
          40.470588235294116,
          216.0
        ],
        [
          44.470588235294116,
          217.2941176470588
        ],
        [
          50.588235294117645,
          220.7058823529412
        ],
        [
          52.35294117647059,
          221.2941176470588
        ],
        [
          56.35294117647059,
          224.7058823529412
        ],
        [
          56.94117647058823,
          226.94117647058823
        ],
        [
          58.23529411764706,
          231.1764705882353
        ],
        [
          58.705882352941174,
          233.64705882352942
        ],
        [
          59.529411764705884,
          236.8235294117647
        ],
        [
          61.88235294117647,
          238.23529411764707
        ],
        [
          71.17647058823529,
          240.35294117647058
        ],
        [
          76.82352941176471,
          241.1764705882353
        ],
        [
          81.05882352941177,
          241.88235294117646
        ],
        [
          85.17647058823529,
          243.88235294117646
        ],
        [
          88.58823529411765,
          244.8235294117647
        ],
        [
          92.58823529411765,
          245.41176470588235
        ],
        [
          103.05882352941177,
          230.94117647058823
        ],
        [
          108.47058823529412,
          222.58823529411765
        ],
        [
          111.17647058823529,
          215.64705882352942
        ],
        [
          116.11764705882354,
          212.94117647058823
        ],
        [
          122.11764705882354,
          208.35294117647058
        ],
        [
          125.88235294117646,
          206.58823529411765
        ],
        [
          128.11764705882354,
          204.11764705882354
        ],
        [
          128.35294117647058,
          199.64705882352942
        ]
      ],
      "group_id": null,
      "description": "",
      "shape_type": "polygon",
      "flags": {},
      "mask": null
    },
    {
      "label": "Black_rot",
      "points": [
        [
          111.76470588235294,
          212.58823529411765
        ],
        [
          110.70588235294117,
          215.52941176470588
        ],
        [
          109.05882352941177,
          219.41176470588235
        ],
        [
          107.88235294117646,
          222.35294117647058
        ],
        [
          104.3529411764706,
          224.35294117647058
        ],
        [
          101.29411764705883,
          224.47058823529412
        ],
        [
          98.11764705882354,
          223.88235294117646
        ],
        [
          96.0,
          223.52941176470588
        ],
        [
          95.76470588235294,
          221.2941176470588
        ],
        [
          95.76470588235294,
          220.47058823529412
        ],
        [
          95.52941176470588,
          217.64705882352942
        ],
        [
          96.82352941176471,
          214.58823529411765
        ],
        [
          97.6470588235294,
          213.2941176470588
        ],
        [
          98.70588235294117,
          210.94117647058823
        ],
        [
          100.23529411764706,
          208.58823529411765
        ],
        [
          102.47058823529412,
          208.58823529411765
        ],
        [
          105.29411764705883,
          208.23529411764707
        ],
        [
          106.70588235294117,
          208.23529411764707
        ],
        [
          108.70588235294117,
          209.52941176470588
        ],
        [
          110.82352941176471,
          210.94117647058823
        ]
      ],
      "group_id": null,
      "description": "",
      "shape_type": "polygon",
      "flags": {},
      "mask": null
    },
    {
      "label": "Black_rot",
      "points": [
        [
          79.17647058823529,
          240.7058823529412
        ],
        [
          79.05882352941177,
          238.94117647058823
        ],
        [
          80.23529411764706,
          237.2941176470588
        ],
        [
          82.3529411764706,
          236.23529411764707
        ],
        [
          84.3529411764706,
          237.05882352941177
        ],
        [
          86.3529411764706,
          238.7058823529412
        ],
        [
          86.70588235294117,
          241.64705882352942
        ],
        [
          85.88235294117646,
          242.23529411764707
        ],
        [
          83.76470588235294,
          241.76470588235293
        ],
        [
          81.29411764705883,
          240.94117647058823
        ]
      ],
      "group_id": null,
      "description": "",
      "shape_type": "polygon",
      "flags": {},
      "mask": null
    },
    {
      "label": "Black_rot",
      "points": [
        [
          62.23529411764706,
          178.11764705882354
        ],
        [
          64.3529411764706,
          176.8235294117647
        ],
        [
          66.3529411764706,
          176.7058823529412
        ],
        [
          67.17647058823529,
          180.0
        ],
        [
          66.70588235294117,
          183.52941176470588
        ],
        [
          65.29411764705883,
          184.11764705882354
        ],
        [
          63.05882352941177,
          183.2941176470588
        ],
        [
          61.88235294117647,
          181.41176470588235
        ]
      ],
      "group_id": null,
      "description": "",
      "shape_type": "polygon",
      "flags": {},
      "mask": null
    },
    {
      "label": "Black_rot",
      "points": [
        [
          46.35294117647059,
          79.41176470588235
        ],
        [
          50.94117647058823,
          79.41176470588235
        ],
        [
          57.1764705882353,
          79.88235294117646
        ],
        [
          62.8235294117647,
          80.47058823529412
        ],
        [
          62.94117647058823,
          82.82352941176471
        ],
        [
          60.11764705882353,
          83.29411764705883
        ],
        [
          56.8235294117647,
          86.70588235294117
        ],
        [
          55.1764705882353,
          88.23529411764706
        ],
        [
          53.05882352941177,
          85.6470588235294
        ],
        [
          50.0,
          85.17647058823529
        ],
        [
          46.35294117647059,
          84.3529411764706
        ],
        [
          44.8235294117647,
          82.58823529411765
        ],
        [
          45.529411764705884,
          80.47058823529412
        ]
      ],
      "group_id": null,
      "description": "",
      "shape_type": "polygon",
      "flags": {},
      "mask": null
    },
    {
      "label": "Black_rot",
      "points": [
        [
          104.82352941176471,
          162.47058823529412
        ],
        [
          109.88235294117646,
          166.47058823529412
        ],
        [
          114.11764705882354,
          171.64705882352942
        ],
        [
          115.6470588235294,
          173.41176470588235
        ],
        [
          121.29411764705883,
          168.11764705882354
        ],
        [
          123.29411764705883,
          164.11764705882354
        ],
        [
          123.52941176470588,
          160.7058823529412
        ],
        [
          123.29411764705883,
          153.64705882352942
        ],
        [
          120.70588235294117,
          150.23529411764707
        ],
        [
          119.76470588235294,
          147.64705882352942
        ],
        [
          115.52941176470588,
          147.64705882352942
        ],
        [
          110.0,
          148.94117647058823
        ],
        [
          107.29411764705883,
          151.52941176470588
        ],
        [
          104.47058823529412,
          154.94117647058823
        ],
        [
          104.23529411764706,
          156.94117647058823
        ],
        [
          103.88235294117646,
          159.88235294117646
        ]
      ],
      "group_id": null,
      "description": "",
      "shape_type": "polygon",
      "flags": {},
      "mask": null
    },
    {
      "label": "Black_rot",
      "points": [
        [
          134.0,
          87.17647058823529
        ],
        [
          136.58823529411765,
          88.23529411764706
        ],
        [
          142.23529411764707,
          88.94117647058823
        ],
        [
          146.35294117647058,
          91.52941176470588
        ],
        [
          148.8235294117647,
          94.58823529411765
        ],
        [
          150.11764705882354,
          97.88235294117646
        ],
        [
          152.11764705882354,
          102.82352941176471
        ],
        [
          153.1764705882353,
          106.94117647058823
        ],
        [
          153.64705882352942,
          111.05882352941177
        ],
        [
          151.41176470588235,
          113.76470588235294
        ],
        [
          146.7058823529412,
          114.94117647058823
        ],
        [
          143.76470588235293,
          116.23529411764706
        ],
        [
          139.05882352941177,
          118.58823529411765
        ],
        [
          135.2941176470588,
          121.52941176470588
        ],
        [
          133.52941176470588,
          121.88235294117646
        ],
        [
          131.41176470588235,
          119.6470588235294
        ],
        [
          129.76470588235293,
          116.82352941176471
        ],
        [
          128.47058823529412,
          114.23529411764706
        ],
        [
          127.52941176470588,
          111.41176470588235
        ],
        [
          127.76470588235294,
          106.70588235294117
        ],
        [
          128.11764705882354,
          105.05882352941177
        ],
        [
          130.23529411764707,
          101.6470588235294
        ],
        [
          130.58823529411765,
          98.58823529411765
        ],
        [
          130.58823529411765,
          94.47058823529412
        ],
        [
          130.7058823529412,
          90.70588235294117
        ]
      ],
      "group_id": null,
      "description": "",
      "shape_type": "polygon",
      "flags": {},
      "mask": null
    },
    {
      "label": "Black_rot",
      "points": [
        [
          163.76470588235293,
          82.3529411764706
        ],
        [
          168.7058823529412,
          83.6470588235294
        ],
        [
          173.88235294117646,
          82.94117647058823
        ],
        [
          177.41176470588235,
          84.3529411764706
        ],
        [
          179.76470588235293,
          87.29411764705883
        ],
        [
          181.64705882352942,
          90.0
        ],
        [
          186.7058823529412,
          90.23529411764706
        ],
        [
          190.7058823529412,
          89.29411764705883
        ],
        [
          194.11764705882354,
          89.41176470588235
        ],
        [
          195.64705882352942,
          91.88235294117646
        ],
        [
          191.64705882352942,
          93.05882352941177
        ],
        [
          187.52941176470588,
          93.41176470588235
        ],
        [
          183.05882352941177,
          96.3529411764706
        ],
        [
          184.0,
          100.0
        ],
        [
          186.94117647058823,
          102.47058823529412
        ],
        [
          190.11764705882354,
          102.94117647058823
        ],
        [
          194.35294117647058,
          106.0
        ],
        [
          198.23529411764707,
          107.52941176470588
        ],
        [
          199.41176470588235,
          108.70588235294117
        ],
        [
          201.05882352941177,
          113.41176470588235
        ],
        [
          198.0,
          117.41176470588235
        ],
        [
          191.52941176470588,
          120.11764705882354
        ],
        [
          186.0,
          125.41176470588235
        ],
        [
          181.2941176470588,
          122.82352941176471
        ],
        [
          176.35294117647058,
          121.05882352941177
        ],
        [
          175.76470588235293,
          117.41176470588235
        ],
        [
          175.88235294117646,
          114.0
        ],
        [
          174.94117647058823,
          110.23529411764706
        ],
        [
          172.47058823529412,
          107.41176470588235
        ],
        [
          168.7058823529412,
          106.70588235294117
        ],
        [
          163.76470588235293,
          100.0
        ],
        [
          158.47058823529412,
          94.82352941176471
        ],
        [
          155.41176470588235,
          91.05882352941177
        ],
        [
          155.88235294117646,
          87.52941176470588
        ],
        [
          158.8235294117647,
          84.11764705882354
        ]
      ],
      "group_id": null,
      "description": "",
      "shape_type": "polygon",
      "flags": {},
      "mask": null
    },
    {
      "label": "Black_rot",
      "points": [
        [
          207.8,
          123.8
        ],
        [
          208.4,
          126.8
        ],
        [
          206.4,
          128.9
        ],
        [
          203.5,
          129.2
        ],
        [
          202.5,
          127.3
        ],
        [
          204.9,
          124.8
        ]
      ],
      "group_id": null,
      "description": "",
      "shape_type": "polygon",
      "flags": {},
      "mask": null
    },
    {
      "label": "Black_rot",
      "points": [
        [
          175.3,
          159.4
        ],
        [
          177.8,
          159.4
        ],
        [
          182.7,
          159.9
        ],
        [
          187.3,
          162.1
        ],
        [
          189.0,
          164.5
        ],
        [
          189.0,
          167.0
        ],
        [
          184.3,
          167.1
        ],
        [
          180.7,
          168.0
        ],
        [
          177.9,
          168.1
        ],
        [
          176.2,
          167.1
        ],
        [
          176.2,
          163.6
        ]
      ],
      "group_id": null,
      "description": "",
      "shape_type": "polygon",
      "flags": {},
      "mask": null
    },
    {
      "label": "Black_rot",
      "points": [
        [
          48.9,
          86.0
        ],
        [
          48.8,
          90.1
        ],
        [
          48.5,
          92.9
        ],
        [
          55.4,
          95.1
        ],
        [
          61.5,
          98.1
        ],
        [
          64.3,
          99.6
        ],
        [
          66.2,
          100.8
        ],
        [
          71.9,
          95.9
        ],
        [
          73.7,
          93.6
        ],
        [
          73.8,
          90.3
        ],
        [
          70.7,
          89.1
        ],
        [
          67.3,
          88.0
        ],
        [
          62.8,
          88.7
        ],
        [
          60.0,
          89.6
        ],
        [
          58.1,
          85.9
        ],
        [
          55.5,
          87.2
        ],
        [
          52.8,
          86.7
        ],
        [
          51.5,
          85.7
        ]
      ],
      "group_id": null,
      "description": "",
      "shape_type": "polygon",
      "flags": {},
      "mask": null
    }
  ],
  "imagePath": "..\\Grape\\train1\\B_r00044.JPG",
  "imageData": "/9j/4AAQSkZJRgABAQAAAQABAAD/2wBDAAgGBgcGBQgHBwcJCQgKDBQNDAsLDBkSEw8UHRofHh0aHBwgJC4nICIsIxwcKDcpLDAxNDQ0Hyc5PTgyPC4zNDL/2wBDAQgJCQwLDBgNDRgyIRwhMjIyMjIyMjIyMjIyMjIyMjIyMjIyMjIyMjIyMjIyMjIyMjIyMjIyMjIyMjIyMjIyMjL/wAARCAEAAQADASIAAhEBAxEB/8QAHwAAAQUBAQEBAQEAAAAAAAAAAAECAwQFBgcICQoL/8QAtRAAAgEDAwIEAwUFBAQAAAF9AQIDAAQRBRIhMUEGE1FhByJxFDKBkaEII0KxwRVS0fAkM2JyggkKFhcYGRolJicoKSo0NTY3ODk6Q0RFRkdISUpTVFVWV1hZWmNkZWZnaGlqc3R1dnd4eXqDhIWGh4iJipKTlJWWl5iZmqKjpKWmp6ipqrKztLW2t7i5usLDxMXGx8jJytLT1NXW19jZ2uHi4+Tl5ufo6erx8vP09fb3+Pn6/8QAHwEAAwEBAQEBAQEBAQAAAAAAAAECAwQFBgcICQoL/8QAtREAAgECBAQDBAcFBAQAAQJ3AAECAxEEBSExBhJBUQdhcRMiMoEIFEKRobHBCSMzUvAVYnLRChYkNOEl8RcYGRomJygpKjU2Nzg5OkNERUZHSElKU1RVVldYWVpjZGVmZ2hpanN0dXZ3eHl6goOEhYaHiImKkpOUlZaXmJmaoqOkpaanqKmqsrO0tba3uLm6wsPExcbHyMnK0tPU1dbX2Nna4uPk5ebn6Onq8vP09fb3+Pn6/9oADAMBAAIRAxEAPwDOEhSQ7yQD1Of8KYrKF/eLkkZIPX3P500tiUAg79v3QQcDuaIF34AIOB68gf5/lQaikBhlWHyr0GME/wCelKSFmePGMZGQAenbH1AphY7t4+82OQDj0/Dr+lIzoq8fL0VWJ6/5NMB8rfKQAVzxgAHcPT60IzKiZYE45IP41GzHacAA8HAX6/4DimISW8stgnrkdeD+lBJYVlX5QowpxkHjHp7053bqv3QRtAJ7HuPxP5VX3gclgxB2nI5z7f5704Eu+ecAgEfhQBPvcd8Efwjt261IsyuMMeMDORxn+vNVGb5txAB4OcZqZXVhjJC9TkcflQBeD7lG1twORkHgCnxyMQg7Dt+ArPEnmMNgU47jj3pUucuW5ILdR2yKANeMF1yqlccn3H4fh+lP8zBJ3/Ke55wcc1Wtgr5aNPnP4Ej68n1P/wCurI2k54AJOM8Y9v5UgHKpD+WWIAz/AJNG0rGCoySOBmnqOM5XBOOR3qRSyKp3EEdDnFBQxTtUFcE9+etOlcg4ZgqnovofxpPu5YsQAOp/z/nmlV05JyR3x1NADGPzY5wTwe2KlUkA44bpSJHkfeJyOPYUuNsikEjnmgkcycrluOuO1LvKnaAC3tQCcY4yTzxSHk5IPBz9aYEhIUfKOnQjvSEtwfxyKaXzwcfX1/zxTi3zY24oARsHDsvHvzTsgjrt54xSEZwRzgdB0NP688g570APzkjj2qNtwYDB/LpTiQW3dKGIC8gYOOc0AIGJ5I4pwGFBKikTAxk+/wBKcy88MfQcUAI0ny5AyfalZicA5zQOMBV/OnMMcjtzQBw7vvZFC7sY3An+fr3qMSKcjzCpbOQB0NOkYKpwhx1bGMDkDnHP51B8rHDfMo6Ln0Gef89qRQ6RwGCZBK4HTHT1pThm24O1gABu9+pHTGahVS33QBtHGADjp+XH9KGdAMcb8cqDhvqf89qZJKzBWAC5UkcAVGzbHZTgsP7wxx9fypokQAblGTyCxzkDvx70bv4TtYj1/wA4oAldo2wN3Vc8HqMnn9f1pisGbBIKAZ457/y70yT5VwTkNjJAx6ZqHzFCDcy/ePOSc/4UwLmYx2yRx07Yx/T9Kk8yTlDwmMjB4AxkVRZieVbBXggnkmonuDnB5xzgcAfT/PakBbmkAG7OFAP4Hp1pFnBkDBmHGeSQKoTXADsOmBngg4zSicggqA2AOVPSi4jYBjvIPs0wZo2I43Y6EEHI5GMA9afFcPYz/Z13PBx8uegPce3tWbDKclyBtxwM461fhk8xoVc5ZTnnPfP+fwrOptzLoTI6JJF3qd25SemQc5P/AOupw4yFy2R09hWXCsttmPO5DypAx+v+e9XonV8tEAw7HAxkHJ49e9TCpGa0KUrk64ZQeef4jzUi8K2eTnnnk1WMiJtXDLk45FSBwFVVzub1/rWpZLsLKAQRxzmj+IlR83XIHWmMeCDjPbj+dKWKE4Y5PoKCR/AbkgDvzQXO/IJC46EUjByAyEcdjSgtuAB4PXjvTAdli/IGMYHFKVyCCxzjqKZjJB4HNSLwCMZYjAzxQAYCgAEAdM9qcrDuOajJCkqcAE9DTwN2SMZPHzUAOYlu3J74pCTgDGOKTqdvBxyaHOSMZJzgA+lADyMgZz9aXJxjnFNV9q8fQClbjj+tACg7ASCcHoOtDOWPTg0zcSPl5x68Zpw+6epJ9fSgDh2ZgCdzOzAZyBjHp7np/kVWdXOPQAYI9ABins5KHBLnknue5z/OozLnJkZwqkdT/n6fhSKEaTG47S24nKgZABPJP50wuQSAFCg8HPX/AB60hwGP3gccbh2Peo+qt8qs/oDx9eM/Xj3pkgZ90TI/JHHGOhHOeM96k8xigAbZ3Iz0/E9v/rVVYhDgj5l4YMOmKaJGADLzxkY7enFAFmRwIUAJJBxkdveq5bLZJ2t1J/X8aZJcFmIBGehGD/LtUYJbPzAkj17f5NAiaV+vJbILAdcD8vaoHnySAxAIxz/9aoizEZ5xyeOf8monlJ5Dk9uOuaLgPe4wCA2eOlIs52quc9Pxqs5IB4UHGOf61AXYfxYOahsDds5911GGw+cZGe2R3z/KuiWzliuITbDcxcZAI3dcZH+c1xWmMZNSt0AzukVcZ6knFel3NuIkMispC4x82M844H+elcVao4ySXUio2thWXz7YplQw6Ejp/hVSKORXwSysMHBY9R0NT4Mo3yN0kD5zjBP+PI/Gp415y4AJ6Ejr/k1y7bGTexJFIr/vHIDEcjFTK27KjIA5INVMKZHB445+tWIZByjEJ6hzgn6Zr0qNXmjqbQldalllO7aMAYz+FO4BB+UnPUCkUhskg8+n/wCumgrvCEc84Gc9+v8An1rcsVAmf7vcgDHXmnqNgAODnqfakUhPQjr1oC4HzDIzwQKYAOWyDg56kUu7Bwe/UYpCyrgkgHtzSgrgnDE4ySTQAmFwCRlgetSFsYG880w9Pl+72prLls54XoKAJF28YJpzEEBgMd6YBxxyM84pVGWA5P1oAATtBGM8DmnuuUzzSYUtkjNPxhyM0ANXIPPGP1pGl243DkjA9qduOdw6ZpwXLZA56mgDz98cnhRxgc5xz09aj3g7mYMD2wOh96fJjzCwx97kL2JqtO+AxwM9Q3pz/n9KRQx2VZNrYB74HQ5x0+tRzTDZtjGQDxuPNRTGOTdJnDDjdxz9M9qgkdguZNxIIxj+Ed/60ySdpgw+8dyqOW5xVcTmRwzDIx8yk5/D86iaZimFHIAyq9Og/LtTBIrZYHPBIOPyoESvLtJ3EZ6Yz0/z+NMEwCsvynkYwOf/AK1Vw5WM7d3GCRz0pnmZJAPXOSBxSuBMJGDr1LY5PHFRSMR824Z6800y7ic/Lz2HFQyOpJIJz/SpbAmgjE91FEZCvmOEJ5PU4/rXTyeCBNJILW+O7qiyx8H/AIEP8KwNDtzda3ZxK3Pmbz77ef6V6cC0ThSACD6Vw16kov3WZzlY4/R/DOoaX4gSS6jVooULiSM5UnAGPUct3Azg4yK624kLgIQcEZAHTOOKmuroyTKEGB0Y/wCPrVTfJDIrhg208AVz3c7Se5lOV2MQsoJK/L0K1YBVoy6jBVsF88dDjj86jZSw2nA55x9acEcFk4KFQxPp2H86b3IQAI0hPIwcZPWo7htrlgxZ85XPNPI2jgjimXTqieaYjI3Cjykywz+Pr/n1T1KiruxrRN+7UdyvNO4IV+vcZqnbsQhCkFsZGBz9KkguY5ApD5OB07f5NehhqinC3Y6Yu61LXBx0I9SaXrIV6gAZwOf88Uu0tgnB74FB7Z3HjtxxXSUNKgkZHvz0pCVROW+X0xnNPVtv3fpTGX5t2P0oAVSpXbyacqswGPwFRKpAzzgHP+FSNnbgY60ABGCeCakxxgYwOfxqNnwgycVLyVXI/EUAKGBU5JAzjAHWl/h9hSK2JAADg0pGxvmFADSxDEZGSOlSRqVGTkjpmkReckHnofWn7gQQMcUCPO5MqQME47Aen+R+dZs7OcdSw/u9/wAK0Jyrkqfvj7wOQAMfz5rMnwvIUAdScYJOc/j/APXpFsrO+7kY57nn8Oev/wBaoMs3HBDEdD9e/wD9emytjgE+uOwqGSXLctyfw70EDwyB+QQc8elRscMSv3eoxQzYGMtjOcAYB+ntUUjqCM4xnOcfhQA9hkrubJA6Y/nUROTjp7U5wdvyMGXoGTP/AOvNRdOOfxFTcdhRncBgk57Vs/8ACJavKFaK2SQsATiZRt9jkiqWjwC61m2j6Dfnk9cc/wBK9SglKwKoXgDGQetctWo4ysiJSscl4M0y4sdauHvoHidY9ih1ODkjJB6Hp29a7G9dWcbDzjqD1qWyRXkMsoGCCM46VFcRopbsR6GuZ3nK7MZu5AISkfLdfeoTGW5ORjj61oRqhk8xkOSCM8gY64/z71VlODtHXPapvrYzaRAM+WOQMdh2+tOjddxyxGFPPTJxkfrilQLIkgDlWHIyeAO5+vSol/dCPad7oB8zchsev1qmkHmTSHeDjt3qGSdIrm3hH35NxXGTggd/wJqdYHQtkk7SRk9/881FcFEkyCVcqF3dCD3/AMKzk1YcdHqVLiGW7jFsrmH5gQV4IrZht4xtUqNx+83cn1z61nWUiz6iyhwWj4IAOfbrWuiMzYIGO5qVKSXYvmkvdJ3+TaqjKkAgkZ/CkDAAbeSf5Uy9lCRxluB92oVn3Z2LwRxnnFerh5c1NNnQndFwIM5Y9s9Peo2dFwEJPPHemRuWRCcA9CDzipSwHyqDlumK3GG7nbtycUpZc/Kc/hTVAPTJJOOT0pQArEBifegBwYZzz0FOVlCn5geM96ABzz+A60FlQ84/GgBcHGclQeaUjg56k9elIX+bAOQPXNAPTJ6noB+tMByMDlieOn+TUmQwbJxx+FV3YHPXHvS52x44yKQHBzRKnLDY5J+Y9Tyc/wBKyLoggOrbiQeM4Uf5z09q2ZSzNnBPGQxP+P41j3IGWDfKeOtSUzMlyHIZsc5FV2bkKCAB1IqdlIJ3YOPWq7pwdw/Ec5P4UEiJ+8+Tbgt045pLqxD4iZhvOCpU5A7VLabTcqvXHTNaDW2LgSOc5HHGMDsK4a9ZwnyiUrMpHStU03TvtOwSQZwCOvPUY98fyqWDTbqKSK4vphErMreTnduAPQ+/0rRt7yeQ/Zbh8wZORnA/LvVUrPdaluZjIiPtBbjgH6Vh7eo1ZtHT5ROxmisp3M0NqEudoUSoPUAdRwf84q3ZiaKNYWQFQOvf65rPRZxp862/zSgZVGbAwCMH+fStyOWKCyjmlIBK7SQO4/pWMGZSo9WadmA8OWwFI7jp71nTMQ27ywV5IJ4zTJHZYwVOEJ3FQ1DXJ2BWGWxyOlbxT3OSpZaD0CyxiNc7g3ReAPXn6Yqvdt9nieQIXKjjA7+/tT0nIkwzKMHBAHTPX+Qp0si4woPp1wKpLW7Mrrcp2kgnhjnUAFuo/Qj1xUskbByp5yAyk+h/P/OaZuLAHJIPQ1NEVdBG7FVH3X649fqPb/JXUW5OioHXkIGC7Q38TYycfUg1QuImMmeetWrjTTfJHG6kRxDcJA2MZJOR+H9aqT2F7ZRFre6YngbJGDZOOQc/Tjj2zxUqjKSumdkcPzRTubFrH5cC/Lyw6+1SXE9vYWJuZiFxyOep7VBZavZXNl5jFIJkcRmE8EkkDI9RkmszxvA82nR+WH8xG+UKeCO9cqi/aKM9BxotTtIwtU8VTzhykA2KdyxqeeOMk+n4VM3iC7trC1mVYWeaRflO44TuM+ucDp3rI0qUSNGC4Xe4Rgy7iOMZxU2paKUuPLklkljYnaDwoxnHGfT+dezH3FyxOlQTZ1ttqa3NnDcqMCRNy4P+Pvx2qe1vkdy2cMK52zeS08GQzXZxJEWSEHuvYH3zgdu1Ogg1R5Cv2MAlQSd/ynnkfj7VTrRiveI9nd7nWJJuXJx+H8qdG+Tt/j7gdayNImnkgKzQCLbwoWTJIHrxWqgO4fMMn0NaQnGavEiSs7EoBGcnBI6jtQeN2M5Hv1qPaSWwSTngU9ZCOQfl7ZFWSKeB82OfenllHJ4/So1DEbuQcd+lKPVhwKAE5ABO0nvjmlXcQTng9qZ7jk46elAfORn/APXQBxzGR1UFMoOc5xk/rnrWXdj5RgMQQckj/OK1pgy4Vs9wRjg88nkc1nXsTDce/X8x+v8A9asyzn58byxGM9KLS1FzKytJkgdj9ajul8qQonKjseDS6Uym7RATzkYz1/z1rGvf2bcdyGbAsLfeFjxvPOCuCB/nH51Bc72UZcYH93rmrc8kolVkXbg4BYDA+tZ08/kwHJ3HOOK8ePNLfUwuV5JnjIGSSOSfSporky3K7ZCpY/vAPXoDn/P61WbEsasGy3p0/Co4mEbrJtBUHacjtiupRTXmNScXod1p5htLTzJXx0OWOMH8f61rW8+2CSKV0Zd5yG9c4PFeZXN5NczonmE26nKL6j3/AM4rrdEuES3Kq7tgjcrHO0H09McfnWcaTj8T1NJYhs3bm783zEiIYY5LDj/69JlYsyu5GFwSOvt9e1Q26ZUAKQR0BHQf/qqCWX7S7Rqdio20dstz+ldMY2OWU3J6mhbzQzOqLvG8gFsDA756/nUZZySXyM9Ae1QZyNkZyTyX9KtzqvlRupJcja31x1/H9cGqI6Bg5zyBjK8dqu28alM+WoJHXHOPTNZ8b4PzZJHGegq0LlghVQM7emCSeKxq36Djua1gGRH3bfl4xjIAxkZzkdzWRcLBNeBfmSSIqVw+3JJGFyOT3bA/rgraaxaFIwssJbzVGXkUYkKk4JPGeOBxwDjmqdpDb+Kb2e5hBNlEwVicNvkBDd8k4JBJ7kjkgEHrirRSPYguVWZkeIZI7UpdwH94jhuDnng+n0/GugkvtSkALJDjaDkJ/wDXNY/iCC0UOzyqWMIREwSex3cnIwAevPNa+kW9zNo1q9ySJGiG7eeenX8etc2IhzWsRVuo3OaufD9zJcNfW4LMCXljHVicncB6+1X7G5+1P5csIYLt9jzn8McV09ujW8m5BtPX14rMuNHSS6uLqCfy3kIOwoNowO2MHuT170U6rjpIyp1k9JGPrk8kdtCqIxiWQkIvzYxgj8PlFXNN1eK5tSzOiSOfkjL4bOPT86raVfwTaldRSj5UBVcnq2efoOn6/jRvraCRI45MESlzuHZuSB6+n5+lbVKSqLU3lFNWZeS9kspHlH3U689c/wD66v2uvCV8NEPm5DA8/TmuMW+lsnNrdSNNaltuT95Dnr71oRRyRvHjdtU8cfrXGva0HypnLUvDU7kbuSRg4yR3/GpWT92CM56/WmRSK8SOWILqG/MZpryjcTjivZi7pMdyZGVgBhck9BTfmO4N3PXOcf54oDrjgj3xT+NgLDrjP1qgIxuBIGSe1SeUDzkDA69qarbsYXGM8VKvyvhOmOR6UAcnICVJVRlvUcf41l375UDqAcL8vStgxgxlnIIB4bjHp+dZV/FlWK4AAJOM9uKgo5a9+eb5R+FVbeYQ3KS46Hn6VLdE+YxbOcmqqKrk5cBQfrWc7WsyG7bnSzP9qhZBkR4656isq4iAjXPCE8nbyPwp0FwyxZRTsXPOeQfXp7/zpZZowhMjg59xXmRg4MykyoD5S7gCDjK+h/yaplSzYz97vVvesinawTjGc44qN4g27BHB6dxXTF2ISHW5VFIcAsRkNuxg4/LB/wA986uiXkiXaTOw2gn5ccdMdKxZrdkZc9CKtLO0cPmKR5pbDbiM/X/H8PWqmlJaCPRZrpIYoZVLTM/K9OQfX9B74qFCXJdslSSSOo9enesjR7s3lmttOSZEUlTkDjOT9epP51rKFa2WNVZlUgljxuyeP8ms49iJFgXEMTlQxcAjgLgD/IxVuC4+1OYysSKwxkHoexPtxWfNGEAAzyMYPX/PWrEaRglRtT1xzzzxV7om4rjbt3Anjp2qWzZFeLzJHwCBuAye3Jp9xCyxrOoKgnDhccnnH4d+3INNtP8AWdC/3se/HWsKmw1o0WYWgspniZxChUvGCcfXpn/P0pkFxez26wwyFo5Z3/0iYAbsszbVxyQBx6fKOlah0+1urZVuVMi5DA9Pw+lV7i5SIpDAm2KFSiAdhxVKq37i3PQeI5YX6mfc6dZxy+ayl7jILSOxYsfX0qL7RJGzbic/0qaafzG+bjAzVEACV2IzkHNX7K+rOGVWUnqy9b38s25R0x361JNeNBaSlAvm7TsDdziqEDJAxO7qKxb+8ur27W1tcsqjJ2jjn3+mKUodiVLW5DoEHmQn5iZmfGPcA5PPTjP51rvZG4CxvET5Byv+7xzn86tW2mWlvZbmG26C5LA4GevIqpcTm4yLtkMeMFI+jd+Tjp7VrznpxxEHG7Zz+o2El7cMtvCxiYj5wpKKSQM57n2H9K6K4WEMUzwBtZvX1qvPqQlwqkLtG1QOg+lVpr2GN4YGDGVyMBe3bn/PauOpzzaOadV1fdijr7Z45LSE+qAc+3FTKi7VKqCDyCBnPvXL2+px5XyxIqgY5YfU8AdM10tsTLaiVH+XPp/n0NelRqJxS6hCSehIgG7njt/n/Pan43uwDAD1xTMtuPoffrTtrqvbngZroNBSNjbs/jipCQpByMk9aYEGOW7+tKoOTgD5Rx3oEcy21Sp3DG7nPJb07exqneASEqq8cZOOc/y447VfyVZhtIbdjJzyuOCDj9Peq00Y2sSv7zPJ7Z/ke9QaHC6rFtZhxk9Oaz1DPEFHyjryev8AjzWzrYUHKnI5rEjO/j8MD3rGa6mNRdTRsVBtZ5GPCqSM+h4/qKrO7OrDgLyacd6IYySC2CVA4xUqeU6LHxzkHjoK5npqYGb5pXG3O7PSpIWcuMsfm469qkmi2nIUYA2565J/yadGBtU9QBn/ABrVNNDuLIWRQrEnODnrj1/rT4H8mTcMsjIVdTnke/r2P1APakRYUVldSeeoJBpVigGTvuF5wP3g6flS2HoXbGWa0mErM29SAwHoe49P/r120TRLE8hkJRhlcDs3OB685H4H61yEVtHJaxsZlcKpDHJJTOSOMDjv+o9K39FumuIY7GXas0IwoyPXOOOvXg81jdcxMo6GtJMHTYoIYpwCcenP6dKS0b51KpwRncR7fSpoYgVALD7ox39sf59KbJH9meMnOBkbvQelaSMi8mWTyvvmQbQD0Dfwn0HOBn0JqCyy16mTkMGx2HIP+FSHa9oCNxGOCT1zQYcXMU6Ftjgksxzzj5h/nsRWErMpLVF68u0WARRlZMrhiOg496yvOJf5gSM5zjpTywX5QvBHBznHpTQv3xnI6g+ta06SiE5XemxXWRXkJLc5wRikbcIwTkZAyKh4WRthO5W6frTzOGYkEZx+VdKMgI5zu+XaTn0A7/lVWK6t7fd5K5beXLdM9TxSXdy0UTRkgb12+4H/ANfj8jWSpKOMngcVCVw2NG51GSaPJYAdSBVF5vNG1eT2qLaxLZY9alhQLuanyiK5eSM84Y44Halt7sx3YO0M68KxGTj2ps0bBy+SU6CoC2PukE/3h2+lR7NFJtbF9S0crqTkMd30zzzXZ6GQNOXcx5JPXqRXBxyBVGc5HPB5Ndx4euYW0yNUkWSQH58DG0njHNXTSUka0fiNcYznIHPBz0oDlyBg47UxVUsck0BsOeo9K6zsHx7juJXA3dfapCygcetM3YGAc57ZzTx93HfPegTOWXmTywzK3QeufXP1x+dQT7SQrEBjnbkjOfft61Y58nG8DeAepOemMfrzUMoEaMZFPQDGQpyOPz/DNSWcjrkQUkKWIJ79qwrYR/aR5pOzuR1rqtZt2wxLDA6jqTxXKqp85gSM5yP/AK9ZzehnU0RPGGeTB+Yk8kEU+faqhVIJzk44qMM28tk7cZ45IqTaWkG0D5h/9bnNcnU5hkxaZQSygqcKv17/AKdKUzbFIKCQ9Wyff/6/602RY2LB3ITBxjBPsPz/AK8UMyToPkAIUnduO4455z1/CrAa4XaWBCgDofr2z/nioWlLRk8Ht15p7x5jzGwK5yynr/nr0qNkAizkDA4yKpWKH21/JBOgOSgI3KGxuHoTXTQ2xQxXsLBjuBXPY+h/z29ya46NfnHJwa6PRtUWCXyZiDBIRvz+PI9xn+nuM60esRs7iwuY9YtDKCyTI2ZFXqD03AdT/SrbXVrHu8475f8AnnvwXHt6fX+dc/Z77G+EsDEsuAUJP7xW75/x74/BbWNrvxPPfTqvkNu2sDgbecPz7DPT1NZwvLc0pUlOWux0EVxJHCWS0ZoSBhvM79OQAe3PGadBcmS2Z4iER42J3qSRhT+IP4HPPrWptgktgscUWWX5e5HBPGMg/XPp9ayrVdl5LbKMMkuSSflGew9uD2706kEldG1alGMeaIjHOHOBwOneq8ku0kDrgE+9JK7ozZZsH2qsXYkAY565rpR5Y6X96SwwcDHXqfpUKD96sa/Mx4GPWnkmJQD09fb3qeARqz3DAARKNrZ/iP8AgASPcCiTsrgldmbqibrorH/q4xtX3A7/AInJ/GolXChMAg53HOMelWrkxn95blGgfouNpVh1/wAarIm+Uhj8uewzUraxUlyy1GsAqHpkDJxVZpN25EHK8kk4xnjn25qxdYtm8iTJmP3Yx1I/pWddo0Z+XoACVHr60+dbInla1ZJcSoY2jBJ4ALDj61UbBiOzHsDTWy53EHFSiMEggEjsCMcU9gIi+1AGHJ5HHXFdR4RQieSTovXB55PT/H8KwWttxGMBgMqcc10+kX1kkSQQuSzcs7LjJ/w/z3pL4lc0p25kdNkZ2Y6/rUQCRjoAM5+tMLMzkScjAwOxNTKVGAVyeg9BXWdwqvyMDOehqVcAYLKcAHHpTQBwM9B2pSgXI3bgRwPSgRysauSEk2swzwMZ3fh17f8A16kaNtpDdNp+Vjk4GB+eP8inHeJGYHaSAfkTHtz0ow3KlgoXLYXOGz0H8/19syWZl+UjUsu1ip25b0wOg+ueec5HQ15/cOI7s7eFzjjoK7XWj5MDkNhSoPA6jt9PpXBsoluMsRtzyTmpla2pErW1Lp/dDcQc8bBjr3FRBnd9+4g5/h7/AOf6VMwZ4fLDHYuSo5GOT1Hrz29ajgRi24AsQOcelcqOUWZd3luzlnwRyemOn8/0qN/u44GQOB36U+WRjIqA8J+Wf84pZIiqAnGAep4609gFVE2Fm/hx3/HvURmeZX80+YD1BHPX1phY7GUZw+OoH+fSmBTv7+2055oXcokxEFJD7PRGGSfxHX68U1UYEkjgH72cj8xxRIAQuf50qsvmIQW4OSBxzntj8KZR1Wh6hHLbGO5kHyL8h6t9AfTvz9PatiyhKS7pS32dpBiRB0OeQf1wfX9eHjupEcuWkbaN23dz9a7/AELV21GJWYuQUw8TfdOR0I9CCa53zQd0XCo6evQ6rzo4bBJI5ZBlSMHAGPQYHqAfrWRpzfuzcOSGeQFT2Kj+XOaY2mssu8TD7AVIRCSWT/YP09e/5mrskqNDsQKNmBtXtxwPyonNSjZGletFxtEyphnliFZeCCRmoUBDNkcDsD1qxexk3Mm0cGRgecAYPvSR/ukBU5J46dTiuqO1zzetiK4lSOB5GDOAMlVHJ59Kc6yeXEsMbcZLLg5LHqPXAAA+oNRpsDpcyfMBkxx9AzZ6n2H6n8cVbq9uJ5WaaR5AeRuPA+g6Cp1k9CnZLzJ7lBHnzSscfOFwA2e4Cj/9XvUEs0cw8pNwDIFDk/M349scdKqTuWVcEnggY6D/ADimrlgATt285ocG0TzWdx1pbySSmWaN2MI+RecnB7H0+tQO087SNLC0ZDEg4xkfWtW1kxhQ3HXiorlt03QgdMHj/wDXWbi7m0qvOnoZPkbUYjHHTipbZGbeSeRzjJ59v8+lX1iXaY24DcD2qK3KxyneeAPuqOT/AJ61tp1MCVIgZAeBkVVso/I35IyrEADqamd3ktTH0A/M+2aNHikuLuOIMVLHBOe3c0mNanXWwY2kCfxbeSfTHFXSo3Z4bnrTNoTAI4PSpEyCSerHOMV0xVlY9CKsrDu+4np7VJtwOvt/9ao1QgjcD+HepF2g7iSCevsKoZzUbx8RuX2gjO3B29vT0x7/AK03Y6kq2WdTjGfu9/8AD86eGYQgHc0jAkqufx/oeMnFSFQm4kHgZOP5DHoOR9Kks57xFZzy6diJSvPIxywGfz61xcUSkbS/lkPkgg/r+tenzQMyqTGArEmTHXn6enpXL6xpChGnQYkLE/72M88d8j8qxqJtaGc4trQwxGqkvG+ApBzhsjp049aiWFoZpY8DGT1PHB6U9pMw7UJHIz2yP/14pzqS3ykcDBJPHOa5bnMRmNTdp5vyiRlVducHoOvapr+NRbrHb5kZF3ld2c9AOO5GT+tQPM8RAjbazMGDL1GOnP8AnpSo7mM4ILk/eOCf196eujLTWhFbqTaLLOm4hjxjBKj/ACajWPCZx8px2qy1zsdd6H5gQcN1B475puY40X58cZ+ZeAf607sTd3cqzpskCdPX155z+Rpo5kAPTIBJqzMA0pZ14wBwQQSBjg/hUFuB9pQkn7w/nVpgMVm45GTz9K3vDeq/2ffFZHIhkXa2TwPQ/wCfU1gxqCpOePerESsqhVUl/MGMduo/wokr6AeqpOYZSJhvic4Yj6/eHuP89aVgY5fLZhgdSDkHjgj271iaNfi903ynYGaBR17rxj8q2RN9rs8AAzW2ef8ApmD39x1+h9q51uZtdBt0n78/OSoAc7jzkjP6ZqtHKkt0tqZWAWIySMoGQvTjHc/4+hp94kz3DQQohd1ABb7qqFGWJ7Aev4d6rCKKxEqwM7PIQWldgSzYx+H07VtD3opeQtFdsLl2lmUn7uNoA6ADoB/nvVWeNnBJAOPcc/5xUrsgb5jnPIwQKjZZHwkYaRmI+VOT+lbpKKMt2U8cgAA568ZxUyxkxuM4GCAT2qxHYzPvXCRlRz5rBSv1HX9Knggto2UzXnHGDHGT/PFLmQrFKHcYtwUjoc+1OnR2QeY2wqclf4iPp+Perc7Jbv8AZreIKAMhlbcdvYk/X0xVRRt+UjGT+dL4h2sSP5Yh8uLcHH8fGTz9OPzplrGmDIVKrnofQcU6PjLPzjkmo0SR5OTlTk49DRJBcZGzK8iyhOvyBD29/wBK0vDEto91OqowmY5MjMMEe3pWNdu63DoEChTj5R26/wBa0vC2nzm8NyAUjUnDYOPTHvWadmjaLvO9jsAhJBxjBxz71Iv3gc5HSgBmKjAGOST3oAxlh/PFdx2AQCTtyAep/wAKaPlUFhwwxjv3p7EAEZ5IpUTo/GB0oA5p3abG9iDnBOcjAHGc9f8A69LGkkb5ZWK45AyASe9K8XmbgG+/1J7n07Y9Ox/LFPXAXEoy7KMtu4B47+nSpLIw+6LKkCMjLcZ56dvx/Oo7mDzoDGHGWyhDgjOSOnb/APUPWpYk2MHKkhAANozzkfpn9c0SRqXC5GQoByeCwA+v+Rz6UAef6lZvY3G0phZBgkDvn17dqgXAD5VTsGcE8V0evW7LAzhX69+Rnnv+VcslwdoJXMmcBiePxGK5asHuYVI63IHO91Y5LDOTVqNl8kB2KgDPTP8AL/PFV5EIJwnGORjkY/8A1VKOUx8xwOcen9KyepkRyKTIGI5POOgqY25lBLsSMbj6/wCT/Wm/cwXJDEZAHXpnn86fLNvhEUalduchevsT6kfl+uS4epBdOQ6wQF1RemDjcfXjv/KmvNNGA3nEtkY5zxjNJjOCc9MAnv8A1p0qboUXAL55OO3HH+f/ANVK2w7gsgIbMcZz0G3H8sVLCYpmWAQsrO2d+7PPsD+HemW8ZMnlkH69SKljhkEvcEjHAwCD/j/L60m0Bt6c8Om3sbb2mVepVRtORg4OfQntXWW13b29zFdW6PGpOQQ44z2PBHp+VcOYWKKBkELnHpXRaUGisXFwSItuVx1Y57D/ACODz2rnUbsWr2OrW4sr3eE81o15ZI2wTg55z2y35n2qi8WmJKQ1vK20dGnx/Ie1ZUskluyyRycqDh0cjA57j8aqSard2yK0myVOPv8AYDsPUn1Oa640+VWNJ029UbLyab5sWbRvmIGRJux+g4/Gql7czJMYQAkbDcqLwp/x+prNtdZgmkVAvlyjpvGSc+n4/SrVrcPJbSi9IZUkP3m2kHvj0/lTVkzmad7MZAGQ5fIO3OTxn/GolVgVznA7mrs0GJtyFmjx8pxj6j2Iqp8wRhk5H1rRNNXM2i4lw4Cr5Zkj6P8ANjbx1FRFBJJt81OeQCcH0x+dRpKQpTruOeaiJ/0tguAVIz+VSlqFwuGka7CAFUXjkdDVt3ZbTdHKsZXBLHuP89qbMPKtmdVBIIB46An/AOuai/4+EVNuFJ6DPHpRJXHF8ruXbWGzv70PIhRZGHfGTjofyrqkiWCJVjVFUAbRn3rkLaJ5Zkhh3fI3zEj+VdeikRqGO5wvJJp0kk7HTRd7kwb5snOB6daacsQRnbnn0qENtPGQR+lOyS+8t0HIJrpOglIEjbHOB17ilIAl3dBjpTY3AYF+dvQgYpdykElhntQBhMYx+86YycHHGfbJ7EfjTe5JYZ5wQn3iaiikRl2zB3IxvyvIx39PapQD5bbV8sj5Scn5T16HnpnvUlibCm0ofmHzKoAc/Qk9PyH9KcpxuKLjYAOG5IHT3HP9PemyDYw3O7H7yg84Pv7/AF//AFRqxkVthO6TngYOCecfyOP8KAKWqWxubMpHzIAflY57ZPH5HPHSvPnHlSMjKVwcAbeQM9x6/WvUECGE9DsJHTG7PvjOff8A+tWTe6Za3hxIAODgkfMOvU/r6VnUi5LQiUbo4jcvmnYnQjhuh47j/wCvT/nhhBVsPuC8AZ9evUfh71pXelR22JEm35GFDAY+uc/Xt2qlcxKUKiSPdkZDZHAHUcY79zXLKLW6OdxaKYUMmdo+X9f8/wBac0u3BQLkk4A7eh9aei4QbzhT/E2cUxQ8rs5AyTkgcAfT0FQIF2F8sOeny8f0qYgR7VG/cvG5jyfxoEWJB8wO4Z3bumf5c0IwlKx7tyDnOMEDn/8AXSbGuxTll/0kQqx2Y+bacE/jXQ6fZT2i/KvnozABWBGSfTj3/SuehtbiC6kfyJJQjfe2EgjtXoHh2K5uopLy/TywsjJEhXacnnd68dPx561vKMXHlR3pRjDUli0uPcJZ1B2j5UzkDnv+J6e9XPKGVbZgBcE7TjP+FStEFAIIG3OOD831/A0/YW+6Vx6AYPb/ABrWnSjTVkYJJbGdJG7uNoAx82TkHp0z0/8A1VTubcNgkEbjtOFziteX5cMMevK8kDqePoP0oKgNg7AOuR+BFaNFnGX9o8TZU4C8g46Ef5FadtcwX1sQy4mBBkA47Yz/AJ/pV68tlkiwSMqMLuGPTmuengltbjfu2nPY+vrWUo9UZThfVbnTxyyb0fd8r4Bj7Y5FQyQxyTusEudpwUbg5+vT+VRWF9vh3lF3Z+csO4xzShWju5GK4DsWA+v+cUonA1rqIIXhuBG6lSBk7geKETfdvwBggY/DvUzSSRmFMK2Tlg4z/wDq/CnxpCsvmDCbpMhWPfmqAkmg3WjK/AK8g8c9qfpum3A4aIxjAIaQY6/z61Ggkup9867VUZVCcYFbek/NaHksAx298Ci12aQipOxYt7GK2+58zkfM+eT/APW9qnB+UL/eOc+lPVSVbcSQeQCMYpyqmA7dFPT29fyrdJLY7EklZFfDb84BB4DEU4l9uB2HA9KfnJweSc5JOMd6YQdxYkZ6EEUxjdpCHJAPt607BOcg5xgcdM1IVTA6Y6+3tTfL4JBIHTp+FAGEsbMgJ3/Ock8HPP1Gev6j8TYIuAAxJ+Rdobjpng54ye9LFEu4qFyrgqMgnqCMfj7du1KioZHVR+7/ANrjcPfnrg9M9SMdKQxiAuvmyYO7BXbnP5/j6U8s8w3jBAAzhwMDH6fr17U1YYzHGoX5mBPPX0Of8/8A1kQssmEzn+EMfpyOD7fhSKHIhLIC4LFRuweg9Oo65NRLCoT7uATyef6H69fXtUpRQPOCggNggNgZz0IHPtRKAkh37toODz6/19qAMu7sxLE0nGwglu3OMk/5x29q5PUkRGyuG3JgHH8WQf5fnXdy/Oiqu44XIxwcDOM/me1YWp6S18JJogNyHOGcAnJ/nn/PWs6ibiRJXRygTchIz1+ZieOeOf8APepYFTzhy20nPB4Xjj39f8at3Gl3kIdpIHSPOOBhR0xz+VMt0UE5AAVeWP8ADjnNefKVjnsyjIZDJ8w4Uk7SOAe4walsosTDIGc46ipIzFdTtFFndycPxv8AUj+dXreDYjMcN5fzc/oPbJ/nUzlbRjlFx3J9PEk94YrbBYnbnk5OOnbvxXcRQraRRW6tlIxlcH7zEcsR659/QVj+H9OMRa6nwZG6Kw5OepB9f8fpXRFRHycYY9Bkn26Z6D0rpwtP7ZrBdWVxEju6ru4JG4Zye3ek8skHJKL1BxyR+PsKlgkEibgqlwdrZ4x9Kkb5lZgCAvLYAPb0H+ea7Syp8uQioTGDx2/z/wDWpsm442kjIGC2P8mrTRp5xIySfmOQP0qvJGsqgAPlun/68UAU3hjeQAjJyNxJ6H8P8+1U7m0Rlb5UyOwz1/L37VqbfMZcplO3H65psiiJS2WA68g+nYUmgOda0NlIjIpyeQP7w/x44q+v75POUDgDadvX/PNW2RZcLG2RznnqMY7/AJ002nkRYXOAc9D83PvWTjbVGNWnzaorFWZQ55IPJHSmPGZnTbjamTx0+tatvYL5plxlcK3K/wCcVfigKg4RUIyeFH+NCXMYRpNmZHZTSFVGRGRyD/Wti1txDbhVZVTHOD1/KlMcbFUPPQnPXip3xt2liD0wB05rRQ1udEKXK7jyWIyuMAjp2pGwfvHkZJIPWgMEzwQOhJPT/PNI74HzcDvxWhoCsGLMMDHHy+lOLDqBgjpzUe0D+M5xg9qY2IgOPvHrycAUASsQrhQVDDg0qSgp8o68nIzxURx83BPseP8APapvkKlAG6fN3oGc9GiSuVcN8pCnou7BPcfeqRlbaVUhnXlgDx079PfikXaqqj4XAG7e2d2D2yfr+VSKyMfusCF2hsZAPP8AnjpUlETJyymQKScHBDEEd/yz+FPYlMHKqh+bHTjGeoB7inxqqSlQpIJ28Hjnr79D+tSNgqRl3QcFWJ4AHXPXPegkSM/KXBCgng8YBJzzkdPSokt5mjDOFBxtIGQDnufXt39etKud7K6cDjAAAz1wAR/nOKlVnYLjOARgISQO4447560FAUG1tw3Mc4KsAMnnuPp/hVPa21l6MQf4fYfz4qxnMi75Fxj5gG4XPPTGO/v+nDSsQhABD4x95fv8Y5Pscj36/UJGZjS4zHncvq4AJA7Y+h6VFHaW7CVxbJggDLR8AAc+vt+tTFNpLNnfyQWb5uc+vseg9B9TJtaNSGJJ9cZ/Hn1/z3qXFPcopT6fayQhIrWNAH3psjCgPjAOPXHp2qKx8PokqyXAVlj6qCfmPUZ7cc+/P5aewJKA7NlQSQp4Ax055z/jT4N43FXUEAYABJPuM/h+n4Y1MPGpJSZL13Hb2GWIGAAAAOB+H40quXfBUkbQMA9/XPX8KBhYmfOWHCtjv+Xrz+FLuOHJRAWAwBzgfzPf866EgFUHyiqt8wAyRgY9f61I20jA3HAweD16013OAHxweT3P0zUfmD5gQ2cHJXHGOx/OmAALlySRgYOM/X/CmyN+5LbSc9N47/8A6qc8fBBOFxkEMMfU/wCe1KowcspYgcHd+YGe2c0ANVCXO1mA7d/zphUAZwxOc5IOatjYegHvg9c+nT2qNyWRQowMZz04+tAFUph/mULjgdyPx/wp0cTMQeAB1wM5/wA81OY8vuYqVI4zwf8AP4U6JY1cMMkD17HigCRAfLwseC2M+oA96kEWAcsSeOnc05VbHDgAj0x+GaYXDHeDkLgZA/P8KAHApHGWwCccZ7VG2Bln2AHtuIpXX5sn5T3J4J/GnmFXbadvfDYJ5/z/ADoAVv8AVbvQk+1NztyWIHc9qc8ahgMuApz1+9xjB9f/ANVN+6u3bgEgj3P/AOqgAVd5O4Akng54xTgCXyQAx54ojyCC69B0zUmRljx+dMQx1OCFIySeMdqWMABdwb6+tKMBWUkYHOP6e9AV9oIABzyCOMd+KAP/2Q==",
  "imageHeight": 256,
  "imageWidth": 256
}
