# Supplementary material for: Deep-broad learning network model for precision identification and diagnosis of grape leaf diseases
Source: Front Plant Sci. 2025 Sep 10;16:1611301. doi: 10.3389/fpls.2025.1611301 (PMC12461735; doi:10.3389/fpls.2025.1611301)
Supplement: Supplementary file 1 [file DataSheet1.zip › B_r00045.json]

{
  "version": "5.4.1",
  "flags": {},
  "shapes": [
    {
      "label": "leaf",
      "points": [
        [
          135.01754385964915,
          182.093567251462
        ],
        [
          142.03508771929825,
          185.30994152046785
        ],
        [
          151.68421052631578,
          192.03508771929825
        ],
        [
          155.73359840954274,
          210.10735586481113
        ],
        [
          155.73359840954274,
          221.24055666003977
        ],
        [
          160.30616302186877,
          225.01789264413517
        ],
        [
          164.87872763419483,
          225.01789264413517
        ],
        [
          167.26441351888667,
          229.98807157057655
        ],
        [
          170.64413518886678,
          231.57852882703776
        ],
        [
          174.6202783300199,
          228.59642147117296
        ],
        [
          182.17495029821072,
          230.78330019880715
        ],
        [
          191.71769383697813,
          230.1868787276342
        ],
        [
          192.51292246520873,
          223.82504970178925
        ],
        [
          192.91053677932405,
          214.87872763419483
        ],
        [
          207.4234592445328,
          210.10735586481113
        ],
        [
          214.38170974155068,
          204.54075546719682
        ],
        [
          213.18886679920476,
          198.77534791252484
        ],
        [
          212.99005964214712,
          192.61232604373757
        ],
        [
          222.33399602385686,
          188.83499005964214
        ],
        [
          223.72564612326042,
          181.28031809145128
        ],
        [
          221.7375745526839,
          178.89463220675944
        ],
        [
          227.50298210735585,
          171.7375745526839
        ],
        [
          229.09343936381708,
          165.97216699801191
        ],
        [
          226.9065606361829,
          162.1948310139165
        ],
        [
          225.117296222664,
          158.61630218687873
        ],
        [
          223.72564612326042,
          153.84493041749502
        ],
        [
          228.29821073558648,
          145.6938369781312
        ],
        [
          229.88866799204771,
          141.9165009940358
        ],
        [
          226.50894632206757,
          139.3320079522863
        ],
        [
          225.31610337972165,
          137.9403578528827
        ],
        [
          231.08151093439363,
          128.79522862823063
        ],
        [
          231.08151093439363,
          122.43339960238569
        ],
        [
          230.08747514910536,
          118.85487077534792
        ],
        [
          223.9244532803181,
          115.67395626242545
        ],
        [
          221.53876739562622,
          113.88469184890657
        ],
        [
          220.14711729622266,
          105.33598409542743
        ],
        [
          221.33996023856858,
          96.38966202783301
        ],
        [
          222.93041749502981,
          92.81113320079523
        ],
        [
          220.14711729622266,
          89.43141153081511
        ],
        [
          216.56858846918487,
          88.6361829025845
        ],
        [
          211.2007952286282,
          88.6361829025845
        ],
        [
          212.39363817097416,
          81.28031809145129
        ],
        [
          210.0079522862823,
          72.53280318091451
        ],
        [
          206.62823061630218,
          66.76739562624255
        ],
        [
          203.84493041749502,
          63.98409542743539
        ],
        [
          201.85685884691847,
          63.78528827037774
        ],
        [
          195.09741550695824,
          65.37574552683897
        ],
        [
          189.13320079522862,
          66.9662027833002
        ],
        [
          187.34393638170974,
          62.194831013916506
        ],
        [
          187.14512922465207,
          58.019880715705774
        ],
        [
          186.34990059642146,
          55.23658051689861
        ],
        [
          182.3737574552684,
          55.23658051689861
        ],
        [
          180.9821073558648,
          52.45328031809146
        ],
        [
          178.19880715705764,
          53.04970178926442
        ],
        [
          174.6202783300199,
          49.471172962226646
        ],
        [
          173.02982107355865,
          43.10934393638171
        ],
        [
          169.84890656063618,
          38.13916500994036
        ],
        [
          167.66202783300199,
          36.94632206759444
        ],
        [
          164.67992047713716,
          36.548707753479135
        ],
        [
          159.90854870775348,
          38.13916500994036
        ],
        [
          157.52286282306162,
          39.13320079522863
        ],
        [
          154.1431411530815,
          42.3141153081511
        ],
        [
          151.9562624254473,
          39.13320079522863
        ],
        [
          149.3717693836978,
          35.95228628230617
        ],
        [
          148.9741550695825,
          33.168986083499014
        ],
        [
          149.3717693836978,
          31.578528827037776
        ],
        [
          144.79920477137176,
          31.578528827037776
        ],
        [
          142.61232604373757,
          32.57256461232605
        ],
        [
          138.6361829025845,
          30.385685884691853
        ],
        [
          134.06361829025843,
          24.620278330019886
        ],
        [
          132.8707753479125,
          23.626242544731614
        ],
        [
          126.31013916500993,
          24.222664015904577
        ],
        [
          122.73161033797217,
          24.222664015904577
        ],
        [
          119.15308151093438,
          20.047713717693842
        ],
        [
          114.97813121272367,
          14.08349900596422
        ],
        [
          111.39960238568588,
          10.703777335984102
        ],
        [
          108.01988071570577,
          9.709741550695831
        ],
        [
          112.39363817097416,
          15.077534791252491
        ],
        [
          112.39363817097416,
          25.614314115308154
        ],
        [
          106.42942345924453,
          25.81312127236581
        ],
        [
          106.42942345924453,
          30.78330019880716
        ],
        [
          105.83300198807157,
          46.68787276341949
        ],
        [
          99.07355864811133,
          44.898608349900606
        ],
        [
          95.2962226640159,
          43.70576540755468
        ],
        [
          89.53081510934393,
          62.791252485089466
        ],
        [
          78.3976143141153,
          61.996023856858855
        ],
        [
          75.41550695825049,
          72.73161033797217
        ],
        [
          53.54671968190854,
          67.56262425447316
        ],
        [
          49.17296222664015,
          66.5685884691849
        ],
        [
          47.58250497017893,
          64.77932405566601
        ],
        [
          45.395626242544736,
          65.77335984095429
        ],
        [
          39.43141153081511,
          82.87077534791253
        ],
        [
          39.43141153081511,
          86.4493041749503
        ],
        [
          32.07554671968191,
          89.63021868787277
        ],
        [
          32.87077534791253,
          101.35984095427436
        ],
        [
          23.526838966202785,
          104.14314115308152
        ],
        [
          25.71371769383698,
          116.66799204771372
        ],
        [
          29.0934393638171,
          125.21669980119285
        ],
        [
          26.310139165009947,
          125.8131212723658
        ],
        [
          28.298210735586483,
          132.57256461232603
        ],
        [
          29.68986083499006,
          135.15705765407554
        ],
        [
          23.129224652087476,
          135.55467196819086
        ],
        [
          19.749502982107362,
          138.13916500994037
        ],
        [
          21.936381709741557,
          145.89264413518887
        ],
        [
          29.292246520874752,
          157.22465208747516
        ],
        [
          29.68986083499006,
          158.01988071570577
        ],
        [
          25.31610337972167,
          167.16500994035786
        ],
        [
          35.25646123260438,
          175.31610337972168
        ],
        [
          37.443339960238575,
          176.9065606361829
        ],
        [
          32.473161033797226,
          179.29224652087476
        ],
        [
          26.310139165009947,
          185.85288270377734
        ],
        [
          23.328031809145134,
          190.42544731610337
        ],
        [
          31.677932405566605,
          199.7693836978131
        ],
        [
          37.64214711729623,
          202.55268389662027
        ],
        [
          40.22664015904573,
          204.73956262425446
        ],
        [
          35.05765407554672,
          212.09542743538768
        ],
        [
          42.811133200795226,
          216.6679920477137
        ],
        [
          50.56461232604374,
          218.65606361829026
        ],
        [
          54.54075546719682,
          218.8548707753479
        ],
        [
          48.37773359840955,
          231.3797216699801
        ],
        [
          51.75745526838966,
          234.36182902584494
        ],
        [
          59.113320079522865,
          235.7534791252485
        ],
        [
          64.28230616302187,
          235.55467196819086
        ],
        [
          73.02982107355865,
          235.7534791252485
        ],
        [
          77.40357852882704,
          235.7534791252485
        ],
        [
          75.8131212723658,
          246.48906560636183
        ],
        [
          77.60238568588468,
          249.86878727634195
        ],
        [
          80.1868787276342,
          251.65805168986083
        ],
        [
          87.5427435387674,
          250.86282306163022
        ],
        [
          94.30218687872762,
          249.86878727634195
        ],
        [
          99.66998011928429,
          247.8807157057654
        ],
        [
          101.85685884691848,
          249.6699801192843
        ],
        [
          108.41749502982108,
          247.28429423459244
        ],
        [
          111.99602385685884,
          240.5248508946322
        ],
        [
          115.77335984095427,
          241.12127236580517
        ],
        [
          122.13518886679921,
          240.92246520874752
        ],
        [
          122.13518886679921,
          227.40357852882704
        ],
        [
          124.3220675944334,
          210.70377733598409
        ],
        [
          124.91848906560637,
          199.7693836978131
        ],
        [
          129.4910536779324,
          190.02783300198806
        ]
      ],
      "group_id": null,
      "description": "",
      "shape_type": "polygon",
      "flags": {},
      "mask": null
    },
    {
      "label": "Black_rot",
      "points": [
        [
          121.2,
          24.1
        ],
        [
          120.5,
          27.0
        ],
        [
          120.4,
          29.1
        ],
        [
          123.2,
          31.1
        ],
        [
          122.9,
          34.9
        ],
        [
          123.3,
          37.6
        ],
        [
          125.6,
          39.7
        ],
        [
          127.9,
          37.7
        ],
        [
          128.7,
          36.6
        ],
        [
          130.2,
          34.0
        ],
        [
          130.8,
          31.3
        ],
        [
          130.8,
          29.2
        ],
        [
          131.5,
          27.0
        ],
        [
          135.1,
          26.8
        ],
        [
          134.1,
          25.9
        ],
        [
          128.4,
          24.6
        ],
        [
          125.8,
          24.6
        ],
        [
          122.2,
          23.9
        ]
      ],
      "group_id": null,
      "description": "",
      "shape_type": "polygon",
      "flags": {},
      "mask": null
    },
    {
      "label": "Black_rot",
      "points": [
        [
          133.8,
          68.5
        ],
        [
          137.4,
          67.5
        ],
        [
          138.4,
          68.3
        ],
        [
          141.4,
          67.1
        ],
        [
          145.4,
          66.7
        ],
        [
          147.6,
          67.7
        ],
        [
          147.7,
          70.9
        ],
        [
          145.9,
          73.4
        ],
        [
          145.4,
          77.4
        ],
        [
          144.5,
          81.4
        ],
        [
          142.1,
          83.8
        ],
        [
          138.5,
          84.8
        ],
        [
          134.2,
          85.2
        ],
        [
          130.7,
          85.4
        ],
        [
          131.3,
          80.7
        ],
        [
          131.5,
          77.7
        ],
        [
          133.4,
          74.5
        ],
        [
          133.5,
          71.4
        ],
        [
          132.8,
          68.5
        ]
      ],
      "group_id": null,
      "description": "",
      "shape_type": "polygon",
      "flags": {},
      "mask": null
    },
    {
      "label": "Black_rot",
      "points": [
        [
          92.1,
          80.0
        ],
        [
          95.8,
          81.3
        ],
        [
          98.3,
          82.8
        ],
        [
          99.7,
          85.3
        ],
        [
          99.2,
          87.6
        ],
        [
          96.6,
          90.2
        ],
        [
          94.3,
          91.2
        ],
        [
          93.0,
          90.0
        ],
        [
          91.0,
          87.8
        ],
        [
          90.7,
          86.0
        ],
        [
          90.7,
          83.9
        ],
        [
          92.4,
          82.2
        ]
      ],
      "group_id": null,
      "description": "",
      "shape_type": "polygon",
      "flags": {},
      "mask": null
    },
    {
      "label": "Black_rot",
      "points": [
        [
          36.1,
          101.2
        ],
        [
          39.3,
          99.3
        ],
        [
          40.7,
          97.5
        ],
        [
          43.2,
          97.3
        ],
        [
          47.7,
          99.9
        ],
        [
          51.0,
          100.8
        ],
        [
          52.0,
          103.2
        ],
        [
          51.6,
          106.9
        ],
        [
          50.2,
          109.3
        ],
        [
          46.9,
          110.2
        ],
        [
          42.9,
          109.8
        ],
        [
          41.1,
          108.8
        ],
        [
          38.6,
          106.3
        ],
        [
          37.7,
          104.0
        ],
        [
          37.0,
          102.1
        ]
      ],
      "group_id": null,
      "description": "",
      "shape_type": "polygon",
      "flags": {},
      "mask": null
    },
    {
      "label": "Black_rot",
      "points": [
        [
          144.2,
          143.7
        ],
        [
          147.2,
          143.7
        ],
        [
          149.4,
          143.8
        ],
        [
          149.8,
          145.4
        ],
        [
          150.3,
          147.8
        ],
        [
          148.6,
          149.9
        ],
        [
          147.0,
          151.4
        ],
        [
          145.4,
          151.0
        ],
        [
          143.6,
          149.3
        ],
        [
          143.9,
          147.1
        ]
      ],
      "group_id": null,
      "description": "",
      "shape_type": "polygon",
      "flags": {},
      "mask": null
    },
    {
      "label": "Black_rot",
      "points": [
        [
          207.8,
          174.6
        ],
        [
          209.2,
          176.3
        ],
        [
          207.6,
          178.7
        ],
        [
          204.5,
          179.5
        ],
        [
          203.0,
          176.7
        ],
        [
          203.2,
          174.8
        ],
        [
          204.1,
          172.9
        ]
      ],
      "group_id": null,
      "description": "",
      "shape_type": "polygon",
      "flags": {},
      "mask": null
    },
    {
      "label": "Black_rot",
      "points": [
        [
          63.0,
          165.9
        ],
        [
          64.2,
          164.5
        ],
        [
          65.8,
          164.5
        ],
        [
          67.6,
          166.9
        ],
        [
          67.1,
          169.2
        ],
        [
          64.9,
          171.1
        ],
        [
          62.8,
          170.5
        ],
        [
          62.2,
          169.5
        ]
      ],
      "group_id": null,
      "description": "",
      "shape_type": "polygon",
      "flags": {},
      "mask": null
    },
    {
      "label": "Black_rot",
      "points": [
        [
          36.3,
          162.2
        ],
        [
          39.4,
          164.5
        ],
        [
          39.3,
          166.8
        ],
        [
          37.2,
          168.0
        ],
        [
          33.2,
          168.0
        ],
        [
          32.3,
          166.3
        ],
        [
          32.6,
          164.1
        ],
        [
          34.4,
          163.3
        ]
      ],
      "group_id": null,
      "description": "",
      "shape_type": "polygon",
      "flags": {},
      "mask": null
    },
    {
      "label": "Black_rot",
      "points": [
        [
          130.4,
          104.6
        ],
        [
          131.7,
          103.6
        ],
        [
          133.2,
          102.2
        ],
        [
          134.4,
          102.2
        ],
        [
          134.7,
          104.4
        ],
        [
          134.2,
          107.6
        ],
        [
          132.4,
          108.4
        ],
        [
          129.5,
          108.0
        ]
      ],
      "group_id": null,
      "description": "",
      "shape_type": "polygon",
      "flags": {},
      "mask": null
    },
    {
      "label": "Black_rot",
      "points": [
        [
          142.0,
          40.8
        ],
        [
          144.0,
          39.6
        ],
        [
          145.1,
          40.3
        ],
        [
          145.0,
          43.4
        ],
        [
          143.6,
          44.8
        ],
        [
          142.4,
          43.8
        ]
      ],
      "group_id": null,
      "description": "",
      "shape_type": "polygon",
      "flags": {},
      "mask": null
    },
    {
      "label": "Black_rot",
      "points": [
        [
          131.4,
          40.4
        ],
        [
          133.0,
          40.9
        ],
        [
          133.5,
          44.2
        ],
        [
          132.3,
          45.3
        ],
        [
          130.8,
          42.8
        ]
      ],
      "group_id": null,
      "description": "",
      "shape_type": "polygon",
      "flags": {},
      "mask": null
    },
    {
      "label": "Black_rot",
      "points": [
        [
          134.8,
          59.2
        ],
        [
          135.2,
          61.4
        ],
        [
          135.1,
          63.2
        ],
        [
          133.3,
          63.0
        ],
        [
          132.4,
          60.5
        ],
        [
          133.6,
          58.4
        ]
      ],
      "group_id": null,
      "description": "",
      "shape_type": "polygon",
      "flags": {},
      "mask": null
    }
  ],
  "imagePath": "..\\Grape\\train1\\B_r00045.JPG",
  "imageData": "/9j/4AAQSkZJRgABAQAAAQABAAD/2wBDAAgGBgcGBQgHBwcJCQgKDBQNDAsLDBkSEw8UHRofHh0aHBwgJC4nICIsIxwcKDcpLDAxNDQ0Hyc5PTgyPC4zNDL/2wBDAQgJCQwLDBgNDRgyIRwhMjIyMjIyMjIyMjIyMjIyMjIyMjIyMjIyMjIyMjIyMjIyMjIyMjIyMjIyMjIyMjIyMjL/wAARCAEAAQADASIAAhEBAxEB/8QAHwAAAQUBAQEBAQEAAAAAAAAAAAECAwQFBgcICQoL/8QAtRAAAgEDAwIEAwUFBAQAAAF9AQIDAAQRBRIhMUEGE1FhByJxFDKBkaEII0KxwRVS0fAkM2JyggkKFhcYGRolJicoKSo0NTY3ODk6Q0RFRkdISUpTVFVWV1hZWmNkZWZnaGlqc3R1dnd4eXqDhIWGh4iJipKTlJWWl5iZmqKjpKWmp6ipqrKztLW2t7i5usLDxMXGx8jJytLT1NXW19jZ2uHi4+Tl5ufo6erx8vP09fb3+Pn6/8QAHwEAAwEBAQEBAQEBAQAAAAAAAAECAwQFBgcICQoL/8QAtREAAgECBAQDBAcFBAQAAQJ3AAECAxEEBSExBhJBUQdhcRMiMoEIFEKRobHBCSMzUvAVYnLRChYkNOEl8RcYGRomJygpKjU2Nzg5OkNERUZHSElKU1RVVldYWVpjZGVmZ2hpanN0dXZ3eHl6goOEhYaHiImKkpOUlZaXmJmaoqOkpaanqKmqsrO0tba3uLm6wsPExcbHyMnK0tPU1dbX2Nna4uPk5ebn6Onq8vP09fb3+Pn6/9oADAMBAAIRAxEAPwDm49dkG0SxqygcADGO+a0rbVLW4iYF8SBcKrjB/Pr/AJ6Vy7AbW+bofTFNIOw5YfXHQVLijW525ZkQmIuw4xggAcdenFc7r1+GP2aB2Kr95hyGP+FUoNSubYAb8qBt2n5sfQ9qpyu0kjMxyWOTnvSSsFyJiRjORkZ9qYCMD+Wac2QTkgjrgdqZjaO3TGSKoksW97Nak7HA4+6RkfWgajdht32qYZ6/OeaqnqP8mgkD5s8UgLAvLoqQbiTB6/Oearl8sd2c9+aTIDZ49SaQfNjnJ9TQAu9gdynBBzxW5Ya86NHDdcxAY387h7n1/wA9aws4OeTjnjvTTk5KnkdqhgeiIQQJVcOCvBGOc++On+IqZWV5AWAJ54PHv09K5HRtYFqotrgfu2+4xGdh9x3FbdybhgsltLGJkO7y25Vx9e3+fwhuxe5uRxMMF3G4H7pbvnrxzilTLB8Pj1BPUjv9apW90Xt1aRSMfKwIBKH0P+NWjOqKdpOM4OeOPari7q6MyZGLMw3YGOW4H5GghWc7WXrgkHmo1kl3EAY45zyKQyEZ5xwAMD+f5/rVgTA5AIRT65H+cUbUXscfUnvUQIKk/MW68+ntQzoWULkgjqo6+9ACj2GQTwxqbbuyQFxUSONxwMYHcjrUvBO0/mfT8KBCqNwyCBgZzim7TkgZpwyCcA+1JuYMW2gAHk+lACMpwOcfpQF5LDHAxzTx8wwc8evQU1iGOGJwOOD0piGs2SQMEj1oDg5DcnOTTgox8uMk5JpRtHOQWzz9KAGFjgDGM+tKq5AwM/0p6pvPfPehh2HJ9u1AgDbQBwMe1IMNznJPSlKKQQcED9aaFK9OO4xQB52+5MEhuvembAFBwep69/anEEg4wQMZFIc78gAH2FM0I3PU9uoNNkb5skryP4RinEDBB68E8Dj2pjABWJP5UgGnGAfxwKjbI6jrTvvAjaSPWmE4J/Xp1pFDc44/rQR607HUkYzUZ4xkdOeKQA4BySKQnOc80ZUjJyB/KjIGO57dqVwFPAB7kfrTcdOoP0oLAdSSKaTkkbqhsAyemD7mtTStVazkCTEmEnrwdnP0ORWXuyM7a6nwrbWt3byLNBExV+rqOhHGc9sg1jWq+zjzCb5Vc34I1eISxtxIAS2ev5URXLAELlPw+7/nipNois1VGxFGu1c/NtXp19gK5HV/tsVxJILqUgtkbGwNpJwev4Vz4Ws5SaZEXe52StuAO4bjwFxz7n+X6UYCHeoztI5PIz1rB0OG6l00Xkl1M6hmBjZRjI4IJIzW3JcxQ26yTsqAcNnHX6AV1wrRnJxW6G9CRpSrMCox1OOOe3+fp9aM/MQGHTnHOe3+FZ66tDe3DRRCXIIOdoGf881OJyzFi4xjLDHb/IrVsC4GOSR6DkdqducL/D15Gc1SMkkfU5weM9Dn+dSbgdu3vwRTuBbaU7QNxPoAf609CSFVzgL7VEu0r90fLQUBPcgdqYifdxgMRnkcYpPmY4Tlfaoo8ZxkAe/OKl3EHCkc9BimIdtwCMg545NJGoXjgHHUCmgfORkc8VJGRH83ljce5HFMBVAJ5JODn05p+Dk4XaO1MBfGQCPQ0m4s4O7C980APKYGWJzxjmn4VQM8t3qIuBwoznjk0Rszctkj16UxHnZMbfeLbs//AK8+tRNgjG1vvfeP8qcB8w3MxIBOB/8AW/OmFldc5yM4yDz+P+RQaEYKuCMe3T+lJ7svXpT2XcCWB+vr/nmmPhhgYA/QfjUlELPtQ8H6E9aj4zz3qWQ5zy2ex9ahOSeBj0HvSYCsmWXjGO1N4246cZ68ilzkH1puc4HUVDYwPHGP0prIQRjBJ/WgsdowRxnjFMB//VUtgG3PbGB1xSdO+O2aTnPfFS28XnzxRZwZGC59MmocrDI8+/Fdl4RiDaXdStjb5u39BVS48C6lCjGKSCdQMqASCR+Ix+tdFoOmvY6Ckc8TRyszMylcd8fj0FediasZ07RZjUkuXQajYkJyCGUEZ5zwOtZ1+s/2yKcQGdH/AHYUAsSw5O444zu9exq+dsLkEj58ke1RG8mt3Qj5AAVxyM98/wDjwrlpzlTlzIwpVeRmnb7bbTEsxtzH/rNnQknPBwOO3/6q4/xDfZ1ExICFQAY9yM1vSm5M32qKXMBj5jHZh3rhtTd7u6nZZSpZzhvbP+Fb4dt1Oe+prN3dza0SXZckMRiRcEH16/410RdVVnaVFC8cn1HP+FcLE/lIkan7uBuPXj37VeGpyXM6tJmQLjCseO2fzrt9vJJ3DnSOibU4GZc7tueDtwB+daAcdcjBbIUdhXGM5Z0Xy/p7mun0q4D26wvneg69eM98iilXblaQozu7GpkAjapwR1zU6MQmAcY6iqyOEcHJz7GpklHUDHbiu65ZJHuycE/jxinuhwCQMke1MSQkAfdzwKkJBUAZP1xincAUrnGQSO55pxTK8Ade46UiBQM85744qZtqLtK5+p4piExvGc4wOP5U3hVAJIOfXNPz8vK0oGR8vApgR4AOMHmmb/m5HA7LU7IVOMjjoDUbISSRxz6UCPOFZuR174HpimKrNyFw2e3WlYbeM/MeuD0NJyeVyB7kUGxEw42kLkc5PPv/AIUxiBnAFPOWUbsZHemMpViCNp6YxjFJjGOyYIwSO2ai3Y5BHPIOelKT3z19uopADnKng+9ZtgMBIwAOvX3pM9cZwB6U523BRnOOAAOaaOO3Oe/FS2Aw5Xrz+NN5JGeKcSDyRjNS2lrNeXUdtEoaSQ4UZxWcnZXGQNgcAGug8G2Bv/EMW9cxQAyuccDHT9cUxfCGtyIWis9+M8CRf6mu38IaQ2l6QGmjaO6uDulV1wVA6D+v41hKaktDKpUSjobk12GiECrgK7YPt6frWPPejb5JUFgTjHH+e9aUqxKkz7x24/PNYpiaTzJFXJHDK3GPwrkdGyOFyZWlQNmTawZSMn09P5Gs+VlG9Sd5yCMHtyD/AErTfaZFHG9xtBwcg8Yxj1PH41nyJsd8INroRg/wnr/SsGtiEyYSoYHhhkKvtDNsPK5HBz6/4VwR3eawxyODXVtPLA0axQ+Z5siq/wAuSEOcHPoCf1rl7g+TfTJsOWc4AHT/ADxXRQjy3sdKV0mhAzgqVOGHQ5qWFSOQenUUgUljxzjir8Nuzsv7vLDA9On/AOqtHLTUzk7Couxo2kJxjKrjp79Pata2vYoW5znBO49McYqhIkcF0y7yxAGW9Djn8jTViaSXgEAccDrWdveuZqVjoLTUluj5YHlnHUjII7+nr/npWpHs3FgD1xk9P89a5EqIrkqW3IoGMjg+tbXh8gQzxKzbkkPB9DjBx+dd1Go5XUjrpz5tGbe4nCLxnrwakVei8gd+cVWXaM7Rn+VWAo2DgDArpTNCVHUDONwH3iDmpQDnO05qurBsKp5JxjNWUzkZ78fWtBD4w2Bye3QZNBI9PpS44P6Cl2sQcg57c0wAj5sAe2aQjGNxXHpS4ZexOemDimksMcgc5IoEeZsEjUKQMcDIOT2xxSNtCYUkr6dPrTiAcjkE+pHft7UxtmS2/cOnI6/5xTZsiBmDLuwDxjI71C3zMM/w+9WX7NuU9GPPSqzkByOCD3qGMjfIJP6fyq9pFn9qnZgpO0cegNZ7EhsevvXXeHrVksDJgBpDuBwOK4cVNxhp1FJ8quVR4bFwxOShzyV6f/qqnceEb5ctCUcc4B4NdjbEwgsRlhwB3qzEjSOrM+R95s/yrihOqupy+2Z5lcaRf2mWltnUYOSMED646Vu+CdOFxdzXTqdkQ2g+pP8A+r9a7hYNh+7yT1NNFvFbDECoiud7CMAZJ4ycd66m5SVmKVe8Wi2Lgwoz9Dj7vrU0bG5jUOACTjpWZcFcLhsndmtKyZiiBQOOf0p8pypjHjSKTGOCCBkcZqnPbNGpniYKGGe2TyRWhKGmfkbTzye2az5b2JQYxuk6hlUcL+fFCV1qNmDdREMc53hsEj/H/PSm3DZdJE24fIzt4B78e2e/OMGrt2BO7bE2N68Gq0cO1tsgG3uwGce49fp71yVEkxRWpRuydMga8njbaPlVB3J/SuEutVRp3lWL5nbJXoB+NeleIdQgn0SO3kWNbhn3Yzkjaee3JJ74x16cV5reWwurySRdxUdGIwCOnv7cCu3D0I25n1PRpQXJc09DWTUFZwgyrYI7e1dVb23lkjyQSAerdT+VW9Lso7HSrWKNUBMSMSB1JAOfxzRqTra2E2Wx8p5XkhiMD9cc1yP3qj7HJWtzaHN71muXeOLG5y/X1P0pQrl9zyFfYHH+etV4g2Bt69c9KW4nSGNvT+X+NacuphuSrIzTEgBgT3Bzj6/hVq3uzbXbvHtYyKAQ3IJB/wAisYXk8+dkaIqknAHSrax7kjOOGAJJxz1pO8XoWm4muNUuZSQsgA6YUdvc9R+FS2d49tfpvdmyPnBOc+/6VUtoFVRJkbBkn296ZbM0s/mEN8x6DsO1Zucr81zTndzqZdMSdxOJJkkwAGjbt7VYTTrkLkX0u7GAMYqHTJDLAuf4Dt5H+f8AIq+rkHLA57Zr16c+aKZ1J3Vwt52CiGVsyhc/X3q2RkAnPHYVEJQMNt6Hg45/+tQxDpy2M+grQY5icErlaaEIJZiPbnNPjCjAwuAMZJqQsOmFI9qBHlpUF8k7u5+maYWIAQsCF7A1KQWGQMbRxtOP8/8A1qiZsA4wfX09KpmqIn4GScDsD0FV3A21MxU5bGSe+c1CcZwD+VZNlElppt3fyFLW2klyf4VPWu/itTaWkduBtkCgEEYxxWj4ZRokjZLJRA8asHHA5HYVeu4h9rZT/Ga8evOU7XMqvZmHGjqSWDMMYParCyxWkbPNwgGcgda0p7Qodo4UDPNY16qyjyWHIJIOM9ulaQWmpwvRmXPeyajc7mVo4V+6h/r71PIoWbAGP3YwOlMhcHJWLIH8TGnv5xczsgbjAA4+lHI09TNstxTKkRMjYBxj2PrSHUbiB8xyqm0F3zgdMcD/AD/9eosbGRDLgsQcAdBVi5t4nCfaPLyW+VC2N2Ov1rppvld2iqbSldmxaahHdWSNu+ZwSQfvZBII6f7p/HHWqUWRcSngLl8BcBsdKlntvtSwiNyERANoOBzzj8OtNDR28oleQsx+Taq85Hbrxx6+tOUuZ3LqOL1RBcKFbeG2sODgDjPHHNVHcMWUrgd89607hZXDTIFUYyUXGSMkHt7H86y5inmYAG0jqfX1NcdeNtTF6FbVNMk1C5Se3eKIRls785Yn3x6gnHSqUOg2toC92UlVSRsRcA8cZbrjvjj/AB2LuZlBjikKs7g7sdsg4/EVlXcpkjeMA9evb3/z9apVZxjyp6HS60krIlk1F97SFsluAOy49KzL6/keB4lOWOFJx1Gc/wBMUHKjBdhn1/KsS/usxCBGHzks+09QCQoI/M/iKVOOuhgm2x0l+sYBLAs3GFGT1PUfh3qnNI9ywP3UB+Vc5wP6mo0iBJPBzx71bjh8tAxAJz91gef/ANX1710OyL0RcsLfK5DBV7nvWrOgCRqqjgcevHX8P8Kq20zoyhlXpuJA4B9KtOVIaZ/uKCx3EZ45AHT6Vhy3ZnfUdeGGGBYGmVZpGy6jgKvv9T+WPen22yNA64YEcMDxmsSEPcztLIANzZJ9M9h7f4Cr6Wi7t27pyOMUpRSGdJoTOYZWPGWDAMfrWzGhJAzg9a49JJhbJEMKrHJPc+mT+NbeiTy/aUglk37wSAeT07n04roo1lG0WdEJrRG2Ixnlcg478U/aPlyOT6ipFQh+WUkjgbulBHynGRuGfrXoG4wIARsGD70DcFI4Oafsx855x36U4qvUnHP92gDy52kDZLZJY4O45PrTCVdhksvBz0P5D/P4U/I2AYBx1X0/Go5QFyjD5BzweR3/AMKbNkQMW27B0z0qOKGSWUKiFuepHFK5+XGeBjLZJA9K6DTYS0aPtAUgZ49q4cVVdOOi3BuyudJp3iVdD8N2kMsXmXa5jAz8uBnBJ+n8qzz4jvI7o3ZaN17xt2+nTFUtbkSfT1s1iBDnJ9Qexz+Fc+dG1aJFQPHKrnAAOCB7/wCTWOHnScbTtcUZRludknjWO7R3NqyhW25DZ/wqodcS5bLRSIoPsDn86o6doj2lkIpSjSs5Ziucc9h+VaCWEe9QSoA5I6/5/wDrVi5fvHy7HBVtfQmVYyVm37IWOSCNuD71C97PcybIVKW4/iIyT/hVhtrJKPLPllQGYE888YH6/wCTUEQW2crMcv2Re9di2MH3LtuziTc6KxAIDNUdvayXckk90cvLjO3oBngewp+6SZQnEaE4wOuKtxpslGS23b06c+9O1ybl6SKNlEUTeWqLmTYcL09KgijmdEaVU2bj5b8Dg4zwOv8A9Y+lSRXCwOS54z0Uev4fyoF3JMcLCBEFy3mnluvAHuCRVNLctMmmdJIZPLG4ghCxbg/j1PQ//XrGvkjjHGBuHaugdEjhiU7iuQW3n73ORwenBB/LIrFu40kt3VSSEHXO0exH4fyrCvHmQ2U7yS2gjhDvErSqu3J68Dp3rKkIXcoPOOMd+P8A9dT31oJL2CRn4VY8RtjqBgfNnp/KoiBg7wxlI6E52/X8K55JaWLnyq1jNkhkb5EyXYBVUngnt/n3rnrgrJdSOuWjLYTd12jhc/hiui1F/stnK4Iyo8tR15bI5HpgMfqBXOFmWUDKyY6EAgGt4KyJitB8cYOCpG4nB/z/AJ6VpRW6l4yzDdj7ueT6cVSSUqdyjc/v0zmrtrES3nS/MSeo9aUtWJmhaRFnwwBP+6eah1i4ChbVTtyA77T19B19jx6irsc5t1y3UAtkdhjr9O/4VhkzXV85dCWZz8pPIx0BPtwKpLS4l3J7CGQyAgbgK2re1JJ3nJJ6e30pljZswySMr6dB/wDX/wA9q0p7iHT4VdkPmNkInQkjufajl7gUdRZrZo41H71hlcfwj1/H6Vo+HoH81pGJLbeT7dKyVJurlpZVy7Ecr04rptNhCRF9uScAY7df8KmKvNWNIayRsIoTkdfWlZQTluSemKW2XK9R6c9akILEgADB654NekdhGI1KkA8nrS+XkZJye3pTgNh4OcDJwKU5KDeOnt1pjPK5Ay7lK7uqlWXBqvI6BcFQCRzzmrEsf8Xl8FuT6dSe9NkDbBtRjETlQqkgVTRoihMm0ZRicnn3ro/CzGeB4Tj923OfQ1z06qV+XbkAscc4Ge/6VseE7tba7uVeLf50JQZBwhGCG46nggD35rixMVKOop/CbT2rvIW3FvQL2q3bWwZy0z4C8KKLbz2iMSnOPbn86fFEVznnPBBz09K46dNPRnBKVmRXLrMwhgXK/wATg/yqaEJHESyYCjLHvSwooBSIhsHBAPIpZ2L7oVYgN95gOcelbqCuYtme987MI7e37HLMen4VLFHJOvzkGVfm9MjuP6j2zU7WYhTeCGOOD6c0kaPEDL/y0B4GP6f41skxJjGure33AsZJf7in2/TikjuLi6ChyYwemzOcY9fyposY0uFWJC287hzwB359uatkx2KlnBkkH8CjJP0HpTSb3E9CaNEjhwmFIO4kt1OOeD/P/wCtVtHAVABlztwCOozzg5/wqi7pLEiq21S3Qjkj/Dp/9arMU4UBRtz91QOc9uP/ANdGw0XCqTMiszMq8EAbQSeASM9mxxnniqmoByk7SAF2wVYdCOP/AK1PBuklWV8xpgE8E5yOh6cc9qkJ8+AZYtFgglmwQT26YPT8evrjOWqsaPU525eOFY3VVaUpnpx6Z/THTvVeZJIrR5gY0lAOC/K49cjjrnmrDoftcYPIAZTyMcNnPp/EP50zU7lrcr5IVWUFVIXAYj+L6A8D1I9mB54oS3uchfyyTTiB2J8rO/njeQAcZ9MKMf7PvVARkEZxu9u1aFw4Cn90gAxtwMZ96bBgAuYmZ8nA7Y+v0NaBe+oWwCRqGG7d2HHtVy3WRWwzHJPIB4+tLZwAoPk+bGRxVxlVYlLHaOgzxkdeT6e9KxO5XugzhreEs8sq7VCHkAnkn2xkfiKsWWmGIK54UHk/QU8XTBHjs2KROACw4ZzxnnqB7ccDp1o+zmVE8x2cJx8xJx9M1SYN9DSlvobOLNuRPK3AwTtHuT369qzR5s84eZjITxz0HXGB6datCzVYgSeR8wwD+VS26+WryuDjGSPQUNtgT2i2yMkUjqHHLcdP8+lX31SG3ZbWPZnOTgEDGPf61lWSRxqJD1PYn9c/n+VVifOvLmU4WMNjcTgc471GsVdGkZNbHY6fdQ3FvvQlmH3h3H/1quhsy5xgdiRXNaDdLcXnlQpgY5PPT0/z+tdL5eQMcH37110KjnHU7IS5lcUyquecn0Api7t28jPNSpHlTnIP+f8ACkKgHOTyOCBXQUeZXls0UpiYYYH+EADHPPr361RlA2Kc/dxgbcY9c/kP8iunuLRJ4djMPlGd/p6jnnt6Vz7q0KMjEqyjaQUHIP8AkdzxVLU0KU+9VIIO85IYDnjj09av+GZpIdRLyRllaM8kEjd25+lQxRxTz7nI4JGFJ4Hb8ev+euobcYWKEY5IYhv0/SvOxFb3nBIyqTSXKzdS4WONpndcN1xUIuZbokIuyPtjqaqz2a29puJy2QBls4ORVywVXT3xnNZXktEcOjFWMRxBVX5j69s0+aYohkmy2BljyT+f/wCupGkRHOBkjrjtVS8ieZQFUbc85Ofzq4yezJa7ANQjljbdG65HyLkE5H5VYF3EkO+chBnjOTj26delV47dFKsVJI6YHNUbwST3nklcKuMEdCe+fXj+dbLbQk1bSdblpI7eYGQDdGdnPuOfYZH41X8xEJRN2453YOT+JPH503yxb8whUwNzPjkfTNXuZIJ5xGPNX5mUDG45A3Y7e9NX6g9RgRUXfORgnhc5/wD1mrUIaaaSeSQ7gdoQZ4XH/wBYVnRKzgy3Ljb9OBx2/H/PFXVlaVQ4G1B3PXHXnP8AnpUNiRro8HlohA2g4ZSOcD6/54qN51hnL/LuYldhXIfGOPz/AP11k3N7OkbmyQykll47gA5P4jiiNo8Md2/JA3jJ7+v+HvWbbZrqlclvpLOO1+2JHKrfNHsdsEsTzu56Y7jnp06jlrp3nmO5hluST0Xn0A7AAYHT0roNXXEEICgDaX3bt3BHbHXlT/WuelBzkfdPFZWsTJsynBnlxtAVakEKyv5an5R6d/rx9PyqxFHI87BQvJHUVaihWJi4I2lsEgc59KaEOht1KK27HHGf6VXvJdsht1zvYYcHnaD26cE4ye+MDjLCtBnS1t5JH2khRsjYcO3OB6cdT7DHBas21R2mDszSzscjPzEknkn1PNaINi7ZRIYUA5bnJxVtIDtMjHavT0oSKSKYW6HbgZLd+farRT90qpgFSCO2DV2EV0DO+OAAehPTn8z0pbhD5ohXJDAMdo5PsamkmitowXZTkkYBGT9PpWJd6i95KY4kaKMdv4mHuR/KlsMtXd5Fa/IjGaUA/Kp4Xnufz4/xqKBTdQoJAPl6KBj1z/8ArqmIRgAY6+vSteykWKCSRlUIvPPU/j/nrWc9XYaZ0Xh7S/syNcNxvOxeRnA6/wD6/rW4EyQxI9MCs3w5qb6lamOVNrxdCoAyPpW55ec4ADHp8tdmHjFQ907oWsVwm7oxwBxipBDgAA5A4zngVbEQJHHIpTCV5AwM+tdBR5ujZIVgTwNxVfQ8cdc8HjpUN5aW88IWGUBgRtcrxnPTHPGT/nmpo1R49hlBVRu25Oe/PH0Pp+dLnO1ySrZ+7t6dslevrQbHNSNJZXWxwAwOAG5LDjPQ/r71rxKkoEuWYsMhsdKo6mJJL1kIYsgAO7sB3HfHWk0fUPJvVtJgzI/yowyxB6EfT+VcmJpc3voxqQuro1pi8aL58pkXoE455/Xmp4Lz90yoCpzjceBz7Z/SqEztcvvYHapwBgdakZAqcfLt7AcmuJVNbI42rGmjKCIwgCg849ajvZN10IlYfIOQrcZP0rLBuYot6sxJ4AIGF5/Sp0PlDzrh1jYnP3ic9c8cn/Pp02umiC1IclcM4ZfmyrY9O1Mz5QGwLtxjlf6/n1/ComZC7MZAucqA+VH4lsUNNC6rEjq8ocH5Du4wQen4VSaWzFysnlndV5KvjONzd/eq8FxOtw0ocq44L7jx36Htx0qRyscRDRqrHOFZOc+386iCWxDIJd0gGdo+bPbOPwxVJ33FZ30RoS/6THBJCAYuSYwMAEZ557dQPoe9Nurl4sQQr5kxAJdR93p6fh6daiLy29zthTzV5R1KnDc4yCMj05/LtTbu3S3mYsrfd3LxnOSBknHJzzj8uualvWw2nuWYbkRI8afLnlduCcf5H+c1Wi1LdHsEZEbHO445qhe3c1qjAKA5bCkcMexx+f8AnvDbXCrhdo+Xkrnrz04/r/8Arm1iTV1e7M+liRgQokRV3tk9JOBz7/5748KKEzg7VHU9qvazMr6ImE5FwDjtyGHI+prLgUzkIzgDAPXjP0x/P3qUin0ZVsraePUg+CqoGy543jn8/X2x9K1Q2zEcZYbiAoA5Jzxj3zVaSYLEcMML09RTYpGhmtruaMlWXfbQk4Ljp5h9Bn7o74z2q5ycndmkpuo7st3EZmnCDDRREqh3ZDnozD1yR19AB2q7Y2sdrcq+VTALEgA7QB6Y575/CswXUm95diKGyUjK7lHoAGz6/Somlaa2EIlJRG3KpJwPoP8APWkpJGbszoI9SsGv7idW3yFyyeWuSFAx9M+361kX2qTXKt5YWNCCDkgsR3+nX/69VoMKvz8Ejnntj/8AXSczTFAeG4GeKbkxXIEjMlwd5ZiwB3ZJ4461agcNcFnTjO0MnJPv7/8A66SFCpbYCo6A96njCxx7VAEjY29yPf8Az6VNxXJIoF3bS4Z+rAdQP6cetDTlwILcDcW6jqT7VZsLLy4+hdm547+ua1tOsraK5DTKCykHZnOTnv8AgKGr7FLU3/D2myWGmxs5cyTDeQxzgdv8a2lDFwSzY7ZFRwnk5KqQTkYyT7j/AD3qyqZUZZj6npXfTioxSR3pWVh6q20DBHuTT2+7/SkI+TC5x05oRTjZkkjof8961GeWBTxzuZiAxb5dvI5OB1yT/wDXpwQMVDbkVQMv1IBIBPvxz+XXFOXY0abRkgfxDgcjH8v8jqiuHRiwKrkjah+6Op6+4P8Ak1JsUr+wEkBniVSx+UsxwCB1x+vX+lULHT2F6XTK7W2g9cEd/b8q2YpDbx5WRs4yAzH5jgAcj8fas+8vVhJlE0Ucmcksclh2yAMkHjn3zWFeMpw5YsTV0IL1U1lLRomUOduOmD1z7/lwMVryFFCJu3BMnOfu9P8A69Ztjqsd/CzowDrwyFuR/iPSs/Wrpo1jtomKseXK8ke3tXm6Xslaxx1Vd2tY1LnUoIGZkEbtGAyrkck/096zvtrXO65uwuxV52g8CsaJBESxJLYwB15rSjlhZXgmw24FChxyP0x+f41Tl06GasnqWTe299bxNACUD/xjkYHTr/jUlvbLtmYr0GDx37D9KrQCOC1SJAqxryMds9eanjvVMWyLcE/vHgnjsf8APWpe91sEmr+6S3kv2K2P2dnUsNpYfKQMdeO2c1U812gx5su924Dkk/489OPSq11dpODFFlsk5A9BSI8cfzs5LYBC4zjp6VtczZcml+z28jySMjmMopUglcjgDnv1P49afpZk2CAEOgQ7onfg+/Xis0z+cTEsO5F5J4G0ZGOn5c097n7OHwzYwP4uCev4/wD16NGGpeuLcSStLFL5rYwWOMpyOvqP88VBkxyqkTiTbyXx/nio9P1FoScl+GDAK3XHv/nNTx3FvLMZMpHJwCV4U9MnHap5htXH3s8Q010LA7UL424AO+P+hNVLeQmDdGAqBeW4+bPGO3aq98SUubdQ67xjOeP73Pr92nT3EDL5EMuLFI1ErBgGnbjKpntnqewz+Nx6lcjaQ1JlZFmnTfa7ysan/lu4Hf8A2AcZxycgd+HGaSaZppmDyswZiQPpgdgPYdAKy2vpLy8WWfJRF2RxxnARR0VfQD/PJzVoZS6IbdgdNnbn8KckTJW0RoeauShOVznjsaRGaTA4Xk4Oar253OMoAFPX1+tTQrIJpCwOMkde2aztqQPI5LkDaQFA75FWCh8jzcnexCr6KP8APpTZkfbFEqgyyckgduP/AK1af2WV4xDEuSGyRt5/H0/p61ogIIImZiPuqMDB5J/+vUuk2jXVzufpyST34q3DDu+dpYhj+9JzkfrSnUbXRLPaYpHLPkSZ2g+uO+ORRy3dhxg5OyNJAtvG7gZODjmptOi/dCSU5JJJP97J71h/bbi6lVkZFXGRtGc/nxW9YiSV0DknH93ikpILHV2RMkKy4O7oTnJI7VcCnOB1HOf8agt1SGJY+Ax59s/1qyMAHlmJ7Yr0Kaajqd0E1EdGh4yKm4BGGxjjimg4yeS2fwFKMlhz0qyjyppFeJspkbAGBIwB059f896jkADZwuAcgqTgcjjP+PtSuGRld5FwwwHAzj6+vpx7/gksvmS9TsLEqrckc9cc5470GxkXmoXCGRLbfGH43AHcx78847/lXMXhZTuY4YnPHY/SukurXy0VSMMxKq+7cD+A6UtvYRRMRdbHJAZUch8A8jnp3/M1jXqKlG4ua2rM7RLBI4or1QxnYEgkZ29c4H4Y/wAKmv7Qf2iY23AADbzxgemPXn8Sa6WCO2S286dipXk4UkDj6c1galeWz30bLHKAwIDleo9T+teZ70nzdzjlJzk2iJYniVpBGr+Wpbcw4GB9Oe9QW37yR3ZfmclsAfp6+tPuNTgaBoFYbnG3AU8ev+falBtEiwZ4ScAfeyT3Hv8AoKqNNmT2FnjxA5RGZdwOR9P/ANdQR+YS+fkYZ5DEVZd4ZUaNG8ts4AdwrZ9dpqt0UMZYdzHIHmp/Q1dibOxEIyuTySwxjd1H+f6VK7LGQqgksB68c9v1pBJGF+Zl2gkjdKpK/rSoTO0pVC+0AE5AC/iTgZ5pMpRY1m27W655JNV5SZGYYLMp+gxVoRCRsvNGgBx8i7zn8OMfQ00GCMjzPPkXoXUhAMg84wfr15rPmVylBrVlFZGjXJAAHGT/AJ+tWYILi4IlaQQxMf8AWzNjPPUDq34Uls8RllnMKkRrtTI3fMemQ2RxyenbHenpvnnIeQmRgSXbqfrTcrD5UkXI7W2kxBI9zNCmcM3B4BZiBzgYyTzWfd2NvCVZIso3yqeRnHpg/wCc1qi2NlHJFLGqzbdshlQrs5JKn0PB688Y6dWeVuzsiDM3GwnI6dPfqP0rpp4eco8zdjZN2sYixIrl4w6jGOG4/UGrltbrIpczyqAMMoUEn+Xv+XvUot4HU4Dxs3/LNuo9ee/Q8fTrTwBBdiOL97EFwxHGc81hLmi+VmE7rclt0hVxmOTGeSJQP/ZatWn2aWXmO5VT3Eynbj/gFMSIebx8wI4bH3h2PNXYrV1t22sQAOOeR7enb9KlPUwuyZmiVC9u/wDDje6DefrkkdBnoOTxSoGmbfKzOcYXexbA/wAOafbxtF5PlkqPvEgDJ+h/OrEPkSxPJLIZHVtsezPPtj8a2sPcpzNulZEGAp2gYOAeDiobixiuFQTSsoB2p7j/AD3q5cKqussuFJbGFXk8YqxDbefOrDCgDjPFZc0oyuhxk4u8RlvblPs8MEQ6Dr0UAcV0+nTxW95HDtLMRhnx909vrWBMjW13FDbswJ5c4Bzz/nit7w9p0xf7TNjyi3GR1/woinzK25cbtnTR7VO7ce2DT1c5xng8Z9Kg8xRjIBxxyetODbR6E8ZIr1zsLPmqqEknOPxNOEmeTgDp1qsXCDO4kcr6/jTfPXGSQTnqBzQB5mZUXAWRduejNkEjGTkAex/P8U3y7CImYbVGMDGQQRg/4+9OjkkX9+ikkPlfmwF554GO2KMOowyxlMlt+8AuCBnBB9D17bqDYZLIJYTEqFYx1yxxnuSccjOOfbr6JZW6W1wFMXmx4L7lyRHkn8SDn/8AXnNWo4grBOhJwm0nG7H3eRg88d81HHG3lfJFg4YyBCSSenUDng9x3OfSsqlNVI8shNJqxYvP3lvKIwArru4GRjqP6Vw9/IvmpHGwYgY4rc1vUp7SKNEdvKccoy8EH3/Pp+tcsjl2dsFc5JP+NefKi4S1OOcOUkSI5O7v1yTSE+QS6ORJ1DZwQe565/z71Z82KK1Z9+5nyF2dM+/+f8DnjLO2T97r6VaM0KE2qfrx3+lORS0+eCAcMfftTok+UsWBx0HWpYYNpx079OT34xQJsI4hk5DEckZOO9SSXB3rAjgrHkkL0z39M46fXJHBp7XE0DSoAY5CNo9QPX9Bj86rW6bXQrtzwSP15qJSKSstSSKYx/NIGxgqDz19P1qCdnZspgKDjj17CrxjUoOhJOAMcn/PFUn/ANJlyWAQDJ7YA7fyH41jFpu5SiW0zFZxREhWZfMPQ5JAx+GMfmataWyRtLO5XegPl53ZDHuMemS2f9n8DSL+cyS7R84xgLnnpjHb29sV0Og2RuNOvlwTIgTYCpbB5yMYPPP51VOPNNJ9WXuyg2+GPEYLRk8kkfNj3/4FUEgDSkE4OQWwRjOemR9DVtfLkYtKQVxuI2MQB74+vTHPtxUiMq4AYBAeAWIPHpj6Drj9a9yxSMyeMhVCh8g8ZP3h7f57etXbeJ7ho3jC5OAcjp+fbr19KWSFy5ITqcqR0J/L/P51d0u1lecxIp8x8MrHpnd1HPpnr61w4qGil2Jqq8SSG1wu35VfaXjDnBPIBH65/A1MIpWAUE/Oc46D2FWr23BuRl9zCJR8o4IJPf6+3epdjEBUUCfdlnU9Mj0HT/PTiuZROMpSJIY5YkUhj8vXn/PFSW1msFvuUbgucD1zwa0xbJBa/aJ8M7ABQTk5Pf8Az3qezszL5akqS2Scjk1VnYLGdJbyXFxG7jCKBtQfkT9fetC2jijUSSHC9AD1IxU1xEBeFYk4Rdq8c5JH/wBarUemlY7dJWDP1B7578d+vemtdB2J4bK3nxK8QDJxhhnrnr+P860wDwFGcYyAMgCmxRNBAueCynA6ce4+pP5U4AhySWznsevp/WuqlFJXO2mvdHLFk7mJ4Oc/0xT/AJdwOWJwfvev0FJtUj7zMOMYJHAHSmNkEnaduOpx+XWtzQMKq7RhR2AUACkCtuICsPQ5HFOYYXnGM5OfWnbh1Gcjj2HPekI85Lx7MBxhgCcj73bPJ+vJ/WmKwwoEjSjGUGMqOnqeeMfnxTpXdCm4hnDcAggAge5wD1GMce9JIyQRBvuoEDsxUArzjnHH+efUs2JYxudxtwu1WHTIxnAzjvn+n0lUx+QgklJUYHHpkcn9T35x2ziICQtHBGVQKfnJOQeeec9Tx06496nQ/uyS8xB/dja/faQQPfr370gMbW9Na+QywkhYwRggsSeoGccd+uO1cydOuInVZYvLbnOR64/+vXf+dz0Ypg8sC/HGTj8B7kfrDLH5ysvBbfu25LBj9P0x68dqwq0nJ3TMpw5jiru1aOyQgE4bn2PSqyqmOCgPJPt9P89quXOpMDJEyKVwcSHIY5P+yQPb8qrQuGGwIQo56k/jxXJKDjozlcXHRkscJ2KE+U9ccjp7fnTJZfIXaDhmyAAeozzn0H+fpYF6qsVUF2GT1+6fx/GqflK9wzOx5P3jmjZExXckErAknLM2ScnrToF2mNjw5/rUbLIEG0E5JAHuR/n8qWJJWQ5bCtncB6/5JrBxLcguJyykFSpHHfJNPwtvbCEFgWOZQDxnHA/D+eaijhSOXez/ACr8qscj5uuePTj9OvNOYnyxjHA4+v8AnH5USsrJFR2uNSSMW4VVBk3sW+mBj9QTXdeC12aRNK4ODNgdjwB0+mR19fz4koBC7IUbY6Lv5HB3HuPau48JbJNDkMhwvnHIx1JC8de+PXtW9FfvE/62LjuWn8OpPf7zKQjHeRsGH98fl271Hq/h6OOFJrNJEiVAWTGSxzg4IyPT9a23VY3VvLYDgjcPXGQD+Oc1YVVuGUSEADAcjIRSeM+4r07s0sjzrcjSgN8xA64+v0/n26Vp6GgbVwm1drA8uOnGRW1faELiBp4iqTgnJYcSHPPOeP8A61RaPo17FqweZfLijk2kZCliRgYwO2c5+tZVlzQZEloy7Jao940pjyBgAK3TjBAHbk1KLDyoWc/JsyzdgOmf5fhj1q7cNDGwjVQxkGFJIJHrx2/+uetW/IS8ijiBJaTarbl6nvn2x9eormilscVjHiRJ3MrEhFA8te4XB9O+ev19K2LWzSKFpGUKxPBY7cH/AD/nrUVzcwJM0O1LkKAGYjHzD0Pfp+tQRSXFxeo02CwOACMd+34Vbsg6kiWOJWkLKMEjJHJxVkny1PkKjN03P8xHToO1PZ0STOMBie4H+RTQ4BDEgk5PTqfr271rGlFHZGlFD4kbCmRldsfXr0HvUse0EkqW5zxwPYU2MxjOd2c4znvTwyliRHkKevQD1rU0JVwxOTjj/P8AKmybWbOABnJz6VE7DcGwMAZOWzx6809sMhO7g46dKYEm0EYO7OfpgUvlkjDc46AHFRlwgGegGMgdKc0yBVKLkEduc0CPMY9kgJjY/I2Bn3646dvp/SnImV8zCkKB8oThicA8r7nGfekI3SgK7SdWYFiMfU9OST+P1FNaVlUxKjbAvVsMW468YHHqAD2oNiYZeZ2DlgB8pKng9R65x7U4TP5a+UAJuhQt7Dnnr6dcHP51W2uvDHuSG9BjAxjGeh9eR6U8yeWYxtLNt2jbGAAC3Y55P6daALAZZd0skr7VTDsd2N3A4wfbrUabJJNpjICKcSvjgckcDjoM9ufXoYgzGAxyBv3ZPJbleBn6cYz9c4NSiFnjkbeCm35ndR8w7DOM56fn1oA5PULWSC6eIEAAEZTgnPUHHTg/rVNvMRdsAdccErx9f5/rXdNY2sxEsqfMysiuGx82QRn1P/1+M9aqaXpbrkQyHCgv++XCdzk7eua46tObndHPODbujl7CyVsM2Mcr/n/9fpVi4tWEgZ1CKDjaRjH1/TrXVJZw2aN5NixuMKWVpVwpYnA4GOefTp9K5bVLq4uoliVEUsVPycYz/D1IqHTkldmPspLUjdV80FXwqEYPWhnWOMZADYzgjp/n/OKzYIWALqx3A+vB9qsMkmRB5hwwBIx+QPt0Pvx6Vi7EqOthjMi3D45UNgcdR64z369e9W0Q7Czuw+X5eMYB/p9PWqoUIrxyYx29fpnt/wDrq9brsUIyHAG7HrWM0aXEkKpD5e07y6sGz1A3f1Nd9o1qsOkWaBVT5C8gOWMjEtg84xjjse1crBpcglVXAyVUqUbPBGQf1Hpj65ruIrdrWK3iDSq4jUbB8uMgHOe3fH4Vvhbe0LgtSd1KXcTSbkJw3zYCkdjx6f1PPYShNwJSQEs+SEPb6/jjv0/Gq8Plq5dtzEhQFCgYA6jk9TgdDxUiN8waOPC/KXLHHHXJz7kf5ya9M1JIHaQq5OcEbc5Kk47e2fxFPEpjld1QKOd3QjOM5Pao1iRSrRlFCqGARQM4I5JxgfT+VM8yOELuywOADt4KkAD34/8A15oeoWLpfbdIxBkZCGJ6457/AI9qnu5otgRPnlZPmK4yB/LrWf8AIyYeMk4Y5wAAM/p1pkbfvGkV1CKR/HuI/wAKzcFuQ4Ju5Pb28SYZndTjBBQjdnr0q1OLeN5LgyZmwdqj+HOO49KoJcMXYIGMfoDz379/8/hYyVkD72KsMZLeg/zx/wDqqVRSF7OKFJzHnYCp5G47ieD7/wCc1NCoO4gqSwqJCGUl8hVPTjB9ske2KWOQtG25SpDZ4YA8/wCea2LLRm8pwAWwOuB/n9KYJgGCLu4HYgZx3NRFyUWR8DPOCT9CAKek/mAgkkjnJPJ/zzQBMCrNuYDJGMnv6U7cMbsZPHA6VWZ+ASQ2Tk9TR5jFgMEEgH6fX9aAJw7uCWX5genJpeV5Y5JOMetRbijfKrEHpnjHPpQeG6nnOAKAPOAuQuAZSRwcEEAHv/nHBpgKrKPm2ksVwBwOOTnHqPbp26U5SGOWkVgcsA3p09vb35p8UUOA5GJCSMjOFGAOmeeeccdKZqPVSxLkHeMuWXAAHqeKekSMFKpI6ucMWYjIJx1PT7pzkn8Kha4EcrlOgIx2B449T/P0FD75JzK4Qk/dxyMeoyOe/XtQA6ZQyqI2Ix/DF8pHfqc+mcc/jU8cifZg8UYC7yqjAxyo7np9OPaoxCseQwXdnAOCSevH146EdzxUjNMEd3Z4GkyyokePMxjLei8gnFIQpQ+UrGXbKcbQGBA556Zz3BH/ANbL3GJPNidFYg/IMIpBBwMdM8frjrUCROY/NmMZKsC6o+CMeoznueMf1qcKJGSRixRVXbhmKscKMkZ4wMdfYelMA2uVjZZpDKCHVnVmAOMEHBOOec98fQnBvrD7LqUkUkW1Q3yHs3IwOfof5V0izI7oNwGDucgfKAe2c8//AFz2zUbi1vUS2klZR94YULtwMBgM5yOew6n0xUzjzRcSXqck1ksKoHGCx5IPJHPT3qL7MHuDK7Y+bLE8Z5/SurksrQlg8rApxtDKQT3Pr6447+9WLS0tYpQi26llb78vzEZ54DYGc9B7+9ecqFTY5vZyuche2csMcEqq6iUkxSHjODjI9sj+dbuhaM1xEZp4lwjjCuNu45Hyjpnrz/TNbZRp4/KMKZTaFUoMZGe7HJ/z1zxbd5Jt8bJmFAoTEIAOGJA98cfiDyOta/Vbtcz0NFTsS+eYY/laSLDnIjIAbgZ7deMYwQc8YxTbh41xDGmx5QAwwGOQOWznr+Pc8YxSqyeSWIhRVUYPQAHgZwv8+T6U1opPJXzPl2rwZG+VR2A+gzyPf2z2WtsaDlJRxugUZ5PGcDbwACc4/linMVVXe4XaBlf3a5x3z6kdBnrx6Gq1zLHFH8qhAMk4QhRnr69x7Yx3p8UUT7Q/zYdRsUNtBBwQOcjgdenPcUwJ/tLO7wxxyMowwKjGO/XH5jr+eamdoVVBG4IdlOCOmc9/xPPpVdAXhOI0h2dRkfiOeex7/nmmxs0YEe1iNxbIGT65xjg9fbmgBzI/2hk3gjsACcHvxTypDbQGMYyAxBwcjke/NSInmytt+ZnP3uo6En/P0pVRAGkzld2R69Pf8PWgCMExrlBhSQchRjpxjv8A5/GntM5YMwdRjjaD7A89+aVVJZlbdubOM5Hb3/D8qeUfzfmkBbruwc+o+g4+vFMB8MZJwQVXhufT3HWrWxWLdBuGMqcY9PrVZVeREf5mBboByfwBp0bOCH/eEEdGb19v15/KkImjQLKV3cKSNxPHXj8aeCDhScj6Z7df8+lNUq6K7AKD1Udu/P8AOmjcJSSfmzwW4z759aAHrGWYAchskgc/ypcFWVcn6KOppVZSAEIGW7nrSiPafvZP3Tjn+X+eKAGGPzDyMZ6j0pWiYOCj9D0xn3p7NgYGTwQpIqJi0ink49SefegD/9k=",
  "imageHeight": 256,
  "imageWidth": 256
}
