# Supplementary material for: Deep-broad learning network model for precision identification and diagnosis of grape leaf diseases
Source: Front Plant Sci. 2025 Sep 10;16:1611301. doi: 10.3389/fpls.2025.1611301 (PMC12461735; doi:10.3389/fpls.2025.1611301)
Supplement: Supplementary file 1 [file DataSheet1.zip › B_r00046.json]

{
  "version": "5.4.1",
  "flags": {},
  "shapes": [
    {
      "label": "leaf",
      "points": [
        [
          134.0782122905028,
          183.91061452513964
        ],
        [
          139.4413407821229,
          189.16201117318434
        ],
        [
          146.59217877094972,
          192.4022346368715
        ],
        [
          152.96089385474858,
          198.4357541899441
        ],
        [
          158.9944134078212,
          205.36312849162007
        ],
        [
          165.02793296089382,
          214.74860335195527
        ],
        [
          171.3966480446927,
          224.69273743016757
        ],
        [
          173.18435754189943,
          230.27932960893853
        ],
        [
          175.64245810055863,
          233.96648044692733
        ],
        [
          179.66480446927372,
          231.06145251396646
        ],
        [
          181.7877094972067,
          229.60893854748602
        ],
        [
          183.57541899441338,
          229.4972067039106
        ],
        [
          190.1675977653631,
          230.1675977653631
        ],
        [
          193.96648044692736,
          229.83240223463685
        ],
        [
          199.5530726256983,
          229.27374301675974
        ],
        [
          204.2458100558659,
          230.05586592178767
        ],
        [
          208.3798882681564,
          230.1675977653631
        ],
        [
          212.73743016759775,
          228.3798882681564
        ],
        [
          212.62569832402232,
          221.67597765363126
        ],
        [
          209.72067039106142,
          215.30726256983237
        ],
        [
          214.30167597765362,
          215.19553072625695
        ],
        [
          219.5530726256983,
          212.40223463687147
        ],
        [
          223.6871508379888,
          209.94413407821227
        ],
        [
          231.3966480446927,
          209.72067039106142
        ],
        [
          230.61452513966478,
          203.6871508379888
        ],
        [
          226.81564245810054,
          198.9944134078212
        ],
        [
          226.145251396648,
          196.87150837988824
        ],
        [
          229.83240223463685,
          197.31843575418992
        ],
        [
          234.41340782122901,
          194.63687150837987
        ],
        [
          238.54748603351953,
          192.73743016759775
        ],
        [
          237.31843575418992,
          187.8212290502793
        ],
        [
          236.0893854748603,
          184.1340782122905
        ],
        [
          234.63687150837987,
          182.4581005586592
        ],
        [
          235.64245810055863,
          178.65921787709496
        ],
        [
          237.43016759776535,
          173.072625698324
        ],
        [
          241.67597765363126,
          167.48603351955305
        ],
        [
          238.10055865921785,
          166.36871508379886
        ],
        [
          235.97765363128488,
          163.79888268156424
        ],
        [
          234.1899441340782,
          161.67597765363126
        ],
        [
          232.17877094972064,
          160.89385474860333
        ],
        [
          228.8268156424581,
          160.44692737430165
        ],
        [
          229.94413407821227,
          157.65363128491617
        ],
        [
          230.39106145251395,
          154.1899441340782
        ],
        [
          234.07821229050276,
          150.50279329608938
        ],
        [
          236.64804469273741,
          148.15642458100558
        ],
        [
          234.97206703910612,
          145.4748603351955
        ],
        [
          236.42458100558656,
          141.56424581005584
        ],
        [
          239.21787709497204,
          137.98882681564245
        ],
        [
          240.55865921787708,
          132.84916201117318
        ],
        [
          242.4581005586592,
          129.3854748603352
        ],
        [
          244.69273743016757,
          127.37430167597763
        ],
        [
          244.804469273743,
          124.58100558659217
        ],
        [
          240.44692737430165,
          123.12849162011172
        ],
        [
          237.7653631284916,
          122.23463687150837
        ],
        [
          234.1899441340782,
          121.8994413407821
        ],
        [
          231.28491620111728,
          121.34078212290501
        ],
        [
          233.51955307262568,
          118.10055865921787
        ],
        [
          234.52513966480444,
          110.0558659217877
        ],
        [
          234.07821229050276,
          103.5754189944134
        ],
        [
          236.64804469273741,
          99.88826815642457
        ],
        [
          236.42458100558656,
          96.536312849162
        ],
        [
          232.29050279329607,
          96.42458100558657
        ],
        [
          229.38547486033517,
          94.30167597765362
        ],
        [
          227.93296089385473,
          94.30167597765362
        ],
        [
          225.13966480446925,
          87.7094972067039
        ],
        [
          224.804469273743,
          82.45810055865921
        ],
        [
          223.7988826815642,
          78.21229050279328
        ],
        [
          221.00558659217876,
          76.08938547486032
        ],
        [
          218.9944134078212,
          73.63128491620111
        ],
        [
          215.97765363128488,
          73.96648044692736
        ],
        [
          210.05586592178767,
          75.86592178770948
        ],
        [
          206.145251396648,
          73.51955307262568
        ],
        [
          204.2458100558659,
          72.84916201117318
        ],
        [
          201.22905027932958,
          72.96089385474859
        ],
        [
          198.32402234636868,
          72.96089385474859
        ],
        [
          198.32402234636868,
          72.51396648044692
        ],
        [
          196.42458100558656,
          64.58100558659217
        ],
        [
          195.4189944134078,
          63.016759776536304
        ],
        [
          191.62011173184356,
          62.905027932960884
        ],
        [
          188.3798882681564,
          62.905027932960884
        ],
        [
          185.13966480446925,
          63.91061452513966
        ],
        [
          182.4581005586592,
          58.10055865921787
        ],
        [
          180.33519553072622,
          54.41340782122904
        ],
        [
          180.1117318435754,
          51.843575418994405
        ],
        [
          176.20111731843573,
          52.84916201117318
        ],
        [
          172.62569832402232,
          53.96648044692737
        ],
        [
          169.16201117318434,
          55.307262569832396
        ],
        [
          166.92737430167597,
          56.75977653631284
        ],
        [
          164.804469273743,
          55.418994413407816
        ],
        [
          159.88826815642457,
          52.178770949720665
        ],
        [
          155.75418994413405,
          48.15642458100558
        ],
        [
          152.5139664804469,
          44.46927374301676
        ],
        [
          150.39106145251395,
          44.1340782122905
        ],
        [
          146.0335195530726,
          45.36312849162011
        ],
        [
          144.02234636871506,
          45.13966480446927
        ],
        [
          139.10614525139664,
          43.351955307262564
        ],
        [
          133.6312849162011,
          36.98324022346368
        ],
        [
          130.50279329608938,
          32.402234636871505
        ],
        [
          127.93296089385473,
          29.273743016759774
        ],
        [
          126.92737430167597,
          27.15083798882681
        ],
        [
          124.69273743016758,
          25.027932960893853
        ],
        [
          123.35195530726256,
          21.452513966480446
        ],
        [
          120.78212290502792,
          21.452513966480446
        ],
        [
          118.32402234636871,
          21.787709497206702
        ],
        [
          116.31284916201116,
          23.463687150837988
        ],
        [
          115.2,
          27.9
        ],
        [
          112.4,
          35.9
        ],
        [
          107.4,
          42.5
        ],
        [
          103.8,
          51.6
        ],
        [
          98.1,
          49.7
        ],
        [
          92.9,
          47.7
        ],
        [
          89.9,
          47.6
        ],
        [
          88.1,
          47.7
        ],
        [
          87.6,
          53.9
        ],
        [
          85.2,
          55.6
        ],
        [
          81.6,
          57.2
        ],
        [
          78.4,
          57.2
        ],
        [
          76.1,
          60.6
        ],
        [
          75.9,
          64.1
        ],
        [
          69.8,
          62.5
        ],
        [
          63.0,
          60.1
        ],
        [
          58.1,
          59.1
        ],
        [
          53.8,
          58.8
        ],
        [
          54.4,
          66.3
        ],
        [
          54.9,
          71.4
        ],
        [
          54.6,
          76.9
        ],
        [
          50.3,
          77.4
        ],
        [
          48.3,
          78.4
        ],
        [
          49.6,
          86.4
        ],
        [
          50.1,
          88.0
        ],
        [
          41.9,
          88.4
        ],
        [
          38.1,
          88.1
        ],
        [
          36.9,
          88.1
        ],
        [
          38.0,
          91.8
        ],
        [
          39.5,
          97.6
        ],
        [
          40.1,
          106.1
        ],
        [
          41.1,
          113.6
        ],
        [
          32.1,
          114.9
        ],
        [
          27.9,
          117.5
        ],
        [
          24.5,
          118.7
        ],
        [
          25.1,
          122.0
        ],
        [
          32.1,
          133.4
        ],
        [
          33.9,
          136.8
        ],
        [
          26.4,
          143.6
        ],
        [
          30.8,
          147.9
        ],
        [
          38.6,
          153.9
        ],
        [
          30.9,
          157.0
        ],
        [
          27.4,
          160.0
        ],
        [
          24.8,
          161.9
        ],
        [
          23.7,
          163.9
        ],
        [
          31.3,
          164.7
        ],
        [
          35.4,
          167.2
        ],
        [
          43.5,
          174.5
        ],
        [
          37.7,
          185.2
        ],
        [
          48.5,
          194.4
        ],
        [
          43.0,
          210.4
        ],
        [
          45.8,
          211.3
        ],
        [
          50.2,
          211.5
        ],
        [
          56.0,
          213.3
        ],
        [
          61.9,
          215.5
        ],
        [
          63.3,
          215.9
        ],
        [
          58.5,
          226.1
        ],
        [
          57.7,
          230.9
        ],
        [
          69.6,
          230.8
        ],
        [
          81.8,
          230.8
        ],
        [
          87.5,
          230.3
        ],
        [
          90.5,
          231.2
        ],
        [
          95.1,
          238.8
        ],
        [
          96.1,
          233.6
        ],
        [
          97.5,
          228.4
        ],
        [
          111.9,
          205.9
        ],
        [
          117.5,
          197.1
        ],
        [
          123.9,
          191.4
        ]
      ],
      "group_id": null,
      "description": "",
      "shape_type": "polygon",
      "flags": {},
      "mask": null
    },
    {
      "label": "Black_rot",
      "points": [
        [
          132.8,
          37.8
        ],
        [
          137.5,
          42.4
        ],
        [
          141.9,
          45.1
        ],
        [
          144.9,
          45.8
        ],
        [
          143.1,
          47.3
        ],
        [
          138.3,
          47.9
        ],
        [
          135.6,
          48.0
        ],
        [
          133.1,
          46.8
        ],
        [
          131.0,
          43.6
        ],
        [
          130.9,
          40.9
        ]
      ],
      "group_id": null,
      "description": "",
      "shape_type": "polygon",
      "flags": {},
      "mask": null
    },
    {
      "label": "Black_rot",
      "points": [
        [
          144.6,
          61.0
        ],
        [
          148.7,
          60.8
        ],
        [
          151.1,
          61.7
        ],
        [
          151.5,
          63.4
        ],
        [
          151.6,
          67.2
        ],
        [
          150.7,
          70.2
        ],
        [
          147.5,
          70.6
        ],
        [
          144.3,
          70.1
        ],
        [
          143.5,
          66.8
        ],
        [
          142.3,
          64.4
        ],
        [
          144.9,
          62.2
        ]
      ],
      "group_id": null,
      "description": "",
      "shape_type": "polygon",
      "flags": {},
      "mask": null
    },
    {
      "label": "Black_rot",
      "points": [
        [
          119.4,
          21.9
        ],
        [
          120.3,
          25.4
        ],
        [
          121.1,
          28.4
        ],
        [
          121.1,
          33.3
        ],
        [
          121.1,
          37.9
        ],
        [
          121.4,
          40.0
        ],
        [
          119.1,
          42.4
        ],
        [
          114.9,
          41.2
        ],
        [
          112.6,
          38.8
        ],
        [
          113.4,
          36.7
        ],
        [
          115.0,
          33.4
        ],
        [
          115.8,
          30.2
        ],
        [
          116.1,
          27.2
        ],
        [
          116.8,
          23.3
        ]
      ],
      "group_id": null,
      "description": "",
      "shape_type": "polygon",
      "flags": {},
      "mask": null
    },
    {
      "label": "Black_rot",
      "points": [
        [
          86.8,
          54.8
        ],
        [
          89.6,
          56.6
        ],
        [
          91.0,
          58.7
        ],
        [
          86.8,
          62.8
        ],
        [
          84.9,
          64.8
        ],
        [
          88.9,
          67.8
        ],
        [
          96.6,
          68.4
        ],
        [
          100.2,
          68.8
        ],
        [
          102.5,
          71.8
        ],
        [
          103.2,
          74.5
        ],
        [
          103.6,
          79.6
        ],
        [
          101.7,
          82.3
        ],
        [
          99.6,
          83.2
        ],
        [
          95.7,
          82.8
        ],
        [
          92.5,
          82.7
        ],
        [
          91.1,
          81.5
        ],
        [
          88.7,
          85.3
        ],
        [
          83.4,
          84.5
        ],
        [
          80.0,
          84.4
        ],
        [
          76.7,
          82.5
        ],
        [
          74.5,
          79.9
        ],
        [
          72.8,
          76.7
        ],
        [
          72.1,
          74.6
        ],
        [
          72.2,
          71.0
        ],
        [
          72.3,
          68.4
        ],
        [
          72.6,
          66.2
        ],
        [
          74.8,
          64.9
        ],
        [
          76.5,
          63.8
        ],
        [
          77.5,
          60.4
        ],
        [
          78.2,
          58.7
        ],
        [
          80.6,
          58.3
        ],
        [
          84.9,
          55.7
        ]
      ],
      "group_id": null,
      "description": "",
      "shape_type": "polygon",
      "flags": {},
      "mask": null
    },
    {
      "label": "Black_rot",
      "points": [
        [
          120.7,
          63.8
        ],
        [
          123.9,
          63.8
        ],
        [
          124.7,
          65.7
        ],
        [
          124.6,
          69.7
        ],
        [
          122.3,
          71.5
        ],
        [
          121.1,
          69.3
        ],
        [
          119.4,
          66.4
        ]
      ],
      "group_id": null,
      "description": "",
      "shape_type": "polygon",
      "flags": {},
      "mask": null
    },
    {
      "label": "Black_rot",
      "points": [
        [
          83.4,
          94.5
        ],
        [
          86.7,
          91.8
        ],
        [
          89.0,
          91.2
        ],
        [
          93.6,
          92.4
        ],
        [
          96.1,
          93.3
        ],
        [
          100.3,
          96.1
        ],
        [
          100.7,
          100.9
        ],
        [
          100.7,
          104.8
        ],
        [
          100.4,
          108.6
        ],
        [
          98.0,
          112.4
        ],
        [
          90.8,
          113.6
        ],
        [
          87.3,
          112.0
        ],
        [
          84.5,
          109.3
        ],
        [
          82.4,
          106.8
        ],
        [
          81.3,
          104.6
        ],
        [
          80.8,
          102.8
        ],
        [
          80.9,
          100.5
        ],
        [
          81.8,
          97.6
        ]
      ],
      "group_id": null,
      "description": "",
      "shape_type": "polygon",
      "flags": {},
      "mask": null
    },
    {
      "label": "Black_rot",
      "points": [
        [
          75.1,
          111.7
        ],
        [
          78.0,
          111.6
        ],
        [
          82.3,
          112.1
        ],
        [
          83.9,
          114.2
        ],
        [
          81.1,
          116.2
        ],
        [
          79.1,
          117.4
        ],
        [
          76.2,
          116.6
        ],
        [
          74.9,
          113.9
        ]
      ],
      "group_id": null,
      "description": "",
      "shape_type": "polygon",
      "flags": {},
      "mask": null
    },
    {
      "label": "Black_rot",
      "points": [
        [
          41.2,
          101.3
        ],
        [
          45.5,
          102.3
        ],
        [
          46.6,
          102.6
        ],
        [
          47.9,
          106.1
        ],
        [
          48.2,
          109.8
        ],
        [
          46.9,
          112.0
        ],
        [
          42.9,
          113.0
        ],
        [
          41.3,
          112.3
        ],
        [
          40.2,
          108.3
        ],
        [
          39.5,
          105.8
        ]
      ],
      "group_id": null,
      "description": "",
      "shape_type": "polygon",
      "flags": {},
      "mask": null
    },
    {
      "label": "Black_rot",
      "points": [
        [
          54.0,
          120.1
        ],
        [
          54.2,
          118.8
        ],
        [
          55.4,
          117.0
        ],
        [
          57.3,
          116.6
        ],
        [
          60.8,
          119.2
        ],
        [
          61.4,
          120.9
        ],
        [
          59.4,
          123.5
        ],
        [
          56.6,
          124.0
        ],
        [
          54.0,
          122.4
        ],
        [
          54.2,
          121.2
        ],
        [
          53.8,
          121.1
        ]
      ],
      "group_id": null,
      "description": "",
      "shape_type": "polygon",
      "flags": {},
      "mask": null
    },
    {
      "label": "Black_rot",
      "points": [
        [
          60.8,
          157.5
        ],
        [
          65.7,
          155.2
        ],
        [
          67.8,
          152.0
        ],
        [
          70.9,
          151.4
        ],
        [
          75.4,
          151.8
        ],
        [
          80.3,
          156.2
        ],
        [
          82.4,
          159.1
        ],
        [
          83.4,
          162.8
        ],
        [
          84.2,
          166.5
        ],
        [
          82.6,
          169.3
        ],
        [
          80.2,
          170.1
        ],
        [
          75.7,
          172.5
        ],
        [
          70.9,
          172.1
        ],
        [
          67.4,
          169.3
        ],
        [
          64.1,
          166.3
        ],
        [
          62.3,
          162.7
        ],
        [
          60.0,
          159.5
        ]
      ],
      "group_id": null,
      "description": "",
      "shape_type": "polygon",
      "flags": {},
      "mask": null
    },
    {
      "label": "Black_rot",
      "points": [
        [
          106.6,
          139.1
        ],
        [
          107.1,
          136.2
        ],
        [
          108.6,
          134.2
        ],
        [
          110.8,
          132.6
        ],
        [
          113.2,
          131.7
        ],
        [
          116.7,
          131.9
        ],
        [
          120.6,
          133.4
        ],
        [
          123.2,
          136.0
        ],
        [
          124.6,
          138.5
        ],
        [
          125.6,
          143.0
        ],
        [
          124.4,
          145.5
        ],
        [
          121.7,
          147.4
        ],
        [
          118.5,
          150.1
        ],
        [
          116.1,
          149.9
        ],
        [
          113.4,
          148.8
        ],
        [
          111.1,
          148.5
        ],
        [
          109.7,
          146.7
        ],
        [
          108.5,
          144.6
        ],
        [
          106.0,
          142.3
        ]
      ],
      "group_id": null,
      "description": "",
      "shape_type": "polygon",
      "flags": {},
      "mask": null
    },
    {
      "label": "Black_rot",
      "points": [
        [
          120.1,
          118.0
        ],
        [
          123.6,
          118.0
        ],
        [
          127.8,
          118.9
        ],
        [
          128.1,
          121.7
        ],
        [
          127.1,
          123.8
        ],
        [
          124.5,
          125.3
        ],
        [
          121.8,
          125.4
        ],
        [
          120.0,
          123.5
        ],
        [
          118.2,
          121.9
        ],
        [
          118.8,
          119.8
        ]
      ],
      "group_id": null,
      "description": "",
      "shape_type": "polygon",
      "flags": {},
      "mask": null
    },
    {
      "label": "Black_rot",
      "points": [
        [
          136.9,
          150.3
        ],
        [
          140.4,
          153.5
        ],
        [
          143.4,
          154.6
        ],
        [
          146.5,
          152.8
        ],
        [
          149.5,
          152.4
        ],
        [
          150.2,
          150.1
        ],
        [
          149.5,
          146.3
        ],
        [
          147.9,
          144.6
        ],
        [
          143.8,
          143.4
        ],
        [
          140.0,
          144.1
        ],
        [
          137.6,
          146.5
        ],
        [
          135.9,
          148.7
        ]
      ],
      "group_id": null,
      "description": "",
      "shape_type": "polygon",
      "flags": {},
      "mask": null
    },
    {
      "label": "Black_rot",
      "points": [
        [
          150.3,
          170.8
        ],
        [
          153.1,
          173.2
        ],
        [
          154.6,
          175.7
        ],
        [
          159.2,
          177.3
        ],
        [
          160.2,
          175.8
        ],
        [
          161.5,
          173.8
        ],
        [
          160.6,
          170.7
        ],
        [
          156.0,
          170.3
        ],
        [
          152.9,
          170.0
        ]
      ],
      "group_id": null,
      "description": "",
      "shape_type": "polygon",
      "flags": {},
      "mask": null
    },
    {
      "label": "Black_rot",
      "points": [
        [
          171.2,
          186.5
        ],
        [
          175.5,
          185.7
        ],
        [
          178.0,
          185.9
        ],
        [
          180.5,
          188.5
        ],
        [
          181.6,
          192.0
        ],
        [
          182.4,
          194.6
        ],
        [
          184.3,
          197.6
        ],
        [
          183.5,
          199.9
        ],
        [
          179.9,
          204.6
        ],
        [
          177.5,
          203.9
        ],
        [
          174.0,
          201.1
        ],
        [
          172.2,
          199.2
        ],
        [
          171.8,
          195.0
        ],
        [
          171.0,
          191.4
        ],
        [
          171.4,
          188.3
        ]
      ],
      "group_id": null,
      "description": "",
      "shape_type": "polygon",
      "flags": {},
      "mask": null
    },
    {
      "label": "Black_rot",
      "points": [
        [
          213.3,
          213.9
        ],
        [
          209.5,
          210.6
        ],
        [
          206.8,
          210.3
        ],
        [
          204.7,
          210.5
        ],
        [
          204.5,
          212.6
        ],
        [
          206.5,
          214.8
        ],
        [
          209.0,
          215.9
        ],
        [
          209.5,
          214.8
        ],
        [
          212.6,
          215.7
        ]
      ],
      "group_id": null,
      "description": "",
      "shape_type": "polygon",
      "flags": {},
      "mask": null
    },
    {
      "label": "Black_rot",
      "points": [
        [
          234.3,
          143.6
        ],
        [
          228.6,
          142.7
        ],
        [
          224.2,
          143.3
        ],
        [
          221.4,
          145.6
        ],
        [
          220.7,
          149.1
        ],
        [
          225.0,
          152.4
        ],
        [
          225.2,
          155.2
        ],
        [
          222.9,
          158.4
        ],
        [
          218.2,
          160.1
        ],
        [
          214.8,
          161.2
        ],
        [
          214.5,
          163.9
        ],
        [
          214.8,
          167.1
        ],
        [
          214.5,
          169.0
        ],
        [
          212.2,
          169.4
        ],
        [
          210.7,
          172.0
        ],
        [
          212.1,
          175.3
        ],
        [
          213.9,
          176.0
        ],
        [
          217.5,
          175.7
        ],
        [
          219.6,
          174.4
        ],
        [
          223.5,
          174.1
        ],
        [
          228.0,
          173.4
        ],
        [
          229.9,
          171.5
        ],
        [
          231.7,
          170.1
        ],
        [
          231.8,
          167.2
        ],
        [
          232.2,
          163.7
        ],
        [
          232.3,
          162.0
        ],
        [
          228.4,
          160.3
        ],
        [
          230.6,
          155.9
        ],
        [
          230.5,
          153.3
        ],
        [
          232.7,
          150.3
        ],
        [
          234.8,
          149.3
        ],
        [
          235.7,
          147.4
        ],
        [
          234.8,
          145.7
        ]
      ],
      "group_id": null,
      "description": "",
      "shape_type": "polygon",
      "flags": {},
      "mask": null
    },
    {
      "label": "Black_rot",
      "points": [
        [
          203.5,
          72.9
        ],
        [
          201.9,
          73.6
        ],
        [
          201.1,
          75.3
        ],
        [
          201.4,
          77.5
        ],
        [
          203.0,
          79.1
        ],
        [
          203.5,
          82.2
        ],
        [
          206.3,
          84.5
        ],
        [
          210.6,
          86.3
        ],
        [
          214.2,
          86.9
        ],
        [
          216.9,
          86.8
        ],
        [
          220.6,
          85.2
        ],
        [
          221.0,
          82.6
        ],
        [
          220.6,
          79.2
        ],
        [
          216.6,
          77.2
        ],
        [
          214.0,
          76.3
        ],
        [
          211.3,
          76.0
        ],
        [
          208.2,
          75.2
        ],
        [
          206.3,
          73.7
        ]
      ],
      "group_id": null,
      "description": "",
      "shape_type": "polygon",
      "flags": {},
      "mask": null
    },
    {
      "label": "Black_rot",
      "points": [
        [
          214.2,
          97.2
        ],
        [
          215.5,
          96.3
        ],
        [
          218.0,
          95.0
        ],
        [
          219.4,
          93.4
        ],
        [
          221.7,
          90.7
        ],
        [
          223.5,
          90.0
        ],
        [
          225.9,
          90.0
        ],
        [
          227.4,
          91.9
        ],
        [
          227.7,
          93.9
        ],
        [
          230.4,
          95.4
        ],
        [
          231.4,
          96.8
        ],
        [
          232.4,
          99.8
        ],
        [
          230.4,
          102.8
        ],
        [
          227.6,
          104.6
        ],
        [
          223.2,
          106.8
        ],
        [
          220.5,
          107.3
        ],
        [
          218.0,
          107.3
        ],
        [
          215.1,
          105.4
        ],
        [
          214.0,
          103.8
        ],
        [
          214.9,
          101.6
        ],
        [
          214.4,
          99.1
        ]
      ],
      "group_id": null,
      "description": "",
      "shape_type": "polygon",
      "flags": {},
      "mask": null
    },
    {
      "label": "Black_rot",
      "points": [
        [
          168.2,
          121.2
        ],
        [
          169.9,
          120.7
        ],
        [
          171.8,
          120.7
        ],
        [
          172.5,
          123.5
        ],
        [
          172.0,
          125.2
        ],
        [
          169.6,
          125.4
        ],
        [
          168.1,
          124.1
        ]
      ],
      "group_id": null,
      "description": "",
      "shape_type": "polygon",
      "flags": {},
      "mask": null
    },
    {
      "label": "Black_rot",
      "points": [
        [
          141.7,
          110.0
        ],
        [
          144.0,
          109.6
        ],
        [
          145.9,
          110.9
        ],
        [
          144.7,
          112.4
        ],
        [
          142.7,
          112.9
        ],
        [
          140.5,
          112.9
        ],
        [
          139.9,
          111.0
        ]
      ],
      "group_id": null,
      "description": "",
      "shape_type": "polygon",
      "flags": {},
      "mask": null
    }
  ],
  "imagePath": "..\\Grape\\train1\\B_r00046.JPG",
  "imageData": "/9j/4AAQSkZJRgABAQAAAQABAAD/2wBDAAgGBgcGBQgHBwcJCQgKDBQNDAsLDBkSEw8UHRofHh0aHBwgJC4nICIsIxwcKDcpLDAxNDQ0Hyc5PTgyPC4zNDL/2wBDAQgJCQwLDBgNDRgyIRwhMjIyMjIyMjIyMjIyMjIyMjIyMjIyMjIyMjIyMjIyMjIyMjIyMjIyMjIyMjIyMjIyMjL/wAARCAEAAQADASIAAhEBAxEB/8QAHwAAAQUBAQEBAQEAAAAAAAAAAAECAwQFBgcICQoL/8QAtRAAAgEDAwIEAwUFBAQAAAF9AQIDAAQRBRIhMUEGE1FhByJxFDKBkaEII0KxwRVS0fAkM2JyggkKFhcYGRolJicoKSo0NTY3ODk6Q0RFRkdISUpTVFVWV1hZWmNkZWZnaGlqc3R1dnd4eXqDhIWGh4iJipKTlJWWl5iZmqKjpKWmp6ipqrKztLW2t7i5usLDxMXGx8jJytLT1NXW19jZ2uHi4+Tl5ufo6erx8vP09fb3+Pn6/8QAHwEAAwEBAQEBAQEBAQAAAAAAAAECAwQFBgcICQoL/8QAtREAAgECBAQDBAcFBAQAAQJ3AAECAxEEBSExBhJBUQdhcRMiMoEIFEKRobHBCSMzUvAVYnLRChYkNOEl8RcYGRomJygpKjU2Nzg5OkNERUZHSElKU1RVVldYWVpjZGVmZ2hpanN0dXZ3eHl6goOEhYaHiImKkpOUlZaXmJmaoqOkpaanqKmqsrO0tba3uLm6wsPExcbHyMnK0tPU1dbX2Nna4uPk5ebn6Onq8vP09fb3+Pn6/9oADAMBAAIRAxEAPwCoxzMSmYkHyliuCORx704fcBLPsAJ59Py9MikRUVto5wByADk/4cHnpSgRR5OXVmHzhQFG3J6j8T/9bikaiNGW2l1DRsMKdhAPUDGfc/57PAEce3dkjLMce3OR+GabGzO+VJbPryD/AL35elPkDMHU+WVXlgOSRjqfX/61BIKjebyN4wChPyg8D/H8hTPLYqrEZAX7rHPOc4/meKnSNm2GORtyHkNnAx/+o/56NjUFyCzpn5epZTxxjjj9e3tQULgJjeAyMdhKjIHpzn6nrUgVPM3ozZbkkKOM+nsP8+tRgRlNo2yYB28ggf59qECswdGAUDqvTHf/ADwaCSSMp/rGYqQcHCjI/Hr6YzQ4MaIwAbAPzM3bGP6/5zQ5Lq4IRWGfcgYwcDjnr+eaYFErqBFtOdox1Hp9OB296Ch+TLbZGBwNzDAOOufb/wCvTwhUZB2gH7p6cgf5xUeDwRgsOp3ctx/Lr+VSx42tIVVv4jk5/MCgkVkKgBVBXJyB264qRZGPYFTjnueO/X0/+vRkBVXbywwQRj6d/wBP6CokcrtLZxjO0Dn1/WmBMI5I0B8sLkdCACWx09xz3+tAi+5tI24wwyMf/WHNRrIEWI4KnPBCngdfrUjB/JKox2pyT2Pr+PI/zmgBXRpIeMKApYEemDzj6A/jTRsxvb73Yk9R+Hp/n0qQLGcbuVXCjPOMDjp6/TtTVCo4V3OT3BBJ49fxNICUElhswfXJ74BA/wA84NBDFiXxsc7sbABj1/z6U4n5QgkLRgnaW5yPpQ+C6rjkggAdMZ/wpiIGyZxhQhxjA9OP0qb5doySQDwR/F07/nQwKxoUUfMMg+3T0x6/nSMM3BVMlW685B9vXPWgY8MwHysBgnIB9utJlsCQMRgDI6AHOfzpyAqqkqcEZJHpjGcdacrZDYB64zigQ4ASRHhlYYbk9+1RsASCB1GOvb3/ACpUyTuweOQxNSb1YA8H/a70AIGKYAVQoHb/AApWwVb5cIOMZ5H17fjTVxGMgEnH4nP/AOv+dOAypznGQfWgBkRLoAoyScnj/PpVnaAu8nPsBn/PeodkW350G1v4exxjj07VJsWTOFP6cUARBSfvAZ46cfrTJE+ccN04NSoFU7AcHP0/CpGVCCByM4Ix0/D1oA5YucMOQAoAHG45Pp68DpzSBF5lO1mjHOB/PB9Oc00YBRi8YOehHDdfwPP86nYuJMSGObaQx3E89OoPf/GkWR7ccOFwE24BxnHHGPY9KUgrMU2qGQlWx2IzyewHHv1px+dMhN+Bt2HHQcg57EdfWnSMSSqqqENtYZAK+nv09fT8KAJMu6JHJvWIfMV75IxnHqeOSfxpuQu5mHGCoBP3+vPtx/KoVkyJTJ5rSKTtBPzYz356dPT+lOaMOvl7g6bQdqt1/Tvj/IoAdgMY96hRjDMcfN3B/L/Po4bWOd20jgKBtBx3wemOP89WQRbZCoYEjgYAHTrnv/8ArqSUeTEV4IzuHPTHtj1H8+lBIIcbQ5DjooB4PIzn349vz6LE5d44y7FyGPQ/55HT0pEBVjuUkM2c8gkgfrz6elOScRqD5jIrj5lGM4xzgf5/lQUSReUoVhcHIJ+Tb1HH55649vpSMz7WALNtJb5RjPuQB2/pTI/LckKA5yQPm68joT37/hTixYsCFB29Qcc444/z3zQSSM4yrbQynnOe/ufQ9Ka1wqHsjbdhIj7YABAx9KXO6IbnDM5z1zt6f/X4FIRwxjR2VQdozzjrQBDc39vYWZur+dRHwGLHkE8YGOT+X9cTxTpNgW7KEGd3JB3fXrjmuQ8fSKUtYvM5G4lB+GDj8+farnh67Jt7WUnKlAHyc57Z/wA+tYVKvI1fYmUrHVlkErBQdufkZxjdzxwPr+v5yOwJQZ+c9yQBjHH070wyxxlSSuTgn0PGOv8AM++aeSHGHA5XBZMZ6Dj3/Tp+FdBQxGT5hzjk4xkMfUfWnoV8ttm4gtu4bkcYAB5xxmmLD+6fy3DHOdgAGB2/z/OnIwXlgAAB83HTj265/pQA/wCcxMNuBzwpH5UmTFIcg5ZgOuD+H+f8KUhRliFUjJAJ7ZPX/PrUQCsxC5DEYGP0oAmjlLL8iswzg98Y/P3p7ZMXbockf41CpKr8o2L25GfzqRflwAM7T8ueBjPNACIr4BDZxj7x+8M/X2qRDnG8kknoRjC4/wDrCmuR5QJ/Dnkcc+35d6VWYPtxls8bec/XNAD8jYdoA5Pylcjp0pQnGCCR0GOtO3MBhWYdsn+Lpjn8RTY+uNwxjHLc96BDghkfaQpIyTjoD3NPRd0hI3Hg/iKVfMZxncMDJYkcUjo7KQwwp6HHWgBhRNwOQzHoM9KVCxAZ89enensyKqZY4znA79KYDujwAFU8t7/X86AOUZJG+UsTlf4+CB29+nNSYEinJ/iAGOhHr69aWNcfeDMWyQnYDsQfb29acYwIAVZwwHyhVAwAcfXA/nSLEVQEUtKu9RkYX3wD0Hb3x+VLKWWUxtG7KH3FGIJ9MH0/Xke1IqszMQAOd3rnnnuOff2p2352VlUDC+YeSD7npnv+dAEf7yKR5G+UsuCMAZAPX07DPtUk8alFMe1cYBROcg9enH4VF5h80FzI6j5sgcY/w5FKsrtCkTKj7GI+ZuCSe/qB15z0PSgB5RlXy8jklVwBtOewPc4/l0p8ch2Z2mXdkctgg8ckD0H1pIypQsu0Iq4JY5we+PT/ACKawCyHjDKQSuMgevT6Z79eaAJE2KWcucZznBJGBjAPXA5/KkZyGedkyW4KnO09fX6dPehGLBRk+aepc7foM9vy70i5jYGRQ43ZAYY9efwH6dKAJlIAYHeNoPXA2n047npzSLH5aKCERgOwJGevpxSAGOMM3zqTuZCM8Y7juOMfjWbqOsWtnYrNHNFNk/uwjhi/4qeB6+tFwNQl1dpJnJTZwcZyT/8Aq/T602a4itoTMzgIuAQSc7jx9R6ZxXnUWtXtveNdJMVkbljkEN9R09a349Um1mOM7BFDEu1lRvvv/Uex/pWdSfLG5DlZXOZ8RX0l/qUskgZedqqf4V7D+v411+mrG+g2LYwdgXaTyCOM/TI/WqclpbzBDPCGUNnBHPBycflWiZhIAXbcQwIJGOK4K0nO2hzuqpK1jYsrxEZLSVsSlSyrnnb+J/H8DV1t5VdgbgYwTnPHU+vsa427lVLwyjz9jAHzR/yyYZAx6de/qa17PXoS4t5Ed3x802xiE474z+fvXVRmlBJs7VC8U4m9GYpATgFducjqDx+fpUocCLeHB2DPzr0P4/h7c1hS61bll8q3EkRHyyOCmT1zjB9+cduK1bSdbyBJlCgEZZRjKn9Cf8mtY1ISfKnqZXJHEr7sD5QQMqepz/j/AFpYh5K/JnDL8wx+H51LjcgJGFHyuBwc5x+H4UIx3OH4yx2nHfOP5Z/X61qMYSYyCzHAbjI/z7VIAGQ7V4Oc9PSm7n3AxgIDnOR07/5/GpFCDIHOR144PHFADANykBQvbOQc0+NcKxYnAOMEHrnj8v8ACmofkXj5cdcY9cZp7kM2VOeMYz7ewoEOxvwxwCx4YYp6rtUspwV7AfWogzFV2rhsfN24/wDrU4AnC5GODkfT9f8A65oAflwpPIHXIPf6U4NyN2BjHP400O5tyNxHHAznFPIdYSfmAPXJP8qAIjbq7M8m0nsN3FSxrk5QBu4J6/QfzpyB2G0ueRgBR7etSM6qrcAq3Ge+en+FMDiD5iFQVQggkscYU+mfT8e1Wtsgi2spaMMcMMhgDnp7/wAvQ1ChWSRRtYuWJBY8/ngevQ/1p7yZkjKNGRkgHccHv29z/ntJZIHBb5l5U/f7kZHp0Ht15pvOUI4j5x33DAz9PT8fyQLIxTYuGB+ZWIDE8A89O/H/AOsmKa8gs45JZ5RFHG2SQM8HI6fj6/40AWCCYdzCMSkguCOQMdOnTkcjjr9aYBtYRhFJ4AwATwOMAdPw6/yrQ63Y3ruYroeaWAVMkE9hjOPbp3FTK7I53YLocKT8+B078DGD+hoAWJx33LjnaoGQe3uMcdqmj2Im5gygn5jjOGzwM/hn8KzNRu5bO0knjcNtK/KcFOTgH1HT/HvUFprMsiKJvKK4B3JkMvQYHpxWU6kYbktpbmvBEM+Z5aebgDcow38+eufx/Pip/EV+t/JNFOYwXG1CBjAPp+HUe/rXQa1dyto7/ZmkkOAnCZ4weSMccZH49q4KMrJcxrJnYeuDj9auM4yV0wWux31h4piuoib4LFPCN+3HDjGT149+fw61ntaf6N5sg6nYwPJOef61zcFhczX8cKIkoPPPQDqSfQV2Nla/2fYxW8m93UYyR3znH0zXHiWm1qTWhaOu5zV3pSOoeFgrnpuPy/Tpwa6jTkhgtUiBCJEoUnO0gkdT7561gSSNPcHcRuHRQuBirvlkMxJYAjp0yDzWPPzaM5HN7MtSCQT9Mc55ye//ANfvUJmeHcAVIIzz3p0YeRkEgILdzyMdeo/r3qa5tnNnvKAKeMk8g9R+me/pROxFr7DBcpCdwLmRhnBOetC3K/OyMF8wguAcZ+tVMJLaq5OZAdp+vbNOkEEFvudwoHzZbsewHvzWc43Kg5XsiyX81WWMbht4yTyaittabTbkPCNwyNyZwGFVItXtowxZHUMAA5TOPrg5rNmZSeAxHqeKUacoyvsaTU4Wueiadr1nfyW6ojmYscxgcKcdSemOPxq1c6xZ2yeXJMDJkqUjy5DEjjA5BPA9+eteZ2lxLbCQIdhlQoQODjIqQTljsYE7RlgoycDk4H05/wA5rt+sSS2Gq2h6HpOsJq8kyohTy+MMAR19P89a0VG5QBhuSWPXk+nPvXnnh3UGsbqNyRsJw6465P8Ak16DPPAluHmliRQx+ZsKGOOmT34P61tRqc0dTWE+ZE+xwoKowJxtDevTp/nrSxDcxJJ3AFiTnDe3FRxXMdwm6C4jdAxXcrg88f0P6VI5ynK71JG4gA962TvqWEbB2B3KQRyAucU5lbIj2dDgn6f5FQ7l3Dk9s4Hfn/PWraBETaXBwOATn8f5imMVVCHaOp9Dgj1pFLAszsQo4Iz2+lOLF5Cc8sSdmcnn1qIMRIUJBHHfOe/+H+RQIfEWBclc8jA5/KpJGyvIZVOcDH/16RVYkYbaNvBHf8u9R4KBVYDaw6nt/nmgDjVlXDBsliozGMYXn1/Hp/Opmkk+ZVUMmMhSD1PGCOpOff8AHmqwDOuHxu6YABI69D2yfTFSAgAM4YOckAZbcOufrn+mPUossdJoy8hIA43cD0z1rD8TTRJo5iym6WYMoBPA9R/k1sTyRIiTPtjQ4O7OOvXOeMd/xx9OU8WXKzmBopY3jwT8jBsHjI7+goA5wPtJ6ZPXHOat2ep3Vm+6Gd12/dUtuHX0PFZ5Y9D6U0HDDJOMUEHapqlvq+jzwyqsc6RE7QM5xzkfpTNLhPklMAN6YyT+lYthot7PGk8e1UHGS3OD7jjoa37dmLqYc5AwzYzjtmuKu72sc9WSdjQ09dnEmTMDgrjGK5prAT38twCTudgyqoyfmHI+tdJLJ9ldJIHYuVCuf5c1nrfxfbpLLasbSPvVivU9ucdKypJRm+504W2qMoNcabcrPbqu5SQA/PAHX/PvWyfEElwBusYWYLls8nHfHFQJbxm4DtknbwrDA6E9vw/PqMVFBMvnNbEjcvy7QvDH1+nP6VrKnCTu0dzSluV7O6VtSaExGFwxwxO5QM9M/Q1t+ZCwWOGNpHAxls8du9cxKksWrRzJEzoZS4brkEYJJ9O9bkeqWklwsciruRwxZR8uFBwrDGGyQoIP5GsJRUZpLY4MRSV9Cfzp0dSRtCc8L1P1qeG1naymNxIZXIGw5JwB/T/OBzU159nmthLGk8cDjcHLEljng9yOf68cUlneeRIUeJHgdsF24x78c/5/A7W6HGpWTj3MRmYR4GF+bBY+/wD+o1CqSXReFuS/U+hPfH1rU1K3jWVhHgrgMDk5J/zn86itlEa5VhyefUdR/Ss7PYhNp3RjX+nX0aiJoh8p5ZWHAzyevpntUDM0kgyCPmOc8itnVLgooQFQX+8qt0A7H0zWKzYB3DJ9c9Pwpu8tzWrWdW3MTDEjHbwy9Ae59Kmkt2Sxe4kjzuZY0+pO4ZH0B/SqkDEDbHngnaxOP6+lWLyWXyoYJn4C7xzw3YcdsbT+faixkNt5DvjyAoPGT3qWZ5fPd3Jly2Cznkk5PPc/Wo7UKZcyyBUx78AY7fgKJ5kFzNHvDRtIdsh5yAetZtFI7XwfOgtpIlALddw79vy9fqK6RCvmeWdxLAhRt4P1P/16800+/kt8mAhHkDLkjOAcE49DwK0LPxDe2920RfJH3fMkJDLx3Pfp9DXTRq8q5TroJzXKj0OKTZHluSMlj0z+FBcjLEEnGTtP9O1cNfeNLyFnWzsBhSd7k72yRyRgj0PrWt4c12XUnKT3fmsTwSu0g+hAH8/610OrFNLuaOLXQ6AMQnQDBIAHHerIV8hWIAPVT3HNQKQckng45yBj8f61KVLNlj8o5GMc4rUkDuYbSpJ75HGP8j9KECA7TnJ4JHrTT8rNlQoxx+FDKpYrkLjGR1z/AJ4oA48fuyPnK/LtwecY5PQ/49Pflswfyw52oNo4PAH4dSO/X/6zclnKSEbMYD5x8p9O3p+Yrn/ElzfWk6NFcOkLjbiNuMg+3POM8/0pFmrrMC3ekzlFG4qGQBskkcjA+menHNcCzZOenrVkatfK6sLubjpmQn/PeqEkpLMzdScnAA/lQSxWJz15/KowSDk1a064jt9QhkkRTHuwQx4GeM/hXoKRRxQEgEsehbjv9cfn/wDXrGVSzsZznymX4fnkfRokiJz82cdRg4/l2qL95avINmQCQvHQGtJmUStHCNoclmf7uee5/r7CrEkQMXkvGwz8xDHcccdTiud6nLLV3KMOo+fCtpKyjAGMgKD3wfzrMuZoZr9DMjKyd14K+v1GK1ZLSIvzBFhTjGF7fUVl6taOCl7bghQQHUZyOuCPwAH5VnJX1HGTi7o27zSHlt7e5sbxGSX5wkg+6+Bnp06/p3pRpVm2nw28gdpg+4tH1JOc/wCf8nJ0zXfsUcltJHJKrYZUVvuMO5Hpj+dXIdZKBWubXGc7WQcAE9efSk+eUk+h2KVecbobfadA9tPCtxLOGi4y2SmOvAx79e1c9AUwhjGFzxiu0igjjBLOS5PDg8L9K5PULdrLUZ4cAocOmck4P88H9aHeSOecpzT5t0drZ6jaxaWLSW23gJtjkAJ2cqTnDHH8PHbJHpVe80+RJjHskGcMoK4Bz3H6VjaG0M88UVxO6BmIXCbwp+UHPbBHAAzzj8euja3FpKFlafy1Ks6cgMcArn0yvUevfNdMVzRMrXRz8srRWs0HlszMh2YGSp5xjv1z+fvUThbJFJKzOpAHl4Kk56k9x9PpxWgz2n2hHEm2VCC6bdpcY4Y5Hbp69PWsV5PNlDCNQ8pDHGOM9Bk/U/nzWajYTKN2zSMJACQ3JZh+H5fyqC8tlt7WO4ZctISFGR+ePTg8/SrbbJYGXJEoAyQBxyR69e2PpVSVlngVmfcI/uAnkZ5wP50WsQR2+RMhVwQcgYPOMn1/r6066KSX7M+IwG2DeSQMDGfX3/pTLMrBdq8jfIh3bgDkenTofrxnFQSSiQKVQqSc7t+eMn/PNIssISpCqMMehPBHfOc8Y/8A11TZhNOzKGKnsev+f8abJIxc8rg+nTqf5U+CMF+D1GWA7UikrGjZFV6npxk/0rSmtluLTcoIlhJZdwJBHccfSsSxkVbkLIhCtxgnAUn69q6MSQWoS0kaQn5TMFx1BOBnOfQ1i4tO6KhNwndESw3qWmVs5jknBjYMCSeeB06AdKv+HNNudKvZbq7ARZyu1ONyYz17d61tO1C2KgA54KqrMPl46nPOf/r1j+KfEUVqiRWeyWdW52knZx1PFFT2lSPItz0IVnU6HfEJIu4EAN93uc/5/rT2LMRgcdTtOAvv79KwfC2oS3Gix/bpUSeV28qNnUM6j/Z6469ugz0NdCpDYCEAg7sY5P8AnnpXqwbcVfciS5XYYyhRyORzg9qaV8yRmznaTwBipSy5wq4TPUnJFKcElj1I4JzznpVEHExEDa6vjOWDHoMj/PTvisjxJbifSH2Akxt5hAOfbNa29iwiXBRV2gkZI9T7Cqt8fP025IIwIpASOD0PT2xSLPN2PJx3pju2BnkUrZB61HnOe4oIFLdck16VY6raaha28ShllIBzIOp78/nivMgO3NdtokYvhawBGGFjy23pgevX06VhUinqxqEZp8xq6vA9shkZQAzfeJ/DpT7R4m0tQxYSbwxckfd59f8A9X5ir9zJaIskLAyJzk7cexwef5Vk21rLthVXLRxHcCV5xnuP8isUcDLxVbtl8xmBfoT93PJwaZc2qDzIXCGRiygA5x3/AJ/yqNpZCVbLYbjnj5u/AP0NSzDMpuDgKSNrSNhVPXPPrjvQ7WsNb6HJabugubsyKplGcFgeGDYxx27VvwiOWEFgAPLywduQBj1/z+VZWs2ktjd/a4lJjlzuC44b6Y+lWLTU7aW2eWbDOxLsN3OeP/r/AOemkWmevGV46Gno9huu50YsInHEmMZYHnA+n8qj8Q2LLbK21PNjO1W3bsDscjjg/nmo7C6uI557l0CBhtRWXr3zzWgbr7eogYL5Z5XcvPGeBg+v54/CsG4uTtucOJa9pdHL6f5cc6SXjqkLOFJLfKOoyTjp1/rXc6NCr3o06OSPZCQYyWIVSQWI9SAc/n6HjhBteW4hmUqNrqkYyP3gUhec+pHXj14rqfD0UsNvtvbmNWbPIjAdWG3btJ6k5GcevPWtqVmjFJNXRf1aB4ZML5axHDOAvAY9wf8AOPSuVu7mMyFFy5xsx3wvQe/A/D6iuou0kYEtMrhm2OVIy3OST054B5x/OuR1OeOO8miYnmVhjBI4J5x+dE9yOVt2QxbpvKkIOWx1GTkFh+GP8arSowDD5R8xIxzgc9D6VM8bbAxkDxsCRj3AOcmmSB2hSIszsT8iplgWJ6Y9eenvWdyStcyhbID5hKzYbn+EdiPTOPyquko8t843HnJ65/OlvZRNMAGBWJQin1Gc5zgHqSefp2qCOMuTiRQQpPPGcAnH+fWgsVtxKtwfwqxC+OQpOBjp0qBGDuWyVAyFHYe361atlMzCIKQ5+7jg/wCTmpYMux2zmB7vau2LHJ7k9B1Gakhd5HMsrEyyEszd8nvSSTt5Ys2RAiFWbb1ZsYzn6E8epPtWnp9jILtcsm0jIZsYJIHTPXr/AD9KnlbJ8jQNg7aO1yJjG5YL0PIGM4I7npx+nWq66faR5DRsdpHmZTcAO+c+2a19QnMFszNIkkuHWRNoBXBHGD+fSsm6ltHtmYGTZJtUR7tqjAxngA/n7/hacYaHbQrRhHlZHeX4vLyG20xd08RDLkdMD1wMDqOf/wBfoOku09sHkOGRSAwPJP8AniuK0DZHOdjJHEfvnsc+vv0rt9NiL2xcNkM7MOnTdWlCXNK6HKrzuy2JhIAdi4VScAnkA+/r/wDWp5wRlmO4HBHbP5euKRwpc9/mIwvrj170oTK5B57ZXmu0Dxq58W3cit9nWOMbgVyMkf0/Ss2XXtTlJL3cmGGCp+7/AN89P0qDU7J9Lvnt2yQOUYfxL2NUSxGRjr61Iwfoc5zmr1noks5XzpDFn+HGWPp7VnMwzzW94cvA84glPQcEdcf1rCq5JXRnUbUbo2LPw3pqsFnt5pSDkln5x6cEVtb1it1tot0UcWFGRkqvYD8OOc8UxGZFMbZZQxJOOn+cVX1BhvCpmTJycNn1wa5mm+py88n1JSqRc+cNinLMTj/6+elRw3TXY82FiFUBQh6qB2NXYtMa4t2VkchxtPGfTHI554pkkNvaWxgskbDfO+Tkk84/AD+dDi7alLk5NdxEnErCRg27gtk5yuMcetOmSa5V7eIARkgMONpA98H16j1xVDYinzAmMfQ84/8Ar1etpriExum85Ycx8biSMjI69vzqorqKE3F3RBdWo+ylFdpZS+SSRhSemOen+Oe9ZNt5JlEpjiYowXOOhFdNcEtGGdYwAxbZkKzcHgHoOn06VzOsJ5MSyKuVnUs7AYGe46eoP+RWdWGt0Xzttts6PVfJu0WZWwZF3fMQo6nOD/nqfSsazma1uiZACoBVhvx9Mn0qrpV2sfkRjeIwwDhDyARjA9eK2dU0tECy28qSow3KqNuIUjIzj6/57tR0uYS3uihd2EciG5hZC6r+8C4xgck9P1qeCGxu4I7g3UrNgKY3UhZHycEA8ZwcepxnvUtnaJcoSkYIx8wBIP0H+e3NZPlTWk6mZEAikyqkkZwTzgH1zVwaSbudNHk5W27M6UX8jrIhZcGMAAZBx3A5wBnH5dOeOXvBHJqlwjRCUidsZX/a/wA8V1OipLuE+9XlCsERYgzY9x1xyPwBrmLhGk1G8ZT92Rixx0G7vRK+hjdrVCSplHYKu1OPkPAHTj9f0rJd3kBkAPy/IDxy3fr7A9OckVuXAWOz8xwpQffYHGPb6nn/AOt1rm45H87zGxtGOF6DvwKSBdxCMkjlscnHbPf+VIMxOFYAMpxnPT2pW2lmK5BxkEHpUUKuAwkl8xi3y9T/ADqnsVZWvcl8mSM+fEr+UrcOv8J7c+vFb+h2iNa3F1K/EKb1ByASMdx0OcD8vasmCJlO7lkPXHb8K6C1tR9kaL5xA7hwcdRjsc+oxjnpUIm9yslrJn7WhDkDzCevIGSD7960VlW709Fi8sXMjmQeUpGAOmff3/8Ar1NPC5vngEZSXb80MQEIXPzc89MDn6exND6e0Vw2m2+0SMf3e0g7uwHBPfjjjpVa9BESSPCY5QQ8x4G05VPfrye/pU9zp3mWcc8VwQSNvClcMPbuOM57CpNMWM28kdyiq6kh1zgqwPT3PbH+Na1lH9gkNttjcOpePD/w9u3HXkD8/QUV1GlocvZvPaSm1y28kDgcg4xj8q9J0t/+JTEh+98zcfUnI/Q1xmvSxQxLcoAZQVYlUwoUnGDnk9enTirtnq12QpM48sKoC7VBJxkrgDA647d+lXStBsuElF6nWtlt+OMHg56fX/PegbS2VRmHfHp3qjZ3z30LSsERgCMg59+PTFXUI3H+IA4z/U8V2Jpq6OlO6ujy7xTp32yxFxFzPAB8oHLqfTH8vrXBk44P86u3moXV6QZpmcDOFJ4X6DtVBueaQ2BOadbTtbTxzJ95GyOaiOc1c0/TpdQkwp2oOGc9qiTSV2J7anqWkXVveWIlQcMAynPUdxWZLG63pLyoFL7lEfPXoMfgPbiobC2XTLT7PEz7c7gzsSRn26Cp441YlhliTyepriU+xyc/LdI0Li9uGtdqlWUnLspA2kgjkZ+vb+lJDFsiYmMlSAGJ5K+hPbnNVIw8B+VcsxAwTgAg9ePerpkE1zEWC8DLfMWz16Y7dO9axkmSncz51aGE74Cwkb5SD0PT8eeaWEsBym7I4JbtkZ+vp+HXirGop5ZQLkIr5Ug7lJwMYP61WkmlnKrIGYICFGd23r0xT2YbEepTvPdhXclIidg4woPB46HjvV2XTY5NOVJ5hIjLyqkfKc+ntk8fXkVkJfJHcn7PEJNvQMgI9DkHt/OrNrLcajfxyTwCaJX3GIHaF65J6cjFHKmO5kLYNDvLsU8slUJzhvy65HHH510On38sqK9xcbI9m0x4ADjGOw47fz5pssXz+XcCNPnY/KTgqDg4Htz+vpWXOk1vqUDRvIsKrgYPJ5HBGfp/kVkl7yTNKMFOVi+14qOd1qVjbnMZztOOAQPxpXt4jYG4LrKm4Nx9e3oev5VNIkU+3McJUEjgHB4PQ+mQKr20kjX0llg+W25tpTkbcHt7Hp7VcqSSujqq0Vy3jpYvWt8bExSSxszuNsZGUKjGVwQe+O/pVG2t1itppZ+s0jO28HJXJAx9e1W4ILhpI8mRHRgyuGAGM8dffPFQ38sLPdbw4ljClGVjjhew6Ag5H6fTNczdjjjFy2OYvblZVWMLsjQHCjjqecfjWUzEPleRnHTrU8zIzOYm8zBxnpUccDOSDnJGPrVLQLOO4Dgbc4JGNvNTR2zEEopJA5HU0PbOpG9ccDBwfm9/fpV3TreUyxvEflPB56d8e9JkNlrTIJH3uodzESojUctnJwufqf1NXNPu4riXbJNDEd2Q0zYEZPTHfAIHrgVEL5oroG1d4wmcOhIyffnnjtmr989pqz3AulZLvAMc0ALGQr3K98g9Tz79RRHuA6+nmiFvczKUuInAWQg4UDJwRjnk5zk46YqHU9RJktpoCxuIgVcjDcE/49u2euTWQ0stvhGlEkY7qcg/Uf56d6S6G63EsZKleCAcY6jHvQ5MVzZ1S9lv7SG5VY42tl3b85Z1JHX1x/Q5qrp+pRGRTeOcMwy4JynuMfX/APXxWbCX+87YiAycHv8Aj68Vat7dYirRpuHZmAJycflyP51m5a3FuTT6g0lvLbzOJEZCEbOMdx9Oef8A9eam0W1a6ufKJKMGQ5A3BugxyceveptTjsVtUMs6RXKgD5eeOMbsfh/nrueDdKuFdr6VG8sr+6J6PxycfQ1cE5SSNlTl2OltbUWtoAGG4n5mwFz07DGPap4stnhwM9SM5PP/ANanEAfKxzjnJOc0nnDAeTAY4z6D/DHP516SVkdNraHimr2+lSs9xZ3ccbsc+SEbb+Bxx/np355wOealbOOtQt61AxlWbK9ksbgSx4PYqehFVqfFE8zbV/E+lTJJrUTtbU7W2vluoxNaPwB846FfqKv2t35SHOFyQOTgfnXK6faizmSbzpN4PReAR6H1FaiSfaZs9D0AAxXnytF+7scUkk/dOpkmjWVoWQpKud6MMFfYg9KgmdFIO0ysxxt5GPcmspYlgUEN8w647VPPqjW0ClrZnyxVWzgZ7Z/DP5Vj7Rt2juXTpubsi8TIsR+0tgHPlsucKMdME/X/AA65hvALWydkZZP3eCegXP8Ak1kS3E2ouBO+Ezkxhvlz69eoyaUM+m/vIczRdDG2OR6gfjXUoTSu3dnZLCprfUghBVHlQAlATz0/Xg/561YtjLBB+7LZKktt9v8AP4VLLMZLTdEd8MmARyAcdBx6HNO8+W5jMUkbbQAp5HHuBj07ZpQndHnSVnYZFMWk80ud27lxk+vHI/zitVri3l09oVTDysGUhRlGHp/nvTbaOI2+yDzUHB3OnHTHbOO//wBarVnbxJK7wzI0TL5kYbJXOOpOMAen1/NyWzRcW4u6IFtNShcR+csgk4Eg/g4Ayc89B29Ksy6bHBDAI5WE8ibpGfad5PbjknJP5flHqDmOTepbOeF/ujtnsfXI6/jQsY8ppmQsMLuyAdoOPx/Cru5aM1nXlNcrNGzgm27jdOVIBf8Adk5Bx7565x/9cVx9/eA31yHQBEdomUAdj3z75J//AFY62JpLeCWFPKk3jMjMc45B4B6+lc7rNnHJ9pmcLlZHx82DkNyPfGf880k7MulUVPVnLdNTB3KVZcsB24z+f8v0qwkb/e28DnjsM4/D/wCv70iwh/3cSgE/Lnp39fSpNPmVJQ0oGAdpBIHB4I/Wpn7zuZ1aim7ovJDHdW372XEp+4QucAcnIzjHJ45pLRJLdTCmZLh84WM849sdc88dfbpV9bAJdHyZlaDcVw2cJ6gdcjGMd+PbNMu9FWe82Pc+VghNoVnPH15xnP8AnNHkZFed7aWUmAM2DgbxsJHPbp/+uqkzkSgAD5l7cge35VrLokMbAtPJJ8wjwRtx7nr9MZFbEdjHaLLNbGKQRFVASM5RyeTk4yMH378YxT5WyeU5drR57cMdqHg7nOOPp1xV+00ZvNeGRg0mwvgk454+v8unWquoSNZ38kJ3GJSwGTk4PGD7j6dfpWjb3fmhWQjb0Jx3I/8ArcVKSvqGxn3FtcQ8vGTG3AEeSowAcHj3Pv1/GnJqT2dnKkC77hhhOOR/tY9fauvS2WWAbMB1YMNpxxj/AOv6Vg6+qGCOWVljaMY3E/fFZuyeptTV5I4WS5luDmWV5DnOWOa9r8C2l/p3hy3ttQt44SCXVFz5m1jnLj159emAcEV5t4Psor/xlGYo8wQhpsY6YHB6f3iK9njJG1mkJbPGOvUn/P8ASvTj3OyROwyzEHleCvvnjn6f0pJQd+12YjuScE0CUkqqsoyQrHr9Ke5B2kkAgnJI+h61ZB85sfTnIqInmnN71GTxUjENX7XUkgiEbQbgO6tj+lZ+aKzlFS0Ymk1ZnS20tvc8xOScZKN1H+NXYoNrKdpx3IOD+dchDM8EyyxttdTkEV2en3i39r50QVWUYljx93ORxnt/KuOrTcdVsctSm46ocsKtIT5jZOB85/QflVpLcXFs1vNnZnKn0aozGMgGnxTtA2FPBPIrlknujOM2pc1yvCpEjLNlZIjznkfWtmKJUhaMquHGWJUED0P5UT21pqVrCVkeK7VCwYA9Mng+tTW+kWZ3TT3TyhTtKDKKDjv3rpjiFb3tz11Wg43ZT0iGO3/tDzo2aF3VoABk55zge4IrQkawlhSOBUj+baXZSH56A9s9s8cc+tOiWOJ7eOAJEhb5Q6k5PHOf59+RUGpwyGN0m3ZQBl3EHJBz6kA8D/69awd22edWkpT5kS3iJaXAiiRhEuAFl+9nvkAYyf61btr1p7cvuIwwKDdwvGCQMntj/wCvms5ZHv8ATzIJASkYyP426DkdyeSPbj6sYKYy2VwBtYKBwR+X6dhWvUzRZyJ9PeBljVQQELYJznOPbqPT06Clj8yC2a1mY+VKfnHRuo6Z7/KPypWZGtI0niZoYyw2H5ecFu/OOQCOvT1FEEhkuY2OXkUYCk7S45x7g56e1Q48rv0AbEoixIDvQOigbWPDE859fb6++cC+nS9tFz+7leTzWO37x54HHTPv1Ga6a7up1SMYXGGYhYv7uSBz/jg8cVwtg5EwbB+Q/wB3t+FZyXvBtsNtn3SlV59cDrVySztxJHP5gAPBUHO5hxwew6c//qqFbaOKLypZD5p6+WeV/Pv7fyqK3juYZm2zRsSpH7wbsj8f880kubZmlOnz6J6nSxTfZDbzRorKwCqA3CtkZPrggY/E/jK0oFhIySYKFPmP8WecEDjp7noPwo28zS6fGske3ZlQVYcgfxZ7c8Y7VDBLIt1JAwK/IVOFDFuAeBn0NarTQzkmnZmm7yfZRIQXMhJzyQG4OCT16jI7cVG80hgZFJUv+8L8fePXB544J/E9M8wXwktcRluJVOChJG3Bzj8OMfyq2sEdrGQQpJ43klcMfYdv/r/SncRn6kkc6RxsPn+90xgn3H4dqzoDLp7vFKhOeMluD6Ef5/rW5fwLEImDAsRtC5DLkHGQenQ/qKXWbGE6DHdDb5qMPukEYbr35Ocfr6VlNbsLF5EuLvQpbmARpNbxOxQpj5R8xbnqK8x1S4uLm9kNzKzlWIAPAHbp26V1slxJaW4H2mSFJouEVvvgnBHH0ArnrnSrm+lluY1WMFidrn5sevSrpyikpSO+nBRp3ZnWmoX1iT9ju7i3LcHyZGXd9cGvX9G8TWzObW9l2yxsFWRujD39/c15hp+lxC/jM85VQ3yjG0lscDP1rs/DWjLrGozT3AH2a327lI4ZjkjP5fypTqt1YqmNtbHokKiRAYSWJUt8rZwPXj8DU0SjOSgVevyjoc/5NQqgG1IhhQAoIGO3T+QqXYqqV27st8zN+hxnjv69a7iT52vLG5sJzDdRNG4zweh7ZB7jjqKrNXSeJNUeeQWcZAij+8AuMt9a5o1ACc0UUnakBLBBJczpDCpeWRgqqOpJruotOGkW8dspy45kYdz3rh7S6msrqO5t3KSocqwrs7bXI9bjy6LFdoPnUdH9xXNXTtfoYVk+XQkZv3pwevegEAliMmnRRh0bJx6VGYmB3bTx1rmtc4yVZnxl2XC/d28HHvVqLVZQ2JPnUjHJIxz/AJ7VTH7yPK5AI6elQE/d25yDjAo5E2VzM6KFywR4SRIj7ugPT68HrT9SM2pwgiB02oyYYk5yPfAAHT/Hiq1mFtnYSjePvFQcE47Z69vwxWulzEYXA8sspHllFGSSff05Ppx9BXTCOhotTNh86HT/ACHQhdu0PyDnvjPuB+XvU8SsLdUDMyjAIKnjgEnp64AGe1aHmR29oikuzlsKAwwMnORx3we/A+vGbcXH2mN7eVAGHzfLgHA6DI9+p/OtLNdR2sRXIW4DKrM0rjGVOc4x1JPPQc5/TpTS2ullDLGy8/LzgD8ati7kiZERnFux6kAH8PT8v8KdbpPNMJUJTYMljzgjnn1A69KhuT0Jtd2RPKv+jSSbg0yoyk7ty4wQcYzjqM9q5G4jktRtsojzy0gG5h/sjB4H6+9L4v0/UYPLuElL2ceGHlkgxtnhm+ueD26fXNsdYSV089vLm6FgBhuOD7H/AD7CHSktWauDSGLlSo5J9P8AP1rQjlREeZ1WQKPkWQd/XGf0oMy7lDqJA3BLAHjnvnNTEQzosLrs2nKhWJz2HFTcz1T0NXRI4b+4VpnKspyY1OGIwTxx6Z69MVmXgzq/2go+6InG8njJwM/hgfhVm2l/s998RYSuu11bkKOe2PTvx1NVmnaOQW8eAgHBAyRknuc/y/lVKV9EXTg5uy3NvxJFILmzhX5SE3pgY6gEHGePpViHyJbVXEoXyRyxUgKwHBJ5657j/Gs6w1CZ3khkMbXCjzI8xhio4BycY9Pyq3PaTy2xMjjBO4uzZIIB59//AK4NKU2pWFODhKzK9zcxTw20TuWaNtoCDsQMe3b17iobu+uI7UW+AkLgbsnOeOo/z3NNkQxW6PIqgkgJt7+/+fSq88n2ohArcnPGSSfp9P5Ubmd2R3A82ONkIUKo5HIJ/D/PH4VUiuPLRjIoyvBGRzz60+eU7mhwfLBzyccc44/WkWAzKEAyo5J9O3HP+cVk4oq/cc7bIfOUBZAMg55IrvfCNm9rpJeYxtJPJu+RwwUDgDI47Hoe9ecgi6wiFlVckljnP1wPT613fg5j9nkiZmSN87Ax6ken4f59bopRmrmsJO9mdamI42ALlckA9Rt+o9xQ77RnauO+4dfqfxqu2FwzEeWwJP50jSAsFA27jg8E/wCe/PrXpG54bNp1+zsTaXGR8zfuzwPU8VnOCCQR+FesLIsbN5gLMxwVKnOeOQOB2/rVe80u2uEb7RbxvwBtVTkDrweo6dc9+vrJVjyw0V1134MO0vazMpzgRyqenruHbHPGaw7rQtRs7dp5oAsKnG/ev6c80hGbU9oJ2vIltiRMzhUIOOTxUFdH4Pshcai9065S3TKjOMueB/U/lUS0RMnZXN5ZGiKo2CyrgsBjcfX8adLcJEGUjO5TnPUH60x0zLtbI57VCw3O7ZA59OlcN7HnhAklwjbFIXOR34/r/wDXq1aRf6XFBhFeQFg+DngdP09q1/Dlt+4WReXdiyDB7ZGPTHc/zrM1AEXzTpgtuLAlfu4P48ZzW3LZKRVrK5NJEIJCknCbshgPmAPcD8c49vxqxan7TfJG7l2wqdh/n/Oe9SSX9lLakLGSXVcnaDsOMk+2D+lV0ZdqOEEaAgtzx37/AIjirehWxNd37WkwQneNgGVOCOowCQMjAx6djUH24srM0SvCM5kIAycfe/r+HNRz3iXMyvc2yzKOS+0ByM9RxwM5/wC+vfFaF2Yj5Cxht8mSF2lgq8YPrnk5ovfUuTTSsSfZ1uHhjBG1yHwDwD6/T/PbnQt4Y8DygQMArt5zhug5zg+39aZFEqrhkyx+XDDHAwQPbGeR3zUyYYqIiMbcodv3QcdcdP8AOa3jG2p0QhyojmWOXfEQrrINpXPDjp04yOD2OfzNePaxYHTtWubXaVVHOwbt3ynlefoRXs7sjH96gPJON2FX356n/wCuK8u8ZIB4iucLtBCYGMfwiqZbMS2vZIPlYl489D2+lbcEiuUdSW3HKuCc+9c2RVqyvGgJjIBjY85HT3rCcOqMJwT1R1aSFVLFNjA4znB47evUio7p0WaMuHEhXAKnGMeoxzxx1H41mIhd1ZiSOvXrWrFbLJEqXRVATgE5znnH41z7O5FGpySuywJIoJ4bhkcsHHyhiGILe31xjvmtm71VS5RYio3HlWGCM5B9uf8ACse1jER3SyB9q5U7duCR94nv/wDXoklR493BCjJ45PXn2qpO70NcTVjN+6LdX5ciIBSwONxGe2P/AK9QEvHESANx4HPp/wDrpkOJpsjILHIHfH/1q1rW23zB5Mkc9BnA+npUnIjChjO1pTgnHPfJPtViMPGBkkBR9MD/AD/OkmO68uE+Xb5jAdsjJp5VpFhZ87c98kHnk/596nco0tH8MC83ObqPZyGVc7uO2CMAnHqa7rT9PisrRBBGV2qcE9evr+XSuc0F5FnVedrD7o6d/wDP+eOliHPyEbW9B0/CuujGNr9TppWauKQ0bMGJJP5D1pw+dkSOTpx1zzSk7iN6kgcYH+f84pWdj1G4dh/9auk1OODI7eSh5YYYevHGSP8A63IFSIEjRMbcycb+Oewx6fieaZhfs7cEktg7hjgdwPz6/h60+T/VNulPzMSVxxjrzzyelQWRq6bUXbsYt8xYYDfQ9f61x3jGd/tFrbbgQkWWwMfNuI6fhn2zXZqVjikZJTvXmMpxyDn2PQfy9zXO6t4fk1W7inSdERVEbgqSy9TnHcc+vakSzh8VpaZrd1pKOluIyrnd869D65rUl8G3fmhLa4ik9d/yEfqf8/hVKbwxqcTHZEkyAZDxuMH6ZwaTSe4mixD4plaYNdxB+fvR8Y/A1orfW80ZeOdCuMnnBH1Brn20HUw+w2b8/wAWRt/POO1aelaHcWt55t9CU25MfIILeuRnpXPUpRtc5504pXOhF7ead5SFlSPpvbnYQSO3cc8Ulzd2jo3k/O8jbt7n5h9cDH5VM9wLixWBIAdvAZccD0JPrSrpH2aQG5hbY4ypzkA4z15HrzzRZ2sc7KlpHuRmf5Ub7gzjcelXEKSgId+Uwdm44xzn15PXP/1sQEeVKrqQBGQuODkd8dfSr0k6R/v0Cb8ABBknkHOT3z/XFQl3DYqyTA3rBdyKI9kihj0wPfkZxxWtpVqi5Bj3lTk4XIOeuDnnvn9OlULGFniZxtMrtkK8e49Dzz+ZP09ONyJfIicEsWBJbcgGe2R/IdeK1pxu7m1KN3cknkA2IxITG4qTweABkdM9z36/SlkZnaI7Nqg7nKkgjP5DrUQdFuHZgCSw4QHJORnP49frUyyMzoQSXzleMKBnj+eM5rpOsHxcEE5zjEilgOeePp05FcT4708iSC9XBXb5T46g8kH+f5D1ruQFdPQhQQQSOvBwPzGP6Vl6rpqapp88AYI7/d35GCOhP/6u5oA8gYYNNqxLEyOUYEEHBB9a0pPC+rx2yz/Y2ZSoYhSCy57Feuen0zzzmpZIaNcgsbdzyRhTnr7f59K27x1CQBAMBiWCoRgjpye3JrnYNM1OO4R47G73qQwAibP8q7BnGoadEGg8lx87g5DF8fd2nqP8awnGzOapCzuUwHRCfvxN26cZzT5Qk0PlwcHkvvH3cZ/TpV2GFLm2ww5jU/Ipznnr+X+eaguka1VpEyGJKja3Tjr+VQ1YwsQ2UP8ApcULDPO5sfy56fjXQX8sOl6chtrl9w3JMMdB6AkewH/68ViQXbw3EczqzMuOd5yB/wDWzVtPPubkTsSfmwoJI+v880LToa05KLva5m2Nje3TOXsZVAAIdUIjkHqrdPQ9TkV0VhoOYl+0N2P3ein09+la+mBorMQ7Blfl2qOMdvw61OT8/lSYKdMgjJ5wfX3rSnRjudDhGT5kMisIIvm2sSrAgsd3uDirqHK/hyT+XI/CmiVR5YU4B5DAnaOf8P5U4ncwDjbweOv510JJbFpJbEjmUOzMPn53HvnPXI/zzSF2IXHJJ+6O1QqSAVGMcMeePypyOqoSwyODgf8A6/8AOKoDj0ZcHHLZJJJxjjv+mB/PpSl3kHmAfKTnOCvJ/wD1elNVDIFIkYP1BVsg9ue2McZ96RY/KI8xinydSPlYAnp9T/KoKJQrxw4VinTcpIORk/h/+qkBk8oRyMoyuwtuBOOM9/b+XSkjlJwH4JwSw6/Xnp19O9Qu0kxJY8A9DyfXn/P50ATsZM5hcAjHBPGOMdeefeo4ldZfLdcIW6NwV57cep6e1NTbvUvlYycAlMkkdD+vb16VIqSSrgKuSwLAjOeSO3bkcegNBRNtO3LDBOemCwxwMnHBzn8vwrOkFy94ypAHUIFU5ADKPr6dDWhGg8sAF2bnjHbGeT059CPxqWIMEY5JGAN2OuARnpjis5w5lYiSUlZmYsM2VZrVlGSB0Ocem3881bF08sAgijkCLywEJPzZxnp9R6VbDYCBTvkcHOe5x7/h69/Q1LbBEb94CQV2qwI4Hr79/wBKXs/My9iu5lC3kkjZlSRixByy7c+vX/8AVx9KSaxtVldMrJPHgtGHOPulmJPpx/OttEBYmX/VABvmbPHJ5z/nn6VH/Z0cssUzRhplO1WZuOOcHsfrxjik6XYToq2g2wtmkw+PLLFQAAcqAPX6DPp9KutEAu0LgZwGPy5GP/1+vSmAhFJRSIwOGK/eP0/z2p+xSVeXlxjMbZIP15z/AJ7VslZWNopJWQeQVYI8cka9gFzkew/OlwQHKHCt8hAbGe47Z9KmUxsrhomGVJbJIBPUHjk/5P1hcfu0KqAhI28ZJ/x/+t+FMYjxbIjsIygwfXGPXqO4oKRrGW2kem98kdO35/WhDNskA+ReAwLcntk598f5xSu6SbQ4K8cAnleOvt+dAFG30qxgupLxLfM0h3M+eQSOQCenfp159qt+YqoirjIbGAcEfT3/APrVJJGqIzFdoGSQRgk9h6dc9v8ACo9qJE2GZ+csvJPbJ6e9IB0eRGE3Rl+dxODwMZ9aqXkEZj88/MqoFbgEheuR9Mfqaur3JBVVB6nkc9cdB1pJ4xNBNGUby2Tbjcyk8Y4yR+nT+akrqwmk1ZnP2VjeSOrh9iFid7ccZHr1PGKc2jXMszPLvYlSEZMYB4AU7sY4B6ZrejizIrFMMSC2MnOO3rnNSx24CEgYYfMMnP8AnrWap6amXslazMWLQJzCryMA5IUxAgY9ORnP/wCrrSPpUtoFwS7O2f3SliuAOfy/nXRIF38AcjHT3z9aVGBzv3Z56cg9P/r/AK1Xs0HsYlDTN6o7SFw3QrIMlQM/n39f8L7REs2FJP3SPu9f5HOf0pAuzOW5xweQKmALSkbjg559ge4q4xsrGiVlYY4HysclicDB4IHTHHt/OkV921RgNnkHORjp07U4qH9gB16Co1XaAGyWDY2hc8GqAkQKUL8k+mT+f+fWnFDy2Mg+pyCfao3coceYNxHJz247U8TE7mcZ3AfNknJ65P5f/qoA40fNvPzFiCcHpjH884P9eaWVmeXClhGwJDbc45z6c9R+fFRo5GI1CsASeBggjuM/iacrP820rlxknoSNp7/jj/IpFA4ZmjeMO2eANpCgnsOPbP41GJhgBgQc4yMkdCP6fyp6ofMUeYj+YAxL9EwfvEnOfXp6UsiHd5Zb7/G1+/XHb8PxpANEbSFZRtUsclQd3qff0xn/APXT42Cs4cOZN4J5AwACR/nn+dORGiLfIcDkDnpnj6nJz6dKcAVd3cDdknap49wR17Hn3PtQA9xG0ivmPByHwPmI5Pf+hqwC0ispDlshmXJ+YdcH39sevNQMu9t0eSuB8hO7JGB1I6e5FWEKgx5Koc8ljx7emCTn06evRgAkkgCv1VG/hIPPOFx+fHp9KsNMUQbFKNtAbHcYzjtkdx/Pmq4kikdFDjKgE49eT/8AX5+nSpYWSF+F2ndux2Udcc9R/n3CAd5YjRVOAobGOoB7DA78/wAutSyTPbIrEKACBtT6Dt2/KofM3FxGQrIDhd2QOvA7gcnr61ZeNXLJCf4cqOeBg5PY9SOuP5CmAxU/dKrIwDE4XAH4jHbgH86eExuxuUDAzjuP/riokWSNGkKhGbgZ6dM9M/T86cjdSPmUEFhgKQOOeBx/XIoAnJaFC6yq21fmO4gnPbn86TzDbP5MR4A4KkZz7f57HvUSsVjz/FJyV/u44J+h2/zp2CCx2o2RnJ4yMAYGOfyoAlkflmLbkUADD9M4znH4cdOKjddzOVbgfewrcgHg/gMdaVmCLIWAwoAwxJI+vfpUSF3DSAfNuIG/oB0yMH8B0NAErMHG4E7Y+FHvjP8Ah+fWnLEGYI+S2SoUjJA5ycDoR/j71G/CbQFbaeR0bjnn+dS/dKkFSCCSSOmPb6g/z4zQIdGmWGWZi3GCPu5Ocj3odck84IAyNpIPGeeP84pq7irE4LdSc4wcY/Pr/nqoYtFhlyuQNw5P0yBx/DQA8tGxYE7iRyQcYOeBn0qVG27ZMMT29/8ACoMMjBsnB5Pqe350qNsOwkhAygDHT8OnTHXNAEyIgIHORj5R/CAM/wBDSKreaNoDN3AOeO/HelO1A3yHZtBweoH+PbmlOx2xu388se5/nTAVmJVV2hSDyCMYpyMDKC33SMkk9DUcWRIQ0mSTzlQcUOzGLIwz98tzn1zQArgs6rubkfl/Qf4/WmoFG0jjOATnHcUKRgddueOO/wDk02V1IO08HI4OSD04oEKSwXKtkkZ3H8acpwpY847DikQMzF1HzDhsDd+f50uFBO5lx/s8596YH//Z",
  "imageHeight": 256,
  "imageWidth": 256
}
