# Supplementary material for: Deep-broad learning network model for precision identification and diagnosis of grape leaf diseases
Source: Front Plant Sci. 2025 Sep 10;16:1611301. doi: 10.3389/fpls.2025.1611301 (PMC12461735; doi:10.3389/fpls.2025.1611301)
Supplement: Supplementary file 1 [file DataSheet1.zip › B_r00047.json]

{
  "version": "5.4.1",
  "flags": {},
  "shapes": [
    {
      "label": "leaf",
      "points": [
        [
          122.63222632226321,
          183.88683886838868
        ],
        [
          128.4132841328413,
          189.54489544895446
        ],
        [
          139.85239852398522,
          197.90897908979088
        ],
        [
          143.54243542435424,
          204.92004920049197
        ],
        [
          147.47847478474785,
          215.0061500615006
        ],
        [
          155.47355473554734,
          226.32226322263222
        ],
        [
          161.99261992619924,
          234.44034440344402
        ],
        [
          164.82164821648215,
          233.5793357933579
        ],
        [
          165.68265682656826,
          231.85731857318572
        ],
        [
          165.80565805658054,
          229.2742927429274
        ],
        [
          170.23370233702335,
          230.8733087330873
        ],
        [
          183.14883148831487,
          231.6113161131611
        ],
        [
          192.61992619926198,
          230.8733087330873
        ],
        [
          199.2619926199262,
          230.3813038130381
        ],
        [
          196.92496924969248,
          223.1242312423124
        ],
        [
          195.20295202952028,
          218.9421894218942
        ],
        [
          192.37392373923737,
          216.2361623616236
        ],
        [
          199.01599015990158,
          214.26814268142678
        ],
        [
          204.3050430504305,
          211.1931119311193
        ],
        [
          208.36408364083638,
          210.5781057810578
        ],
        [
          212.66912669126688,
          210.5781057810578
        ],
        [
          212.9151291512915,
          207.74907749077488
        ],
        [
          207.380073800738,
          194.71094710947108
        ],
        [
          218.450184501845,
          184.25584255842557
        ],
        [
          213.16113161131608,
          175.52275522755227
        ],
        [
          218.9421894218942,
          168.51168511685114
        ],
        [
          225.21525215252151,
          164.32964329643295
        ],
        [
          231.3653136531365,
          163.46863468634686
        ],
        [
          232.2263222632226,
          162.36162361623616
        ],
        [
          225.7072570725707,
          158.17958179581794
        ],
        [
          221.4022140221402,
          156.21156211562115
        ],
        [
          218.2041820418204,
          155.10455104551045
        ],
        [
          217.3431734317343,
          154.24354243542433
        ],
        [
          220.2952029520295,
          151.41451414514142
        ],
        [
          225.830258302583,
          146.98646986469862
        ],
        [
          229.1512915129151,
          143.66543665436652
        ],
        [
          223.7392373923739,
          139.72939729397294
        ],
        [
          221.8942189421894,
          138.37638376383762
        ],
        [
          224.4772447724477,
          130.13530135301352
        ],
        [
          230.2583025830258,
          122.14022140221401
        ],
        [
          231.980319803198,
          118.450184501845
        ],
        [
          220.7872078720787,
          113.7761377613776
        ],
        [
          214.5141451414514,
          113.4071340713407
        ],
        [
          216.7281672816728,
          95.81795817958178
        ],
        [
          218.9421894218942,
          90.77490774907749
        ],
        [
          218.9421894218942,
          88.19188191881918
        ],
        [
          207.380073800738,
          87.94587945879458
        ],
        [
          206.3960639606396,
          87.57687576875767
        ],
        [
          207.8720787207872,
          80.31980319803198
        ],
        [
          207.8720787207872,
          77.49077490774907
        ],
        [
          207.74907749077488,
          76.38376383763837
        ],
        [
          201.35301353013529,
          76.99876998769987
        ],
        [
          200.9840098400984,
          70.23370233702336
        ],
        [
          201.10701107011067,
          65.68265682656826
        ],
        [
          202.82902829028288,
          61.992619926199254
        ],
        [
          200.24600246002458,
          58.79458794587946
        ],
        [
          193.97293972939727,
          58.79458794587946
        ],
        [
          190.40590405904058,
          60.02460024600246
        ],
        [
          186.46986469864697,
          62.23862238622386
        ],
        [
          182.53382533825337,
          63.96063960639606
        ],
        [
          180.93480934809347,
          64.08364083640836
        ],
        [
          179.33579335793357,
          61.623616236162356
        ],
        [
          177.85977859778595,
          58.05658056580565
        ],
        [
          176.99876998769986,
          56.94956949569495
        ],
        [
          175.52275522755227,
          58.79458794587946
        ],
        [
          173.80073800738006,
          56.33456334563345
        ],
        [
          171.21771217712177,
          55.47355473554735
        ],
        [
          167.15867158671585,
          52.39852398523985
        ],
        [
          168.01968019680194,
          46.494464944649444
        ],
        [
          161.86961869618693,
          47.10947109471094
        ],
        [
          154.73554735547353,
          50.92250922509225
        ],
        [
          152.27552275522754,
          52.767527675276746
        ],
        [
          148.58548585485855,
          45.01845018450184
        ],
        [
          144.89544895448952,
          39.975399753997536
        ],
        [
          141.94341943419434,
          36.162361623616235
        ],
        [
          139.72939729397294,
          28.290282902829027
        ],
        [
          137.02337023370234,
          22.50922509225092
        ],
        [
          134.80934809348093,
          22.50922509225092
        ],
        [
          130.9963099630996,
          24.846248462484624
        ],
        [
          126.69126691266912,
          29.274292742927425
        ],
        [
          123.73923739237391,
          34.56334563345633
        ],
        [
          119.68019680196801,
          39.60639606396064
        ],
        [
          115.4981549815498,
          43.911439114391136
        ],
        [
          110.9471094710947,
          45.75645756457564
        ],
        [
          106.88806888068879,
          43.911439114391136
        ],
        [
          103.32103321033209,
          43.41943419434194
        ],
        [
          100.12300123001229,
          48.33948339483394
        ],
        [
          94.95694956949569,
          52.39852398523985
        ],
        [
          91.38991389913899,
          53.75153751537515
        ],
        [
          89.91389913899138,
          52.64452644526445
        ],
        [
          89.54489544895448,
          55.96555965559655
        ],
        [
          84.13284132841328,
          54.48954489544895
        ],
        [
          79.33579335793357,
          52.64452644526445
        ],
        [
          75.39975399753997,
          52.64452644526445
        ],
        [
          74.66174661746616,
          55.22755227552275
        ],
        [
          72.81672816728167,
          60.88560885608855
        ],
        [
          71.83271832718326,
          64.57564575645756
        ],
        [
          64.69864698646985,
          63.59163591635916
        ],
        [
          60.147601476014756,
          63.59163591635916
        ],
        [
          60.88560885608855,
          67.40467404674047
        ],
        [
          59.53259532595325,
          69.49569495694956
        ],
        [
          58.67158671586715,
          74.78474784747847
        ],
        [
          56.94956949569495,
          74.78474784747847
        ],
        [
          53.38253382533825,
          73.06273062730627
        ],
        [
          50.55350553505534,
          72.69372693726936
        ],
        [
          47.601476014760145,
          74.78474784747847
        ],
        [
          46.00246002460024,
          75.64575645756457
        ],
        [
          42.06642066420664,
          74.29274292742927
        ],
        [
          38.37638376383764,
          73.80073800738006
        ],
        [
          36.77736777367773,
          73.80073800738006
        ],
        [
          33.57933579335793,
          77.85977859778598
        ],
        [
          32.10332103321033,
          81.67281672816728
        ],
        [
          30.01230012300123,
          87.33087330873308
        ],
        [
          28.659286592865925,
          89.91389913899138
        ],
        [
          28.413284132841326,
          93.23493234932349
        ],
        [
          29.274292742927425,
          94.58794587945879
        ],
        [
          25.33825338253382,
          95.57195571955718
        ],
        [
          23.00123001230012,
          98.5239852398524
        ],
        [
          22.26322263222632,
          102.7060270602706
        ],
        [
          22.63222632226322,
          109.34809348093479
        ],
        [
          22.87822878228782,
          117.4661746617466
        ],
        [
          23.247232472324722,
          121.40221402214021
        ],
        [
          16.482164821648215,
          122.26322263222632
        ],
        [
          12.177121771217712,
          123.49323493234931
        ],
        [
          10.94710947109471,
          124.35424354243541
        ],
        [
          12.546125461254611,
          129.8892988929889
        ],
        [
          15.375153751537514,
          134.3173431734317
        ],
        [
          17.958179581795815,
          139.72939729397294
        ],
        [
          22.26322263222632,
          143.05043050430504
        ],
        [
          20.787207872078717,
          144.52644526445263
        ],
        [
          21.64821648216482,
          145.63345633456333
        ],
        [
          20.172201722017217,
          147.47847478474785
        ],
        [
          23.37023370233702,
          149.93849938499383
        ],
        [
          26.322263222632223,
          154.12054120541205
        ],
        [
          26.076260762607625,
          158.30258302583024
        ],
        [
          28.044280442804425,
          159.90159901599014
        ],
        [
          22.63222632226322,
          161.13161131611315
        ],
        [
          20.41820418204182,
          164.32964329643295
        ],
        [
          17.835178351783515,
          165.92865928659285
        ],
        [
          14.391143911439112,
          167.03567035670355
        ],
        [
          17.097170971709716,
          169.86469864698645
        ],
        [
          18.327183271832716,
          172.44772447724475
        ],
        [
          20.54120541205412,
          178.10578105781056
        ],
        [
          21.15621156211562,
          181.42681426814266
        ],
        [
          24.23124231242312,
          181.79581795817955
        ],
        [
          21.52521525215252,
          182.77982779827798
        ],
        [
          18.450184501845015,
          188.43788437884376
        ],
        [
          16.605166051660515,
          192.25092250922506
        ],
        [
          20.54120541205412,
          193.11193111931118
        ],
        [
          25.95325953259532,
          196.92496924969248
        ],
        [
          29.274292742927425,
          196.92496924969248
        ],
        [
          30.01230012300123,
          196.92496924969248
        ],
        [
          25.95325953259532,
          200.61500615006148
        ],
        [
          24.477244772447722,
          204.7970479704797
        ],
        [
          24.23124231242312,
          210.45510455104548
        ],
        [
          31.488314883148828,
          210.94710947109468
        ],
        [
          34.932349323493234,
          211.07011070110698
        ],
        [
          40.95940959409594,
          214.88314883148828
        ],
        [
          46.61746617466174,
          215.990159901599
        ],
        [
          47.601476014760145,
          219.3111931119311
        ],
        [
          44.15744157441574,
          224.4772447724477
        ],
        [
          43.911439114391136,
          227.7982779827798
        ],
        [
          46.74046740467404,
          230.62730627306271
        ],
        [
          50.184501845018445,
          230.75030750307502
        ],
        [
          54.73554735547355,
          230.75030750307502
        ],
        [
          59.65559655596555,
          229.8892988929889
        ],
        [
          65.55965559655596,
          229.8892988929889
        ],
        [
          70.60270602706026,
          230.0123001230012
        ],
        [
          75.03075030750307,
          231.4883148831488
        ],
        [
          82.28782287822878,
          234.1943419434194
        ],
        [
          80.81180811808117,
          230.9963099630996
        ],
        [
          86.59286592865928,
          222.3862238622386
        ],
        [
          90.77490774907749,
          214.26814268142678
        ],
        [
          101.35301353013529,
          200.9840098400984
        ],
        [
          107.7490774907749,
          194.3419434194342
        ],
        [
          114.3911439114391,
          191.02091020910208
        ],
        [
          118.8191881918819,
          187.82287822878226
        ]
      ],
      "group_id": null,
      "description": "",
      "shape_type": "polygon",
      "flags": {},
      "mask": null
    },
    {
      "label": "Black_rot",
      "points": [
        [
          42.07818930041152,
          214.50617283950615
        ],
        [
          43.62139917695473,
          212.6543209876543
        ],
        [
          45.57613168724279,
          211.31687242798353
        ],
        [
          49.07407407407407,
          210.18518518518516
        ],
        [
          51.440329218106996,
          210.28806584362138
        ],
        [
          52.88065843621399,
          212.037037037037
        ],
        [
          51.23456790123456,
          214.7119341563786
        ],
        [
          49.79423868312757,
          215.74074074074073
        ],
        [
          48.35390946502057,
          216.358024691358
        ],
        [
          47.01646090534979,
          215.43209876543207
        ],
        [
          44.958847736625515,
          215.22633744855966
        ]
      ],
      "group_id": null,
      "description": "",
      "shape_type": "polygon",
      "flags": {},
      "mask": null
    },
    {
      "label": "Black_rot",
      "points": [
        [
          72.73662551440329,
          195.06172839506172
        ],
        [
          73.76543209876543,
          192.79835390946502
        ],
        [
          74.48559670781893,
          190.22633744855966
        ],
        [
          76.13168724279835,
          187.13991769547323
        ],
        [
          77.9835390946502,
          186.0082304526749
        ],
        [
          80.34979423868312,
          186.0082304526749
        ],
        [
          82.51028806584361,
          186.31687242798353
        ],
        [
          84.97942386831275,
          187.96296296296296
        ],
        [
          85.2880658436214,
          191.15226337448559
        ],
        [
          84.87654320987654,
          194.44444444444443
        ],
        [
          84.46502057613168,
          198.76543209876542
        ],
        [
          82.09876543209876,
          201.74897119341563
        ],
        [
          77.67489711934157,
          204.5267489711934
        ],
        [
          75.41152263374485,
          203.49794238683126
        ],
        [
          74.2798353909465,
          202.57201646090533
        ],
        [
          72.32510288065843,
          200.0
        ],
        [
          72.01646090534979,
          197.2222222222222
        ]
      ],
      "group_id": null,
      "description": "",
      "shape_type": "polygon",
      "flags": {},
      "mask": null
    },
    {
      "label": "Black_rot",
      "points": [
        [
          94.8559670781893,
          169.9588477366255
        ],
        [
          98.45679012345678,
          169.1358024691358
        ],
        [
          102.46913580246913,
          168.62139917695472
        ],
        [
          104.52674897119341,
          168.62139917695472
        ],
        [
          106.6872427983539,
          169.3415637860082
        ],
        [
          105.76131687242798,
          171.3991769547325
        ],
        [
          102.88065843621399,
          173.86831275720164
        ],
        [
          100.51440329218106,
          174.79423868312756
        ],
        [
          98.559670781893,
          175.92592592592592
        ],
        [
          96.29629629629629,
          176.5432098765432
        ],
        [
          94.8559670781893,
          176.02880658436212
        ],
        [
          93.62139917695472,
          174.3827160493827
        ],
        [
          93.62139917695472,
          172.53086419753086
        ]
      ],
      "group_id": null,
      "description": "",
      "shape_type": "polygon",
      "flags": {},
      "mask": null
    },
    {
      "label": "Black_rot",
      "points": [
        [
          24.279835390946502,
          162.5514403292181
        ],
        [
          24.279835390946502,
          164.7119341563786
        ],
        [
          24.58847736625514,
          169.03292181069958
        ],
        [
          26.64609053497942,
          170.7818930041152
        ],
        [
          28.60082304526749,
          171.60493827160494
        ],
        [
          33.53909465020576,
          172.53086419753086
        ],
        [
          36.11111111111111,
          174.2798353909465
        ],
        [
          41.15226337448559,
          175.51440329218107
        ],
        [
          45.781893004115226,
          175.72016460905348
        ],
        [
          45.781893004115226,
          171.81069958847735
        ],
        [
          44.44444444444444,
          169.23868312757202
        ],
        [
          42.38683127572016,
          168.10699588477365
        ],
        [
          40.53497942386831,
          168.00411522633743
        ],
        [
          41.56378600823045,
          165.02057613168722
        ],
        [
          41.358024691358025,
          160.90534979423867
        ],
        [
          36.831275720164605,
          160.08230452674897
        ],
        [
          33.53909465020576,
          159.05349794238683
        ],
        [
          31.687242798353907,
          157.09876543209876
        ],
        [
          30.555555555555554,
          155.9670781893004
        ],
        [
          33.02469135802469,
          151.74897119341563
        ],
        [
          35.49382716049382,
          148.97119341563786
        ],
        [
          31.893004115226336,
          145.7818930041152
        ],
        [
          30.96707818930041,
          144.03292181069958
        ],
        [
          28.39506172839506,
          143.20987654320987
        ],
        [
          24.58847736625514,
          142.9012345679012
        ],
        [
          22.22222222222222,
          143.5185185185185
        ],
        [
          21.39917695473251,
          144.54732510288065
        ],
        [
          22.530864197530864,
          145.98765432098764
        ],
        [
          21.296296296296294,
          146.60493827160494
        ],
        [
          21.296296296296294,
          147.73662551440327
        ],
        [
          23.97119341563786,
          150.51440329218107
        ],
        [
          25.411522633744855,
          152.880658436214
        ],
        [
          26.131687242798353,
          154.62962962962962
        ],
        [
          27.263374485596707,
          157.71604938271605
        ],
        [
          27.674897119341562,
          159.87654320987653
        ],
        [
          26.33744855967078,
          160.18518518518516
        ]
      ],
      "group_id": null,
      "description": "",
      "shape_type": "polygon",
      "flags": {},
      "mask": null
    },
    {
      "label": "Black_rot",
      "points": [
        [
          30.864197530864196,
          89.91769547325103
        ],
        [
          33.230452674897116,
          90.22633744855966
        ],
        [
          34.876543209876544,
          91.9753086419753
        ],
        [
          36.522633744855966,
          93.93004115226337
        ],
        [
          39.09465020576131,
          96.09053497942386
        ],
        [
          41.04938271604938,
          97.53086419753086
        ],
        [
          42.489711934156375,
          99.38271604938271
        ],
        [
          42.181069958847736,
          102.1604938271605
        ],
        [
          40.84362139917695,
          104.01234567901234
        ],
        [
          39.300411522633745,
          105.65843621399176
        ],
        [
          35.59670781893004,
          106.48148148148148
        ],
        [
          33.641975308641975,
          106.17283950617283
        ],
        [
          29.4238683127572,
          105.86419753086419
        ],
        [
          25.30864197530864,
          102.67489711934155
        ],
        [
          23.662551440329217,
          100.61728395061728
        ],
        [
          23.868312757201643,
          97.73662551440329
        ],
        [
          26.64609053497942,
          96.29629629629629
        ],
        [
          28.806584362139915,
          94.65020576131687
        ],
        [
          29.21810699588477,
          92.28395061728395
        ],
        [
          29.93827160493827,
          90.53497942386831
        ]
      ],
      "group_id": null,
      "description": "",
      "shape_type": "polygon",
      "flags": {},
      "mask": null
    },
    {
      "label": "Black_rot",
      "points": [
        [
          44.032921810699584,
          75.8230452674897
        ],
        [
          39.91769547325103,
          76.74897119341563
        ],
        [
          37.757201646090536,
          77.77777777777777
        ],
        [
          35.39094650205761,
          79.32098765432099
        ],
        [
          35.288065843621396,
          81.6872427983539
        ],
        [
          36.72839506172839,
          84.25925925925925
        ],
        [
          38.78600823045267,
          86.0082304526749
        ],
        [
          41.15226337448559,
          86.62551440329217
        ],
        [
          43.724279835390945,
          86.62551440329217
        ],
        [
          47.325102880658434,
          86.41975308641975
        ],
        [
          49.17695473251028,
          85.08230452674897
        ],
        [
          51.54320987654321,
          83.23045267489711
        ],
        [
          53.18930041152263,
          81.06995884773661
        ],
        [
          54.32098765432099,
          78.90946502057612
        ],
        [
          55.041152263374485,
          76.5432098765432
        ],
        [
          54.938271604938265,
          74.2798353909465
        ],
        [
          53.18930041152263,
          73.45679012345678
        ],
        [
          50.61728395061728,
          72.8395061728395
        ],
        [
          48.971193415637856,
          73.14814814814814
        ],
        [
          46.70781893004115,
          74.69135802469135
        ],
        [
          45.16460905349794,
          75.1028806584362
        ]
      ],
      "group_id": null,
      "description": "",
      "shape_type": "polygon",
      "flags": {},
      "mask": null
    },
    {
      "label": "Black_rot",
      "points": [
        [
          123.76543209876543,
          36.72839506172839
        ],
        [
          125.92592592592592,
          40.22633744855967
        ],
        [
          126.23456790123456,
          42.6954732510288
        ],
        [
          125.92592592592592,
          45.781893004115226
        ],
        [
          123.97119341563786,
          47.53086419753086
        ],
        [
          121.29629629629629,
          48.35390946502057
        ],
        [
          117.48971193415638,
          48.559670781893004
        ],
        [
          112.34567901234567,
          48.35390946502057
        ],
        [
          110.2880658436214,
          47.63374485596707
        ],
        [
          112.86008230452674,
          45.781893004115226
        ],
        [
          115.02057613168724,
          44.65020576131687
        ],
        [
          117.798353909465,
          42.6954732510288
        ],
        [
          119.65020576131687,
          40.84362139917695
        ],
        [
          122.32510288065843,
          38.477366255144034
        ]
      ],
      "group_id": null,
      "description": "",
      "shape_type": "polygon",
      "flags": {},
      "mask": null
    },
    {
      "label": "Black_rot",
      "points": [
        [
          104.01234567901234,
          61.62551440329218
        ],
        [
          107.4074074074074,
          60.80246913580247
        ],
        [
          111.62551440329217,
          60.49382716049382
        ],
        [
          112.5514403292181,
          61.21399176954732
        ],
        [
          113.06584362139917,
          63.58024691358024
        ],
        [
          113.47736625514402,
          66.9753086419753
        ],
        [
          112.13991769547324,
          68.93004115226337
        ],
        [
          110.90534979423867,
          69.65020576131687
        ],
        [
          107.71604938271604,
          70.16460905349794
        ],
        [
          104.01234567901234,
          70.26748971193415
        ],
        [
          103.49794238683127,
          66.2551440329218
        ]
      ],
      "group_id": null,
      "description": "",
      "shape_type": "polygon",
      "flags": {},
      "mask": null
    },
    {
      "label": "Black_rot",
      "points": [
        [
          171.60493827160494,
          55.76131687242798
        ],
        [
          168.5185185185185,
          55.65843621399176
        ],
        [
          167.0781893004115,
          55.65843621399176
        ],
        [
          165.12345679012344,
          56.172839506172835
        ],
        [
          165.94650205761315,
          58.641975308641975
        ],
        [
          168.93004115226336,
          60.596707818930035
        ],
        [
          170.26748971193413,
          62.242798353909464
        ],
        [
          171.70781893004113,
          65.53497942386831
        ],
        [
          170.47325102880657,
          66.8724279835391
        ],
        [
          168.41563786008228,
          67.28395061728395
        ],
        [
          163.78600823045267,
          68.00411522633745
        ],
        [
          158.64197530864197,
          68.10699588477365
        ],
        [
          156.6872427983539,
          68.10699588477365
        ],
        [
          155.2469135802469,
          68.72427983539094
        ],
        [
          154.01234567901233,
          71.70781893004114
        ],
        [
          153.90946502057614,
          73.66255144032921
        ],
        [
          153.7037037037037,
          75.92592592592592
        ],
        [
          153.39506172839506,
          77.88065843621399
        ],
        [
          153.80658436213992,
          80.55555555555556
        ],
        [
          156.99588477366254,
          82.09876543209876
        ],
        [
          160.69958847736623,
          82.92181069958848
        ],
        [
          163.9917695473251,
          81.48148148148148
        ],
        [
          165.12345679012344,
          80.04115226337449
        ],
        [
          169.03292181069958,
          83.53909465020575
        ],
        [
          171.50205761316872,
          83.53909465020575
        ],
        [
          175.51440329218107,
          82.30452674897118
        ],
        [
          178.0864197530864,
          80.34979423868312
        ],
        [
          181.99588477366254,
          78.39506172839506
        ],
        [
          183.74485596707817,
          74.89711934156378
        ],
        [
          183.74485596707817,
          70.37037037037037
        ],
        [
          184.46502057613168,
          64.91769547325103
        ],
        [
          183.1275720164609,
          62.86008230452674
        ],
        [
          179.11522633744855,
          61.93415637860082
        ],
        [
          178.18930041152262,
          60.49382716049382
        ],
        [
          176.6460905349794,
          57.51028806584362
        ],
        [
          174.58847736625512,
          57.30452674897119
        ]
      ],
      "group_id": null,
      "description": "",
      "shape_type": "polygon",
      "flags": {},
      "mask": null
    },
    {
      "label": "Black_rot",
      "points": [
        [
          157.09876543209876,
          96.39917695473251
        ],
        [
          159.87654320987653,
          93.93004115226337
        ],
        [
          162.34567901234567,
          91.9753086419753
        ],
        [
          166.56378600823044,
          91.87242798353908
        ],
        [
          170.16460905349794,
          92.07818930041152
        ],
        [
          173.04526748971193,
          94.75308641975307
        ],
        [
          174.17695473251027,
          96.29629629629629
        ],
        [
          175.72016460905348,
          99.69135802469135
        ],
        [
          175.51440329218107,
          103.80658436213992
        ],
        [
          173.35390946502056,
          107.20164609053498
        ],
        [
          171.81069958847735,
          109.36213991769547
        ],
        [
          169.54732510288065,
          112.24279835390946
        ],
        [
          163.58024691358023,
          113.06584362139917
        ],
        [
          160.90534979423867,
          112.65432098765432
        ],
        [
          157.71604938271605,
          111.93415637860082
        ],
        [
          155.9670781893004,
          110.3909465020576
        ],
        [
          154.11522633744855,
          104.83539094650205
        ],
        [
          153.80658436213992,
          100.8230452674897
        ]
      ],
      "group_id": null,
      "description": "",
      "shape_type": "polygon",
      "flags": {},
      "mask": null
    },
    {
      "label": "Black_rot",
      "points": [
        [
          215.74074074074073,
          101.23456790123456
        ],
        [
          215.12345679012344,
          108.1275720164609
        ],
        [
          214.7119341563786,
          111.41975308641975
        ],
        [
          212.24279835390945,
          112.03703703703702
        ],
        [
          208.64197530864197,
          109.97942386831275
        ],
        [
          208.2304526748971,
          107.30452674897118
        ],
        [
          207.81893004115224,
          104.4238683127572
        ],
        [
          210.28806584362138,
          102.1604938271605
        ],
        [
          211.52263374485597,
          101.13168724279835
        ],
        [
          213.99176954732508,
          101.23456790123456
        ]
      ],
      "group_id": null,
      "description": "",
      "shape_type": "polygon",
      "flags": {},
      "mask": null
    },
    {
      "label": "Black_rot",
      "points": [
        [
          186.2139917695473,
          151.5432098765432
        ],
        [
          188.68312757201645,
          153.0864197530864
        ],
        [
          193.41563786008228,
          154.93827160493825
        ],
        [
          195.88477366255142,
          155.65843621399176
        ],
        [
          195.06172839506172,
          158.53909465020575
        ],
        [
          193.31275720164606,
          163.47736625514403
        ],
        [
          189.8148148148148,
          168.00411522633743
        ],
        [
          187.03703703703704,
          171.50205761316872
        ],
        [
          183.33333333333331,
          172.73662551440327
        ],
        [
          180.1440329218107,
          172.2222222222222
        ],
        [
          175.92592592592592,
          170.47325102880657
        ],
        [
          174.17695473251027,
          169.9588477366255
        ],
        [
          171.81069958847735,
          167.0781893004115
        ],
        [
          171.81069958847735,
          162.86008230452674
        ],
        [
          173.45679012345678,
          160.28806584362138
        ],
        [
          177.05761316872426,
          155.65843621399176
        ],
        [
          180.65843621399176,
          153.7037037037037
        ],
        [
          182.92181069958846,
          152.46913580246914
        ]
      ],
      "group_id": null,
      "description": "",
      "shape_type": "polygon",
      "flags": {},
      "mask": null
    },
    {
      "label": "Black_rot",
      "points": [
        [
          111.72839506172839,
          142.38683127572017
        ],
        [
          115.74074074074073,
          144.3415637860082
        ],
        [
          118.31275720164608,
          146.29629629629628
        ],
        [
          119.8559670781893,
          148.86831275720164
        ],
        [
          118.00411522633745,
          151.85185185185185
        ],
        [
          116.15226337448559,
          153.49794238683126
        ],
        [
          112.5514403292181,
          154.73251028806584
        ],
        [
          108.74485596707818,
          153.90946502057614
        ],
        [
          106.89300411522633,
          152.98353909465018
        ],
        [
          105.14403292181069,
          149.89711934156378
        ],
        [
          106.27572016460904,
          147.2222222222222
        ],
        [
          107.92181069958848,
          144.9588477366255
        ],
        [
          109.77366255144032,
          143.5185185185185
        ]
      ],
      "group_id": null,
      "description": "",
      "shape_type": "polygon",
      "flags": {},
      "mask": null
    },
    {
      "label": "Black_rot",
      "points": [
        [
          130.65843621399176,
          138.78600823045267
        ],
        [
          131.99588477366254,
          135.49382716049382
        ],
        [
          136.2139917695473,
          133.02469135802468
        ],
        [
          138.47736625514403,
          131.99588477366254
        ],
        [
          141.66666666666666,
          131.99588477366254
        ],
        [
          145.88477366255142,
          133.43621399176953
        ],
        [
          147.63374485596708,
          135.1851851851852
        ],
        [
          148.6625514403292,
          141.04938271604937
        ],
        [
          148.14814814814815,
          143.72427983539094
        ],
        [
          145.26748971193416,
          147.63374485596708
        ],
        [
          142.28395061728395,
          149.2798353909465
        ],
        [
          139.0946502057613,
          149.58847736625515
        ],
        [
          136.41975308641975,
          149.17695473251027
        ],
        [
          134.25925925925924,
          147.0164609053498
        ],
        [
          132.3045267489712,
          144.54732510288065
        ],
        [
          129.93827160493825,
          142.48971193415636
        ]
      ],
      "group_id": null,
      "description": "",
      "shape_type": "polygon",
      "flags": {},
      "mask": null
    },
    {
      "label": "Black_rot",
      "points": [
        [
          128.60082304526748,
          119.238683127572
        ],
        [
          131.48148148148147,
          117.59259259259258
        ],
        [
          135.90534979423867,
          117.59259259259258
        ],
        [
          137.5514403292181,
          119.1358024691358
        ],
        [
          137.4485596707819,
          121.3991769547325
        ],
        [
          135.90534979423867,
          123.97119341563786
        ],
        [
          134.36213991769546,
          125.1028806584362
        ],
        [
          130.9670781893004,
          125.41152263374485
        ],
        [
          128.7037037037037,
          124.48559670781893
        ],
        [
          127.88065843621398,
          122.53086419753086
        ]
      ],
      "group_id": null,
      "description": "",
      "shape_type": "polygon",
      "flags": {},
      "mask": null
    },
    {
      "label": "Black_rot",
      "points": [
        [
          135.80246913580245,
          22.839506172839506
        ],
        [
          137.6543209876543,
          25.0
        ],
        [
          140.02057613168722,
          28.703703703703702
        ],
        [
          141.15226337448559,
          33.641975308641975
        ],
        [
          141.8724279835391,
          35.80246913580247
        ],
        [
          142.79835390946502,
          39.300411522633745
        ],
        [
          139.0946502057613,
          42.07818930041152
        ],
        [
          135.90534979423867,
          42.07818930041152
        ],
        [
          133.43621399176953,
          40.02057613168724
        ],
        [
          134.5679012345679,
          36.93415637860082
        ],
        [
          134.5679012345679,
          32.30452674897119
        ],
        [
          134.46502057613168,
          29.835390946502056
        ],
        [
          136.0082304526749,
          25.411522633744855
        ]
      ],
      "group_id": null,
      "description": "",
      "shape_type": "polygon",
      "flags": {},
      "mask": null
    },
    {
      "label": "Black_rot",
      "points": [
        [
          176.73096446700507,
          111.3502538071066
        ],
        [
          179.16751269035532,
          111.3502538071066
        ],
        [
          180.48730964467003,
          113.38071065989848
        ],
        [
          179.06598984771574,
          116.12182741116752
        ],
        [
          177.44162436548223,
          117.03553299492386
        ],
        [
          174.7005076142132,
          116.4263959390863
        ],
        [
          173.48223350253807,
          115.51269035532995
        ],
        [
          172.9746192893401,
          113.58375634517766
        ]
      ],
      "group_id": null,
      "description": "",
      "shape_type": "polygon",
      "flags": {},
      "mask": null
    },
    {
      "label": "Black_rot",
      "points": [
        [
          198.55837563451774,
          117.13705583756345
        ],
        [
          201.50253807106597,
          117.23857868020305
        ],
        [
          203.43147208121826,
          119.87817258883248
        ],
        [
          202.41624365482232,
          123.1269035532995
        ],
        [
          198.25380710659897,
          123.83756345177666
        ],
        [
          194.59898477157358,
          122.31472081218274
        ],
        [
          196.52791878172587,
          119.37055837563452
        ]
      ],
      "group_id": null,
      "description": "",
      "shape_type": "polygon",
      "flags": {},
      "mask": null
    },
    {
      "label": "Black_rot",
      "points": [
        [
          111.4517766497462,
          109.52284263959392
        ],
        [
          113.48223350253808,
          109.11675126903553
        ],
        [
          115.61421319796955,
          110.74111675126903
        ],
        [
          115.51269035532995,
          112.87309644670052
        ],
        [
          112.87309644670052,
          113.48223350253808
        ],
        [
          111.3502538071066,
          111.85786802030456
        ]
      ],
      "group_id": null,
      "description": "",
      "shape_type": "polygon",
      "flags": {},
      "mask": null
    },
    {
      "label": "Black_rot",
      "points": [
        [
          83.93908629441624,
          120.89340101522843
        ],
        [
          87.69543147208122,
          120.89340101522843
        ],
        [
          89.11675126903553,
          123.1269035532995
        ],
        [
          87.59390862944163,
          124.5482233502538
        ],
        [
          84.44670050761421,
          124.8527918781726
        ]
      ],
      "group_id": null,
      "description": "",
      "shape_type": "polygon",
      "flags": {},
      "mask": null
    }
  ],
  "imagePath": "..\\Grape\\train1\\B_r00047.JPG",
  "imageData": "/9j/4AAQSkZJRgABAQAAAQABAAD/2wBDAAgGBgcGBQgHBwcJCQgKDBQNDAsLDBkSEw8UHRofHh0aHBwgJC4nICIsIxwcKDcpLDAxNDQ0Hyc5PTgyPC4zNDL/2wBDAQgJCQwLDBgNDRgyIRwhMjIyMjIyMjIyMjIyMjIyMjIyMjIyMjIyMjIyMjIyMjIyMjIyMjIyMjIyMjIyMjIyMjL/wAARCAEAAQADASIAAhEBAxEB/8QAHwAAAQUBAQEBAQEAAAAAAAAAAAECAwQFBgcICQoL/8QAtRAAAgEDAwIEAwUFBAQAAAF9AQIDAAQRBRIhMUEGE1FhByJxFDKBkaEII0KxwRVS0fAkM2JyggkKFhcYGRolJicoKSo0NTY3ODk6Q0RFRkdISUpTVFVWV1hZWmNkZWZnaGlqc3R1dnd4eXqDhIWGh4iJipKTlJWWl5iZmqKjpKWmp6ipqrKztLW2t7i5usLDxMXGx8jJytLT1NXW19jZ2uHi4+Tl5ufo6erx8vP09fb3+Pn6/8QAHwEAAwEBAQEBAQEBAQAAAAAAAAECAwQFBgcICQoL/8QAtREAAgECBAQDBAcFBAQAAQJ3AAECAxEEBSExBhJBUQdhcRMiMoEIFEKRobHBCSMzUvAVYnLRChYkNOEl8RcYGRomJygpKjU2Nzg5OkNERUZHSElKU1RVVldYWVpjZGVmZ2hpanN0dXZ3eHl6goOEhYaHiImKkpOUlZaXmJmaoqOkpaanqKmqsrO0tba3uLm6wsPExcbHyMnK0tPU1dbX2Nna4uPk5ebn6Onq8vP09fb3+Pn6/9oADAMBAAIRAxEAPwDWjT5zw3Tk08qR90DPPXn9amVUAAPAzgDHX8PWo3CsdhOTn6/hQUS7QV3g49iMf57VWlJRCGGCDkcf59an2LHjKn9Oaj2RbfkQbV/h7DOePTvQALgKvy5Q8Yzyfp2/GkLF8gqpUjv/AIUpGFGM4yT6U1sSDJBBx+Ix/wDq/lQAxQASSOgx17e351IQI4hwzMctwe/el3qoJ4H+13qN8g7sHnksDQAzLYMhYnIOB1BOc/nSlmI+ZgckYBPt1p7NgLkHrjOKa4LKxCnAGQT6YxnHWgBny7TgkAnkn+Hr3/KoVyJzlQ5xjB9Of0qVRi4CvkKvTnAHt656UqgtG5dR8oyT7dPTHp+VAxAGDApjYh3Y2AjHr/n1oJIY78D0we+CSP8APOBTkwHZccgAEHpjP+FAPylDIVjJG4rxgfSgRWOzG9fvdyD0H4+v+fSnIjRw84YFQxJ9MDnH0I/GhgruVRzkdyQCOPX8BTisYzt4VsqccZyOevp9O9IYwxff3EbcYUZGP/rjigxySIT5YbA6AAkNjp7Djt9aFD+SFdjtfkHsPT8eD/nFRtIHWU4LHPJKnkdfrTAe0jDsAozz3HHbp6//AF6jVCwIZQFyMA9+maR3LbiucYztI59f0qXIKsu3lRgADP17/p/Q0AQlCwyTuBP3R04B/wA4pmTFbZODwdrHBOOuff8A+tUkmNqyBVX+IYOPyBqLB5JwGPQ7uV4/l0/OkAqAyI7EBcgfMrdsY/p/nFEhT/WKxYk4GVGT+PX1zimFRE7Axbjnac9T6/Xg9/anoSioAEZjj2JGMDI556flmgoCqeZvdmyvIJUc49fY/wCfWo8B87AFRTsBYYB9ec/Q9aHCqxd2BUjq3THb/PJoIjCbTtjyBu5AB/z70EkPlsFZgMAr91TjnOcfyPNPZG83gbBglyPmA4P+H5GnSKA4AZ3x8vUqo45zxz+nf3pzxsu8ySNuc8Bc4Of/ANY/z1CiIgSR7d2CcMpx7cYH45pixldxRQsajDHYSB0Bzj3H+e8kYZQijywrcqDwQMdR6f8A16ZIzI+WJXHpwB/u/n6UEgfuEhn2EA8en5emBTVOJgXzKh+UMFyTyePanERSYOXZlHyBgGG3I6D8B/8AX5pHVGbaeMg8kAYP+HI56UFHUOWALJnr070gRNxOQrDqM9aUnbHggMo5X2+n5U9WRlfDHGc4PbrTIEddsgJ3DgfgKYUMb7QFBOCM9Cexp6I6qAoyo6nHSlbzFc43HIyGBHNAEJTjABA6HPWkyNg3AHkfKFwOnSlk643DGMcNz2p25iMMzHtkfw9c8/gaAInOM7CQQegGcrj/AOuajdXwSWxnP3T90Z+vvT2Zi+3GGzzu4x9MUiEeUSPx55PHHt+fegYq5EXboME/40ySUqvzqyjOB2zn8valb5sgjG4/NjkYzxUbEsvzDevfkZ/OgBcmWQYByrEdcn8f8/4UvziJRtyOOGI/KoiFVgGyWAwc/rUoCnDAKxOCQD2yOn+fSgBrlfLXfuADbuW5PGCCeM8YpjsnyjnHBxjAU+p+lOdg3KgEEH5uOnPt1z/WmtD+6TzHCnOdhAOR3/z/ACoAejAFxn5x3BBGMc/XtUYZDKoYHbn52QZ2888H6fp+UgIQYQDhcBnxnoePb9ev4UwSxyFiCuRkj0HGOv8AI+2aAK0s6Q5FwylDjbySd31644qC2v7e/sxdWE6mPkKVPJI4wc8j8v6Zw/EN2Rb3UoOFCEJg4x2z/n0qn4BkUJdReZydpCH8cnH5c+9c9Orzt22JjK51y3Cueztt2AmPtggkjH1pyuMs20Ko5znv7H0HSmgcKZEdVYDcM8460udsR2uFZDnrjd1/+twa3KGqz7VBLLuIb5hnHuAR3/rSy+UwZjcHJI+Tb0HP5Y649/rTQxUqAFJ29Sc8454/z2xTZPLQgMAhyAfm6cnqR37/AI0AJK5R5Iw7BwFPQ/54HX1pHOdwQhB0YE8Dk4x78+/59XPOJFJ8xnVB8qnGcY4yP8/zprgsw2qQFbOeSQSP059fWgoQ7VOd24ngqRuAz3wOuef89G4CmTYoYYwrDHy9yfy/z6viHnRBeAM7jz1z7Y9T/LrUc8W6QKWAJ4OQD16Y7/8A6qCR+Q21lHGApAP3OnPvx/OnZdEeOPe0R+YL3yBjOPUc8g/jUKxhF8vcETaTtZun6ds/5FNaTAiMfmrIxG4A/NjPbnp19f6UFAAWmCbVLOQq57k45HYjn26Um3PCBcFNuCc4zxzn2HSpY2IIVlVyW2qMglvX36enr+FNHyJkpsyNuwY6HknPcnr60ARlF4lG1WkHGR/LJ9Oc0oc4UckFSCONwwfT15PXmpFLmTEZjh3EsNpPHXoB3/wqA4Jdg8ZOegHC9PwHP8qAOwkXBy4C9yR1+h/nUQt1RlePaD3G7iraurKvACrxnvnp/jUbh1G0OeBghh7etUQMLcnbg5zz+NNy5UHkjrknv9KeA7Qg/MQOmCf5Uwu4twNxPHIzjNIAZdyhmOS3Yj6UzGzLDBKnljiggjK5GOTk/T9P/rCmlmCtuXLY+Xvx/wDXoASRcqpUnBOMAHrnn8/8aYRtUAqG7ZyBipEIVssccYxn29xTHPyNx8uOuM+mcUABAVBuXgYx09KjBMhJVjgtzgf596mYIcA8YHXjk88VHufcTIA4GMYHXv8A5/CgZHKPOX584VflGPw/OkQSptyPlJIyx6HP+P8ASpnY7kCc4YbjjvnH8sfp9aMbUJAyp+VAeTnOPx/GgBpcGLeXA3jPyL1P4fj7cVFIYowDgBducnqTz+XpTLudbOB5mCkAZVTjLH9SP8msqLWrcM3m24jiA+aRAXweucYHtzjvzWUqkIvlb1Fc1V3hW3huRjAOMcdR6e5qle3iOz2kTZlChmXPO38D+P4iqN5r0Ic28aOj4+WbYwD8ds4/P2rItJVe8Ep8/YoJ80/8tWOAc+vTt6Csq004NJmrhaLcixqSxpoN82MnYV2g8knjP0yf0rkPDt9JYalFJGGbnayj+Je4/r+FdoJhGCUbaSxJIGeKzo7S3hDmCEKpbOAOeTkZ/OuWjJwvocSqqKtY6mG4iuYRMrgo2QACc7hx9T6ZxTgXZ1khchNnJxjBH/6/1+lcvJqk2jRyHYJYZV2qrt9x/wCg9h/WsCXWr24vFunmLSLypyAF+g6eld9OfNG50KV1c9GaPzEYAI7EdwQM9fTmlYghQN53AdMHcfTnuOnFZenaxa3li00k0UOD+8DuFKfix5Hp6VpEGSMsvyKDuVAMcY7DsOcfhWlyxiuSyTqmCvAUZ2jp6fXp7Ur7GKuHOM5zggnIxgnrg8fnTWzIxMahBuyQoz6c/iP060rsVDDJ80dCh3fUZ7/l2oAJJDsztMW3A4bJJ55APqPpTAjMvl5HBCtkDaMdiexx/PpQoDSDjLMSQuMA+nX657dOKdIVCBm2lGXAKnGT2z6/5FACQRqEYybWzkBH4wB068fhUf7yWRJF+YquAMA4BPX07nHtQ0rrC8Sqib2A+VuAQe3oD14x1HWk8w+aShkRT82SOMf4cGgCSIs0ojWN1UvuCKQD6YHr+nJ96RlBRisq72GTlffBPQ9vfH507b86qqqRhvLPIA9x1x2/KmsrKykgHnd6Y547nn396AG4EajB/iIOegHr69ajVJF+UMRhf4OSR39+nNTiMGAlmcsR8wZQcgnH1wf502Rc/dDKVwSnYjuSff39KAOvjbC8BmUYyMf/AF6jlLEoQuOTkc/lSYLhlUDao6jv/nipGVgTltw28k9vz70yBjFiVZGJU8AZ7fSlZQ52nqPU5J9KjLEyBAQBz3xjv/j/AJNShikgOeVIOzODx6UAQKrZMezqcA/X/JpsjBGJ3KABwCuM1O4R02hwMjkA4/H+QqpuXceT3xkd+P8APWgZJKNrAgncQGBGcL7c0mxypLIxIzuC+vTp/npSocJwuxQTtJAHeo5bmO3TdPcRohYLuZwOef6D9aTdtRDWG1SDheQVPTkevPtWdq2sJpEkKuhfzOMKAB19P89KvwTwPbl4ZYnUsPmXDBTjpkd+R+lefeItQa+upHBGwHCLjpg/5NY1qnLHQic+VHb22sWdynlxzASZChJMoSwJ4weSRyPbjpVXUdes7CS4V0cTBhiMjhjjqD0xz+FcCZyp2KCNwyoYYODyMj6c/wCc1Hd3EtyIw53mJAgB5OMmsfrEmtjJ1tDbudabUrkvMNoydqZyFFSh/KVVkG0becE8GudhZQeQwHqOa0pdXtpApVHYKCC4TGfpk5rilTlKV9xQU53saDXK/IzsG8skoCc4+lBuUmO4lxIozgHHSq0Ygnt9yOGB+bK9z3B9+KbhIrVnBxITtH174pwjYzm5XsyYTPNtBKgAZ47VNGJDP0zznjI7/wD1u1OtrZxZ7wgKjjIPJPU/pjv61DIHjZxGCSvccDHXqf6d60hYm1ty5qKQz2rxEh0lUqDncSQOo989K5e00pEUvMwZx12n5fp05Na3lkspBYgDp1wBzVKORoLgbSNx6qVyMUc/Loi1N7Ivraf6N5sY6HYoHBGOf6VoX/imK1iBsQss8w37ccIMZHTj34/HpTL21/tCxlt496OwxkDvnOPpmuOnsLmG/khdEiA546EdQR6itsM0m9TrowvHTc04PEV+1/HNLOZAHO5ABjBPp+PU+3pXazxDPmeWnm4I3MMt/Pjpn8Py8tkKx3Mix52Dpk5/Wu90W7lXR0+0tJGcFOUxxgcgY54wPw712SnGKu2U9NzYk2Om5QzAH5TjGWzyM/jn8ahlcdtzZ52sBknv7nPPasu71mWNGEPlBcE7nyWbqMH14qfTruW8tI55HC7i3yjATg4J9T1/w7VEKkZ7AmnsXyNzGMooPIOQAeRzkHr+PT+bwCIdyiMygkoAOSMdOnTg8njp9ahZ2dxtwHc4Yj5Mjp24Ocj9TUM2t2Nk6GW6HmhiGTJJHY5xn369zWpRa5y5PMfGe20YOPr6fh+bi4DfKvLH7/cDJ9eo9uvFV4byC8jjlglEscjZBIxwMDp+Hr/jUpWRS+9csT8qqQWB5A56duf/ANRAA7bIYtqqVjLDLHJYgY6+/wDP0FVR5jlgFQAAEMMYY+mfT8e9TpJiSQu0YGQCdxwO/f3H+e7HKxyMNrBwwJKnn88H06D+lAHWuEJ2jORwCfWgblG0KQe2Bxj/ACf1pqqoYLkNnOB0x/nmgfMy4UMMc/jTIJCr5KqQQOijsOKrFiU6A5IBB571OFKtlT8p5OccZqJiBgg8DPOQc/j/AFoAUOThgCDjI3H+neiWTfHleCcFT1x+Fc54j12XTXCQXflMDyQu4k+gBH8v6Vk2PjS8mZFvLAYYjY4OxsgcE5J9R6VkqsW2uxSi30Oxcr5nljcCoAYbeB9D/wDXrm/GE6G2jiYAN13Ht2/L0+hrIvPEN7cXaxB8E/e8uQgKvPcd+v1NZ+oX8lxgzkO8YVcgYyBkjPqeTXPWq8y5TOunBcrKsLy+ejoTFhsBkPIIweO4+tRXEh3yYAYDjI7UsEyG5hj3hY1kG6QcYBPWi6CiXMUgZMe/IOe34muZI5GSR27PYpcRx42s0b/UHccD6EfrUJxGw3cs3UDsfSn2csvlTQQvwV3nnhex4753D8u9V52JG2TPJG5gc/19K0sSCs0chwCfmGMcCp7DTr6RTEsQ+Y8MzDkZ4PX0x2qurZA2jB9c9fwra0u4LqUJUlPuqzdQew9cUK8djWlWdK/KV2SS1KQrwU6H1I74+tTKzGPBw3zYDD2//WKs3KiRcsw4PHqeg/rUum28bSqJMBcFicnIP+cflSs9jJtt3ZYmtZ1soTbyGJwDvOSMg/0/zg8VB507uxA3B+eV6H61cvLzz5AiRIkCNgOvOffnn/P4BbP7PDbGWRJ5IEG4uGIKnPJ7E8/045rS3QtyulHsVvMhUNHNG0bkYyuee3asS8ulXUlhERmcsMsDtUjPTP0FaEmqWkdw0carudywZh8uGAyqjGFwSwAH5CsOJJZdWkmeJkQShy3TAAwCD6d6xjFSm09jsw9JX1OgHiCS3B22MKsVyuODjtnisYtcalctPcKu5iAQnHBHX/PtV2eZfOW2BG5vl2leFPr9OP1qV7eMXBdcg7eVUZHQHv8Aj+XU5reNOEXdI70lHYzlsBBfxXBJG11CqyjI+Y8n6V0uoLv4jyJicBcZzWc1/F9ujstqyNG+9mC9D35x0rQik+1O8k7sHClUP8+ayqpSmu5w4q2iMvVIT5ITALemMEfpT31S30jR4IYlWSd4gdpGMZ5yf1p1wzB2M2ckYVsYz2zWBf6LewRvPJtZDxkNzge546CtaDte5zUpJXIbzU7q8fdNO7bvvKG2jr6DiqhfcR0yOmeMVATljgnGKcGPQeldp0Hd+GZon0cRZTdFMWYEnkep/wAitzrNIUkIBHO3kemetch4TuVgM7SyxpHgH52C5POB29TXVwSROjzJtkQZO7OenTGOMd/wx9QsVZJPlVlCpjJUA9RxgDqDn3/HioWlXChchgpxGcYbn1/Dp/KlJBBZAxcYJByu0dc/XP8AXPqIyGRcJjd0wQAT06nvg+uaAOyC+XIrZxuI4IzTlUMOByecDvUgwCGHUDkjPGOtIGXOGXKZ6g4JpkDFLKTkcdRuOQ3v7daYAka7iQQv3uxz/n+lTMQuQ5BJO7GOR/njrXPeKdQlt9Fk+wyo88Tr5saupZFP+z1x07dDnoKmbai7blxXM7HPeI9NudVvYrq0AdYC25ONz5x07dqoNDevaZazmGCMmRgoBB44PXqR0q74W8RRXSPFebIp2bjcSN/HUcVsajqFsFIJxwFZVYfNx1GOc/8A1q8qn7SnHke5c6zp9Dl4bZbe03MCZZiGbaCAB2HP1rNvSrdD14yP61tGSC6D2kbSA/MYQ2OpIyM5z6mucvpFa5KxoSq8YByGI+nahRbd2efObnO7KysIZ1ZgwUdh1/z/AIVccliVYZYdSOSe+c55z/8AqqpPGA/J6DKg96ZHIwccrgevTqP51sS1c0LUpHfqyYkBbYdhIByMZ9ff+lNuMmZyzgAYByecZHp/T0qvHKIwxZCxBzu344yP88VPeFZ7tnjb5HO7cQcn169T9OM5pkktnbLcWslwq4aMgMMj88enI5+tT2jNGxkIIC8hlH4fl/OoImWCBmV9ok++AeTjnB/nVtdkUCrkmUg4JA55A9evbH1p2uQaiBb1GIKwuxIPmYCg56g9h9fpzUsUrS2sMHlsrKg35GCx4znv1x+XtVBJPKlLGNS8RLDOOcdRkfQflxW0r2n2h3Mm6VySibdxQY5YYHfp69fShxuWgs9PkeYR7JDjLMAuQMdz+tWLzUbWXSzaRW2wFNskhBG/liMZYZ/i474A9auyNbm0iDStB5ihVd+AWGQFz6ZbqfTtiuR1xoYJ5Yred3CsA2U2Bj8wGO2AOCDjnP4aSXLEdrIw5ymHMgyuec10Njp0CW0ELXEsAWLnDYL56cHPt07Vjafbte6jBDgBBl3xkHA/lk/rXWSwRyAFXIcHlyeG+tcyvFGsJTgly7sgOlWa6fNbxh1mL7g0nUEYx/n/ACEs9IeK3uLm+vEVIvnKRj7z4OOvXp+vaq02slwzW1rnGNzOOCAevHrVPU9d+2xx20cckSrlmRm++x7gemP5ULnjJvodDlXhG7ILaaGG/cwozM/duS3p9BitObUfIha0iZTkHOAGA74H5Vm6TaOS97cAlSSEU5yemSfwJH51qR2kQfiCLDHGML3+gpxVtTjlJyd2Uf3l08Y2YBIDcdQKl8QTyJo0qSk5+XGepycfy7VqxxAReSkbHHzAKdpxz0OKrqymVY5huCEMr/exz2P9fc1otBR0dzzskk5FSKTnrz+dejvFHLACQQw6lee/1x+X/wBevPtRuI7jUJpI0UR7sAKeDjjP410RqXdjqhPmEVsHPX0rvtGgW00mAuo3BSzgtggnk5H0x144rzuOUhlZeoORkA/zq+dWvmdmN3Nz1xIR/ntWxoj0KEP5ZcbXG08DkH8OoHfr/wDXcf3hPzlvl24HGc8jqf8ADr7cc34bub67ndpbh3hQbcSNxkn354znj+tdBkq4SMjZjBfOflHr29fyNBR3AwBlWO4nAHbP5euaYZATsbDKDgkcAn29P/r08phck898LzSIFDjt8wGG9cevaqIKurO0FsXjOWdQCxPIP+eK8+s78Wd5Nbamu2eUlmwOuR64OR0HH/6vQ9SiKWwctgK6senTdXEa/sknG9kkiH3D2GPT361xV5csrsI1eR2exWbT7STAWNhuJ8vCbQR2xj2xVgWDro63JmMjhivQ8A5xknuOnP69agtZbRLZWJk2R7lMe7cpyMZ5BP5e3462nzme2VlkSOXCLGm0EtknjA/PpWbcZ6Cr1ozjyo46Z3jcSxMRLGQyt3yO9RyWziBLvau2XPI7EdR1OK1tQsZDdthk2gZLLjAIB646dP5etZkc7eWbNUQo5Zl3dVbGM5+gHHqB71HK0cXkZkz55KkZGOnWq67gWbgfhVu5UwsYipLj72eT/kYqq7BHDZLA4DDsfb9KpFIkeUeWmMbhzkdc/nVi2lDWRHzGVWwvP8J7Aemc/nVGSMoRmRSSoPHOMgHH+fSp7KUQzEFgFlUox9BnOc4J6gHj6d6oC7EjEKPlPzAnPGRx1PpVlrpvKjJOGx1ORgBj+GP8KhjDrC8QZkYH51fKgMD0x68dPanpG2wsJAkagE59gTnIouQXLS5jEgRsocbMd8N1Htwfx+prqtJgeaTDeW0QyyArwWHcn/OfSuP0yeOS8hiUniVRjBA5I5x+VddaJIoBWZUCtsQsRlecgjrzyTxn+VaQ3K5WnZkuswql6dOkkj2TEmQhiVYgBgPUAnH5eg54bUPLkneSzdXhVyoIb5T0GQcdOn9K6fxDFLNb7bK5jZlxyYwXZju3biOhGDjPpx0rljtSW3hhUsNqK8Zyf3hUBuc+oPTj04oq2SLaSV2b3h6xZrZm2p5sh2s27bkdzk8cn8sVJrFhtu4EUsYkHMmM4YnjI+n86sC6+wKYFC+WOW2rzzjg5Pr+WfwrPv7q4knguUQOFG11VenfPFYpxUlfc2wzXtLsdMI4oSVAI8vKhG5IOfT/AD+dYGpbp7m0MaqJTjJUHli2Mc9u1aV3qdtFbJLDhXUh1G7nPP8A9b/PWvo1pLfXf2uVSI4sbQ2OW+mPrW8mkd0pWjqdFbWqHy4UCCRSqkE4z3/n/OnhVtGby2YlOpH3c8HApsIxKLgYKgnc0bZVj1zx6Z7VEssgLNlsLxxz83bgn6ms1a1jyHvqF28S6WwUsZN5YOCPu8en/wCr8jTNIge5QSKoIVvvA/h0qO5tZdsys5WOU7iQvOM9h/kVrW0lo6xwqDGnGDtz7DJ4/lQxIz77VbTT7W4iYM0oBOYx0Pbn8s15qG6YJrs9bjFiLqAoxysmG29cj16+vWuJI7c1tTilqjvcIwS5SVHbBxwKep5Ge1Q5xjsKkXJPWtxHfeG7cQaQm8EGRvMAJx7ZrXlIO52fOMMWHQ4H+evfNVLE+RptsSRgxRgE8noOvtirW9gxibARl2kgYJ9D7igs7U7Q2WRlHbPp2oXK7M85PJz1+n+e1I5G4fwgnGf6jiqV5fPYwrKoR2IAyTj359c020ldmbdldk+qP/xKZUH3vlbn6g5P6mvNrx57uUWuW3gkcjknGMflXR3mrXYDETjyyrArtUkHGQuCMHpjv261S0GWKaJrlwBKSzAsmVKg4wMcjp06c1x1bTaOaclJ6Fe207y7OSeW4JIG3lS2WPt2HOc9xUDyPMZJSQkw4O44V/frwe/pXQ3sf2+QW22NAih5Mv8Aw9+3PTgH8/XJ1NYxbxx2yKzsQEXOSzE9PY9sf4VDiuhDWhTaVbTT3WXyzcxuJD5qk5B649/f/wCtWc9rJn7W5CEjzAenJGQB7961009pbhdNuNpkU/vNxA29iOSO/HPHWiCFxfJAYy8u35YZQJg2Pm456YPH19waNeojH1y0RbW3uon4mTewGSATnuepzkfn71geTJIfPlV/KZuXb+I9+fXmupurUfZFi+cwI5cnHQY7nPqcY461z88TMd3KoOme/wCFSx3sVTmVyqgFmOM56+1KBggcrnkZ747/AM6imVyFEcvlsG+bqP5VKu0MpbJOMkk9atbFWVr3LKO8YEhB+b5CeOG7dPYjrzkGtaJMIjFV2vx854I6c/p+tYMkj+d5i42nPDdD35FdJbhZLPzEChD9xic59vqOP/r9alkvuQWYjj1S3RYhETOucL/tf54rqDfyIsaBlwIyCDknHYHnBGc/n0455m3Ro9Rs2Y/ekUqcdRu7V0+tJLuM+9UlKqHRogrY9h1xwfwIpxvqF29WZU8NjaQSXAupVbBURopKxvkZJA4zgY9RnPaoLSwjjQXMzIHZf3YbGMHkHp+tVfKmu52MKIRLJllBJxkjnBPrita8tEtkBeMAY+UEkn6H/PfiibTSdzatycqad2U7yZrq6BjACkBVG/P1wfStnSvJtEaZmyY13fKQw6jGT/noPWqul6WjhpbiVIkUbmV22kqBk4z9P89sbVbtZPPjO8xliEDnkgDGD6cVDjpc5o73YXPkiUyiOJS7Fc46k1rWtqPsoRnaKUPkEEYYjrnnp/hntWTo6edE0jLhYFDIxGRnsOnqR/k101uSsZZFjILBtmQzLwOCeh6/TrSpQ1uzfnaaaZXhSa2VLeUAxgkKONoB98D06n0xTXnETGRQ27krg4wuMc+lLczXExkd94wx5k52kE4GT07/AJVR2Ix8wpnP0HOP/rVpJdSJzcndkk101oPNmYlWBUoOrA9hUgVJefOGxjlWBz/9fPWpo4be7thBeo2F+dMHBB4z+BH8qfLpjW9uqqjgINo4x655PPHNSou2g3ycmm4zestu1tLuljlypwMFl7g/hxxjisW88N6azFYLeaIk5BV+cenJNX9PYbyr5jwcjLY9MmrDszqI1yqlgQcdf85oSa6k88l1ODvNElgLeTIZcfw4ww9faqKdBjOc1t+I7wJOYIj1HJPXH9KwVYZ4rppOTV2dVNtxuzYi17U4iCl3JhRgKPu/989P0rStvFt3Gq/aFjkG4lsDBP8AT9K5gMTgY6elXtMsn1S+S3XIB5dj/Cvc1uaHu8uVxw5GeoGMHj/69QXVqLq0ILDcD8rYDY69jnPvVjzhgvHgsM49D/jnj8qUAH5VOM85BxiqauibX0PL9atWtbnygS7FnOSNoXqMcHHp3qGDUGjt4reFxGioA7Zznufrzz/+rNdR4y0q4Z1vokbywv70jonHBx9BWHpkdi1q5inSW5YEfNxxznbn8f8APTzZpxk0czpy7FXUNSiEjGzc4VjhyTl/c5+n/wCrmrWl3sthaTXLLHI1yu7fnDIoJ6emf6jFZtxbrKWaRNo7soAORn8+T/Kqsxf7yNmIjIye/wCHpzUKWtzHY29M1EiS5mnLC4lAVCcLwD/j27465FTWM80ouLmFS9xK5DSAHDA4OAMccjOcjPTFYNqNtuZZCWLcAE5z0GPalWWW4yiyiOM92OAPoP8APXtWikx3NHULuK3l2xzQyndktC2RIR1z3wST6ZFU9TgkTY7B0MpCmNhyuMHDY+g/Q1rWL2mkvbi1Vnu8EyTTgqYy3cL2wB1HPv0FUDfNLdE3TvIHxl3JOD7c8cds0S7jMGS2YAF1IJHA6GoTyNuckDG3mtPUbeUSyPKflHA5698e1UktnYnYueDk4Py+/t1oQJlZWJfLcDOOnStWyuViVoyu+NwMqeeh4z+NZskDIQBnIGPpUkLIrIZW8vJxnrTepdnLY7C5t1ltoZYOsMiuuwHIXIBz9O9Xrq+N8ZZIo2V0G2QnLlhjLZJPbPb1qtYSwq9rsDmWQMXZmOOV7joSTgfp9Zp4LhZJMGR3dizOWBGM89PfHFS+ZOwSi47lZLeIWAuA6xJuLc/Xv6np+dIt4ruNtqWjXnMhxuOOQAfwpLmSRb6OywfLXa20Jyd2T39h096sRpFBuxHCFJA5BwOB1PpkmtI0k1dnZSorlvLW4ahfyxIz29xvj2bRHgEIMY7jnv8Az4rnmsGm2FGL+YQrkZwv59MDjn86twJNcalO0jyNCy4OTyOTwBn6/wCTWpFF8/l24jf51PzE4Ck4GR78fp61DXvNI5a0FCViaLTY49OZIJhGirwrEfMc+nvgcfTk1S02d4LsqjkJKRvHGGA4HHQcd6S6luNOv5JIIBDEz7hETuDdMEdeTmqz3ySXI+0RCPd1CoAPQYA7fyrXlSM7l+YsRwm3A5Ibtk4+np+PXmkgVpoRsgKiNvmJPU9Pw55ojmlgLLGGUOAGGdu7p1zVnTk8wuGyUZ8sSdqg4Ocn9aN2Lclmi3xKRGQoBCkcFvUjtxilt724W12sVVQcozEHcQAOBn6dv60okENzKVC8jK/MVx0657de9UpA85+ZcMpIwDkEk9efelKSQN2Ioo3a9BSVCofcwk46dRj8T7c1p6vdW9nYmVxwoLMc9B2FZskaqQxypB4PQ1Bf2y6nafZ5WfbncWRiCce3Q1k59yufmsmef3M7XM8kz/edsnmmg4qzqGnS6fJhjuQ8K471TGc12xaaujrW2hKDngfzrvPC2nfY7E3EvE84Pykcoo9c/wAvpXArxzV+z1C6siTDMyA4yoPDfUd6saPfogd+1GYDsQckUqjDKSeW4C++eefp/WnIQNxBBJIwQPqetMMpBZWZTglVPT61Qjm/HVpf6j4cuLbT7eOYkh2Rs+ZtU5yg9ePXpkDJNeKR3MtucxSvGc5ypxX0TISdzLIQ2ec9eoP+f614x4wsorDxlIZY8QTBZsY65HJ6f3gaiXcuJPHqT3lpEk67LhRh+OT/ALWPX2q5b21xNykZEa8ESZCnIJwOPYe/T8JdAVBBJLEyyNIMbgfuCt57ZYoDvwXZix3HPGP/AK3pXmqzehx1FaTMW70ZvNSGNgsmwPgE444+v8+vWqC2jwW5YbXPJ3Ic8fTrita4u/KDM5G3oDjuB/8AX5rO0+Rry/jhG4RMVBwcHA4wPc/Tr9atpX0MdypC5MpBA+Ve/APt+VW4HtopQZwy5ODsG8gcdun/AOqujksY7tYprkxRiUspDxnLuDwcjOBge3bjGax20SGRiVnkj+Yx4A3Z9x0+mMmq5Wg5ShdpJcKIXzHcJjKyHnHvnpjjjr7daV4Y7W2/dS5lH3yVxkHkYGcY4HHFW7TRVgvNiXPm5JTaVZDz9OcZx/nFPawD3Q86ZVg3BcLnD+gPTAxnPfn3zS8ijAeN/vbeDzz3Gcfj/wDW9qr9dTJ3KFVcqD34z+f8/wBKt6hMrylogME7QAQeBwB+lRtCE/dyqCR8uevf19KIe67mtKooO7NewvAL62CICjusSqQO57Y98Ef/AK89heQTbdwunCgEp+7IwBn3z1xn/wCsa5rRrOOP7NMgXLSJn5snJbge2cf54ropWkuIIoX8qPYMxspxnknkDp6VTd2aVaiqaoqxabHPDOJJWM8abo2TaNhHbnkHIH5/nWa01KZzH5yxiPgyH+PgjIxz0Pf1qVox5SzKhUYbbgAbgM/j+FGnuZJN7Fs55X+8O+Ow9cnp+FO7joiIV5QXKiFbi3i09YWTLxMWYlRl2Pr/AJ7VlSzFZPNDndu4c5HpxwP85rdvLeJ5UeaZFiVfMkC5C5x1Bxgj1+n5VbmOIW+yfzXHJ3InHTHfGe3/ANeoit2zKTcndmRcmWeD94WyFBXd7/5/Gq8wLIkrgAuAeOn6cD/PSr/ny20YijjbaQVHI59yMenbNNimMdpulOyGPIA5IGeo59TilOdkRFXdjQswLqyRnZY/3eAeobH+RUwMjRD7M2QMeYzZwwx0wD9P8OmMMs+pfvJswxdBGuOB6kfhSRXE2nORA+UzkRlvlz69epwKbhNq6dmejHCpLfU3YXRiTtMTKcbeTn3BqeOaNpVhVC8rY2IoyW9gB1rKg1RrmBitsyYYKzZyM98fhj86gaJZ1JLfMeme9cvtGnaW5x1Kbg7Ms3V35qDGGwSODkfnVC5vltYzNdvwR8g6lvoKgeT7NNnqehBGay9QtReTPN50m8no3IA9B6Cto2k/e2Iik37xl3t7JfXBlkwOwUdAKrU+WJ4W2t+B9aZXoRSS0O1WtoSIBxzXQ6Rb6VEyXF5dxyOpz5JRtv4nHP8Anr251fWplzjrVDPouVRnIQMvX5h1Of8AJqGZRGhMxKkKG+ZsZHrz+JqXYrKF27cN8rL+pxnnt6dKiZAdySjKkFSSM9un8xVgcvrPia2Vxa2Uu6WRirSL0Ue3v7ivILvUL6+I+2XdxcFeB50jNt+mTXofiXRl0fUYZ7cD7NcbtqgcKwwTj8/51xmoaXEb+QwTllLfMMbiGxyM/WuGFVqrJVCk1sVNLuLi2vYzbSshZgCByD26d+tenOlxaaFFcziN5riJGCBM/KfmDcdBXnttpVzYyxXMirIAwO1D82PXpXQx3El3bkfaZJkhi5Rm+4AcAc/UinUlFpyiKpBSp3RVnMuoOkUSEY4yG4HqT/n+laOmpHAkkaj5/vdM5I9z+ParmjWMI0GS6O3zXY/eIAwvTvwc5/T1pLCBZRKxYBgNpXIVck4yT06D9DUQWzOCwqTSCBUYlin7wPx94dMnjjkH8B1xxIjyfZTIAUMZBzyAW5OAR06HA780NBHdRgAKCON4JbLD2Pb/AOt9KqWIkusxhuIlGS5IG3Axn8OMfzrW4FxZQbCNnkyXL/MP4cc4APHT3HU/jFLN9rNxNIiqqgqwLcM2Tg+uADj8B+FCeWRrqOBQW+QKMqFK8E8jPoKmuJmi0+RY492/Cksw4B/iz354x3pPXQcU27Izo7O3Mkk/mAgcBScbWPHJ7jrz/wDqqncvtlCtx6ZHSluI7maZd00akKB+7G3A/D/PFStbRyxeVFIfNHTzDy35d/b+dZNcu7NKlPk0b1NCxnSytGx+8lSTzVO37p44PHTPv1Oa35VEuZCdiF3Ujaw4UjnPr7fT2xxl+5MxbB+c/wB3t+Nd1aXU7JIMLjCsA0X97BI4/wAcDninFe8Z77kMnmT2y2sLHyoj8g6t1PXHf5j+dJkQaekCrGykkOVwDnOce/Q+vp0NOnkMdzIwykjDBUHcUHGfcnPX2oVkW0kSCJlhkKjYPm5wG7c44IA69fQ1oo8zv0As3N60FuH3E5Ylxu4bjAJGR2z/APWxVSzRLu4MUqMYmyCsX3s9sAjGR/SqyhRGGyuCNqhgOSfz/Xsae0j2GniQyAF4zgfxr1HA7EcE+3H0vqDJo2sIoXjnVJPm2h1Ul+OoHbPbPPHPpWfq8Mdx/Z/kxssKOzTgjBzxjI9gDVvTIZBGiQ7suCzbSBgk59QCeT/9ap5Vjle4jnCSoG+YIpGDzzn+Xfg1lN2aZpRkoz5mU5YleFYwq4QZUhQAfU/lWNMpMirDlpJTxjgfWt+40izG2aC6eIMdoQ5dScdu9QwW1pptrMWkeW7ZAxYg9MjgelZSxCt7u56LrQUboz3txb2y28OdmcsfVqqtCqyA+Y2RkfIf0P51ZlnadsMeAeBTBGMkCuaKe7PIlNuXNcpywbmY7TjsScn86pXMtvbcyuQcZCL1P+FaOoXi2Fr50oVmYYijx97GBzjt/OuMmmeeZpZG3OxySa6qVNy1expTpuWrLt1qSTxGNYNoPdmz/SqApKM12Rio6I6kklZEgPNSqfXjAqAHipF9q0GfRKPuGdq47bR0+h/Ch8SRqCXC5AJ6Db9T7mqyyAMVI3bTgcEf57c+tKuGyykeWoBH51QjF8XWb3Wkh4TGskEm753ChgeCMnjuOp7VwSNvh85gGkIyTnkCuy8Ysfs8cSszxpjeFPQn1/D/AD6cISLXKOWZWwQVOMfTI9PpXm1kpTdjCcneyJZbjzEUxqMtwBkcc+tW7ceVHIzkMGU8ngA/j/nn8KrNAYVKEYU8g+vbnn/OaWCU7lhwfLJzwc8cZ4/WoUUZX7GtaX1xJam3wHhQHbg4xx1P+ewqa2uYoIbmJHKtI20hx2AOfbv69jWfBJ9lJQq3BzzkEH6fT+dWI0Mtu7xqpIJD7u3v/n1rXYm7NabyIrVnMobzhwwUkMxHJB46Y7D/ABqv4bikNzeQt8xKb3yM9ASTjPP0p0FpPFbAxuMA7g6tgkkDn2/+sTVS/wBQmR44YzGtww8yTEYUsOQMHGPX86IzblY0hBzlZGbZjGr/AGgI+6UjOwnnBwcfhkfjWnrccNhcM0LlmY5EbHLAYB549MdOuazFnaSQ28mChHJIwTgjuMfy/nVm5l/tB98pYyou1FXgMOO2PTvz0FNytox1IODs9zOklR0SZFWMMPnWMd/XGf0rPbLFhyD6f5+lawEMCNCi79xywZiMdjxUImXcwRRGF4BUAccd85qbkat6klvHJdDbexHjlZCNrH/ZOTyP19666Jf9Gjk3BZmRVB3bVxgAZzjPQ47VwF9rCRO/kN5k3QMQMLxyfc/59jpeENP1GfzLh5SlnJlj5hJMjZ5Zfpjk9+n0pUpPVGig2jZe2umlLNGzc/NzkH8auWwW3CqzMsqDGWOMZz0IPHU85/Tqtwk8Mxlcl94yGHGSeePQHr0ppu5JWdHZzbqeoAJ/H1/L/CrTktDK1nZliVWNuyFmVTkABTzwSD09cgjPeoJvOm0/yEQldu0vyTntnHuT+ftUtvcfZo0t4kBY/N82CcHqMn36H8q0vMjuLR1BdXDYYFhg4Ocnjtkd+R9Obs31KtczNNM2mQkmB33IqYUkYwPbIIPT/DmmTOVDvMSZHfd0A6/TgdK0XuYhCgPlhmJ8wuoyCD7evB9OfqKyLwLcuoiGwfeCk5Iz2z17/jms5x0E9CtLqspbEfyKBjgk55/z2qq0z4yjLhvvbuTj2qsD97dnJOMGpz+7jy2SAOnrXNyJMz5mISCQwGDQrfvRk9O9NETE7tp56VJLGERcHPrRaxIkunDV7eS2Y4c8xsex7Vws8EltO8MylJY2Ksp6giu1udcj0SPKIst24+RT0T3NcZd3U17dSXNw5eVzlmNdNBO1+h2UU+XUho5pO1LXSbjlqzZ2NzfziG1iaRzjgdB2yT2HPU1VFdL4b1R4JDZyEGKT7oK5w31pgexH5GdJJOvHXHNNAaRlCkgj8j6VIrsOg2juP/rUgO0nYpAPGD/n/Oa0Ah1DT4r20cTxltyjJHXr6/n1rhdY8MCz2uLqPZwFVs7ue2AMEjPqK7yUc/ORtX1HX8K5rXnkadl52qPunp2/z/nnmrRja/Uyq2SucpIHkBwSQw+uR/n+VV5oztWUYBxx2wR7VaCtGszJnbntkAc8H/PtTITtvLdPl2+YoPfAyK5NjmHgvJECQNw4PPr/APqqe1vyhMRChicbgMdsf/Xq5dW2yYvHkDjqMZH09KyZsQzZOSVOSO+P/r1RLOhtNVUOEaIsNw5ZhgDOSffn/CsYyRTzzXCo4YuflLEsAG9/pjHbFLHKiR7uAGGRxyOnPvRdRiU7opAm5csdu7JA+8D2/wDrVUXZ6nXhqsYP3ipaujTSFA5kC4JY5zn0GOOOOp/CpHkLKGCb2JxnOTz29eoNNltljiZLUq4BwSM5zxn8aynQo7MpIHXr0qd3cyrVOeV0TTyKhd2JXacs5Jz7ViXN7JP8qkpHnoO/1pb28aciMACNTxgdfeqoFdEIdWXCCWrL2j2B1HVra12lldxvG7b8o5bn6A17DCscWyIBUWMbQueEHTpzgcjsMfka808GoD4itsruAD5GM/wmvUUZFP7pAOQcbsq3vx0P/wBYVujdEVxDHg+aCRglt3GMt0POcD3/AKVn/Z1t3mjJG1CXwTwT6/T/AD3403wpYSkY25c7fvAZ6Z6/5xUMsSsuFTDD5cKM8HJI9844HbFTKN9SJw5kYX24qqssSpCcYkABwcfe/r+PFT2l+13MUB2DYRljknoMEgHAwcenYVLaGIeesgbfHgldpUMvOT654GKz4LxLaZntrZYVPIfaC4Gep45Gcf8AfPtisL21OeLSTuWbo/Zr540co2GTsf8AP+cdqrxxCeQJHym7JYj5iB3I/DOPf8akdl2u5QSISSvPHbv+B4qxHf2UVqA0ZBRWwdoG84yD75P6ULUjcybuL/S5YMIzxgMXwc8jp+vvVWdJLdF3qSucntx/T/61XtPBN8s74DbgxIX72T+HGcVp+I7b9w0jcOjBnGD3wMemO4/nUct05E2urmPFcJKFUDG1RjHUn601pGlLIuAzLgMRnafX8KgUbXRsg8+nWpkTEu1cnnvWN7knDXYnW8lW5JMyuVck55HFQV0fjCyFvqKXSLhLhMsM5w44P9D+dc5XdHVHoRd1cKBWla6FqN5brPDAGhY4371/Xnity08GHaHupmY5wY4lPT13HtjnnFWUcogJIAH4Vow6dfq6kWlxk/Mv7s8j1HFd/Z6XbW6L9nt404I2spyR15PU9eue3X0sNIsjL5YKspwFCnOeeSOR3/rTHY6wOwDZ4IP3T3pUMpdWUfPxtPfOeuT/AJ4qJ3VkBUYHJwf/ANf+c01iSApxjlhzx+VWSPc4X8OCPy4H41SlsIJfm2sCzEkqdvuTiroO1iEG7gcdPypplU+YGOQOSxJ2nn/D+dS0nuDSe5zN/oOIm+zt2H3ujH09utc7fWN7ashSxlYEEl2QmOMerN09T1GBXoAPz+VHgJ0ySMjnA9PaoNTDS2Zh2DLfLtYcY7/h0rnqUY7kKEYvmZkWEsOqac5ubl9x2pCMdR6Ege5H/wCrFc/ew/6XLCoxzuXP8uOv4VoP59tcmdSR82GAJP0/lmqk9281xJMisrNnneckf/XxWb16HPUkpO9rEUQSGHy5+TwU2D72cfp1phDugP3Il7deM5qzao10qyPksCFO5uvHX8qnmhS2tsKOZFHyMcY56/l/nihK5lYzbN1KThwMFgVDITknryO3ArE1m5AYW6HkDDHPT2/z611KuNP06ULB5zn50AyWD4+7tHQf4Vx8+manJcO8ljd72JYgxNn+VXCN2b04XdzMpyjJrYj8L6vJbNP9jZVClgGIDNjsF656/XHHOKzYomdwigkk4AHrW6Ok7TwJp5Mk962Au3ykz1J4JP8AL8z6V2yYtySM5xiNQwPPHH068ms7StNTS9PggLB3T72zJyT1I/8A1dhWoQqJ6kqSSST04GR+Qx/SqKI42ZGlOzcpO5CxJJx+Y60kEgO9FJKY3BQeBwQcDpnuO/T6U5pGV3JJD5y3GVIzz/LGc1CXRrhGUAEMeHByDk4x+PT6UAUtVtUbAEewscjK4Ax0yc8dsfr1rJjmAvVDbnUx7I1LHpg+/AzniujlXz4kALBiQV2oDjtk/wAj04rDvoWSJXO0So2SqR7T0HPH5g/X155qkbO5yVY2dyNykQKDfl8nZuOMcY9OR1z/APXzTu49qKyfMi/fGc7T0rTjnST9+4Tfggocg8AYwe2P6YqiB5srOxBEhK44GB2z09aya7GO4ltd2iIvnfI8bbt6H5j9MjH50pvbzUfNQMrx9N68bySB37njipm0j7TITbQtsQZY5wCcZ68D054pEuBb2LQPABu4LNjkegI9KuztYEYzX1vDGHknQLjI5yT9AKzpvFMqzFrSIJz96TnP4CpNV0O4urzzbGEvuwZOQAG9cnHWsxdB1MvsFm/H8WRt/POO9FOlG1zohTi1cNT1u61ZES4EYVDu+Rep9c1m4rZh8ManKw3xJChGS8jjA+uMmrsXg2780pc3EUfps+cn9R/n8a6EktjoSF8HTv8AaLq23AB4srkZ+bcB0/HPviuxZ02uu3ewb5SoyF+p6/1rn9J8PyaVdyzvOjoymNAFIZuhzjsOPXvXRMVkijZ5TvbmQvzyTn3PQ/z9jTGhzhJEfO3MfG/jjsc+v4HioyyI3kueVGFHpxzgn/6/JNSR/wCqXbKflYELjjHXjng9aZhfs68EENgbRng9yPy6fj60yjqgh4bGAPQ4APvTXChA/IPpk/n/AJ9KUzEbWQY2g/NkjB65H5//AK6YjlzjzBuA4Oe3PaqMwZ9u5TgtngDOTnr17UqAfMwyGBwcngA9c8e/8qYy7gQuQxbG0rjgVIFCe4I69RQAxYiGXKkH7oH3un8znH61Q1PeyI0Zct0CxjBYHH5dvT/HUIKygbjgY59iewqErvxhuccnkiplG6sDV1Y51NKluw2SUZGz+9UqWyDz+X8qWXQJxCzxsC4JUREg59eTjH/6+ldE7AY2bs8deAOv/wBb9KRwu/kDgY6e+frUezRn7GJyq6NcxTK8W9SFAdnxgnkFRtzngjrim3tjeRuzl96Bgd688ZPp0POK6WS3BQEjLH5jg4/z0qKSLEjMEywJK5yMZ7euc1Lp6aB7JWsinZwRiPzx8qshVeACV65P1z+gq3JkxlN0YfjaRgcHOPSlgjEMEMYRvLVNuNzMRxjnBP69f5K3YgFlYDoeTz1x0PStIqysapJKyI/MVkdWxktjBOSfr7//AF6qXGlWM91HePb4mjO5XzySBwCR17denHvVvajxLlmTnKryD3wentUkcauisF3A4IAGSD3Hp1x2/wAKYxoSNow20n12Pgnr2/L6UJFviG8jLjA9cY9ep7ClR0j3BAW45APLcdff86RzNsjB+deQoDcjtkY98/5zTAXBIQucqvyAFs47ntn1pPILMUSOSRe4K4wPcflSoP3bllBQE7uMEf4f/X/CpmMaqgWJjhQVwSQD1J55H+T9ACBYgV2lcjOCw+bAx/8Aq9OtUr+2aPL48wqWBBBywI9foc+n1q7sUFni4c5xGuQB9Oc/570wkOoLqTGRywX7p+n+e9Jq6sKSTVmYENjatKiZWOeTJWMucfdDKQfTn+VKbeSONWZJFKknKrux6dP/ANXP1rW/s6OKWWZYwszHazK3HPOB2H15zzUjoAwMX+qILfK2OODxj/PH1rFUu5iqKtqZRunigMEschRuVBhI+bOM9PoPSqjQzZZltWYZAPQYz67vzzW3chHb92CAF2sxI5Hr7dv1qItkOGOyRAMY7HHt+Pp29RT9n5j9iu5jxi5S8VXgCKUKscghVP09egrR2nblRkjHXAY54ODjk5x+f4VJKGKKckDBG7HTIAz0xzUUiDyyCXVuOMdsZ4PTj0A/GnCHKrGsUoqyIJVdpfLRcoG6LyW578eo6e9SKZM5mcEnPAPGOc9OePamskkS4KrkMSoAxjkDv24PHoRUb7d7FMtGDgkJggnqf07+nStCyYmTyjHGynC7A24A45x39/59aUq8kOGYv12qCBgZH4f/AK6ro0kJBU8E9BwfXj/P5VNJKRkJyRkhj1+vHXp6dqCQDvGPMI+UHOcFuR/+v0pHZcDPDZBBBznjt+uR/LpTWj80ny2L/J1A+VQSOv0P86VkMYYmRi/UlmwB247Yxxn2oA6xjlQw4z2PNNBYrlmwQM7h+FOwpI2suP8Aa4x70jhlYOw+Y8Lkbfy/KrJBwp3E84yAc57mnICrsu5uB+f9D/j9KjidQBuPAwOTgk9OacxGD125547/AORSAldgJSV+6BkEHqaarEKy7QxJ4AGc01GYRZOFfthuc+uaJcmQBZMEHjCgZoGIyt5p3AK3YE447cdqV0QkjnJz8p/iBGf6ilGxGxu2c8MOx/nSDa4X5Ds2k4HUj/HtxQAO27dJhge/t/jUQaNSoB2kDgk5yc8jPpSO287ASULMCMdfw6dM9MUmGdi2Tgcj1Hb86QAi4I5ySDgbSAOM8cf5zRImGOGZSvGAPvYOcn3pCxWLCrhckbjwfpkjn+KkbcFUjAbqDnOTjH59P89ABGiCsUTIbIUqBgkcYOD1J/w9qarBBuJO2Thh74z/AI/l1p/3ixJUAAEEDrn2+pH8+cVEnKbSFXceB1bnnj+dACou1kLNwfu5VuATyfxGelSRvyrBtqMCDl+uM4xn8eOnNV3LoFkI+bcAdnQjpk5P4HqalVg6xlQMMCMKSCfp36UDF8w3L+TKeCOSxGc+/wDnuO9KC0yB2lVdy/KdxJGO3H51HgkqdqLgZyOcDBGDnn86azFo8/xR8hf72eAfoN38qAHFM7c7mByM47n/AOuaYyfumVUYhSMrgH8TntyT+VDt0J+VSSVGAxI555HP9MGmuskiLIFDsvBx06Z6Z+v5UAOjme5RmAUgkja/0Pbv+VReWJEZRgqWxjoCe4we/H8+lWEjVCqTH+HLDnkYGD3PUHpn+Yqt5m0oJCGZwMruwD04PcjgdPSgByzF0O9S7bSFz2GM474Hc/z4quZJJwz9Fdv4iBzxlcflx6fWpZmSZ+V3Hdux2YdccdB/n3MRkijd1LjLAkZ9eD/9fj6dKQCEtGqqA4bJZVyflHXA9/bHpzVdBGsjPmPAwEyPmA4Pb+pqy5UmTBVzngqePf1yQcevX1611XY26TIXB+QHbgnI6gdPcCmBXkYMyBA4k3kjkHIIBP8Anj+VMMbRlpTtYqchSdvofb1xn/8AXU5BZ0dAN2QdrHj2AHXuOfYe9NdGlK/IcHkjnpnn6HIz6daQEBmGCFBJzjJyB0A/r/OpEDK0jyB1xwRtJUkdjx75/CiNDu8sN9zjanbpnt+H4UjIfMYeYieWCwKdHyfvAjGPXp60APiZklwxYxqAS23Gec+nHQ/lzSH5dh+YMADgdMY/nnJ/rxSMz/LuK5QZB6kDaO/4Y/yaa7k5jYKoJB5GSSe5x+Bpgf/Z",
  "imageHeight": 256,
  "imageWidth": 256
}
