# Supplementary material for: Deep-broad learning network model for precision identification and diagnosis of grape leaf diseases
Source: Front Plant Sci. 2025 Sep 10;16:1611301. doi: 10.3389/fpls.2025.1611301 (PMC12461735; doi:10.3389/fpls.2025.1611301)
Supplement: Supplementary file 1 [file DataSheet1.zip › B_r00048.json]

{
  "version": "5.4.1",
  "flags": {},
  "shapes": [
    {
      "label": "leaf",
      "points": [
        [
          128.48076923076923,
          188.5769230769231
        ],
        [
          146.26923076923077,
          195.4278846153846
        ],
        [
          162.97596153846155,
          204.08173076923077
        ],
        [
          174.99519230769232,
          217.3028846153846
        ],
        [
          183.8894230769231,
          227.27884615384616
        ],
        [
          186.53365384615384,
          229.68269230769232
        ],
        [
          187.85576923076923,
          222.11057692307693
        ],
        [
          203.48076923076923,
          221.87019230769232
        ],
        [
          212.85576923076923,
          225.95673076923077
        ],
        [
          213.21634615384616,
          221.14903846153848
        ],
        [
          212.85576923076923,
          215.3798076923077
        ],
        [
          209.97115384615384,
          207.08653846153848
        ],
        [
          208.16826923076923,
          206.60576923076923
        ],
        [
          213.9375,
          202.7596153846154
        ],
        [
          222.59134615384616,
          195.90865384615384
        ],
        [
          223.1923076923077,
          193.98557692307693
        ],
        [
          218.625,
          189.41826923076923
        ],
        [
          213.8173076923077,
          183.8894230769231
        ],
        [
          217.54326923076923,
          183.64903846153848
        ],
        [
          221.14903846153848,
          179.68269230769232
        ],
        [
          215.1394230769231,
          174.7548076923077
        ],
        [
          217.66346153846155,
          167.54326923076923
        ],
        [
          218.5048076923077,
          163.5769230769231
        ],
        [
          214.65865384615384,
          160.09134615384616
        ],
        [
          211.53365384615384,
          156.72596153846155
        ],
        [
          209.0096153846154,
          155.52403846153848
        ],
        [
          208.28846153846155,
          152.8798076923077
        ],
        [
          212.6153846153846,
          150.35576923076923
        ],
        [
          216.10096153846155,
          146.3894230769231
        ],
        [
          214.65865384615384,
          142.3028846153846
        ],
        [
          212.2548076923077,
          139.05769230769232
        ],
        [
          210.09134615384616,
          138.45673076923077
        ],
        [
          212.49519230769232,
          135.33173076923077
        ],
        [
          212.85576923076923,
          127.75961538461537
        ],
        [
          211.89423076923077,
          122.11057692307692
        ],
        [
          208.8894230769231,
          118.02403846153845
        ],
        [
          201.55769230769232,
          116.46153846153845
        ],
        [
          199.99519230769232,
          116.46153846153845
        ],
        [
          200.71634615384616,
          107.92788461538461
        ],
        [
          199.7548076923077,
          99.7548076923077
        ],
        [
          197.23076923076923,
          96.38942307692307
        ],
        [
          193.3846153846154,
          94.94711538461539
        ],
        [
          190.7403846153846,
          94.10576923076923
        ],
        [
          189.89903846153848,
          87.2548076923077
        ],
        [
          187.49519230769232,
          72.35096153846153
        ],
        [
          184.73076923076923,
          72.59134615384615
        ],
        [
          181.24519230769232,
          72.95192307692308
        ],
        [
          177.15865384615384,
          74.7548076923077
        ],
        [
          178.36057692307693,
          62.495192307692314
        ],
        [
          175.1153846153846,
          59.25000000000001
        ],
        [
          173.0721153846154,
          61.41346153846154
        ],
        [
          173.0721153846154,
          57.32692307692308
        ],
        [
          172.47115384615384,
          53.48076923076923
        ],
        [
          171.75,
          47.59134615384616
        ],
        [
          169.70673076923077,
          43.26442307692308
        ],
        [
          167.42307692307693,
          41.46153846153847
        ],
        [
          164.41826923076923,
          42.783653846153854
        ],
        [
          160.5721153846154,
          44.82692307692308
        ],
        [
          157.9278846153846,
          37.37500000000001
        ],
        [
          155.28365384615387,
          29.081730769230774
        ],
        [
          153.36057692307693,
          23.913461538461544
        ],
        [
          152.7596153846154,
          21.870192307692314
        ],
        [
          150.35576923076923,
          22.350961538461544
        ],
        [
          146.75,
          22.47115384615385
        ],
        [
          143.74519230769232,
          23.432692307692314
        ],
        [
          141.7019230769231,
          17.30288461538462
        ],
        [
          136.17307692307693,
          10.932692307692312
        ],
        [
          126.07692307692307,
          3.2403846153846194
        ],
        [
          122.71153846153845,
          0.3557692307692351
        ],
        [
          111.29326923076923,
          0.11538461538461975
        ],
        [
          110.57211538461539,
          4.201923076923081
        ],
        [
          109.73076923076923,
          8.048076923076927
        ],
        [
          108.28846153846153,
          11.293269230769235
        ],
        [
          103.96153846153845,
          18.38461538461539
        ],
        [
          103.48076923076923,
          22.59134615384616
        ],
        [
          103.0,
          23.673076923076927
        ],
        [
          100.11538461538461,
          23.192307692307697
        ],
        [
          95.90865384615384,
          22.951923076923084
        ],
        [
          92.54326923076923,
          23.673076923076927
        ],
        [
          90.6201923076923,
          25.11538461538462
        ],
        [
          90.5,
          33.16826923076923
        ],
        [
          89.53846153846153,
          43.38461538461539
        ],
        [
          88.8173076923077,
          51.91826923076923
        ],
        [
          80.40384615384615,
          46.269230769230774
        ],
        [
          77.15865384615384,
          44.82692307692308
        ],
        [
          79.6826923076923,
          49.75480769230769
        ],
        [
          80.88461538461539,
          55.40384615384616
        ],
        [
          81.2451923076923,
          59.25000000000001
        ],
        [
          81.84615384615384,
          60.932692307692314
        ],
        [
          71.02884615384615,
          62.37500000000001
        ],
        [
          72.47115384615384,
          66.70192307692308
        ],
        [
          72.59134615384615,
          76.91826923076923
        ],
        [
          65.86057692307692,
          75.59615384615384
        ],
        [
          56.48557692307693,
          71.14903846153845
        ],
        [
          54.44230769230769,
          70.54807692307692
        ],
        [
          51.31730769230769,
          71.99038461538461
        ],
        [
          51.557692307692314,
          78.96153846153845
        ],
        [
          49.15384615384616,
          87.13461538461539
        ],
        [
          48.432692307692314,
          92.54326923076923
        ],
        [
          48.19230769230769,
          95.66826923076923
        ],
        [
          42.90384615384616,
          94.94711538461539
        ],
        [
          37.73557692307693,
          95.42788461538461
        ],
        [
          34.85096153846154,
          95.90865384615384
        ],
        [
          35.6923076923077,
          102.63942307692307
        ],
        [
          35.331730769230774,
          109.85096153846153
        ],
        [
          37.73557692307693,
          117.90384615384615
        ],
        [
          35.09134615384616,
          120.1875
        ],
        [
          27.15865384615385,
          122.47115384615384
        ],
        [
          19.46634615384616,
          124.63461538461537
        ],
        [
          20.548076923076927,
          126.07692307692307
        ],
        [
          25.355769230769237,
          136.0528846153846
        ],
        [
          29.562500000000004,
          145.90865384615387
        ],
        [
          24.03365384615385,
          149.15384615384616
        ],
        [
          29.32211538461539,
          161.17307692307693
        ],
        [
          16.461538461538467,
          171.5096153846154
        ],
        [
          28.72115384615385,
          188.21634615384616
        ],
        [
          25.11538461538462,
          198.3125
        ],
        [
          35.81250000000001,
          206.48557692307693
        ],
        [
          28.961538461538467,
          221.75
        ],
        [
          33.64903846153847,
          224.03365384615384
        ],
        [
          44.46634615384616,
          227.27884615384616
        ],
        [
          55.40384615384616,
          231.125
        ],
        [
          53.96153846153847,
          239.53846153846155
        ],
        [
          55.16346153846154,
          249.6346153846154
        ],
        [
          57.08653846153847,
          250.71634615384616
        ],
        [
          62.495192307692314,
          246.75
        ],
        [
          71.26923076923076,
          244.34615384615384
        ],
        [
          80.64423076923076,
          240.86057692307693
        ],
        [
          88.09615384615384,
          246.5096153846154
        ],
        [
          89.89903846153845,
          239.05769230769232
        ],
        [
          96.50961538461539,
          229.4423076923077
        ],
        [
          103.96153846153845,
          215.98076923076923
        ],
        [
          110.8125,
          205.8846153846154
        ],
        [
          117.30288461538461,
          199.7548076923077
        ],
        [
          121.6298076923077,
          195.54807692307693
        ],
        [
          124.9951923076923,
          192.66346153846155
        ]
      ],
      "group_id": null,
      "description": "",
      "shape_type": "polygon",
      "flags": {},
      "mask": null
    },
    {
      "label": "Black_rot",
      "points": [
        [
          75.83653846153845,
          194.10576923076923
        ],
        [
          81.96634615384615,
          194.58653846153848
        ],
        [
          84.00961538461539,
          194.58653846153848
        ],
        [
          87.13461538461539,
          199.6346153846154
        ],
        [
          87.375,
          204.92307692307693
        ],
        [
          85.09134615384615,
          208.40865384615384
        ],
        [
          81.96634615384615,
          212.1346153846154
        ],
        [
          77.63942307692308,
          213.8173076923077
        ],
        [
          72.47115384615384,
          213.8173076923077
        ],
        [
          70.1875,
          212.1346153846154
        ],
        [
          67.90384615384615,
          209.85096153846155
        ],
        [
          67.66346153846153,
          206.48557692307693
        ],
        [
          67.90384615384615,
          204.5625
        ],
        [
          69.46634615384615,
          202.15865384615384
        ],
        [
          71.50961538461539,
          199.03365384615384
        ],
        [
          73.07211538461539,
          196.75
        ]
      ],
      "group_id": null,
      "description": "",
      "shape_type": "polygon",
      "flags": {},
      "mask": null
    },
    {
      "label": "Black_rot",
      "points": [
        [
          53.48076923076923,
          79.5625
        ],
        [
          57.56730769230769,
          79.20192307692308
        ],
        [
          61.894230769230774,
          80.28365384615384
        ],
        [
          63.93750000000001,
          82.20673076923076
        ],
        [
          64.65865384615384,
          86.89423076923076
        ],
        [
          64.41826923076923,
          89.17788461538461
        ],
        [
          60.932692307692314,
          90.98076923076923
        ],
        [
          56.36538461538462,
          91.9423076923077
        ],
        [
          53.84134615384616,
          90.6201923076923
        ],
        [
          51.557692307692314,
          88.69711538461539
        ],
        [
          51.557692307692314,
          86.41346153846153
        ],
        [
          52.03846153846154,
          82.8076923076923
        ],
        [
          52.27884615384616,
          80.64423076923076
        ]
      ],
      "group_id": null,
      "description": "",
      "shape_type": "polygon",
      "flags": {},
      "mask": null
    },
    {
      "label": "Black_rot",
      "points": [
        [
          97.47115384615384,
          60.81250000000001
        ],
        [
          101.19711538461539,
          61.05288461538462
        ],
        [
          106.36538461538461,
          62.01442307692308
        ],
        [
          109.3701923076923,
          63.21634615384616
        ],
        [
          112.2548076923077,
          66.58173076923076
        ],
        [
          112.97596153846153,
          71.75
        ],
        [
          113.21634615384615,
          74.7548076923077
        ],
        [
          111.41346153846153,
          78.36057692307692
        ],
        [
          103.96153846153845,
          81.0048076923077
        ],
        [
          99.875,
          76.5576923076923
        ],
        [
          98.55288461538461,
          74.27403846153845
        ],
        [
          97.35096153846153,
          73.1923076923077
        ],
        [
          95.66826923076923,
          69.46634615384615
        ],
        [
          96.02884615384615,
          65.74038461538461
        ],
        [
          96.6298076923077,
          61.77403846153847
        ]
      ],
      "group_id": null,
      "description": "",
      "shape_type": "polygon",
      "flags": {},
      "mask": null
    },
    {
      "label": "Black_rot",
      "points": [
        [
          76.07692307692308,
          89.29807692307692
        ],
        [
          79.08173076923076,
          84.00961538461539
        ],
        [
          81.60576923076923,
          83.16826923076923
        ],
        [
          85.8125,
          84.97115384615384
        ],
        [
          88.09615384615384,
          90.6201923076923
        ],
        [
          87.2548076923077,
          92.90384615384615
        ],
        [
          83.76923076923076,
          96.02884615384615
        ],
        [
          78.60096153846153,
          94.82692307692307
        ],
        [
          76.67788461538461,
          92.42307692307692
        ]
      ],
      "group_id": null,
      "description": "",
      "shape_type": "polygon",
      "flags": {},
      "mask": null
    },
    {
      "label": "Black_rot",
      "points": [
        [
          47.71153846153847,
          109.3701923076923
        ],
        [
          46.269230769230774,
          107.08653846153845
        ],
        [
          48.55288461538462,
          105.28365384615384
        ],
        [
          52.03846153846154,
          104.80288461538461
        ],
        [
          54.682692307692314,
          106.2451923076923
        ],
        [
          53.24038461538462,
          109.25
        ],
        [
          51.07692307692308,
          111.53365384615384
        ],
        [
          48.31250000000001,
          112.13461538461537
        ]
      ],
      "group_id": null,
      "description": "",
      "shape_type": "polygon",
      "flags": {},
      "mask": null
    },
    {
      "label": "Black_rot",
      "points": [
        [
          50.11538461538462,
          120.3076923076923
        ],
        [
          51.43750000000001,
          123.55288461538461
        ],
        [
          54.682692307692314,
          126.5576923076923
        ],
        [
          56.84615384615385,
          123.55288461538461
        ],
        [
          57.32692307692308,
          121.50961538461537
        ],
        [
          56.12500000000001,
          118.98557692307692
        ],
        [
          54.44230769230769,
          115.6201923076923
        ],
        [
          53.36057692307693,
          114.41826923076923
        ],
        [
          52.39903846153847,
          118.14423076923076
        ]
      ],
      "group_id": null,
      "description": "",
      "shape_type": "polygon",
      "flags": {},
      "mask": null
    },
    {
      "label": "Black_rot",
      "points": [
        [
          107.5673076923077,
          97.83173076923076
        ],
        [
          107.6875,
          96.26923076923076
        ],
        [
          110.09134615384615,
          94.46634615384615
        ],
        [
          112.61538461538461,
          94.82692307692307
        ],
        [
          115.6201923076923,
          96.99038461538461
        ],
        [
          117.0625,
          100.23557692307692
        ],
        [
          115.98076923076923,
          105.04326923076923
        ],
        [
          112.61538461538461,
          108.28846153846153
        ],
        [
          109.49038461538461,
          108.28846153846153
        ],
        [
          107.44711538461539,
          106.84615384615384
        ],
        [
          107.20673076923076,
          103.84134615384615
        ],
        [
          106.48557692307692,
          100.11538461538461
        ]
      ],
      "group_id": null,
      "description": "",
      "shape_type": "polygon",
      "flags": {},
      "mask": null
    },
    {
      "label": "Black_rot",
      "points": [
        [
          134.73076923076923,
          110.09134615384615
        ],
        [
          137.1346153846154,
          109.1298076923077
        ],
        [
          140.7403846153846,
          109.85096153846153
        ],
        [
          141.9423076923077,
          112.375
        ],
        [
          142.18269230769232,
          115.6201923076923
        ],
        [
          141.34134615384616,
          118.625
        ],
        [
          139.65865384615387,
          120.42788461538461
        ],
        [
          138.33653846153848,
          120.42788461538461
        ],
        [
          136.0528846153846,
          117.78365384615384
        ],
        [
          134.61057692307693,
          116.70192307692307
        ],
        [
          132.5673076923077,
          113.57692307692307
        ]
      ],
      "group_id": null,
      "description": "",
      "shape_type": "polygon",
      "flags": {},
      "mask": null
    },
    {
      "label": "Black_rot",
      "points": [
        [
          138.6971153846154,
          131.48557692307693
        ],
        [
          143.5048076923077,
          132.80769230769232
        ],
        [
          149.03365384615387,
          133.64903846153848
        ],
        [
          151.4375,
          136.41346153846155
        ],
        [
          154.08173076923077,
          140.5
        ],
        [
          153.48076923076923,
          145.78846153846155
        ],
        [
          152.51923076923077,
          150.35576923076923
        ],
        [
          147.9519230769231,
          154.8028846153846
        ],
        [
          144.8269230769231,
          154.68269230769232
        ],
        [
          141.46153846153848,
          153.2403846153846
        ],
        [
          139.77884615384616,
          150.71634615384616
        ],
        [
          139.65865384615387,
          147.83173076923077
        ],
        [
          137.375,
          145.4278846153846
        ],
        [
          135.09134615384616,
          144.46634615384616
        ],
        [
          132.5673076923077,
          141.46153846153848
        ],
        [
          133.28846153846155,
          135.93269230769232
        ],
        [
          134.97115384615387,
          132.20673076923077
        ]
      ],
      "group_id": null,
      "description": "",
      "shape_type": "polygon",
      "flags": {},
      "mask": null
    },
    {
      "label": "Black_rot",
      "points": [
        [
          147.9519230769231,
          177.27884615384616
        ],
        [
          150.35576923076923,
          174.875
        ],
        [
          153.2403846153846,
          173.0721153846154
        ],
        [
          157.5673076923077,
          175.71634615384616
        ],
        [
          160.21153846153848,
          177.8798076923077
        ],
        [
          160.6923076923077,
          181.72596153846155
        ],
        [
          159.1298076923077,
          187.2548076923077
        ],
        [
          153.96153846153848,
          189.53846153846155
        ],
        [
          151.4375,
          190.7403846153846
        ],
        [
          148.91346153846155,
          189.77884615384616
        ],
        [
          147.9519230769231,
          186.41346153846155
        ],
        [
          146.3894230769231,
          185.09134615384616
        ],
        [
          144.70673076923077,
          181.72596153846155
        ],
        [
          146.26923076923077,
          178.12019230769232
        ]
      ],
      "group_id": null,
      "description": "",
      "shape_type": "polygon",
      "flags": {},
      "mask": null
    },
    {
      "label": "Black_rot",
      "points": [
        [
          170.66826923076923,
          168.5048076923077
        ],
        [
          169.70673076923077,
          171.6298076923077
        ],
        [
          169.58653846153848,
          175.23557692307693
        ],
        [
          171.9903846153846,
          178.2403846153846
        ],
        [
          176.1971153846154,
          181.0048076923077
        ],
        [
          179.2019230769231,
          181.72596153846155
        ],
        [
          180.64423076923077,
          178.36057692307693
        ],
        [
          181.125,
          174.5144230769231
        ],
        [
          179.08173076923077,
          171.87019230769232
        ],
        [
          177.15865384615384,
          167.42307692307693
        ],
        [
          175.47596153846155,
          166.9423076923077
        ],
        [
          171.75,
          166.9423076923077
        ]
      ],
      "group_id": null,
      "description": "",
      "shape_type": "polygon",
      "flags": {},
      "mask": null
    },
    {
      "label": "Black_rot",
      "points": [
        [
          184.73076923076923,
          159.61057692307693
        ],
        [
          187.375,
          159.25
        ],
        [
          189.65865384615384,
          159.37019230769232
        ],
        [
          190.62019230769232,
          161.77403846153848
        ],
        [
          189.65865384615384,
          164.29807692307693
        ],
        [
          189.89903846153848,
          167.54326923076923
        ],
        [
          189.65865384615384,
          170.30769230769232
        ],
        [
          187.49519230769232,
          170.78846153846155
        ],
        [
          183.76923076923077,
          170.66826923076923
        ],
        [
          181.24519230769232,
          169.8269230769231
        ],
        [
          180.7644230769231,
          166.46153846153848
        ],
        [
          181.72596153846155,
          163.45673076923077
        ],
        [
          183.8894230769231,
          160.6923076923077
        ]
      ],
      "group_id": null,
      "description": "",
      "shape_type": "polygon",
      "flags": {},
      "mask": null
    }
  ],
  "imagePath": "..\\Grape\\train1\\B_r00048.JPG",
  "imageData": "/9j/4AAQSkZJRgABAQAAAQABAAD/2wBDAAgGBgcGBQgHBwcJCQgKDBQNDAsLDBkSEw8UHRofHh0aHBwgJC4nICIsIxwcKDcpLDAxNDQ0Hyc5PTgyPC4zNDL/2wBDAQgJCQwLDBgNDRgyIRwhMjIyMjIyMjIyMjIyMjIyMjIyMjIyMjIyMjIyMjIyMjIyMjIyMjIyMjIyMjIyMjIyMjL/wAARCAEAAQADASIAAhEBAxEB/8QAHwAAAQUBAQEBAQEAAAAAAAAAAAECAwQFBgcICQoL/8QAtRAAAgEDAwIEAwUFBAQAAAF9AQIDAAQRBRIhMUEGE1FhByJxFDKBkaEII0KxwRVS0fAkM2JyggkKFhcYGRolJicoKSo0NTY3ODk6Q0RFRkdISUpTVFVWV1hZWmNkZWZnaGlqc3R1dnd4eXqDhIWGh4iJipKTlJWWl5iZmqKjpKWmp6ipqrKztLW2t7i5usLDxMXGx8jJytLT1NXW19jZ2uHi4+Tl5ufo6erx8vP09fb3+Pn6/8QAHwEAAwEBAQEBAQEBAQAAAAAAAAECAwQFBgcICQoL/8QAtREAAgECBAQDBAcFBAQAAQJ3AAECAxEEBSExBhJBUQdhcRMiMoEIFEKRobHBCSMzUvAVYnLRChYkNOEl8RcYGRomJygpKjU2Nzg5OkNERUZHSElKU1RVVldYWVpjZGVmZ2hpanN0dXZ3eHl6goOEhYaHiImKkpOUlZaXmJmaoqOkpaanqKmqsrO0tba3uLm6wsPExcbHyMnK0tPU1dbX2Nna4uPk5ebn6Onq8vP09fb3+Pn6/9oADAMBAAIRAxEAPwDeaUOBggqVb5lOcHuP85py/Kq5Ys23BLDOPfqOPbHFR7s7gByVIyBzxjmnRkeWuF3fMT3xnH+FZnQJGCyAFuoA6DH4H65/KpGKrIxBMe0bWYtx0x24wev074BqPY3Cs+AuCdwA2j04/P8AGnbPNmXc+OoG5e+P8P8APqASLHHEYl2kncMKBhgMDnnj/PHSl2eX5j8qoXJAI9P5cenGMUwFiqxlRlyCADkADnr6jPB+n4R5aNwyJlSDtJc8A9jn2J/zzQBKJRJEGVSm8fKy/NnnH9D+tTAMZ4QsBVm+7k8vxzn0AwP1wagAywkV12Bt2VyQfm9/4eR/U0oLQW6ONwXuWABDfT8fXHPNAE4aNZs7QDgENyMnr1/Sm8vJKiqQo6CNc54xx6t+X6ZpscglYbHDRhyWAKnae/Tv0P0/V7ARXJL/AHVO0bhwCfQfl+AoEPlWSJuAoA2gMMgt1zx3oEbFPlBjWSM8KNoPIyT6cj8MjoaXInQgsu0pgMpHyk855H8/Sn+V5cu3oqgFMHKnuQeOTnnn+tAGP4g1pdG0g3cpSSVTsSNlPzvzgMPw3dvbmvMtCnSe71W8u90j/Y5CGzyHkZY9x5/2z+tS+NNeXWNYZYyDBb5RHHO855b/AA9gKqaLpjvbT3TuETbtwSQH5yB75IH86yqS5YsmcrIljjkVdnJU/Nx7cnjoeM1taH4ju9Od1iRJ7ZuWic8ZA6j0OM/4HAqkEBKxmMCMEhuDn3/r+YqK2VLd2SUecEOCsfoODz9M/wD1q86PMtUcadnc9a0vVrbVrd5rfLEDDqQA6Hb3H4dehrRZW84rhtrJkSEY3Kc+w9fy9a8p0q+lsrk39uzrKoAKryrr057ccdsYHtXo2m3kd7ZLIgKzK3zqf4CT+eOPTnNejTqc2j3OmE+Y1BiVDIykjGdxGMnp+H/16VjtPmhfmB5XOSOe9LEVYkFmAC5IOeuM9+2MU1lQ4AAJAyxIIzkf04/GtjQUjzGUqpOOOTw3HGfpxTivRgQW2/MD68gZ9fb86cuf3fyoSMgjrx09OKlGGGSQSSFPrnP/ANagQ1cxxjnpnj0Ht+NOQgqEHyg9Mnpz3NNDErtZSSp544P4/hRsMe0hiynG1sf59qYE69cDHIyMdDTYS3mgnBwemME/SkCFmyEyo/vD/PpSbskbcjucjqKALAkJYFjjAPTg0M20cDAbHOaiUDYMZ9tvGfepGVc8bseh7UEjsMM7sEepHSmD7x64FODEALgEj260rfKcZ4POaADPXPr1PegBmYYxQV9vwpFZiD1FAHCjCgEoGweBx9alR1RlE3BDbdwU57VHGpC7nbIypHJGTjp7USNFbDLhDGCBuT6/h7dP6VJqSqRt8lcOuzJz0yM/jj8u+aN0SmNUOcjqfUHP9f1qtEVWdDlvkOWHHPbnv3H6DjmpgnmxsoAR2OCSCuGx1/ln8+lMCUSghmxkhixO3IGDzyP1B9aBIwO18IqkcKDnj8TnHT8KriIISuSwZg2VGCfTPHoT2754qxGPNmiBBYNkbj3ORyTyB/L6UATsN8RYKBsJyu3IPHJz178HPT0otlVFAUJGhZizZxj5Tjr+Hp/SmBfNjkw6n5shT1/+uOox700sok3hQryKVKpyD05PHPT07+lICy822FU2I25VQZ5ODz6nnrj6ntSOciPap3lQu0n+HHqf/r9Kj3ARM3mEDkZfqox1B7Hgd/8AAhlCzYZjkbjnAU8dSe/+NADgA2ZJEj4OcJn5Rnn+o6/rXF+MfF0FvavpOm7HmK7JpT83lAjlBnPzcnJHTtz0l8b+If7O0wWVuzrc3PUN1WPkE8dycgZ7Z74Nee6YPPzGx2kn7/p0rOpPlVyZPlVyp5UzOitFIN7hQdvX6V3s6RQaLaRRIo5AAxyxwTu4J9uuOufWqkBih0yd5zlwpjjK4+9jgg0sEkjxC2lYA7SFLdYuecfjmsOZy3OSc+Y0rIq6R70EiJ8mRnk89/19Kw9QeL+2Lry4mXL7gikt8xAOOevPrWxYZtp3Ty41f5lVHXgn0z9M/kOlQagm/U4J1dfLmt92MHkrnII5ycsPpz6USj7qIH6dDO1m4kUsjxlVxwnPTjjJ5756e1a3hO8kjd7gEtC3UONxGcjAz15Aqoz/AGGAFAqTgYKkcv8Ad7dcY5/Lml0sy7gizE5jAUEsA2BwvXPYjpxx7UNWa8iovU9C+32MLiJryHKYVkWUBup69cdAP/r1ZDrKokQ7lKjaSeSO2Pf/AD9fPbW5CSXEc+4vCV2lgcsCOo7L0HSuz0ecTWCqjh/KOzOMhvQgdhjHNbwm5PU3jO7saER3DgMM5Yd/f+Z+tSq3lyja5IAz/wDXqLLIUZQPlOcgdP8ACptzKvzEkDGCeijpWpoBX5irkgdtoBp4IVSVYtjjGM0xVIYEYwT2OOvNPTDtuznJ4PXimApBOMDC56kYpXTBO1txHHNO3KQmNq4656DNJnK7Sckcg/4/rQAoGEHPHU7aVTgjBzt6ZHWhcA5CgqFIz/j1pULZIORnrwaAJM5A6Kfr0FKMjKjrUbFumfxPepFbcMb8YHegkjfnHAzSA4bBz9aew28DoOhpCOxz7ZoA4eNMBeNy5xtxnBPTr709wskykg4JGWbj68fUH3pqHYxOxm4IOG6c4zkVJC0i+XE6KTuBYnpjA5/LP+eTJqUyu5lUEtFtwDg4H+Hf8+lTSS7CV2mRiNrEY6cZBz17UFUUCNoxknt91cf/AFsflUiIu0bxsbG0pkkHt1/p9KBj1Pmn54/mHyhlHQ5PTFRqhztyzBguWyOh6jgdenoOaeuIomB2hcFFwO//AOv+VIEVHPkttJBClWP6e/FAh0RUMsiuoXg5Iz2wBx+HSnqy+U5KLuUfMd3OeR6Y/PHr9EgSJXYOCWLD2wDwOMcnj/69OH7xlEgRQSDhn9cYPv2/IdcUASCRZAzCEqDtDFWHAz7Dp/X8q83v/iFfLezfZo4XgDEJ5iHJHQE4PHHpXaatcnTNBmuvOPmQxEpLt6PjCkgHk7iO2Oc+leMxo13cCJWRXYcbjgE+n1+tS2krsCXXdXOsarLetH5W/ACbi20AY6n6Z/Gr+hxbrF5MsQJA2DyD1/XH8zXP3NvNbTGOaNo364Peu30e18vRIgAMsd7DcM9P/wBVY1HdKxz1ZaD7qMNbI6vgx5VgBnrwMD6jGT6/QmS2V4ZRMpWIHJQgg9OMZHfOePfIpWUTJJAVJaUYVsEurZGMnPYgHj096ox3T7WtpYyGQlX+YfKV4J9ev86jQ5jb8oyQsGaTzJRtaRH2FB0z07c9cde3eTVIZLAW8ySobpj5SNEdw2sMnA+gA5weSCPSxHMrFEb5Z2XKP2JJPc9uR0HOSfTE+tSedZx5JZoygVFQjcOMDb0KgZGeD+VXbQq+hlvbloyCr4Qbsq3TgYHJ/wA/SrOnrNbyyMy/KIm8pgP4jjA5+jcehJ78tAEdqwxsmCKoZMsDnJ4zxkcDt3HatKKdklngjBRsBHyoVdwIVgw6Yx6ntjoapIVinesols41SRHUlv3ikZT7vBOM5yQeO3HTjodAuFt7mKEblWVMbsgqW9eAMcjjI7+3PO6iB/aEOwRlYQDuEnGM4PGfbtkfyqL+05IZ4Whl3hXABZhgDnA4xg/l3x7N6O41KzPTASQFbKtnrnn/ADzTy212VW2ge36/l/SudutfYQEQFUCnJfALYz+Wck8c8Y6VradeNc2AlkBMgJV2QY56j25yDVqSeh0qabsjRjAjfjHuRzn8akTYAVbOOvXvmq6/JGASDkZBBqXkgHOQDuwc/wA/etCyVFCgdDznB4z+NIVVssB8vbOOPzpqbsEpuG3044qRWVm4Y4PUH+VAByigHHT1z3pfuuD0PQgjpSEZ6DIweh6Cmo7MMkLx6HpQBYJUYIGPc8UxnyQB09TSpnowGD1oboQOBmgkYWKk85GMfjTgemOcnpSZ45IJwOaBwOufoaAOJikIZgV3NnG7dn/PWpgUIIAU/KeBwCeeP8KrMwI2lDnHAQdOMDPtwKmjkLMiqWlU9c5IAHuf8ak1InXcjM2GJJBGRyemBz+vvUibQoG1to/hwOM9/p1FNVnYMrYDN8uAT16dPbPbGf0qRzl2EY6jDZGMHGO49QOv/wBegCTyvMLIXyvTCnAPB457fT/9SOmSztkbyGXPAPt3H9aQoAyKrLuC7iSM5IPr6d/bNMiZY9ykDHIyW+5zk8Y9v5dqALEaScgoV2j7w+Y7T0P5Z/lQ6PNKCpwrJtPQYzwM9vTrmuOu/HkFnqMsP2FpPKYxs4lAzjIOBj64z6/lf03xvot1IY3uZIdxAHnqAx+hGV7dzzxU3AyfiFfeVp1vYoxLSMS756hccHrnJwfwrzRmIYMpPHTHFdj8QrgSa5DCsvmeXAuVxgoTk4P4Y/AisH/hG9YdQfsTgEZG9lXj8TUSkluTJpbnUz6VDe6Rby3SfLNErA8blJAPB/L+vpWjYRbLOOFc7Ixt3DucccHrT9LVn0W3tbsbZY4ghGQ2MccY46YpY7YwSb8BgG2sG47en51xtezV1scL3sUnikhuWkztYJsbKEhs8fge3+RWLqsH2S9WTaiLMQ44IAPRgffOTx6j1rdu9Ts5DIkdw0bxsMsFLBhkAj349PT8KzdVtIp9MSe0laWK2YgDsqnGR7dO/p9Kd3bVGsqTirmz4evnkhjCLMWVTG27D4IAKHceQcg5Ix/OtrV4w2mIVyY5EV5UAyo29eeTnGTzjgY5xzy3hWcJPEjcAOZCQMjOPfgcZxzXUam6/wBn7BGw3RMS6FQuSOwA5xyD+FdcXeBkZCiRrkeSrfOx8tmKoBnB4OQF9efzAq3aSi3uWCvujc8gHBY4JOc9eo6e3Q1Xt4BBEo+0KFDhmyw45xgDuevQ9/fmzDHZMRDcx7Zh1AzyPfA5GTnjHQcmnstAGNYJPKnmo58v7pU5GOpGc57kkAdz+M0Cx2iiEKNsiqwCupCjnIPbngngHgfjBHdS28JjYzMURsiSHKAY+U5BAPUD04zz0qE6ivmj7QEfK4eQFhxgZ6HDY49zg59hW6iK07Xa6tJGqSSWksmEd8fL7E9v0zjHPNdt4aulLT2m9GkGH+XoR0yPoNv51wc99JKH+znzFL5wy85JPfj09q0PDeqxaPcy3Nzu86ZAiorDAA6kn16dKzUlGXkFOVpXPTAVK5UALjqOn4/yqVXKoQcEZ5BI6f54qraXK3tpDIEIDc/N/L2I5q2sqtExYEKOAOuMf5/lXStdTuFll5JVsDOdvUfrQTvlyEIA4wD39v8APamlf4AQO+D6596mAJckjDdstwD3pgPwCnHIHGcimEh2Py5LdSB1HpT2PByo2djzSRjAY5yP1oAkReMAj39cUkhUAjPfpTSAGBUcHihsqex4xxQApxtHr70BWBOTn2pApyDjGfejIA+8Se9BJwYPmLnaCMnJA5x169B3BpI3dUOx8nHBGMnPJ+nH86Xna4jG5iGHA5zzk49c9qdG7ZPzHO3AIHHPcZ9s+/H4VJqTwxM8eGYqw4dt2CepH06e1LDJcLbqWYgY9DwCTjr3+nv6UyXy2KmNe/zA859enbgfl09JVGfnZztcfKSec9R9f5UAMUyJEG2I6suAOpA9Tz9T2qCS4ighkkeRGWJC7nd8wUDvxyMbh27/AEqWCNYkYttX5RtGOPQkHt04/LrVHX5zFoN8nyh1tpE2sx4+Vuhz1H45xUgeQu7Xc8mwZlJLbR/FVNjgFSPrkd6kimWMM7vt2chj/n2rYiNnqltHJJiRgMMUYBwOnJ/DvXPOq4PVaCZivM7OrvIzEbRknJwOAPwAxXqUV417p1jOzfO0K7s9CSBmuCm0GM/8e92RJ8x8uZMcdgGGcn8AK63S0KaPbwzfLJGgUhuuf61z16sWlyswqO6Ogtt0NugLDeFBchcjdjnHfHJ+lWZEiF4jSQ7Y5VBZmUgPuJwc+uR+tc8LwxyY64PAA6nPUg1uzBrmwXEkhwm5QR7HB/QdO3pg1spc0bI5011OWjtTPPeKI1eZZXIBXPIb/P4is6+S40W4FwmxtrgSoGPLEHjH0J57dK6fUrHFrb6lYKqyAHzVU5yeuee+fx/KuX1KO/1iGTbGwhX5GdjyuMZHqf8AI7cbxlFx1PQUk1c1dEs5oXjuBEY45j5ofI2gcHG7HHTg+n6b2qbGtWnV+cEqq8KCenOSPX+frXL6brC2yNaOHFuUwqo2ACAADjkcYH689DW1DfGZYLWQSOCdwnxkHJJIOO5UdD6HtWdOacbHBK19B9ghvZMeWsk8ZDybgcAZyO/B5P4+9SXA+0yxwBGiRELGQqXK4P3hkkEcDpngdepqlFLOluohAe4fEpbbjavQEkjuDnP0IyTiniyD2qSl3haBgrK3QjO4ZA4PbuMcc1tvoSSpcJFOY2aM7VJzypPOc4AO3t7VkatD9slM8b7eMBcnD9eeefXr7elWL+I219/pDJvZNyiM5AxkZyO+c5zVB7x53VF6s+OcABs53cD3rObsiGxbciC0CMp88t824rtxgEYIPXtz71BPNkR/INwPGe59P8+1IbiN2I2vgj5iBjOT2HGMf0p6204EYWF2DkEHb/n25rB9hHrfh6Fh4ds+Sf3IYDnBzz+PWtFdyqI142kk57n0rjrHUrqLTUtfPEaQoiDyvlyAMA+uT/kDmtbQJnnlmR2Zy3zjJJzjqefqP0rpjUWiO5TV1E6PC7EC5LHrk8dcUpyzAvjI/wA8etQgtH1Jwe+akUhlGRgkcAVuaEgTA4ZhgH+tP2grtC4BHc9aaOFCj5eO5p6kkg7gcDqMf59aAGkfNnPUcUqqG5Bx9KMrn73zGkAfAORx1xQSBB9+KcBgHjOe1JyFJwc+1OGAo5GfegDhQ5YBmUALwW9eevvxxTAESTHygY24DZIzn/P+NEcm8kOy+uQP88/j6U9mByDhSRlv/rCpNRkM8Uk0luGAcKCxz0Ug4yM+o/L6ilEi+Z86bUA+6D059cnjn9KydV1RdG1SC5uAEtLkLHLIoO6Igkg8diCffitOG7jurfzLeaN4iuQ69wOuD/CelAHnuseM9XW5e3UxQGElMou48Hrk/wAwBXNza3qUxJl1C4cnn5pW9/8AE/nWz4y0+Rddd4My+bGr4UcjjHQf7ufx7VzMtrcQrumt5Y1JwC6EDNZ8yvYTZcXTluNPSWdgu8sUJPp/+uqckEmmyLLCwYoQQQO3oa2mKjTo4PKMiKw24OCvr0qPMMLB1hZ+MZeTv9P8a5419Gmg9rCxba7E0i7hhuoOelbtrq1vbRSS3gBjhHUjJz2A964rdNC22QcNypJ6ipr9Jbq0iMb5MZyUJ6+9cnsVzJX0OeNpS1Ooj1O2vbiGbyjb7iMrkHKjOefUZJ+nfiuktbp5Y3Cu4UcnewKsOo/Xjj26da8zskuvPikZTCqNyWGentXWRXinaIpysp4YuowfQ8dPy7V1vki7RYVoxi7o6R3kjjltyWJA8xNoyBkjOfbp7UwS+fbGMAA7uvYc/wD1v0qtBdsFVroReQkRBaEkkg46jHsOKubRDEskjiON/uK42/nu/X/61TZXujBJ9DEls4fMk2Iih3LKQpAwcngZ7f5PregSFLS3d23PGpK7X+6M5745HHB7+9V5oT80iYOBlWByu3sOOP8A9fvUhuj9nVMRlXX7rxgMeTzkdDjHoeTVxWjYr2LbWyzJtkKRAxq4aKP5mXaACwHy5x6dz1zk1Rnv7m1cq8iGIMuC7KAc9cr36Dk9j3ODUkKSJbxbLpGURnLBi3DDnBAx69+vXFZs5ldArQSBsffRvUd/Q8ZPPfoK3vZCHG4klh2uBNuYMu4E5yOuAM46exwPeqJVS0rojI6oSmzC9fX8D2q1e2s1swWWVXZMAiJiceoORz+venKDFao05R2f5m3Y24x12/nWcrt2M2UrS3Zv3k4/dkZRfuiQ+nsB6/5Gx5xt02uo81+cNgnB6Gq0NvPd3jeVEThQrDfjp/Tj9KJoLq3O1lkjfG44OQVYccjg8U0rIWxftrl5dkA+Vc/MScFR6/59a7DRWSPVUEDlllQqBu+6Bz/Sud0ixjktLgzxgSmNW64OOowc46Y49/ar2gIbHWYjNINgJ5bkfdP9cUlF3TNoaNXO9llPl5ACg9gMfliiFwIycsSeTnpn6VCkqTRu0bh0ORlW469OKehC8BsccDFdJ3kpZVQjJXB5z3/KpIhweufU9zUT4yWHDZ5B709G2tnHA4IHpTEPlTJ7cZOMU6MbVCjjODmkA46hvqKFGWwBxntQBIdoBKkmmbcHOT+PelYE5GPl9z0pCOxNBJwrNsw7LwTjnqelSSJtOCAZG43ADH4Y/wA8io4slSWyQODxzn1/lVTWYbiTTbg2MrLcIA0ZB9MH9cY7dak1Od8d6hPFplrZrvUTgmQsc8KRgZ+pz+Fed/aJohhJHQkYODjNbmp+IrjU7Jba/toXMROyZV2Op/lj2xXOOe1AmzTi1K6vmX7TcySuq7Fd2yygcgZ/E1ejuZmVw5Y4+XIzzkEY+mM1gWTASYJP1HrWxG6qp+40m0hS3Q5HQ159aPvnNL49SRPnjY7AJQScgYzVeVwy9Pu84B5qtY3N1ufz5SIh0RuOfb0qSZ4x8yZXPTIwO/OKlQalZmdSNmSxqtwuwrlgMqw7GqrSdcdAcDjnj+tTLPsmDKe/ATpVa8x5nmIqgMcEAdCO/oM/0NaKJC7Fm3nBdfm3ccjHQf1rRhPmSELIi/PheoXHbOT16+3FYoVlXIIIA5P0qS2nDs27dk8fiP5UcnVDex3dnepbskZx5KcK24HJz97GPfpj09Kgurki/gindnh5kZQ20HLD5QOx2r271m2qQyEMxdueFzt9OfYd60bm0F1ErwSKsm0KNiBgMHIyD3/zzVRfLK7NKM0nqaeiXnn2ElvOikpISjv0VSASBxyB6nn5uMYqxeyWRZY1t4ll4Hy/3ieoOAex7e3vWHp8osCsEqh4AMHeMnnqeeQc5OQf8KvolrPceY4VWBDAgbc8jHHTsfzqnNNMipLmloZ007mKKFd7bR/q13fICN2SPy79qn8h2ywjUMTvO0bynUkH9Mn2OeM1rPcWz2DDenlRxK7rtx8xAzjnk5x+noa555vLmaJEnCNkxMwJV1wAPvDj/wCtwavVK5HI2robLctc3Spu/et984xz78dsU2W5zcssW4qw25J5I6f0zSRsY0MxbEjfKhJ5x3/D/wCuKm2x6hOCpbzCMZHOfqP0/D8KlNvUgdEZomcxHIOMncMZ9O3+P61dt3muJobeRCQV3AKCeSP5Z49s/ibWn2cGxFDbH9SMFT05zjvx/hV6EqTsEW0CM5UYJxntnr3445rVR0GkPgKxFbcq6Kiqi7jyAFUDnnnj9affqxt2kGRIcPt2nLfT681o2pEyIQXdsMxQqAVxnt6kYOfxqq8L280hMIkWQFYgGwu/+7nHIBOfwrW2hZW07UWtdShMchOQGkBJPy+mPXBr0HOCATnsD3NeYRxmyuRKVTk/MhHOSece3Ir0qBv3SZY7yAQce1Zx0bOii9GibOFUge+PXNSqCBjoT3HFMRFPIxn6/rxQGYZyQfcVobEuWLckgZ60B8Hk4NCvhR69jSHjDKOo5HpTAk3H1+nNBAPzc56nFRnKjoM0cYGOnoaAOOjVSBsY7jy28/j+f/6qTc20l5XXIAOBn1wMHH+e9PUBVlQ/MBnjI9enU+nX2qNQZi259zAYIHbvj24zUlnD+MPDLtG2sWkR2tkzxgZx3LfryPx9ceeT8YPFes6x4oGkXv8AZ8cDT3BTeSW+UA5AGP1xx2/Dgry1jur55XgjjDkHag2qR0OB9fT3rOVRJ2MpzUTnYZfLmVlJBB4q2JHBzuJU9DircemxPcRwFFLYx8hOehOfrVe4s5La8eHKkggeh6Z/rWcrS1OaUlLUSVP9HMrPhuNoH8Q71GshDEFsDGParcaRzhUl+U84f0+tEUNq5MMm8IAdjggHocE+oyen6ioTVvMcuXlQyGfLqyFAyjJXbkHHseD0zViPY6ywTLhXHysVBKnqD/jj3rOMMls/JUrj7ynI/P8AOpoLsvIvmEY4AAAX0GeO/HJ71VjOw7ftVTHKe+QCeRSJlpgyNtY5JPIzx/kUt0iR3bR7gRwcgYxnnGPbOKjP3GCdxz7UIDptNBuC26VFBAJI6ggY6dDx/jW6tvAbbP2hicZMpOMcYxjPY4P/ANauGt7mWKEFVOwHg4wAcVrWGpKjIrgS/MQuRwD647+lTZbMnYtzO8FwVlwrryGxzz/n0/nmtOyaC5MYkMW7IZFUFSDnGewPT164GKqXUkGqW4kAKzRgKkYYHeB1zge5I9efrUekv/pEKNESivhQuFAJ7n1//V7VLSSYdTaEUcunEwqc4E24gbiAeQxPT+Weme+Sym5u4kbJ2SbpS+DtAz1/LH/66t2s/lWjMGGMAMBtOSf9rrjnpx29qmVY/ssksgDGcEBQA3GeSfUmteay5V1NYVuWLiVbmITSP9kLKVAVouvA6EHvnr/jmp7W1DEBz+8TdweSOO4PT16Vag04RGRzhYASRn5sEjAX+XU4/Ec3zFGiL+7Tfv8Ak2nJXjnr27/hWkYWMbdSK1tYBOepfeACPlBI9Wx+tWLeKW/1CdnQ/ucBz6j739ef6VDayQxuVjUZwdoHVuflwD3zjp6cioRcznLbJFgZjtJyuQT1I5HOOoHpV3sUbV1PALVGMiLJG+1FT5mLDt9P5HGcdsW41GUyHDgO7DYVJAAHHHTv3NMeQSQMQQsmWfdk7sAY59f/ANdR2ltJeTSHPlxhTlmxkNgc5J6Y9P8A9RdsNx8d2z+aLpDHgg+ZjgYIzxj9PauwtfF+lSsELzKvTc20gAeuDXJyf8TFQEjjSNMKiKe+OM9PfHFYaxfYZZfP+QbsRryWYe309eMfjis25IcZyjse1RSxzxrJFIrxN0dSCD7giphuIOM/h0rjvAl001rdRu+NrBlUjGM5/wABXXMD/CPxHatYu6udkZcyuSqzHBUg59v6UFRtweWB6imIcHkkdz7U5WLbsdOMUygOCBg5xSg5QkkfSmsOevHcU1nXnpz1pgcpuOMlSCRwVJwe9Kqpg8H5z8w6fSnxdAFK7WwuT34/nUUgYyeWGAIySOuBn17f59aks4X4iWEtvJZ6vFvUBBC+OPl5IOPrn/x2sdsXdpbysUDn5hInceh9q9I1nTl1bSZrIRh3kjKow4AfrzjJwDjt2rzHQneOOWxlVY54HJCyDGeeQfesai6nNWj1RRxPa6uhuP3bs5Ibt9Qal1pVe5WRFJ3Rg7vXqP5Crl0BMRauuUVgeQN3foeoqlqcRt3G0tJDgKhcfMnsw7HOT+P5QmuhzFOOGXysL1DY2gckd801ImMqIoOScY65PYevPSroMThXiGAoAIB6kY5/X9Kid2ebBUnZ8pJHI5P+fzoC5CjtG+5X2N/CVJz0/rUU0aSSbm6dyBjv1OOtWJI0WPepHlk4xwGzz269j7D8aY0b52IuSo5C4PTPPuMDrTBMfKj3tsJXdmlt0VApGSyev4f5xiqvLFSxJznJ96swzvaXCybA6dNp5DL3FDR+XcHai7JF3oDzwTx+NJaDuRYKgAjG0c4HPf8AUUqM3BckgY+b0Ax09amWInaXbJPZT04609oQjkuQcH5mwD7cc8j3FBIqXThRglW6788jj+Wc/nW9psyXl4jzZW4ONxOMP6ZHbjFYUcEswXglYyRuwTwBnAB+ucY7mtPR7TF3GGwVc5wDwce/tz/LvUSWgJal6yQvAqk7UMe+RsZ2KOvA9ABWpbXALrstRGqrlAzrnaMYJ7Z75HvVa5Ro9If7GUZNi+aqjDlAeSckA/T6+lR2t/BaTpFO/lxrGC3m/wCrBPQFsbRgZ79c854rWmr6s6qNOLTbN834dNtpDKJFQYYnO5hngHP16YI61QvbyLaZA7Zl3yNuUbl7YOfqfb24xWUdSnNlLc213E0cMzMhDAAkgMV5+8cknjsSParEcEd1aLMkgeSRS6lhyMjH1zz/APWPFaN22Jq0+XYuPN5dkxYqxcbQG5xnJ69jjkY46+tOW6FzcK24RoTmPDEjOMHGfqf85NIkMw8m1CZfAXDKQfMJAGMnscHJ9avW0CJ5c0gwDlUBUYKkHJPpyPzPHTFEVfUwsTLbNBdRoQ27aS67Rx68c9vcUxrVJL4Syw5A+RQ5BHXvzzweg9eelX0RrS3BkjCrMxXnJKgE8Z4ByduO361O4mtLhLmWQ4kVvm3DkZ4PTkHp6Y7emlhmXBbyabOHfMtuyMECY+/ngc9fQfWsbVLO7Mr6gAH+TDIfmCj29uSfqa1RqEcuo+RcymBIyRHGxPzZ4LZ6eoGPSn2eoWsM81u0oMa5VCCDnd1A7ew4rNpMTNPwDKt2lw6rjy1VOPfr/Kuz27T75PGK4vwrrtvFdXGn+WkCvI7ps6k57/8A1uldl0+bk54PSiGx107cuhLu574pq85YH6YpDjaMDI6ACkDBSB1H1rU0FLfNycHPQijbjhulM/i47dhS7uOcZoA5noSUJIxyVPPTrwaVYGiIkbJy2Su0Dj8/c/lUalpCFBOH4LKMZ6YqVGyJNrbiQQNwAz9Kkoo6vrFtpNm9xeuyqCUT5SzM2D07DPPX9K5SS1stS1JNZjhYSzIAI0lGwnb39+nAPUfiel1zRYtW0w2syBFdsrIv3kfscEn05A6g9e9ebWi32h302m3ZZSnzAryGX1B9KyqXsY1m1HQguyqS7ANu3g4/qabFeFLgNgNgHIkwQ3HfOev/AOqrmrRRzkTxnqBv3sFwe3J61VuNHubeVo5F8t93Af5c+v8An/A1jY47PcEsC1u91p7+YEzvt85dfQjuw5xn6dc1Rj2CEzbtzZwecHPX/P4Vagt1zK6yGKVGJByRn2Gf8+9SQ3HmS+VPCkysAXO0Bmx0+bGRxVAQSgfY9qB2LHPzY4H9O/6U2JckKICzMCAgzk8e3/161b7Ti0VuIJR/EUjcgHnB/A5B6/15BbushjlieMBcL0OTxn2zT8gKD2zGRovLckfc685wT+mf8eKt2NvLNE1mIzLJgPCAoPufz/oOw4hR1MsrHdH5bNInHzAg9DyO56+3TirlpdESRGTLnzGy4JBLMOcnOSB/NjRa4FYxx8LFtMg4xjIb07exqQQwpHC5TKNuBbJIXjj6H/ParGoQvaXgLq6iQ7lAbaB0yOh7598YpskgaMxuFCHG4hPu9eOo754NNC2K9wNs6yyncrtgunJ4OG4zjJ4Ppz1rc0YJkPJtBEsY2oBtbP5Y4z649BWK6lk2PcLsQtyGPPAzj6jB5HNXdHhkjnXcIuCAxG3PDADGPr15/rSnpFlLcuRGOMIApVjgcnJHr04Pf3pklzBYRiJ3ZoXG4MPm28/dHBPZT+HHWtOx+xmF/wByEYBdoOS3X0PbtgdfzrM1kWf2cK8XMijDIoCADg+/905pxTWpVObgzKuJ4HulNu5mllHlCHOEkBJGMdARk89jk89K6DS5zaXdrYu8ZSKHHzH5WwME8fzOPeuMtXS21FTGFK8HOcZGO2T17fUd67C2L3Fs1uH3bt0qRg/Mw2njjnHVcf7R6UpSu1Y1qVFM1rCJLtzNKJIhj5GJG7aQMfKf9kdenTp1rQumEUOmMyvGjEjylY/OuMMw9c44PqDVG1YT5aSRhJImCrncB0AGB/snII9O1Kv7/VEhXa6h1A24woAHbvgdSe6n3xteyMS/e3huY3L4NqsgxtXBUN7gH69zx272Y7NpHWeS68x40BTLFgcAdMZ47Dr/AINijVtMlgWJ4egOSACOvA4z9ef61UtJPsySLdyHaQUAKnPOfyPOPbJ9qd+4E2r2kLOjuuGLFk+XBX6Hg+grFWxzeBFbf1xx27k/pV43bSSRAOUIyQzENn05/L/PFLKJHmM0SqyxD95j1/p/9eplbcljtA0u5u9WaVyRBGwdnbrn+6Prg/TPXpXfBwzADPI9a5/Rb6zeJLSFDE4XIDEHdnvnjn/Pat3eEAAVh9DRBWR2U0ktCQbAcbhkdRnpTeAw569s0g246n8qRW+bHHHetDUkJGcZpDnI4pN+5wCDlRnpTi23IB5oA5dVkdt0ZOR0HTv/AJ61KGBPzgDgjJHzKf1/TmoHLIPlZduAenJ/z/nvTojjeoV+7Hnnrz9PTtSKGXV/FZxtLcMQoO0ZySWOeBxyePyrmtTdtWljuZUiTyZD5IIBc5PQkH68cD64zWYdSm1bUZJZSEmjYxm2bOIsYAA9egJPcj0AAuhgv+rkAWRz8meV456VjzczsctWo78qOZuT5N9JF5aMueSDn5SMgY6dDWrZkXXyvtUFm+9xjPP4HA61n65CU1aeUuDGNpRs9gAvH5VKb9LPSyUgCl+Y2GcLkn88Y4/n6TazOYX7FnzHt5Q6sWZMY+bDEdjwcjGPyrKS3liv5G44AbOeo25/D+lX7G52kMoAK5RQFG3O3j/GprqFVntbmNBuYH72OSv44I5APToPWpS0B+RDcuDdRrCMqFUg4z83B5X157d/apVu5GmiiV9ihdzIGJG7PXGcdh1OOR6UyBLmK8Do67gxBy4I+7xjJz39OOM0wsXu1llUuj9wQN49OmemPy9hV2C5IfKaG8le2jdGJdDv5yTgDOMnJycZ7+1RStCpLx26ON6kbZCOTx26degqeWFZIsLE5jMYLsG4PGBx6Z44x744xCyStBKqSGQhd3BzkADcffAHQcjg07DNG3Wyu4vsc8MggWTMUmdzR9+Ce3Yjvkd+ap3Fmsd0ts5RdzcOmcEdjnqfTpkdO2Kfas0c6RSMu6cbclv9WCARnHPoPpuGOKswtbSjyLrcUbBK4xtb1Xrg5746cHIxStbVBuQCNWtFaDJ8tN3y7shRgcc9M5bPvTbNvJvUJt5JMhTI6Jwn7wAN+e3ntn1NWvsr6fdNLA7yJIfvFQw2jn16gHOPqe4JSctFIZVVAgjfG0gqAv6DkZ7dj3olZxuONk9Se3u5YoEjlUeVxsEZwBkc579+R/8ArGTqdw9zJja6S4/iUgqQMH652sOfqfUWJLxZJZgGQbJGEMpzg/Nkex4XGfpVS/AmvjcxOduPmcjAQ4xyMk84H1J+tO6URGXapCbiEyg7VfBwf8/pzXSaO041LZIhjJPIxjZwOntj+lc7LkTEqoWJOmTweOvHcn+ftXW6WYp4M2rRs5UKwaMKW+bIzxkdMZHUcZ61MN7lNPcu3UoS0WJXkSL7QTGAfkHGMY9uOpOas2UiOItskfnRhgxfG117KM/U/mO9Z8txGIEjDny35ePJyP6d/wA6yJdSSO/EcayLGoAJ4IJ9fbgDjPUVo3d2Kpw53Y6651Gezs1kgZUQrtUqAwJOPwI7g4+tZulp9ouw5fdApZyWIBZiMdc9OQfXIPXpWKuqi5jeymVSx+ZRk/KOhGfrz1PWptPgSOd/LllJYHBZsgE9f1FS6qjeLNW1TTi9zdgjieKREOGV2wueQB0x69+KtWIMNtJDKvySYIfGVHrk+vP6VzVtqItOS3murfdTGDz/AHvp6A1Kt9JMhaWeT+I7P4QDk9O/brzSU0ctzTkuY0u9kBdir4Vl4wR6H1zXoOntJLZQPKTv2f8AfQ7H+VeZae3m3cOZFjUsA7zsAqr65+teqQBI1WILhUAVR7Cqhvc6KHVjwF78kdqTA6joKU8HcAfajII+YYJ6962OkHGRwABRkLnnA7ULhcZOMDijcSQD+lMRyzDAXeBkk5zjr1qZGwuVUhCOo5/P0phhPkgnjGf885ohh3ZBzhRgYJwRj+fH61JZw/jWzktrqHXLVOCAtxt43KScE/qM/wC7VrSrpbixSW22sHGOR0AB5Pbg5/OuulsYr63e3mjZo5YyjKG7Ec44/H9a82s7O80PXrvR/P8AMsyPMcochcjClh2PI/Q9OaiStqc9aN/eRp3cStbBplWdNuG3Kdy55G0jocCsGaxMsEaLKd6FgyyMOSfQ4+vXGPaukZluImhkwkmwIpUAA4x155zjt3rBvl3wmIyDKuMjpgjIwR64H6deaiSORmRtZboQyq4VTxGeD/n39q1L5/Mkt08wlQpO/aBxk84H+eaR5HdSksnmiJMqH+YjnkDPIPOeKqrNb3MgZE2NEMLyT8vUjHUdex71F7BY1Ij/AKO9w5kXymwQxyoOdvH0J/U1btNOa4slkjSb5GJ84MNigA8ZA54z1PXsazVaS2sTCAHkEgMk0QIwmM+x/P39jWzpSRWNw8c/mq+0BsDBUkenXIOO/tgHNVGzGQfZka/uIvLAZW5Vl424XGemM7iPw6dKsXGnxOhKMELo2xFUNtydwHr3I4J+7SXReHWpYztijBJzj5eAGxg9B+pyetW1uVludky7tjbUG/dnA3Adcd8555J6nNWrAYccXlTLMcJG7bhEQBtIxnB5GCGwO/qPWdJXJYbVZt+MucY6cgj17nPr71IsaQzt8yoqMWX5e59sZz9f/wBT8s9s0LH94p3ZVAAB37njGRj8eKL2As75YFDmOR4JXETxxnBweN5BweD3P+NMmgIleSBmkJDB1fkgNkEnnkfN1/PBoshdOlwkqHzJMsm9fmBGScL1Pfp+tN1SZdOszdNGXkQfKpJwhyOSAcjgkHnt75rOT/lNIxvZGE0Xk292saRiIN8rEECNDhsgfjgAc9eKqSSiaV40J2A5UN1J9T/T0H4ksl1o3LsXWJGZecpkZ9TzUCTqwbdChZiSWyc49etZPmsroUlZk1tEt7dhDjYjYTBA57n3/kPx52JNQsbCOCa1DySzFS43BRgk8AD2AGc8EnGcCsm4ikd0MPylnHmqjEfKRz36Y9+/vToRb2l2pmR5QGBy2MjrjBx6H37e1aKrFROrngoImvZ7yVl25Zc7QFH6+9O+yfud9w4in2/KSev4ZqCS4n+2qXkdosfIAAVKg8ZHQ89f8igQSPK+3GdvY8r+H9PT6Vj7zs7nIpOLui9bW0UE0c010sztlceXsUIeSScZ6/XvVqXzmAOwBGP3UHy9iQc8nGPw68VTeMSqimPL7TyeeOP8fTtmtW0ikE8QLjYyYUsoYnqOnUcH9fStOVt3Ypzc3dkEds5f5FBwNyg8D1/XrxSm1l8xkYYcYyrD2z39uatWl8q3MzjeofARg2cYxgH8M+3FSxDexl2OzsSx4BXcScYPIIxjr71aUWTaxnTW8okWNAcZ5yeOM8/kT/8AWr0zw1Fex6VCt45+UDYGB3BfQ98dP84riEuLhZE8jcrltzNtwV5zx+f9Old/pWopqFpvDASxgLKAe/r64NOCXMa0NzUyMY5GfekGFfBfORjiog4wM/e96fv/AIsZye1dB2DD98j8se9SY2rjpjpk9KQ8MXHf36UAZx7ntTA50AlSpYuMgh25x/n/AD7MLuVbfknH3SvGeOPXsP8AJoLF3Z9xwDng8E5/OnSZLckeYy4OeOO+Tz7c1IzM8R6w2iaO9zGzGd/kQdckjgn9T+GO/HG+FriNUeSWRTPMfNkld8uxzyAT35+vtXok1vDcW4juUjkV+WUhXXGc8gnnt9D71xeseCmjuPtugy+QyjcYWcgHHXa3X04PT1HQRJXM6kXJWRPqKW8NiWRszsMhVyOMex/kBWUki3FnLE4LAnK7TyPTr1x7e9RDz5hNFNGRdRptkQSBgSQe4JAOM8VFYySCJojtRSNjM2RycgfU4U/lUX1OFpp2ZWuHeDzQ2Dg7QevsMZ7VkxttfcGYgfw/hiuqaBHt5I5N7llOWx8ignqcnr3BwawVthb3Zjkxxn5uQJFJwO/8vp9MmFhkFxKhLqzKoILsOoAPH9K3Laa81NPOgIhUA8Iqnd/tHIPOK5++S2TyAu9ixYkeoHT2J5PX+tacWpvZRlIFeKTKMjRfLgAHjGP907uD/OtIRXxHZQoq3MzT0qS4lu5Ev543DNJF0UYdTjjA4U479OBVp2trd/NhjwSoZsHLZyMDPAz9M9qxLW9C3sLyBDcfKShG7cCQS315zn/IjvrmRgANwBwoY+mT37GlUcYszrRUXoajXZlkVkdnkfjIHK8DJPyk8g9OaY2pEziKEIoHyPKoUeYwPJBHY8AdvoDWWTFAjRjJlZSBxnaD1+pIq9pNjc6jcx2sETPIQSCgHAHUse3A4z7etYXUmYanQ6TAXaR0heaTGRgBsDqTxn8fX9K47xLrM15cfZbYsLXd85xgyH39hx164yewX1/T9LOnWzJGJPMwd7njOO/HQHH44rhviDocdvPDqUH3ZjtmY/xPyc59Tz+XvXVGn3OqFOyu9zzx0wT65oVnUhgx3DvVlkGD+VR7MZxWltLFtEkdywyCFORg8c/n1zmrSTrICR8rcZJP3h6foKo7c+5FOVRnkcZrN0l0MpU09jdWVSyw5Upj52PzYzjp9P171PZQhpBHHIZA2AHbgIeOvr9c+n0rJtnQsoctwR82elakEc0gMqKMhvrtJ/l6c+tYcrTOdprRkyPIjB9ibVHy7R1OM5OP+A/TPrV5/MtLeSSYvHJniN15ZvRvpznn2qhIot3ZVUqzQhiAoxgE+n0P6VauysqQRROdnWTacncemRk8456/x+mBWiYrDrYGL92I2ZyoJJXBU8cn/Pv3p2oQb7CO4RAVRzu5BIB9h+P5VPGRFaW6gujOSyokfIULzknucr06j6VbvYo5bJ7clI1baI2Y7CwBBPU+h7Zp20AyLNtp3RttG0lgOPl613HhuynYpfHCBuNpAG4fh/WqXh/wkykXN+iSQjLohcMCSB82QcEcD/CuzRlCqdoWiEL6s6KdN3uyU5ByV6UgYtkYx7UB8EgY+ppx4bHBzXQdIAbuCc/jQMYPYj1oL4ySOKacsuMfhTEc2SN56MDjBbA/Hufwp43DaDv64XJyenH8u3tQWKlRJg/QHkfX8DxUqJ5m4vlY22nnj8evvSKFOd/lnld2Acn68fp+dZuuaoNH0K5uwSxiU4443HgdPc/4VooFQ7GUEDPKdCOf8/SuS+IEc8unWywxPJbCUyTMuCUIB2k47HJP4e9Q9FcDn/D8xgtRLOxY3EjPJIzEln6nPfv+NXryxY3cd3ZkzF3xIqDJfnr7844xWVot+IkaLzZQjdQpOCRyOnuB+VW7WZI5pVJLMXDR7lPA7j2GP5c81ipXVmea3rqWbmQzQ3BjVdsUBkMZA+bHBA4x759q5qLzJm2yEs2RsCngE8dK6yz2q0ibY3CjDgjCnIzz6np/nrw8dwRydvy+wHSlNBfQt6o9vMRb5MYiPDc/e7n6celUYbCc7St0qBj1UH5fx7VCzmQLjAbGOOM/WrFsW8vGW2E4yD0rNylFaM6IVXFWNeyt7W1QKo/0hsgyHj5cj/CiYLCGJBLOuYwRwOev88e4/AwCQoQI/mmC8sx6fX1/zn0qSaJVihaTccrsOTyw+vasrczuzKUnJ3Yi25mPy4IHHy9cfl/nFem+EdJbTLV5XA8+VQzLgfKOoB/AdMZzXNeDtNW4mW6mQPDGyjp828c8fp+VehB4yEhBfaOSCue3/wBft1/WuqjC2rNqUNeZkspxGqoHwudwJJJOO+O2cfmO9c141VJ/Dd4+M7GRl4HB3AcfgT7dK6JlTDYmReQVJ5BHHB9sflWXr9qsnh6+HlgM0ZfA5GAM9AK6TpPFWTgDqffFM2HvyatSLyRx+FMKEc84+tMllcrs6AYx0qQLuz3+godOeOe1aGgWf2zW7O3Kb1aUbwBn5c5P6A/lQTYuaJ4bvdZbdCmy2HDSsPlHqB6nH/1629V0S40O9idma6tpCCsjjByBkhueuOQe/NeiwwfZLeOOCJUjT7qDpjJ446c5pL22t722kt7lVeOVSrIeh9OTg578enFZSjzClBSR5FOQ00JA3blMYZiCchs88+hHX1rQCKoRtjbiuGXgZ57cd+Kdf6ZNp2rjTpRiKWTfDKWzu64xjuPun8PUVNp2m3+o2dwbW0QlX8sgsvygg5xkjJGBz/OsbHJytOxCt4XljXarQ2iny+MEE4Ygnvklh+P5RJDNfa2m98I3CDAG0AE8+mf89MVtw+ENRJDyxD5my4Mijvxn9TVxPDcqymSVf4AVjjJYKSfXv36c/wBXZtahyS7Gv4Un3Wstss28RvlGAIyD1x+P863kPDjPHNc/oKLBctCXAlSJl2YxwGHqfcdu/tXQDBQgn3zW0dtDrp35dSVW2g5HA6YpxZjzjj0qJdxPHHpnvRgk4P4e9WaDyx6kdDzSF2HoR78UHkbe3WmuMupHIXtTA56Mq5HU9CAM8gHtU6uCyqQvA4AyNo9/1/SqsefkUHYMgFgpwOg698f0pNq7Cy4LLlevJB/+vUjLRJyFRg2RjnjkdeOf5/lT2fZ82Qf4uoyDyPpUEPzyYjJJLAKO4HPPOBjp+lPDnAO1hJ2BXJP06+1AGDrHhLTtSV5jGtpMflE0fy/N15A4PJPvwK4a90jXNEd2khNxAmCZFBZPqe4645x14r1eOMSAkocjPzBeQPqP/rdKr6vdLY6PeXp4aOLCg8KxI46c8naPzqXFPciUVLc8tTxBGdyTIsbnjJBwOMYPU4/z9MeTyppJBExCA884BA9B6Z7H/wCtVe4LySs7szOxyzNyST7+tIkbZOBwOc9AOeprKatojllBReg5YpDlsHaoySOlXIVJhbyUZiXwSM/d9P8APX2qqXLgxkhY1YsFHXnGavWfy4H3f4eQRlv8/wCexwmSWrdcShCVDA4DYznsa0HgnniggKBnLHp1zjp9Pmz9aSOyCQq54dwSh3A5HQn6cGuq8L6U02oSzSKJV4RGQcYB6j3OD696zjq+UqMWzptIsYtP02O3YNGCg37k55XPXGe/QjjPWtBiIo0aON2YHDEcAf4gA4/H8ajDc8swK8jPc+g4GOD+ppVljVGfCow4Cowzz19fofqea9FKyO1KysPVQ8xfaORli45zn198USQF0ZWk4YFNuCeCOhI/Go2dmG1NhYkkkNkcHIJz17flUmQFZP3h2424Gcjpnp1zTA8QlhMMrI6kMpOT0qErkcZ/Gu/h8OPceKbye5j3W0c5cBhkOW5A57citmXw3o33E09CWfOdxB9x14p3Cx5MI9xIBH+f/wBVdX4A08y66brKrHboWOfU8Ae3BJ/Cuhm8E6S8p2edDuQAhZeAfxBPv179qv8AhzRjoSXUSzvKZsZO3AAH49uaLisbpJBDYOQQAwU8EdOKQMHBG75s9V4IP/6qcZWYEYAPr3PvTXbC7goIzxlOnXpzj/JpAQXun2urwNBcwtJESTu3fMpHcHsR/wDW74pmk6fJpunLDIVabcWYryMn3wD3PX1qcMzttOVOTu2+ufaplZVXh89wSaVtbhbW47/gJx3x/n2oVtxYnaRnPr60mcgfMcnjOMURqI23dc9s/hVDHGOJnE2xTJjbvIGcemfSnLhWXcGyRgd6TI2rkn160wsG6ZU/X+VAibe3QdccYNL83qD/AJ9ah3kHnr9KeM9c9eM5oAcDmTIHGOQaV2wwBAyR1pgBQ5LEFjxTmGOTye/emBzEhw/yfL2GCSQB6/8A1qmR4sblyEBBGcjH4j2qEESLkDI4GOcfjmguIozlCN3QL1x/ntUjJDnaCpyGA4xz9B/n8KkLnzW+/vPUtg5yOvOaiLqyRrtbacgDb0704xsEjK9Mdxnpn+v8qBljc6fKQQQeSV5Hrj8eeK5jx3J5ehoiPhpZgrqcDgDP1xkLXQA+ZGSRgD5slBntxxz71n6ro0eqLZvcbNkUgLr8yEqQcj+X4Z5HFAjyNrWaZZTFE7+Wu9yik7VHc+gpbaKa7l8uNWcll4XPzMeBx68/zr2hrCxERtY7aIWkoKyJFhQQeDnb1449azYPC2mRvYtEHie2YE7mXc/JPzDuc98e3pWc48zMpQuctY/DfUZVSW8njt1J6IPNP0OOPyJ611emeC9Ns2XennuoAMkz8KRnovTsODn9K3VO91yWmC8sofHOOD3Bxzz6elWIz5SD5QZhkNgdOxHH1oVOI1BIxdS0KO/itriG3xJajmBcAEYyFJ4GeeO3XPXixomnHTbSOJmRHIJdmOeM9P5frWgWVeGV89PmUjkevTA/lUci/ux1jUgg92Uc9Dx16/044PZx5ubqWkr3Hzq8v7wOWXg/M3OM9Dj3P9KSLCRoCwACKMEHOT0wD15P51IWXazFWcvhSgwScHIAx+H4GlLJMhwgIQr87sWOPc8f5z0rUZH5skrR4ddxUL/Pvk4PbsKcDgou8jg8Fc7T7+vejkxApkLjCHPTjAIApVIYhSQwC5LcdOvNAEiuqoSADnGFA4b3FQLKm1ZF8zd0wRgj3PH6U4brhdpYhmPCA8+p9P8AIoZtsYXLeZknGBnqQMY4NIB20FV3tIGI5wvc89jRbqPILYIUZJ3D5j/njt6UeakwwACOQRjjGP8AP6UwK2zoNqjGFHH5UASGVgFCn5cYwp6E1JIwCIREqcYHOfwpuQGUli3djxj8/rSO8jSk8nIB6k5/yKYCQsY0IG0D/P8AhTi4JLeXjJxnPf8AzijarbSmSOgxUh3FThTjHORz60AMQZJwo/qKfjChSM/3RSYAY5YAHHf9KF3BiOw4yOaAHqXJAwACARzQZAqgcj8KFHY5I+lIR82QDjHegQuTu25yvv2pxdwM5zUSt2HWhSSSTjIoAkLhskkgjvQkmASQSKYAiuMBiSKc3zKQMAY4pgf/2Q==",
  "imageHeight": 256,
  "imageWidth": 256
}
