# Supplementary material for: Deep-broad learning network model for precision identification and diagnosis of grape leaf diseases
Source: Front Plant Sci. 2025 Sep 10;16:1611301. doi: 10.3389/fpls.2025.1611301 (PMC12461735; doi:10.3389/fpls.2025.1611301)
Supplement: Supplementary file 1 [file DataSheet1.zip › B_r00049.json]

{
  "version": "5.4.1",
  "flags": {},
  "shapes": [
    {
      "label": "leaf",
      "points": [
        [
          128.29806259314455,
          189.84798807749627
        ],
        [
          131.725782414307,
          194.9150521609538
        ],
        [
          140.07153502235468,
          201.02533532041727
        ],
        [
          149.90760059612518,
          213.5439642324888
        ],
        [
          158.25335320417287,
          227.2548435171386
        ],
        [
          164.66169895678092,
          242.15797317436662
        ],
        [
          167.34426229508196,
          246.47988077496274
        ],
        [
          171.5171385991058,
          242.45603576751117
        ],
        [
          174.05067064083457,
          239.77347242921013
        ],
        [
          180.75707898658717,
          243.20119225037257
        ],
        [
          190.74217585692995,
          245.8837555886736
        ],
        [
          192.08345752608048,
          247.07600596125187
        ],
        [
          193.42473919523098,
          251.69597615499254
        ],
        [
          197.150521609538,
          249.46050670640832
        ],
        [
          200.28017883755587,
          251.397913561848
        ],
        [
          203.26080476900148,
          241.11475409836063
        ],
        [
          201.32339791356185,
          233.9612518628912
        ],
        [
          200.42921013412817,
          231.27868852459017
        ],
        [
          217.12071535022355,
          225.91356184798806
        ],
        [
          223.67809239940385,
          223.3800298062593
        ],
        [
          228.0,
          220.99552906110281
        ],
        [
          226.21162444113264,
          216.82265275707897
        ],
        [
          222.6348733233979,
          211.4575260804769
        ],
        [
          220.69746646795826,
          206.98658718330847
        ],
        [
          221.44262295081967,
          205.64530551415797
        ],
        [
          227.55290611028315,
          202.21758569299553
        ],
        [
          230.9806259314456,
          199.3859910581222
        ],
        [
          230.8315946348733,
          195.51117734724292
        ],
        [
          226.80774962742174,
          189.25186289120714
        ],
        [
          230.3845007451565,
          182.54545454545453
        ],
        [
          235.89865871833084,
          176.43517138599105
        ],
        [
          239.62444113263786,
          172.8584202682563
        ],
        [
          234.25931445603575,
          167.34426229508196
        ],
        [
          225.7645305514158,
          161.83010432190758
        ],
        [
          231.42771982116244,
          156.01788375558866
        ],
        [
          234.7064083457526,
          150.95081967213113
        ],
        [
          229.04321907600595,
          147.37406855439642
        ],
        [
          225.6154992548435,
          146.628912071535
        ],
        [
          230.8315946348733,
          137.23994038748137
        ],
        [
          235.3025335320417,
          130.0864381520119
        ],
        [
          237.23994038748137,
          123.82712369597616
        ],
        [
          230.8315946348733,
          122.18777943368107
        ],
        [
          224.57228017883756,
          121.74068554396423
        ],
        [
          218.31296572280178,
          121.44262295081968
        ],
        [
          216.82265275707897,
          120.69746646795828
        ],
        [
          222.0387481371088,
          105.19821162444114
        ],
        [
          221.2935916542474,
          98.04470938897168
        ],
        [
          220.69746646795826,
          92.38152011922504
        ],
        [
          217.26974664679582,
          95.21311475409837
        ],
        [
          209.9672131147541,
          95.21311475409837
        ],
        [
          207.73174366616988,
          92.53055141579732
        ],
        [
          204.15499254843516,
          81.80029806259314
        ],
        [
          205.04918032786884,
          75.3919523099851
        ],
        [
          207.13561847988078,
          68.53651266766022
        ],
        [
          207.28464977645305,
          63.171385991058116
        ],
        [
          201.91952309985095,
          70.62295081967214
        ],
        [
          194.61698956780924,
          74.6467958271237
        ],
        [
          187.3144560357675,
          76.88226527570791
        ],
        [
          183.4396423248882,
          77.92548435171386
        ],
        [
          184.3338301043219,
          68.6855439642325
        ],
        [
          183.7377049180328,
          61.53204172876303
        ],
        [
          175.09388971684052,
          61.084947839046194
        ],
        [
          175.3919523099851,
          53.782414307004466
        ],
        [
          176.13710879284648,
          48.864381520119224
        ],
        [
          178.96870342771982,
          44.24441132637853
        ],
        [
          174.05067064083457,
          45.436661698956776
        ],
        [
          168.98360655737704,
          49.907600596125185
        ],
        [
          167.34426229508196,
          49.7585692995529
        ],
        [
          167.6423248882265,
          42.15797317436661
        ],
        [
          166.00298062593143,
          36.34575260804769
        ],
        [
          165.40685543964233,
          30.384500745156483
        ],
        [
          164.66169895678092,
          22.336810730253355
        ],
        [
          156.76304023845006,
          23.081967213114755
        ],
        [
          153.4843517138599,
          22.932935916542473
        ],
        [
          153.18628912071534,
          18.31296572280179
        ],
        [
          147.37406855439642,
          8.774962742175857
        ],
        [
          146.03278688524588,
          4.900149031296571
        ],
        [
          144.99336133315268,
          0.0
        ],
        [
          133.06706408345752,
          0.2801788375558861
        ],
        [
          129.49031296572278,
          3.40983606557377
        ],
        [
          120.39940387481371,
          9.371087928464977
        ],
        [
          114.14008941877795,
          18.760059612518628
        ],
        [
          112.79880774962743,
          23.380029806259316
        ],
        [
          106.53949329359166,
          21.88971684053651
        ],
        [
          103.11177347242922,
          22.485842026825633
        ],
        [
          98.04470938897168,
          34.85543964232488
        ],
        [
          95.36214605067065,
          45.436661698956776
        ],
        [
          88.2086438152012,
          41.85991058122205
        ],
        [
          85.82414307004471,
          43.350223546944854
        ],
        [
          83.88673621460507,
          50.65275707898658
        ],
        [
          83.29061102831595,
          56.763040238450074
        ],
        [
          83.43964232488823,
          60.190760059612515
        ],
        [
          79.71385991058122,
          60.48882265275707
        ],
        [
          79.26676602086438,
          75.09388971684054
        ],
        [
          77.03129657228018,
          73.00745156482861
        ],
        [
          68.6855439642325,
          72.26229508196721
        ],
        [
          66.15201192250373,
          83.88673621460507
        ],
        [
          64.66169895678092,
          95.66020864381521
        ],
        [
          58.849478390462,
          96.70342771982116
        ],
        [
          56.91207153502235,
          100.1311475409836
        ],
        [
          55.42175856929955,
          105.19821162444114
        ],
        [
          55.71982116244411,
          110.86140089418778
        ],
        [
          56.763040238450074,
          116.82265275707898
        ],
        [
          49.16244411326378,
          116.67362146050671
        ],
        [
          46.18181818181818,
          120.25037257824144
        ],
        [
          44.393442622950815,
          123.23099850968704
        ],
        [
          42.903129657228014,
          128.5961251862891
        ],
        [
          43.20119225037257,
          134.85543964232488
        ],
        [
          46.18181818181818,
          138.87928464977645
        ],
        [
          41.26378539493293,
          142.3070044709389
        ],
        [
          40.518628912071534,
          144.24441132637853
        ],
        [
          42.30700447093889,
          149.60953800298063
        ],
        [
          47.97019374068554,
          155.12369597615498
        ],
        [
          45.13859910581222,
          156.91207153502233
        ],
        [
          42.15797317436661,
          159.29657228017882
        ],
        [
          39.32637853949329,
          162.27719821162444
        ],
        [
          37.83606557377049,
          164.36363636363635
        ],
        [
          39.32637853949329,
          171.07004470938895
        ],
        [
          40.518628912071534,
          174.79582712369597
        ],
        [
          35.74962742175857,
          178.81967213114754
        ],
        [
          35.004470938897164,
          180.16095380029805
        ],
        [
          40.518628912071534,
          184.48286140089417
        ],
        [
          35.451564828614,
          192.08345752608048
        ],
        [
          33.36512667660208,
          195.6602086438152
        ],
        [
          36.941877794336804,
          198.04470938897168
        ],
        [
          38.28315946348733,
          199.3859910581222
        ],
        [
          41.561847988077496,
          202.3666169895678
        ],
        [
          44.24441132637853,
          206.8375558867362
        ],
        [
          46.0327868852459,
          207.28464977645305
        ],
        [
          42.30700447093889,
          218.9090909090909
        ],
        [
          43.350223546944854,
          225.31743666169893
        ],
        [
          49.0134128166915,
          222.48584202682562
        ],
        [
          55.12369597615499,
          222.48584202682562
        ],
        [
          67.49329359165425,
          222.48584202682562
        ],
        [
          69.72876304023845,
          228.89418777943368
        ],
        [
          71.96423248882266,
          229.04321907600595
        ],
        [
          72.56035767511177,
          225.91356184798806
        ],
        [
          87.91058122205663,
          209.22205663189268
        ],
        [
          92.08345752608048,
          204.602086438152
        ],
        [
          107.28464977645307,
          196.85245901639342
        ]
      ],
      "group_id": null,
      "description": "",
      "shape_type": "polygon",
      "flags": {},
      "mask": null
    },
    {
      "label": "Black_rot",
      "points": [
        [
          143.63451776649745,
          68.0
        ],
        [
          150.03045685279187,
          62.61928934010152
        ],
        [
          155.10659898477155,
          61.2994923857868
        ],
        [
          159.5736040609137,
          62.41624365482233
        ],
        [
          159.2690355329949,
          71.4517766497462
        ],
        [
          155.20812182741116,
          75.71573604060914
        ],
        [
          151.85786802030455,
          78.86294416243655
        ],
        [
          149.82741116751268,
          78.15228426395939
        ],
        [
          144.751269035533,
          77.64467005076142
        ],
        [
          142.31472081218274,
          72.16243654822335
        ]
      ],
      "group_id": null,
      "description": "",
      "shape_type": "polygon",
      "flags": {},
      "mask": null
    },
    {
      "label": "Black_rot",
      "points": [
        [
          195.8172588832487,
          79.37055837563452
        ],
        [
          198.96446700507613,
          79.06598984771574
        ],
        [
          200.58883248730965,
          79.26903553299492
        ],
        [
          204.14213197969542,
          82.21319796954315
        ],
        [
          204.04060913705584,
          88.30456852791879
        ],
        [
          203.22842639593907,
          90.33502538071066
        ],
        [
          200.08121827411168,
          90.74111675126903
        ],
        [
          193.88832487309645,
          90.84263959390863
        ],
        [
          191.35025380710658,
          88.60913705583756
        ],
        [
          190.94416243654823,
          85.76649746192894
        ],
        [
          192.26395939086294,
          82.21319796954315
        ],
        [
          194.7005076142132,
          79.37055837563452
        ]
      ],
      "group_id": null,
      "description": "",
      "shape_type": "polygon",
      "flags": {},
      "mask": null
    },
    {
      "label": "Black_rot",
      "points": [
        [
          175.61421319796955,
          83.73604060913706
        ],
        [
          178.1522842639594,
          85.56345177664974
        ],
        [
          180.69035532994923,
          88.71065989847716
        ],
        [
          181.2994923857868,
          93.0761421319797
        ],
        [
          173.78680203045684,
          96.02030456852792
        ],
        [
          168.81218274111674,
          92.67005076142132
        ],
        [
          167.6954314720812,
          90.23350253807106
        ],
        [
          169.9289340101523,
          86.07106598984772
        ],
        [
          172.26395939086294,
          84.24365482233503
        ]
      ],
      "group_id": null,
      "description": "",
      "shape_type": "polygon",
      "flags": {},
      "mask": null
    },
    {
      "label": "Black_rot",
      "points": [
        [
          148.20304568527916,
          95.61421319796955
        ],
        [
          149.82741116751268,
          101.70558375634518
        ],
        [
          149.92893401015226,
          106.98477157360406
        ],
        [
          145.86802030456852,
          108.40609137055839
        ],
        [
          142.9238578680203,
          107.59390862944163
        ],
        [
          140.69035532994923,
          104.04060913705584
        ],
        [
          140.48730964467003,
          101.60406091370558
        ],
        [
          140.48730964467003,
          98.25380710659898
        ],
        [
          142.21319796954313,
          95.81725888324874
        ],
        [
          144.5482233502538,
          95.10659898477158
        ]
      ],
      "group_id": null,
      "description": "",
      "shape_type": "polygon",
      "flags": {},
      "mask": null
    },
    {
      "label": "Black_rot",
      "points": [
        [
          121.09644670050761,
          109.92893401015229
        ],
        [
          123.32994923857868,
          114.19289340101523
        ],
        [
          121.4010152284264,
          117.74619289340102
        ],
        [
          119.37055837563452,
          120.48730964467005
        ],
        [
          117.44162436548224,
          120.28426395939087
        ],
        [
          114.49746192893402,
          117.34010152284264
        ],
        [
          114.19289340101523,
          114.70050761421321
        ],
        [
          114.19289340101523,
          112.16243654822335
        ],
        [
          116.52791878172589,
          110.03045685279189
        ]
      ],
      "group_id": null,
      "description": "",
      "shape_type": "polygon",
      "flags": {},
      "mask": null
    },
    {
      "label": "Black_rot",
      "points": [
        [
          107.79695431472082,
          133.27918781725887
        ],
        [
          113.48223350253808,
          132.9746192893401
        ],
        [
          117.34010152284264,
          131.95939086294416
        ],
        [
          118.45685279187818,
          131.55329949238578
        ],
        [
          120.38578680203047,
          132.8730964467005
        ],
        [
          121.80710659898477,
          137.34010152284262
        ],
        [
          122.41624365482234,
          140.38578680203045
        ],
        [
          121.502538071066,
          144.85279187817258
        ],
        [
          115.41116751269035,
          149.92893401015226
        ],
        [
          112.56852791878173,
          152.5685279187817
        ],
        [
          110.74111675126903,
          153.48223350253807
        ],
        [
          107.18781725888326,
          152.8730964467005
        ],
        [
          104.5482233502538,
          150.63959390862942
        ],
        [
          102.31472081218274,
          145.46192893401013
        ],
        [
          102.51776649746193,
          141.50253807106597
        ],
        [
          104.44670050761421,
          138.25380710659897
        ],
        [
          105.36040609137056,
          135.91878172588832
        ]
      ],
      "group_id": null,
      "description": "",
      "shape_type": "polygon",
      "flags": {},
      "mask": null
    },
    {
      "label": "Black_rot",
      "points": [
        [
          64.95431472081218,
          159.37055837563452
        ],
        [
          68.60913705583756,
          159.37055837563452
        ],
        [
          70.53807106598985,
          159.37055837563452
        ],
        [
          72.56852791878173,
          162.41624365482232
        ],
        [
          74.29441624365482,
          164.95431472081216
        ],
        [
          74.90355329949239,
          169.5228426395939
        ],
        [
          71.248730964467,
          171.6548223350254
        ],
        [
          68.0,
          171.75634517766497
        ],
        [
          66.88324873096447,
          170.03045685279187
        ],
        [
          65.96954314720813,
          165.86802030456852
        ],
        [
          65.46192893401016,
          163.22842639593907
        ]
      ],
      "group_id": null,
      "description": "",
      "shape_type": "polygon",
      "flags": {},
      "mask": null
    },
    {
      "label": "Black_rot",
      "points": [
        [
          76.83248730964468,
          170.94416243654823
        ],
        [
          78.45685279187818,
          168.2030456852792
        ],
        [
          81.90862944162437,
          168.2030456852792
        ],
        [
          85.36040609137056,
          169.3197969543147
        ],
        [
          85.56345177664974,
          172.36548223350252
        ],
        [
          85.56345177664974,
          175.30964467005074
        ],
        [
          84.95431472081219,
          177.44162436548223
        ],
        [
          80.18274111675127,
          180.08121827411168
        ],
        [
          78.45685279187818,
          180.89340101522842
        ],
        [
          76.12182741116752,
          180.18274111675126
        ],
        [
          74.29441624365482,
          178.96446700507613
        ],
        [
          74.29441624365482,
          176.0203045685279
        ],
        [
          75.20812182741118,
          172.8730964467005
        ]
      ],
      "group_id": null,
      "description": "",
      "shape_type": "polygon",
      "flags": {},
      "mask": null
    },
    {
      "label": "Black_rot",
      "points": [
        [
          97.64467005076142,
          176.83248730964465
        ],
        [
          99.97969543147208,
          173.58375634517765
        ],
        [
          104.14213197969544,
          174.59898477157358
        ],
        [
          111.75634517766498,
          181.90862944162436
        ],
        [
          111.14720812182742,
          185.46192893401013
        ],
        [
          107.8984771573604,
          190.94416243654823
        ],
        [
          105.46192893401016,
          191.1472081218274
        ],
        [
          102.61928934010153,
          189.11675126903552
        ],
        [
          99.06598984771574,
          187.8984771573604
        ],
        [
          96.73096446700508,
          186.68020304568526
        ],
        [
          96.62944162436548,
          183.12690355329948
        ],
        [
          95.91878172588832,
          180.18274111675126
        ],
        [
          96.42639593908629,
          177.64467005076142
        ]
      ],
      "group_id": null,
      "description": "",
      "shape_type": "polygon",
      "flags": {},
      "mask": null
    },
    {
      "label": "Black_rot",
      "points": [
        [
          171.0456852791878,
          194.59898477157358
        ],
        [
          174.80203045685278,
          193.48223350253807
        ],
        [
          180.69035532994923,
          193.78680203045684
        ],
        [
          183.93908629441623,
          195.30964467005074
        ],
        [
          188.10152284263958,
          202.61928934010152
        ],
        [
          189.01522842639594,
          207.49238578680203
        ],
        [
          188.10152284263958,
          211.4517766497462
        ],
        [
          184.4467005076142,
          213.48223350253807
        ],
        [
          182.31472081218274,
          213.58375634517765
        ],
        [
          177.13705583756345,
          212.8730964467005
        ],
        [
          173.78680203045684,
          211.1472081218274
        ],
        [
          169.82741116751268,
          207.7969543147208
        ],
        [
          168.2030456852792,
          206.4771573604061
        ],
        [
          169.01522842639594,
          203.12690355329948
        ],
        [
          168.40609137055836,
          198.86294416243655
        ],
        [
          169.6243654822335,
          196.32487309644668
        ]
      ],
      "group_id": null,
      "description": "",
      "shape_type": "polygon",
      "flags": {},
      "mask": null
    },
    {
      "label": "Black_rot",
      "points": [
        [
          203.0253807106599,
          105.66497461928934
        ],
        [
          205.46192893401013,
          104.5482233502538
        ],
        [
          207.49238578680203,
          105.56345177664974
        ],
        [
          208.60913705583755,
          107.59390862944163
        ],
        [
          207.08629441624365,
          111.85786802030456
        ],
        [
          205.15736040609136,
          110.23350253807106
        ],
        [
          203.43147208121826,
          107.59390862944163
        ]
      ],
      "group_id": null,
      "description": "",
      "shape_type": "polygon",
      "flags": {},
      "mask": null
    },
    {
      "label": "Black_rot",
      "points": [
        [
          197.13705583756345,
          122.31472081218274
        ],
        [
          199.6751269035533,
          125.46192893401016
        ],
        [
          202.51776649746193,
          125.05583756345177
        ],
        [
          204.6497461928934,
          121.19796954314721
        ],
        [
          205.86802030456852,
          120.08121827411168
        ],
        [
          204.24365482233503,
          117.94923857868021
        ],
        [
          203.12690355329948,
          114.39593908629442
        ],
        [
          202.21319796954313,
          114.39593908629442
        ],
        [
          200.38578680203045,
          119.06598984771574
        ],
        [
          198.1522842639594,
          121.80710659898477
        ]
      ],
      "group_id": null,
      "description": "",
      "shape_type": "polygon",
      "flags": {},
      "mask": null
    }
  ],
  "imagePath": "..\\Grape\\train1\\B_r00049.JPG",
  "imageData": "/9j/4AAQSkZJRgABAQAAAQABAAD/2wBDAAgGBgcGBQgHBwcJCQgKDBQNDAsLDBkSEw8UHRofHh0aHBwgJC4nICIsIxwcKDcpLDAxNDQ0Hyc5PTgyPC4zNDL/2wBDAQgJCQwLDBgNDRgyIRwhMjIyMjIyMjIyMjIyMjIyMjIyMjIyMjIyMjIyMjIyMjIyMjIyMjIyMjIyMjIyMjIyMjL/wAARCAEAAQADASIAAhEBAxEB/8QAHwAAAQUBAQEBAQEAAAAAAAAAAAECAwQFBgcICQoL/8QAtRAAAgEDAwIEAwUFBAQAAAF9AQIDAAQRBRIhMUEGE1FhByJxFDKBkaEII0KxwRVS0fAkM2JyggkKFhcYGRolJicoKSo0NTY3ODk6Q0RFRkdISUpTVFVWV1hZWmNkZWZnaGlqc3R1dnd4eXqDhIWGh4iJipKTlJWWl5iZmqKjpKWmp6ipqrKztLW2t7i5usLDxMXGx8jJytLT1NXW19jZ2uHi4+Tl5ufo6erx8vP09fb3+Pn6/8QAHwEAAwEBAQEBAQEBAQAAAAAAAAECAwQFBgcICQoL/8QAtREAAgECBAQDBAcFBAQAAQJ3AAECAxEEBSExBhJBUQdhcRMiMoEIFEKRobHBCSMzUvAVYnLRChYkNOEl8RcYGRomJygpKjU2Nzg5OkNERUZHSElKU1RVVldYWVpjZGVmZ2hpanN0dXZ3eHl6goOEhYaHiImKkpOUlZaXmJmaoqOkpaanqKmqsrO0tba3uLm6wsPExcbHyMnK0tPU1dbX2Nna4uPk5ebn6Onq8vP09fb3+Pn6/9oADAMBAAIRAxEAPwD1QhlY5xRnpj16jtSMzADqaUL7fhUljD94dcGn4Y424A9QOtC/McZ4HOaQsSCuACfbpQAK24cjIXPOaDIQxKnOQOvJpFVc87seg71GwGw5z77uce9ACTFvNJGBk9MZI+tObrg44GTnoKj3YJ3ZPcYHQUpQq2SmFP8AdH+fWgoa5AUofmA64PXnsaa2ZIzz1xx6j3/GjYZNxLFVGdzY/wA+9BYhdqqQWPHHA/H8aAIgvViQG2/KB68A49Pf86aB5bMWUjPHB4XjnH15qycKMggEEqPXOf8A69RNn958qAnAA6cdPTmkBGp3HzSvzE8LnBPPakOIkEiqQMZ3AZwen4//AFqFVBkEAEjKkAnGB/Xn8adKVUgBmIK5AGeuM9u2M0DIVVvOC4baqZMgGdqjHsfT8vSs7VNWttJt0muMqSMIoALudvYfj16Cl1K8jsrJpHBaZm+RR/GQfzxz6cYrznVb6W9uRf3DO0rAgK3CovTjtzz2xg+9Y1KnLotzOc+UZrniO71F0WVEgtl5WJDxkjqfU4x/gMmsWSORl2chR83PvyOOg4xVi5VLh1SIeSHOAsnoeBz9Mf8A16lKAFoxGDGSAvBz7f0/I150uZ6s5m7u5T12dILvSry03Rv9jjJbPJeNmj3Dn/YH6V6b4f1pdZ0gXcRSOVjseNVPyPxkKPx3d/fmvLNa0x0toLpHDpt24BJCc5I9sEn+dW/BevLo+sKshAguMI7njYc8N/j7E16NOXNFHZCV0euGNgnzAyLHGOGG4Dk4I9eT+OD1NESyStyFIO4FjklemOO1SeV5ku3qrAl8nCjuAOODnnj+lMyIEADLtCYLMR8xHOeB/L1rUoi5SSJGUlT1Ei4xxjn0b8/1zTi0bTZ2gnBJbk4PXr+lIoEtyCn3WO07RwSPUfn+BpkkgiY73CxlwVBKjce3Xv1P0/QAeQwnmDQFmX72DynHGPUHJ/TJqEyiOIsyl9g+Zm+XHOP6j9KCWnt3c7ivYqASW+n4euOOKQjDGRnXYW3ZbIA+b2/h4P8AQ0DH7PM8t+WUrkAken8ufTnOKRo45TKu0g7jlSMsRg88cf5561DlpHLOmFAG4hzyB2GPYD/PNSEsFaMKMoSSCcAg89fU45P1/EAFKtIpJMm4bVYNx0x34wOv074IqOQFUIDdAR0GPxP1x+dO2eVM2189Adq98f4f59G7G5VXyGyRtAO4enP5/hQA9vmVsMVbbgFRjPv1PHtjmmrKEByQFCr8zHGT2H+cUSEeW2V2/MD3xnH+FN3Y2gjkKBkjnnPNAHak5bAz9aVOM8DNKB2GffFKo3cHoepqjIccnCnrSZwD0Y/XqKVm2jG/OR2qNS3TP4jtQA1jknJxu64HSkIyh546jdTnLZAGTjpwaRsE5KgKVAz/AIdKChiJkjc20njikAIzkZXPUDNOzhdoOCeSf8P0pdygPna2emOhxQBGSGUFmK54xjFMC/MFQkjvuAFPfCNuzjB5PTimMpLEnGAe5z05oARm8yU7nIBGf/r1FKdo5DHGGPb3/mPrU25mX5SQDnJHRh0qHLOXZgPmOckdf8aQCF1iUyOdqhTuIPIHfPv/AJ+lb7fYzOYlvIcvlVRpQW6jp0z1I/8Ar1DrE4hsGV3CeadmcYC+pI7jGea4y6uQ8lvHBuDzFtxUHKgDqezdT1rKc3F6Gcp2dhfFl5JI6XBJWFegQbScYGDjpyTWTqMM62aCNSqJGFbPKcdeOcHjtjr71c1Qy7ijTEYjIYAsQuRyvXPcDpzz70iv9ugJcK85GAoHKfe7dcY5/PmsErt+ZhJ6mBp7xf2xa+ZEzYfcUYlfmAJxx059K3L0qiSbEEaP8mTng8d/19KqaemzU552dfLht92MHgtjAA4wcqfrx61Pf5uZ0Ty42f5VZEXgH0z9MfmetEY+6ySOBIp9Fu4pUU8kEY5U4B3cke/TPTPpXBeVMruqxSHY5Unb0+tdnPJIkRtomBO0BivWXnjP44pJzFNpkDwHDlRHIWx97HJJo5nHYuE+U1vB3i6C4tU0nUtiTBdkMo+XzQBwhxj5uBgnr3569oQFxJGkfJzh8/MM8f0HX9a8O1MeRiNTuIP3/XrXoXgjxD/aOmGyuGdrm26BerR8AHnuDgHHbHfJrenPmVzri+ZXOxQ4Em5TvCldoP8ADj1H/wBbrSpNuhZNiLtVkOODgc+o56Z+g7VEJQ02FY5O05wGPPQjv/hRuBiVvMJHAynVhjqT3PJ7/wCA0KFuVV1IYJIgZSrZzn5Rnp+Pr/ShRsiDFQd5GF24A44Oevbk56etRBlMm8qGeNQoV+AOvI446+nb0pxXyo48uo+bJUdf/rDoMe1AEZkYnamHVieGBzz+Ixnp+NBlACtjBLBgduAcnjk/oB6USDyppQAVC4G4djk8g8A/y+tVzEHIXJUKxbLDJHrjj0A7ds80wJt0TGRXOMDqPUnP9P0oYjb5LYRdmRjpk4/HH59sUwp5UaqQHdTgEAtlsdf54/PpUMpVp3OW+c5UccduO/Y/qOeKALDurswh5JbbuKnPeojhgSEC5PI4+tLG0VyMoEEZJG5/r+Pv1/rRIpK7kbAyxPJODjp70gO5J654welNDFiOcDGPxpTyOuPqaM8cEA4PNUZCq+CQenqKeCpySM+45pq9ADyM0PnooGB0oAZ95yep6AAdaTl1IGOnrjvTXdlGQF59T1pwGOowMDqeooKGhVXDEfL3xjn8qV1DA9BznA5x+NKzKrcscDoB/Ko33YBfcd3rzxQAr7CAq5x16981HIBI/OPYnjH40vIBOcAndgZ/n7VE3zxkAgYGSSaAEDbnVWbcD7fr+X9aYSQCq5Zs9c8/54qtqN41tYGWMESEhUZxnnqfbjBNZNrr7GACcq4Y5D4AbGfyzkDjjjPWs3JLQhzSdmQ6/cLcXMsJ3MsSY3ZAUN68g55POB29+OesmUy3kbJI7sQ37tScJ93kjOMYAHHfnrzD/ack08zTS7AzkEqwwRxkc5yfz7Z95dOA/tCbeIwswJ3GTjGcDjPv3wP5VC1dzmcrsZqCzXEsbKvymJfNYj+IZyOPqvHoAe3FZLcrGAFfDjdlm68HI4P+fpWzLOzywQSAu2CiYUMu4kqoUdMY9D3x0FZpAktVGN8xRlLPlQMYPOOMnkd+w70mhWG6XDJfi4meVBdKfKdpTtG1RkZH0JHGTwAB6x+UY4VCtJ5kQ2rI77y46Z6d+Omenftp6LJ5NnJglWkLhkZCdo5yNvQKRgZ5P51BJMql0X5p1XLv2BBHcduD1HGAfXM20HfQxblXmlMzFZQMFySB14xk98449smo7WMLbO7PkyYVQRjpwcj6nGR6fUitJdPtW2ijJZyFT5h8xbgH16/yq8qiFI4ApDRDDNgh2bJzg57kk8+vtUaEmBrkW2xSTLAGQtgcAdP1x/IVQ0LVzo+qxXqx+bsyCm4ruBGOo+ufwrptYtfM0SUEDKneo3DPT/8AXXEW1vNczCOGNpH64HarpuydzppS0O+sPiFfNew/aY4UgLAP5aHIHQkZPPHrXpBkWMKxhLAbgpZhyM+46f1/KvBZEa0uDEzIzqOdpyAfT6/SvZtJuTqegw3XnHzJogXl29XxhiATwdwPbHGfWtk01dHQX2ZfKQhF3MPlO7nPA9Mfln1+rJSpZpGdSvJyBjtgjn8etSH92zCMIwBJwr+mcn27/memabOkTOoQEMGPvkDg8Y4PP/16oCFkOduWUKGw2R0HQcjr19RxUjHyj8kfzH5SzDqcjrmmlFdx5zbiAAxZj+vvzStiWJQNpXARsjv/APr/AJ0AQxy7yF2mNgNqk46c4Ax071CF2syklYtuCcHB/wAe35dKtOi7TsG9sbQmSAO3X+n1qMKjAxrGMg9/utn/AOtn86BkiBY5mIBwCcMvP04+pHvTJEyG42rnG3GMkdenvUszSN5kSIoO4lSOmMHn8sf55EbnewOxl4AGW684zk0CO2KsSMHHtQMbT6+1JkEfeIPagqck4zj3qjIdGVIAz36Urrxgke3rimLlj2HGOaAAWJYcDigoYCEYfLgr0JHQelPwAnPAPGcikkGQpzgfrSqeBhRs7nmgCAHZLkoSDxgnv7/570RS8gs2RnO3oP0qQghwQMt3w3BPaoQv8BIPfA9c+1AAzlkAGAM8AEdP88VESoXLAFcdT0/D+VTNKqxKVBKngjpnP+f51Uu7lbK0mkKEhefl/l7k8UnpqBieJbpQ0FpvRZDl/m6AdMn6jd+VcTA122rRxskkdpFJh3THzewPf9cZxxxVrxJqsWsXMVzbbvOhQoyMwwQehB9evWs+C+kiCfaD5ah84Vecgjvz6+9czkpS8jhqSvK5uTrHdqYSo2xqzEM6gMOMAduOSOCeT+EK2CQSv5SOPM+8WOBjqBnOewIBHYfhANRXzT9nCJhcJISx4wcdThc8+4yMe80l1LcQiNTMpdFwI4cIRj5jkkgdCPTnPHStHboA+7lFxcqGfbGh4BOSpwCMY6dD19+pqowkW5PnK3yMPMZSrg4yeTkhvXj8yKuTR2Skw20e6Y9Ac8D2yOBkZ5z1PIqtcQCeJh9oUqXLLhhzzjBHY9Op7e3ButRmrpEYXTHLZEcaM8SEYU7unPBzjB4zwccZ4xfEN88cMgdZgzKI124TJIJc7hyTkjBOf5Vs6Y6/2fsMbHbEpDuVK5A7gjjPAH41y/iqcPPKi8guJASMDOPbg8YzzSk7QAytKg+13rSbUdYSXPBIJ6KB75wefQ+lbSRSTXKyZ3MU2LhCAuOPxPb/ACaoaVaRQaY893K0UVywBHZlGcD369vX61pWmp2cZjSS4aR5GOGKlQoyQB7cevr+Fcl3bRGsaTkrk1/Fvs5IWzskG3cexxzwOlZ0GlQ2WkXEtqnywxMxPG5iATyfz/p6VqyWxnk34CgttULz29PypNUVk0W4tbQbpZIigGQuc8c546ZpJe0V3sZLex5erEsWYnnrnmvS/h7febp1xYuxDRsCj56Bs8DpjByfxrh/+Eb1hFJ+xOQBk7GVuPwNb3w9uBHrk0LS+X5kDYXGS5GDgfhn8Aa7IyT2O6LT2PUkR4ZSWOVVNo6HOODjt69MUSJJwAhbcPvH5TtHU/lj+Vc7qXjfRbWQRpcyTbSQfIUFh9ScL37HjmqFp48gvNRih+wtH5rCNXMoOM4AyMfTOPT87uUdaiYKuuTsJZscge3Yf1pfK8sqgfC9MMcgcDjjt9f/ANcUrLJtUAY4GQ33+cjjHv8Az7U8ICzqzLuK7gQMYJPr6d/fFUBG+0qRtbaf4cDnHf6dBUaLtRWXCkEADI4PTB5/X2qZDh1Eg6DC4GcnGOw9Sen/ANeo2Z1CquCy/Lgk9enT3x3zj9KAJiUAAIUfKODyAeOP8ahlkJZQF2tnG7dj/PSnySFWdWLRKOmMgEH3H+NQqwA2hDnHIcdeMHHtyaAO5IyBxjHamgH35p5wVPIz7U3kqDg596oyBlC8k5+tIB82c9BzQQ+CcjnpmlyufvfMKADaAu0rkAdj0phTI5ZjkD+lSMSCTuAyOpx/n0ph5Uqfm47GgoYMqxKYyf8APPpSYXY4bIYdMHjrikYhVOBkgcg1GS0nQnA75oAY25lMbc7iCMdj6VneIYWPh285I/cliOcDHP4dKq6/M8EsKIzIV+c4JGM9Dx9D+tZN9qV1Lpr2vniRJkdD5vzYBGCfXI/yDxWEqi1Rm5q7icFBNgSfINxPOOx9P8+9T3BE9oUVT54b5dpXbjBJySevbj2qJraciQNC6hCSTt/z780wXEaMBtfAHykjOMHuOc5/rXMuxwl7SYfsconkfdxgrk4Tpzxz6dPf1rXe4SWcRq0Y3KDnliOc5wQN3f2rBS8eB2RuqvjjBBbOd3I9qv2ERub7/R2TeqbmEhwDnAzk984xit4O6GmaluPs0skBRpUdAwkClC2T944IAHJ644PXoajv0NlJjy1jnkJePaDgjOT35PA/H3qE2QS1eUO8zTsVVV6AZ3HAPA79znnmmSyzvbsJgEuEzKG253L0JBA7AZz9ScEYrTbQs1NL2LarOz84BZW5Ukdecgen8/SsHW7OaZ5LgxGSOE+aXyNpHJxuxz15Pp+uhNfGFZ7WMSIAdxnxgDBBAGe4U9B6jtWLqWsLcotogc24TDK7ZBJBBOOBzk/pz1NY1JpRsVG19SrYpca1cG4fYu5yIkLHhgBxj6Ac9+laMlqYJ7NTGqTNKhIC45Lf5/E1m6bHf6PDHujYwt8iup5bOcD1H+R356jTbHNrcalfqrSEDylY4weueO+fx/OtJSio6He5JK5rxpEbx2jh3RxKSrKpITaRk59cn9KrXO6a3cBhvKkoSuBuxxnvjgfWpYQ1tYNmSQZTcwA9hk/qevb1yKwjeGSTHTJ5BHQ56gCsHLljZnntroWJbxrLTr6dW+dYW246AgHFeWpM6uzpIyk7hkHBweCPxBxXoWqIX0e4hh+aSRCoC9c/0rkodBjH/HxdkyfKfLhTPHcFjjB/AisaFWKT5mdFN2RkKcgKB9MDvVxHa0nj3jEoIbaf4a0JTZ6XbSSR4jYjCl2Bcjpwfx7VjyzLIFdH3b+Sw/z710Qqub0Whuj2+O4inhjkSRFWVA6Hd8xUjtxwMbR37fSp2MjxFtiIqrgjoSPUc/Q96z9AnMug2KfKXa2jTarHn5V6nPU/hjNXp41lRSu1vlO4Y49ASe/Xn8utdAx80lw1uxViRj0PIBGenf6+3rSTRMkeFYsx4Rt2SOhP16+9PYY+dXO1B8xB5z1P0/lUUXlqWMi9/lA4x6de3J/Pp60BXkd2Qb3wcck4yMcj68fypSfLXO0AZGCRzjr16HsBTpHbI+Y524JI447nHtj35/Cm87UEg2sAo5HOeMHHrntQB3m3Jzk/h2p42kAsSKYB2BpVBGBj5fY9aoyEkG5Sp5xk5psSYPbnBxilYYbBHGe9BHHUL9BQUNlHA659R2NRhlZAMlsnjHb86c7bmzjg8AH0piYyGPLZ4A7UAJM4MYOWBHIx0z9KIpT5eSAwHYjP55pjkNwWzxyMUx5UhjRpHCIMDLNx16c0hnOa0ySaq4ncqsSBSN33gef61x9zcvFvgPzLn5SDksPX/PpW5r6G+1mUwyDYSOV4H3R/XNUdXsY47S3MEYMojZuuTjqcnOOmePb3rmcXds4J6t2MvzjcJtRR5qc4XAOB1NY93bsv7yAfuwMuv3hGfT3B9f8AJvwwXVwdqrJI+NwycAKo55PA4omt57S8XzYiMqVUb89f6c/rTaujHcohVDRO6M7sgL78N09PwHerwuJIodqAQ7WLNtBGMDrgjOOvsMn2prAy2rtAURk+ZduNuMddv5U2ytZrlisUqoz5AErEZ9AMDj9O1KN07DRoQX9zdOFSRBEWbJRlIGOmF7dTyOw7HJq8tssKbYykoEbOWlj+ZV2kEqD8ucevcdc4NYcBlRCqwSFsffdvQdvU85HPboa0pkke3l33SKpjGGLFeFHGSRj079ema0vdGg+dIXtLh0ba8igtuf7wzntnk88Dv71Ris4fMj3ojBHDMSpIwMHkZ7/5PpaF0fs7JiMKi/dSMFhyOcnqcZ9TwKjhhPyyPgZGWYnC7e454/8A1e1YSWiY73NIy+RbCMgE7uvY8/8A1/1p6PJJHFbgsCR5j7hgHBOMe3X2o2iaJpI3EkaffVBu/Lb+n/16pz3bFWa1EXkPEAGmJBAGegx7niosr3Y2n1LF1dPFGgZ3KnkbGAVR1P68c+/XrXNyanbWVxNN5RuNpOFyBhTjHPqcA/TvzUkt4o3CWctKOFKKMD1PPX8u9cnepdefLIqmZXbgqMdfaqXJJ2kzejGMndnX3WrW9zFHLZgCOYdQMHPcH3rCW7EMjbRlupOetZtgktraSmR8GQ5CA9Peod00zbYxwvLEHoK5PYrmavoErRloVo4JNSkaWZgpckkkdvQVcbTlt9PeWBg2wqXIPr/+qrWYZmLtCycYyknf6f4VIpU6dJB5RjRmO7JyW9Otdkq+iSR0e1hYpQ63qUJBi1C4Qjn5ZW9v8B+VdJo/jPV2uUt2MU5mITLrtPJ65H8yDXHRWtxMu6G3lkUHBKISM103g3T5G11HnzF5UbPhhyeMdD/vZ/DvW/Mr2BM9QMi+Z8ibkI+6T159cjjj9aSaeKOaO3LAuVJU56qAM4GfU/l9DTZruO1t/MuJo0iC5Lt2B6ZP8R61maVqi6zqk9zbgPaWwaOKRgd0pJBJ57AAe/NaDNUhHkx8pGNuC2CcY/z/AIU8uVBZVBDcBvTnr7ccUKwGAMMQMr/9cUySTYQEZfXJH+efx9aAO6AA+bnPUZo3H1+vNR8YOenoKBlh0GaogUvk8HJoywbgkjPWkHOWYdBwPWlZ8qfXuaAGsCRjqR3PNRZyrEj3x6YpxZjjBA9zQ6KOTjP1/XmkAzOSQDjsT3FefajqLXWpTGSQjALRgEj5fTHrgV3k7funwx3gEk49q81kjN7cmUKnB+VAOcg8Z9uDWctWjGs9EjQsFYW6yHJkGX27Tlfr9OKZOVlLW4V3V1ZG2nkgqwPPHPP6VaSF7iaMiERrGAsoLZXf/dzjgEjP41auiIUckujYVggUEtnHb1Ayc/jWltDnOQuHmt5preNCAF3EMCOQP5Z498fiKUpmlZDKcAZwdwxn07/4/pXSzFQdhi3AxjCnAOM98dO3HPNUdQs4NjqW3v6gZLHpxjPfj/GsnHQhowYrnFyqy7gqjbkHkDp/XNOiuWtrpk3fvV+4cZ59uO+aftj0+cli3mAYyeMfQfp+P4VDIxkQTBsyL8rkHnHb8P8A6wrJtrURoeQ64YxqWB3jcNhfoQB+uD7jHGKghncRSwtvXcP9W275wBuyB+ffvUaTeZMsTpOUXBlZQQqLgg/dHP8A9fk10KXFslgo3p5UkTOi7c/MAcZ54Oc/r6iq1auXyNK7FspLIM0bW8TS8j5v7wPUnBPcdvb3qvrd55FhHbwIoLyAu6dGUAkA8cA+o5+XnOaidLWC48xArMSWJI3Y5OeOncflVDUJRfloIlCQEYGwYPHQ8ck5wck/4VCmkkXTlyy1HWtyTfzxQOyQ8SKpbcBhj8pHc7W796nvL1LhnjGPJfhm3AYOfvYx7dMevrVe2tBaxM88itJtKnegUHJycAd/88VnXSQxkspdeeVzu9efcd6mT5pXRdaab0Kcx8uQBpEb58N1K474wevT25rOuJwHb5tvHAx1H9KiuZwjLt3ZHH4n+dRlWZckgAjg/Wp5OrM1sPWTpnoTg8c8/wBatSKtuuwLhiMsx7mqVnjzPMdVIU4AI6k9/Q4/qKstPvmLMe/IfpQ4ifYkicKvT73OCeasP8kanYDKSDkjOKpQvGfmfLY64GR25xUd9c3W5PIlJiPVF559/Ws3BuVkXTjdmpJczKqBCwz8uTnjAAx9MYqjLqV1Ys32a5kidl2M6NhmB5Iz+AqeR1ZR9xZNoDFegwOgrHvWBkwCfqfWqox980j8ehL9omlGHkdyBgZOcV6J4E1CeXTLqzbewgAMZU44YnIz9Rn8a80Q9q6PTPEVxplk1tYW0KGUjfMy73Y/yx7Yr0DpTPWY03HAAEi8biBj8c/54NRq2/LqvAOOOo61U0aG4j023N9KzXDgtISfXJ/TOO/SrcuQoK5APA45z6/zoGdoThAQR9KQYAOTjNMV146cdKco568dhVEDgo24HDE9TQzMMliBj2/pSMxXbnpzmmucngk9x70gFO4AZz+PSoZZY4I2klkVIl6uxAA9yTT1B/iH4nvXI+O7pobW1jR87mLMoGc4x/iaUnZXJlLlVyzdeL9KiYoHmZem5doBB9MmuPku2TyhaoZMknzMcHJOOMfp71jtF9uli8j5xuxIvIZR7/X15z+GK3I/+JcpDxxvG+VdGPfHOOvtnisk5M45TlLcLfUZRIMuC6Md5Ykgg8c9e/cVtWs8BtXYSI0kj7XV/lYMe30/mc4z3567tpLOaM58yMqMMuMlsHnIPTHr/wDrkSQRwKSQ0mVfdk7sEY49P/1VpdoWxfuIpbDUIGRD++yEPoPvf04/rVe6tYDOOofeQSfmAJ9Gx+tRm5nGG2SNArDcRlsAHqBwOM9SPWprqSGRwsijOBuB6rz82QO+c9fXgUXuBk3VqFJCH94+3gcE8dgOvr0qC2iEMifayzFgVWLpwepJ7Y6/4YroBFG6N+7Tfv8An3HBbjjp27/jVCfThKY3GGgJBOPlyQMFf59Dj8TxEoXJt1MdVNtdyouRvk3RFMDcDjp+eP8A9Vaxiji04GZTnBm3ADcATwFI6/yz1x2iZY/sscsYCmAAFSAvGeCPQiobqfzbRWLDGCFB2jBH+11xx057+9Z811yvobTrc0VEL1oLYyCMxbslnVgWJOcZ7gdfXrkYrMhd57gLFhnbktjnj/Pp/LNSas/+kTIsRCM+GDYYEjuPT/8AX71JayQaXbmQgtNICrxlgNgPTGR7An04+tZJJpGXU0Gt4BbZ+0MDjIlBznjGMZ7nJ/8ArVhakDbldsqMACQT1JIx06Dj/Gob/UldnVAIvmAbA4J9cdvSsm4uZZYSWU7CeTjIJxVWWyDcgfKzFnbcwwQeTjj/ACKXfuVjJKe2ASeBUY+4ofsOPepLVEku1j3ADk5IznHOMe+MVTKLMmxFighXKoPmYKAWPUn/AAz7VXmnw7M5QswyF24Az7Dgdc0ye7KSN5ZGOQQQG9Rnnvzwe1QiGS5fgqFx95jgfn+VFgsK0hLABsjGPapIk/0cSq+W53A/wjtU8sNqhEMe8oQN7kgnoMkegyOn6miRI4AyRfMeMv6/SpbVvM0jy8rKxkcnO4hR1OKqTS+ZMzMSSTzV63s5Lm8SHKgkkep6Z/pViTTYkuJIAihsY+cnPQHP1q42jqKMlHUz4OcnivQ/B/hl1jXWLuI7VwYIyMZ7hv04H4+meYs7WO1vklSCOQISdrjcoHQZH19fau90fxQNXvf7PkgaC4CbwQ3ykDAIx+uOe/46RqJux0wmpHR7m2gpK7YBAyMemRgZ/wA96WRVAO9juHK7D+P5/wD6qawMJXa+1iMAHv3x78YqRgGWJB8oOOMj16dR69fetDU6nbnhelAb5uDk56AU3dxxjNJ/Fz37GqIJG4wxP1zTt3PfFRlgxI6D60oxtORgdCDQAbdx98jjFcZ4+lW0S3dlz5isnPt0/nXY9fm5GOB0rjfFWu28t1b6f5aTqkiO+/qDnt/9frWU9jOpbl1OV0uzuxKmoEBPkwqD5Qw9/bgH6itme3k1KcumYrdUUOHx9/PI46eh+lJeahazTw26ygRthXJIGNvQHt7HimHUI4tR8i2lM6SECSNSflxwGz09Ac+tCSRyIctqkd8ZYocA/IwQgDr2544HQ+nHWntbNPdSIA27aCi7Rz6ccdvc1poJru4e5ikOI1X5tw4GeT04A6emO3rA6Nd25McYZYWC8ZBYEjjPIGDuz2/StLDMBroW1wzbhIgOZMsQM4wM4+g/zg01JvMslKlVKDaQvGcYPXuccnPHT0q/cwI/mTRjIGFcBRgKAMEevJ/Mc9cVReGY+dalMPgrhVJPmAkHOD3OTkelZyVtRWCyvItokLtmLZIu1RubtgY+g9vbnFXxfhE23cMpkZDlgcbWOOCc/TrknrWHJBHa2jTPIEkjUOxUcnAx9c8f/WHNVxqU4sorm5u4ljmmVnJYEAgFgvH3TkA89gB7UJ33N6VPm3NK5uAHbfaiRWXLhXXO05yR2z3yfasu9QpAyg7kEe+NsY3qenB9QTU91fwXc7xQP5kbRkr5X+rJHUBsbTkY79cc54qS2RpNIT7YUVNjeUrDLhCeCMEgfT6etZ1FbVFVqcUk0UNSmSzvHeHLXAztIxhPXA78ZrBe6cqcks3Xfnk8fyzj8q1NYtM3cgXAVDnBPAz7+/H8u1ZkkEsIbghZCBuwRwRnBA+mcY7CsorQ5WtSo7NyUJAOfm9Qc9fSkwWBAGdw4yOe36mrSwh3BQgZPytgD2554HuaY0RG4o2COzHrx1qwKnKlipIxjB96tRI9lbGVHZZbhGQqBgqnr+P+c5pFj8y4G5F2RrvcDjgHn8aJp3u7hpNgROm0cBV7Ch6lXIIY0jk3L07EjPfqM9Kld2kfcz72/iLE56f0oWN87HXBYcBsDrjn2GD1p8caNHvYjywcY4LZ47de49j+FMTZE8TCV0YHIOMdMHuPXjpTpIZfKw3UtjaRyB2xUyOyTYCkb/lBA5PI/wA/lUpMSBnlGQwIAJ6E55/T9aQXHaKqpctI6kbYyd3p0H8jUWJ7rV3Nv+8dXBLdvqTUmmRG4c7i0cOCrlB8z+yjuc4P4fndtQISbVFwjMTwBu7dT1NDa6gPXFpaXEqlC4+YyP2HoPatj4d2EtxJeavLvYFDCmefl4JOPrj/AMerB113kjisYlWSedwSsYzjngD3r07RtOXSdJhsjGEeOMK7HkF+vGcHBOe3erprqdNGPVlxlTA4PyH5R1+tJuOMhSSByWJwO9JGGEnllgScEDpkZ9e/+fSpZehDFdq5XI7cfzrY6TohnJ4pQRnGaA27AJ5pu/a5ABywz0pkhwWPPTtmnHYTjcMnoM9ajZvmxxz3pTtx1P5UAOLhWIOeB61wOv6Xc2mrLKhJgkYurr1z/dP0yPrjr1ru94cEFWP1NYWtX1mkT2kyGVyuSFIG3HfPPP8AnvWc1dGVRJrU5BrHF4UZtnTPHbsR+tbWkWkKu7ouWDBn+XJb6nk+oqpEJEmE0qqqyj93n1/r/wDWpBdtHJKC5cnBLKQuPXn8/wDPFEbbnGjTks2jdp47ry3kQl8MVAyD1zjjsen+NayvDbRoUwLVpDncuSwX3IH17Hnv2ju5PtKRraSHaAEICnPGPzPGPfA96tyxqumRQNE83UDBBAHXkc4+vH9aq/YorWrCWHU2VXkRSB5TMfkXGFY+mM8n1IrPv4ktHE0QklGPnYEbtoBz8o/2T16devWnt+41R4W2opdgd2MMCD27ZHQjuw9spdMIMNHIxkjTAVDtB6gjB/2Rkk+vele6AytUnN3d3VijxhJYcfKflXIwDz/MZ9q5+3ngS6Y3DmGWIeUYc5SMAgYx0JOBz3ODx0rduS9vbLbl9u3bK8ZPzKNo455x0XH+yOtcfdOlzqLGQKF5Oc5wMd8Hr2+p7VjGVm7m1OooHUR3MF/GYkdlhQbix+Xdz908A92P489KfKY5A4KlmGRwcE+nXgdvemaMLP7OVSLmNTlnUFCDwPf+8c1p332MQp+5DsQ24DIbr6Dt2wen5U5JvUyqTc2UNZCZLx7STLINrgbVx+eeMemfQ1h243TtLEdqo2A78Hk4XjOMjk+nHWr+sQySTttEXJIUnbnliDnP068f1qkilU2JcLscryWPHBxn6DJ4HFKGsUS9wMMLxzOEwi7QGyQG45+p/wA96jEcfKy7RIeMYwF9e3uKtRyBYxGgUoM7SU+9046nvjgU7T4Xu7wlFdhGdzAtuB64HQd8e+M02TuVr63lhiWzMZikwXmBUD3H5f1PY81EtmEixeW4J+/14xkj9Mf481o3d0TJKY8ofMXDkkkMo4wc5AP81FU3dRLEw3SeYyyPx8xJPQcnuOvv05pWsMqSrglTAVZQAUOcjj3/APrU6ID7HtcOpU5+XHI/r2/WtM27tII4onkBXDdBg849s0WOnFYrgTyj+EvGhBPGT+JyR0/pweQGLJsMIm3bWzgc5Oev+fxq89gVt0utQfyw+NlvnDt6k91HGM/Xpiia48uXyoIUhVQSh2gsuevzYyeKjnt1zE7SGWV2BJyTj2OP8+9ADpbwvcFsBcgYEeAF47Yx0/8A1060KvLsI3buBn+hot9HubiVY418x93IT5sen+f8RVrSYo4CZ5D0B2bGDZPfkdKiwWe50MdrZabqT6zJCxlhQgxvKNgO3t79eCep/EdXpGsW2rWaXFk7MpIR/lKsrYHXsccdP1rzC7W+1y+h020LMX+YluAq+pPpXpOh6LFpOmC1hQOqNlpG+879zgEevAPQDr3ranex2UW3HU02gaUmRcjDZC7QePz9h+dJ1ILkgY4LHnp15NOdsCPc20gAHaAcfWomLRkqScJwGYZx1zWpsdNkNjnI70IMDkAijcQSB+tDYbODnI5qiRMDqehpSF7cE9qMgD5Rkjp2oHJ3EH3pDKuoNJFZTvETv2f98juf5159Hcxvd7Jy6lnwzNzkn1PrmvSJwkitEVyrgqw9jXleoN5V3NiRZFDEI8DAqy+ufrWM97nNX6M2b4Ga2jhiX5I8kvjCn0wfXj9aqzxxJFGjnLM65XPJB659O3FZLX0kKBop5P4Ts/hIGD07d+nNRXOoi75DeU7N918YHP8Ae+nqBUuaOe5paon2e7Lh9sDFXBUglWAx1z04J9ckdOlaVtqM95ZtJOyugXaxYBQCM/gB3Jx9K5nUIEknTzJZQVAyVbAJHT9TULaqLaNLKFVDD5mGT8w6AZ+vPUdKaqqVoo6k1USitzpb2REEu6SPzpAoUpjai91OPoPyPeq1rKHtGiZ5Hi+0AyAn5DxjGPfnoRisGLUkkvzHIsjRsCAeAAfX34J4z1Na8VxGYHjLny05SPJyf6dvzqk7OxlUhyOxnaw051LZGhkIPAxnfwevtj+tc3dJCLiYxA7WfAyf8/rzXX6oYoIM3TRq4UqoWMMV+bJxxk9cZPQcZ6VyUWTMCyhon64PA4689wf5e9Zz3uSk9zV0y4e2kxtd5cfwqSWJGB9MblHH1Hqda4u5ZYHjiUeVzvEhyDgcY79uB/8ArONYAQ3wuZXO3HyuBkOcY4GQeMn6EfSrcd4scsILId8iiaUZwPmyfYcNjP1qrpxJG3jedeuRbyR4DGN3Th/3hBb893PfHqKcY1W0Zp8jzE3fNuyVORzz0zhs+1TwFpZBKyoUMaZ3EBSG/Q8nPfue1L9lfULpZZ3eNIz94KFG08+vUgZx9D2JCjZRuOVm9Clb2ayXTWyFG2ty75wB3Oeo9OmT074q5cLZWkX2OCGQwNJmWTO1pO/JHbsB2we/NEzW0Q8i13BFyQuM7m9W6ZOe+OnAwM1WumaSd4o2XdANuQ3+sABJxnn1H02jHNFr6sWxWiaFiHkt0Qb2J3SE8jjv16dDUo8pYbOVLaNEUh3O/nIOCM4yMHBxnt71GqSrBEryGMld3JxgEHafbIPQ8nk1NFCscWGicRiMlGLcDjB49M8c59s85dgBruRZpYmfepXcqFiBuz1xnHc9Djg+tRWzgXUizDClWJOMfNyeF9eO/f2pAxS7aWJSiJ3JB2D06Z6Z/P3NPnS5lvC7uu4sAMOAPu85wc9vTnnFKwrmc9vLLfxtxyC2c9Btz+P9a1fsWPLe4lCKpVnzj5csB3PJycY/Oi1hVp7q5kQblA+7jgt+OAOCB16n0qG+udxLMAS2EYFRtzt5/wAahrQF5mheEWvyptYBl+7znHP4nB61lWx86+ji8tFXPBJx8oGSMdOgq0L9LzSwXgDFOZGOcNgj8s55/n6xaHCX1aCUOBGdxds9iCvP51VrsDp9MdtJlkuYkifzpB5wAAcYPQEn6ccj6ZzXS2t/FeRrLbsSpO04yCGGODxwefyrlCwb/WSArG4+TPLccdapDUptJ1GOWIh5pGEYtlziXOQQfTqSD2J9CQa5uV2OmlUd+VnoBYA/IAeAMgfMx/T9eaiZZEbdITk9R17/AOelEpzsUq/Zhzz14+vp3pqFnHzMu3BPTkf5/wA9q2Oo6XG5cdc9cHrUY++B+efankYz7HvQOWDnt79aokccM+A+MDHNLkYxyce9M3/xYxg96YXGDj73tSAyfEsV7JpUy2bn5gd4UHcV9B3x1/zmvM4beUyNG4OM8YPHOOfyA/8Ar16pquopp9pvLAyyArECe/r64FcA9xcNI/n7mcNuVtuS3Oefy/p0rnmlzHHX3MwWsvmKijLnOFUe2e3tzSSWzh/nUDI3MByPX9OvNaEo2MJdjq6kMOAF3AjOTwAMZ6e1RXd8rXMLnewTIdi2M5zkD8Me3NJqKMrXKUXnKCdgKKfuuPl7kAY5Gc/j15qrc20U80k0N0sLrhceXvUoOQQcZ6/TtWndxSGeUBxsVMMVUKR0HTqeB+npWUkYiV1EeH2jkccc/wCHp3zUcrTuioTcHdEX2T9zvt3Es+35iD0/DNNsp7yJm3ZVc7SGH6+1RGCRJU3Yzt7nlvw/p6fWiO4n+2sUkdYsfOCAFCk84HQc9P8AIrP3ld3G5OTuzTj1Cxv455roPHLCWKDcGGARwQfYkZzyQM4yax7mJbK7KDGx2w+SDz2Pt/I/hxJMLe7u2MKPECxOVxk9M5OPQe3f3ptvFIjuZvmKufKV2J+UDjv0x79vatnVi4nXzwcGOjlEMqRuTsJywXqD6j+vqPwItrF51vaLIkZiLfMwBIkQZbJH4YIPPTisp51ULthQMpBDZOcevWp4taNs6lFidlXjCYGfUc1muazsjlirs62GAmVJJ2aMgKEVOCQuACOeB8vX8smn75Z1LiORIInMSRyHJwON4AyeT3H+FRaXMuo2YuljKSOPmUE4c5PIBOTwABz39s069F0iW6RIfMjwz7F+Yk4IyvUduv6VrF/zDlG10UnlcFRtVW34yhznrySfTsc+ntUEkXmzNMMPGjbjEADuJzjJ4GAFwe/oPS9lktlhU/vGO7LICCO3ccYwMfjzTGjSadfmV1dgzfL3HtjOfp/+vS9zMnt9PiRAXYOURd6MoXdg7iPXsByR96q/2ZFv7eLywWZuFVeNuGzjrnG0D8enWtJrlYrnZCu3e21xv24yNxHXHbOeOQOhxVS1Lza1FGNssZIOcfLyC2MDqP1GB0odgILvTmt7JpJEm+dgfOLDYwIHGSOOMdD17Cqkp/0dLhDI3mtgBThSc7efqR+grS1VIr64SODzWfaQuRksQPTrknPf2wTisZmkubEQkBJDITHNKCcpjPufy9vc1ErIBti/lyXCeYQpUHftB4yOcH/PFZe1mujDErlWPMY5P+ff3qy01vbSFnTe0ow3JHy9QMdT07ntVpJHRQkUnlCVMsE+UnngHHJPGeam9xWGw2JigkRpTvcqFWNhwR6nH06Zz71vWkSrbFoVWBNuF2qdzY5O4nqcGsexXZCIhIMs5wOuScDAHrg/r14reVlt4lhjw8mwoxYAgZz054xnv3q4oEO1W6W3sXludqhBjgdQQOR25OPyqr4Ks5Lm6m1y6TgArb7udqgjJH6DP+9WdeWd5rmvWmj+f5dmB5iFzgNgYYqO54P6npzXpMVjFY26W8MbLHFGEVS3YDjPH4/rVxV9Troxt7zHu2VyykoB1PH5etQqMhtgGQRjGOvWnzQ7cAZwwwck4Ax/Pn9KBCfJJHOcf54xVnQdEcYHcn0oI28A4/GmjKrjH4U4PnBA4qiBpYrgYz7UoyTkL1pRy2OBiml8kA4+opDOV8SWU6l74YcLxtAB2j8f6Vw94247pG3DaCoPPy9a9edlKsdoauM8QeEmYm5sESOE4d0DhQCAfmyTgDk/4VzzhbVHNUpu90czp8GywkuHQBXcbeQCQPY/h+dNuQZf3ZjZXCkghcljzyP8+/atSyijisktwUkVdwkZTvKgkkdD6DviqkhEtpcKS7shDMjx8lSvGCO4w3XoPrRbQ5yFPMu7eOSEvJJnmNF5VvRfrxjn2qi7yOxfYm1h824dDjORn/gX1x61ZtCsSTxSudnWPccHcOuBkc456/wemRVWNRcOqspZlhLAFRjBI9fqP1pNhYZewhZDHJIYwuQXXkOeenp9c+v0qBpVDNDlQmPkYfLnGev1/TtUs8c0YErqMlvpuI/n6celZdy6BmCFuSfmz1rPlbY0m9ENedYwCfmbnBB+6PT9TVWS5Y4ACjAwOOfz65zTWUZ4HGabtx7E1uqS6nRGmluRMzsSxY7j3oRMkeual2ZxmpFQYH5VpbSxqkanhrWZrO4+y3JY2u75DjJjPt7Hnp0zkdw3Y6tAUaN3heGTGTkBcjqDzj8PT9KqfD7Q47iebUp/uwnbCw/hfg5z6jj8/au51DSzqNsqSCTzMDY45xnvz1Az+GazlT7ETp3V1uebLqRE5imCMD8iSsFPlsTwST2HIPb6gU9bsxSMzuySJxkjluDgj5QeAOnFVtWsbnTrmS1niZJAASXA5B6FT34POPf0qiDFOixnIlVQDxjcB0+hArluos5dToka2uH82aPJCllycNnJyM8jP1x3qrqslxFdxpYTxoFaOLopy7HHORyoz268isqxuZFBB3EDKlh6ZHfuakur0NezPGEFx8xCAbdoBJDfXjOf8nem4yZvRipPUt3M15piedORMpA4dVG3/aGAOcVhz3ErkOzMykkox6kE8/1q/Lqb3sYSdXlky7O0vzZBA4xj/eO7k/zrMsUtn88NvUqVIHoD19geB0/pTnFfEaV6KtzIikbc+4swB/h/DFa1u7z+UFwMnaT09jnHaqrWwuLsRx45x83JEag4Pf8An9PrvLAiW8cce9CqjDY+RgD1GD17k4FZo47CPItvZxRICoBy248n16dM+/tWrpyW81iGdsTqMlWyeMe5/mDWBfSSGJYhtdQNisuTyMA/Q4YfnUp8+EQxQxk3UibY0MgUAgDuSATjHFa31BJt2Q/xTcRsiSRSKJ4T5scqPh1OeASO/H19q7Lw5rDa3o6XMjMJ0+Rx0wQOSP0P447c87o/gppLj7br0vnsw3CFXJAz03N19eB19T0PaQ28NvbmO2SONU5VQFRcZzwAeO/1PvVxVjupxcVZiB3CrsyDj7oXjPPHr3P+RTyCFChigySXXjP+f8+6R5DcEeYq4GOeO2Dx7800MUdX3HBOeTwDn86s0OhDsfQD25pQx6gdTxTEGHYngN2pw4G3t1qhDwzDnHHpTWbcBgcHrmmYIOB+PtQ24Hnn1x2pANc8IM8cVg+K59trFbNNsEj5diCcAdM/j/Kt44CAA++a5/XkWe5WEODK8SrsxngsfQ+x7dveoltqZ1L8uhwbwzWOtvsfKLw4wDuBAPHrj/PXFSteFJZF2qsN2o8zjJJGWAB7YIUfh+fRP4blaUSRL/AS0chKhiD69u3Xn+lObwhqIJeKIfK2UAkU9+cfoaxs0tDk5JdjHKKwdtjbguFXg4578duaz4CFmmJG3aojLKQDktnjn0B6elbGo6bf6dZ25urRAWfywAy/MABjOCcE5PP8qhsNMm1HVzp0QzFFJvmlDY29M5z3P3R+PoaVg5W3Yn0rRLjXL2V1ZrW2jJLSIMnJGQF5645J7cVia34bvdGbdMm+2PCyqPlPoD6HH/1q9fsra3sraO3tlVI4lCqg6D15GTnvz680s0H2u3kjniV43+8h6YyOOevOK2jHlOuMFFHgZXbjt9RUYXf1AxjpWpr9n9j1u8twmxVlOwEY+XOR+hH51nonPPHatR2GbD24NPVOCOh9sVIEJ55x9afGvIHH40FI9V8FKkHhuzfGN7OzcDk7iOfwA9utdLEcxsrh8NjaASCDjtntnP5HvWRoFqsfh6xHlgssYfB4GCM9CK1FVMLmZG5JYjgAc8D2x+dIowPF2ktqdqkqAefEpZVwPmHUgfgemM5rzJrcwn5sAHj5uuPy/wA5r2ovGA8JL7TyAFx2/wDrd+n61574x01beZrqFAkMjMOnzbzzz+v51zVoX1RzVYa8yObhCzBSAQyLmQAcHnr/ACz7n8AXtva3SFWH+kLgCQc/Lk/40yGJWimaPcMLsGDyo+veozIXJEnyzFeGU9fp6f5x6Vy25XdGMZOLujNmsJxuLXSuFPVgfm/HvV7S3t4SbfJkEp5bn73Y/Tn0qnclvLxltgOMk9arq5jDZwWxjnnH0rVSlJas1nVclY1ZfMhbbGSrZO8MeCRx0rpbaQww25kVdssAkEYA+XPAB4x759646S4J5G35vYHrXcXm1mjTbGgYYQAZUYGePQ9f89NII576ENnYsLuS7vCYSj4jVxgpz19uc8Yqj4gmM9qZYGKm3kV45FYgq/UY79vwqS6mSSaJQSrBy0m1TyOw9xj+fHNVNavxKixebKUXoGJwCeT19yfzpuVlZAnroeh6Hqg1jQra7JKmVRnjjcOD19x/jWkM7/LHC7sE5P15/X8q5H4fxzxadcrNE8dsZRJCzYBckDcRnsMA/j7V1rhXOxVABxy/QDj/AD9K2WquekRHcdwG/rhsHB6c/wA+/vTARvHRQM5K4P49j+FWHTy9pTLRruPHP49faogxYsI8D6g8D6/iOKsDdRssQAMgdaQnEmSOMcAUKM8jg9u1NILnIYkqeaYh/wA3qB/n1pN7dD1xzk005656cZzTN5J46/SkA9sMzbQ2QMHtTRHErmbYokxt3gDOPTPpTQwXrlj9f50/I2tgn160ANZtpUjaBnPp6Uf8BOO2f8+9JIokbd0x2z+FGcA/McjjOM0DKOrafJqWnNDGVWbcGUtwMj3wT2HT0p9lp9rpECwW0LRxAg7t3zMT3J7k/wD1u2KtMysvL47kg1CWZG2jLHI27vXPvU21uK2tx5YIAN3zZ6tySf8A9VKCSS2DkkgsVPJPXikRsruKgDPOE69OvOP8inCVlAGAT69x70wPMfH+nmLXRdZVo7hAwx6jgj34AP41yhj2kAkf5/8A11634j0Y66lrE07xGHODtyCD+PfiqEPgnSUlG/zptqEANLwT+AB9+vbvTuFjzQLgc5/CpooTNKqIpLMRg9a9Si8N6N9x9PQFXzncSfYdeaxpvDj2/imznto9ttJOHIUYCFeSOO3BouOx20cBRFVZOFATbgjgDoCfwoZQkwfaOBlSg5zn19s0ZBVU/eDdndkYwOmenXNRq7KNr7AwIIJbA5OSRjp3/OkBIpEsbtJG6sThSeQf8AQMfh+NZ+r2MWoabJbqGkAQ7Nqc8LnrjPboBzjrV1pY2RXwrseCrsM8dPT6D6DmkLc8MxLcnHY+h4OeB+gpNXQNXVjyRIJ4Ip4AgVww69c46fT5c/Ws+4XMpQFSxOC2MY7Cu58UaU0OoRTRqIl5R2ccYJ6n3GR6dq5WSyDws45dAC53AYHQH6civOlo+U4pRaMKZSIV85GUh8AnP3fT/PT3qm0Ugw2DtYZBPStC8+bI+9/DwCcN/n/PYUQ5QCMENGzBip68ZxWkCSWPyoZIxKxKE8c5AB9R6Z7D/wCtWw/iCMbUhRZHHGQDg8YwOhx/n6888bZGRwec9QeeopbcvHKrozK6nKsvBBHv61vBX0ZUYKT1OjstI1zW3Ro4TbwPkiRgVT6juemOM9Oa7nR/CWnaaqTCNbuYfKZpPm+brwDwOQPfk1raRdLfaPZ3o5aSLDAcqpA5688HcPyqxJGIwCEOTj5ivJH1P/1+taqKWx1Rio7Eivv+bIH8XUZJ4H0pgJyVdguBjjnk9OOP5/nSFzgnaxk7gLgj69PemTfJJiQkEMQw7kcc8ZGOv61RZKzgMygLyOQcncPb9P1qCQqhPUdSQc8AnvUe1dgZsBmwvXkAf/XpZM/OpO8ZIDFTg9R17Z/rQBvvJkAgECgOFwQSSe9IvyqAcEY5ppCM5yGBAqhEgdyM5xTcndtzhfbvTGJBBGMmhm7HrSAeJAykcn8KGLgkYBABJ5pAPmyQcY7UrDsMgfSgBuMqVAx/eFMcYIyo/qac24sB2PGTxRgFhhgQM9/0oGMDgEN5ecHGc9/85pszGRADtI/z/jUw3BRlTjHGBz61HtVdxfIHQ5oAdGwKOTEr8YPOPwqMSsQwY/LjGGPUilR5FlB5GAT1Ix/kUuQWYhivdTxj8/rQAy4UeQGwSpwRtHzD/PPb1o2gK2xpCwHGV7jnuaYVbZ0G1hjDDj8qf5qQjBAA4AGOMY/z+tICNpU2tI3mbumAMk+44/Sp2dWQEgDGcqRwvuaiVt0ZXLeZkHGBnqAc54FB3W67QxLKeUJ59R6/5NAATkuu8ngcBcbj7enam+bJE0mXXcFK/wAu+Rk9u4p7EKSoIUFchuOnXik5ERL5K4w5z14wSQaYDJcPG4DAgowwAc5HXIHTkfnSwK8X7wuVXk/K3OM9Bn3H9KkDJCgygAct86MVOPY8/wCcdaQMu1WCshTKhDgEZOSDn8fwFAGbrenHUrSSJWR3ABRlOOM9P5/pVfTdCjsIrm4mt8yXQ4gbBAGMlQeRnjnt0x051I1/dnrIoAA7Mw46nnp1/pzzIGVuFV89PlUnk+nXI/nWXs483N1E0r3Oc1PwXpt4zbE8h2BAkhfhicdV6dzwMfrXKX3w31GJXls547hQejjyj9Bnj8yOleoSHzUPygTHAXI69gOfpVdjsdsFoQ3KqXzzjk9gM8c+nrQ6cSHBM8KuYprSXy5FZCGbhs/Kw4PHrx/KkW1mhWIyxOnmLvQupG5T3HqK9Xn8LaZI980oeV7liRtZdycg/KOxz3x7etaS2FiYhayW0RtIgFjSXDAAcDG7pxx60QjysUYWMLwJJ5mhujvlopiqKMHgjP1xktXT7nf5QCSTwQvJ9M/jzzWRpWjR6Wt49vs2SyEovzOQoAwP5/hjk81oE+XGCBkH5shBnvxzz71oajg581fv7x0K4GMDrxioxnaSxwFB4xz9D/n8KURsUkLdMdhjrj+v86aHVUkXa20YBG3r3oGPd4sbmyUJJOMnP4n2qGM5f5/m7HJIJB9P/r0BxLGMITt6huuP89qCRGuSMDkY5x+GKBH/2Q==",
  "imageHeight": 256,
  "imageWidth": 256
}
