# Supplementary material for: Deep-broad learning network model for precision identification and diagnosis of grape leaf diseases
Source: Front Plant Sci. 2025 Sep 10;16:1611301. doi: 10.3389/fpls.2025.1611301 (PMC12461735; doi:10.3389/fpls.2025.1611301)
Supplement: Supplementary file 1 [file DataSheet1.zip › B_r00050.json]

{
  "version": "5.4.1",
  "flags": {},
  "shapes": [
    {
      "label": "leaf",
      "points": [
        [
          125.54098360655739,
          178.1639344262295
        ],
        [
          125.70491803278689,
          189.47540983606558
        ],
        [
          126.85245901639345,
          193.40983606557378
        ],
        [
          134.22950819672133,
          194.55737704918033
        ],
        [
          137.672131147541,
          216.52459016393442
        ],
        [
          140.13114754098362,
          228.327868852459
        ],
        [
          148.81967213114754,
          230.45901639344262
        ],
        [
          161.27868852459017,
          231.9344262295082
        ],
        [
          169.80327868852459,
          234.72131147540983
        ],
        [
          177.18032786885246,
          233.5737704918033
        ],
        [
          181.11475409836066,
          228.1639344262295
        ],
        [
          184.39344262295083,
          224.72131147540983
        ],
        [
          184.39344262295083,
          220.62295081967213
        ],
        [
          198.65573770491804,
          221.11475409836066
        ],
        [
          203.40983606557378,
          220.78688524590163
        ],
        [
          204.55737704918033,
          215.70491803278688
        ],
        [
          205.70491803278688,
          209.31147540983608
        ],
        [
          211.44262295081967,
          208.327868852459
        ],
        [
          216.19672131147541,
          205.54098360655738
        ],
        [
          217.8360655737705,
          202.59016393442624
        ],
        [
          217.01639344262296,
          197.672131147541
        ],
        [
          224.2295081967213,
          195.21311475409837
        ],
        [
          229.14754098360655,
          191.44262295081967
        ],
        [
          229.80327868852459,
          186.36065573770492
        ],
        [
          227.672131147541,
          182.2622950819672
        ],
        [
          224.39344262295083,
          180.45901639344262
        ],
        [
          222.59016393442622,
          177.5081967213115
        ],
        [
          233.40983606557376,
          168.98360655737704
        ],
        [
          236.68852459016392,
          165.04918032786887
        ],
        [
          230.1311475409836,
          157.672131147541
        ],
        [
          234.0655737704918,
          151.27868852459017
        ],
        [
          236.19672131147541,
          146.0327868852459
        ],
        [
          238.327868852459,
          142.91803278688525
        ],
        [
          239.80327868852459,
          138.49180327868854
        ],
        [
          234.72131147540983,
          134.88524590163934
        ],
        [
          230.29508196721312,
          132.0983606557377
        ],
        [
          229.47540983606558,
          128.81967213114754
        ],
        [
          232.91803278688525,
          121.60655737704919
        ],
        [
          234.55737704918033,
          113.08196721311477
        ],
        [
          233.24590163934425,
          108.00000000000001
        ],
        [
          229.63934426229508,
          106.19672131147541
        ],
        [
          225.04918032786884,
          104.88524590163935
        ],
        [
          229.31147540983608,
          95.86885245901641
        ],
        [
          229.9672131147541,
          91.7704918032787
        ],
        [
          226.0327868852459,
          90.29508196721312
        ],
        [
          224.39344262295083,
          86.85245901639345
        ],
        [
          221.77049180327867,
          75.54098360655739
        ],
        [
          219.9672131147541,
          68.65573770491804
        ],
        [
          216.19672131147541,
          71.7704918032787
        ],
        [
          203.9016393442623,
          79.6393442622951
        ],
        [
          198.65573770491804,
          81.7704918032787
        ],
        [
          198.81967213114754,
          79.96721311475412
        ],
        [
          198.98360655737704,
          75.70491803278689
        ],
        [
          199.9672131147541,
          71.7704918032787
        ],
        [
          201.60655737704917,
          68.16393442622952
        ],
        [
          204.39344262295083,
          64.72131147540985
        ],
        [
          196.36065573770492,
          64.72131147540985
        ],
        [
          195.04918032786884,
          62.754098360655746
        ],
        [
          194.39344262295083,
          53.57377049180329
        ],
        [
          192.75409836065575,
          48.65573770491804
        ],
        [
          190.13114754098362,
          47.180327868852466
        ],
        [
          184.0655737704918,
          47.180327868852466
        ],
        [
          179.80327868852459,
          47.180327868852466
        ],
        [
          176.0327868852459,
          44.22950819672132
        ],
        [
          169.9672131147541,
          33.24590163934427
        ],
        [
          164.22950819672133,
          22.098360655737714
        ],
        [
          161.7704918032787,
          15.868852459016404
        ],
        [
          156.19672131147541,
          19.96721311475411
        ],
        [
          151.7704918032787,
          20.62295081967214
        ],
        [
          147.8360655737705,
          19.147540983606568
        ],
        [
          143.08196721311475,
          16.688524590163944
        ],
        [
          138.0,
          14.393442622950829
        ],
        [
          134.39344262295083,
          14.721311475409847
        ],
        [
          132.75409836065575,
          11.442622950819683
        ],
        [
          127.01639344262296,
          6.6885245901639445
        ],
        [
          123.73770491803279,
          3.081967213114765
        ],
        [
          122.09836065573771,
          9.639344262295092
        ],
        [
          121.27868852459017,
          13.901639344262305
        ],
        [
          120.62295081967214,
          20.45901639344263
        ],
        [
          112.26229508196722,
          18.00000000000001
        ],
        [
          109.6393442622951,
          16.852459016393453
        ],
        [
          107.50819672131148,
          21.7704918032787
        ],
        [
          99.6393442622951,
          34.72131147540984
        ],
        [
          89.47540983606558,
          31.60655737704919
        ],
        [
          86.85245901639345,
          31.44262295081968
        ],
        [
          86.85245901639345,
          35.21311475409837
        ],
        [
          83.08196721311477,
          45.37704918032787
        ],
        [
          81.11475409836066,
          49.47540983606558
        ],
        [
          74.55737704918035,
          49.9672131147541
        ],
        [
          70.62295081967214,
          50.786885245901644
        ],
        [
          69.6393442622951,
          55.54098360655738
        ],
        [
          72.42622950819673,
          60.13114754098361
        ],
        [
          69.31147540983608,
          64.88524590163935
        ],
        [
          66.03278688524591,
          67.18032786885247
        ],
        [
          57.8360655737705,
          67.01639344262297
        ],
        [
          43.40983606557378,
          66.36065573770493
        ],
        [
          38.98360655737706,
          67.01639344262297
        ],
        [
          40.13114754098361,
          79.8032786885246
        ],
        [
          39.14754098360657,
          88.32786885245903
        ],
        [
          34.55737704918034,
          92.26229508196722
        ],
        [
          38.98360655737706,
          95.37704918032787
        ],
        [
          42.42622950819673,
          100.13114754098362
        ],
        [
          31.114754098360663,
          102.59016393442624
        ],
        [
          29.311475409836074,
          103.24590163934427
        ],
        [
          30.62295081967214,
          110.78688524590164
        ],
        [
          35.54098360655738,
          120.13114754098362
        ],
        [
          24.721311475409845,
          124.06557377049181
        ],
        [
          19.311475409836074,
          126.19672131147541
        ],
        [
          18.327868852459027,
          131.6065573770492
        ],
        [
          21.60655737704919,
          142.0983606557377
        ],
        [
          20.786885245901647,
          146.19672131147541
        ],
        [
          16.360655737704928,
          150.62295081967213
        ],
        [
          14.557377049180337,
          154.88524590163934
        ],
        [
          20.45901639344263,
          159.31147540983608
        ],
        [
          22.59016393442624,
          160.13114754098362
        ],
        [
          23.409836065573778,
          165.37704918032787
        ],
        [
          23.409836065573778,
          166.85245901639345
        ],
        [
          18.491803278688533,
          175.37704918032787
        ],
        [
          17.18032786885247,
          178.1639344262295
        ],
        [
          20.295081967213125,
          183.7377049180328
        ],
        [
          24.22950819672132,
          188.49180327868854
        ],
        [
          21.7704918032787,
          193.40983606557378
        ],
        [
          21.934426229508205,
          198.49180327868854
        ],
        [
          25.540983606557386,
          202.59016393442624
        ],
        [
          32.098360655737714,
          203.7377049180328
        ],
        [
          34.39344262295083,
          205.04918032786884
        ],
        [
          35.8688524590164,
          208.65573770491804
        ],
        [
          32.590163934426236,
          212.0983606557377
        ],
        [
          36.196721311475414,
          214.2295081967213
        ],
        [
          41.44262295081968,
          216.0327868852459
        ],
        [
          48.00000000000001,
          218.65573770491804
        ],
        [
          53.9016393442623,
          218.98360655737704
        ],
        [
          57.016393442622956,
          219.14754098360655
        ],
        [
          60.622950819672134,
          220.13114754098362
        ],
        [
          63.57377049180329,
          227.18032786885246
        ],
        [
          63.9016393442623,
          229.80327868852459
        ],
        [
          65.04918032786887,
          230.1311475409836
        ],
        [
          67.18032786885247,
          231.60655737704917
        ],
        [
          78.32786885245903,
          226.68852459016392
        ],
        [
          87.18032786885247,
          222.59016393442622
        ],
        [
          92.59016393442624,
          219.63934426229508
        ],
        [
          99.6393442622951,
          219.14754098360655
        ],
        [
          106.19672131147541,
          207.01639344262296
        ],
        [
          108.16393442622952,
          199.47540983606558
        ],
        [
          113.24590163934427,
          191.9344262295082
        ],
        [
          118.98360655737706,
          184.22950819672133
        ],
        [
          122.91803278688525,
          179.31147540983608
        ]
      ],
      "group_id": null,
      "description": "",
      "shape_type": "polygon",
      "flags": {},
      "mask": null
    },
    {
      "label": "Black_rot",
      "points": [
        [
          129.0502793296089,
          34.30167597765363
        ],
        [
          130.50279329608938,
          36.31284916201117
        ],
        [
          132.51396648044692,
          39.66480446927374
        ],
        [
          131.95530726256982,
          44.35754189944134
        ],
        [
          128.49162011173183,
          40.670391061452506
        ],
        [
          128.15642458100558,
          38.99441340782123
        ],
        [
          128.60335195530726,
          35.530726256983236
        ]
      ],
      "group_id": null,
      "description": "",
      "shape_type": "polygon",
      "flags": {},
      "mask": null
    },
    {
      "label": "Black_rot",
      "points": [
        [
          153.51955307262568,
          48.268156424581
        ],
        [
          155.19553072625698,
          48.268156424581
        ],
        [
          157.0949720670391,
          49.83240223463687
        ],
        [
          157.65363128491617,
          52.290502793296085
        ],
        [
          153.85474860335194,
          55.083798882681556
        ],
        [
          151.62011173184356,
          55.307262569832396
        ],
        [
          151.3966480446927,
          53.40782122905027
        ],
        [
          151.95530726256982,
          50.6145251396648
        ]
      ],
      "group_id": null,
      "description": "",
      "shape_type": "polygon",
      "flags": {},
      "mask": null
    },
    {
      "label": "Black_rot",
      "points": [
        [
          175.64245810055863,
          44.91620111731843
        ],
        [
          177.54189944134077,
          46.815642458100555
        ],
        [
          179.5530726256983,
          48.715083798882674
        ],
        [
          182.01117318435752,
          49.162011173184354
        ],
        [
          183.91061452513964,
          47.82122905027932
        ],
        [
          183.79888268156424,
          45.47486033519552
        ],
        [
          181.00558659217876,
          44.91620111731843
        ],
        [
          178.9944134078212,
          43.575418994413404
        ],
        [
          177.2067039106145,
          43.575418994413404
        ]
      ],
      "group_id": null,
      "description": "",
      "shape_type": "polygon",
      "flags": {},
      "mask": null
    },
    {
      "label": "Black_rot",
      "points": [
        [
          182.34636871508377,
          102.23463687150837
        ],
        [
          185.13966480446925,
          100.11173184357541
        ],
        [
          186.36871508379886,
          99.4413407821229
        ],
        [
          188.93854748603349,
          101.45251396648044
        ],
        [
          189.38547486033517,
          105.13966480446926
        ],
        [
          188.8268156424581,
          107.7094972067039
        ],
        [
          185.4748603351955,
          108.71508379888267
        ],
        [
          183.6871508379888,
          107.48603351955306
        ],
        [
          182.34636871508377,
          106.14525139664804
        ]
      ],
      "group_id": null,
      "description": "",
      "shape_type": "polygon",
      "flags": {},
      "mask": null
    },
    {
      "label": "Black_rot",
      "points": [
        [
          132.62569832402232,
          103.5754189944134
        ],
        [
          137.98882681564245,
          104.13407821229049
        ],
        [
          139.88826815642457,
          104.80446927374301
        ],
        [
          141.45251396648044,
          107.03910614525138
        ],
        [
          142.56983240223462,
          113.40782122905027
        ],
        [
          135.19553072625698,
          114.7486033519553
        ],
        [
          133.40782122905026,
          113.63128491620111
        ],
        [
          132.73743016759775,
          110.7262569832402
        ]
      ],
      "group_id": null,
      "description": "",
      "shape_type": "polygon",
      "flags": {},
      "mask": null
    },
    {
      "label": "Black_rot",
      "points": [
        [
          166.7,
          166.4
        ],
        [
          166.7,
          163.9
        ],
        [
          167.5,
          162.2
        ],
        [
          169.2,
          161.2
        ],
        [
          170.9,
          161.0
        ],
        [
          173.7,
          161.0
        ],
        [
          175.0,
          161.7
        ],
        [
          175.7,
          167.3
        ],
        [
          175.3,
          169.4
        ],
        [
          172.8,
          169.6
        ],
        [
          170.3,
          169.7
        ],
        [
          169.1,
          169.1
        ],
        [
          165.8,
          166.9
        ]
      ],
      "group_id": null,
      "description": "",
      "shape_type": "polygon",
      "flags": {},
      "mask": null
    },
    {
      "label": "Black_rot",
      "points": [
        [
          194.9,
          159.7
        ],
        [
          197.4,
          159.9
        ],
        [
          199.0,
          160.1
        ],
        [
          200.5,
          160.9
        ],
        [
          201.3,
          163.3
        ],
        [
          200.4,
          167.1
        ],
        [
          196.8,
          167.1
        ],
        [
          193.6,
          165.4
        ],
        [
          193.4,
          162.2
        ],
        [
          193.8,
          160.1
        ]
      ],
      "group_id": null,
      "description": "",
      "shape_type": "polygon",
      "flags": {},
      "mask": null
    },
    {
      "label": "Black_rot",
      "points": [
        [
          207.2,
          128.6
        ],
        [
          206.9,
          131.5
        ],
        [
          206.9,
          134.6
        ],
        [
          207.3,
          137.1
        ],
        [
          210.3,
          139.1
        ],
        [
          213.6,
          139.6
        ],
        [
          216.6,
          139.6
        ],
        [
          219.1,
          138.4
        ],
        [
          220.7,
          135.9
        ],
        [
          221.4,
          134.1
        ],
        [
          221.0,
          131.1
        ],
        [
          220.2,
          128.3
        ],
        [
          221.6,
          125.9
        ],
        [
          224.8,
          123.0
        ],
        [
          227.0,
          119.7
        ],
        [
          227.7,
          115.8
        ],
        [
          225.8,
          112.8
        ],
        [
          220.7,
          111.2
        ],
        [
          217.4,
          110.9
        ],
        [
          214.7,
          111.9
        ],
        [
          210.9,
          115.3
        ],
        [
          209.9,
          118.1
        ],
        [
          210.9,
          121.9
        ],
        [
          212.3,
          123.6
        ],
        [
          210.3,
          125.8
        ],
        [
          209.3,
          127.0
        ]
      ],
      "group_id": null,
      "description": "",
      "shape_type": "polygon",
      "flags": {},
      "mask": null
    },
    {
      "label": "Black_rot",
      "points": [
        [
          224.7,
          153.9
        ],
        [
          224.6,
          156.1
        ],
        [
          223.8,
          157.0
        ],
        [
          222.7,
          156.3
        ],
        [
          223.1,
          154.5
        ]
      ],
      "group_id": null,
      "description": "",
      "shape_type": "polygon",
      "flags": {},
      "mask": null
    },
    {
      "label": "Black_rot",
      "points": [
        [
          73.0,
          51.7
        ],
        [
          75.6,
          55.2
        ],
        [
          77.4,
          57.7
        ],
        [
          78.5,
          60.6
        ],
        [
          78.6,
          65.5
        ],
        [
          77.7,
          69.4
        ],
        [
          76.1,
          72.6
        ],
        [
          74.5,
          73.8
        ],
        [
          74.4,
          75.8
        ],
        [
          69.7,
          74.2
        ],
        [
          65.3,
          72.7
        ],
        [
          64.0,
          71.7
        ],
        [
          64.9,
          69.3
        ],
        [
          65.4,
          68.0
        ],
        [
          67.6,
          65.3
        ],
        [
          70.1,
          64.0
        ],
        [
          71.3,
          61.6
        ],
        [
          72.1,
          59.6
        ],
        [
          70.1,
          55.7
        ],
        [
          70.3,
          52.9
        ],
        [
          71.4,
          51.6
        ]
      ],
      "group_id": null,
      "description": "",
      "shape_type": "polygon",
      "flags": {},
      "mask": null
    },
    {
      "label": "Black_rot",
      "points": [
        [
          51.5,
          95.3
        ],
        [
          52.2,
          98.6
        ],
        [
          51.7,
          102.6
        ],
        [
          51.3,
          104.2
        ],
        [
          48.4,
          104.4
        ],
        [
          45.6,
          104.4
        ],
        [
          45.0,
          104.5
        ],
        [
          45.3,
          102.4
        ],
        [
          46.2,
          100.3
        ],
        [
          47.9,
          97.9
        ],
        [
          49.9,
          95.8
        ]
      ],
      "group_id": null,
      "description": "",
      "shape_type": "polygon",
      "flags": {},
      "mask": null
    },
    {
      "label": "Black_rot",
      "points": [
        [
          46.9,
          104.9
        ],
        [
          49.7,
          106.7
        ],
        [
          51.2,
          109.4
        ],
        [
          50.1,
          111.9
        ],
        [
          48.5,
          113.2
        ],
        [
          47.7,
          113.5
        ],
        [
          47.0,
          111.1
        ],
        [
          45.0,
          109.2
        ],
        [
          44.1,
          107.7
        ],
        [
          44.9,
          105.8
        ]
      ],
      "group_id": null,
      "description": "",
      "shape_type": "polygon",
      "flags": {},
      "mask": null
    },
    {
      "label": "Black_rot",
      "points": [
        [
          67.8,
          100.8
        ],
        [
          68.9,
          98.4
        ],
        [
          71.6,
          96.1
        ],
        [
          73.0,
          96.1
        ],
        [
          75.7,
          97.1
        ],
        [
          77.9,
          99.7
        ],
        [
          78.0,
          102.1
        ],
        [
          77.5,
          105.3
        ],
        [
          76.0,
          107.6
        ],
        [
          73.1,
          108.4
        ],
        [
          70.6,
          106.8
        ],
        [
          68.4,
          103.9
        ]
      ],
      "group_id": null,
      "description": "",
      "shape_type": "polygon",
      "flags": {},
      "mask": null
    },
    {
      "label": "Black_rot",
      "points": [
        [
          79.5,
          107.3
        ],
        [
          79.4,
          110.0
        ],
        [
          81.5,
          111.9
        ],
        [
          83.9,
          112.1
        ],
        [
          85.0,
          109.9
        ],
        [
          85.3,
          108.2
        ],
        [
          85.0,
          105.9
        ],
        [
          81.7,
          105.9
        ]
      ],
      "group_id": null,
      "description": "",
      "shape_type": "polygon",
      "flags": {},
      "mask": null
    },
    {
      "label": "Black_rot",
      "points": [
        [
          110.5,
          63.5
        ],
        [
          112.4,
          63.5
        ],
        [
          113.9,
          63.6
        ],
        [
          113.9,
          65.7
        ],
        [
          114.0,
          68.1
        ],
        [
          112.8,
          69.4
        ],
        [
          109.2,
          68.4
        ],
        [
          109.2,
          67.1
        ]
      ],
      "group_id": null,
      "description": "",
      "shape_type": "polygon",
      "flags": {},
      "mask": null
    },
    {
      "label": "Black_rot",
      "points": [
        [
          108.7,
          80.6
        ],
        [
          110.7,
          80.4
        ],
        [
          111.9,
          81.7
        ],
        [
          112.6,
          84.0
        ],
        [
          112.5,
          84.8
        ],
        [
          110.3,
          85.9
        ],
        [
          108.2,
          85.5
        ],
        [
          107.4,
          83.5
        ],
        [
          108.0,
          81.8
        ]
      ],
      "group_id": null,
      "description": "",
      "shape_type": "polygon",
      "flags": {},
      "mask": null
    },
    {
      "label": "Black_rot",
      "points": [
        [
          108.6,
          87.7
        ],
        [
          111.0,
          88.6
        ],
        [
          111.9,
          89.7
        ],
        [
          111.8,
          92.6
        ],
        [
          111.8,
          95.2
        ],
        [
          109.1,
          96.2
        ],
        [
          107.4,
          94.3
        ],
        [
          106.0,
          92.4
        ],
        [
          105.3,
          91.2
        ],
        [
          107.9,
          90.3
        ]
      ],
      "group_id": null,
      "description": "",
      "shape_type": "polygon",
      "flags": {},
      "mask": null
    },
    {
      "label": "Black_rot",
      "points": [
        [
          98.5,
          88.0
        ],
        [
          101.9,
          89.7
        ],
        [
          103.7,
          89.9
        ],
        [
          105.8,
          89.6
        ],
        [
          105.7,
          86.9
        ],
        [
          105.5,
          85.0
        ],
        [
          102.4,
          83.2
        ],
        [
          99.7,
          83.6
        ],
        [
          97.7,
          85.3
        ]
      ],
      "group_id": null,
      "description": "",
      "shape_type": "polygon",
      "flags": {},
      "mask": null
    },
    {
      "label": "Black_rot",
      "points": [
        [
          22.6,
          171.7
        ],
        [
          26.0,
          172.8
        ],
        [
          26.6,
          172.2
        ],
        [
          28.9,
          169.4
        ],
        [
          30.1,
          168.2
        ],
        [
          33.5,
          168.0
        ],
        [
          37.9,
          168.1
        ],
        [
          39.9,
          169.8
        ],
        [
          39.2,
          173.9
        ],
        [
          39.2,
          175.4
        ],
        [
          37.1,
          176.6
        ],
        [
          34.4,
          176.7
        ],
        [
          32.1,
          177.5
        ],
        [
          27.7,
          177.7
        ],
        [
          25.5,
          177.7
        ],
        [
          24.1,
          181.2
        ],
        [
          23.7,
          182.7
        ],
        [
          20.7,
          183.6
        ],
        [
          17.9,
          181.5
        ],
        [
          17.4,
          178.4
        ],
        [
          18.1,
          175.5
        ],
        [
          19.9,
          173.5
        ]
      ],
      "group_id": null,
      "description": "",
      "shape_type": "polygon",
      "flags": {},
      "mask": null
    },
    {
      "label": "Black_rot",
      "points": [
        [
          22.8,
          183.6
        ],
        [
          30.4,
          183.6
        ],
        [
          35.0,
          184.0
        ],
        [
          36.6,
          186.2
        ],
        [
          35.4,
          188.6
        ],
        [
          33.2,
          189.3
        ],
        [
          30.5,
          189.3
        ],
        [
          27.0,
          189.3
        ],
        [
          25.3,
          189.3
        ],
        [
          23.1,
          187.6
        ],
        [
          21.7,
          184.6
        ]
      ],
      "group_id": null,
      "description": "",
      "shape_type": "polygon",
      "flags": {},
      "mask": null
    },
    {
      "label": "Black_rot",
      "points": [
        [
          36.6,
          203.3
        ],
        [
          40.8,
          203.7
        ],
        [
          44.2,
          205.2
        ],
        [
          44.6,
          206.7
        ],
        [
          43.4,
          209.1
        ],
        [
          41.1,
          210.2
        ],
        [
          38.6,
          210.5
        ],
        [
          37.4,
          209.2
        ],
        [
          37.1,
          207.3
        ],
        [
          36.6,
          205.7
        ],
        [
          36.6,
          204.3
        ]
      ],
      "group_id": null,
      "description": "",
      "shape_type": "polygon",
      "flags": {},
      "mask": null
    },
    {
      "label": "Black_rot",
      "points": [
        [
          61.9,
          212.9
        ],
        [
          62.7,
          215.6
        ],
        [
          63.4,
          216.7
        ],
        [
          65.5,
          217.6
        ],
        [
          68.6,
          217.7
        ],
        [
          71.6,
          217.2
        ],
        [
          72.9,
          215.3
        ],
        [
          73.0,
          213.5
        ],
        [
          72.1,
          211.0
        ],
        [
          70.2,
          209.8
        ],
        [
          67.3,
          209.6
        ],
        [
          62.9,
          210.3
        ],
        [
          61.3,
          211.7
        ]
      ],
      "group_id": null,
      "description": "",
      "shape_type": "polygon",
      "flags": {},
      "mask": null
    },
    {
      "label": "Black_rot",
      "points": [
        [
          58.1,
          189.7
        ],
        [
          60.4,
          188.1
        ],
        [
          62.2,
          187.5
        ],
        [
          64.4,
          187.3
        ],
        [
          66.4,
          188.5
        ],
        [
          66.3,
          190.1
        ],
        [
          65.7,
          192.7
        ],
        [
          64.8,
          194.7
        ],
        [
          64.0,
          196.5
        ],
        [
          61.7,
          196.7
        ],
        [
          59.7,
          195.9
        ],
        [
          59.1,
          194.0
        ],
        [
          58.4,
          192.4
        ]
      ],
      "group_id": null,
      "description": "",
      "shape_type": "polygon",
      "flags": {},
      "mask": null
    },
    {
      "label": "Black_rot",
      "points": [
        [
          93.9,
          186.7
        ],
        [
          96.6,
          187.8
        ],
        [
          98.8,
          189.3
        ],
        [
          99.7,
          191.2
        ],
        [
          97.5,
          194.9
        ],
        [
          95.1,
          198.7
        ],
        [
          93.8,
          201.0
        ],
        [
          91.6,
          203.1
        ],
        [
          88.4,
          204.0
        ],
        [
          87.2,
          203.9
        ],
        [
          88.2,
          200.7
        ],
        [
          87.5,
          197.4
        ],
        [
          87.8,
          195.1
        ],
        [
          88.7,
          192.3
        ],
        [
          89.3,
          189.2
        ],
        [
          90.4,
          187.1
        ],
        [
          91.3,
          186.2
        ]
      ],
      "group_id": null,
      "description": "",
      "shape_type": "polygon",
      "flags": {},
      "mask": null
    },
    {
      "label": "Black_rot",
      "points": [
        [
          151.8,
          66.9
        ],
        [
          151.9,
          68.2
        ],
        [
          153.5,
          68.7
        ],
        [
          155.0,
          67.7
        ],
        [
          154.1,
          65.1
        ],
        [
          152.7,
          65.6
        ]
      ],
      "group_id": null,
      "description": "",
      "shape_type": "polygon",
      "flags": {},
      "mask": null
    },
    {
      "label": "Black_rot",
      "points": [
        [
          151.5,
          83.5
        ],
        [
          152.4,
          85.7
        ],
        [
          153.0,
          88.5
        ],
        [
          150.3,
          90.1
        ],
        [
          149.2,
          88.8
        ],
        [
          151.4,
          84.9
        ]
      ],
      "group_id": null,
      "description": "",
      "shape_type": "polygon",
      "flags": {},
      "mask": null
    },
    {
      "label": "Black_rot",
      "points": [
        [
          116.80942184154176,
          121.73447537473234
        ],
        [
          120.12847965738759,
          120.8779443254818
        ],
        [
          121.5203426124197,
          121.73447537473234
        ],
        [
          122.59100642398288,
          124.51820128479658
        ],
        [
          119.91434689507494,
          125.48179871520342
        ],
        [
          117.55888650963598,
          123.44753747323341
        ]
      ],
      "group_id": null,
      "description": "",
      "shape_type": "polygon",
      "flags": {},
      "mask": null
    },
    {
      "label": "Black_rot",
      "points": [
        [
          101.71306209850107,
          137.79443254817988
        ],
        [
          103.42612419700214,
          140.04282655246254
        ],
        [
          106.10278372591007,
          141.43468950749465
        ],
        [
          108.35117773019272,
          142.3982869379015
        ],
        [
          107.81584582441114,
          146.6809421841542
        ],
        [
          104.38972162740899,
          147.75160599571734
        ],
        [
          101.60599571734475,
          150.32119914346896
        ],
        [
          97.64453961456103,
          151.2847965738758
        ],
        [
          95.71734475374733,
          149.67880085653104
        ],
        [
          98.17987152034262,
          147.00214132762312
        ],
        [
          98.60813704496788,
          145.50321199143468
        ],
        [
          99.46466809421841,
          141.97002141327624
        ],
        [
          99.57173447537474,
          138.00856531049251
        ]
      ],
      "group_id": null,
      "description": "",
      "shape_type": "polygon",
      "flags": {},
      "mask": null
    },
    {
      "label": "Black_rot",
      "points": [
        [
          56.2,
          159.0
        ],
        [
          59.0,
          159.0
        ],
        [
          61.8,
          160.0
        ],
        [
          60.3,
          163.0
        ],
        [
          58.1,
          165.2
        ],
        [
          56.2,
          165.1
        ],
        [
          55.7,
          161.7
        ]
      ],
      "group_id": null,
      "description": "",
      "shape_type": "polygon",
      "flags": {},
      "mask": null
    },
    {
      "label": "Black_rot",
      "points": [
        [
          46.5,
          160.0
        ],
        [
          49.0,
          159.4
        ],
        [
          49.9,
          161.5
        ],
        [
          48.0,
          162.9
        ]
      ],
      "group_id": null,
      "description": "",
      "shape_type": "polygon",
      "flags": {},
      "mask": null
    },
    {
      "label": "Black_rot",
      "points": [
        [
          75.6,
          164.7
        ],
        [
          76.5,
          162.7
        ],
        [
          80.5,
          163.6
        ],
        [
          82.1,
          165.9
        ],
        [
          82.1,
          168.6
        ],
        [
          79.2,
          170.2
        ],
        [
          76.3,
          170.1
        ],
        [
          75.2,
          168.0
        ]
      ],
      "group_id": null,
      "description": "",
      "shape_type": "polygon",
      "flags": {},
      "mask": null
    },
    {
      "label": "Black_rot",
      "points": [
        [
          32.1,
          151.9
        ],
        [
          32.1,
          149.9
        ],
        [
          32.4,
          149.1
        ],
        [
          35.0,
          150.3
        ],
        [
          36.4,
          152.8
        ],
        [
          36.2,
          156.1
        ],
        [
          35.8,
          159.1
        ],
        [
          33.3,
          160.6
        ],
        [
          31.6,
          159.8
        ],
        [
          31.4,
          156.4
        ],
        [
          31.4,
          152.8
        ]
      ],
      "group_id": null,
      "description": "",
      "shape_type": "polygon",
      "flags": {},
      "mask": null
    },
    {
      "label": "Black_rot",
      "points": [
        [
          111.6,
          51.3
        ],
        [
          114.8,
          52.7
        ],
        [
          114.5,
          55.0
        ],
        [
          112.7,
          55.4
        ],
        [
          111.9,
          52.4
        ]
      ],
      "group_id": null,
      "description": "",
      "shape_type": "polygon",
      "flags": {},
      "mask": null
    },
    {
      "label": "Black_rot",
      "points": [
        [
          98.6,
          75.8
        ],
        [
          98.7,
          77.6
        ],
        [
          100.3,
          78.5
        ],
        [
          101.2,
          77.2
        ],
        [
          101.2,
          75.7
        ]
      ],
      "group_id": null,
      "description": "",
      "shape_type": "polygon",
      "flags": {},
      "mask": null
    },
    {
      "label": "Black_rot",
      "points": [
        [
          66.0,
          104.2
        ],
        [
          63.1,
          106.0
        ],
        [
          65.0,
          107.5
        ],
        [
          67.5,
          107.2
        ],
        [
          67.2,
          104.7
        ]
      ],
      "group_id": null,
      "description": "",
      "shape_type": "polygon",
      "flags": {},
      "mask": null
    },
    {
      "label": "Black_rot",
      "points": [
        [
          105.64024390243901,
          168.90243902439022
        ],
        [
          108.84146341463413,
          168.4451219512195
        ],
        [
          111.58536585365853,
          169.66463414634146
        ],
        [
          111.58536585365853,
          172.56097560975607
        ],
        [
          108.23170731707316,
          173.47560975609755
        ],
        [
          106.09756097560975,
          173.47560975609755
        ]
      ],
      "group_id": null,
      "description": "",
      "shape_type": "polygon",
      "flags": {},
      "mask": null
    },
    {
      "label": "Black_rot",
      "points": [
        [
          81.09756097560975,
          175.0
        ],
        [
          81.55487804878048,
          172.56097560975607
        ],
        [
          84.29878048780488,
          172.2560975609756
        ],
        [
          86.58536585365853,
          172.10365853658536
        ],
        [
          85.21341463414633,
          174.08536585365852
        ],
        [
          83.6890243902439,
          176.0670731707317
        ]
      ],
      "group_id": null,
      "description": "",
      "shape_type": "polygon",
      "flags": {},
      "mask": null
    },
    {
      "label": "Black_rot",
      "points": [
        [
          54.8,
          170.7
        ],
        [
          59.3,
          171.2
        ],
        [
          62.5,
          170.5
        ],
        [
          63.6,
          171.0
        ],
        [
          64.0,
          172.1
        ],
        [
          61.3,
          173.2
        ],
        [
          58.9,
          174.0
        ],
        [
          56.7,
          173.2
        ],
        [
          54.6,
          171.9
        ]
      ],
      "group_id": null,
      "description": "",
      "shape_type": "polygon",
      "flags": {},
      "mask": null
    }
  ],
  "imagePath": "..\\Grape\\train1\\B_r00050.JPG",
  "imageData": "/9j/4AAQSkZJRgABAQAAAQABAAD/2wBDAAgGBgcGBQgHBwcJCQgKDBQNDAsLDBkSEw8UHRofHh0aHBwgJC4nICIsIxwcKDcpLDAxNDQ0Hyc5PTgyPC4zNDL/2wBDAQgJCQwLDBgNDRgyIRwhMjIyMjIyMjIyMjIyMjIyMjIyMjIyMjIyMjIyMjIyMjIyMjIyMjIyMjIyMjIyMjIyMjL/wAARCAEAAQADASIAAhEBAxEB/8QAHwAAAQUBAQEBAQEAAAAAAAAAAAECAwQFBgcICQoL/8QAtRAAAgEDAwIEAwUFBAQAAAF9AQIDAAQRBRIhMUEGE1FhByJxFDKBkaEII0KxwRVS0fAkM2JyggkKFhcYGRolJicoKSo0NTY3ODk6Q0RFRkdISUpTVFVWV1hZWmNkZWZnaGlqc3R1dnd4eXqDhIWGh4iJipKTlJWWl5iZmqKjpKWmp6ipqrKztLW2t7i5usLDxMXGx8jJytLT1NXW19jZ2uHi4+Tl5ufo6erx8vP09fb3+Pn6/8QAHwEAAwEBAQEBAQEBAQAAAAAAAAECAwQFBgcICQoL/8QAtREAAgECBAQDBAcFBAQAAQJ3AAECAxEEBSExBhJBUQdhcRMiMoEIFEKRobHBCSMzUvAVYnLRChYkNOEl8RcYGRomJygpKjU2Nzg5OkNERUZHSElKU1RVVldYWVpjZGVmZ2hpanN0dXZ3eHl6goOEhYaHiImKkpOUlZaXmJmaoqOkpaanqKmqsrO0tba3uLm6wsPExcbHyMnK0tPU1dbX2Nna4uPk5ebn6Onq8vP09fb3+Pn6/9oADAMBAAIRAxEAPwDiv4emRmmMSQM5ApN43/40hY5A5/PtTLHb/nOcE9j/APWp2AeM8Z61GDzzkjr06UBjuGcEY5oKFbg/KxBzmlJOcjGcfnTS2Gzxn2qI53rszjOfSgCfOcHnimMxIA4P1pofGSv1qM7y3DYAP50rgTgD9aDICNgYgVDuIAI59fU0xX2kZHIPX0ouMssduOAc9KUSEEvnHoKq+d8jBev8qDLgZyTRcLFgSe/am+cwYHJODx34qr5uM9s9Kga4Ysf50nILGiL2OJPmB46d61tL1YeSiOMREkqT17cden+NcizHcT1roNO0+RtMbg+Yx8xTjpwMfnisKtXlSFJqKudQEYZfLvnJADckcen480qziVsOmORtAx/k9vWudE11a2LbWYpgDjsPY9fSga3dOFG/bnrtUA9qqElNXQ1JNXR0ZAkUIeASMMTx155PTpUhkjU8uck7iep6/wBPw/rXLvdzTyHfK7DaARnHTp09Kg80JP8Au2IwByOuf8/yrblC51hZQpAIACnj7wwD7+mf85pZZuhDsWUkFeTg9h/k1XtbjzrdJnIBC4bnuBSNPhAJJIiGwARIMke/Pqf5VNhkpkZBH5ihi3zY7fUU0Asx42gAEcdgen601mYopBDbRyaewVAHy2ApI46nj169uaQDir71DnPYqFB469aRGwJCVw7kEDGMcn8B0H5UFywxyc5Oc+/P9aYiu7Kp5VSOM9sj/PP/AOsAeZN7Mi8ZYnC+mT9O+KjlG7Ein59wXd2x68e/51MTt3FmQMFw2OfXHP8Aj7UnkmVwFwVIBBJB/L9f880ADHDIw3AEcHrk9eKaxM0nOCiYXLAfN7e/rT2Aa52s37tidisMtz759P6fi3l2WRcLkgYJzg57fj/OmAKipIu7BRxkHPJ79B0+vt3pwRQBukIbAOAMAc8k+lPWUortHkxuwYkg47jPpwT+ppArfLgYJBBLH5evagRxmccdT9KCcLyMkjINJ16f4UO2APX3NWIQFlxycZ9aXOBwcD0pucEjB9qHJI64z3pABY/w/nnmk39ieVPPNNyQcd8UjnB56e1Fxji5B4yeKQk5OeBnrTd3A4/+tTCw9OfapuAu8Yx6DmkZsD19qj8wbsnnFRvJkZ9D1pXGTMRg5FRF8qATxjFPhlVSwbkFSo74JqMoRldvI7Gpch2GuxwQTV/SrE3crSOm+McZPTNVIraS5mWGMEs549vrXcW2mpa28UEeMjknoSa5MRUajyx3MatTkXmZg8NW1yNsbtC2OCeR+Vaa6fd6fZwIUSV1UBlVvvfT1qa9ddOhRQd0rHg8cetWhsuLGMk/dbCtXE5y2bvY5lUb0kc3q5kQMm3C9h6ZrmTPKsmQxZiMdc11HiCSRbISSoFYZXBOcgHgj6g1xrMTJ8xwehHp7VvTvubQ0NWCRmG8ALgfNnjjpx+Ypz3JBCqMn0GetZ8bfKNuOO571MwzEJMgknb2PardWptcrnNGGc3CNtYHaMMT6DvUxZfJIK/NgAHPQ/5FZ1opEnJAUgg4q3LnzmAclQxPGf8AI611YetzLle6Gnc3NLYNbuFYkeZ82F7df6VeEBPLu+zJAIGQTnqOPcVz1m87TiCFmG/5jXQwSSJCqlU3dCd2MjJ4/H/PauhmiEeMFmWNMttz8vOOwz2/CpiJF2IGfCrwPw6j/P8A9eOIttaRojiTChuMkA9RkdeB/SlQYULNH+8Xgkn9OfcH8unekMkjXacyZXPzdORn8f1+lO27ZH+YIcYA3ck46k5+o/H2p0TCIKyv80fG0cHnkfypom2g5TO4bDu5B4wfxOP1oEMuB84kbIYNlW9OefyBpAqpIdrAF+cB8446HmhmLRNuIMhYBsEH6nP1zn6e9NYy7wqHy9xyxbnjr27+1AyRZWUbgMEnJ7df0Hrn1p6B8xlm+XIAAPb+vY9P5UgZHXaEUKFxnby2QP8A9eMURDa4AiwFXJHY4GO/vQI4nORgdPem53+x60HPIB4FRhjlQwFUIeCeOxIzTWJ4x0BppbDZHOD+VG8kemDyTSGDMwGRw3QU1W3A5NM3bjkY5pCeMnB9qm4xzSAEjPGMZ6YNMMhXqTimluR3yOKaWweDSuMcSSvAI4zTTwOnPvShiTj1HekxuI4OfQ1FwLGmpv1K3ULkBwSOmR/kV3qWcbhUlRZMj5gwyK5nwnZC41FpCMrGMEH3/wD1V2c0RQCQDqcGuGtK8/Q4cRPVJGZDpFlpl1JdRHAkGAhGdvrz78fl+U+0SIXY4OentVG4uJpbjOWVAOgPWpY7oZAZTgd//rVl8T1MJyb3K+oIGvIxkELGT15zz/hWnpzP/Z8gYHKAsM+orO1GMSXEUi/MrRjkDoeataWqIxUnKspBBPBzSUffZHNaxmahdG80p5GQCaM8gdgc4I+vT8641oR5meB7ZNd5qFpDbWF95IKmQD5ewAPb9a4kgCUnqO1auybUdjq503eOxPBEGX3+lPmRcIhBAXJ6d8D/AAq1bwKiDdkOcHHt/k1HdMplVCR8q4Py9OSayvqJO7GQj5lIOBnnn86nulZ1jmBxzsY+46H8qhjkRCoDDjk89KkLq1uVIBDeh6Hr+fH606M3Comaw3JtIJ+15HB2HBOK6SOJ5GKKeNoJ7cZOP5k1wVrrRtLwsYuQSoVc59Oa3DeXjFZmlkwfkGDkD+nTH5ivXumdOx0RhiDcKVduvOB9MCp1kLygFdpT72OcjGBnvz9OawoNVlMkZYiYdw4+7zjj/P8AjWtHercb/KcbzgehAz78dT+tVawrj58BZAp3FWVVPOCff6/h1FCRDa4Mj5b5SCcfQdDjp/8Aq61PsBVWKnI5KnBI+Xr/ADFRKuyEZxJJzu+cZwcAE/pyOetIBnzMSiFeWxkgtjnr/wDW56UrBUYoGU4JXOTxknnJ7dT+NKFc9V+YAcZPf0/Pr9fxkyARbneMKWJUEcf/AKh05+lAEu9dgAUE54AAwO5xjGOf51GFCF2y2FGCcZI4x/gPxqRiId2wEB22cgBQMHjnkevv/OE+YuVZhIGBHDd8Dk4/GmI4ZmAOS2PSozywwO/OKfnjOcYHamKAQxJ57CgBGbDZ/Dimk9enSo3DA5BAyeeKd17/ACjikxiEn+EHp2pjNhsA896d159OtMHWs2xoTJA49adnB5xj+VNXJHI/KlH15qbjCVykRYDJHStHSYIb2NWxuI4YHsaz9rSJtAPJxjHWtPQ7Y2XiC1gWQt5pGVxxgjPPuKzqxcoOzsxNNrQ6vTY7XSPmWJ/OmHQNgYB47VoteErt8sZ+vSs+S3Zrws7bmBx9K0Ps/OTjpXnwlzHlVJNvUovETcFQoA4xnv71Xmt5MkKMY6VpTfuED7SxBx17UxWaUZKc9QAelWrPcm5nwvJc2IEkbRyISQr9R60sMh3gAgYPWrF004OVGAO+MkD3plrIAxdeFB5B7f8A1q13ZMrdCfVIy1rcAr1iPB74FcPEitJkjA6Y6cCu51S6M2n3Gcl/KYAjr0OD+FcDLcGLknj0pVI6mlLYuTXCwRFwMvjIUc1g6e9w9xJ5ofYwyS2etXWSd2wyFX7hh09qsQ2pz8wJNJSUIuPc64yUVYWJC5IwAKlcJkhWwRxjFPAWNSoOWbHXtUDqwxgnI7+9ZLUy5hRZwu+91UPj7xXp71JZAxhQzM+OCzHk0xm2Rqsm4MeWA6Adv8fyqzbOm4KhDHpx78f1qZc1rF8z2JLpDFfyR4UZ9O2ecfkf0/NIX2gMGZHQFsqO/b+f61HqM4e/JjAOFQc9CQAD+op0E22YGQYA+Yg4wDjgj/PNe3SleKubq9jorW+a6gKZjjaMYPPXJxgY69PpVmCRU3lgTv6sMDngdMHNc/ZTBJEYAFCdrDJAIPrj8K3XumliZFUMSS2FYheuecdT/h602WmWIFbBcIpARsEsBkcHpj8O36GlkhXbBuIUFTgEnjqBjn/OaRJN0TEq3zHG7GeRg4Pbr/OkfdNIoc/MGOSe3OfT2zQAyYIuxVMh288HuB0pscYe3LyDceBtBzleepB4GD+lL5OZd5cBM5VQeDnJ79eo/IU9AGUFSpB+U7SeoPqenX/OKAOAMh2AYA9aYWODg9e9K+0HGMd6TKk7iQVHtSANuQM8cetRt97jjt1qRh8ucDngZNR4xkHrUMYhBPQ5wOKvw2CTIpDNkgE8jgYqiPXv0rodOiVrWM7znjK/h/8AXrlxE3GOhnOTitCqulQsowX3tycnoKspoELqxMzKMEg5FW5EaBTjOGHynHanWkPmowdQwIwVPfNea69RdTJVpdTEtoo7W+k86THlpkAjBPH9BU3h9ptQ8Ui6iQ7VJYsF4Uf5NdFfafbtp5MsK/Iu1SBgjtioNHifTLfyreU7M55HIrpljI+za6mvtouOhp3bNFesFXLEBiatxbpFBk7du1JHFJdwF3+/ng+oqVdsShRyfSuSLcXfocMtWRzIi27+a+Ae5PHt+tU5YZ5YGjgdVkJGM/y/+vWkVe7M1pcW58pk3CRTx7D61Rd/s92Yo03MMfM3vXT8Nn1G1yWY6K1mWyjFyQZud2D054qnNGY3+Ujceg7da2N7sMlevf3qo8OTlvvZ9K6UubUwnK7uZ1zbtJFIiFVLowKuTwdpHX0/X61xMyr55aKTzCDjeBj8gen1PP0r0C8QRWVyWC5EUmGB6fKeRXnqNglQpJz831qJppmlN6aFmBSiHaSDg4xUtuJIrfZPIrvu4ZegX6VCil1znHFK5K4TkEcGoUS3N2sPUF2JPLnJOfWp8qm5nHC8n/CmIRnJ5Y/xUzUG2wJGp++c88cDH9f5UrELVlMyF2JDjJOaIg2/cp+6c8d6SKEc8ckelbEKQ29s7uuZAPkGOp/DqP8AP1TaRrzWKkJlkmEG7LO20jGTn3/OpdQeGK9aO0c7Im2uxIO5l4Yj2z0/+vgSWMDoZJx8rxwyOh9wpOfzFZ1hYX2oSbbeJnBPJwQv51th5Wbdzopu6uy9HKFlYsTs6kLx7jmutt2DW8btG21kztJ69s49On+TUWn+G0tRHLe4kkUk47A5q7drnaCMKpIxj/63rXZ7S7RKrxcuVDGmffKXwgQHbjGOo6HueP50yB8FiSpyuNwPJPYY/Gol2sMBzF8+cDIwOmOnHT0p0cOGLnBIBUFARz9Me4+mfxrY6CR5GIMnlk8BsEkDHHb8aYXZHCgjgKOxwf8AOaegBhInfO0YOCMnt6cfh6d6a4QKDG3UgeuMEjnnpg0AcA3y8nA9aRXAxwPrSlsltw/Ck2AAECkA3JY8dP8AP+FC4UZzxjnHWgjHGMEelN2KF4wABx6VDGIGXkgck109igS1jxkM6A9McYrDsLe3nlKzzCMrjYpBO8+ntXXG1KwQuGOFURldvT0/CvNxcr2SMar0EiQuzKQCpPA96fZQSfahHwvJzU8LW2JUDcxjJ9P88U+1uIGuQQQWH5VxuL6nI007Mm1gJFZrC2DI+Dgdh61Usod6oEBJPJ+lSXKvPK8j5LGktYm8wBcg9AFNZT1Y4q+hpSu/lC3jA4PzEdvaiMB3CE5b1qS0jeSIM9s8BLYCuMGrBEdlGTs3XEmNvfaK35HsyWnF2ZnX2tmzma2ijWQRgb8+pqpfwXGoT2tzYTLGpAZyxx+HQ1srYwXSoJ4w5AJz3FZ2p6ZNELUafCY0jbCbGJOSe9d9PkkoqKs/M6YODtbc0JY22DgdADzVQkZxlQ31rRCTiHY5DMBktjGaqSWwV8k9RnpVJNannz3KWpJuspwMjdDJ1H+wa8+WNEm+9k8816FqCrFp1wGyo2MDxn+E1wIhAVWKnk9xisqr1Lp7DndLaEkqCAeef0qQQ70BHQjII6H0qSOOPyR5iB0Zu4zzxWg6fukYt+8x9f8APNZjbVvMotEY4yfl69f/AK1UroNPOEUH92NuD29R+ea1/s6TblncpCCBI6jLZ7AZ4Jzn8AamVrJVb7LAUY45kkBPXGSQOSe/1q9gWiK+m6c7hl+zzEKRlyuAR7E/jV57Nri9ihiUtGg68YzkA9ecc+naq8vmXhQTXTGFTuKc449B071oWdk8FhLOGcyY+UBsBf8APNRo9EO6uaXkaVBE1reFZGdcNHkltoO7aSvIzxz/AI1ftL+0dBHZWaRwLwuABj6Af/rrI0vSpThwUMhGNg5I9/X/AD+fRrZi1ss+YmEByW6L1relG7vYUpO1iO6kRYsg8N1FYeo3RNs/lfKwXd3HTnvVO41GTUbv9zFmCMHazH9aSZXhtXcor9N25QQAf/1fpW3tFe6JjpJNlmzlkktd7xgZz3PIx19f8/Q1O6IJRuUgYBAY9V98Y7DpzzVexmE9qs8z7fmCA4HB59fxPep5twIkCsysSWQ9Pwx6+3H4iumMlJXR6cZKSuiSaRnLMTgjGP4eOeTjqar+WwlCI0ipt6ZAxn1z2/yakdSWJ5wxPLHGB0HbFKBK4fc7DdnjOO4PpVDPPSMOMj1obBIPTuakkG5vWo8Yzu7Hg0gGOOeufegZkkVV+8xwB0zQ+TjnHcmnW8ptrlJl5MbAj/CspXsUa1h4XvbtVbdFGP8AabP8q6XVpJNC8KGSd45LtmWONk5BPqfQ4HNalpH/AKMkoYMG5XIyTWV4rhujp6XEO0CLJZevFcUJOo02c0KvNUtI5jR5Zri1mlmYkvJncx4xitqziJ5UHaTwfWk0i2k1WxheG3b5iQ/ORkela0dsIZRaRj5wfnb+79KyleU25IxryvIpazLcLZxRQkRiZtrP3AqXwlp0lrq+GmkeJs7hJng44x71uW+jW0Vm8LGWQu27zHbLKfY9qgfSWiZrhLl5cZ8tCOAcd66koRptPc3p1YOPKdHcX1vEpjgUSuo++AMD8e9ZrRMzb9p55+Y8mqejRak0kgu4XWHaCpcDrn1H4/l9M7i25gCSsRg8Edq5pUmpWkYzVnYrxpwMjGfTvViPCSR7gevI7AetN89i4aKJiM5DNx9AKrXCXXDSvgNjAQ4Gf51vCNkczdhJyLRSs0jSyAkse7EnJwOw5/AYFVRKHGdpH+FWrgGfyyrYLjaxPHIGDn8COO+TVVkhiYRq7NN1Ydh6VaXQmWruUdRPmWk24Y+Uk+/FcXKv73tjGRjnH/1+K6HxZgaWMllzJtODjPytXLaNbo1xPEzExbd2N3TH1z61nUo3i5JnVTp3p8xo29sgYFwQCc5PA9uatMJGKxqAzMQoyeBzz+HepoYYkRmJ75+bnJ/yadJL9kcpsRrhhhweRGP7v19fTp61lFWRhuytcgvCsUEZ2ISGb+8TjJPp09akWBOU8skhQuQen/1+n408TNlTIFaMf3QMGpzOFgzGA3JxwflPX/OfeqdhjEs4Y0MtxcRxovOzOTyeO2f51et72C9t2t1iCRg9d4O48dfT/wCvVGDSH1C0KM7LvOQ3HXPWr1hphsAXS7aXjaHKbcr79ea1pRhyNvc2XJya7mtaSx21srFY49ozuwc4x71ymteJ5r688i0C/ZVbnjIYj+n86r6xqZnBtY3baP8AWMjcH2HtWdbRqg3oMnPHHU1Ep6WRlY37ecpEgEXLL+vv6f8A66beRPcqkYf5ByQMDJ/yRTlOPKjIJYrySMAe36VUu7mSy3OpzI/3QRwKc2rEwTbNKW2RLe3gics6fO2OASccH8hToolyGhZlZiVC54APqOnasK21a8Rsyb5txGFIyTg59a3obhZ1SQjYzvkeZgfKc5H4Hj8K6KM4NcqPSgko2Q9fMZcOVO0A9MZI/wD1/wCe0iyFwrbg6kFjx17569xSDarbcISwHDAcjnkfkajVYoRMoCKo5A3fdGfUnPv+GenXpKOFZs4BXmmsuRyeQBzWzqFjhXlhUZBywFY7A4OSOeRU3AifaAM5z+FNwNuFAqwluZn+VkG0dSf6d60ItMghK+exck/dAIz/AJ+tc9SrGOhEpxjudp4Pv0vdBWAkNPbfIVPp/Cfpjj8Kk1bULUMbd9sznKmMHP4GsiCaHRdNP2S1EUkxwZMnPTgnOenPSqVnCkjqd2Ca4ZTs9Djm03zROl0+4his2S2QWzYwqgfKPp/9erum20NtFJ56t5oOdzHNZcKIECg5A9DUqXRtYnO4+WASVbkGqir6mTlfc2JIrhxnDbSMgD0qMjd+5Ock+vOazk8ROq7VgBzxkOcDFTtqNq8aPKrRSAglgu78hmt3ZoStfQ0Uv4ba3EcRJlIxuxgenNSQ3JlI34Zj/EDWVJERdBwwFswyjL39qgudQkQlbMnf/Ey87QaSVgcje89F64wOc/8A16im1SE8MN7Dg4G449q5kyM8hyxbBGOc1Y3OjlSDn6ZxWt9NCOY1luRdI8HktGjciQNyCM9RVUWy23IIyT90Hp9aq3kk89qI4JRCSPmbHJ/z+H4VcsFlh09FvZUuJ0XMhi7L2PI57An2zU2sua5rypwumUNctIrnTLhbiMPGoDDPY5HP69frXNRQw2oP2aJUHtyTn3PNdNeLJqNo8UWwxltsjMeBgg/0Fc/cNHZyN5JEs2flkIBVAPT1PTnp6etYTlduzBN8tr6CSTG3xnP2gkbO3l+/+9j8vr0iXewIKkgjJ47VEJJJmDSASKTuLKvJ/ShriF51UE7Tg+WTg5x3/E0hXLsTLK4B5UHGMVO0YaRTnYoYL93gcdarRSxLK6xM7sOhB4Den69jVgL+5TL5+Y/ISTz9P6+35VYDQiu1cqZNuwDH3cAepz68/wAqq6xrrRCS0tJCWIw7JyFHXg+v8v5Urm8VI5NpGUUBRkfMx4A98dce2Kl0zSfNQPKrFn5LZ7nufXNPXYroY8NsWwAhJJwOP8+laVros7r8hIcZIQ54OM109npEEEib2VE/iJboOff2HBq5NrNnCDDCfOCjKlBjn8P61LgrastK5ytzaNpsDM4kjbZjzHU5J5zj+WfauKvxdBjetK6JjKE5+btwPqP0rsdVvb/Wr6GIKpgj+Xyg3VT1+vcdu/1qGfw5PqykmcRW/G1mGQoHYLnrx+RrrpyhGlpt1O+EYxRz+ji41GJWcvhWIB3EZHv6+ldi0f2ZXiCrEiAKoXA5BwenXJGfx5q5pGladp9plT+7txn94M7j26dcnFUyzTs5ZFLg5Zv59fwrHDe9KU1t0Fe7uh6IXBkAwAScDAOeB07f1pZMmV1lUKW+XGew7H/P601ELgAKzkLyM4PXrn8Rk+pFPEZMjFWKjf8ALtXB6c44J7E8dOK7xmYyKpG1cgrgH0z/AJNZGoWHlIZ41+TPzL/d5/rWySc5J5zVPVpENovXduGc9en/ANasimZ2mASTOnI/iB/T+ordgiR5I5JlOBxk/n0xxXN2UgivY3bgbgCc9Ae9di0scMaApuIyFGM5Pt+dcdSNp3OCutblTX5RPJCkC7Y0XPHQj1pNKsvtrKn7zA+YlOOn1q4yLPEI5ogY93G3gr/n0/lWhp8i6TaPc4AbttHqOn41DV5cxhGTWxcktY7WONhKi887m28e3rWNqU/mwJGg/i+bHAP0qwkk+o3BnlCn2Ofl9hT5rRoyAkbM/wDd9BWis1ZIG9NiraWxdQ3l47H3qz9mLuQ3YEfWtSFVlijibCBOvOAf8+9QTXUVs/yFX5OVUjP6Vuo2RmS2ivteAAhHGAQM7TjGaonTdrsWGT/d2k4/KmyzXFywBLJFnJA7mte2kDwjzSA8QyQT1X16deKiSu7jjroVItOGGY4XAycjGKqTzJ5xWNS/OCw4B+nrUOoX99eXsUVvG32PID4O3I9T7DmiyuIbuaeOAKwU8k/z9xUxk3sU6TtzFOaSaeRwi7QeBnrVuzzauJM5kB4J61LJbOsDkt8x4I3Dk9qtw20EG0SSIZSOec4rRRuZalLWr6C20a2RYPJ86TmOMcHuePqRXNsnmMdv3Rj5c/4V0fiRo4FtkIPmYZ+nYkD1/wBmuenfzSrIwyeCFAU/XA6Dp/nFcrWtjdvRBsa2tS/mdVOdpIKg8Y/Gqllt87e21zz7nPr1q1eKfsWXJwrdv/r/AOeaj03CuxVcH+9xx3quWzRPQlgBSURrCu4cZPJ/CrzF3+Qf61mwMn0zn6Y7n2NOg8pZ0ARiW4J6kn2+tQX+oxJI8EKozkYdx2wfug+gx17/AIU/h0HbqLata6XIXjgjuLntO+eucnA/yeBVqXWrmaRVEcaFTwQOQQfy/OsWORnO84C5wB61MxxGMDBA49/f/PtUthds0XupbiHExdgDlVzgfXFQXd4ILWVoxxjrnpWdJdgEbHPyjkn+tV578G3eF13RsMEdAaz+0maweupHp93LFFLODHvf92WZgG56AZOT07fjU+la7NFJcRxHdGF3EtwBiufey898CSQZ/EVqQ2cdnYTJHueR1HzE813TrQceVHXOpHlLkniO4leNdx8sfeCHAJyefyPT2rdsLlb6JiWYStyNgwD+mPw9/wAa4+xjSGRXlXcuCR820n6E966LRo2uZWjbIHUSdB+B4x1x+OKxpVOR26GcZ20NvYSfLfDqOeSMYHPfHpUnlfu1boT86jPC5qEYLMSzZQffAz26cVPhX2oy8YDHHAB69fxrvNzJ2rv8xtucA89s1U1SFvsbiMEhWBAC9P8ACrroBGSrjqCT75/zz70pzICxVQAcdeT9fX/69YjMvStGMredcplWb5EJA3e9dR9lKbjOis+0Dj+ADv8AqRTtGmsLeIiaYRNyAABg59D27/p61tRxxszDy1KEdWya4Zc7d5nJWT5tdjIIjkKxW0sZYkjK9AeuPr/9enGwMSOCPML/AHxjIpytplveTPCMSj5sM3Qcg/Sob7W4CkhVmAU/KAowcfy/L+VXPlg7IyqQSfukumRoZ/lzll4UrwB7H/JrRtJJWuJNwJY5ACnt68d+BXLw3d7dSDazLHjO1Tge39K17S4nSTENxnC7W5Bwp6jnpSpzvsRbQt6pKI7dzs2noMHrWZbWrIA4DFsAsSOPy/DpVua6MsiLLErKo5bOCfbnPH0x1+lXkvIBAZ5FHHHzqMY46HOT+Vbt31IsitHGIodwBD9yx6U2MGJ/Nz8uRkj1Pb/P50SNBLK7SMPKwPlzj9TxSSvASsaGMLtyoEy/4/SlJpglYg06yn1PU7iaSKSK2g3KIw+1XPT/AIFwcelTx2sNrbyQ2Nt5A+VWcvuzgDgemCSPwqxp0F19nmgYx5U/IN3OO/8AkenvVuLyYVwMO+MAnOQalPe2h0Sm2rWsYk9o6oseflzlndu9S2VpDCWkyCzdD2HFaNxaGGVZ7heXAwucHH0xxUMkyuD5eBgZ256kdq20SucrjrY5jxPcL9vSJgoEcYHu2fm/rWAZiSFjwG+82QOnPX+g71NrrCbWbvLl8SHGOgA4X9BVGGNmmRFztYc8cn8640as00XFqct85FO08xhm3txkZ5/mP8/jU0kSWsb+e8aRIPmYnnBqCwgu4knu/IMZK5iMg2qozjcfVvQduprRu1hKNyzqd4LW3aJCFnIIYjqgI5H19fy65rBiDFyWYZPJJ9KsSJv/AOWonc91OSSf596u29kLTdLc7EKrnG4HP9P89ah3KKrSsrlUYq2Pm2nH4VPEjPA7biAAeM81LaW0MrbldGJzkIc4/wA4NR3IgiG4TNHIpJCEhd359qSu3ZlRjdmYF/dNt3dznp+dQtA7AZJ4ydvYZ/yKtxSxhxH8jkHJOTjP5e9VrqR3mKhggJH8QJJ9c9v880LYdmiKOUQy/P8ANgdB1q3JcyTwiONPLQHJOcnH17VQijQeuSepq8+82rrbsqS9FZhwKV9StGyNLQbNxAIyOM8nP+f5V19haLZaWudjPKNzqcZA7cHn/wDX+FY+nQWww9xMpnXHlxFMBz6sew/n7VrJeCW4nKuCYnCuF4AYDOM4A79u5HvW2Hhd83Y1hHW5ZL8LtkG5uMgD0/yPwqaV5GPyoCWA5PPHXpntUW1lXc+FY8kEHIOOhPr/AI08Kvlg5+YErhRnnAxz+dd5uZ0hBUEN25OOPcfWmqCuWZjwAAODn8P89MU8HYM8MCT9enFJgbfmAbbzwOmf/wBVZDEhkh85JJlaQL8xBJO4/wD1+a7BdSszp6XaS4hI43DB9xg//q71xzTeVLD+7Zi7AFc4wOvX8v8AIqXWGOsCGDmK1wBg4xnP9OKylSc2uxM4KVkx000U939oWNNu7eFQ4H6VAbdJoniKsN3yhs8isOPTmTVrZbI7gXUNszjHUg/h17fpXpNtpUVnGZ5GDgglQycdK4alCUZ6O5z1Y8jTuY+kaa0enoQW8kJhX6ls98/WnWOkTafvdnU7vlG1cjH19a3I9rx/uyA5G3nGB+WO/wDKs6+udUKfZgsCPkAybiRtz2PUce3etqbcU9dyE5OLSe5nRmSW8f5SQG27vWnarNJELaCOJDk7/nbHTp2xjr1rSt7VodpcBs8cCnaiLJxEbuHLDIXHP8vwq6cktZmEElL3jM3rPbRIdu8cv8wIPoQe4qy8cdpC9zLHkqBtOBTP7YgXUEtrW1idYgFJwFEYxxx3/CrF7L5yRmTbjP3Yx39fr1pSdm2iqkEmR2Aknb7RI7DA4Pr6fjxW55f2tVeRtkw4WQfxf7w/HrVJYwLdAE6c9MVRuWvBdosdzthMgc8ndj0GPrjmqUVbVigrt6mtM80kxN3nchGSecf41TEaIomV9y4L5xwwHJxU8jpcRLbTK7qwOHH3k+h71jalEljpi6fFNwAA7k9FGAdoHJ6Dge/TrUynZWZcYc2qOIgs7q/uykUTSM5zn8f0rpbbS4LKdnkZJ5ogvJOyND23N0A/U1jrqKaXAHigmlmdRg3DbVIz/dGDjp1JrIvtTurxwZ5mIXkIOFX6DtURvuKyN3UtWtLe4EkGLu7GCsjr+6iOP4VPLH3PvxzVEXd5MRO97KXUHkyHI/zmstEaQFzjgZAz1rTs4N8PAwOjZOab7ib0HzahfLpz3D3E5YIcfOec8c1kw3d4k0LJczb3bLZduQR6dMVpu8MQaJ5Qxx0HP4GqhtrRFEkcBB68ngH2FXTqRimmjenOKi0yKaUyS5kZnPck5ptspeXDDkcYHSp9ykEADOe4609iLdVOPnPOawbuZmLfxzteGSNGdTwAB0rRVJFABcsBgMT39TU8USg7uST0FWtmICSTzgdetW6l0k+hcql0kU40AUOBjC8ZxmnxTxrld3zcHJHGfwq4bcGBsOp4K9Rmqlnp08y7inQj69cUmluYp3HQt5l4CRtzjnnA7f412sVvtht2kkjTzBgFjjGO+ODz6n1NZ+l6QLGRJ7tczD5hCQDjuC/+H8s1oplnR5irFDklh6e3Qf4fp00KbT5jppJ3uPUqbYMMFtpbb756GoV3GRWDorZ7Eeo9O/X16098bRn5h0AI/E5/SkX5wpVMAnjIz39fToOa6zoKLx/PnaM5yeO3ehBvOXHU5zz1qRVBU5GSTjIGMUBUwR97knpisgKs7skiRQ/PPJ8kak8Kc8n9a31srK0s1VkjmfGWZlyWNZCxDJyAxHTPHb9Kp32nXEsBS1nEQxxhuW565xxWVX4Ur2FLVWbsbT6ifLVY4k2BcAKm0D8qti+ke0McylUwctuzgfj0HFYOj6bcWcEglYYbayoDuCdep9f8KNT1BLki3gLYXqex/LtXFJcr3ucFTSVk7m9b6laQnbHOu7bgDaT9OMVYlkS5uUlWVQRkYLjPNc9YQ7nG/dkcnj9Kk1G++x3AhhjEkrAfKzgYz0q6cZT0igjFt2OiguHllkTd8i/KBHj3rO1WVFkRA3O7rgVjwwG6EVy1uIZJPvALyRnGT+VTSfZtIAmkkea4J3RRbiFB/vHHUZ/z6OTa0aFOKUrGhFbJcTRFHXBGS+Mmr8EHnyRpImyNJcFh84KjvgDv6Vz8Gp3Lx+aG2ljgomFAqO+1LUIo9zy+dhedzbs89c4yOMjr+eauEObbqXTjzuyOpvdSsrNCzNHsGAAGUY9gOufwqpuR7lWmfY23PkouSAeeSQMVzNvqkJtBcsQJwfkiU5Kt9f1/GtbTVke1W4kJaWTJYnqSaltuXKyJJx3RPfanKxMNoCGPyhgefz7fhiuP1yKaPTo0tpSG87rknOck/TmuifYZH28AH5sdznP9P88VlanGX0ubgADBAweMGtoQ7nZRi4x1OTe5Mp23KlyOPMU4f8+/404QSEmSE+evfaMMv1H+Gad5fmqWVRv7jrn/APXUtnB/pCiQAAttII/z/kVj8OhnLzFjj/dBXzFkEneuOPrVl7hLazEVs5aRjy6t0qvcz3MTNFJMykn540Y7V54Hp2H6UyG4uA5LSZPT5gHP5npTaaMLIfFby71LKcnkCrV7CY0iUHl13YGOO39KjXUGjYuYkOzj5SR39Tn1qVbj7VKkzrtY8EOoI9ufTHt2pWFYliszFA08ykAcDPQ1RVJLy4L847AjoOg/pV+4ljAQTRy78n5UIIAPvnrVm01O1tozizcEDGRg9e/J6/40WQiKy04zOCRx145qtaQNcXTEqRGGPK849h+VbS+ILKG1NvDZzBmTYZOM/XGaNJ1rS7KBlMEjyu2MHGenHt1z+vSmooLXCeG0sbCSeaMnsinjc1ULHULlCQCu5ugVcEDrwRyD79afqV/Hq88aiKeOKM5ZHQDDfnU1rHaRwkw4aZzja6n5R/WqdnsJJo0omYW6ne7lQQWJyQCef6ZxVuJ9q/u+gGSQMEDHb9fzotbPfpck20bUIwSQCTnH+fpTLdPvKcAEcE88Hv8AXvXXBtrU76cuaNwXL/Kw6jJOO2cHP6U9VWWTJO9BkYwOeP0pSEWHk5YtweASMj/D9TUqlPL42DaAQBnB9OK0LKRBVfmyV+tRgK+45Azzgt2qTqrYGCSQCaCuCV+Y57Hpx61IELBuMJn09elTxRhvkdCzA7cjocd8/wD1qY4+XDYB6fTpU8LyQuDgMVOMHnP1zXNWoubTXQipHmRLdI32SUiIAYx8uf6n0rKtIRvZlQKx4Oe1aOp60kVoV+y7QRtOxs5OD2x/WqekvFffOkgXYwUoSBj6Vx1ISWtjmdGUVc0rOVLclNm5s8YPQf5zVbU9FOs3scit5ZXhiRnj1rbihsbNHkuJE9M4wT9B6/hWTqd0xAW0bYmP9YM7j/hWkG4K6djNNxehDLcwaSgs7Y+bPEhXJ/gPTJ9/asBIpJpzJK5MjNlizck1ZtrKTzCAKv2mlrNfpFI6/K2ZM52r9cCsnJzE3d6jNPtXcmQbm2gjOOFH+TWZ4guVt7UW0W6SeQhQoHIPTB/H+legwWsMceAwCDnaOAB/SuUv9NiGrefGr3EzEneQRjPXArojNU1fqb0GoXkyDSfDSQ+SJ2wSgkdx3PGe34V0MzpDaqtuCSVyADnYPf3/AP10z7LI1sizR+SrY4ZjuIwcDI5GcY45pskKxybIwFVVVQDx0Hp9aqlBN3e5UFGer3KDINvOOvJzg5/KobhEaGRCMll2sT0H0FW5DucbRtzjoeg59arOiKfkY9MHJ/z7d66LHUYTaNAkT7Q3mKvBz1PoaqpApO8DBBBOPwropGeIltjKW6Enr16msu3tGkOEOArbSc8+36Vy1k+ZNGFbRXMvUoGZ1nBOHwrD1I/+sB+tVFUsOT1Oa3ZWQ3VxHtDIzKuCOu3jr9c1SvLVoG2qcp1DH/PWg473KahC2F6EZNXLRPMk8xl6cAVVRCSAD8wzzn2q6khgjXy/lduhxzS6iY67jOQWOAPlYelV1ZcBAMj+9jrV1Ig0SnDEjrnpTQ8dsuTG0m7O1ev5n/PWiS1uCZDLhFbA6r196ovbnyiAcM3PP+fqK2ra3lunyybTjsTU97Zi1UyMnzscDP8AhUodxNFkW5hhtVO0ZXzJJHwCoOcH/PattbS2hLMFeR/49wCBcHj685HaqOl6LujE10nlxlsjd8oOMZwO/wCFXz++vZggPlZLYbH1/wA+9dVKN1dnRBc/xIkuXaQKjMNoJwM9Bx+fT+VJbrtiYMD2B3ZPTpUoQtgqWAznpjH+c/ypzIqQgqDjHOD3/rXSlY6ErKyIUVpN33lUHbyfU1IsZSQIBuPTcOf89BTPmOMrwM8A/h+eTU8SYIDbmxkE59B6/jQMr7AgKrzz/k03Hynk5PQDmkQNEq7gx3MRkDoPfPX/AOvUuSuQQOmefWkBCIgo4yccHFIykOxB7Y2+tTHdkkryBnIFRg/N8ykHjilYRUnt4p4pY5o/MQjOC2Oh65pbS2jt4/KgiSNNxwRkgseh9T2q2V3MqkMeSMDrVhJiJVQqjL0KMgHGMHkc8/WuOVGbbaejMqkZS2ZliJpiGZmYjjkk+v8A9apNTmNnZ+fGgcqMbTkgZ+labvEhA2FI1P3UcjP6nHNQTNBdQ+RHblN4+bdIGBGO3AxUeylHVrQzjScXdmJZtcuytJN1IbAAAI6n9P8APp3NtHCljGIo3jUqGKyEE1mWGjWtrExSI5DcHcSKukSsG64yQN3+evNazlF25UFWcZaIfG4mlkhVHAQDkr8rkj9cVWKrFdRBT1JV2JwAOTx+eKtMojG1iQfReT9aryTjO5ljABwu485/DHasvYykroUYt7FvdEkfn8sqfc3E5LH/APUPzrKdnbcWI+YEk/WrFxP53+s2gIMbQOp/zio5BnLYweevSuynBxWpvCPKUWKlyXzjHUH/AD6VXmG5wUOSff2FXJIih4yfUVG1soYNvOD7kn6VdjQpSwyNJIIm3ADoRUUMeyd0U7S7AvzwRj/HNaWDnJDHjO7v/nms27iNrcJwMOOh9j/9f+Vc9ZaJmVbWBhqzfa5cDau8jp71elt45bYxsQpxx3I96hNrKJipDFdxKk+hNXre2eaRwAQh4BI9KwjqzhehmRWsFmkkk5GVGFXPLH1FRR+fdyghPkXhQB0Fa8oidtvlBlUEIx7H/P8AntVy3nsrGDy/IzIVByo6j+X8qq3QehV+xv5SwqjDIHQVTvoobSDYwfzCQcL2/H/PWujt7lLhSIYWiB+UOVBwTz0rJGil5FaWZGVnJOCSx9TyKJJtWSCMG9UQQ3MyRBLJAN33nP3vy7Vs2wlNuputsrg/KWQZ755wPanw2unwyfujKzIOQQAoPqcZ44q/eziRYzFCYwq4A3Zyc/hxgVrTpu+pvCnK92Z7JJKyhssTznGenA6+wFTRDsB04x7f5+lKFRFyCC38Wzp0/nTAriUZx0yc9v8APNdVjqQjMfNc856EDnGBn+lBRtqD+7785+n+frUjIfmBYNu46dKTAUsuWyw67u3/AOugZGSC6KkShVHQjkk9/wBPyH41ahLAKwG1TkKMAk8jio1C+WhHGBuP5/oMVYUHzPuZAHJ5Ib/HrQBTxiHIxuBwO+KjCHGc57GpsbyqliB14FIQcHaTnoOaQiPG1+CQDxkU0gAKNpx0NWUTCjIPX86HT1JwB60wIUj5ywxkE1MGVM84x1yKa3Dk7eAKACRt6A9T70AKyl1yVCjIJx1+mant0EU0ZIDspBbJPQdvpTME/d4AH5mpU4yAMk8/Wk1fQRpzNaqzSo5YMBhdxP8A+qqn2gySHYAgyMEDn86aE5AB+UHP1piIWZS3Q8/0qY0kvMhQV7jtvIK5DfxEnnP41BLboyqu8Hacknr3/KrQXG0KepIfcOox+lNK5k3c4JxurQsZ5aqcFSRjncBmlZdy5UjIPcVIqKD9wjkkjPftT2VjD8qjIx0osBVVQHJ2kkgHJ4z+VRSr8/ytlc84HerYjYEbtuT0BGf896agG8KCRk9e9IZXdDtD4/Lge1VJLE3sqIxWIBuWLgDn+XSrsg2jaSNp4Gf50sUS7Mge2Sc1MoKSsxNJqzKI08iVgSjKg2gL3wOMcf5zSWttdPuSSNVU5wRx+FX1z5zMrAegA/zmponkRXVGYBuDxgen4duay9jrdM53RVtDHk0/Y4jcjC9cc5o+yiRmURkhQccnB9q2C0kUYXcy5/h3E80C4bcw8qMtjdjHel7Jk+wd9CiLM29uZZcISCFjxzz+NIqbIghG8knGPf8Az7VYlaSfl+rf3R0x24qIrghckcdB0Naxjyo6IQ5VYijiCuQVQh+R7H/DgVIVYYKqxJJ+pJFMIU5C8AfLkenQ/wA6ejb2KKOQMDj3qyyPpkOAWAwoUZwaegC4JGA/G0Ht/nHFTSfMgUYDY7H/ADzTYgVQ7gM8lSMfh/KmBEV+c8e2AMU0ICy9Vzzk4B9eP89aViChODuHTHfHfHGKEUZ2fiSRgfrSGTfdiZAT91Ru9qa7NvIRQQxC/wD1/wDPpSKWlBA+VPbv9B/nrUypscEphVJxkdenb9KYFckheO/Un0pMbQO/WnsgOSB09BQEIX7vPXFIQ3Py4JxnH504KUwo5wOvWkACkZPQ5xnvT8kqx6nGeaAIPmxnPHrnkfSnqSy7gTge/pSynoMj2zxShMknnafqcCgB6bmIUjipVwSWz/D3FMQhXIDHBGTj8anSIEZHTt2piHDjAycbce9IpLDkYwehqVEwAAAD2yKkVCCFyS2fTrTAZhTJnkgdsetLgDBfg4zj/wCtUoTDMxPrgY6UMpO1iv58UARqCBtKjg0oTbES/J7dOlSxKSvzHk+2aUqHGfmC5GDgikBA+VPPJwMkmolB39iKssAzk9hkc/SmEEDKDaS2PpQBXK+W2888Zz1pOVQfNhhy3bFOk+7u8tnG7BwpI60bkbcDwOnGRQMhyEViFx1JOMf/AKqljGOoBHBGDUZXO4FOg6fj/wDqp0Y2n59vOB9P85oAcxUn7p2g5xURVcPnIycEj/PtTyjRrhdxOdpJ6mlVZNrAkbR3J6CgBgAGBuqsyqquD1x3HJPT/P0qw7mKPGee3GKa3O0DaCRx3/GkBXj53DcGwT97sPSpUfaN2QQOgyMAU3YChVR65PPPelVVLKO3p/8AroASMsw3HkZIyBkjrmn8FRhQPTkdKUL+7JUBMDAG08fQfn1phLBsFtw7NgDFADH3NnJJIxjjA9TShNzjK/L97Gevbp+VObb8owBk5J/x/SnGMDyypyykZ9+f8/lQMWBVBaTcDnIXK4P4enSpwsZZtvygLlRnOc9z+n86iiAb5iQcDGVH+NTAErnaoHGRjr/9agD/2Q==",
  "imageHeight": 256,
  "imageWidth": 256
}
