# Supplementary material for: Deep-broad learning network model for precision identification and diagnosis of grape leaf diseases
Source: Front Plant Sci. 2025 Sep 10;16:1611301. doi: 10.3389/fpls.2025.1611301 (PMC12461735; doi:10.3389/fpls.2025.1611301)
Supplement: Supplementary file 1 [file DataSheet1.zip › B_r00051.json]

{
  "version": "5.4.1",
  "flags": {},
  "shapes": [
    {
      "label": "leaf",
      "points": [
        [
          128.290282902829,
          176.75276752767525
        ],
        [
          127.79827798277982,
          181.18081180811805
        ],
        [
          127.55227552275521,
          189.54489544895446
        ],
        [
          127.55227552275521,
          194.09594095940957
        ],
        [
          123.61623616236162,
          193.60393603936038
        ],
        [
          120.910209102091,
          194.46494464944647
        ],
        [
          114.8831488314883,
          230.0123001230012
        ],
        [
          107.380073800738,
          230.75030750307502
        ],
        [
          98.76998769987699,
          231.980319803198
        ],
        [
          86.59286592865928,
          233.210332103321
        ],
        [
          80.44280442804427,
          234.44034440344402
        ],
        [
          75.03075030750307,
          230.2583025830258
        ],
        [
          72.57072570725707,
          227.3062730627306
        ],
        [
          71.09471094710946,
          220.2952029520295
        ],
        [
          53.13653136531365,
          220.1722017220172
        ],
        [
          51.414514145141446,
          219.0651906519065
        ],
        [
          50.184501845018445,
          209.7170971709717
        ],
        [
          38.868388683886835,
          205.2890528905289
        ],
        [
          37.392373923739235,
          201.9680196801968
        ],
        [
          39.23739237392373,
          197.41697416974168
        ],
        [
          28.659286592865925,
          193.84993849938496
        ],
        [
          24.846248462484624,
          190.77490774907747
        ],
        [
          26.199261992619924,
          186.34686346863467
        ],
        [
          30.01230012300123,
          180.31980319803196
        ],
        [
          33.57933579335793,
          177.73677736777367
        ],
        [
          20.049200492004918,
          167.40467404674044
        ],
        [
          21.52521525215252,
          162.11562115621155
        ],
        [
          25.461254612546124,
          157.44157441574413
        ],
        [
          19.92619926199262,
          146.61746617466173
        ],
        [
          16.359163591635916,
          139.60639606396063
        ],
        [
          18.57318573185732,
          134.19434194341943
        ],
        [
          23.37023370233702,
          130.62730627306271
        ],
        [
          26.199261992619924,
          128.65928659286593
        ],
        [
          23.00123001230012,
          118.32718327183271
        ],
        [
          21.52521525215252,
          111.5621156211562
        ],
        [
          22.26322263222632,
          107.8720787207872
        ],
        [
          27.060270602706023,
          105.6580565805658
        ],
        [
          31.24231242312423,
          105.2890528905289
        ],
        [
          25.461254612546124,
          94.34194341943419
        ],
        [
          25.461254612546124,
          91.51291512915128
        ],
        [
          32.34932349323493,
          89.05289052890528
        ],
        [
          34.44034440344403,
          76.38376383763837
        ],
        [
          36.77736777367773,
          69.74169741697416
        ],
        [
          41.82041820418204,
          72.93972939729396
        ],
        [
          50.307503075030745,
          78.35178351783517
        ],
        [
          57.687576875768755,
          82.41082410824107
        ],
        [
          57.44157441574415,
          79.95079950799507
        ],
        [
          57.19557195571955,
          76.38376383763837
        ],
        [
          56.33456334563345,
          73.67773677736777
        ],
        [
          52.02952029520295,
          66.17466174661746
        ],
        [
          52.02952029520295,
          64.32964329643296
        ],
        [
          58.67158671586715,
          63.71463714637146
        ],
        [
          61.37761377613776,
          61.992619926199254
        ],
        [
          62.23862238622386,
          53.75153751537515
        ],
        [
          62.853628536285356,
          48.46248462484624
        ],
        [
          69.00369003690037,
          48.21648216482164
        ],
        [
          71.46371463714637,
          46.371463714637144
        ],
        [
          72.81672816728167,
          44.03444034440344
        ],
        [
          76.99876998769987,
          43.05043050430504
        ],
        [
          80.44280442804427,
          43.41943419434194
        ],
        [
          84.37884378843788,
          35.54735547355473
        ],
        [
          90.52890528905289,
          24.477244772447722
        ],
        [
          94.34194341943419,
          15.990159901599014
        ],
        [
          97.78597785977858,
          19.065190651906516
        ],
        [
          105.2890528905289,
          19.065190651906516
        ],
        [
          115.1291512915129,
          15.990159901599014
        ],
        [
          118.94218942189421,
          15.621156211562115
        ],
        [
          125.70725707257071,
          9.348093480934809
        ],
        [
          129.64329643296432,
          6.273062730627306
        ],
        [
          132.59532595325953,
          2.8290282902829027
        ],
        [
          133.57933579335793,
          9.59409594095941
        ],
        [
          135.05535055350552,
          16.482164821648215
        ],
        [
          135.17835178351783,
          21.03321033210332
        ],
        [
          145.01845018450183,
          16.974169741697416
        ],
        [
          149.81549815498153,
          26.445264452644523
        ],
        [
          154.73554735547353,
          33.33333333333333
        ],
        [
          156.70356703567035,
          35.67035670356703
        ],
        [
          162.60762607626074,
          32.59532595325953
        ],
        [
          168.14268142681425,
          32.34932349323493
        ],
        [
          169.00369003690037,
          33.08733087330873
        ],
        [
          171.21771217712177,
          43.41943419434194
        ],
        [
          172.07872078720786,
          47.847478474784744
        ],
        [
          172.07872078720786,
          50.430504305043044
        ],
        [
          176.01476014760146,
          49.077490774907744
        ],
        [
          182.77982779827798,
          48.58548585485855
        ],
        [
          185.11685116851166,
          49.81549815498155
        ],
        [
          185.36285362853627,
          53.50553505535055
        ],
        [
          184.87084870848707,
          56.70356703567035
        ],
        [
          183.51783517835176,
          60.02460024600246
        ],
        [
          186.96186961869617,
          62.853628536285356
        ],
        [
          190.40590405904058,
          65.19065190651907
        ],
        [
          195.69495694956947,
          66.42066420664206
        ],
        [
          203.1980319803198,
          66.42066420664206
        ],
        [
          210.2091020910209,
          66.42066420664206
        ],
        [
          215.4981549815498,
          66.29766297662977
        ],
        [
          215.37515375153748,
          78.96678966789668
        ],
        [
          215.1291512915129,
          89.29889298892988
        ],
        [
          218.9421894218942,
          92.37392373923738
        ],
        [
          215.2521525215252,
          99.50799507995079
        ],
        [
          225.9532595325953,
          101.72201722017219
        ],
        [
          224.60024600246,
          113.530135301353
        ],
        [
          220.5412054120541,
          120.54120541205411
        ],
        [
          228.4132841328413,
          122.75522755227551
        ],
        [
          236.65436654366542,
          125.09225092250921
        ],
        [
          238.130381303813,
          127.06027060270601
        ],
        [
          235.67035670356702,
          136.16236162361622
        ],
        [
          232.84132841328412,
          144.77244772447722
        ],
        [
          239.7293972939729,
          151.29151291512915
        ],
        [
          237.88437884378843,
          156.58056580565804
        ],
        [
          235.54735547355472,
          158.79458794587944
        ],
        [
          233.33333333333331,
          164.20664206642064
        ],
        [
          231.73431734317342,
          165.31365313653134
        ],
        [
          232.4723247232472,
          168.14268142681425
        ],
        [
          236.65436654366542,
          175.03075030750307
        ],
        [
          237.76137761377612,
          182.28782287822875
        ],
        [
          234.3173431734317,
          185.36285362853627
        ],
        [
          232.34932349323492,
          188.19188191881918
        ],
        [
          232.2263222632226,
          196.18696186961867
        ],
        [
          231.73431734317342,
          201.23001230012298
        ],
        [
          227.060270602706,
          203.690036900369
        ],
        [
          222.3862238622386,
          204.1820418204182
        ],
        [
          220.4182041820418,
          205.53505535055348
        ],
        [
          221.5252152521525,
          214.6371463714637
        ],
        [
          218.3271832718327,
          218.0811808118081
        ],
        [
          214.3911439114391,
          218.9421894218942
        ],
        [
          209.7170971709717,
          218.9421894218942
        ],
        [
          204.6740467404674,
          218.9421894218942
        ],
        [
          199.50799507995077,
          219.5571955719557
        ],
        [
          195.32595325953258,
          220.4182041820418
        ],
        [
          192.86592865928657,
          225.4612546125461
        ],
        [
          191.26691266912667,
          228.6592865928659
        ],
        [
          190.28290282902827,
          230.8733087330873
        ],
        [
          186.83886838868386,
          230.62730627306271
        ],
        [
          178.59778597785976,
          225.7072570725707
        ],
        [
          172.81672816728167,
          224.1082410824108
        ],
        [
          166.05166051660515,
          221.0332103321033
        ],
        [
          158.17958179581794,
          218.8191881918819
        ],
        [
          155.47355473554734,
          218.450184501845
        ],
        [
          150.67650676506764,
          209.34809348093478
        ],
        [
          148.70848708487082,
          199.38499384993847
        ],
        [
          143.41943419434193,
          192.86592865928657
        ],
        [
          142.43542435424354,
          187.82287822878226
        ],
        [
          134.68634686346863,
          181.79581795817955
        ],
        [
          133.210332103321,
          177.98277982779825
        ],
        [
          130.25830258302582,
          176.26076260762605
        ]
      ],
      "group_id": null,
      "description": "",
      "shape_type": "polygon",
      "flags": {},
      "mask": null
    },
    {
      "label": "Black_rot",
      "points": [
        [
          124.1,
          38.1
        ],
        [
          126.6,
          35.6
        ],
        [
          127.7,
          37.0
        ],
        [
          127.4,
          40.0
        ],
        [
          126.4,
          42.3
        ],
        [
          124.0,
          43.3
        ],
        [
          124.0,
          41.1
        ]
      ],
      "group_id": null,
      "description": "",
      "shape_type": "polygon",
      "flags": {},
      "mask": null
    },
    {
      "label": "Black_rot",
      "points": [
        [
          100.0,
          48.3
        ],
        [
          103.5,
          48.8
        ],
        [
          104.3,
          51.1
        ],
        [
          105.1,
          53.8
        ],
        [
          102.0,
          55.7
        ],
        [
          99.4,
          55.3
        ],
        [
          99.0,
          53.0
        ],
        [
          99.9,
          50.9
        ]
      ],
      "group_id": null,
      "description": "",
      "shape_type": "polygon",
      "flags": {},
      "mask": null
    },
    {
      "label": "leaf",
      "points": [
        [
          75.7,
          43.7
        ],
        [
          79.5,
          44.4
        ],
        [
          79.9,
          46.4
        ],
        [
          78.4,
          48.2
        ],
        [
          75.3,
          49.0
        ],
        [
          73.0,
          49.5
        ],
        [
          72.5,
          50.6
        ],
        [
          70.0,
          49.1
        ],
        [
          71.3,
          47.8
        ],
        [
          72.9,
          45.9
        ],
        [
          73.9,
          44.4
        ]
      ],
      "group_id": null,
      "description": "",
      "shape_type": "polygon",
      "flags": {},
      "mask": null
    },
    {
      "label": "Black_rot",
      "points": [
        [
          100.7,
          65.9
        ],
        [
          100.3,
          68.0
        ],
        [
          101.8,
          69.7
        ],
        [
          104.2,
          69.3
        ],
        [
          104.6,
          67.5
        ],
        [
          103.5,
          66.1
        ]
      ],
      "group_id": null,
      "description": "",
      "shape_type": "polygon",
      "flags": {},
      "mask": null
    },
    {
      "label": "Black_rot",
      "points": [
        [
          183.6,
          50.4
        ],
        [
          181.1,
          54.3
        ],
        [
          179.0,
          57.0
        ],
        [
          176.7,
          59.8
        ],
        [
          176.8,
          63.9
        ],
        [
          177.9,
          68.8
        ],
        [
          179.2,
          71.4
        ],
        [
          180.4,
          72.4
        ],
        [
          179.9,
          74.6
        ],
        [
          184.1,
          75.0
        ],
        [
          189.1,
          72.6
        ],
        [
          191.8,
          71.8
        ],
        [
          192.3,
          68.0
        ],
        [
          192.3,
          66.0
        ],
        [
          186.1,
          63.3
        ],
        [
          183.0,
          59.0
        ],
        [
          183.1,
          56.4
        ],
        [
          185.1,
          53.2
        ],
        [
          184.7,
          50.4
        ]
      ],
      "group_id": null,
      "description": "",
      "shape_type": "polygon",
      "flags": {},
      "mask": null
    },
    {
      "label": "Black_rot",
      "points": [
        [
          150.6,
          86.3
        ],
        [
          151.9,
          83.9
        ],
        [
          154.1,
          82.9
        ],
        [
          157.7,
          84.9
        ],
        [
          158.7,
          87.0
        ],
        [
          156.1,
          89.7
        ],
        [
          150.4,
          90.9
        ],
        [
          150.0,
          88.7
        ]
      ],
      "group_id": null,
      "description": "",
      "shape_type": "polygon",
      "flags": {},
      "mask": null
    },
    {
      "label": "Black_rot",
      "points": [
        [
          144.3,
          89.5
        ],
        [
          142.9,
          92.7
        ],
        [
          144.4,
          95.8
        ],
        [
          148.2,
          94.3
        ],
        [
          149.9,
          91.9
        ],
        [
          148.6,
          89.7
        ],
        [
          148.8,
          88.6
        ]
      ],
      "group_id": null,
      "description": "",
      "shape_type": "polygon",
      "flags": {},
      "mask": null
    },
    {
      "label": "Black_rot",
      "points": [
        [
          144.9,
          85.0
        ],
        [
          149.4,
          85.1
        ],
        [
          147.9,
          80.4
        ],
        [
          145.7,
          80.2
        ],
        [
          143.8,
          83.0
        ]
      ],
      "group_id": null,
      "description": "",
      "shape_type": "polygon",
      "flags": {},
      "mask": null
    },
    {
      "label": "Black_rot",
      "points": [
        [
          117.6,
          104.1
        ],
        [
          121.8,
          104.3
        ],
        [
          123.1,
          104.4
        ],
        [
          124.0,
          111.4
        ],
        [
          120.3,
          114.8
        ],
        [
          117.6,
          114.0
        ],
        [
          114.9,
          113.1
        ],
        [
          114.9,
          110.8
        ],
        [
          114.5,
          108.2
        ],
        [
          115.3,
          105.6
        ]
      ],
      "group_id": null,
      "description": "",
      "shape_type": "polygon",
      "flags": {},
      "mask": null
    },
    {
      "label": "Black_rot",
      "points": [
        [
          68.0,
          99.3
        ],
        [
          71.3,
          100.4
        ],
        [
          72.8,
          101.8
        ],
        [
          74.1,
          103.4
        ],
        [
          73.8,
          106.1
        ],
        [
          72.1,
          107.6
        ],
        [
          70.2,
          108.2
        ],
        [
          67.5,
          107.3
        ],
        [
          67.1,
          105.4
        ],
        [
          66.4,
          103.4
        ],
        [
          66.4,
          101.3
        ]
      ],
      "group_id": null,
      "description": "",
      "shape_type": "polygon",
      "flags": {},
      "mask": null
    },
    {
      "label": "Black_rot",
      "points": [
        [
          27.8,
          117.7
        ],
        [
          29.2,
          114.1
        ],
        [
          30.6,
          112.4
        ],
        [
          35.3,
          111.2
        ],
        [
          40.3,
          111.6
        ],
        [
          42.3,
          112.9
        ],
        [
          44.2,
          115.5
        ],
        [
          46.8,
          119.7
        ],
        [
          46.4,
          122.8
        ],
        [
          43.6,
          125.3
        ],
        [
          42.6,
          125.9
        ],
        [
          45.8,
          128.0
        ],
        [
          47.2,
          129.8
        ],
        [
          48.7,
          134.0
        ],
        [
          49.1,
          136.5
        ],
        [
          45.6,
          139.4
        ],
        [
          42.2,
          139.9
        ],
        [
          38.3,
          139.3
        ],
        [
          35.9,
          137.7
        ],
        [
          34.2,
          135.1
        ],
        [
          34.0,
          130.8
        ],
        [
          35.3,
          127.6
        ],
        [
          32.9,
          125.9
        ],
        [
          30.4,
          124.4
        ],
        [
          27.9,
          121.5
        ]
      ],
      "group_id": null,
      "description": "",
      "shape_type": "polygon",
      "flags": {},
      "mask": null
    },
    {
      "label": "Black_rot",
      "points": [
        [
          31.0,
          154.0
        ],
        [
          32.9,
          153.4
        ],
        [
          34.7,
          155.2
        ],
        [
          34.3,
          157.4
        ],
        [
          32.3,
          157.6
        ],
        [
          31.3,
          155.6
        ]
      ],
      "group_id": null,
      "description": "",
      "shape_type": "polygon",
      "flags": {},
      "mask": null
    },
    {
      "label": "Black_rot",
      "points": [
        [
          54.5,
          161.8
        ],
        [
          56.8,
          160.1
        ],
        [
          58.8,
          160.1
        ],
        [
          61.4,
          160.7
        ],
        [
          62.2,
          163.3
        ],
        [
          60.2,
          165.7
        ],
        [
          58.4,
          166.9
        ],
        [
          55.2,
          166.4
        ],
        [
          55.1,
          163.8
        ]
      ],
      "group_id": null,
      "description": "",
      "shape_type": "polygon",
      "flags": {},
      "mask": null
    },
    {
      "label": "Black_rot",
      "points": [
        [
          81.6,
          162.1
        ],
        [
          81.4,
          166.1
        ],
        [
          80.7,
          168.1
        ],
        [
          83.1,
          170.2
        ],
        [
          85.5,
          170.3
        ],
        [
          87.7,
          169.3
        ],
        [
          89.1,
          167.2
        ],
        [
          89.9,
          163.9
        ],
        [
          89.5,
          161.9
        ],
        [
          87.3,
          160.1
        ],
        [
          84.6,
          160.2
        ]
      ],
      "group_id": null,
      "description": "",
      "shape_type": "polygon",
      "flags": {},
      "mask": null
    },
    {
      "label": "Black_rot",
      "points": [
        [
          185.2,
          209.1
        ],
        [
          188.5,
          209.4
        ],
        [
          192.0,
          210.2
        ],
        [
          194.9,
          211.8
        ],
        [
          193.9,
          216.5
        ],
        [
          190.0,
          218.8
        ],
        [
          184.6,
          218.5
        ],
        [
          182.4,
          214.7
        ],
        [
          181.9,
          212.9
        ],
        [
          184.6,
          212.3
        ]
      ],
      "group_id": null,
      "description": "",
      "shape_type": "polygon",
      "flags": {},
      "mask": null
    },
    {
      "label": "Black_rot",
      "points": [
        [
          156.2,
          191.4
        ],
        [
          159.2,
          196.8
        ],
        [
          160.2,
          199.9
        ],
        [
          164.3,
          202.8
        ],
        [
          168.7,
          204.1
        ],
        [
          165.6,
          198.3
        ],
        [
          164.7,
          194.4
        ],
        [
          163.4,
          192.2
        ],
        [
          163.2,
          188.6
        ],
        [
          165.2,
          186.5
        ],
        [
          163.1,
          185.5
        ],
        [
          160.0,
          186.6
        ],
        [
          156.8,
          188.1
        ]
      ],
      "group_id": null,
      "description": "",
      "shape_type": "polygon",
      "flags": {},
      "mask": null
    },
    {
      "label": "Black_rot",
      "points": [
        [
          189.6,
          187.2
        ],
        [
          191.5,
          186.5
        ],
        [
          194.4,
          186.9
        ],
        [
          196.8,
          188.4
        ],
        [
          198.0,
          191.2
        ],
        [
          197.4,
          194.4
        ],
        [
          196.0,
          196.8
        ],
        [
          193.5,
          196.9
        ],
        [
          191.6,
          195.9
        ],
        [
          190.2,
          194.1
        ],
        [
          189.3,
          191.8
        ],
        [
          189.3,
          189.6
        ]
      ],
      "group_id": null,
      "description": "",
      "shape_type": "polygon",
      "flags": {},
      "mask": null
    },
    {
      "label": "Black_rot",
      "points": [
        [
          214.8,
          203.9
        ],
        [
          212.9,
          205.0
        ],
        [
          212.4,
          206.5
        ],
        [
          213.8,
          209.3
        ],
        [
          216.1,
          210.7
        ],
        [
          218.1,
          210.0
        ],
        [
          219.1,
          207.9
        ],
        [
          219.6,
          206.0
        ],
        [
          218.2,
          204.9
        ]
      ],
      "group_id": null,
      "description": "",
      "shape_type": "polygon",
      "flags": {},
      "mask": null
    },
    {
      "label": "Black_rot",
      "points": [
        [
          222.9,
          183.9
        ],
        [
          226.0,
          183.7
        ],
        [
          230.3,
          183.9
        ],
        [
          233.0,
          184.3
        ],
        [
          233.7,
          186.5
        ],
        [
          232.2,
          188.5
        ],
        [
          231.4,
          188.8
        ],
        [
          226.8,
          189.0
        ],
        [
          224.0,
          190.0
        ],
        [
          220.0,
          187.8
        ],
        [
          219.7,
          186.1
        ],
        [
          221.5,
          184.9
        ]
      ],
      "group_id": null,
      "description": "",
      "shape_type": "polygon",
      "flags": {},
      "mask": null
    },
    {
      "label": "Black_rot",
      "points": [
        [
          233.5,
          183.4
        ],
        [
          232.8,
          181.6
        ],
        [
          231.7,
          179.6
        ],
        [
          230.1,
          177.9
        ],
        [
          228.8,
          177.3
        ],
        [
          224.4,
          177.1
        ],
        [
          221.0,
          175.9
        ],
        [
          218.3,
          175.6
        ],
        [
          216.3,
          174.2
        ],
        [
          216.5,
          169.3
        ],
        [
          218.1,
          168.3
        ],
        [
          221.0,
          167.9
        ],
        [
          223.5,
          167.9
        ],
        [
          226.5,
          168.2
        ],
        [
          229.0,
          170.6
        ],
        [
          229.2,
          172.3
        ],
        [
          233.2,
          172.0
        ],
        [
          234.6,
          171.9
        ],
        [
          236.3,
          174.6
        ],
        [
          237.1,
          176.9
        ],
        [
          237.4,
          180.7
        ],
        [
          237.3,
          183.1
        ],
        [
          234.9,
          184.6
        ]
      ],
      "group_id": null,
      "description": "",
      "shape_type": "polygon",
      "flags": {},
      "mask": null
    },
    {
      "label": "Black_rot",
      "points": [
        [
          144.7,
          168.5
        ],
        [
          144.4,
          170.2
        ],
        [
          144.7,
          171.9
        ],
        [
          146.9,
          173.7
        ],
        [
          148.5,
          173.7
        ],
        [
          150.7,
          171.9
        ],
        [
          151.2,
          170.1
        ],
        [
          148.8,
          167.9
        ],
        [
          146.4,
          167.8
        ]
      ],
      "group_id": null,
      "description": "",
      "shape_type": "polygon",
      "flags": {},
      "mask": null
    },
    {
      "label": "Black_rot",
      "points": [
        [
          194.8,
          161.2
        ],
        [
          195.5,
          163.7
        ],
        [
          197.9,
          164.6
        ],
        [
          199.6,
          164.6
        ],
        [
          200.3,
          161.1
        ],
        [
          200.3,
          160.2
        ],
        [
          196.2,
          160.1
        ],
        [
          195.2,
          160.1
        ]
      ],
      "group_id": null,
      "description": "",
      "shape_type": "polygon",
      "flags": {},
      "mask": null
    },
    {
      "label": "Black_rot",
      "points": [
        [
          174.8,
          168.4
        ],
        [
          177.9,
          169.9
        ],
        [
          180.5,
          169.2
        ],
        [
          181.1,
          166.3
        ],
        [
          181.0,
          163.5
        ],
        [
          177.2,
          163.0
        ],
        [
          175.6,
          163.0
        ],
        [
          174.2,
          164.7
        ],
        [
          175.1,
          167.0
        ]
      ],
      "group_id": null,
      "description": "",
      "shape_type": "polygon",
      "flags": {},
      "mask": null
    },
    {
      "label": "Black_rot",
      "points": [
        [
          172.1,
          172.4
        ],
        [
          174.1,
          173.5
        ],
        [
          174.8,
          175.1
        ],
        [
          172.9,
          176.0
        ],
        [
          170.7,
          175.0
        ],
        [
          169.3,
          173.6
        ],
        [
          170.7,
          172.1
        ]
      ],
      "group_id": null,
      "description": "",
      "shape_type": "polygon",
      "flags": {},
      "mask": null
    },
    {
      "label": "Black_rot",
      "points": [
        [
          206.5,
          159.0
        ],
        [
          209.5,
          159.6
        ],
        [
          209.8,
          160.9
        ],
        [
          208.9,
          162.7
        ],
        [
          206.9,
          163.2
        ],
        [
          206.7,
          161.5
        ]
      ],
      "group_id": null,
      "description": "",
      "shape_type": "polygon",
      "flags": {},
      "mask": null
    },
    {
      "label": "Black_rot",
      "points": [
        [
          147.2,
          143.1
        ],
        [
          147.7,
          145.9
        ],
        [
          149.5,
          147.7
        ],
        [
          150.5,
          149.9
        ],
        [
          156.4,
          150.8
        ],
        [
          159.7,
          151.7
        ],
        [
          160.8,
          148.4
        ],
        [
          158.0,
          146.9
        ],
        [
          156.7,
          144.5
        ],
        [
          155.6,
          142.7
        ],
        [
          156.1,
          139.1
        ],
        [
          152.9,
          136.7
        ],
        [
          149.3,
          139.6
        ]
      ],
      "group_id": null,
      "description": "",
      "shape_type": "polygon",
      "flags": {},
      "mask": null
    },
    {
      "label": "Black_rot",
      "points": [
        [
          133.3,
          123.1
        ],
        [
          133.0,
          125.4
        ],
        [
          136.5,
          126.0
        ],
        [
          140.7,
          124.8
        ],
        [
          139.5,
          122.2
        ],
        [
          137.8,
          120.5
        ],
        [
          135.0,
          120.3
        ],
        [
          132.6,
          122.2
        ]
      ],
      "group_id": null,
      "description": "",
      "shape_type": "polygon",
      "flags": {},
      "mask": null
    },
    {
      "label": "Black_rot",
      "points": [
        [
          179.8,
          96.7
        ],
        [
          181.3,
          95.6
        ],
        [
          185.7,
          96.9
        ],
        [
          186.8,
          98.1
        ],
        [
          187.6,
          101.0
        ],
        [
          187.2,
          104.8
        ],
        [
          183.7,
          108.4
        ],
        [
          181.1,
          108.8
        ],
        [
          178.9,
          107.3
        ],
        [
          177.3,
          104.0
        ],
        [
          177.3,
          99.2
        ]
      ],
      "group_id": null,
      "description": "",
      "shape_type": "polygon",
      "flags": {},
      "mask": null
    },
    {
      "label": "Black_rot",
      "points": [
        [
          175.7,
          106.1
        ],
        [
          172.3,
          105.6
        ],
        [
          171.5,
          105.8
        ],
        [
          170.5,
          110.1
        ],
        [
          171.7,
          111.5
        ],
        [
          175.9,
          112.0
        ],
        [
          177.5,
          109.7
        ],
        [
          177.1,
          106.0
        ]
      ],
      "group_id": null,
      "description": "",
      "shape_type": "polygon",
      "flags": {},
      "mask": null
    },
    {
      "label": "Black_rot",
      "points": [
        [
          189.6,
          104.3
        ],
        [
          192.2,
          104.5
        ],
        [
          192.3,
          105.7
        ],
        [
          191.3,
          106.7
        ],
        [
          189.5,
          106.6
        ]
      ],
      "group_id": null,
      "description": "",
      "shape_type": "polygon",
      "flags": {},
      "mask": null
    },
    {
      "label": "Black_rot",
      "points": [
        [
          204.1,
          94.8
        ],
        [
          204.2,
          100.7
        ],
        [
          204.5,
          102.3
        ],
        [
          205.7,
          104.3
        ],
        [
          209.6,
          104.6
        ],
        [
          211.6,
          104.6
        ],
        [
          210.2,
          101.3
        ],
        [
          209.9,
          98.4
        ],
        [
          208.4,
          96.4
        ]
      ],
      "group_id": null,
      "description": "",
      "shape_type": "polygon",
      "flags": {},
      "mask": null
    },
    {
      "label": "Black_rot",
      "points": [
        [
          210.0,
          105.3
        ],
        [
          212.1,
          105.7
        ],
        [
          211.9,
          108.4
        ],
        [
          210.3,
          110.8
        ],
        [
          210.1,
          112.5
        ],
        [
          208.2,
          113.5
        ],
        [
          205.5,
          111.8
        ],
        [
          205.9,
          109.0
        ],
        [
          206.9,
          106.9
        ]
      ],
      "group_id": null,
      "description": "",
      "shape_type": "polygon",
      "flags": {},
      "mask": null
    },
    {
      "label": "Black_rot",
      "points": [
        [
          142.4,
          63.7
        ],
        [
          146.6,
          63.9
        ],
        [
          147.2,
          64.4
        ],
        [
          147.2,
          68.4
        ],
        [
          144.6,
          70.7
        ],
        [
          141.3,
          70.0
        ],
        [
          141.7,
          67.1
        ]
      ],
      "group_id": null,
      "description": "",
      "shape_type": "polygon",
      "flags": {},
      "mask": null
    },
    {
      "label": "Black_rot",
      "points": [
        [
          154.3,
          77.6
        ],
        [
          155.8,
          80.0
        ],
        [
          157.2,
          78.8
        ],
        [
          158.9,
          77.3
        ],
        [
          159.5,
          75.3
        ],
        [
          154.7,
          75.9
        ]
      ],
      "group_id": null,
      "description": null,
      "shape_type": "polygon",
      "flags": {},
      "mask": null
    },
    {
      "label": "Black_rot",
      "points": [
        [
          224.3,
          149.0
        ],
        [
          224.7,
          153.1
        ],
        [
          225.3,
          157.7
        ],
        [
          224.7,
          160.8
        ],
        [
          221.6,
          161.1
        ],
        [
          220.0,
          161.3
        ],
        [
          217.2,
          162.3
        ],
        [
          217.7,
          160.3
        ],
        [
          218.6,
          157.5
        ],
        [
          219.5,
          153.7
        ],
        [
          219.5,
          149.3
        ],
        [
          219.9,
          147.2
        ],
        [
          223.3,
          147.2
        ]
      ],
      "group_id": null,
      "description": "",
      "shape_type": "polygon",
      "flags": {},
      "mask": null
    },
    {
      "label": "Black_rot",
      "points": [
        [
          194.5,
          170.3
        ],
        [
          197.8,
          170.9
        ],
        [
          200.9,
          170.9
        ],
        [
          200.8,
          171.7
        ],
        [
          198.5,
          174.3
        ],
        [
          194.8,
          175.1
        ],
        [
          192.4,
          174.0
        ],
        [
          192.6,
          172.5
        ]
      ],
      "group_id": null,
      "description": "",
      "shape_type": "polygon",
      "flags": {},
      "mask": null
    }
  ],
  "imagePath": "..\\Grape\\train1\\B_r00051.JPG",
  "imageData": "/9j/4AAQSkZJRgABAQAAAQABAAD/2wBDAAgGBgcGBQgHBwcJCQgKDBQNDAsLDBkSEw8UHRofHh0aHBwgJC4nICIsIxwcKDcpLDAxNDQ0Hyc5PTgyPC4zNDL/2wBDAQgJCQwLDBgNDRgyIRwhMjIyMjIyMjIyMjIyMjIyMjIyMjIyMjIyMjIyMjIyMjIyMjIyMjIyMjIyMjIyMjIyMjL/wAARCAEAAQADASIAAhEBAxEB/8QAHwAAAQUBAQEBAQEAAAAAAAAAAAECAwQFBgcICQoL/8QAtRAAAgEDAwIEAwUFBAQAAAF9AQIDAAQRBRIhMUEGE1FhByJxFDKBkaEII0KxwRVS0fAkM2JyggkKFhcYGRolJicoKSo0NTY3ODk6Q0RFRkdISUpTVFVWV1hZWmNkZWZnaGlqc3R1dnd4eXqDhIWGh4iJipKTlJWWl5iZmqKjpKWmp6ipqrKztLW2t7i5usLDxMXGx8jJytLT1NXW19jZ2uHi4+Tl5ufo6erx8vP09fb3+Pn6/8QAHwEAAwEBAQEBAQEBAQAAAAAAAAECAwQFBgcICQoL/8QAtREAAgECBAQDBAcFBAQAAQJ3AAECAxEEBSExBhJBUQdhcRMiMoEIFEKRobHBCSMzUvAVYnLRChYkNOEl8RcYGRomJygpKjU2Nzg5OkNERUZHSElKU1RVVldYWVpjZGVmZ2hpanN0dXZ3eHl6goOEhYaHiImKkpOUlZaXmJmaoqOkpaanqKmqsrO0tba3uLm6wsPExcbHyMnK0tPU1dbX2Nna4uPk5ebn6Onq8vP09fb3+Pn6/9oADAMBAAIRAxEAPwCoUUg7ZCWwTgjIPPBHrTWRXkbbgIgyTnkd+h6/X37VIVb5sjJAABU/L170rSl1RpMiNGLAgHHYZ9OSP0FSbEKkwycYCPlcqB8vt7etOU5Z2O4gDk9MHrzScozSNhsEjAOMnPf8f5U5QFudqt+7UjeqjDce+fT+v4AyGIbcyMfn3Fd3bHrz7/lUgk2MqNzhgcN6ZH175pfJMTkNgKASSCB+f6f55pQd20qyFiuFzx6Z5/w96QDXbIjIXLoSSMZzyPwPU/nShX3sEOOwUqBx161G6ujMo4VieM9sn/PH/wCp4cqMcjGDnPvx/SgBpBVhxuBBJ47E9P0pwkZxJ5ahSvzY7fU0ihXBfLYKgnjoefTp35piswRiSF3Dg0AWIpupLsGYgBeRk9x/k0gZSoBIIKjj7owT7euP84qus+UIjkiAXIJMgyB7c+o/nS3Vx5Nu8yEElcLz3Ip2AtCSNjw5yDuB6Hr/AF/H+tRgCNSg5AJywPHXjkdetcp5oef94xOQeT1z/n+dTpdzQSDZK6jaQBnPXr19arlFc6NpxE2ETPJ3A4/yO/pSFGOHy6YwSC3IHPr+HNc8dbukDDfux03KCe9BmurqxXczBMEc9x7nr61jOSgrsHJJXZPqmrDyXRBmIEFiOvfjr0/wrJN7HKnyg89e1WNR0+RdMXg+Yp8xjjrwc/lmufVjuB6VNKrzJii1JXNjzmLE5Iyee3FOMnv2rMW4YMP51P5ucd8da3Uh2LxkJIfOfUUindngDHWqwlyM5Io875FDdf507hYsiQAbCxIoIH61WZ9xOByT19afuJBJ49PUUXAlViARwPpT84yeearDeG5bIJ/KpC+cFvrRcRKCc5OM4/KkXk/MxJzmoRne2/OM59alDZbPGfemBJgDjPGetN3/ADjGAe5/+tTSx3HGAMcUE88ZA69OtADlJAOMkU/+HpgZqIMckc/n2pd43/4UEnYuHzIVb5ckEE9v6dz0/nTGlZhuIyQcjv0/Q+ufWnSjc5BiyGXIHYZGO3vQWRF2lFKlcZ28rgH/APXjFQWRlVeQbmBKc4L4zx0HNLbj5zIuSxbLN688fmBTFMu8q58zacqV4469+/tTlYrEu0gSBiFyQPoc/XGPr7UDJNu6RPmDnGCN3IOOoOfoPw96bIu45jy2Pm6cnH4/r9acZtwGExtGwbeAOMD8Rn9KdKwlDMz/ADScbTyeOT/OgREBI29Cz4ZeR+HU/wCf/rQpGAyrImG25+bjPY47fhT3GVKwx/vG4BB/Tj3I/Pp3pJS21ZFiOI8qW4yAT1OB15P9aBiGAjlHfZkAkjABz1PHsao6owW3QMxA8z5cr26/1q9PJI8LKFTd0B3ZwMjj8P8APeuevHnWcwTMx2fMKaExgZfJAC/NggnPU/5NQzTm3RdzAbhhSPQ96Is+coLkKWB5z/k9KqXakycEFQABmufEVuVcq3Zm3YkS5JJVhg+hz1ps8jKN5AbI+XHPHTn8jVdRiIyZAIO3sO1QyN8p3Y57jtXKqtTa4uceJ5WkyWKsBjrium0gyOFTble49cVx6sRJ8pyegHr7V2Xh+SRrIyRIGY4XAOMAnkn6AVFS+5M9TSbT7vULOdAiROykKrN936+lZh8NW1sNsjtM2OSOB+VdGdlvYyEH7zYZqq2TrqMLqTtlU8njn0rBTlsna5i6jWkTjNVsTaSrIibIzxkdM1QRjgAGu8udNS6t5YJMZPIPUg1w8ttJbTNDICGQ8+/0rtw9RuPLLc6aVTnXmIHwpAPGMVKpGBgVCEJwu3k9hUk0qsVC8AKFPbJFdakbWJFbI9Pal3jGPUcVWSTAz6nrUnmDdkcZqriLIJyMcjPWlDknnI4qEMPTn3p+7g8f/Xp3ESb+wPLHjmlDH+L8881GhyeOnvS5JOO+Kq4Eucjk5HpSEs2eTjPrSISB1zjvRnJAwfegQ8HK8DBAyTRnPHQ/SkRsg+vsaOnX/GmB2hUOUbLYYYBxgnjH+I/CpN67CCoBzyCBg9xnOc8/yqEeY2FVhGFAHLd8HkZ/CplIm27wSEbZwAVIwOOOT6+38pAqqFdghZRkhc5POCOcjt0P4UnzKQjleGxkArnnr/8AW461NkEm3G85UMCwJ4//AFHpx9KjKuOi/MQeMnt6/l1+n4IYjxDagEj5X5QAc/UdBnr/APr60QYKxhjtLMysecA+30/Hoacy74TjEcnG35xnAyCR+vJ56VLsAVmCnJ5CjAJ+Xr/IUAMaQpKQF3F/u54wMYOO/H04qAQxFuVLOvTnI+mDRJerb7PNcbxkepIz7cdR+lZM+qyiSQqRCOwQfe5xz/n/ABp2uFzVkieNgjHjaSO/GRn+QNc3q5P2vJ5OwZIxTxeXilpllkwPkOTgH+nTP5GsO61o3d4GEXJIUq2c+nFTdIe5q2qsiyTE552Kfc9T+VQTD5mJORnjn8qlDqtuFAAC+p6nr+fP6VHJIjlgWHPI5615FabnUbOae5HCi4dACQ2D074P+NMniCr7/SrNqyiVkBHzLgfL15BqS4gV0O3JcZOPb/IpX1Mm7MxVhHmZ4Ptk12Wn3Rs9KSRUBmkPAPcDGSfp0/KuTABlB6DvXbafaQ3NhY+cCxjB+XsQT3/StVZtKWw+dJ3lsaGos/8AZ8YUHLgMceprM09At5IMgBowevOeP8auaoqOwUHCqoAAPAxVXToxHcSyN8qrGeSOp4rJx99HLzXuX9ojQOpyc9PaoJtIstTuo7qU5EYwUAxu9Ofbn8/zbJdDJCqcHv8A/WqK3uJorjOWZCOhPSn8L0LhJrYuvZxoGSJFjwPlCjArgtSTZqVwpXALkgdcD/Jr0qGIuDIR0OBXGeLLIW+orIBhZBgAe3/661oytP1N8PPVpmAOR059qcCQvIJ4zTcbSeDn0FKWIOPQdq7rncPEhboTinrICQM8Yxnrk1AGyeTTg3J7YHNXcCdm2gYNOVmIyeW6GoQeMjA9qXdtOTjincROpPOehNOJPPcgZqPeQPXJ4IoDZbJ4yfzqhEudnuetOzgYPT2qEscsFAqQZ4BPBpiOzkjCW4eMbTyNpOMLx0JPIwP1p0IRt6sZBu55PcjpTnAVSWKgD5RuJ6k+o69P85pnk4l3hwUzllJ4GMHt06H8zSAmjhXbPtIYBRkAnnoDnn/OKSdWwHKKAUXJDA4HJ6Y/Dv8AqKRN0MjBD8xYYI7859PfNK8m2JSFb5TjdjHJycDt1/lQBFPIr7CoI2dGODzyOmBiq11fNawBMxyNIMDnpg4wc9Ov0qZLpoolRlCkENhmJXrnjPQ/4+tYV7MHkdiAEB2qMkgAemfxoQNlaZ9wLFmd3AbLDv3/AJfpS2qGW/jjwpx698c4/Ifr+TJ5t0xMYyD8wAxgnHJP+eKbp04S/BkAGVccdASCB+ppVZWi7EO9iK9BkDBWZM8BlPIqM2cKPvRVL4+8F6+9Wrl03FXIU9Ofbj+lVlbfGyx7iw5UHoR3/wAfzrxI81rGHM9hyBMgM2SeMYqKVChAwCKVFY5yTk9/epyFkUKThlz071T0I5jB1B7hLiPyg+xRkFc9a3obhZ4g5GHxkqeKrTWpz8oINV1SdGwqFn7BR19q1clOKj2NZSUlYtSoqyZAyOmOvBruNLjK2tuAvSIcDtkVwUVwZeQePSu+0u6MOn2+Mh/KUEnr0GT+NOnHU5KuxSmkO8gkHJ60kzyW1iRHG0kjkEqnU+lTXUgLB25UngDv/wDWp9q05OWGQe+MEj2p7MzjbqV4beTIDDOetWEiIuApUEc5x296nZmiGQnPUgnrT4f36F9pUk469qydlsVckW8IXb5Yz9etZ2pR2ur/ADNE/nQjoWyME89q0fs/ORjpWfHbst4GRtrE4+tROXKVTk09DkNWghso2bG0nhQO5rOicvEGIwT1rU1y2N74guoGkK+UThccYAzx7msza0abSDwcYx0r0KUXGCu7s9VJpahnJ4xj+dNySOfWlP15pGyBwPzrS4xytlsE89qeCf4geneoz1p/Tn16VSYmSA9OnSnK2Wz+HNR9O/ynimoGJySDg8cVohE44Y5HfjNSKwJyGz61GwACkHnuKfnjOc5HemI7gOzuVJHIYdhk/wCcU9JGAEnlkcFsAkjHPb8KagQqTI3QkemckDjnpgU5wBCBA+NwwMkZHb05/H17UAJO+SpBUYXG4nkHuMfhT1mffEUw4cDdnGOp6nsef5VDJDlg4wCQFJcE8/THsfrj8aa21RguZfnzg5OR0x056+lAD7hgtvI6xttVM7QenbOPTr/kVyUkoaVSpOzqA3Puea7W0XG4AZViBjH/ANb1qlqHhtLoSS2WI5GIOOxOax9pZs53XipcrOW094Zb1Y7tzslbajAgbWbhSfbPX/62DFMZY5jBuwyNtAxg59vyqvf2F9p8m24iZADwcEr+daN9A7mOc/M8kMbufcqDn8zXHiJXadyqjsroypQ2/cx+8c89qBIUYEuMg5rXmSG4tkdFxIR84x0P49B/n6Y8sI445A9KxTTOfmuaeVfayDhuR/hUDAowI4cYIx60untugeNj9w5454Of6/zp7kZyOGH8VOxk9GNuBJLb7IJFR93LN0K/Sop1LoNxJOBnNCEtlOSTwKR1KLnOeKbiWpu1iGFV88NLJ5ZJxvIz+YHX6jn6121tbtHFGjlWKIoCoTydoHX0/X6Vw7tkhSpBz8v1r0KzQS2VsVC5MUeWJ6/KOTVwTbIqPTUhhjMj/MRuHUdutXJbWZrKQWxAm425PXnmlSHByv3s+lW97qMhenf3q2uXUzhKzuZsUM8UCxzurSAnOP5f/Xq5CiNbp5T5A7g8e/61XR/tF2IpE2sc/MvtV4K9oYbS3tz5SpuMjHj3H1rm+K76m6XPdkMu6NSY+/btVS0Zpb1Qy4YAsDV9tsqlTwfSopIpLSAOn388n0Fc0m5O/QUdGcP4gabT/FJupUO1iGDFeGH+RUNzFHdX0fkyZ8xMkAZI4/qK6HWIn1O38q4lOzOeByansdPt108GKFfnXaxIyT2xXXHGR9ml1O720VHUxX0CFFUiZmGASciqzaVCqnJfevIweorWu4fKRQihQBgKO2KbGjTqM5wo+Y47VzKvUfUydaXQwprBIUYlmyASORyMVQAI6nGRzXRajEq2sh3nPOF/D/61c8fXv0r0sPNyjqawk5LUF+9zz261JtwDjnj1qPGcAdakUfLnA44ODXUjQAxwMnp3p4kOwjAPpTMqDuBAU+1Km0nGM96sR3vlsZSjtIybemQc49Mdv8irEMjIVYHJOc/xcccjPQ0wiVAm12O3HGc9yfSkRSGB5wpHKnOR0PbFMkVEQynapIwSQp6L7Zz2PTjmoLyWSO13pGDjHc8DHX1/z9TU0O4kyFWVVIKoOn459Pfj8TUF9MILVp4X3fMUJwOTx6fge1TKSirsUpKKuyXTroi2TzfmYru7nrz2rctZEaLJPC9BXLQq81qjhFTrt2qACB/+v9aW31GTTrv99FiCQDcyn9a5vaK92eZLWTaOgu7+0RDHe2aSQNw2QDn6g/8A66oeRpU8S2tmVjZFwseSG2k7toLcnHPP+FbbWYurLPmJhwMFejdK5zVNKlGXJQSAY2Hgn39f8/ljVjZ3sVGTtYzUs2t72WGVSsbjrxjOSB05xx6d6o6lpzoFX7PMAxOHC5AHuR+Fa15ZPPYRTlnEmPmBbIb/ADxWfF5lmXEN0whY7gnOOfUdO1YaLRjurmJahoJyjA/vBtwO/oPzxV1YjJGD8vXr/wDWrQZrJlX7VAXYZ5jkAPXGQSOCO30qH7OkO1YHLwkkRuww2e4OOAc4/Air3E9UZ5h2ISegGST0HrUaOlzCCFABPHP6VsIn7p2DfvMfT/PNZ8kcfkny0CIrdhjnmoBNW8yi0aPN97B45r0HTU22UAOTthj6D/YFcEYQVZgp4PYZrvtPVZdOtwuWGxQOMfwitKT1FU2JgRnGVLfWrcUbbDwOhA5qKO2DPkHoM9KtlJzDsQhWIyGxnFatN6kQ3MGwguNPnurm/mWRQCyFTn8Ogq3Y62byZbaWNYxIDsx6imaZpk0ouhqEJkSRsPvYg5B7VotYwWquIIwhIBz3NTU5IqSkrvyPQm4K99ytIAjlAcN60RO/lG3kA5Pyk9/argEd7GDs23Eed3bcKr3cbxxFktnnIbBVBk1wcj2RzJOTsjGvYdiuHBBHI+lW9HCS2bQrgSJk4PcetV7qJvMIbJPQhjS2yvBKkiZDCsIaMqStoVr2CT7UY+G5GKZKhRlUABQeR71duriBbkkkBj+VMma2xEhbmQZHp/nmtVF9BJNuyMS+QPayZyWRCemeMVzBZeCRyDXci1LQTOWOGUxhdvX1/CuRv7e3glCwTCQtneoBGw+nvXZhJWumddJ6FdsMM54xxnrRkqeen+f8absUrzggjn0pwGeMZJ9a9JGw5nBzwPrSr83IwfSk2AgkilDYK7R+FWI9EaQoGbcEUAMOOnfPXsKjbzFXCFRuBPTOCf8A9X+e6MsUwhUhGU8kbvvDPqDn3/HPTpIdrNtwgKg8KBwOOT+YpkkEsS5LTMzMpClc8ED0HTvTYrZHt7iCVyrv8655AIzwPzNPmuFgV5AN7I+T5eD8oxgfiePxrBudWvHbMe+HaTlQMEZOfWuatOCXKyZpONmaVnE9srxl/kPIBwcH/INOuJy8Tgxcqv6+3r/+qqlpcyXu12OJE+8AODVtjnzYwCGC8EDIPt+tc8GrHmzTTIdF8TzWN55F2F+ys3HGApP9P5V1d3LHc2zMFjk3DO7BzjHtXndzGrje4wc88dDWjo+pmAC1kdtp/wBWztwPY+1KM9LMqxu3F7BZW627RB4yeu8Daeenr/8AWqi9nDIglt7iORG52ZweDz2z/Kr1/phvwHe7aLjaXCbsL7dOaoz6Q+n2gRXZthyW46561dWMORNbmr5OTTcgaBOE8sglSuSev/1+v41HbApC0U8Z2OQFb+6RnBHr19avCcNBmQBeRng/Mev+ce1QGZssYwqxn+8BgVkrGJCokUtGwCspKnB4PPH4d6q3FshYlASAc5HI9+a0o5ftbhNiLcKMIBwJB/d+vp69PSmzQxOisD3z8vGD/kVMldC2ZjRL+97Yxk54z/8AX5rtNOPl2kO0Z+UEe3FcHrNui3EESsRFt3Y3dc/THpXU+E8HSzgs2JNoyc4+Va1p0bRUmzepTtT5joTKEGdpP+FWoCLtQsMjRSEgqe6kHIyO44/EZFVVSGVjGzss3VR2PrVq3Bg8ws2Sg2qRzyRgY/AHjtgVo10OWOjuXJMPJJtB68DsR61XkTg4GcevamW6XXLRPkLnIc5Gf51Z89g5aWJgM5LLz9QaicbopO5RWJlbftPHPynkVpW99byqI51ETsPvkDB/HtTWtzOHlUjA4A7Vh6zFqSyRi0hdodpLFAOufU/h+f1xhGk3K0Tpgruxi+LdOkutXws0iRLjaI88nHOfeotGluGs5YpiJBC21X7kVtJpLSstw9y8WceYgHBOO1T3GjW0tmkKmWMo27zEbDMfc966WoSppLc2qVYKPKcteREcsDtB5PpWLrEs1vawywsQUkzuU8YxXXyWwmlNpIPnJ+Rv731rJ1e2k0qxmea3b5SAnOBk+tcsbxmnFGFCVpF/SZJNd8KCSB447tWaORn4APqPU4PFc1f+F720Vm3RSD/ZbH866TwpDdDT3uJtpEuCq9OK1buP/RnlLBQvLYGCK1nJ022jadXlqWieXHMcjK33lOCOuKEHPXHvTriU3Ny8zcGRiT/hTUyM857g12xvY6R64BJ69xQBlzgelGM429zyakjG1vStSTuo8iVFiUMV+XGex7D/AD+tI6FAJCMgkHBwTnkdO/8ASnGMiRSzFhv+bcuT04zwD3B5680x0KAgqyErwM5PXrn8Dg+oNMBqx/aVSIqsqOCrBsHknA69ME5/DiuO1gXGnRMyF8MwBO4nA9vT0rsQzQMhVFDk5Vv5dPxq5q+ladqFplj+7uBn92MbT369MHNcGJ92UZvbqK9ndnm9gLosL1ZXdMZcjPy9uR9T+tdrbWjalArIJJG2Y8xFOQeMZ/ln3qrB4cn0lQROJbfncyjAYHsVz15/IVNpV7f6LfTRFVEEny+UW6KOn07Dv2+tbVJQlS126DnGMkRXWizovzklzglBnk4zWbNbFcgoQQcHj/PrXosOs2cwEMx8kMMsXGefx/pVO80iCeR9jK6fwkN1HHv7ngVyKCtozgasY2j660ojtLuQhgMIz8Bh15Pr/P8Analu1QsY9uwjH3cg+hz68fzrN1PSfKQvErBk5DZ7juPTFRW14rxx7iMupDDI+VhwR7Z6498VWuxHQsLGFkY53qWK/d4PHWoJWWJyBwpOMYqYr+5fD4+YfICRz9P6+/515ZYmlRZWdGPUk8FvT9O5pWJIW3qAApAAyOO1SxzG4zjP2gE7+/me/wDvY/P69aq3EKTspJ2jJ8sHJzjt+IoMkkLFowI1B3BmXkfpUhcllhhugPtMSuPfgjHuOa6XQ7SK20y3W3jCRsCxx3OTz+nX6VgW7R3ki+cRFNn5pAAFcH19D156evrXQWayadaJFLsEYbbGyng5JP8AU04Ss1djbfLa+hcNstzySMg/dJ6/SrTXItUSDyWkReTIW5JOOgqvfrLNp7rZSpbzuuYzL3XueBx3APvmqdnJPBamOeUTED5WxyP8/j+Nb2uua4cqULtm5DqkI4UbGPAyNpx71L56N0xg85/+vXObndwoBz9MZquJGSQYYrknPOKq+mplzHUzXJiJ2YVh/ETUb38NzbmOUkSgY3YyPTise21CRyFvCd/8LNxuAqeOIm6LlgbZRl2bt7Vk1ctSLQG39yM5B9ec1JHFcIM4baBkg+lUV1G1SN3iVpZCSQxXb+YzUD+InZdrQAY4yXODmmrJA7X1LmpW0NzFH5Ct5pOdynFUtQuIZbNUuUFy2MMpHyn6/wD1qa90bqJDuPlkAhV4AqKZEKFScA+prCStqNStsTaTqFqWFum2FxhRGTj8BUfjC/Sy0FoAQs9z8gUen8R+mOPxrn7yFI3Y7skVdnmh1rTR9rtRLJCcCTJz05Ixjrx1qYzu9TWDSfNI4bA24YCnJtIOM5/CtaXTIJi3kMUIP3SCcf5+tZ725hf5mQ7h1B/p2rup1Yy0OyM4y2GquBweSDzTlbGQF5pFBwMEccmtjT7HKpLMoyTlQa6LlnV+V+7ZupHzsM8Nio9hB8tMIp54Ixg89s+tS4VNyKvGCwzyCevX8KgOAykM2XH3yMdunNUIqX9ytjEpDMZV5O8ZA/TH4e341hR+I7iJ5F3Hyz90OcgHI5/IdPer+sxtbSrGuSOpk6j8Tznpj8MVzt9Gk0jPEu1cAn5txH1I71wVanO7dDCU76GnquuzSyW8cp2xldwK8g5qDULuWWKKcmPen7sMrAtx1Bwcjr3/AAqKazjvLCFJNySIp+YHmstLLyHwZJDj8BW0K0FHlZpCpHlO2tLwT2sTSDjHXPWp0upbeHEJdQTllzkfXFc/BfgW6Qou2NRgDqBViO7BJ3ufmHBH9K4ftNnJN66G3FrVzDIymONyx5JHJJP5flVW6a11SQPJBHb3PedM9c5GR/k8mqqnMZyMkjn29/8APvUMkjId4wVzgj0rRMyu0ail0+Q/61WwcH1xj657H3FUZwXlMbQruPGRwfxqzYajE8iQTKiuBhHPfJ+6T6HPXt+NTz+U07gowK8A9CD7/Sq+LQLdTEvdvnb12oePY59etW9jXNqH8zooxuJJYDjH4VFqWGdSy5P97jnvUlmp+xZQnDN3/wDrf54pct2xdBFTy2G77pz8uf8AGuk0W+gudGuUaDzvJk4jkHA7jj6g1zsD+UWZ2GRwAwDH64PUdf8AOa6Hw20c63KAHzMK/TsCR6/7VSlrYpPRjbzN05kziQnkjrVSGSaCRA67gODjrW3NbQT7hHIglA45xmqkds7QIQ3zDgDcOD3rqcbGGo6CZPOCyKU5wGPIH19Kty6cMKww2RkYGc1nXtxDaTQRzhVDHgj+fsKNPv76zvZYriNvseSEyd2B6j2PFZyk1uaqk7cxONN3OpUYP93aRn86vXavtSAglEGCSMbjjGanuZAkJ8ogvKMgA9F9enXmsiKa4tmIBZ4s5APY1UVZ3JlpoN+zFHAXuAPpVa7tiilvLz2HtWtDdRXL/OVTkYViM/rU8yrFFJEuHD9Ocgf59qtxuhGDps/lQPG4/i+XPIH1rZjtY7qORjKjc8bW3ce/pVGG0aQkPGyv/d9RTHkn064E8QUewz83sawdkrNGiemxkarZfYmZP3mD8wL89fpS6BKIJJknXdG6556AetbeoSLq1olzgFu+4eg6fhWeqLBEY4YgI93O7kt/n0/nWaVpcwSk3uUp4kSSSSFTg8ZH59Mc1hamBHMicn+In9P6GuqWWOaNwE2k4DDGMH3/ACrjr2QS3sjryNxAOeoHerpxvO5vQWty3p9h5qCeRfkz8q/3uf6VrqisTuXAC4J9cf5FVdJkQWjdd244x16f/Xq4Cc5B5zXYd6NqJ5FPzIAVB5HHHXpnvUIfht0g3Lxkgen+R+NSFV8snPzEhcMMc4Oefypm1mXcmGYcgAHJOOgPr/hWpBXv7Rb3S2xsV4huRRjJHfgc/wD6vwrkHtBs3AADJ4zyMf5/nXWveCK4gLOAZXKoG5BYjOM4I7d+4PtWTqMFscvbzKJ2z5kQTIQ+qnuP5e9cGIhZ83cwnHW5mx3MkEJjkTzEJyDnBx9e9VJJRNL8ny5HQ9atJvFqi3DK8vRmUcGqMsaH1yD1FY31MtEydYHUHBPODt7HH+TUxX90u7d2Oev5VHayOkwUsHAJ/iAIPrnv/nmrMssZcx/IhJyDk4z+XtTexNmy7KjJAjbiQQOM81AsrM4V2LNj5dxz+FWLYQSjcZmkkYglAQ238u1SXdtDE25nRSMYDnGf85FDunZClGzMiUMHBVhkcgj0re0y8F1brE5DTgAKT1cAcD6+n5dcVWuLIXe2W22OWXONwGP6f561SjTZ/wAtRA47scEEfy7U1ckvagYyy7G4ycc/yH+fwprrm1GG+cClv4LuVILvyDIQuZTGNysM43D0b1HfqKnjiS6jTyHjeJx8rA84FWne5LjYzBMQSsmC33lwB046f1Hat/wxcL9veJQpEkZHuuPm/pXMTRsszo2dqjjjkflV7QmEOs2mHKZkGc9CDw36Gs2NHa3tpDMVkyAy9T2PFRQWjsjR5+XOVdG71oRzKgHmYORnbnoT2qa3tDNK09uvKA5XOTj6Y5rs0auZKOtijJaw3VvHDfW3nj5lVw+3GQeD65IA/GoNRsp9M1O3mjikltp9qmMvuVD0/wCA8DHpW1L5My4OEfGCRnJNVNRguvs8MCmPLH5xu5x2/wAn19qxb2vqdUZtK1rkEgMr+bn5cnBPqO3+fzp0kYlh3EEv2KnrTIngBaNzGV25YGZf8frSxtBFKjRsPKwflzn9RxVRaRztXKNzas4LkMGwSpA4/L8elaelyiS3Q7Nx6HJ6VM95AYBPGo54+RRjHPU5yPyqjDdGKR1iiVVYcNnJHtxjj656fWmnbULIvXckq3Ee0EMMAhj29ee/JrO1ONBP82cqvKheCPc/5NF3cTvJia4xldq8gZUdBx1rImu721kO5maPGdrHI9/61hUnbcu2hrCwMqIAPLKfcGMCmgRxlormWMMCBluhPXH1/wDrU2x1uAJGWZiGPzAqMDP8/wAv51MzaZcXkLzDMp+bCt1HAH1pw5ZuzLpwTfvFb7KX2mBFV9pHP8YPf9AK5fVdGMTedbJhVb50BB2+9eiSRxqyjy1CAdVyKxdZmsLiICGYStwCCBgY9T37fr6VEedO8DWinzabHN6XC32NBICAzEkFev8AjVvau/zF25wTx3xTxmMBgqkE468j6en/ANakRAYwWcdSQffP+efau46zQbcJGYujNnuR6n179PTpUzFRbFjgNtDbffPQVG3yBiyZAPOBjv6+nUcUqY2nHyjoQB+Ix+tbCElt90Nw0ckb+WMEqc5z3xyePUegripm8u8JA3Yzzzg9v8K7Z8q7vCVUucgqPX26H/D9c7VNIF9I89ouJj8xhAAz3JT/AA/niuSvTbfMc9VO9zl5Z42wu75uTkDjP40yRAVLkZyvOMZqS806eFdwTqT9euKti3AgXLqOAvUZrmSW5zN2MtkkYEByoOQpHb0NZ1hHOt4JJEZFHBBHWui2ZgBBPGR16VVliUndyCOopqpZNLqbRqWTRXuVKS4UcnjB6U6GUxy5jZkPYg4qwpFwrHHzjnNM3KAAQM57DpUJ2IK813ePNMz3M29GyuHbgAenTFa0OoXzaclwlxOGKDPznjHHFURbWjqZJICT14PBPuKto8MoWJJQpx0PH4Ct6lSMkkkaVJxcUkKbu8hJnS9lDsByJDk/5xV7TdWtLi4Mk+LS7OS0iL+6lOP4lHKn3HtxxVC8g2Q8jI6Lg4rMdGjAcY5GSM9KhdzBPQ7S50uC9nV42SCaUNyDvjc99rdCP1Fc1PZ3VhdhJYmjZDnP4/rVWx1O6s3JgmYBuSh5VvqO9a7aimqQF5YJopkU5Nu25QM/3Tk469CKUr7jsjvDGjqZmfauA+ccKDyM1cheaOYG0zucnBHGf8KwdNiS+0xtPlm4IIRweqnIG4HkdTwfbr1rZjdLeJraFXRVAy5+8/1ParjO6shyhy6steX9kVnjbfMeGkP8P+6Pw61h34kgb7RG7HI5Pp6/jzS2zXhu3WS53QiQuOTux6HP0xxV5owbdwU689M1TiraMias1qZ6Rx3cKXMUeCwO44FVt6wW0qDbvPKfMAB6knsKvWUvkpIY9uM/dkHf1+vSq/8AbEDag9tdWsSLKCoOAwkGOeO341MXdpsdOCbINKmklFzBJEgwd/yNnr17Yx06U2QyRXifKQC23d6VracLJBKbSHDHAbPH8/xptxatNuKALjjkU6kk9YEzScvdKN9pE2obHV1G35TuXAx9fWm6vprSae5JbySmGfoVx3z9au2NzqgT7MVgd8kCTcQNue56nj27VoybUj/eEFwNvGMH889/51FRuSWuxu3JRSb2OMFukMSRBWO35S2eTU8M0UF39oaNNu7eVc5H6101zpUV5GJ42CAAFgqcdK82k05n1a5W9O0B2C784x1AH4dO361jToSlPV2LpR523c9NbUrMae928uYQOdoyfYYH/wCrvXHzSQ+c8kKtGG+YAEjaf/rcVJo7HRxNBzLa4IwMYzn+vNRLN5ss37tlKMQFznI69fz/AMmu6NJwb7HRCCjdIGBbDKx5BBHAx+H+euKdGQFJLduDjj2H1owNvygLu55HXH/66UneM8KAR9enNalGgyrFJkHYhwMYHHH60xsp8qjoMg47ZwMfrVlinl87DuBJBzgevFRAI0PBwwbk8EgZP+P6CtSRJX3L+86EZBIySMd/0/KqkrMbdjvdCwADA4JAPH9cZqxcJ91RggDkjjgd/r3p91Z7NLjm2ja5OSCCQc4/z9azm2loRUlyxuczfahcuQCV3L1DLkkdeSeSffrV+CG0vrCOeGMjs6jna1Q3UdpJCDNhZkONqKfmH9Kh02/j0ieRTFPJFIcqiIDlvzrkVlucDTZRu4Gt7pSFJjLDluM+x/OrN7pxhckDjrzxWjq2taXewKogkSVGxgYz059uuP060N4gsprUW81nMWVNgk4z9cZqXFDtY5tkks7gPzjuAOo6H+tXpbMywLPCpIPBx0FWrvU7W5jGbNySMZOB078Hr/hVa3ljIcQxy78j5XIAIHvnrSsgILKEyJKpPKLuwcc9v61Vlt5d7FVORyRVtrj7LK8yLuYcAIoA9+fTHt3qJtQaRg4iQb+PmJPf1GPSiw7DkuEubMxXLlZFPDs3Wq0kf7oqmZcAEbFzx9abNcXBcFZMHp8oCH8x1p9tPcyssUczMQfkjdjtbnkenc/rTSbHZFYwSAiSY+QvbcMs30H+OKalyYjttlKE8eYxy/59vwqzeQf6QwjAIDbQAP8AP+TUXl+UoZlG/sOmP/1Uvi0N4+Rt6HFNJp0iXMpLed1yRjGCPrzXYWOpyqRDdglh8pYnn8+/45rnNMjKaXDwCDkkYPOTWqmwSJu5BPy57HOf6/55racOxpWi5R0NfciXLNC+9tufJdcEgc8EA5q3ZalZXiBlaPYcggspz7Edc/hWJqSyJatcRkrLHgqR1BFZNxqkItDcqQZyfniY4LN9f1/CsU2pcqOOKctkdZPB5EkiRpvjeXAY/IAp74I7elUJbZLeaUu64AyHxg1lWOpahLHuSXycrxtbbjnrnGTxgdfyxUk+p3KR+aW3FTgI+GBqpw5d+hdSPI7M09KlRpHQtzu64FaM9w8Usabvkb5SJMe1c5H9m1cGaOR4bgHdLFuJUn+8M9Bn/PrDNAbUS3K24mkj+6CvIGcZH51EW3okRCKcrHSRSJbXLytKpJwMBxniq9xqVpMdsk67tuCNpH14xWVp199suDDNGI5VB+VXBzjrUd/Dtc7N2TyOP0pVIyhpJDlFp2Nk30iWgjhUsmBht2Mj8Oo5qomony2WSJNhXBDJuB/OszTNQS2Jt5y2G6HsPz7UaxptxeQRiJhhdzMhO0P06H1/xqIrme9gp6ys3Y3GsrK7s2VUjhfGVZVwVNYEDs8jxTfJPH8kig8Mc8H9KjsdOuIoAl1OJRjnLcrz1zjmrjRDIwApPXHPb9a7aXwtXud8dFZO41xsOUHQ5zz1oSP587RnORx27VIVTAH3eQemaGUBRgYIOMkZzWozQaMvIUI2npuPH+epqN1aPb95lJ28H0NWJUySF3LnABz6j1/CoPmGcLwccE/h+eRWohtwu6JQoPcDbkdetLbO0YZFYbSRkZ6jn8uv86mVFeElgcY4ye/9KaUK5LFiM56Zz/nH86GriaurMrNaW0xVirxv/BtAcNk8/TnA71ia1IttDNasdwy3lyRvkBSc4H+e9bg/c3sIcHyshsLj6/596oapou2MzWqeZGGydvzAZzjI7fjXNVjZXRzzXJ8KOSS3PlAE5ZeeP8/QVeiw6rkdF6+9adlZi6USKnzqcHH+FQXNvLavlU3HHcmuVnPczmZcFCMD+9jpVi0jOSVOQflUetPLx3K5EbR7cbl6fkf89Kc8QWJjhgT0x0qorW4myrdp5cnmKvXgiqbBA2G6AZFX3kM8beZ8zr1OOapOhBIJ+Y45z7UdQRCylRwehzVvTYGV2nJOEyqj0J/+sT+lS2dq07bWOE6lh/nrV2JkF1bx7QqKzLgDpu46/XFMd7FN4FB3kZJJIz+NWl0aB4k3BvMZeTnofQVJcWjRnDnIZtoOeff9K1I2eUhtjMV6kHp06GiinzNs7KOquPt0RYY0AwVXapHQ/UVMqDbxjrwc5OfyqNERj87HpgYP+ffvVmM7XO4bsZ6nqOPSuqxuX4XSa1ZbgEELkgnG8e3v/wDrrntW8NJN5wgbJCGRHPY847fhW5HCskmyQBlZWUgc9R6fWnfZZFtnWGPzlXPCsdwGBkZPJxnHPNc9WCTutzlmow1W5yXh+5W4tTbS7o54yVKkck9MD8f61p6hauhEh3LuAGccMP8AIp9hpsR1bz5Fe3mUg7wCc46ZFdXPawyR4LAoedp5BH9amU1UV+pNdqdpI88eKSGcSRORIrZUq3INb8VzBqyGzuT5U8qBcj+M9Mj39qgu9LWG/eKN1+Zsx4ztb6ZFULmyk8wAiudScDBOz0NfTNFOjXskjN5hbhSBjj1qzeSpcEJs2tnnJ6j/ADio9MumAK3bb0x/rDncP8a1pYbG8RJLeRPTOMkfUev4VrNuau3cbbk9TlruEb1ZkDMOBjvWrao32SImIEYx82f6H0rP1Z4rH53kDb2KhAQc/Wrmma0ktoF+y7gBtG9sYOB2x/Ws6cJPWxoqMpK5FLGF+REKsTtyegz3z/8AWqBQ3OUx6+vSrczyTOTgKWOMDjH0xUCD5cLgnp9etdlGi4Nt9Tppx5UNIVNpyDjnAbtUgBZflyF+tAXJC/MMdh059KOirkZIIBIrpLNWYsQzEblGAwwARyeKqggO6vEpVh0A5BHf9fyP41eYHzPuYBHB5AX/AA6VXYL5bk85G4fn+oxVARBG2uP73vzn6f5+tCsfNQ856AHjORn+tPwGKrlsqOu7t/8ArpVQ/KAwXbx060AJKOxHXjHt/n61CqSRMwXKkc5xjrwensTUhVzKcY6ZGO/+eKeVR1ySA38O/p0/nRYTK1yJRbsbXbE5PzFUGe2OcH3rGmuZniKXqA7fuuPvfl3rq7KcRrIZYTIGXBG7GDn8eMGqE1rp80n70yqzjgAAqT6jOOOa5alN30OWdOV7o52xihu4Nih/MBJw3f8AH/PSrn2N/KaFkY4B6ilOilJGaKZFVXBGSQw9DwK1ri5S3UCaFpQPlLhQMkc9KyimlZowlBrVnHyefaSklPkbhgR1FSy2sF4kckBGWGGXPKn1Nb1xPZX0Hl+RiQKTlh0H8v51TiESNt8oKrAB2Hc/5/z2ot0DQgit44rYRqQxxz2J96oszfa4sjcu8Dp71rXFs8MiAglBwSB61RFrKZgoDBdwLEegNTLRiWpqTR750RjuKMSnPAGP8cVLFDIskYlbaCOgFRWkRurh+BhB0Huf/rfzrSwc5AYcZ3d/88VvRWjZ3UdIFeEbXJc4I9/Y1YUqHBTOMdSf8+tC2yli284HuQfpUkcRc85HoK6LGpMjOu0qR8oBB+lau6J4/P5VX+/tJyGH/wCs/lWdGMYbGTx06VJbz+T/AKvaQ4xtI6H/ADmoqQcloZzjzAFWW6lDHoQqMDkEcHn8sVZkcQyxwsjkODyF+VCB+magjnGdyrGQThtp5z+Oe1WFUSDapJPo3B+tcfsZRV2YSi1uOuY4XsZBLG8ihSwWMgGuGvGuUZmjm6EtggEAdR+n+fXswJVC9cZAO3/PXiqV/o1rdRKXiOS3J3ECtYSir8yHSnGOjMjTJjeWfnyIELDG0ZAOPrUZiaEllZlJ44JHp/8AXrQhaC1h8iS3L7B8u2QKAMd+Dmp0eJyRsLxsfuu5OP1Geay9lKWqWgSpOTujJu7aO4j8qeJJE3DJOQAw6n1Hekgt4oIoo4Y/LQDOA2ep65rUeYmVkCoq9AioDxjA5PPH1quF2sygMOQMHrVxozTTb0RpTjKO7GKpLqSe2NvpSmIMOcjPAzSk/N8qknnipBuyCF5IzkiuyxqMx8o5OR1B4p2wOArcc/5NOyWwAB0zx61E4aVW2hhtYDJHUe2On/1qYy6jNvAdQApK/wD1/wDPrTvvRKhJ+6w3e1PZN7khMqxGcDp17fpULFogAfmT37fUf56VQEZQBm6tjnIwT68/5604L8449sEZpHUZ2fiCBkfpQpAQHB3HrntnvjnNIBzgNkgZCcbSe3+c8UzrgIAGIwwYYyanlBZBtAzwWJx+P86dH8qFTgtjuf8APNMREFY5LKwII+oIFRyRBnACoAnJ9z/hyakdtjBGHJGDx70wBRgNyD8uT6dB/KkArJviKAbCCM59v8+9KbM3FuJYsOQAGjxzx+NOC5JXJPHQ9BUsTSQcp1X+8Oue3NRKPMiJw5lYzvsojZVMZAYDPJwPaiPT97mNCMN0zxitg3DblHlRhsbsY70BpJYyu5mx/DuI5rL2TOf2DvqZV1bXSbUjjVlGMk8/hSnTyZVAKKrjaQ3bI5zx/nFakryOqK7MQvA4yPT8e/NQtnzlZmB9QR/nFP2Ot2ylRVtSjHYmyldFKygtwwcEcfz61bRDtL4/Pke9PliXZkj2yDikjG4bQRtHBx/OtYwUVZHQkkrIZEvz/M2Fzxkd6lZQXB2kEAnI5x+dSOBvKkk4PXvTjGxJ27cjqAMf57VQxirtXLEZJ7Ck8tWOApAxxtAzVhVYQ/Moyc9aYyKT9wnkEDPfvTsIqxW6KrLvA3HII69vzqfbyS2S38JB5z+FKFxJu5wDjdTiudwY9CAm0dBj9aAD7QY5BvAcZOSRz+dW4WtWZZXcqFByu4j/APXWe6FWYr0HP9KeU5IJ+UnP0rOVJPyIcFe5XuEEs0hACMxJXBPQ9vpUCqUXIUMMkjPX6Zqy/OARgjn6VFgj73II/I1SVtCxhZXxznPTAqF4+cqM4ANSEEDb1A6H3oXlwdvBFMZAACGG046CnY3PySQOMmp0T0JwR60OmVOAev5UAVyhxnOOwqTGYcnG4nB7ZpQDgbic9DzS42FlDEjryKQGgVjDLu+YFcsM4xjuP1/nUE6qSsm4DGA2Fyfx9etWCCFztUjnAx0/+tUMoC/MCBkYyw/wpjICm1zhfl+9jPTt0/OkTcuMEgnOeMj1FSiMHzCxwzE49uf8/nTV2/MMA4OQf8P1oAdwFOVB9eR0pkhZRuHAyBkjBPTFKCxbAbaO7YBzTyv7sFgHyMEbTz9R+XSgQ133DdkAHqMjBFRScbRuC5I+73HpUjKoZh29P/1UmwBArD0weeO9ACKqsqAdcdhyD0/z9askA5G6mLxuB2kgc9vxpyOZY8Z578ZoAAq4TGTg4BP+fepVKg/dO0nOKRlk2qARtPcHqKQI0i4bcDnaCOopgOkGegAHJOTUWQ6qSuehBxn/APXT5BuPybeMj6/5xTQuNoCdR0/H/wDXQA/lkPzZY8r3zShfMbeOOM56Uu5F2gcjpzk0R/d3eWyDdgZUgdaAFYHf2AqVMseODg4INKASMuNxDY+tPUBXB7HA4+lAhhTdECnB79OlIwJG0KOTU4UIM/MVycnBNJKpC/KeR7YoAgwDkpycZx/9akwokzyAe2PSplUjcwX8uaCmWVgfTIx1pgU2JUcDOT0FKecjJxtx71YZCSVyQ2fTpUbpkEEAnvgUAVWwCGz/AA9hUT7lJUDirLxADJ6d+9QOQzgFjgDIz+FICBiVXcScH39aZ82M549c8n61KUwQedo+oyKSI9Rke+OaQxSpfKnjI69Kbn5cA5xn86kyQqnocZ4phAYnB6nOM96AG43A9ulKCSvPboR6U4oSv3eeuKFQDBI6+ooA/9k=",
  "imageHeight": 256,
  "imageWidth": 256
}
