# Supplementary material for: Deep-broad learning network model for precision identification and diagnosis of grape leaf diseases
Source: Front Plant Sci. 2025 Sep 10;16:1611301. doi: 10.3389/fpls.2025.1611301 (PMC12461735; doi:10.3389/fpls.2025.1611301)
Supplement: Supplementary file 1 [file DataSheet1.zip › B_r00052.json]

{
  "version": "5.4.1",
  "flags": {},
  "shapes": [
    {
      "label": "leaf",
      "points": [
        [
          132.1033210332103,
          199.7539975399754
        ],
        [
          140.59040590405903,
          207.9950799507995
        ],
        [
          144.03444034440344,
          216.3591635916359
        ],
        [
          148.83148831488313,
          229.1512915129151
        ],
        [
          154.48954489544894,
          238.99138991389913
        ],
        [
          157.93357933579335,
          242.31242312423123
        ],
        [
          163.96063960639606,
          243.78843788437882
        ],
        [
          170.60270602706026,
          248.09348093480932
        ],
        [
          173.67773677736776,
          251.66051660516604
        ],
        [
          177.49077490774906,
          249.44649446494464
        ],
        [
          178.96678966789665,
          248.58548585485852
        ],
        [
          185.97785977859778,
          249.5694956949569
        ],
        [
          191.75891758917587,
          250.18450184501842
        ],
        [
          198.40098400984007,
          248.95448954489544
        ],
        [
          198.03198031980318,
          245.51045510455103
        ],
        [
          197.90897908979088,
          240.59040590405903
        ],
        [
          198.6469864698647,
          233.7023370233702
        ],
        [
          202.21402214022137,
          226.5682656826568
        ],
        [
          204.1820418204182,
          231.1193111931119
        ],
        [
          207.380073800738,
          233.94833948339482
        ],
        [
          211.1931119311193,
          234.44034440344402
        ],
        [
          216.6051660516605,
          234.07134071340712
        ],
        [
          219.4341943419434,
          232.1033210332103
        ],
        [
          219.8031980319803,
          226.9372693726937
        ],
        [
          218.9421894218942,
          221.4022140221402
        ],
        [
          219.3111931119311,
          219.8031980319803
        ],
        [
          225.3382533825338,
          216.9741697416974
        ],
        [
          229.520295202952,
          215.6211562115621
        ],
        [
          232.4723247232472,
          215.0061500615006
        ],
        [
          236.4083640836408,
          214.760147601476
        ],
        [
          235.67035670356702,
          210.2091020910209
        ],
        [
          234.07134071340712,
          207.5030750307503
        ],
        [
          231.85731857318572,
          202.95202952029518
        ],
        [
          232.5953259532595,
          199.38499384993847
        ],
        [
          235.4243542435424,
          198.27798277982777
        ],
        [
          238.49938499384993,
          196.43296432964328
        ],
        [
          240.3444034440344,
          195.69495694956947
        ],
        [
          243.29643296432963,
          193.11193111931118
        ],
        [
          240.46740467404672,
          188.68388683886837
        ],
        [
          237.5153751537515,
          186.10086100861008
        ],
        [
          234.1943419434194,
          184.13284132841326
        ],
        [
          229.7662976629766,
          181.91881918819186
        ],
        [
          234.07134071340712,
          179.45879458794587
        ],
        [
          237.0233702337023,
          176.13776137761377
        ],
        [
          238.7453874538745,
          173.80073800738006
        ],
        [
          238.86838868388682,
          169.61869618696184
        ],
        [
          237.14637146371462,
          167.03567035670355
        ],
        [
          235.67035670356702,
          163.96063960639606
        ],
        [
          239.48339483394832,
          156.82656826568265
        ],
        [
          239.7293972939729,
          153.62853628536283
        ],
        [
          239.48339483394832,
          149.44649446494464
        ],
        [
          239.97539975399752,
          145.14145141451414
        ],
        [
          239.7293972939729,
          143.41943419434193
        ],
        [
          235.05535055350552,
          142.55842558425582
        ],
        [
          232.1033210332103,
          141.4514145141451
        ],
        [
          229.8892988929889,
          140.34440344403444
        ],
        [
          233.33333333333331,
          137.6383763837638
        ],
        [
          232.84132841328412,
          133.94833948339482
        ],
        [
          234.6863468634686,
          126.93726937269372
        ],
        [
          235.54735547355472,
          123.61623616236162
        ],
        [
          237.14637146371462,
          120.1722017220172
        ],
        [
          234.3173431734317,
          119.5571955719557
        ],
        [
          231.24231242312422,
          119.3111931119311
        ],
        [
          228.6592865928659,
          118.2041820418204
        ],
        [
          226.4452644526445,
          116.2361623616236
        ],
        [
          224.1082410824108,
          115.37515375153751
        ],
        [
          223.9852398523985,
          110.7011070110701
        ],
        [
          223.2472324723247,
          107.7490774907749
        ],
        [
          218.69618696186959,
          101.35301353013529
        ],
        [
          216.6051660516605,
          98.5239852398524
        ],
        [
          215.7441574415744,
          95.69495694956949
        ],
        [
          211.8081180811808,
          92.98892988929889
        ],
        [
          209.1020910209102,
          91.14391143911438
        ],
        [
          206.5190651906519,
          90.40590405904058
        ],
        [
          204.3050430504305,
          90.28290282902829
        ],
        [
          201.23001230012298,
          90.15990159901598
        ],
        [
          198.27798277982777,
          89.91389913899138
        ],
        [
          195.57195571955717,
          89.91389913899138
        ],
        [
          192.86592865928657,
          90.03690036900367
        ],
        [
          189.66789667896677,
          90.03690036900367
        ],
        [
          186.96186961869617,
          90.65190651906518
        ],
        [
          184.37884378843788,
          91.26691266912668
        ],
        [
          182.16482164821647,
          91.38991389913899
        ],
        [
          182.41082410824106,
          88.68388683886837
        ],
        [
          183.27183271832718,
          84.99384993849938
        ],
        [
          184.87084870848707,
          81.91881918819188
        ],
        [
          184.87084870848707,
          79.58179581795817
        ],
        [
          183.51783517835176,
          78.10578105781057
        ],
        [
          183.27183271832718,
          76.87576875768757
        ],
        [
          185.48585485854858,
          76.26076260762606
        ],
        [
          182.77982779827798,
          69.24969249692496
        ],
        [
          181.18081180811805,
          66.42066420664206
        ],
        [
          177.36777367773675,
          63.222632226322254
        ],
        [
          173.80073800738006,
          59.77859778597785
        ],
        [
          169.12669126691264,
          55.96555965559655
        ],
        [
          164.82164821648215,
          52.52152521525215
        ],
        [
          155.35849056603774,
          45.073375262054505
        ],
        [
          152.42348008385744,
          39.62264150943396
        ],
        [
          148.64989517819708,
          39.62264150943396
        ],
        [
          145.92452830188677,
          39.62264150943396
        ],
        [
          138.79664570230608,
          34.80083857442348
        ],
        [
          136.2809224318658,
          31.236897274633122
        ],
        [
          132.2976939203354,
          28.301886792452827
        ],
        [
          127.05660377358491,
          25.157232704402514
        ],
        [
          124.96016771488469,
          24.947589098532493
        ],
        [
          124.12159329140461,
          29.979035639412995
        ],
        [
          121.1865828092243,
          34.59119496855345
        ],
        [
          116.78406708595388,
          38.36477987421383
        ],
        [
          116.57442348008387,
          41.090146750524106
        ],
        [
          111.1,
          38.9
        ],
        [
          107.4,
          38.2
        ],
        [
          107.2,
          40.8
        ],
        [
          104.9,
          44.9
        ],
        [
          102.1,
          51.0
        ],
        [
          98.9,
          56.4
        ],
        [
          98.1,
          61.6
        ],
        [
          95.1,
          59.9
        ],
        [
          93.0,
          58.4
        ],
        [
          87.8,
          58.3
        ],
        [
          84.3,
          58.9
        ],
        [
          84.6,
          62.8
        ],
        [
          83.6,
          66.8
        ],
        [
          82.8,
          69.5
        ],
        [
          82.4,
          71.5
        ],
        [
          76.8,
          71.5
        ],
        [
          71.9,
          72.0
        ],
        [
          72.1,
          80.2
        ],
        [
          69.7,
          80.0
        ],
        [
          68.5,
          78.3
        ],
        [
          67.5,
          82.6
        ],
        [
          67.0,
          84.7
        ],
        [
          63.1,
          84.1
        ],
        [
          60.2,
          83.6
        ],
        [
          57.6,
          83.7
        ],
        [
          55.0,
          83.9
        ],
        [
          53.3,
          84.5
        ],
        [
          51.5,
          90.5
        ],
        [
          50.1,
          95.8
        ],
        [
          49.8,
          100.3
        ],
        [
          47.2,
          102.7
        ],
        [
          43.6,
          104.1
        ],
        [
          39.5,
          106.6
        ],
        [
          39.1,
          112.5
        ],
        [
          38.8,
          119.3
        ],
        [
          40.2,
          121.8
        ],
        [
          40.7,
          123.8
        ],
        [
          36.5,
          127.1
        ],
        [
          31.0,
          128.3
        ],
        [
          28.1,
          130.5
        ],
        [
          28.3,
          135.1
        ],
        [
          30.7,
          139.6
        ],
        [
          32.6,
          144.6
        ],
        [
          29.0,
          148.1
        ],
        [
          28.1,
          149.8
        ],
        [
          30.8,
          155.9
        ],
        [
          33.3,
          160.3
        ],
        [
          33.9,
          162.0
        ],
        [
          34.4,
          163.8
        ],
        [
          29.2,
          166.6
        ],
        [
          23.5,
          171.9
        ],
        [
          21.1,
          175.6
        ],
        [
          24.7,
          180.3
        ],
        [
          28.4,
          185.7
        ],
        [
          30.6,
          188.7
        ],
        [
          30.7,
          190.1
        ],
        [
          29.2,
          192.9
        ],
        [
          28.0,
          195.9
        ],
        [
          31.5,
          199.8
        ],
        [
          34.0,
          201.5
        ],
        [
          36.8,
          203.3
        ],
        [
          34.4,
          208.9
        ],
        [
          33.9,
          212.9
        ],
        [
          34.0,
          217.1
        ],
        [
          37.7,
          220.9
        ],
        [
          45.0,
          223.2
        ],
        [
          50.2,
          226.9
        ],
        [
          55.8,
          228.4
        ],
        [
          55.7,
          231.3
        ],
        [
          59.5,
          242.9
        ],
        [
          65.5,
          243.9
        ],
        [
          74.6,
          241.8
        ],
        [
          77.8,
          240.9
        ],
        [
          82.6,
          240.6
        ],
        [
          85.1,
          238.3
        ],
        [
          90.3,
          235.2
        ],
        [
          93.3,
          234.1
        ],
        [
          98.5,
          229.8
        ],
        [
          101.1,
          225.1
        ],
        [
          105.2,
          218.9
        ],
        [
          109.9,
          213.2
        ],
        [
          113.8,
          208.8
        ],
        [
          116.8,
          206.5
        ],
        [
          122.4,
          204.9
        ],
        [
          125.3,
          203.5
        ],
        [
          128.2,
          201.8
        ]
      ],
      "group_id": null,
      "description": "",
      "shape_type": "polygon",
      "flags": {},
      "mask": null
    },
    {
      "label": "Black_rot",
      "points": [
        [
          78.6,
          76.8
        ],
        [
          79.8,
          75.0
        ],
        [
          82.6,
          75.0
        ],
        [
          84.4,
          77.4
        ],
        [
          84.1,
          81.5
        ],
        [
          83.2,
          83.9
        ],
        [
          79.6,
          85.1
        ],
        [
          78.6,
          82.7
        ],
        [
          78.6,
          79.8
        ]
      ],
      "group_id": null,
      "description": "",
      "shape_type": "polygon",
      "flags": {},
      "mask": null
    },
    {
      "label": "Black_rot",
      "points": [
        [
          71.4,
          82.1
        ],
        [
          71.5,
          85.7
        ],
        [
          70.5,
          88.1
        ],
        [
          68.8,
          88.0
        ],
        [
          67.3,
          87.7
        ],
        [
          66.2,
          85.5
        ],
        [
          67.1,
          83.4
        ],
        [
          67.7,
          81.1
        ],
        [
          68.7,
          79.0
        ]
      ],
      "group_id": null,
      "description": "",
      "shape_type": "polygon",
      "flags": {},
      "mask": null
    },
    {
      "label": "Black_rot",
      "points": [
        [
          181.7,
          72.7
        ],
        [
          180.0,
          72.7
        ],
        [
          177.8,
          73.8
        ],
        [
          175.4,
          76.4
        ],
        [
          174.8,
          78.0
        ],
        [
          175.1,
          80.4
        ],
        [
          179.4,
          85.9
        ],
        [
          180.3,
          87.8
        ],
        [
          182.0,
          87.7
        ],
        [
          183.4,
          83.2
        ],
        [
          183.6,
          80.7
        ],
        [
          183.5,
          77.2
        ],
        [
          182.8,
          73.8
        ]
      ],
      "group_id": null,
      "description": "",
      "shape_type": "polygon",
      "flags": {},
      "mask": null
    },
    {
      "label": "Black_rot",
      "points": [
        [
          180.9,
          92.1
        ],
        [
          179.4,
          92.0
        ],
        [
          178.2,
          93.7
        ],
        [
          179.5,
          96.5
        ],
        [
          183.3,
          100.2
        ],
        [
          184.5,
          101.6
        ],
        [
          188.4,
          104.9
        ],
        [
          190.9,
          107.6
        ],
        [
          193.3,
          110.9
        ],
        [
          196.1,
          111.3
        ],
        [
          195.9,
          108.6
        ],
        [
          193.2,
          105.3
        ],
        [
          192.1,
          102.7
        ],
        [
          192.1,
          99.5
        ],
        [
          194.0,
          97.7
        ],
        [
          197.8,
          96.0
        ],
        [
          201.3,
          93.6
        ],
        [
          201.6,
          91.3
        ],
        [
          197.1,
          91.0
        ],
        [
          193.0,
          91.0
        ],
        [
          187.7,
          90.5
        ],
        [
          184.9,
          90.6
        ]
      ],
      "group_id": null,
      "description": "",
      "shape_type": "polygon",
      "flags": {},
      "mask": null
    },
    {
      "label": "Black_rot",
      "points": [
        [
          206.2,
          117.2
        ],
        [
          208.9,
          114.3
        ],
        [
          210.6,
          113.6
        ],
        [
          214.3,
          113.6
        ],
        [
          217.7,
          114.2
        ],
        [
          219.8,
          116.2
        ],
        [
          220.1,
          119.2
        ],
        [
          219.7,
          122.1
        ],
        [
          219.0,
          124.0
        ],
        [
          217.2,
          124.7
        ],
        [
          215.6,
          124.9
        ],
        [
          212.7,
          124.9
        ],
        [
          209.4,
          124.4
        ],
        [
          207.8,
          123.6
        ],
        [
          206.7,
          121.7
        ],
        [
          206.1,
          119.9
        ]
      ],
      "group_id": null,
      "description": "",
      "shape_type": "polygon",
      "flags": {},
      "mask": null
    },
    {
      "label": "Black_rot",
      "points": [
        [
          131.2,
          108.5
        ],
        [
          134.9,
          106.9
        ],
        [
          139.0,
          109.1
        ],
        [
          140.9,
          111.5
        ],
        [
          141.5,
          114.3
        ],
        [
          140.1,
          116.4
        ],
        [
          136.0,
          118.2
        ],
        [
          134.1,
          119.1
        ],
        [
          131.9,
          119.5
        ],
        [
          129.8,
          118.5
        ],
        [
          129.8,
          115.8
        ],
        [
          129.8,
          113.2
        ],
        [
          130.1,
          110.3
        ]
      ],
      "group_id": null,
      "description": "",
      "shape_type": "polygon",
      "flags": {},
      "mask": null
    },
    {
      "label": "Black_rot",
      "points": [
        [
          145.9,
          124.5
        ],
        [
          148.2,
          121.7
        ],
        [
          152.0,
          118.8
        ],
        [
          155.1,
          118.2
        ],
        [
          158.1,
          118.8
        ],
        [
          160.3,
          120.9
        ],
        [
          161.5,
          123.5
        ],
        [
          162.4,
          127.8
        ],
        [
          162.5,
          130.4
        ],
        [
          161.9,
          132.3
        ],
        [
          159.8,
          134.2
        ],
        [
          157.0,
          135.6
        ],
        [
          153.7,
          136.3
        ],
        [
          150.9,
          136.3
        ],
        [
          148.5,
          135.7
        ],
        [
          146.0,
          134.9
        ],
        [
          144.9,
          133.2
        ],
        [
          144.3,
          129.3
        ],
        [
          144.3,
          126.7
        ]
      ],
      "group_id": null,
      "description": "",
      "shape_type": "polygon",
      "flags": {},
      "mask": null
    },
    {
      "label": "Black_rot",
      "points": [
        [
          128.7,
          143.2
        ],
        [
          131.6,
          144.4
        ],
        [
          135.9,
          145.0
        ],
        [
          138.8,
          144.8
        ],
        [
          140.6,
          146.0
        ],
        [
          142.8,
          149.1
        ],
        [
          144.0,
          152.8
        ],
        [
          144.6,
          155.4
        ],
        [
          144.6,
          158.2
        ],
        [
          142.4,
          159.6
        ],
        [
          141.1,
          160.6
        ],
        [
          141.5,
          162.6
        ],
        [
          141.5,
          164.8
        ],
        [
          139.6,
          166.4
        ],
        [
          138.2,
          167.6
        ],
        [
          135.3,
          166.8
        ],
        [
          134.4,
          164.6
        ],
        [
          135.7,
          162.4
        ],
        [
          136.5,
          160.4
        ],
        [
          133.5,
          160.2
        ],
        [
          131.4,
          159.9
        ],
        [
          130.2,
          158.0
        ],
        [
          130.0,
          154.9
        ],
        [
          129.3,
          152.7
        ],
        [
          128.2,
          150.3
        ],
        [
          127.8,
          147.8
        ],
        [
          127.9,
          144.8
        ]
      ],
      "group_id": null,
      "description": "",
      "shape_type": "polygon",
      "flags": {},
      "mask": null
    },
    {
      "label": "Black_rot",
      "points": [
        [
          81.5,
          161.7
        ],
        [
          84.1,
          161.7
        ],
        [
          86.0,
          162.2
        ],
        [
          87.1,
          163.4
        ],
        [
          88.1,
          165.6
        ],
        [
          86.0,
          168.5
        ],
        [
          82.9,
          168.9
        ],
        [
          79.7,
          167.8
        ],
        [
          79.3,
          166.1
        ],
        [
          79.8,
          163.9
        ]
      ],
      "group_id": null,
      "description": "",
      "shape_type": "polygon",
      "flags": {},
      "mask": null
    },
    {
      "label": "Black_rot",
      "points": [
        [
          220.3,
          152.7
        ],
        [
          222.3,
          151.3
        ],
        [
          224.4,
          151.0
        ],
        [
          226.1,
          151.4
        ],
        [
          228.2,
          153.5
        ],
        [
          229.1,
          155.7
        ],
        [
          228.4,
          159.6
        ],
        [
          226.6,
          161.6
        ],
        [
          224.1,
          162.9
        ],
        [
          221.4,
          161.3
        ],
        [
          219.7,
          160.3
        ],
        [
          217.7,
          157.6
        ],
        [
          218.8,
          155.6
        ],
        [
          217.4,
          153.4
        ]
      ],
      "group_id": null,
      "description": "",
      "shape_type": "polygon",
      "flags": {},
      "mask": null
    },
    {
      "label": "Black_rot",
      "points": [
        [
          196.3,
          192.7
        ],
        [
          195.5,
          191.0
        ],
        [
          196.7,
          188.3
        ],
        [
          201.1,
          184.9
        ],
        [
          202.9,
          182.9
        ],
        [
          205.4,
          181.5
        ],
        [
          207.3,
          179.4
        ],
        [
          209.2,
          178.5
        ],
        [
          211.6,
          178.2
        ],
        [
          214.5,
          180.5
        ],
        [
          215.9,
          182.7
        ],
        [
          217.3,
          185.1
        ],
        [
          217.9,
          187.5
        ],
        [
          216.6,
          191.3
        ],
        [
          215.7,
          192.3
        ],
        [
          212.9,
          192.4
        ],
        [
          209.5,
          192.7
        ],
        [
          207.5,
          192.7
        ],
        [
          206.5,
          191.8
        ],
        [
          204.8,
          191.8
        ],
        [
          202.5,
          192.9
        ],
        [
          199.0,
          193.7
        ]
      ],
      "group_id": null,
      "description": "",
      "shape_type": "polygon",
      "flags": {},
      "mask": null
    },
    {
      "label": "Black_rot",
      "points": [
        [
          146.7,
          197.5
        ],
        [
          151.3,
          198.0
        ],
        [
          154.8,
          197.9
        ],
        [
          158.7,
          196.2
        ],
        [
          161.5,
          193.3
        ],
        [
          163.1,
          190.8
        ],
        [
          163.4,
          188.2
        ],
        [
          162.2,
          185.8
        ],
        [
          159.7,
          184.0
        ],
        [
          159.2,
          181.8
        ],
        [
          158.4,
          179.2
        ],
        [
          156.9,
          177.6
        ],
        [
          155.7,
          176.6
        ],
        [
          153.9,
          178.2
        ],
        [
          153.6,
          179.6
        ],
        [
          153.1,
          181.1
        ],
        [
          149.5,
          183.2
        ],
        [
          147.6,
          183.7
        ],
        [
          146.2,
          184.6
        ],
        [
          145.3,
          186.5
        ],
        [
          144.4,
          189.0
        ],
        [
          144.4,
          192.1
        ],
        [
          144.8,
          194.9
        ]
      ],
      "group_id": null,
      "description": "",
      "shape_type": "polygon",
      "flags": {},
      "mask": null
    },
    {
      "label": "Black_rot",
      "points": [
        [
          209.2,
          232.6
        ],
        [
          207.2,
          229.5
        ],
        [
          205.5,
          226.6
        ],
        [
          204.7,
          223.3
        ],
        [
          201.6,
          221.0
        ],
        [
          201.0,
          218.9
        ],
        [
          202.0,
          215.0
        ],
        [
          202.4,
          212.8
        ],
        [
          199.9,
          210.5
        ],
        [
          197.1,
          208.7
        ],
        [
          194.9,
          208.4
        ],
        [
          188.9,
          207.7
        ],
        [
          186.6,
          207.7
        ],
        [
          182.7,
          208.4
        ],
        [
          181.9,
          211.5
        ],
        [
          182.0,
          215.4
        ],
        [
          185.1,
          217.7
        ],
        [
          187.4,
          219.3
        ],
        [
          188.3,
          222.8
        ],
        [
          186.3,
          227.7
        ],
        [
          183.8,
          231.1
        ],
        [
          183.5,
          234.2
        ],
        [
          183.7,
          236.6
        ],
        [
          186.0,
          241.8
        ],
        [
          188.0,
          245.3
        ],
        [
          190.2,
          248.5
        ],
        [
          192.6,
          249.4
        ],
        [
          196.3,
          249.5
        ],
        [
          198.6,
          248.9
        ],
        [
          198.4,
          243.7
        ],
        [
          197.9,
          238.6
        ],
        [
          198.2,
          236.0
        ],
        [
          200.1,
          232.2
        ],
        [
          202.1,
          228.1
        ],
        [
          202.2,
          227.1
        ],
        [
          204.5,
          231.5
        ],
        [
          206.5,
          233.5
        ],
        [
          209.5,
          234.0
        ]
      ],
      "group_id": null,
      "description": "",
      "shape_type": "polygon",
      "flags": {},
      "mask": null
    },
    {
      "label": "Black_rot",
      "points": [
        [
          227.5,
          214.7
        ],
        [
          224.8,
          213.5
        ],
        [
          222.9,
          212.6
        ],
        [
          221.0,
          212.6
        ],
        [
          221.6,
          214.5
        ],
        [
          222.5,
          215.5
        ],
        [
          224.3,
          216.1
        ],
        [
          226.8,
          216.1
        ]
      ],
      "group_id": null,
      "description": "",
      "shape_type": "polygon",
      "flags": {},
      "mask": null
    },
    {
      "label": "Black_rot",
      "points": [
        [
          168.3,
          209.4
        ],
        [
          170.8,
          211.7
        ],
        [
          173.0,
          211.9
        ],
        [
          175.9,
          210.3
        ],
        [
          176.3,
          208.0
        ],
        [
          172.8,
          206.5
        ],
        [
          169.9,
          206.5
        ],
        [
          167.5,
          208.0
        ]
      ],
      "group_id": null,
      "description": "",
      "shape_type": "polygon",
      "flags": {},
      "mask": null
    },
    {
      "label": "Black_rot",
      "points": [
        [
          171.8,
          186.3
        ],
        [
          173.4,
          186.9
        ],
        [
          174.0,
          187.8
        ],
        [
          172.6,
          188.8
        ],
        [
          170.0,
          188.9
        ],
        [
          170.1,
          186.7
        ]
      ],
      "group_id": null,
      "description": "",
      "shape_type": "polygon",
      "flags": {},
      "mask": null
    },
    {
      "label": "Black_rot",
      "points": [
        [
          80.2,
          240.6
        ],
        [
          78.7,
          237.9
        ],
        [
          78.6,
          236.0
        ],
        [
          78.6,
          233.8
        ],
        [
          78.1,
          230.5
        ],
        [
          77.2,
          227.4
        ],
        [
          77.4,
          223.9
        ],
        [
          79.3,
          225.6
        ],
        [
          79.6,
          227.2
        ],
        [
          81.6,
          224.8
        ],
        [
          85.4,
          223.6
        ],
        [
          89.2,
          221.1
        ],
        [
          94.6,
          220.9
        ],
        [
          96.0,
          221.0
        ],
        [
          97.2,
          222.5
        ],
        [
          99.8,
          223.2
        ],
        [
          102.1,
          224.2
        ],
        [
          100.2,
          228.5
        ],
        [
          97.9,
          231.2
        ],
        [
          93.5,
          234.3
        ],
        [
          90.3,
          236.1
        ],
        [
          87.1,
          237.7
        ],
        [
          82.4,
          239.6
        ]
      ],
      "group_id": null,
      "description": "",
      "shape_type": "polygon",
      "flags": {},
      "mask": null
    },
    {
      "label": "Black_rot",
      "points": [
        [
          100.2,
          193.7
        ],
        [
          97.7,
          191.6
        ],
        [
          99.6,
          189.8
        ],
        [
          102.1,
          189.7
        ],
        [
          104.4,
          191.4
        ],
        [
          103.0,
          193.5
        ]
      ],
      "group_id": null,
      "description": "",
      "shape_type": "polygon",
      "flags": {},
      "mask": null
    },
    {
      "label": "Black_rot",
      "points": [
        [
          101.2,
          196.6
        ],
        [
          103.1,
          199.0
        ],
        [
          101.7,
          199.5
        ],
        [
          100.5,
          200.0
        ],
        [
          98.1,
          199.4
        ],
        [
          99.2,
          198.4
        ],
        [
          100.0,
          196.7
        ]
      ],
      "group_id": null,
      "description": "",
      "shape_type": "polygon",
      "flags": {},
      "mask": null
    }
  ],
  "imagePath": "..\\Grape\\train1\\B_r00052.JPG",
  "imageData": "/9j/4AAQSkZJRgABAQAAAQABAAD/2wBDAAgGBgcGBQgHBwcJCQgKDBQNDAsLDBkSEw8UHRofHh0aHBwgJC4nICIsIxwcKDcpLDAxNDQ0Hyc5PTgyPC4zNDL/2wBDAQgJCQwLDBgNDRgyIRwhMjIyMjIyMjIyMjIyMjIyMjIyMjIyMjIyMjIyMjIyMjIyMjIyMjIyMjIyMjIyMjIyMjL/wAARCAEAAQADASIAAhEBAxEB/8QAHwAAAQUBAQEBAQEAAAAAAAAAAAECAwQFBgcICQoL/8QAtRAAAgEDAwIEAwUFBAQAAAF9AQIDAAQRBRIhMUEGE1FhByJxFDKBkaEII0KxwRVS0fAkM2JyggkKFhcYGRolJicoKSo0NTY3ODk6Q0RFRkdISUpTVFVWV1hZWmNkZWZnaGlqc3R1dnd4eXqDhIWGh4iJipKTlJWWl5iZmqKjpKWmp6ipqrKztLW2t7i5usLDxMXGx8jJytLT1NXW19jZ2uHi4+Tl5ufo6erx8vP09fb3+Pn6/8QAHwEAAwEBAQEBAQEBAQAAAAAAAAECAwQFBgcICQoL/8QAtREAAgECBAQDBAcFBAQAAQJ3AAECAxEEBSExBhJBUQdhcRMiMoEIFEKRobHBCSMzUvAVYnLRChYkNOEl8RcYGRomJygpKjU2Nzg5OkNERUZHSElKU1RVVldYWVpjZGVmZ2hpanN0dXZ3eHl6goOEhYaHiImKkpOUlZaXmJmaoqOkpaanqKmqsrO0tba3uLm6wsPExcbHyMnK0tPU1dbX2Nna4uPk5ebn6Onq8vP09fb3+Pn6/9oADAMBAAIRAxEAPwDQEmQyrnaOi+5I6+lPCDz8kBgRhgB29fSoIsbDJgjp9COT/n8Ksoh2uVUZLDI3YC9cf5/ycTckX96QPujZwVz2H60sn+rPmZAbnIOOlRPIRJjBLdwelTTMzrggsRgHj/PpQIYvI5IPfnv3zj65qUjJIG4sAOuBzg0kjbgW2nByQMHgjimRsy/MQrAex5zx7ds9aoCbHyB1APYnpgc4x69B/wDWp0n7xCwywPy8d/8AP0pIt4dlZiFLZZQOnGP61GJASsTKSf4h6jtn9aAJRGcDaec44wRj/PSnqzDedwfHJx3Hp+uKaXEh+TDdMjv/AJ/xprHYhOBkk7mHH6fieT+tADDgSZwOQFBzkn65qNlJk3gDJ68YPB7VNCUaQBnHIOehz71FJuDtvAAUYzn680AVxMCcZBLEEAZORn/6x4qxEwlkK4QN1JIPUVGQvmgAKQuSG65H0/AmlQiQDqWIBDE45/r+NAFlGKOxxyeQGPUewqQDBIxkDhcEj6Y/wpgfflh8xbnPcDmnoxL7fv43fKQf8+lACxqxIKk5I3bR2oUESMAcckMfXipACuAGXDDHQduo/lUcp8z53IDAhiF6n86BFWRv3qj5iuOw780+ZSAH67jkAdv8jimjgEkZYAAc888/lgGk3DI2qC2OR64/z09qABZHaTA4Hv1/z0qSMhJDIAOeu4Hgnj+h/MVC37m4Z1yMtwwGO/Hr6GkMiuz5yMfwg49f04oGWI2VWWMFfu9iOnf9Kk4eMNjBz+Ocf4VASsYDKT6kMO3/AOrt9KmBcuMBFycn5enbk+vWgQ9GJIwoDggfXuf51L+6J+RB0yMDn8Pf/GqcYcOxVQwBYHtz+I71aTPn+b/EF+YdB0HemA44R8Ic7lBb0OP07CponeNASQCeWBP3hnkfl/OmDy3YvtyegIyMj/8AUae6hSAw5yWJyeuf60AW2fK/L9/pgnPt/jVYvyOMY9BjPP8A9ekgYxxhcgDoDn8/0H8qVtrfPgA4DBeh/wD18UEkzyfJu3nkYXPbv+NSlN8W75eRgHb6elVhGHRN6g7T7njv0/zzVhJY/JYj+HqF7Hg5/wA+tMDjolcJtZ8qGHBGOc4+vf3qwHO0fId+cHPUD/PFJFHhEYjaCBtAGBn/ADikRyJM8g4+7wcYrM0FaJYypAwNpXkgA9M/zOKk3EqqBAA2eBz16/zpJXXy2QDaXOVzg8f54/zijO9gRvKnjrnFACg7f9W2AflzkY79s/55p3zlQSueDggcfhSLuIYBjyM7sYBPp1+lSEKVwWyT1JII/wA8frQIVZCq4IIHfcBk84xnmnBsSEIBuABwBwv+f6+1RMMTEPgEMSAP0/z7VJvXzg+05OCFzyuRken/AOuqAZsZny3yAZGOOT2GfXmrDhhGVU8DgK3UD6evAqDAYpg7SOMjp6/1qVnw6sybuBgg9CRx09v8igCNmh+RihGSNwI5z7/nmhEjMZb5jwWwOeuT/MU5lWRchstjcecDp7Ukyh5IzEAArbgoyD9PegCGYZK5UEKD2HHv+tQ4KvsYsHCkYOMkeh/pVol3Yhs8jljjjNMlUZTA2luTubr7dP8APNAD4oyYCydgADkc+9TQ79+SQoX5mBAPJ+maijAiYn5W5G0YGe3HHv8AzrIvbw3GorYws6mFd80qnG0kcLnr3J/Ac8kVnOahHmYm0tWdLDICoyeCSSDxgc1XuIzuSRN2TkNnA79PTtVWzuTJEiSSsJlBG4jCjjH8qtrGN2zPPccUQqKauiU09UQYOCVKsVI69f8AP+NRK6liFdQQo4x1+vFSvISUDY+ZeuOnPrUSoVZVZW4xnPOccfnnFaFjhnYVAGASCWGP8/59KfuCBUIVsnccDrwOOf61AWBYk8sCcnPqT/nipE3Aq5JYYwB/e79T9BQBKjL8qqVMbLgHJOWzj1/zzTgyhAw+Y98fz/p+FV180OpT7hwCX4Jx1bHNSORDGfOOATtGD+OPSgB7BnQ+X94fKMjIyOnGePerJzI5IB28ZAz+XoO/0qsAzShg4x1JHOAcf/X/AFqVSSikjIbPQcj1yO/p+tMRY3CNIMtvB5bcASPYn/PWpZX2ASngtgAhQQD0PT6dPpUat8zrgMVz0JAzkEDBP+eKVuu4ElIu4JLdc9KAFjVSNjKBg7ckf41YkRgWLHoCNzeg7YqtARhcElipJb0PUjA+v6VJl1ZV2nJC7c9QPpj/APVQSGGUc8Yboy9OOePzqZJVkiY4459cfX36moJmbdIASOO/T/PNPV9ik4bGDyD7/wD68fSgDnYmaVWCj5j6dcjOPp71KVATcTgHr83T3/lUMBDIwAG4HnPX0zkVKXj8lXGVIblcAtjJ4/kag0GtmR+QGbuAeD7UYJQhFHC/w9vX+v60uchuoK57nnvj+n+eIwjecRuQ5PzKrHpnqfSgCWJWaJlfABOCxGQMVMHUqGckoH4Hp0x+FMVI2hO5COOFI/nTzgsB0Y5bj/8AX9PzoAglwpyxCNyFVTu3Hk5z9OKnDF5NyHcSMkcDAwOP0psjKW3KuBgk44BA/D24/wDrUxSC2TLtJ6EAjcaoCTkMq7V3YyT169qmRFberchTgYP6H8P881FuaQ7zuxwGXjr6/wBKdE3/ACyYOMtjhvrj6j/GgQqKFnI8xvu5JU4/A5/z1oJIk2jc2F3ZI5PPfH50RNtDqWLYA5XGeuP/AK1PiGZhHkeWcBicHIPf/PpQBBIzvKRsIQll4PTqfz96G5lyeWVcNgZx/nmnGNiBxh88k9wB/Pj9KLe4ty0yB0LDCsvOWxnr0wc5rGpU5FcUpWRVu52jsFeJcysdsQ65JHUnt6k/gMkisjS7X7HuG8yyysXklfqzHqSOcVqXsCPeNOiMpSNkHz/JyQen4dePeqK7g33dpPQdvpXDUquo7dDlqTvsShlE7M3Qjt2/wq3DeorgXBwWAVWI44qgUDR5O4jB4A9utUrgKy7eTg5wOp7UU7w1REJuLOpkXdEF5YHlSOQ3vVMnLHJw2MYI6EHJwOPp/kVjGZo7XzHAJUhQoboOa07WSNo0dWPPbrx2FdMcReVmjojVTdi1IAgILYj28+ueemTT0HljJVR2LEEDHX8+1MLOX8zZ8sY5JXOMdT+tOIRoJRtOM/wn7vfp36j611mxOWbDIGB6DOSMDngUqoEQk/Lv7OMt/wDWOfX39ahgUOAzgoxByD1HuM5/yD+DmYYChmCjqRg80ATKVEjKqkL9wsOD05/rT1+XeGbIJ6Z6Hjgf56/kakeFDByd+dvzMPoc/r/kVMhdg4dhtAIyP4cDPb8OlMRYQNv3HYXPRW6jjp7dPerIKMA6MvIJIcZ5IP8AhVeDDBkk27Gbo3UZP8ulSJlpMNgZHVvXuKAJVYbEZANq5Jzg8Yx+HXFR+YCgG3A5I64GPpTmbEydMNwMDrnv/LrTJWVUJ4OCHJOMfX9T+tADuSoUqF2HkKevHQd6c0OGIAdlbByTkAjj/Gms+2Mhskk8EtyT6fXmlXq3IyNy7sc+uffrQSc3taJUwgAxlSOPz75p8chKASgjuCRyGB7frS5YmM4CuDglQABnr9DSJukRQ4Vjk4LDHf8ALGSag0JVkBCAMVAfjBAAHNRsyB4gAfNwAe4HX1+oNCsoLIAQ4HUY+YZ/+t/OnSbS/wAjDLDORjI7nPTv+VAEsZ55kBUI3Ldz/wDq4p6yKrRuobBbPXnOOeewyKhMbLMAHYkHLHdnODjOOv8A+rvUkaBM7snc2QScY6nv26fhVASKQXZSMszAHaecZPT6dOveo5iyMqnc6rnG3HOBz/KoHCIRwdmTjI4GTj6f/qqaTcmFbBkOSCDg9SAO/oKBD+dxXJCj1OeASO3Xp+lSNCUhGWXAIwT2GP8AEU2OTepR1yRz3xTi8Qjwwy/XI7jjJH+eOaAEDeWjEHIZdrc8dRTN0kf7oxnbjBz3GeetUtS1NtLmtUiSL967Ll+mcA8YwcD9MVkx+J5VlC7InIODtOM+p68+nfrXPOvCD5WS5Jbmtqd4dPVlaTBOVjxxz3PTkAY9e3rWVbyfcK7CQcNzyAfr9OlUtauv7SuofI8wqkPGVOQe/wCgFMtZQmwFiSU5DHBHfj9T+PPNcdapzPyOapO7OiSZpVLPtOEGTk9cgZ+vT86r3MZLhWGDjOMY59KrWl24kc5TYGIUnnpgHtx/9erUspKvujIZgcl+q1EPeV2Zz00FCbogCSSCcDPXp/niqsiGReFC7Ry3PQH9O1TrgoHQbGx0LE88dxj1NRlUMjFyuc5OCenb/PbFdMNieo4IhgECqQGGM46LjH4VDp8hUbdwGTk47VbG0LmVsSKNrpjGPXj8/eqtsPJCp5W5vRWH+c1M1qHU242LAsmMgYBAHX/Panjy1DAEKowNwXG78fy/GqYnEYLqj/JhTu4APfpmrdszzqACFypwSMZHX/63bGa6KdRJWZ1QqK1mLA/zMgdmw4DDps+Ut6Y/n1+lSjcFBciTHUqO2Tjjv6f/AFqhWLEqKd2A2GyM4AXv7dfrmnrJtjKMrsw/i9ehHP4Dn6+9bRaexte41FUzBSdo3E4ycfj71NwZd+CoVgSAo656c9Ov5e1RmPhW2nJz9335qVHUR8FSN3P0Gf0/yasZYVnaZQyIe5A6jnjjHHBqaSVvNVhjO7OducnPpj6fnVOMoHMe8ts5YY9Byas42RgHbgHJ24yMfX8aBDlJTaCW+VcMO2eOv6/nRIqSEuHYkAMF7Z469OPb/Cnkh4UK8Ag7yq4bP4+nH61GWYDCyfKxAIU9D/Tp2/OgB23ZGigYG7ALdCM5z+FOBXlznaT0IyRxz3/+vUDL5kgc9VG5Nv8Aj17fy9sSsd5whAUcAMwJx14PfpQBguuFVRvAyDgrnj0/MU5OI1VeArA8Dpxz1+gpsvliRRj5QOMLnHTkY5P+etKrYBULuOMnAz9Bj6Hp/iagoVD++BCsQw4Ixu6n/P40+R8IQDuGSOMgN3GMnOevOai3sHaVskggbyCFY/5H6mnea0qP5kbHnJRupPpz26DpQA8QBSwK4U85xwAR6enpRKzbHAjdTknoAMfj3/yabsTKoQEVuDxgqx9Dyeh4+p60oInUOqnOQF53DtweeO/40AAcSfOXA7qpGRnsf51KjSRyIcxvjjDAd6jQHeWOTtGWwc8Y9fx/TmpGVQ7uFyvbrxzjmqAegDABS2DxgYJPoP8A69KrxAAyBiQODxt64/n/ADqg+oQ20kUTyKJJASqZAJ9fr+fuOlcTFdq9kzyudiJk8dQO3PA4xXNXrOnayvclu2iK/jK+lHiN4JBiOFFVAB1yoOfxz+gqjHOFbzLYERSYOC33T3HAH/6qat7/AG1vZ4xE8AACl8qF56Z78H9KfGhMciMpDcPk9SR6+vGR+VctTWT5lqcdW/NZm1pl8EniVzvVmHGSMduSOBnPf+lbsEIMbxlGYY4UDJJ7fXv+v1rldPLOrAyhVIO71PcZI98H249K2rcsGBaX/VjOclmx6cY6Z704pGdxJbaK0lla2T93K+4x/wAKngHA4+v1rUilDvtkVwSRncOn1PekZHubfbIDLIvAVlxtI9e/9Onoai8xPJVDJuZnG5sHcD/Lv+Y9qtKw5Nt3ZdRn8hMqj7XYlcjJwBxn3qOHeSdoEYUKxyu5gOMcH8Ovep4kZYR8obLsql+hztwCT2yveopbhgrK5JcOSzMuNxPvnv759Pq4tWFYcyoJChbEa4IyuBuHc9z/AI/Tln3NzGINgZIGQVA7Y6+tMfMoDDADZYtnnPfn/Oaja3fzJcyfJ1yvAOff8vypt9gZcjlWS0aPaSG45/hPIz79P89q0F5cJm33guD0Udu/fnvTXkmh+SQZP3g4zyMZ5/HmhpkWI3Kq+4DJCL2HPQd/8azbKiruxupPKqIFOVU8nOd/5+n+RTVK7RujDCPnaDz9efx/LtXLaVe32oarDcXGRDnCW6sdnQkZ9fX8R0rrhhcsy7uMEgHt0z1//XXZTi4qzO5RcVZkc8rQwbmViVJIOPTtz9OtPtp23GMKWJPybV4GP06n/OBVQBnDHgKpyC3BJPp2/GpYBKZY44ydo4ABx6VsM0WRt7FVUYHX8fXg9anlZioQhkDfdAXIHPIP0/z7RjJVgSyk84yR+GP6e9Ipm8tYyWGOW+bHGOn40CJJJHRYwXIVsEMBntn1NI2AGUSBgfU4JPTjH4f56uMrHaA4GxRhBnaRz9P0xTUBESlySnX94Oox39sH8KAIsynj5goPKBu+Ov5E1I5T7OC6lULAcZ6k9OO2SP8APNI6LvywIcHJK9sk8/nj9aIirRjaztHyRkkc9ifx/lQBmrFI5zyMk5x2AA65/wA/pUYjDJ5QO1jkH1Hb+uO9P3b+j/OSwGBjH69xzT/uv5eHOCSMcH8vwqChsayZfCgbumBjBz3/ACFNjMkKZU4OeC3X9f8AIzSDcrorcEZxz0Jb/P5VKqBPlRflHy8eh9ufUf8A1u4BFGrEAM2CDkYOAR7f59ae0pSP5QxZs7sZBP8Ann8qV4djYDD5Dgtg8Dj17/X26UyRhbwMzMFjSM7mxnA7n/PpVAUNV1YaVbS3DJukZtqIq7VyRnOP4RjPAzgn0zXPjx3I0yhrZBERgDvjPr0/TtWBqmuXep2KF8IEmZ8L0OclRz6fMB7H88YsRKWyAHG8e2e2O1ctWUr2TOepUaeht6/rcOq6pDmMphRHyAQTuJB+nPeoxCLtZIIpCvmDYCehPH+fxqCK4iG0tGDtYArkEEen+fepVhC3UBQmPecD26CuapJzafVGU6ibTRFYwxWDSKhLlsEswGOM4/nV62YK6yZVW6gnPb2qKaNJFMsLoH++4B4/A4yO/wD9amKCjESLIGAwSQPfv6DH86NW7sylJyd2W3h8i88tMBS2VI5UA+mfwHT19K0LNZ48lwEUJ97Py+mOOvTHPFZ0znNpI20Art4B5wc/+zdPatWylZoUQvuP8JB6ZP8Anp2/GiO4i7DK0bAoqoqnDFhwec5x/n3rRWOOfaFfdJjLArgkfX/D0571SjQSIVU/NIc5kbjB6kfie/cVasnkkcTL5anJG3JAPfA/M5Fa76jHSsFaLAwWYuBnkng8du/aljcyBQWJ2rkMR2HuegwSfqBVaa4SSaKKZNqqh25XPBPA/Pn8anxGqKwGAxONp6cdjUw2G9xxCxgvHGDnkDuOx79Tgf4VG8gRxvjOFPHXjH8uc9u9KqmIJuAw3JHIxz+vXOfWk87sMjLYGeR06frTb1CW5FcXLeQDlmI45Xk/U+nQZqfTLuGFSJQZNw2jd9OenPpVeSeKNVRlBzkYBzjHP5c5+tRLLGj7gOh6EVi52dxJ2NOytja6i7ogeFgXGBna+cY+v+NadxuYBgSjM2ccnJ65x2/KoNLDXVlOUGF3bMOpG4YB3D159u3Ws6TX21LVZ9NsoFF3ACDJMSqkKRnoDk5JHbpkHmuynXXLeW56cYSkkzTaEF8AnCMAcY4wf/r1YhKiWUIDuBXcOuTz29f881RMrW8MDyyqjooLeWvDN3wDz1zTY5b+aKRwUkcjKhuh56cY7U/rEWxTXI7M3fMZY4o3kJw3Kntz1H+fSk8pmcud3Yvx1yB27/oPyqjYXcr20ZuIhFI33gH4HPqcnp/hV1NwuC0ZGWYbsk5P+73z19a2jOMloybllmRYU2lQMg4xyD69+w/HrjrUbl8FUyygEL3IzyP5fzpDtCKr7chSm3aQSPx9/wD9dRkBA28/KTyuQCT6e3b/AA7CwFwUicbsbgDwckDPPPrj/PapFO2Pk7gTkEDJ47nP86iXa2VKqW7gjAAHHQ/54ogJIaNwNzZCtzg+/wDn+lAGaSMgsdqg4YL1bPQ+3Hv2NP3eRjcx5J25G7OM8E+nofrRFEUiVMMwPzFg3fP+fypkgeGTbhi/3euQenfHH/1qgod5c2FlSTcxYc9OOf0+tSLtiiUBgzrjdlDnk+3PHv8AypE8ySHHmbSnGWOVz+f/AOv+UbBtgxtKI20heM9ePryKAFcmIoI5CVkJCjd2wMD68ZrK1yc2vh+5PlMTJHt5OC27gYHP948egPpT9b1mz0i2MkrESNnykVdxJwOhGBgd+RXBXF3PezmWeVmzxgcAfT0rOpU5DKpU5EZMi7YlDLgsu7Prz16/h/8AqNOjTMTRkAlgdpP8JonDPcssmAd23oBjtzins6l2OFUsdwHUD2FczbepxOV3crxBycDrycVfZ3mhVv4ozuCMTk5PP9PwplwuT9oHIkyCfvfNg9c+v+PpSW7ANtUbm7BjxnoaliZYBCOzrIHVUUkgHGWXpnAOeo/DjjmrCSvgP5pIYbSfw4/Dn9KqXGBN5hUsjjJxxk/49/xp0e4gkAltu/Cc++SR04znr05oEaqRia2njjYAKPNUIuASufT1BP44qO0mEUBVmwzZzuY4xxjp7/5HOWWN60EyMjbJB82OD+XHpUjxtbXTKiF45MPHtJxj0Hr3Xmlsx9DZWKT5RHvILFcM2c/X25/zkVdh3iNVLPhgUBZSSc9eRx71lwTkiEhgCRkZ7HPOOe4H5+9btvJk7UDgOAVBGcjnkY7Zz6dq1GiCEsNWjGcK8XVhuAG5uSOmP8BU9yyrL8z/AHGIAAzle2PzP+TVC9ulttWVBbpI4QhiH2hSTwoIHJ5HQd8+uGNdxTgrGVE6YSaLH3W6emMZHX6VnaUY3a0NJQklcla5ZnBTC4AHThvy+lQtOeGIyc5Yf5/KofKZJVUHbuIALf5/ziiUiHaM+YXGdmc54B59e1Zsz3Y9opbuaJkQklQAQOW9ePrxn2rTttJDoAU81SSfkIwueefUE88Z70tgqRSRzM+Qq7vnxx9Afrn8aZDdXFi11Gr4id90QfopPXsPl5Bx2xjpinGC3ZcYo2oHaKMAZ3sMSRM2cjjtnjr9OfwpkqpzPEq7pPvNjk7QevrjBrGn1Aupc4XGDt3ZPXpkHGB9Oxq5Z3w/dtsIXcCY+MMcdu3U5+tW4p7HTSrOL5ZPQybpphdBpCSCCY/lxj2471uQ36QxJCVfdIPvYyFHuen/AOqqt/bQFGiWQOrfOjKwyOeB6g56e1R2zS3E24yjZt2qFGDj8e361Euxm78zctTZEqFNgI3KOOxqxFMJmySpfqMAZ+nTn/PpWciOoVhINxzkDjGasw/KY32s4ZhznqvcD17VdF+zegQk09TUYeag+ZlfB++vJz3/AM8/lUUyLIAGZ5QhJQc9uh9eKayxLK0bSMydtx4Bz7dOn+etS4eSMSmMMh+YhjluwyefTH4V6R0DGRvM6BkOSmRjAPbPTvTxCoclkKsmQSWGSAB+GT6U5tyncqsxIJZ8dunX8KRATGytJlDlSc8jB6dPcf8A1qAM/cEgCgsCWOSBt7Drn3x1pswzKSpVwWI3berZz9T/APWPNBVHjGHAZVy2R0OByQe3t9KVi5QF13LjO5ARkfX68/5NQURIGW4lLbiGxgnHpkfnj8T0p74CqmwjYNpKqcE8/l6Z6cCnuiiMFGYDABLDgMBjBP1/nmmlSoMiksjLlsk9SOmfzqgOG+IM/wC9so9ykojELjpnH/1/y965tXEbEYHIwCOR3FdF45s5rjU0lTa4SILlpFycE84zn8hXJr5sR2yFlJXpnhhn/P5Vz1rNI462rLc0KTBXDhHPLZ+6fx/D9faq7xyRqWKEqcNx8wA9/TvVgEBAScnoV4oZiuJASCOQQfpg5rmv0Oe4WTpciS1mcKZcKhY4Aftz29PxqNY2jlEbZSbdja2Bz/SkYAMwYHOe45/yKmnYXEIuASWXAk55Pof6flQMfCrAhwWG5sYDDg9f8+lPd0hdGCLhvvZyAc//AFv51BbTkMwUlXzwS2Bj3P8An3q5czGaWPPRY/vdyck/1oETIVZV+YE7Rgc4H+TVubfPYkFAZIsyAZzlSPm5+gB/A9c1VhA/duMnKHd3A756+nrVy0MsTqSNoXldhzj0/nQNC6ZKSoUOFySBkHrxn9Pz5FattLgBYU3AcbVYHaPqOgyKzJoDAfMgwttNkgZBCnHI/DPH4d61LPLbSykK3OBkBuB6jpkfp71SYzN1IXD626xRO+5AyAoW3DPb+WB7VUWxubG7muZSUmkym0HGMN19+ldKoZtXQDdtEWAOMnDMP/r0t6kWoRNLFIMiRhnbjJGefXt9KmVVzhyo6pVJOFuhhw6jgATLuXg4PTPfvzj0qEa1p7agsfmqhT5VAbJU5xjJ4PPp7dax9Tn86Y2calAv+sfOATySPpgc89j2FU4ZLI26omnvcZIUtBJl0b2XHIPH45qqdG8feY6dH3bs61tQW4BWQcDoc9v6d6RZTheV3DowBBHv/OpNMt4bjTYZHtyHjBVwDggYHv6Y6+vvViNUTYxbscn72Cev0rNwadmcslyuxXWA7PnXdFzn5s49s/iPy+tRJc3FlPiC3LqzYAZgvyd/xGc+2B7VoLGFzu/1eeMdQOnP+famGSJCxdcRxnd8p5/D3PTim0lqEXZk88yXQUy8HhgAevPt2yBx3xVOeYafYzSAHyoxnaOewAz364/L1ND3isGY4AbBOMkD/wCt/hUDE3sDwsxXeByo/wA+1QpW3LpztJX2ILa8v5riSWa5uyxQFfLO1CD0AHHp6dweldNpOpeaGVxl4X+bK8H/AOvxWLBoN9a2xe3nilVvlXPyt+Pp+daNhayWEUstzMryzYPy84xnoep610VJwcbrc7akoct0dFDqltd7kdXSXjMcowpbAHDdCOenU4zir65UNGTnGA3PTv8Ay559a562uJDtURoo69cn0rR0wuGlkXc0ok2k9MAAYx+fPv8AprRrObs0ZRmpGmriOMRArhDySMEDGD+nH41Ht4wYXYMoOQTzk+vByeueOKTzBGXEkpZlxycYBzxntzj9KEJlGXAU4G1yw9O5PWuk0KyFlwijkhR8zbQSOMZx/n9aU+bkYRACfu44I7nn+XtSGLL/ADKAoTBPXgHj3/8A1dKkE+VyuMI2du7aSAT27d/zqCiu4Mm9i3yFtznHA9Tz/n+dc1r3iOESyadYyOZV3LNtXacA4IBPcYPQfjwa65YCszzr8y4wD3xj16jOc+nBryDxAhsfE9yCcHzSzFxjG7nJwT60pK8WiJ3toW5jkHa2STlhzn15z2/w96oXCjzf3eeFAPfnr1pomEkihSytjIIOT71LLH526YYLhslW43e/sf51w7HnDGVVJjwrIucHOQeQOM9aZLvf5UGWzuJA+ufp34oWYqm1sHqCpHOc9/8APpSwE+ccZX5SOT93jof1oYxmwbmDABl7dD+P+ePzqxBP5V0zpxhjhQp6c9OeBj3/ABoURuWPmYLHDc5/Md+p/wAmkR4wwZkyDkAAD3I6jHXH4ZoEQ3UPk3fyyM0ZGULD+HoMn2xj8Ks2xMZVpI1O38ctwSB155HFEkX2uxYxf62IEqAfvDqw/Dr/AI5qossmxYxGsbIDljkk5IP4fhjrQN9zSimCq0e/gnliR0xweh/xq3uZcoSd6k7fbHXuQOPT2rOtwrS5DBG9cBskdxyKvQCPfJuYSMgOCOAfcZxwf8ii4GjBdpvljkQsrrgf3sg8YHTv/TgE1NaBIL+O2dQWk/1RUD5wc9OM89O3OeprJWRoxIJEPlbflG0jcR3H09/X8r8Vw81sYSh2IQylMh1I64zxzjkd88+oV7ajXY0pSIb4TbdsfRscYIY8fy61b89iyhXxCy52t0x36fh+JqvNIfMEgaPDgSlkUDK5ODyP50S7VEjK+1DyRgkE+/t+dc8bu5rJ20OU1F44NSmN4gIkBKcfeU5yM9jg4+h9Kw9Na30q9jmtJWMv3TmMuckjO0ZHI7Z655xXSalIs64G1kQZAxnH9KitpAiYVQpdtxwP8+n6V2LE2jaxoq6tqjT017z7MrXjRhm+ZUVcBRgdR6/55xVhlkLZRC4POVXp7fnTLaXMfOSG4x/If5HenlgkmBwcZ57+/wDn0rHmk3zM5pycncrl2BwmATjnr+lQTSvJMLZGfcp/ebuBu54544H6k1cREUxylsYOURQGJweeO34+tR2yJJJkRbIucYbkYyeuOfek3fQLEdvASyDgseCCO9acVkqRq8h2qDtzuA9TxT7eIyM5AjibechuoHPX16VJPFFLFEyEmSMfISSc8DjriqjEEiYzFQFijKrz87Lgfhnn19Kg3M8hd9zkD249MVLFKCo+UgZw0eeevHsKekJ3sA25sjJI69e56dRRKIEsDBgnljaMD3A/+t0rcsARZpgIpkAYbicFjz68f561hW7xpIBIrYBGVUferejvUeNTEFACBSpGCeoI/LH61th+VN6nRRsTLHGfMWRxuK4AU+/PXt3qBWPnFmwVUF92RgZ/+uf51O7q3lxAhUHBQqfmGePzHTH6VXRY4piSQIk4wAcZ57H/AOv35ruOgpR7xOokcNvGQQM89O+M/X2/CpSzFtrBg2NpB6g8jn06dCfWm2+x16ruH91ccAnkjnuc/hUwj8uX5QrbGAQg88/r2/n60ixVDxg8eYpOAPXI9enX8TXnXjKztpdXDeYgl8keZEjMW3DuSeBkY/yc16QjAeYmfmbHLDqeBxxyeD+teO+JYZdM8R3KSSGbEnmAsxO5TyAT9DipabWhlPbQdKWVwzRjBChT2GABj09P0oVlKhyQCpHHr71EZEljBDbieVOP8/lU0KYYK2FH3lIGS3sPx/yK4X2Z5zLM8C3S8jEgACN/eHofp6/5FJ4XgiUyAjcCFGMA8+o6/rU2cMq7iQc/MOf89quRy5QoSrxkjJJzn3x7c0hmQgUufLZuR0xnI6nPP+cURSlFJ3Hbkjp/nrWq1nbNFKYw8TgAgnkdM49fxOT1qi+nXCHAQuvUsvzAcd8Hj8fSi6HYmsJ/LOY2G7O7b0/P/PpUepxLBfO8bAxSDfEUOAVJx68YwRz6elR2sjROsbEDOeny4Pbp6EA/h71pFFvtNdQuZYmLqMYOMDcPywc/7JpAZ1tmPDK6jJwM9M+/p/8ArrQXyrmKPywqy7cfN357/T+n4VlqpMgK7MLwwPH6/wCfz6245SIz8xdRkAPycHv7H/61FxGkFZ4UXcQwGM7gfT8uuPy9KmtQr4UuxJwSOOh7/U/T86rRF5EWPfls5BZhwcdc9R07e2e1WYkG8HeMrjJ28k+nr6fr6VNxoxLxrhHjtlmuEW1iWNkWTG5lYjd7dTwfT6CrsOuyxqlpcSGWKRisZPJBP45GcDOc9umKi1+BoZY7pG82OaAbiBgk5bt+GentXOTSs8cUceRJu+XZ1H6cetdsVGdM9JqMo6nRyAlvnVgQOD/9anRAOpwTvGcfSoleRoIzICJSBuA6D/JqRUClVxkkdjnk8f5/CvOR5r0ZoQSlIkQ/e5Zs9D+X0/WrUcoWB5ZGKqvVhn5jzgD68/QVSt4jcMsS7Rty24joO/4YBP8A+urBbzlCpny0B2rtxx6n36fl7U0+geZNbK8zmZnUEjAAB+XtgY/H/wCvVuJBFMq42qwYAsCD06kemaprmIMoGOcDIwOvX9BVqItNLyTz1A4xg/y7VukImlVfNB3gpL8zFsgY7kHvzk/h+UsZUkxoGLfdDY9x17f/AKuaYJ2IKySK46D8PTHSkhkeJCmTxx8y/kB/nvScrPQZLJDGpLru3YwVxncM9+OuBVuAJHG7zPkDJAZsAAY4zjg479qhwEVmbIUEEHPUY/HpWHqNwj3JhfcIWIKZXC4HUAnjrg56/hThFyla5rSp87OiiPlyl5OVI3Ah8j1659MfrV2HEYLRjP8ACN3bpz6iua0hhFfyBCFRo95jxu25wVOT7buOePzrcXewMMOFkY4+Zvbn9P8A9VRKDhLl3KlDllZGtBK5jQOQmxSF3NgEf3e3t+dWA8hVFdiNhJO0YyM+nPcfn+NQgIsMah9mSCBtPzf59c9SPapBOkkkbK2WAwV3YwR9T3PPXv8An6MU0kmdRmzboVRYt4II+ZOg6nnPTtQ955i/dTLEAk5AZRgZ9z1HB/KpgFUkHKuMlee5GcdOc4xUKr8w6qvunI/zj9Kook8xGZgGCjkMM+3HAPNcf480aS7hgu4l/exDypFYgHb26kDrnjHf8uivtRttNtj9oA3NkR9jIwGTx09OeMe/fl7u7uLsFpGV0BJjjXBAP06d+/XoaxqVVDTqY1ZqKOY+wSW9vFH9pDuC3yrnYB/Pn6D9KSTIlKsQm0DaOTx7VrrACBuKdcde5HeqN3GFuE4OAvB9OT/n/wDXXK227s4G29xyqgR2U4XG4Dr3Ax+WamQgqeVY9mx/P8x+VEYVQCRwT35z2NW4kgMgGxASfl7A9Ov6/wCeRHUSIA6xkIW4wCfQn3zxirMcaRnEfIZ93BOF/wA4/Ss6Mlj8zZwR82e3X+lXYiSQyr84zke/f3pPYaMu4urqXUEyUJMoUo6AlQOvJGeB6+la1ti0vkuLfYrL12Z2sODjn+lEkuZFBRTs4IHBJJ6D9OtRgNu3xgDK8rs9iOn6/j9aqbUtlY2nNPZC3OmvEjXlkjfZycn/AGD6fTnr/hVUM0qFW8sBsdcY9vpn9P5alldFd6FnIYEMpywI+nXHOMVUvbVrffPaHMTHHunBzz+HB/r0jVOzIavqhBETtaMqMfwE4Lc54P8Akc9qsQvvlQ/ZnGcAERkgD1Gf6VSgmMQcGYMCNp+T17/l7VagLpKjxseoGT/j0pvYSJtSuGmeNkAYMjsiddp8xxjt3Ari4ZLhdSZ5VfeGIZiMDHP9cfrXW6s4WaHa4YiNlLHA3Zlft2HvWPduHLEn+HIGent/OlSlypxtudHtOW6FinbzMqyklc4zj8P61YJVlGAR/ez9f0rNU5YFVAGeMen9a1bBBJIhlTK54BwNx+np0/lUS90wUbs0oflt9gwZGyXOB8oGDt/TOPpU8ir5RmHBU9gcHn/JqOICR2aN2+8W27Mk8/Wm+dCIRGMscYwW69eelRCRUkXoSpkjc7SCpYqeefTAH+TSwbfMnHDKhyG64PX+tRSyRQ2wIBVVOMNyMH0B/l1+lMivo5IShOWYgDOeB37/AOcVtzsmxdhChxwNoGcAHPsfQ/nVhbhQxZFwCMfN0AwO3196qW05yVZmR0G0/wCPtU0agOqltyMMgDt3/wA9KlyGvImYu0IDsxRAeA3B9/8AP61Mba3niMMiZjcYy4Kkf4f/AFvyteVttwy7yCcZPBx0/X+WKYSFiOY87cg54x6dT6kU9F6lWaK1tbW9jEsUKnbkBnY5Off1+laumRIkckikljgDLgDGenTPUfy6VR3ZhQhV3E7S2OAfQ/rU1tlZlCHKuSCATxkYrWnK0+ZlQl712bU03yqLgBfl2oA3PTr1z0yaj2s7xOpGxWLcL+Q7+mM8Hj3NKYMvIzfvEVTkHls5PBH4gY//AF0CB/ljKls48uMKee5zk98fpXpHWQvKEcuqBn5BBGM8fSl87IfAQ7ySCp4JOcY9egpcPkFU8xGO3r1GCP5UkkYEiElSFAXqT279z/8AqpFHj+v3l6+tXDXbbZo3KFRyAOwHt/POe9amk6gt3ADtwRlSAM47/wCf841vHGgG5g/tOGPEkK7JkC/fUfx+59fbHTHPBabcT2tyY4EZzIMYBOVI53DHcc/QE9OtZVIKSuc9WFzpGvHaebe/Gc4zx1/KnTPDMq7vkJyAUA4+vqAf/wBdUZI5TdlWYMgJEbghcj3Hfr/kVIZwMFTk4JHGBn/PauSyscTHmGVURAVkUDdlDyep6H/CrNrLJGT5gYBeT2PH1qpHMMDIIk5OCevTFXYpyELkMV6DPQ+35YpaiKsSsUDISARwpPJ9vr/jVssojDllI27yM9O3HcHr16/rR5cM0gCBoyxwGU8E/Tvj+tJLbv8AZmRAspfGAOTj2/LsTRfuVYYoEmSTtz8wbOR0zj+VSqzo+QMI/wAoB/vY9KbBhUjTJcsPmIYfl/n1qQpI0oQ/6scbv60wLBkjVF27SSuOBjAHPH68+34VPpilXdWfepAAByQc9jjoMfy4qORFUIS6LuICbuC5x2H4de3HtVhNu4BdiSEYJ6EnsRx7D9aTs9x6rUp3unLHIjKkksDEAYGMkdjjHP0xn+UCgoqhcK3Tng9c8Eg54988eldApB+ScF1YDqMZz/nI/wAM1m39tJb7ZGPmRSMQrEAEE4wfY/571G2jHa+qMXXP+PyFt3ytGOSc85J/qKyWXBIyOgII4zW/r9o6XUS7D5e04XGcHg5J9wRx2rJlUGN4937vI3Y455xj361mpWKlG8irtj4d3CRcA7mxn6Umm6m/9riJ5A0DqUGeBkZ2kemf6/SqbzLLq+JYRKI8RqnQLj6e+fr0raSwtb2DdGGCyruG/ggjsR36/nXdGiuX3up206Vomk7iGQtn5TjbjjmoDMFnJiIUdsjgcdOfrirFrZyvp6vJIXVXK78ckD37nvn3pPss63ZVthtRHx/eB9sdq89xcW0+hyyg1JokSX91uLAZHJ45I6cfjUEiKkuFGVz024wfT/P/ANapDDuBWNSwxuAzT4bf94Ay4VsD1/z/APqqVqZ+RahctKAoyTx9Tjn/AD71I+qwQRtAjCW6k+RVLcr/AL2ORg/57jD1PUZtOjiSAbZJDlZGIIQDrx3PIqnHdXcknmRkyumDM+wEk5zyD9O2P610UqN1zyeh10qKfvM6qy1S+hCreXCzxO6xsSM7OMYz3Huc1reWY5JWaZ3LsCQSSBx9f8/gK4e+voJYVWKVvundgklvQHOfz/QV01nDeGygWcbZduXjHVcnIHXsOMVpiIqPvLS5VdJK6NRZAGwhjBPQFgAfzwOvP+eNS0s3hiEpAzwAW9wMe2PfPPeuWkaQMg9epJxxWhYX81rtQn90W3bQ3Gf6Hn/9dY0qqjL3kctOST1R0sO/5JXLEgH7uOvONvI7nP41YE4CDypEV9gYYOOh5OPpnrxVSAtOVZIyUEZZuSCT69PYfy9qVXCgKXXy45MltxGATkDqMADPHpXrRaaujsAlQhcKOxXrz708DdEqKSxGQ2CM4Pv9ajctG5UBQSuByQOeP6Ujfu1272G4YJA6j+Xr+VBQhlYtlY22jgt0xjryRyO/XqD615Dc3lpJrV3cW0aWySOViQIAu0nGeSQp6dOOteq3AjlSS2k24kXaRggOpUjBPrzivMfE3hi50i4d4kaS0zlZO6j0b9Oe+R64qWrqxM1dWJIzt3bsKAMYf+LqPT8PrVETP5rHOCxwRWfpzyhnQ4MfQ+oJ9P8AP86tyK6ysxU4diQfX9PcVyOPK7HnyjyuxfC72DAk8YPP8vT0p8eMMgB3nge9V1VvlZujd24+vPf/AOvT9kjbHjYBlwCD/WpsZlvLhMqSXX+L/CpFbEAkb5UY9cdfYdjUDTCNBKhLZIUg9Mnrn1/z1pruWiXcxJzkY9QP/wBVSyjRhuf3IDJG+wAliuWbj/Gp454yp3RDsMqxBH5/j2qhnEQ+QgFcDvkn/P8AnFTwnYdzfMxHBJrJxSC5oOlr9ut4pU3TqrOmQHKgHvjGOnBqxbQCQlYss6EMwJwBxwTke5/OooFaRTuLAEAMc8e1aEKHCRjASRecdeOef8/40m3pymjadh8abGkmkeONVTAIf7o4PJ/z1qK6ltPJZbm8to42AAJlAy3rz1/DPf3qW6vbTS7c3FzNHFDkAMw+9k5+UDk/QentXF+JPGdreQNZ2EDyL2nlO0BgTyF+nQkj3FUoSqOzN6cF1Ra1IBAiQ3CSFSzI29m3KQB7nHy/p9Koy/64ANHsUnaF4GD39j68VylrdS28u6N+nQHpj0+lbkFxHeqZE/1nVl/rV1aTi7lVfd2QwaTcrdyPBEsqN0G9Rgn1ya1be0vZEMTSwQxk7vvBiCRz+v6560y1lAnCSA+W4xkcEdqunMb7SQWHGe3/AOrpSeIqLQn28raGpHbLGixxuvlqOAWUt/k4pJ4XQ7iGAA4OP51BbyF1Xnt1FW4niDlI5UkkX7yKw3L9a5HUd7sxd5asqqm9nUYBAJOBn/PemJcqoEisP3TcnOecn8auyQySADdkc5B4Hp+FZuoWsdtA7fu4lf5iM43HHNOM0xqKZTulgulEciGRR83yg9fzBqxZRJGqwwwqqg9P61VtI2aTBBA69OB+NbtlZMWIC9Bnnmm237oNtKwwCVpVfzikKrgxBQAPfPX/APVV9IFkQbiTg8ZOc04wDA2DORyD3PtSrGwClCGHBC9cY/yKq2uonJtEv2VCDnAbPTjpT9P+z3k0iqrAR7sscBTgf3s4/wA9KsQIZZFQMeODlsflnH+TWnAiw25WLywiNuIVMLjGcdPrxiumhSjNu5rShF7iJEsMq+WQqlQWUMeme35kcdgatSjKhwyDcM8sPmPHGM8cgfh2qtE77Wyu7cVI4yAMDuBx0J/DvT1+SWRQxAJwvAHJ6HIHv2PY8V6MUkrI6R9whCbFcKcfMQcevH5n+XrUDRtJwsu5gwwc8+/A7Y7+1OLktuMf7sHOQMndjHX0z2ppjOBJvYBuCR+A/CgY370jkbSwbp37Y+v/ANbtxVHxNOLHw/fXMX+uVdqkZXG4hcg9iN2a1EIcjOXUAnIIyeBxj0xge1Y3im0mn8L3cMUYdwASFwM4YHj8ATjrQB5PFI/lrF/DvJHOBz1/kPyrSOJbVQ/G5vlI6jHX+dYhnaFlDDzIwc7Scdauw38cyqhbBBbGTk8gf4Vz1IO9zhqwd7o04EjaYAglM4+Y9PyqHe29g3B5GMYxT4MpgKwLA5DD9KrTS4ndjxvYvn61joYl0SIYipBw2eSeMf17U2MgKCMnrjNVRJnJwCoJyQe3+TU8ZMaqckr+dSwLw3CL92Sy5ORnqQDz+Gf1rRtY98kayBlJZQPlJyOAOKzoj5UJmk2qOOWOAPf+VO/t7T4XDGUyMp7KTWLUpaRRpGm30OmV1DOGAAB2qB6dD+NTPdTxxPFFGkrPgohUfTk9h645OD16VnWV+l3ao0ZDtLgjHv2x+OK1Y4SCGcEueM/3hwen+fWnSg5u3bc3hSbepyviawEehz3t4TcXsuxfM42xDIIVB2GMj1Oc159+NeseLVX/AIRadQN4wmGJ5ByMg+hAxwQOteWFMV6MY2VkbSRCuQ4+tWLSdra8DAgLu+YEcYqLbzxSSD96aGr6MTV0dagywVSpGRjn1/zitC2ka5j8pRm4jztz/Evp9e9ZFlKX0+KUlSir5ZyOh/znH0q0kzxiFhgO0mQc9AARj9a8qUdbHHazL1tOVYZ4p0elWaX63kcsysuXCbu/fJ61C8guC8iBVm6lezf/AF6fBP8ALySD/ED1Hr/n61leUb8r3NISa2OijZUtp5VYCVULLnoTXE3VhJL88nzMRkjdk++B7V01hIdxV9pDceuRT76G3tYw5TbGzYOzPA9vw7H0FdGD5YtrqzrotJWOXMN7YWi3Fle74R0BAIz6cj9K67w/fx3mnR3EmQ7qMjAGD0P4Z/SsC6s4p9NuwiFHU/KQMl9vUgD2/wATVzw7cwNpMKKQkkYwyA9e2a3xMeWPMkFeN0dXKi+UXBLKcZ9uayrm+jsUad0ZwpAAUciraAiPdubAPUdAeKvi2tJym+FfmTBLEBc89R3HB+ua54JzmkclOKb1I7e6hntkuLX94sh4UL8wPXBA6H/PvVuFt4ABaNifn3KR1yCOT6cUwYWKKC3VI0B58o7doGTx69vYCrKMzAseEJBUovzHHO0Y6dPpzXoQpcsua50KCT0JrR0jcSb2ycqWZTjof/rnHv060LIybIfJ3qzAgbhuOBgc8EYHJ5Azz2qP7R9lxGqIspbDEnaRycrnHHX27iokDhhGQoZHKfeGcd+Bkjt1/wAa6CyWKM7lCjcoCqWJwRjn8uB/k0i/dXOCCflG4jaPelk3u5KgH5/l4xuHuBznJqwUbP8AtKWLHIPHbmkURTIzRcF8lcjacgcdPbjA/Oo3YqdispDFssSBtx0GOP8AJqSaWRAPmYeir90fmM1EWRYcxxAjduIU/ePfr1+p54oA4LxR4OD+bfaaq8ZL26rgcdSv68cdOPSvPXRgc9DX0BCV2SBUwrqGGeucg579BmsLWfDel6sXee3ZJ8BfOiOHJ68jkHjuf0oJcTyOLUpouH/eDgDJ54rRMgaKPdyG5AJORkD/AD+FZd1bNBcSRMpUoxUg9iD0q5bSgwKkmGGfXHQf4GsKsUldHNUgt0X4IUYZSTI/iBwMf41beFjYuY5eY8Pg9WA7f/WqmIwscbr0yR169OfXoRVoZlspl3KowTkkdO/41yttNXMoL3kZvm3F6weaRwgPyx5GPbjvVy1tBKrNCGXH3z2A549f1/nS6ZbfaIJZmSSaFCABg4kkJ4UH1wST+A713Vr4dsrDC28r7lOSDgiUj+IcH8s49K7LW0R6SsloVND8NtpRa4kVzcOoUoxOIe+38f0H67nk5gjkLuWAIRSBgngH044U9T6YqcAfuixZd/B2qTt9Onvnn29sU3EsahsBAMHqCu3Ayfz7e/aqSEZWvPFcaLeMsgZPIdlH8XRcdTn8Pz6V5Mwx0r13WozNod35TM4FoW3MAQ2AScYx2I7eteSP97gfSqREiAjtSPgsv0qRwTz0phXbtH1pPcXQ1dFdXlNrIxCSEH5TjFatwiraQkZZQ7AvjGCcY/ka5lJDG6uvBB4NdJDLDd2aln2xuMOQu4xNn/P5+vNcVeFpX7nLUjrcljbaQvfrx+dSMTcqGU/vl7E/eH+P+fSq1guSULHcRjGMVNeWhiijmVmIHfHHT1Fcf2rExvcu6bqCeYpc7j6VduD/AGncshkZYo+qKc7vrzj6VmxWS3lk08TBLgZYnpkf0p/habzUuVlPCMSMctjrkDv6fjXRhYpycjtpJPUW1/cX7JEd6OwijYt91uOT2Gcn+tXLy3g8PalDdQRYtJC0NywO8Zzw36N+AzWrpFhYw3FwIpGZ3cMwZiAG6nj8QT06DNaep2VhfWMkFwxmUtxvypJ2jaevbPr1P0rulHmTTLbMjzVySkrDjGw/0rT05/PgO4ZBcgK3cY9frjrUUWi2lrGkYEjqoARXJwByOvXHynr25qzaJHBbkBJI13lsZ25HHr6evvn3rjoYecJ3b0MYws7lhEeWZGKMQ6nllyRnvx3HB4x0+lLOqF/MedmXO4IoK9egGDxyQPoRzUqyEQxrvAIYgI+Scgc4HU570qReYIyxEhGNys2DnqDkdTg9s816CLLNk8EkjMp/eKoyX6jpyc89efxznkVDbD92zSQIzqvJIzk9On8v15psqhUERkkIwCQeNuR83+fUGnmV4kWOQchmJdsgcZ5GcY9OSetUIWWF0QuxARsEYb16n170ihgrlyWyuGJXdk9c/p+tStu/j2kgjJbocDI/z60jg7yFBHzcj3pFERVE3IzuCmeQTkkc/h0oYbohnYG2lGyOnTOPyA4qVZBJsGArAY4GDnk9McD/AOtUcgLqA+UXuo4ySM9Rycc0DGwkqSwVAAARgcrz/hj8qRnZ+YwSdv5nseOpFSxlUbaIznG4hcjIOQPrzUSMpcMxJXPzjoR155osB5j430ZrPUjexqTBccsy8hZO4J9T1/E1ygZ4ycKOeoNe7gxbcfKWLYzg8Ecf0/ziq8On28FwWjs44pMD94qYJ4OecD6UnroyXG55HpWk6vqzgWkOI+plcBUUZAJyeuN3bJrW0bw3beIprqOG6n22yqPPcZaVi3UJ2XAPGc5I55wPT0UmLbID90vweF69O46fln6Ui2VnZMzRwxRCQDzXQAbxnqTjnr9fpSskCikZen6VFo+lRWisJViwS5XBzncTgHqDjGfTvirhctKqBGAQYDgE889f88c1bKiSEsUOHJwCeW7devtxULx+WXKEEbQCpxgKTnnt/Tn8AFEYfypAgkJOAAOh6f4Y4HtTIwHn8oDzFCqScYOMcg4/L/DPM02V3KqqCeeME5JB9cd+uO1PRA1yZvKBkKhRIFwenPPPHPf88dQCvdRJdWs0LmRgy7GBO0ntgd8Y/ka8au4ZLeeWJ1w6MVYehBxXtrJuUMSFZmGffke/P6V5x400lrPURdrzHdDcSBwr9x9e/wCPtTQmce4+U5qMqeB2JNTyoetDL8qfWlJ6oViNV3YBIAzyasRTXNiW8t9u9MEYBBBFRbeKsJIjQJC/mNIrjYMgqF7jHrnHehpPRisXbPU/Kul+2xlMqMOoIxkcEjuPp6966q6tvtGnRPYuk0Tg5VT+ufbn/IqPxJ4blv44ruzj8y4OI3AwofAPI5POMcZrI0fTvEdqJxaWL7XG0iQABTxyM455FcdXDqXvQ3JcNbl7TxNby7XQAY4BHUUsl4NN1ETRRYhlwsgHQN2NaWi6ffeTMurBXzJuTDB246gY4A9ACK2DpFm8DK1m5XG2QFmPfr1GP5VnTw1SE+a5pBcpgaLcRr4hJZ18m5Vjs3DggBiOnfA9uOhrr4zK+0HGw8EF8nHTHc4HH0/Sqi6PbwIVt9MgURnaG2biv1PXGc+nbvVuQdETbE64JKKvIGM9COevJNd6Q27j1AeNC2d+4hXJH3Se3YHr9Mce5HJHtwx2tvwADjjHf0xj8v1InD4KqFjzhc44HH4AdOD/AIYiPlI3lohJJ4LL1OMHI7j1+lMRJBsgkVsKBs3fM4wSMfgOM/nxT3kBVyYyFwQcEbhkn3Hcfr+TIwqQgPIEIXcVAAPHOeB15OKkVkcrMw2dXVWGBuwM+nX2z1qhEsw+UPvLBSpIGBjgc5x0zz19PoSCeOR5B8/HJ2joMdAeO2fzpyxDao3EsDkbpM7sA89u4/WoR5kUhIIba2Wwc4G08f8A1/VvXNMD/9k=",
  "imageHeight": 256,
  "imageWidth": 256
}
