# Supplementary material for: Deep-broad learning network model for precision identification and diagnosis of grape leaf diseases
Source: Front Plant Sci. 2025 Sep 10;16:1611301. doi: 10.3389/fpls.2025.1611301 (PMC12461735; doi:10.3389/fpls.2025.1611301)
Supplement: Supplementary file 1 [file DataSheet1.zip › B_r00248.json]

{
  "version": "5.4.1",
  "flags": {},
  "shapes": [
    {
      "label": "leaf",
      "points": [
        [
          130.289156626506,
          185.0602409638554
        ],
        [
          138.0,
          189.63855421686745
        ],
        [
          143.5421686746988,
          193.01204819277106
        ],
        [
          147.87951807228916,
          198.55421686746988
        ],
        [
          152.93975903614458,
          204.57831325301203
        ],
        [
          158.72289156626505,
          209.87951807228913
        ],
        [
          163.06024096385542,
          216.62650602409636
        ],
        [
          167.87951807228916,
          221.2048192771084
        ],
        [
          175.59036144578312,
          226.26506024096383
        ],
        [
          179.44578313253012,
          219.99999999999997
        ],
        [
          186.43373493975903,
          223.37349397590359
        ],
        [
          193.66265060240963,
          221.4457831325301
        ],
        [
          204.98795180722888,
          219.7590361445783
        ],
        [
          205.95180722891567,
          216.62650602409636
        ],
        [
          208.1204819277108,
          212.289156626506
        ],
        [
          204.50602409638552,
          205.78313253012047
        ],
        [
          202.81927710843374,
          201.9277108433735
        ],
        [
          210.5301204819277,
          197.34939759036143
        ],
        [
          216.0722891566265,
          197.34939759036143
        ],
        [
          220.65060240963854,
          194.69879518072287
        ],
        [
          216.3132530120482,
          183.85542168674698
        ],
        [
          214.144578313253,
          180.24096385542168
        ],
        [
          220.89156626506022,
          173.73493975903614
        ],
        [
          229.32530120481928,
          168.9156626506024
        ],
        [
          234.62650602409636,
          160.96385542168673
        ],
        [
          233.18072289156626,
          153.25301204819274
        ],
        [
          228.84337349397592,
          150.36144578313252
        ],
        [
          222.81927710843374,
          146.9879518072289
        ],
        [
          226.67469879518072,
          143.6144578313253
        ],
        [
          232.6987951807229,
          138.3132530120482
        ],
        [
          234.38554216867468,
          136.86746987951807
        ],
        [
          229.56626506024097,
          127.71084337349396
        ],
        [
          232.6987951807229,
          120.48192771084337
        ],
        [
          235.83132530120483,
          113.73493975903614
        ],
        [
          237.27710843373492,
          109.63855421686746
        ],
        [
          229.0843373493976,
          106.26506024096385
        ],
        [
          225.95180722891567,
          105.54216867469879
        ],
        [
          225.95180722891567,
          91.80722891566265
        ],
        [
          230.289156626506,
          83.37349397590361
        ],
        [
          231.7349397590361,
          78.55421686746988
        ],
        [
          226.67469879518072,
          74.69879518072288
        ],
        [
          222.0963855421687,
          72.04819277108433
        ],
        [
          216.3132530120482,
          71.32530120481927
        ],
        [
          211.01204819277106,
          71.56626506024095
        ],
        [
          207.63855421686745,
          69.1566265060241
        ],
        [
          199.6867469879518,
          63.132530120481924
        ],
        [
          192.93975903614458,
          58.554216867469876
        ],
        [
          181.85542168674698,
          48.433734939759034
        ],
        [
          171.25301204819277,
          42.16867469879518
        ],
        [
          168.8433734939759,
          32.28915662650602
        ],
        [
          164.9879518072289,
          21.445783132530117
        ],
        [
          159.20481927710844,
          27.95180722891566
        ],
        [
          154.3855421686747,
          29.63855421686747
        ],
        [
          152.6987951807229,
          33.493975903614455
        ],
        [
          147.87951807228916,
          28.19277108433735
        ],
        [
          144.26506024096386,
          23.855421686746986
        ],
        [
          145.2289156626506,
          19.03614457831325
        ],
        [
          144.26506024096386,
          14.69879518072289
        ],
        [
          141.6144578313253,
          18.31325301204819
        ],
        [
          134.6265060240964,
          21.445783132530117
        ],
        [
          127.63855421686748,
          23.855421686746986
        ],
        [
          120.16867469879517,
          19.75903614457831
        ],
        [
          117.03614457831324,
          19.75903614457831
        ],
        [
          112.21686746987953,
          19.75903614457831
        ],
        [
          109.0843373493976,
          25.542168674698793
        ],
        [
          103.06024096385542,
          21.927710843373493
        ],
        [
          96.07228915662651,
          17.831325301204817
        ],
        [
          90.77108433734941,
          16.385542168674696
        ],
        [
          88.84337349397592,
          16.385542168674696
        ],
        [
          87.63855421686748,
          20.240963855421686
        ],
        [
          85.4698795180723,
          27.95180722891566
        ],
        [
          82.33734939759037,
          35.903614457831324
        ],
        [
          80.40963855421688,
          40.722891566265055
        ],
        [
          80.40963855421688,
          42.40963855421686
        ],
        [
          72.21686746987952,
          41.68674698795181
        ],
        [
          66.91566265060241,
          41.44578313253012
        ],
        [
          65.46987951807229,
          41.68674698795181
        ],
        [
          65.95180722891567,
          52.5301204819277
        ],
        [
          64.74698795180723,
          56.14457831325301
        ],
        [
          62.578313253012055,
          59.27710843373494
        ],
        [
          58.2409638554217,
          61.20481927710843
        ],
        [
          53.66265060240964,
          63.132530120481924
        ],
        [
          55.108433734939766,
          69.87951807228914
        ],
        [
          60.168674698795186,
          74.93975903614457
        ],
        [
          61.13253012048193,
          80.96385542168674
        ],
        [
          53.180722891566276,
          81.20481927710843
        ],
        [
          46.915662650602414,
          81.44578313253011
        ],
        [
          45.46987951807229,
          83.13253012048192
        ],
        [
          43.060240963855435,
          92.5301204819277
        ],
        [
          35.83132530120483,
          93.97590361445782
        ],
        [
          30.771084337349407,
          93.97590361445782
        ],
        [
          34.626506024096386,
          114.69879518072288
        ],
        [
          36.07228915662651,
          120.72289156626505
        ],
        [
          29.566265060240966,
          122.40963855421685
        ],
        [
          27.87951807228916,
          126.50602409638553
        ],
        [
          26.43373493975905,
          134.45783132530119
        ],
        [
          26.67469879518073,
          141.2048192771084
        ],
        [
          29.0843373493976,
          144.57831325301203
        ],
        [
          29.566265060240966,
          149.39759036144576
        ],
        [
          29.566265060240966,
          153.01204819277106
        ],
        [
          30.289156626506028,
          157.8313253012048
        ],
        [
          31.01204819277109,
          162.65060240963854
        ],
        [
          26.67469879518073,
          166.26506024096383
        ],
        [
          21.61445783132531,
          166.50602409638552
        ],
        [
          19.927710843373504,
          169.39759036144576
        ],
        [
          19.68674698795182,
          173.49397590361446
        ],
        [
          25.228915662650607,
          179.27710843373492
        ],
        [
          32.6987951807229,
          187.2289156626506
        ],
        [
          29.807228915662662,
          198.31325301204816
        ],
        [
          38.72289156626506,
          203.37349397590359
        ],
        [
          45.22891566265061,
          206.02409638554215
        ],
        [
          51.49397590361447,
          208.19277108433732
        ],
        [
          66.43373493975903,
          206.02409638554215
        ],
        [
          86.9156626506024,
          206.02409638554215
        ],
        [
          108.84337349397592,
          206.26506024096383
        ],
        [
          113.66265060240963,
          205.5421686746988
        ],
        [
          113.66265060240963,
          200.48192771084337
        ],
        [
          116.79518072289156,
          196.144578313253
        ],
        [
          120.89156626506025,
          194.2168674698795
        ],
        [
          127.3975903614458,
          191.80722891566265
        ]
      ],
      "group_id": null,
      "description": "",
      "shape_type": "polygon",
      "flags": {},
      "mask": null
    },
    {
      "label": "Black_rot",
      "points": [
        [
          124.74698795180723,
          186.02409638554215
        ],
        [
          121.37349397590361,
          186.02409638554215
        ],
        [
          110.77108433734941,
          186.02409638554215
        ],
        [
          107.87951807228916,
          186.7469879518072
        ],
        [
          105.4698795180723,
          192.289156626506
        ],
        [
          105.4698795180723,
          200.72289156626505
        ],
        [
          105.95180722891567,
          203.1325301204819
        ],
        [
          111.25301204819277,
          205.3012048192771
        ],
        [
          115.59036144578315,
          202.16867469879517
        ],
        [
          116.55421686746988,
          198.31325301204816
        ],
        [
          117.51807228915663,
          194.69879518072287
        ],
        [
          120.40963855421685,
          189.15662650602408
        ]
      ],
      "group_id": null,
      "description": "",
      "shape_type": "polygon",
      "flags": {},
      "mask": null
    },
    {
      "label": "Black_rot",
      "points": [
        [
          32.457831325301214,
          153.01204819277106
        ],
        [
          39.927710843373504,
          158.07228915662648
        ],
        [
          43.30120481927712,
          165.3012048192771
        ],
        [
          42.33734939759037,
          170.6024096385542
        ],
        [
          36.55421686746989,
          174.45783132530119
        ],
        [
          32.457831325301214,
          175.9036144578313
        ],
        [
          25.95180722891567,
          173.97590361445782
        ],
        [
          20.40963855421687,
          169.87951807228913
        ],
        [
          22.337349397590373,
          168.19277108433732
        ],
        [
          26.43373493975905,
          166.74698795180723
        ],
        [
          29.0843373493976,
          163.3734939759036
        ],
        [
          30.771084337349407,
          158.79518072289156
        ],
        [
          30.771084337349407,
          155.66265060240963
        ]
      ],
      "group_id": null,
      "description": "",
      "shape_type": "polygon",
      "flags": {},
      "mask": null
    },
    {
      "label": "Black_rot",
      "points": [
        [
          50.77108433734941,
          94.2168674698795
        ],
        [
          54.385542168674704,
          94.93975903614457
        ],
        [
          57.27710843373494,
          92.7710843373494
        ],
        [
          57.27710843373494,
          89.15662650602408
        ],
        [
          60.89156626506025,
          90.6024096385542
        ],
        [
          70.77108433734941,
          107.95180722891565
        ],
        [
          73.66265060240966,
          111.80722891566263
        ],
        [
          74.3855421686747,
          117.34939759036143
        ],
        [
          70.53012048192771,
          117.59036144578312
        ],
        [
          65.95180722891567,
          118.0722891566265
        ],
        [
          61.61445783132531,
          120.48192771084337
        ],
        [
          57.75903614457832,
          122.89156626506023
        ],
        [
          52.93975903614458,
          121.68674698795179
        ],
        [
          49.566265060240966,
          117.83132530120481
        ],
        [
          45.71084337349399,
          113.73493975903614
        ],
        [
          42.578313253012055,
          111.32530120481927
        ],
        [
          42.578313253012055,
          106.50602409638553
        ],
        [
          44.26506024096386,
          102.65060240963855
        ],
        [
          44.74698795180724,
          99.7590361445783
        ],
        [
          46.915662650602414,
          94.4578313253012
        ]
      ],
      "group_id": null,
      "description": "",
      "shape_type": "polygon",
      "flags": {},
      "mask": null
    },
    {
      "label": "Black_rot",
      "points": [
        [
          97.66297662976629,
          117.9581795817958
        ],
        [
          98.5239852398524,
          120.29520295202951
        ],
        [
          95.69495694956949,
          123.00123001230011
        ],
        [
          94.34194341943419,
          123.00123001230011
        ],
        [
          93.11193111931118,
          120.1722017220172
        ],
        [
          94.58794587945879,
          118.57318573185731
        ]
      ],
      "group_id": null,
      "description": "",
      "shape_type": "polygon",
      "flags": {},
      "mask": null
    },
    {
      "label": "Black_rot",
      "points": [
        [
          39.975399753997536,
          201.72201722017218
        ],
        [
          41.69741697416974,
          199.99999999999997
        ],
        [
          43.911439114391136,
          198.6469864698647
        ],
        [
          46.12546125461254,
          200.24600246002458
        ],
        [
          50.307503075030745,
          205.65805658056578
        ],
        [
          51.29151291512915,
          207.380073800738
        ],
        [
          46.98646986469864,
          206.8880688806888
        ],
        [
          44.03444034440344,
          205.04305043050428
        ]
      ],
      "group_id": null,
      "description": "",
      "shape_type": "polygon",
      "flags": {},
      "mask": null
    },
    {
      "label": "Black_rot",
      "points": [
        [
          85.23985239852398,
          32.96432964329643
        ],
        [
          88.56088560885608,
          36.40836408364083
        ],
        [
          88.68388683886837,
          39.23739237392373
        ],
        [
          86.10086100861008,
          41.574415744157434
        ],
        [
          83.51783517835177,
          40.344403444034434
        ],
        [
          82.65682656826567,
          38.13038130381303
        ],
        [
          83.14883148831487,
          35.67035670356703
        ]
      ],
      "group_id": null,
      "description": "",
      "shape_type": "polygon",
      "flags": {},
      "mask": null
    },
    {
      "label": "Black_rot",
      "points": [
        [
          92.25092250922508,
          22.50922509225092
        ],
        [
          94.58794587945879,
          25.33825338253382
        ],
        [
          94.09594095940959,
          27.798277982779826
        ],
        [
          90.28290282902829,
          27.675276752767527
        ],
        [
          89.54489544895448,
          24.23124231242312
        ]
      ],
      "group_id": null,
      "description": "",
      "shape_type": "polygon",
      "flags": {},
      "mask": null
    },
    {
      "label": "Black_rot",
      "points": [
        [
          110.8241082410824,
          30.258302583025827
        ],
        [
          114.1451414514145,
          30.62730627306273
        ],
        [
          120.29520295202951,
          30.381303813038127
        ],
        [
          124.96924969249692,
          28.659286592865925
        ],
        [
          122.8782287822878,
          41.205412054120536
        ],
        [
          121.03321033210331,
          45.141451414514144
        ],
        [
          118.2041820418204,
          49.32349323493234
        ],
        [
          117.3431734317343,
          53.38253382533825
        ],
        [
          117.22017220172201,
          55.35055350553505
        ],
        [
          115.990159901599,
          57.56457564575645
        ],
        [
          112.9151291512915,
          54.61254612546125
        ],
        [
          108.610086100861,
          51.16851168511685
        ],
        [
          104.67404674046739,
          46.98646986469864
        ],
        [
          104.18204182041819,
          43.78843788437884
        ],
        [
          106.5190651906519,
          41.08241082410824
        ],
        [
          108.7330873308733,
          38.25338253382534
        ],
        [
          110.3321033210332,
          34.932349323493234
        ]
      ],
      "group_id": null,
      "description": "",
      "shape_type": "polygon",
      "flags": {},
      "mask": null
    },
    {
      "label": "Black_rot",
      "points": [
        [
          58.7,
          69.7
        ],
        [
          61.9,
          70.0
        ],
        [
          64.6,
          68.8
        ],
        [
          64.4,
          73.4
        ],
        [
          64.1,
          78.1
        ],
        [
          63.8,
          80.4
        ],
        [
          62.2,
          80.7
        ],
        [
          60.8,
          78.9
        ],
        [
          60.6,
          76.0
        ],
        [
          60.6,
          74.1
        ],
        [
          58.3,
          72.4
        ]
      ],
      "group_id": null,
      "description": "",
      "shape_type": "polygon",
      "flags": {},
      "mask": null
    },
    {
      "label": "Black_rot",
      "points": [
        [
          144.3,
          25.3
        ],
        [
          144.6,
          29.8
        ],
        [
          140.8,
          32.6
        ],
        [
          139.1,
          35.5
        ],
        [
          139.0,
          40.5
        ],
        [
          140.2,
          44.3
        ],
        [
          142.9,
          47.8
        ],
        [
          144.3,
          49.4
        ],
        [
          150.2,
          49.9
        ],
        [
          153.1,
          50.1
        ],
        [
          156.1,
          49.5
        ],
        [
          157.9,
          48.0
        ],
        [
          158.9,
          45.5
        ],
        [
          159.1,
          42.6
        ],
        [
          161.4,
          38.5
        ],
        [
          162.4,
          35.6
        ],
        [
          161.9,
          30.2
        ],
        [
          159.3,
          27.2
        ],
        [
          157.9,
          29.4
        ],
        [
          155.6,
          31.3
        ],
        [
          154.3,
          33.2
        ],
        [
          153.0,
          33.6
        ],
        [
          151.5,
          32.2
        ],
        [
          149.4,
          30.2
        ],
        [
          147.2,
          27.1
        ],
        [
          145.7,
          25.7
        ]
      ],
      "group_id": null,
      "description": "",
      "shape_type": "polygon",
      "flags": {},
      "mask": null
    },
    {
      "label": "Black_rot",
      "points": [
        [
          171.1,
          42.2
        ],
        [
          170.4,
          44.8
        ],
        [
          173.6,
          48.3
        ],
        [
          177.0,
          51.2
        ],
        [
          178.6,
          53.8
        ],
        [
          178.3,
          57.7
        ],
        [
          178.3,
          60.8
        ],
        [
          181.7,
          63.0
        ],
        [
          185.7,
          63.0
        ],
        [
          189.9,
          63.0
        ],
        [
          194.8,
          63.0
        ],
        [
          196.8,
          61.6
        ],
        [
          192.7,
          59.0
        ],
        [
          188.9,
          55.5
        ],
        [
          186.0,
          52.3
        ],
        [
          183.7,
          50.2
        ],
        [
          180.1,
          46.9
        ],
        [
          176.2,
          44.3
        ],
        [
          173.4,
          42.7
        ]
      ],
      "group_id": null,
      "description": "",
      "shape_type": "polygon",
      "flags": {},
      "mask": null
    },
    {
      "label": "Black_rot",
      "points": [
        [
          195.6,
          62.5
        ],
        [
          196.9,
          66.9
        ],
        [
          196.9,
          70.1
        ],
        [
          199.6,
          71.5
        ],
        [
          204.4,
          70.6
        ],
        [
          210.4,
          72.9
        ],
        [
          216.1,
          73.5
        ],
        [
          216.6,
          71.9
        ],
        [
          212.7,
          71.7
        ],
        [
          206.5,
          70.1
        ],
        [
          205.3,
          68.2
        ],
        [
          202.2,
          66.4
        ],
        [
          199.7,
          64.0
        ],
        [
          197.0,
          62.2
        ]
      ],
      "group_id": null,
      "description": "",
      "shape_type": "polygon",
      "flags": {},
      "mask": null
    },
    {
      "label": "Black_rot",
      "points": [
        [
          157.9,
          110.2
        ],
        [
          161.5,
          112.4
        ],
        [
          161.5,
          114.9
        ],
        [
          160.6,
          118.2
        ],
        [
          158.3,
          119.1
        ],
        [
          156.9,
          117.6
        ],
        [
          155.7,
          115.1
        ],
        [
          156.7,
          111.8
        ]
      ],
      "group_id": null,
      "description": "",
      "shape_type": "polygon",
      "flags": {},
      "mask": null
    },
    {
      "label": "Black_rot",
      "points": [
        [
          167.8,
          135.2
        ],
        [
          170.9,
          135.1
        ],
        [
          173.3,
          134.2
        ],
        [
          175.2,
          133.9
        ],
        [
          176.8,
          137.1
        ],
        [
          177.0,
          142.1
        ],
        [
          175.6,
          144.8
        ],
        [
          170.5,
          145.1
        ],
        [
          166.3,
          143.9
        ],
        [
          165.3,
          141.3
        ],
        [
          165.9,
          137.1
        ]
      ],
      "group_id": null,
      "description": "",
      "shape_type": "polygon",
      "flags": {},
      "mask": null
    },
    {
      "label": "Black_rot",
      "points": [
        [
          189.6,
          124.4
        ],
        [
          187.3,
          120.8
        ],
        [
          186.8,
          117.9
        ],
        [
          186.8,
          112.4
        ],
        [
          186.8,
          109.3
        ],
        [
          188.0,
          107.8
        ],
        [
          192.3,
          106.9
        ],
        [
          195.8,
          107.0
        ],
        [
          200.2,
          109.3
        ],
        [
          203.8,
          113.6
        ],
        [
          204.4,
          116.9
        ],
        [
          207.9,
          117.3
        ],
        [
          211.3,
          118.4
        ],
        [
          211.8,
          120.2
        ],
        [
          211.4,
          124.2
        ],
        [
          208.2,
          125.6
        ],
        [
          203.8,
          123.0
        ],
        [
          201.7,
          122.0
        ],
        [
          198.2,
          124.9
        ],
        [
          197.1,
          128.4
        ],
        [
          194.2,
          132.1
        ],
        [
          192.5,
          132.8
        ],
        [
          190.9,
          136.0
        ],
        [
          187.9,
          136.8
        ],
        [
          186.2,
          134.7
        ],
        [
          185.0,
          131.8
        ],
        [
          186.0,
          127.8
        ]
      ],
      "group_id": null,
      "description": "",
      "shape_type": "polygon",
      "flags": {},
      "mask": null
    },
    {
      "label": "Black_rot",
      "points": [
        [
          223.2,
          146.1
        ],
        [
          226.6,
          143.9
        ],
        [
          228.9,
          141.9
        ],
        [
          229.5,
          140.3
        ],
        [
          228.1,
          137.9
        ],
        [
          226.1,
          134.5
        ],
        [
          224.1,
          133.3
        ],
        [
          222.2,
          133.1
        ],
        [
          217.4,
          134.0
        ],
        [
          212.6,
          133.7
        ],
        [
          209.8,
          133.4
        ],
        [
          207.7,
          133.6
        ],
        [
          206.3,
          136.7
        ],
        [
          204.3,
          137.3
        ],
        [
          200.8,
          135.8
        ],
        [
          198.9,
          136.5
        ],
        [
          197.9,
          139.3
        ],
        [
          201.4,
          142.1
        ],
        [
          205.1,
          142.2
        ],
        [
          209.8,
          145.0
        ],
        [
          212.1,
          149.6
        ],
        [
          213.8,
          153.7
        ],
        [
          215.2,
          157.6
        ],
        [
          215.8,
          160.4
        ],
        [
          216.3,
          164.5
        ],
        [
          216.3,
          169.8
        ],
        [
          215.4,
          174.0
        ],
        [
          214.5,
          177.6
        ],
        [
          214.5,
          179.8
        ],
        [
          219.1,
          176.9
        ],
        [
          223.0,
          172.9
        ],
        [
          224.9,
          170.0
        ],
        [
          228.7,
          166.9
        ],
        [
          231.4,
          163.4
        ],
        [
          233.3,
          160.0
        ],
        [
          233.4,
          156.5
        ],
        [
          232.9,
          153.5
        ],
        [
          229.5,
          150.9
        ],
        [
          226.5,
          149.7
        ],
        [
          223.7,
          147.7
        ],
        [
          221.8,
          146.2
        ]
      ],
      "group_id": null,
      "description": "",
      "shape_type": "polygon",
      "flags": {},
      "mask": null
    },
    {
      "label": "Black_rot",
      "points": [
        [
          174.7,
          207.4
        ],
        [
          178.6,
          207.4
        ],
        [
          184.7,
          209.6
        ],
        [
          184.2,
          212.5
        ],
        [
          181.1,
          215.0
        ],
        [
          178.6,
          214.7
        ],
        [
          175.0,
          213.3
        ],
        [
          171.3,
          214.5
        ],
        [
          168.9,
          212.0
        ],
        [
          169.9,
          209.3
        ],
        [
          173.0,
          208.6
        ]
      ],
      "group_id": null,
      "description": "",
      "shape_type": "polygon",
      "flags": {},
      "mask": null
    },
    {
      "label": "Black_rot",
      "points": [
        [
          213.5,
          178.5
        ],
        [
          211.8,
          180.1
        ],
        [
          209.1,
          178.1
        ],
        [
          207.7,
          176.5
        ],
        [
          205.1,
          177.4
        ],
        [
          201.8,
          176.6
        ],
        [
          196.3,
          173.4
        ],
        [
          191.2,
          173.5
        ],
        [
          185.3,
          174.9
        ],
        [
          180.7,
          175.7
        ],
        [
          176.9,
          177.8
        ],
        [
          174.4,
          179.8
        ],
        [
          175.6,
          184.1
        ],
        [
          176.6,
          189.3
        ],
        [
          178.0,
          193.1
        ],
        [
          183.5,
          198.7
        ],
        [
          185.7,
          200.2
        ],
        [
          189.9,
          200.9
        ],
        [
          196.7,
          199.9
        ],
        [
          197.3,
          200.6
        ],
        [
          196.7,
          211.1
        ],
        [
          199.7,
          214.2
        ],
        [
          200.5,
          215.9
        ],
        [
          205.9,
          211.1
        ],
        [
          207.2,
          210.2
        ],
        [
          203.6,
          203.9
        ],
        [
          202.7,
          201.2
        ],
        [
          208.1,
          197.5
        ],
        [
          211.2,
          196.9
        ],
        [
          214.5,
          196.5
        ],
        [
          218.1,
          195.1
        ],
        [
          219.5,
          193.9
        ],
        [
          218.5,
          192.1
        ],
        [
          217.9,
          189.7
        ],
        [
          217.2,
          186.9
        ],
        [
          216.5,
          183.8
        ],
        [
          215.3,
          181.3
        ]
      ],
      "group_id": null,
      "description": "",
      "shape_type": "polygon",
      "flags": {},
      "mask": null
    },
    {
      "label": "Black_rot",
      "points": [
        [
          194.2,
          163.4
        ],
        [
          196.8,
          163.1
        ],
        [
          198.7,
          164.0
        ],
        [
          200.0,
          166.8
        ],
        [
          199.7,
          169.3
        ],
        [
          197.6,
          169.7
        ],
        [
          195.1,
          168.7
        ],
        [
          193.1,
          165.7
        ]
      ],
      "group_id": null,
      "description": "",
      "shape_type": "polygon",
      "flags": {},
      "mask": null
    },
    {
      "label": "Black_rot",
      "points": [
        [
          201.7,
          166.1
        ],
        [
          203.5,
          165.7
        ],
        [
          205.4,
          167.3
        ],
        [
          205.6,
          169.1
        ],
        [
          203.0,
          170.6
        ],
        [
          200.5,
          168.1
        ]
      ],
      "group_id": null,
      "description": "",
      "shape_type": "polygon",
      "flags": {},
      "mask": null
    }
  ],
  "imagePath": "..\\Grape\\train1\\B_r00248.JPG",
  "imageData": "/9j/4AAQSkZJRgABAQAAAQABAAD/2wBDAAgGBgcGBQgHBwcJCQgKDBQNDAsLDBkSEw8UHRofHh0aHBwgJC4nICIsIxwcKDcpLDAxNDQ0Hyc5PTgyPC4zNDL/2wBDAQgJCQwLDBgNDRgyIRwhMjIyMjIyMjIyMjIyMjIyMjIyMjIyMjIyMjIyMjIyMjIyMjIyMjIyMjIyMjIyMjIyMjL/wAARCAEAAQADASIAAhEBAxEB/8QAHwAAAQUBAQEBAQEAAAAAAAAAAAECAwQFBgcICQoL/8QAtRAAAgEDAwIEAwUFBAQAAAF9AQIDAAQRBRIhMUEGE1FhByJxFDKBkaEII0KxwRVS0fAkM2JyggkKFhcYGRolJicoKSo0NTY3ODk6Q0RFRkdISUpTVFVWV1hZWmNkZWZnaGlqc3R1dnd4eXqDhIWGh4iJipKTlJWWl5iZmqKjpKWmp6ipqrKztLW2t7i5usLDxMXGx8jJytLT1NXW19jZ2uHi4+Tl5ufo6erx8vP09fb3+Pn6/8QAHwEAAwEBAQEBAQEBAQAAAAAAAAECAwQFBgcICQoL/8QAtREAAgECBAQDBAcFBAQAAQJ3AAECAxEEBSExBhJBUQdhcRMiMoEIFEKRobHBCSMzUvAVYnLRChYkNOEl8RcYGRomJygpKjU2Nzg5OkNERUZHSElKU1RVVldYWVpjZGVmZ2hpanN0dXZ3eHl6goOEhYaHiImKkpOUlZaXmJmaoqOkpaanqKmqsrO0tba3uLm6wsPExcbHyMnK0tPU1dbX2Nna4uPk5ebn6Onq8vP09fb3+Pn6/9oADAMBAAIRAxEAPwDupHLEnnaKilbcVYYCDtn/AD/kVMwUfK5HP+etVyw3fuwdvXI7UgGkF+SMN0GaV49qhgeMcgHmlPzDk8jrzTNjyJgEKvueAKQyJiruB976DPFMdDLIVJI7cj/PoKnYbSS7qScYGOn4U5njUsVyzgcgHgCgCs8GFCbic4wD/wDrolC4HJ7ZAYcf5NOOyPPGGIAJA5PNMmcrlSMvnhTkZ/Ef/XoAjBYgbce3GQfXpTHkG0bSfLyQMdjn/DpR1ZizbkI4wvH1Pv0prAZ3OMHB4Pb/ADxQMhkwzblbAGOABUMskedoUnYdh2vkHHGR/jTwFfswVvmz1yPSkfcecjBXPyrnOOSPf0oGMSSSQ4KHYzDbyctkHt369v1o3sVAT5GA+YZ3AgdyPXr+fvSyW7SK0zHk8AFunJ9T79znkUgwEeJGUIc45wFOB6H17+4xSAZcEMHQjoAo3Y4PHpx/+v2pqSqkQjlBJRcrzngEf49T/UUgMgkKZjaRgfMIIUg5B6dP/wBXbs6G2gaZUdiQB8xJOe3P04/Wi5Qu9ovn3FIWwo3dyPUDqeTn+VRRbQ33m3AFmkBztPT6A5yfw/K1G6neFjmVTwWRckjHbHbII/nVRbZY51LtIQgGwyhssQCcgHJwenOcAg4NAEsoE0csUcnlnyyypuALEf8A18cdcdqFCGILH5a9QhK9eecDr+HJ/EVGY5bdbhpQiIAQN5w5ByM8Yyex96ePJS7SUK7eXt2tMwwDgHAxgdTnt1x3oAZOjK0eWLBiSGCFQO+ck9vUY7fSmTBgqSXALMzZZsZHtjpgY/Ht0qaY3Doq5TnI3EBcYIB56Z5HGcYBHFRXMpk3SeZ+7YkZKgZLZ6ZA44I6cn15oAnjMgKIAY9yqy7ewzw2Mgds8jufTFQRJLPIVJI24CL5iksCQB9M5POP50+TEyJLJOw3KMgEqBk4A6Y5z/8AXPZsLwvGsItyEB2gj5iTnGSfXp06Z60DGb2huJC0SSRIvmEFtm4Z7jHuBUezymV7eVEYNtZypG9ePfn1z6n2qU7o4CyCYB+PLUAk9MnB7jOOvcfWkMvniEA/uuDhV27F9QODjgH6D3GWAyPbdTRjcAQuRlRjsMknqO5pHQurySy7ir8nDHnBwQe5GBx706QP8uJCIncPtBxtz1x17D2OPpSohe42Kyu5B2sy7j93bxkHtk8Z6fkARyxtaxZUsFTlXxkEj+LnnqcHHHHbgFokZsF8xtIjbQy5ZsnIA49R2BxjH0Lh13t5UTMQQq7HxnA6j0yD3/On+WgUecCWDbY1U/dBwTnPTk9vceoIMbFgIGb5Sq7Y0JBKjoT2Hr36+nYdo0hlVsALtxnAGOuMnHoPftT386SMR7F8jllRgMkDHXp3HbH5Zo3yMdrMsYUFVK8ABmz+Pbnjt+AI7GZg5ICseevb60BCykkEk9al7D296bkLgE55z9PwoMhoAACDcecA55P+TUTsQvDbT1PbFSsxB4XgDJyahJAPI5OeDj8qAAorHAcsduOBRwCQM8HJHA5xTZJBtKrgcf3cUBvLjJJOcD5VFACTHGc4LKSOgxnt35qIqxQs4BPTJH54xTmBwromGbnceSajEiqzPuUEH72c56H+lIYjsildu4yFfl2DOPaqhdl3Iq4QgZYnJ9/8mppFeZVYsvPQen5U3YpTkqMdSOh74z3pgIIDcyRQoy73ZQORnJP/ANf/ADg1Qu9RjM/2W3Ec5V8PHnDRqc/mMYq2k0kI85zkRrlMvs+boDk9eSCa5GDTGfxAb9bhkE52lQuMcY/KvOxVW01BO2hS5bO50kVxHsclFYrjCqO3vnPpVr7NJLcQhiC7/Kqld27368cCsiOZY2QIUVV+6AwOfXP596uWdxb2N0LoOUPQc/KCc5Hpz/nk1NHEv4ZPUiErmwdPQShI5hG5UK3ybgR9eCc9/wD69OfSrxEG1RKAScAqoH1PXJHp0qWK8gMYuWKLEQD5m4Y5q5bazDdSrDBCzQ+WzM8mVJ6dB6c+1NVqu4ouTvfYwba3OoTylgAo5ZmctgEDAB6n9OnWr0FtbpPlkDkk/fGeCcnjpU8ixwuDFFGhLEjag43dTVVpYdOR7u5l2xoSxeQ5x7D/AOtSlXlLYhz5naJnyw3TTOwXc28k7u+DjHHcYH4k/SooED3qxKqFfkCuQQr/AC4KjHBB5PfnHrUA1o6pfZWE4K5yxKhQ2CBgHrgpn69+lZuua1Do0cTTw75ZMrEgJwAByTg8fe6f5HdzaXZ18jvY1HkCviMEptP70kAbuM7fYYHHuaYxAYOhOEQofNct2BBBx7LyT2/Gqsd4r3aXakyo0I27Txj2z3PPPcmrVtcwSI0i3PmQKGDeWg+dOoJ6YHQZ9x61lQrqtFtdCWrOwksOY/LeQqGfnrtbC/Ng9+M96V0+V4UlDovzqDGA2QxYHAxxjH+7ntgVIDGzj7LEEKMCF3AFO5PHIz2z7dajwSPIUL8xViVO459yB3x25wOtdIDpx5FrCoaF4fM+Ucndk9uM8/0574ilGRGGxuVMEEgbm4yenBGe3/6326rbPwcy7TsR3IAB5HPI6jj2qUwkQxzuyi2LdWyMkcd+Rj8vftQBSiljLFkj2bSrgHG5iOARk5yO/H496VnuUVXaVwM5JBGS/U/r14P6cxqECDyMBVAKFGwFORgjvjr0yc4OeoqxidrhbiSTI2KykjCsex7DjkHHv2oGQ+ZIzghFG/c6hVJXqckHGMduMDrTsYbcSWKfvcB8beeo47+3oPSppp7aVkdJRM+FComFA6jBOTjBB457dOKhcPMguAZZEVsZbneMdM9iO/WgB8rRIuXbei5Lb+uSMjA7du3alE0e/wC0So+G6iMZ7YHGcY9CeP0pYRulGyMpwCzKMDsM/j9T2+lQBZkkfYDle6YIzkdSDn/6344AO12gLnJ9frSAfKAcbSfSkc4gw7c9OlNLfdBOCp9OtMxCR2VflI46moFyxGH5zyCOfWnMzPCCpyAKZG+3h8DJ6jt/9egYr5hRVZpG442nvSGXeM7m3dcEEd89aYW8wJjKx80wMJMuQcFu479e/wDnmkBI5OGUg8DI9On9Pem/w9QSvIGTioyhYl2TIBOTnH408HeCPmEfT1HtzigBrHzJW5chgD6VF+8AzJICu7Bxkfyp806wlEVFfcoxgk88g9OnSo7+SS302W6htY/OTgAknnvxnk4rB14qXKTzK/Kc14o1i4sGsLOJX2XBaWVTyrgfKgwOjZ39exU9DT2Rf3OD8u4ZBPcn0/EVXub+S9to7u9swsylVRIo+mMDcB1HB+tSS3IMaBArYIyS4BHfjNePXmp1L2/4JdXZRRNLHCigphe/uffHaszW9Qgj025SVT/Dg4xuJOQF9SOOcY/XCyXDmbbIpyvGM+nrXFam11canM90WCo7KgbOOOw/Ag/jmnQp+0q32sGFjd6m9pmoCa7ii2AyMcEkkZX19icY/OvTtFlBt7ycqAWkC8egGfw61wGjW8UfknZlygdWIzxyCPQduuTx2Br0Z4msNJRXK+Y5MpGeRk8A+hwK9WtO8DTEaQfmRNexreIB6Nkn6VxHi+/Ooaxa2Kv+6VN4XBwW55/T9TW+0geeeQ7XCLs/M5yPy/WsDWorOS3E8cCvPBljjqR/9br+dcNKolNN7HPhrKRVeYWENzJ52+/KrsfO3G0KCB6jC4PPX61x+s317qVx9sui8jhcdDtjUHoPQc/ma6JGgsYHuZoDJI8XAcn5Mjr6Hj19O2axLO5+33sKPjy1YkIO5HP+H5V6E3ypy7Hp6LU6TQZxHbW9tIWDhBkN/CfSpyHsdR8+J8E/Oq4BIByWK5PPQ9uB9RTrS2lCFmLHOScgdc54rP1S8SLUbcPbMyMgiMoIxu3E42nr2rzsJLlrN9zz0+ebsdjZ3S3ttOHkijfzAXRRuB4zuPbGc+vTr3M1vc+SzuyloDh5FK5LgdVyc4/iAOe/cECuNR3hkS6imJIHyuq8EgHJ2jI55HJGc9O1dBp2opqTiRllFzEAix7AFcgsPvemSScc+/THs26o08mXJQjRbUCqwBKjlie2AOgzxxjH3j0qRIzJkyq0Ls+FjkzlPTLY55Iwc9c9Kf5SKuTJFJuRguOFYYORntjGT6464plspgYXaFBgF42MeScZHGOx6dT0zikMikiEw3xkSyLyQThiM8gZ+uPw+lSOSsEa7gC21iUj5x0AznkgfUZJ/GRDJCjSNKqrwcJwOnqOh55/HrUU8ogaPOwhODlfTGO/Hb8RnmgCuMy2y7FkEDH+NASF54z6ZB6Z6981NHh3IkRv3fzBivIGc/QDr1qSNZTEkjbyct8igAjGSfUce3QetMDsh/exZZ8MSm44Ocjvn0/wyKAGyyfaJy8ZlVF/iQEH72DyMY6/yqB5FjmaR5GLg5A3ZwQmBjj8cfy4qwkStKGeIlS2Cwxux1AI4HpjP6VBKxZSoJ8tm2Kd3U9MH/8AXjigDrWIPC9fUjFNZQpyCZCFHPYn2/WnkgFl7AA59aWPbtJw2D1YjpQYkTgklEUk92NIFBBbbknuecmnNKyn5Fyc9SffrUQlZQDkjIyAFxTGNVcORgkY64x+FTLEiIxK8DkDHvTI5CTuHYED3+lP37jhhyO5PFIQEBiF+VCe5xUGxFQZOADnp27VKfOG2OAK8zMFCuOBzjPHt0z7VR1O6khtpDZqtxcDlUx8v9Py9qznUjD4mNahfIqMvKhkRWAOOMgEZ/Osi7FzdReXavFlezMSoPfPf3H861rOy+02q3d1ErXEkeGZRjjJOMfjVS4Aiido1yoBAQ8Ddjjn/PevLmlNs5pvln7pmy2sY/ef8tCApwc8DoKoOFgcuuA4JwSetaTQqoVfObzQMuq8gN7Hv9ap3EbmbDKGbqfUnr1rncGCl3IYI0mvERpArM20kj/D2HTk8GpfE9na3Wkwpbx20d0h/wCPiTgkEgY47/X1xxTY5HgdS64VjhtrEE9uPXn9RTkjeSSQ9EBI5xk4559OlL3oax3NKdTlfMUvBaSyax9iuFkjkXLfOPujjeBx1OBznkemOfQdUaTyXDMS3Crkc8fyGPTiqGiRR5kudg82IBSf4tpyT79hUmqY/dFpCskz44OAPQn/ADxXZzOorjr1vaNMopHu0tUQNumLSEnjZ1Hr6KD+dQaVY2VsVluZEEeSSWIGQOuBSakFlYxG5kBhPlqoIxjkVlahgW5jikZkVQo/E59O/JrOWmhgn2ZT124sr+4cR2yxRfwqCRkdv5Vl+HtPaPVZf3aLCj5SQckg549f/wBVMnDIThCSOOP61qaOBBb/AGmcYMjEKDwCB3H45pRqT1u7nS6r5bGtqF5GkaRRgMWO0iMAhMAn5vSuVv5j5vDqNzBQW6bs8fjmrdzLb20bQ2+4Kxzluvt0rLG+aQjaCQc8joe341mkua6CPLHYfcXj2yRRs3nLJEMhjgIB0C+g6/n7mp4LkbVmSUxo4DxcAdcggnB9x1x1681T1XTLyVoHhhLLFHtY5HOO9SaEslxE9tPb7YVG7BOD6HGOfw+terQqrkXMzqupxv1Nqx1qS3ZjPMJInKhY5lLHHOXOB1Hvzzx3x0qSrcItxEI3LIWEkWeRgjaAPTt06dOK4uW1kWQSrE3ls27Y2MkenIz/AIetWbHWjpk0iNCrwyAqxZSSrdjgjsPaulNSV0Q007M65FkmZN22QnBLBhkDPHpnJ5yfX2qZYVZpDIWWNQWVlxycjqPxGTz16jNQ/LPCG+0M0LkFXLEh+4GCQOpxx/ezgVSuryGK4ZpXCrIAQitgdOTgH7pxyDyMkUgNEx7wdwRlLKGySy44PA/LI568eohfcIzBtBwQcBc556HIGOh96yIdSa9lEcETFDjczNt4J6HHY5Pfv6VqRWtxFEhunDkk52oQFwOQOO3X8e9MAEPnOu2cRg5KMAct75PHqPrxSvI5EiHzAhfDsBgEA4APrzj26mp42ljjDMkqyKA+4nDexHc9ew7fWq5hVZN0jDBPG5zgZGcfXOBnigDrWRjuVcbQTwT/AIUpQhCc5yc4H0NCxkAtn8+1QtmVdvmbcdT0pmImFyVz0xkdqZuUvtVcg9T3/wD1dKkjZCduQdpOM96DgtujXPOMjt70AMwu0gAjB6YxinAbupB2jpgZ9v6UkhkJBVgAQeAOn+fSmRMNwyevX3pAPMjKm9EYn/ZwCOetc9qmrWMF86jeZ1yfKXOOQp5PTgEdx3rekbhYlAKg9sY6/pWRqtilyzNhGDqIsbeoBPHOc/ePb2rGrSjUtfoaU0m9TYtr23OkW32RX2BC75Jb5mJPU9s5/QDis+9KiPy3PzHnlQSec/rj8qsweTFBBbIY0jhbYqggdckAe/3vypuoeTHGxB29QWPJUn/P+e3nyV3zI4pv3zCe6kW5lQxo3G5SG5I4yfzP6isqV3ciJmIdsFtjFeo7Hr1FLY6V/ZhZ3mLxyBuFBIZuo7/hx60gnRGbaGyRt3nt2NOSjF6MJpJ+6S7CZjJgMewP9KkjPlSvI5VFXhyzDZ179uv+elUyVJO6RdwwSueVzyM+male2F9DLCz+XGfmBXB6EnJBrC6ukxKPve9ojd0eWCR5GQr5cnyhA24dQcjv2xjryamm1B55BdfMltDH5cJyepA3H6446c9ulY/h7bpk7wwyfvJ4GCMTzvJUdunAOPTFbtxGpWCNnCpENm1FG0gH37/mTkcmt4dUthz5fsmGzbpWZQTIwOSTx7nPr2rOuJAgwkhL7vmOfy7/AF5rTvYhBE3lhwcYOOO+Pp2HHNYt1DGhVUfeSu48+3tWNVkRKvnja7keYwB4PY44x+tEt4G06JJj80aHAI65OR+hFVnURqzNwDwcVJqq2326Tc5+z2gWEHopK4Xtyc468Uoote9oZ37y5n2p90dSx4Uep/z9K0rKOK3Bc8j1PU1BEAhEXmNtL5x2H5VDcT7GKgn92TjI6/5xVX7Dld6I0NQvzNtEb7RzvA5zmsaC7a2uI5Qe/P071A8zMdxyM981DIGwoAyTgU1C+jNb2VjuJrSTUNOj8lTJLuVkx7nByT7fyrInsNY0k+bdWzSQSv8AO7YOwk9QfT2/xNdloUCrYwJkj5ASVPPQY/Tn8TVi8lHkG3Pzgk5D/MD9a0puVJWWw4YjlXK0cbZ319aw/Z7SfC4AZTjDL9D15Jzjj61C0srEzzbZMlgwD4GB29xk9vY1vl7C0vEJs4S+fvFehx6dP/11HPPDIpaWGM9DnaB/Ie9dMcWuqHKtFvQh0h7VbmSQyCJthA3c44+n19PrW2w85t4A2nJYRDJPrxnk44x+gxXLTphTJFv8ncC0ZOM8jp2qxperNp9wAx+R8iRe45HPT1Hbnr+HXGUai5om0WmjpPPW2O/JCbtz7AfbAGDnGfXHelkSIQvkqZcAMvJwcHoB9e3PGMc4pk8ZeM4l3oVDLyOTgdOmfTPbseuXOY5QkRZHC9FKnO3PpyO3rjt3yQo6veHyCuExz2qOSMnGxFB6ninStuOM+uD6e9N8wsuSpXacfUetUYDfLPyk85684x7dKrytj5d55HT2qWZsEJ0BJzg1WZQGGAcjPPcfU0gJCqbl3MD/ALJH86lXZIsjFQTGuc7iCTwP6jpj1NEOmPOY5S8UStnaXbGccYwATn04x19KgvI0tLYrKysWYZkjJCoACTnOOOBXHia0YQdnqVGPM7Ikt760SRw8biVeRkjBx1Azxz7/AJ1qx2qXdjCxRYTIm7Dgb9w7Ej+neuYmu7W6iEsFzAxB2yqHB2ntn06VR8N6/cDW5LeWQS2Nm+wAEbf3nVs56hsj6Vy0qjqq/wB5Ps56wZs3cMdqGChSy89sZ9c4zmsrUtRjaBD5cbMQCQAM/WtvxCjILl2ZRKwGzPOCepwepFcdd7WJOyNmIBOCc9ATxS9pZWONxb6lK5needHimS3ESszKOfM9PU8YB4Hrn1qmGiTAYyA4D8HYCPp6ZzxQImkZzv3sAcluvHOfT19qhnZvtQ/e4MYLNxndxzz6jrx6VmzaL6Ewk2rIVCgkc/KBn8amW9lji8tWDCTLHI5PB/lzWZPIznCMCpGSxPGTzz/hTTM5JaViWVSTk5JOcdT/AJNRa6Je5s6ZcCLXraeeTKZYYAxglSAPz7V019dwxRsFTYwc8K5+UcEDI7/n0rirORYb61nmO5PtAzhugDDOfz/yK7S70o3ga7Z0UAAsirjaOOp/Hqa3pxdmiJGFdX7EJnkqfu8H9PxrHld2AYjJxzXRXVtbwwJNkD5vlbHbuf5VgX8kcbAJH/wLGeaymrPUSIIXzcxcI6RZlcEZB284P1PH41VEkiksQTnkmrsflJpbylD5k8nlBs/wLgsAPclT+BqurKEZ8B1XnaOp4zjH6Uyle6RV88mTI4/GoZGBXJHI46VPcsxIZtwBAOGznnn+tVZFGHBBGPaqjG5drblZ2AU46Va0a2+26pDG33Mkt9B29v8A69Vip5/P6VueEoVk12EBQSoMhBPbp1/E/pW6XQJPQ72KO4RAdjAEgjK457YrNuLmRJn3rhsZxnk/Wti+1e0tViVd4D5C5XOMevp1rjbm5a6nZ88k9z0HpUTl0Ri4tasS+leWZVUEuzY4HLEngVblTywweNSVwAQcg/hSQ2YhkEzsPMPKrj7ue5Hr/KrFyEi+znCsGbBy2OnXFZvRFR1djEuJJIWDMNzk8rn7w9PpTIZ4rjG+LcBxknPIPX8Pf+tOundrl8Lnpt+XGT7HtVYuFUFNu0cFDjcCPQ4//VnNenho2pK/U74qysdBZ6xJaxPA0Z8pMlQMAryPXPdug9fbjWW4F2kcq8hm5DdQeo47DJ/yenHqYRFhUxnALlt3X09DxU0d3cWriW1kZV5weOD3P6+3U10ONx3PVslWIVc4HUmkKsY25Gal2M0uWUH3z2pzlQCVAzjHrSMiuOBmRgc56dhTfVht9iO1BXMu8k7FOeuT3pC0rAbc7CO4pAFzcMdpUKNigdeOlcT8QdSdNGitxKcyykkbsHAHPH44/GulvPkIjZti7S2Avf0/z6/jXE/EAJKlqWLYBIV1GV7ZB79O/sRg5yPDUU8Uk+7Hh9KjOJhiDOCXK45z6fTFd/4UKz3VwFiwPJwGAwrHIxxnIJI/XoOawRp8VlLbPKmEcHhwQQOD047Z9+Py6bSnaPfKtuII0OQEx83ryPxHPSvU5+h6UqfMr3OiEx/s+WLUmd7uABULDIKnpk557gn+dc1Jco8+woXA6BR29KXUdat476ObcqqfkcIhULlcHcSBnkA5NZwYyXZ2/c6kgV5mITjPTY8uvTSlzdyzOYy52fLzxg9O/wDWs/8AeRhio56gsc8VPGkm92cpsOQmAeR6NmoUi3W5UzRybGKnYuAAM8fUcVip3WpHJpdEEwDvsySpJZMKPlU8447Dn/GqskiyRrLE+8N825Rxxn8f8OfSr5ULH5bMCfvCTPGeM5HYZFUZI1jVY9qrjKiNeOc9uPX+RrVS1BpbiecVkBKgBgBllBz+B6131xqi/Z45VbZA2WMZ5JznBA/zzmvOWIXATDZ49Me9dzYyW1xoKzTxSO6xKIRuOOFAIxnGMgnn/CtYOzMJLQy9SumlDhQTEuQrsQRx2B/z1rEup/MbKk7sH7o/rV69nDlsOMEnheAee1Q2TraySagFLLbruTcf+Wh4Tn1B5+imst3qECDUSLe5itBIrvbJscqBgPklhnocEkcdcVGmQGwUBUc4YHr+NQ43tjOWz1J6mnxKsSkvIkYJwCxAzWt7F2vsEiK+Ax474/lVC4AVz5TEDGSOlazRPEC+0E4OBj1/zmsxm3E8YPf1og7iTsFvFJf3CwRgKxBPPQADJP4DJ9a3fDnl299N8+XPyn0AHSqWmwPBA04+WWYFFIAOEzyfYk8D6H1FaiyWulyLEIvNldgWUNjGcd/xrS7k7RHyuT5UWL15767WCJC7AkhR/COmc9hjvVzT9KWB90g82XPTGVX0PPX/AOt9DU+nTLdeXA0cSFsZZSFA65PPXHSukW0hitRLBciS1J4cAckCn7GUdZCnTlBanLToPtDHJZlwdzNnJ96rTCGGOMTyLvzwS3Tj9akvZwZmEeMbjyOmP8ay7ywjuvLlmkYFFI2j9K5pSUnZuyCilze8yrhHkkKjzCQSfl6Dtn2684ppaRWA84InLAbhgn/PrU80lv8ALsiCYG0mMnJH45qKQoyqxU/L/HGeTzx17/zxXqUa9Ofuo7U09h0khEaKCSCAVTOFB7/jnFKyttyHXY3KjOeOR3688Z9qkLp9n8tRgnIIxnA7f1pm0KG837/HIPQ9yMdc11DPYM7BgqSRx+NRs5Bxg5zUzNwRgE9ie3vTCVII5H0HT/OKRiQYK9wecAdqeFXvliB64wKI3Uq2PcjjFWIozIzAjaFB4Pr1x/Kpbsgbscp4lbbPbSJMYlDZIUZDAdQR3yG/rWJfxrqeyxe0aW2nBHmpkmJgDhsAfTnp1z79Tqto19asZp0EUTAqqqAB2+8ef4unt3q9o2jxRQI0O0O2MsRkkd/8/wA+/kVYOVRzWhlGrZ3OPm04tNHJqem2lqAhjhlgBKbVPAKDODjpz7emGatHGIfItuVR9mSvzMwBwADgBsc9uldxr7RW2ltby2vmE73ADgElfuDv979K5KeO3toIQsZFyU+d3wXH+zkcYHPSrliVCPvbndGslG7OOvtAv3DOZY0iJA2mQ/Lk9Twc1q2UH+jxRo2VWJUBxgtgAZx74qWSZ5B8uMnIyRkY/wAetJbXNtCWi35uFUyeWp+Yg9QOcdc9+9csqs6qtIwqzdRWG3MnkXMFs8Dt5gGJE5G7Jz9cYqO58q0heaeQJGuNzev+NbFrvvmaCCJn284XkgZAJ7dKz9Zs0u4JYLtRgS7kWLIwOw+vNYcsdG9ERFq6RmpLFcwi4hYNEw4Y9u3Sq0oW4TacK+cgno3bB/x9sdOkhVbaARWw/dqOMdc9SfWq7bYpFVXJcH5iOQD7ev1/+sTvHrbYU0k9CoRscodyHPzKR09uta1hdCNBazSOFIYxjtuHX+Y/KqrTKVaOdS4UDpw4+jenfniqt2CLRJoWJ8txtboQa0WrRm1dMv3EiNLtztVT2NLqaGGODTlXBQmSbI2/vG6LyBjauB7EtT9NmhZW1CUK6QYKxSHIkl/hXHcDknjopHeomcsuXdi7MWdiepPJ/n+tFmtzO/KilDEWwVZeCR9ffH9T/Sk1O3knhi8sglDyh4Jz3qwyeS6kYIOGwTjcBz/SoXmXJVlBx7f5/wAmqjJqSlE0hNp3L8JUWaQBiXTaucZ4/wA/0qpBYC7vlUEiFctIynoo64PY54+poiJKqN2QRxweOvH+fWuqs7MWNt5LyAzZzLzkbhnAB9s4+pPXipW+hDnu2Rm3jRiSqg4CqoGMdgPw4Fc9q919n1lQCwV4sIV65wRg1vzXSIG68fcA+vr9K5bxBc7owQoiKO3lkHcWBGD+f6VrRn+8sjbC35rl2G6RY0Zncyltu0cgLn3+vSr1n4lW2FzC8riOQZjDKWA7Z47kYPSufsZvtEIQMqyffLbc4HHI9DVw6QbudDAT5mMFTk7vy5zXTVlD4JM7as4P3WaCXCXSGaOTzAcjPv75pywySxEqQFX7zMeK09H8NJZwu93KChOSNwGW7Z9unQ9/wpt8pikRI0QLuwQeAB7e9eZNKL02PPlFc1o7GU1ugU4XfgHl+n5CoQHcKkT4kLdQdpTGOR6cnt6ZrTnVVRmyGJwBjtnj86zEZllbaCrtkfKM4Hfrz0B6H8668FT5pc72RvSWlxNzNj5U+UcMRnI9xzzxTtwc5GWc4GScZOfbpx/ntQjFsooIAGV3Hpn/ACPyFORVZcedkDIAA+X9f8+9euas9faQKBtA/nzVKATMS7uAG9en/wCqrhCscHhQeAB1qIxncVBCLjnHWkYjllRAX6+/rU9tHJNHIYwplHSQjOD2JGeR17/41UbKN8int83vUkl9Jp9lJLAMyHGBt4I/zj/PXKpZRuyZ7FLUbsyxzQzgGdlAyoA3MByT2HOPpVxJ49MsQZYiXk2BHXoNuAPqOD/nrnWMEstrLfXIyCN0SnJAUD+ZrJvvMgEjvcNJHI2UU9s8nt/PPSuCUmlddTnUrXbGavqck9yGD7VUglHYuMc9OwPI5xWHdStIAzZ8vPVefrTruWJRG0rsAwIyF4BPr+eP/wBVVJZFyxWX7ilQB0IOByP89/WvPnFvVlKTsrjGuDGU2ZBB4OeaSG6VJd4HBBDZ5JHt71X2Ak/Oys2Tg9Ae2T9f/wBdIQxToMYydp/PFKyRSkdJYXMNvY3ipIzsy4aSMHdz0OBzjv8AnWPdTyrEiuVJQAELzj6Zos7sgm23/NsG0Z474H6YH/181WlDL8xDZzk8ZAHI/wAntinq/deyLcrKxTuJic/NuY/eyOgqKGUhl5+bPXI+X6ZpZsZBUfNn+E9/TIqPa3lAqVwQeB/n+XvWqWhKfUGG2Qsp3EYPPTGPSnyIxhjO8hGx5jMP4QMjH4kUwRyJE0mxtp4LYOPzoMbtAWELqmxhu28H9KpFEdvdlLhDloo1zsQds9z7k4rWBHklpCMjG0f/AFv89a584KK6sQfUDtWnDM8sKyFyiBcZA5J9Pf8Az7Z1mtLnPPcbK2x2AwSMLye/+FQSA7jjBPcg0rKwXkAkNkk9SP8A63+fYgimnmSKNSzuwUKByTSUdLlLQ1tDhMccuoSD5YMCIdzIen4DBP1AHerzarZ2yuk06CUqBgdiT7fSqeqRyWdrPZxvulQEKsee+Mn6n+QHGa5qDT7+8MaLbTbQAMmMgAZJyT+J5NXSpRneUnodEKMZbm5LMzPknpj5awNSWe41IRFclgAgA6g//XzXT/YgFG+ZVLdVT5j7e361v6Ro1vJCsixAyYyN43MB0PPbilRnyv3UTGoqb1MLT/DjQwebgRBQGZjyxHPTnjnH5Vb82OyQOpZYnwWYcs3t9K6aXT2n0u4skY73XB56gHlfxrh7zTL6zgnWKM+TG3MQIJ4Pb+fHWqVNS1lLUumlV96TNiDxHYpG8F0jxpydzfMDg+wrGvPEllK+YUmkLHsuBVSXV4b21BaMeYMAgcFj7+/Tn3PWshZ5DgSrtG7O0DB54+uPY+9afVKfNdnV7CC2O6mt477SImicYYBlI4/A81hrnzfnXD9Dnrxx+n4cVHpepSWaypIpeF+V+bnPr+NTmd5leUKpDHPGTxjnIH9frWuGhOm3F7dCXG2iHxSPHKGUrIxBOMZz17GnPIRGgEfyem3jOff6j+dRoxBlMp2yA9NvK8jpSxltrvksxPO7qOuc9+ua7UJnsRbsCv0HpTeScjkdCc8DpQVT7+eQO9Q5ZlGWGN3Y8UjAlZtznDHAx171BcvKqDyIvMJYK5JztUnkgd/8/SnFFDD5j05yfSq2oRS3Nm8du/luoyrAkcjtwR9Kiom4tIa3JHUzRG2nlaJFIZzEuAQp3cgZ446enFYGq3du877FXysH5SMDjv16n+n0qG01yXyntbkq0hBWObcOSTwuemMcg+lRGBolMrEO45yOenP41481OD5Wc9WLi7Mo3Vk6uyySRkONwjkPPTIyemenXFZZaQT8q64OcHv7jA6cH86tSys1yHHykH5sHqfx9qS5uBICX8uNWkIKlgVJPQAfn/SsW0Qk3oUhJ5hUSNuAHzZJz26egx/SmRsrho2d/l4wM4x6/n/OpJjBDd7UQjd90oSVUYyc5qONoRIds20dyydRn8fTFK10VbUZM+FZVBIHHGcAf5NOWWSWByqYC4ZmAwCT+PXvnHc0piR49+VVW/i7H06+4ot/LiUtI4O9dhVQSOeeo+goWiLj2ZR25AUev0/WmHaGZgp2gfKPft161algKSbfvqcbWA+8SP8A69VeSxAXPYDnP+f51ukmrk6p2ZGrtkbCQy/MCvqO9OUMDhFO4qc/7X0p7AptJJG5eG9R0/8ArfhREwQLIVJ54P8AT9al6FLcpqgaNQMk46kdasWc7fvIHd9vVcDGO1VkfykfBGdxBH+fyp1qoku0PJUnn1PFdK1vczmtCYlmYLyMH7vXmuiism0eHfFt+3vH8xYZ8nOPlA/vYzn06etLpmnnT4V1OUATMT9mjIBx/t856dvfntzdjgDtJIWLSMAxPU4/H/8AXzWVruyJc7Iow2crMLl7ltxOGIbaPyFTyws5Q8/L1Y9fxH4VeLJ5OznIAG/HTGBz/nvRHCSxIBP1HarVNNmTqSKqQbzt2gnqp7gEeta9hLJasCMkHIOc846VGkcQHAJPp2pzDOwJjGQOvetVFRJ5i7NcNOybRsKffYcYNYF67KxZpQOceuP85rUflOuB0P1rE1VlCOFwcd+xNcVd6m9O7Zxmv28dvcpPAChf747buxqBVgCQy3ZERQY2A5LHnDY9Onetu4toriQpLIFIy6HG75hyM/XGPxrk5/NErCUkyA4OT6V6OGnzRs90epCV4nSGQ+aGLbiwJHHPWpoW28dBnDLnArnTeXG1ZG3Bs/eHGcYroYCs0MMoDFmUE8cV1oGuxMjE8McDkdP1/wA+9WV80MxBIBOdvQZ6fyNQxkLGyqWHJOAcj8ffk1KFJUEt27DJyM+/0q0Qz10yhX27MntRy2SVwCckCkZQXJIwe9Pz84KrmkYkJG5mwQPXNY2q+JdN0rTPtYuoLosv7qGGZWeQ89hkgcdSP8DN4mtbq70Ke1gVdknE5A+bb149OQM/4ZryK58OapZ/cg86J3CqyHqTwAB15rCVaMZcrdjaEE9WXLPWVnN7JNsglMgdY4htXr2+mK6u4uBdRny5WjMseUZf4CRxXFaboDvdudQ3W4jGdhOC3/1h3rpmZ4XAZjwAMbRgAelebipxm0ovYzrySt3QrSplYZI5WlXCNLsypOBzxnGc5z7VA0ca53SAY4APBZjyAM8Hp6/1ppuXWQHOEz1wMn8DTZZ/NILqpCYCkgcYHH4+/WuTle5zOcW72K88W12yckcgZ6+1VpY2DFSX2r2x93I/wxV+QbSHAwexz79RiqUjESKSvy4BIBxmtImb3FupGEWwFygA2nn5scf1qF5N3EaN1wnqPSpY2YAKQGiVs/dB6/4/0qIgs5PzNv64GTz9e9aJDQQzunJDMrEAqe/SpTEgO6LJXBLjoU+ucfTNVUcpkr15A4/z/kUqyNGQyttbPXsP/rdaNU9DRO6sxvl7yZOozyM8n8qfCRHMATuwQp2nGR3wamIjmOYgyP0KjgN9PQ+1QRRYmbOAFbGSOtNtSQaop3cZWacd/MOCcdK2vDmli6U3U8YNnARuXOPMbPypn3OfoM+lZ62813qf2WIM0tw6qoHcnHH6128n2dIo7GxObe2GOMgSsMAueOckDBOeAMda2WsUiZ6O5Ndosuy4dUG4HCg4C88ADoPw9AOcVStWZml6YUAZbjjjj9OntRe3o2lAmCmAFV9wzgnJxxn2PfPFZ8OqmGRg6GQleRnjqP54/WnzRTsc71ZtTQr8mYwuM5Oev9O+KcjqUxuC4yOO/v8AlisCXVXkbIzjGPXnsamimu3tWlAKr5hHmsdo+mT1/wD1VlKr/KChc3JJ4wOZPmHGQe/19ap/b086PDEDzATjgAZFZE1xFbxb5Z2kwBnb8q/TJ5P6VUj12x35SVY/QKh4/E8/rWVqkldI6IUb6mxd6zElx9jjhnYlh+8Ayp4/z+dZEt0t1I0AlXzQSCM9Krm7sr26W4cosqnhjxUnkwJetdBFZ2GCwNEoJfEmn+p18kV0GSxgXDEuCw446VyNwz3Fy7nJJYkZrqrkrAskzYO0Zx61gW9sLiTzJMgMTnaOc124SL1ZtD4dSvZWkl3NheEXqxrpERYgoABAAz3wP50yG2CwqqqNnYDP61KsuVTClcZ757nj9a9FEllFDP8ANhiTwM5NSxgIBukKITnIAOPp+YqELgkIwJHBIB9P880/CBiWJAGBkHB59TTEeyBF7knFOyBGNyjH9aTcWIXOB34xTTKu7avJAzyOlIxGSFWxhSS3BGK5vU7e40w7oQfIY5HsfSun8zPUAD61HdiGaFwwBUjBBPHTvXJisPGtCz3QHmtpaM1280haUICq7zksT17D1xRMygfMRnLZGRxRcTeVJcRoSI/NZkDNuO3PHOP07dOetZ7uJJSEycdSR09/8+teVGLOao3zMkdVuCBG6L8wG0nDfXPTH1xUTKwnaFoysYQFZ85Vj39u/wCme9PlHyjZlQo2qCcn6VGN0Sq+WBA4wec1pZEKSXQHmyo3MORknPtjH/1vrUBj7KPlGGPGeKkMxKq8kayLnOMYI57kc/nTvOjkBVnMQbucMB047Ecj35otYL36lRkXBJGG6gD8P6UKxjGQOc9wRnt+VWFhiUjN3CrY+bO5uD+HHFNYwDAEzNjr5aE4HfrindFJEaQgqcliCcY6D64P+eaRbcuzZC+mehP+c/pUkUlsOgnLAnjYB/U0t9cWelWkUpiaeSflFMhAwOueB3H6U17zskXGLk7IZ5ca4DMWJI6/4VMIHlYSHJQHIYA88+vf+tZp13YoMVosLY65HT8s/rVux1F7i7Q31pOsQIb7xJI7DBHHTr0x+tOhUetjpVJrc2/DttL/AG01zGjDgJny9wORjHTAyBg9MgkVszWsVvCq3EjkZ+c4AGQOnGa5y31i5srl5AX2MxIh8xgE3dx1x0H4CrN3qy30GRI4bjgkgkdAMdOhxVypTgrnPUTvsXEi0dwyb7kkDP3uwycdPX9aoPOkMxS2tYY5CoyZPmYj0w3HX2qvbuWct0PUMue3ofy61bdoJZhPGoN6VCOSeMfy65/z05m31M426lcXN+vEbhOcnYijqO2B/nio7qe/msnZ5JHES7hv5Bxkkfln9aupIOjMowM4H+NWALeWNkZC29drZ9Dwaz5ktyoS97U4iaG6vEaaUt5e7GAuNuen61UntYY3DMQBggIAeSB1P/1v0q3Bci2kZJiGnWQ5BHoT3/rVS7uY3jMafLIG5cNxj0+le3Hstj1rRSIGkUxLsVEXeTgDJGfcnNTpezmI2qvtyR3xj8aoMHHQqw74NVZZDnYOvetOVPRmbZ0V3cwzwRWkUxknAHmFWyv596swoIECKM8YJA79zXLQiSJxIg5B4PrXT20oliRwT8x9BxShBQVkJtssocndg/Q8YNPRCQflAHY5689KZHjYCdwx/F1yKljUxLyAx659u3vWqIJi7htwJHH0qSNXG35c9OMfhTPOLE5I+bnAGMc/pSgJ5u1c8YAx2/AUxHsaYJBP1460hOckdSMAZoLbQMcD25owJV5JA7mpMhpLYwPvA9feq10kz2Uqggu0ZVR2yRVpmAf5RgdBTFIO5gx24/MUpK6sB5ndWs0M7xMm1+Mlx047Dp36/jxU1jamaUQP5JOwyeWQFbAIAOB1Ayev+Nd5e2dpeAeegLL0K8H6ZrktS8MjTJG1fTpbmecMZHjLBtyHGVXgdB29K8x4Sabs9CI0lrcxrqLy5DjG0ce+OapzOsu7bjPYA8dOa1hYXOoolxbW8zJIPlyu3HHQ5+lQyeHtRG0i1cYHXg4H4VzxjN9DndOSdjFLNtJfJ42jdzgYwKcUWApJJ9/grEFzgYzkg8Y747+wxnRTRdTOAllLuI+82AB9P8ad/wAI/qjfM9sSM93XJ/WtVCXYShLsZJjcvn727gEnr7ZqNAQW5X1yW/P61dvLO6scG6QRqfuqzgt+hzVDeuwjI2ntin7KXYfJLsWbSL7RMI0G0nJyW42gZJPHOAO35VV8QyfaNShi2lUiiyq5yVHQfoB+NXbe9hhgMO/PmEGU4OcA8LnHryfXC+lLqMmkXkiSNA8k5QKzMTtQAnGApGSfc8ce4qqcJKonY68N7r1KmgxQi6WS4ZkgDAh4xl8jOMHsOeo54GKuvtQkRrtTnGOv6/rVSMRKSsRIReAD6VKpyADxz1z+XNekkaTk5MUxM3ykqT6hu3rSBB94jaoOOtOV8sIweQRgd6aCVIAHc1RmTQyP5ijeyyE/IwHU+h/x/wAhV8zcNjNvVtwx1z1zn2qA4UNjfkDkdSPep4WSYbySZeCc9T/n/PevNxNC3vxMJx6onfdPyo+cLyo4z6kD8P8APQSWu/BfcemOtVUl8m6MxXaVPAHIGe3rVhJPKTe0gVV5LN2rglBiirvQztY0cXimW3ws69uzf/XrktpI5wrg9SefSvQIp0kQOjb/AH7VXFjags/kR72JYnbk5+tdtGtKmuWR2RqWVpHCSW1xCCXjYLjO4io4rZppVCAnPrXW+IcLpuMDMjgAenf+lY2mOro0OAoHU4+9XZRqOcbtG0kmrolt9OWJWEzZbuuOn096u2tskCOIyfm5+bmnKd3zE8nk9/xq2HZRuCge4GSevr3610IhscoGCSoORjgUqEFuAQSOFz1PtSKC5Y4IHfmt3w/axyGV3iLNwMFc5B+v4f5NPYkzYLC6mj3LbP5ZGOVH4D8a29F0qa1LXE8IDKmVXI9eSBn/ADmt5BLLEi4HzAkc5BGDjv1+tDvKbePDfd4HAUnOMAfnjmpcirHQhl2/N17e1MWcOuduAM8HtUUkihdoY4z69fxojKuoZct6en1qjAcVcr1JGPWkyQuFGTjnB4FShCcK45zz70gB2k7fYDHekBCyEry2AeMmmFWdsL8y4/D8qmJO3GDg+9RBWIAPy9z7UhgyKBtypHWmcqx27iD3x0HpUh3gfNtOByB37VERhxhfmxnBqRjGkHzDIPfcOlV3xxnIBXOT61LI/wA3IB4PBH41EzOyhWIwORnv/gKloZx/iTTrhn+17mkj6N/sf/Wrl5E9u9eoyKS4UkMhJAGMj3BrlNa8PbQbmyG9OS0ZPI9x60ITRygHPPX6mlB6dh7Cn4A4C89c5pNoz830zViQ5HwBkHp9KtIcpyDnGcGq0YwRzj+QqZTtGeKaGSowOS3+f8mpZQDKx52dfw/z71XzhDhevTH+fpUhbK5BHcimICQCMsenygChXkRgVbay5I44+h9aDyVJXLj9KCUYLk8DgnHb8KTV9xWLaFWIlVSBuyc9vbNVHtL6/eaCT/Uh/MjfIH0Hv/nmtbRNON6k7scIo5OR1/z+P61K1pPDOqhWDNwpA615so+xndK4o3hsc5BpE32uMGKRQr/O2cflW7sLg7fumtY6PMyIBKPNPDIRjB+v+f54qW2k3MbpAfMY5PzSNuOPTP4gD2xU1XUm7tGknKW5z+pxHUtIaSE5ELluncA5H8qoWGjSRR/a53A2qSsYGc/Wuj1G5axujbBQzgbs5wBn2/WsyWeW4ADsAM9F/wA/5xW1ONW3LsjWMrK1iuI41Gc88cdalxxxmlVggw27g9Bx19amjtpJMmON5T7LnH1r0EQyWzkMF3E4XzFD4ZcdfX613abUYn5AyDBLfwjGfy5Ptxgd6wNO0Eqy3N2gRFO4LuHzH1/XpXQSMBCiCQRrgs2w4IBxjg4HU/8A1vWZMaFELB8IQkbkngkg5yc4A6f402RuiqGK4GC38P8AwEfU/l04oy7ImGdlIKk8ksQOuPpjqO1KuArI8m5gMgMCM56Dge/TmpGXUcBgAOR+P86srheSzEY5AqOONUJ9T69qezc4HAH860uYD4ydzMzE/j1pzszbQB83HUfpSb9uAF4/SoJCSDuGABycd6QyUcBiBnPQ9M01X3R9QMc8c5qEEMCNp288ZxTyTzztXgYUc0gFPTcTk4pj5YiTOdo/KjcdmFACnI57/wCeaaN3J3EdhgGkMikbJIIG4HjHrTHZFVXGHfoQx606TGCRgketRZ3jO3nrtx27cf1qWMQfOBjIJ+Y555/yaYUUq4wGAUrj0JP/ANb9aczOm8FCQcEHH+f8imKMgYHvjFIozrvw/Y6lKshBgY53MnGT9DWWfC1kCoMs7Ej5sMF5z6c11CMFBIAPPH4//qqtLCFlLE7lIwFbHp3ouBjR+FLIFlaS43AAglgB+PFSf8I5Yo3SZlAPzFhz37CtmT5S2wqOMj5emf8AP602IspBwA/Hy5HTPf160ahYyz4bsmDkySqoz1cAZ7du9O/4RuyEJJ88kDGd/PvxitOQPIytESR0yDx1/wDr1IoLoxQuoK47Hdzkj9DzxnmndhYzf+Ef02OPLxs2M5yxzx7U5dD09SitbAndjJcn065PcflWi529GB2qCcHGOx6/SliMcTBUQh8HJwAcnIIJ7df844NQKMGl21pKzW+4FsA4IGBx/j+h+ovMiclZVeQDdll3MDnJGcAjjGaASzkZwvBYjv16/mOlMToJGjVSyBtyqNxPr6ng8Z5/SpKBkaNt3yYkzxkkD5QD075J9s5qneXV0NkQ0yaQuSVUsuDgDJxk46GrLKY0zsYKQAMntxnPtyfyppiEjP5mAwRgSo4wT19hz79PegZyg0S/upGdtiO53FAMk557dOn9K0bfwxCuRK00ucbfLwoHPfr657V0CMY7gMXHmdMdchegB/ADsc0rIrLKZFGMBlYZJHYnjPHfB/8A13cRm/2Pp8W4ta8KRn5i3Yc4zzVqGGJJF8tEEQyyo3ABz2A6/wAuafJF8ixCXbIQrAOeucYxjOeMfXPSkCAffUOf7wYfe4/WgBw2yTeZjcOuWwdxPTOfbj05qUwosRIKtIRkhx8qjK43Z5xz7VCVw4+bls/Nzgjv+GMcDj8wROqhi6gD7oO0HAAOO3tj+fuaAGhSA7RljnnDqOTz04xxz+dROzh9owWbO4jPBx6f/Wp7AEt5Yb2J+nP/ANamgDeZFyrMoCkMRjr6fh6dKANRZDuJbAPoafzjOSxHIHaqzOQGJGST27UoY8BcH61ZiTl1yeBj1qMfM+SQPxzTM88g47cdaV3RSOAvHegAAbdkuQqrnrThsOcFsYxjr2qPcScnlccU9WQEfKDg8nFIBTksTzg9x2qEupzwTgkZNSOzbTkH5utRAA8BQeeOlAxvBXA6DoT29Kd5aZAKk5OMY568UhDsw3AbVIIxSjBz8zKBz6n/ADikA1wWClsl+TjpVfBEYTPyDgn1/GrCyfM3dSOST17Y/wA+tLnJdlyScEgfSlYZEq4bafvE4BxgHP8A+qoXRnUEjHrk1NIrA7SrYPAw3TnPP+FGGXBKqOTx3yP5UWKGCJVjIVQWAznPA/GmNzJuOMEZ5HB+uKmwOg+8F6dMmoTkDdtfOOATyfYf/roAerxfIHcjkDZwOB1z19x/WnDmBTtbAG0PnO446gfpSNGXuGDMMkfe28fj/nvRhjC3O5kGOvTtnpzjFMBisN4LShVXOeM/57/l+FSzMfK+Rs8cBsccYB/z7/gPGFDbWQkNge2e/HXsf88GxSzboxtGcEHJznHb/PNADIjJIqyrldmAdq8E9uePXGMflipJQQWBIdAAxcfLkcDIz7D3Pt6qsoVVCBcbdpxgDac8889D+GAfSg5kCKrBehPy9+vJHXB/IZ460rDIN6ZYOp2uQSFGenOcE8dfp9aZNKBNH8yMjcFFHrkA4z9B+fripZAolkZAo2qxJU9WJB3Z6nr/AIetTZUylyzAbgoA54A7cf4498UWC5CiqdwKMV+9y2FU9M5z2JH6U3EmMrmRsZBPOf8APP50hIIVQd275S3TjnP8zz9aepQxyTFUyAOoyQORxj0JBoAZlxA0e8BgBuXoVwPX8P06U9nCoyhYw2cgkDlu2P04pGBmcHcGVuCADxweMcelLH8vmfK+0g/MT8o/Iev9KYxDDIsb7VQDbkkna2ORk8/X8P0nlhLr8zgMuDyo+T+vA2/lSJhYywYbUXllHcfw8jn/AOsBTd+HCZGNxOWGCRn39z+H4UCABt+Ukb5weWPQAAYHH+ePoGLHvDHdGARwNuTzkde+cA0k5kZ23bcSHhTyehzkf5+tOaQmIL5rZHUsMr/Pk8Efl9KQH//Z",
  "imageHeight": 256,
  "imageWidth": 256
}
