# Supplementary material for: Deep-broad learning network model for precision identification and diagnosis of grape leaf diseases
Source: Front Plant Sci. 2025 Sep 10;16:1611301. doi: 10.3389/fpls.2025.1611301 (PMC12461735; doi:10.3389/fpls.2025.1611301)
Supplement: Supplementary file 1 [file DataSheet1.zip › B_r00249.json]

{
  "version": "5.4.1",
  "flags": {},
  "shapes": [
    {
      "label": "leaf",
      "points": [
        [
          123.08196721311475,
          195.6602086438152
        ],
        [
          127.10581222056632,
          200.57824143070044
        ],
        [
          141.85991058122204,
          207.43368107302533
        ],
        [
          150.65275707898658,
          213.09687034277198
        ],
        [
          166.74813710879283,
          227.2548435171386
        ],
        [
          178.3725782414307,
          235.15350223546943
        ],
        [
          181.65126676602085,
          230.0864381520119
        ],
        [
          196.70342771982115,
          229.04321907600595
        ],
        [
          204.90014903129656,
          224.42324888226526
        ],
        [
          199.2369597615499,
          217.4187779433681
        ],
        [
          202.66467958271235,
          217.56780923994037
        ],
        [
          213.69299552906108,
          211.90461997019372
        ],
        [
          220.39940387481371,
          207.43368107302533
        ],
        [
          214.5871833084948,
          202.21758569299553
        ],
        [
          225.46646795827124,
          191.7853949329359
        ],
        [
          231.12965722801786,
          184.78092399403874
        ],
        [
          228.14903129657228,
          181.80029806259313
        ],
        [
          219.6542473919523,
          179.56482861400895
        ],
        [
          231.57675111773472,
          168.98360655737704
        ],
        [
          223.67809239940385,
          163.02235469448584
        ],
        [
          227.40387481371087,
          153.4843517138599
        ],
        [
          231.42771982116244,
          147.97019374068554
        ],
        [
          231.725782414307,
          139.62444113263786
        ],
        [
          231.725782414307,
          136.79284649776451
        ],
        [
          217.4187779433681,
          139.32637853949328
        ],
        [
          216.6736214605067,
          120.25037257824144
        ],
        [
          216.97168405365124,
          109.66915052160954
        ],
        [
          205.94336810730252,
          110.56333830104322
        ],
        [
          208.327868852459,
          102.66467958271237
        ],
        [
          208.47690014903128,
          98.49180327868852
        ],
        [
          200.72727272727272,
          99.08792846497765
        ],
        [
          198.4918032786885,
          93.72280178837556
        ],
        [
          195.80923994038747,
          84.78092399403876
        ],
        [
          188.8047690014903,
          81.20417287630403
        ],
        [
          183.4396423248882,
          77.03129657228018
        ],
        [
          179.41579731743664,
          69.28166915052161
        ],
        [
          164.21460506706407,
          78.22354694485843
        ],
        [
          159.4456035767511,
          64.66169895678092
        ],
        [
          158.7004470938897,
          53.48435171385991
        ],
        [
          146.47988077496274,
          56.61400894187779
        ],
        [
          137.98509687034277,
          42.15797317436661
        ],
        [
          132.02384500745154,
          29.341281669150522
        ],
        [
          129.93740685543963,
          15.034277198211624
        ],
        [
          128.44709388971683,
          9.967213114754099
        ],
        [
          122.93293591654248,
          20.250372578241432
        ],
        [
          112.05365126676602,
          41.11475409836065
        ],
        [
          107.13561847988078,
          49.16244411326378
        ],
        [
          97.59761549925484,
          45.883755588673615
        ],
        [
          98.64083457526081,
          53.93144560357675
        ],
        [
          92.08345752608048,
          55.57078986587183
        ],
        [
          89.84798807749628,
          71.6661698956781
        ],
        [
          82.54545454545455,
          84.92995529061103
        ],
        [
          64.81073025335321,
          80.75707898658719
        ],
        [
          65.10879284649776,
          105.94336810730253
        ],
        [
          52.88822652757079,
          105.64530551415798
        ],
        [
          52.739195230998504,
          113.39493293591654
        ],
        [
          40.518628912071534,
          106.09239940387482
        ],
        [
          35.89865871833084,
          101.77049180327869
        ],
        [
          32.02384500745156,
          109.37108792846499
        ],
        [
          32.02384500745156,
          122.48584202682564
        ],
        [
          20.995529061102832,
          120.69746646795828
        ],
        [
          22.932935916542473,
          130.8315946348733
        ],
        [
          23.380029806259316,
          134.25931445603575
        ],
        [
          28.29806259314456,
          137.83606557377047
        ],
        [
          19.80327868852459,
          137.83606557377047
        ],
        [
          16.673621460506705,
          137.98509687034277
        ],
        [
          22.932935916542473,
          153.18628912071534
        ],
        [
          25.019374068554395,
          155.42175856929956
        ],
        [
          20.10134128166915,
          158.99850968703427
        ],
        [
          17.716840536512667,
          161.08494783904618
        ],
        [
          24.423248882265277,
          169.57973174366617
        ],
        [
          29.04321907600596,
          174.4977645305514
        ],
        [
          16.971684053651266,
          179.56482861400895
        ],
        [
          29.04321907600596,
          195.21311475409834
        ],
        [
          24.572280178837556,
          202.06855439642325
        ],
        [
          32.91803278688524,
          205.3472429210134
        ],
        [
          31.725782414307005,
          212.64977645305513
        ],
        [
          39.32637853949329,
          218.31296572280178
        ],
        [
          45.883755588673615,
          221.1445603576751
        ],
        [
          51.99403874813711,
          221.74068554396422
        ],
        [
          49.907600596125185,
          227.2548435171386
        ],
        [
          53.186289120715344,
          230.8315946348733
        ],
        [
          59.59463487332339,
          233.2160953800298
        ],
        [
          65.70491803278689,
          235.3025335320417
        ],
        [
          70.92101341281669,
          235.74962742175856
        ],
        [
          76.28614008941878,
          239.9225037257824
        ],
        [
          79.56482861400895,
          239.177347242921
        ],
        [
          89.10283159463488,
          232.4709388971684
        ],
        [
          101.47242921013414,
          213.5439642324888
        ],
        [
          107.13561847988078,
          206.0923994038748
        ],
        [
          115.63040238450075,
          201.91952309985095
        ]
      ],
      "group_id": null,
      "description": "",
      "shape_type": "polygon",
      "flags": {},
      "mask": null
    },
    {
      "label": "Black_rot",
      "points": [
        [
          194.76602086438152,
          159.89269746646795
        ],
        [
          200.1311475409836,
          155.27272727272725
        ],
        [
          202.21758569299553,
          154.9746646795827
        ],
        [
          206.0923994038748,
          158.25335320417287
        ],
        [
          205.3472429210134,
          164.0655737704918
        ],
        [
          201.17436661698954,
          167.34426229508196
        ],
        [
          192.97764530551416,
          164.51266766020862
        ]
      ],
      "group_id": null,
      "description": "",
      "shape_type": "polygon",
      "flags": {},
      "mask": null
    },
    {
      "label": "Black_rot",
      "points": [
        [
          191.78299120234604,
          144.27565982404693
        ],
        [
          191.78299120234604,
          147.64809384164224
        ],
        [
          192.66275659824046,
          149.8475073313783
        ],
        [
          197.94134897360703,
          149.70087976539588
        ],
        [
          201.31378299120234,
          144.86217008797655
        ],
        [
          199.26099706744867,
          141.63636363636363
        ],
        [
          196.6217008797654,
          139.87683284457478
        ],
        [
          192.51612903225805,
          141.34310850439883
        ]
      ],
      "group_id": null,
      "description": "",
      "shape_type": "polygon",
      "flags": {},
      "mask": null
    },
    {
      "label": "Black_rot",
      "points": [
        [
          148.82111436950146,
          106.73900293255132
        ],
        [
          152.34017595307918,
          107.03225806451613
        ],
        [
          157.17888563049854,
          110.40469208211144
        ],
        [
          154.53958944281524,
          112.01759530791789
        ],
        [
          149.70087976539588,
          112.1642228739003
        ],
        [
          148.82111436950146,
          108.35190615835778
        ]
      ],
      "group_id": null,
      "description": "",
      "shape_type": "polygon",
      "flags": {},
      "mask": null
    },
    {
      "label": "Black_rot",
      "points": [
        [
          139.58357771260998,
          65.82991202346041
        ],
        [
          140.90322580645162,
          71.54838709677419
        ],
        [
          145.30205278592376,
          73.45454545454545
        ],
        [
          149.5542521994135,
          71.10850439882698
        ],
        [
          149.8475073313783,
          67.00293255131965
        ],
        [
          147.3548387096774,
          65.2434017595308
        ],
        [
          141.48973607038124,
          65.97653958944282
        ]
      ],
      "group_id": null,
      "description": "",
      "shape_type": "polygon",
      "flags": {},
      "mask": null
    },
    {
      "label": "Black_rot",
      "points": [
        [
          68.84176182707994,
          182.54486133768353
        ],
        [
          74.38825448613377,
          181.72920065252856
        ],
        [
          75.85644371941272,
          184.0130505709625
        ],
        [
          73.7357259380098,
          188.74388254486135
        ],
        [
          71.28874388254486,
          188.41761827079935
        ],
        [
          67.69983686786297,
          187.1125611745514
        ]
      ],
      "group_id": null,
      "description": "",
      "shape_type": "polygon",
      "flags": {},
      "mask": null
    }
  ],
  "imagePath": "..\\Grape\\train1\\B_r00249.JPG",
  "imageData": "/9j/4AAQSkZJRgABAQAAAQABAAD/2wBDAAgGBgcGBQgHBwcJCQgKDBQNDAsLDBkSEw8UHRofHh0aHBwgJC4nICIsIxwcKDcpLDAxNDQ0Hyc5PTgyPC4zNDL/2wBDAQgJCQwLDBgNDRgyIRwhMjIyMjIyMjIyMjIyMjIyMjIyMjIyMjIyMjIyMjIyMjIyMjIyMjIyMjIyMjIyMjIyMjL/wAARCAEAAQADASIAAhEBAxEB/8QAHwAAAQUBAQEBAQEAAAAAAAAAAAECAwQFBgcICQoL/8QAtRAAAgEDAwIEAwUFBAQAAAF9AQIDAAQRBRIhMUEGE1FhByJxFDKBkaEII0KxwRVS0fAkM2JyggkKFhcYGRolJicoKSo0NTY3ODk6Q0RFRkdISUpTVFVWV1hZWmNkZWZnaGlqc3R1dnd4eXqDhIWGh4iJipKTlJWWl5iZmqKjpKWmp6ipqrKztLW2t7i5usLDxMXGx8jJytLT1NXW19jZ2uHi4+Tl5ufo6erx8vP09fb3+Pn6/8QAHwEAAwEBAQEBAQEBAQAAAAAAAAECAwQFBgcICQoL/8QAtREAAgECBAQDBAcFBAQAAQJ3AAECAxEEBSExBhJBUQdhcRMiMoEIFEKRobHBCSMzUvAVYnLRChYkNOEl8RcYGRomJygpKjU2Nzg5OkNERUZHSElKU1RVVldYWVpjZGVmZ2hpanN0dXZ3eHl6goOEhYaHiImKkpOUlZaXmJmaoqOkpaanqKmqsrO0tba3uLm6wsPExcbHyMnK0tPU1dbX2Nna4uPk5ebn6Onq8vP09fb3+Pn6/9oADAMBAAIRAxEAPwDqg3ykDOOPujrUExUMpjONowUHUjI/WpHIDYXh2U8kfpn/AD1pI0JYZI/djGMHr24/E1BqSY3jeoc5AIIXgg4oRMKFEjEL0Yk8H8f89KVWaOPG07M5O/AAOe314zQflQfMQ7KTuI5P+cfyoAWUvGw5DcDP19Py/nTCS65XJI2gYH+fanu22La2FOP4VHPbjjpSRqoO3Mi5PzZ7elAEfyo7LgjnIOBwfT8aQYePeMA5+UD9elOIQksSc46AZP8AP/P4UgYowVlyOPwOMGgCKT55gSAOOSev4VIoDKFc7SCQcjgUincGPlD5uOgPIOTj0p0iruD4CsAG9OOuT/n1oGQfcUKD8wHB9aYcMW3KCwOdo4qw33CmRvb5ScjnPfNROnKkMOF646Ef/XpAROuSHLfNgY45x1H6YpZNspw+G5zt5HGKVy6ttLDhRtyDj8f/ANfamLIPNkV+HBw23sBxx+VAx7ZUkL9fw/GmmQLE23Kknjjp+X40M23ccgELxg8nsf8APvWP4g1I6ZpjzogZidqKTxuIOM+3f9OKTaSuwNQu2ASCGHoOvWomP7wk5yOMdOteYaL4vv7LWnF/dvNbTNtkz0T0KjsB3HcetemQkSxq6yKyuMqRyCpHXNIE7kkasBuZDjIGT09P8anZOFK8gHJBPQUEAIB14HBzwaYpAJU/KD0z2/yaoByggkjGT0zQFUHrjJx6HimlzuEYUfN37D1prEhyT05A9uaAJoHVfmA4zuxzzSNysj8beme9OjYMAdgUbff9acVVRswW5ySKkCjgrIZAOB+GKdjcwYL/AJ9fpTgh2gbhkkj73+fanKpiVm3EkcYHTPFAyKRyAqNkEenpn1pS6sxOMHnA6U13Ak4QMPSmPOygbVxzk44OM0APIC8HGSc0wrvwy8gd8d6aZBlTxgYwAMcCnLuEYiAxjgUANUbnOBkY7VE48ok8A54z+VKQ3nAnJJGCCenFOXOcFAMZ57UgN89dvzjO07ff/DtQrKFCvGRnByeSCD1PftnFPYFhvwxXLKTxkkdCQDyPT/OWsR8pblWwAx4Jx36+taEDSXZlj3gEZ+9k5OT6596eY2KfNkjJKjH3fQdOe+KVWjGecwjGTnB4+nf396jRhujDE4GWIK/fOMj+lAEnLuuCrAxnOw4yen50hIl3E4kB6DaB+lPz+5JVdpHBOT9cZ/A1FsG6N0fBTnazcBhn8/woATkShnYqeu1hn6EZ+hqCQSq6KpLHnIxnr+FWYuCckF+24depx+lPkTExXKEjAwp9/WgBqIW+VmyFyc9Bjt15A6/hQyhgN4yzcgjqeSD0+n1py7tx81GbA245yc+3p1FR7S9wsZGAhzwcd/T8/wAKAGu4YRguG4wv0x2/Go9gTPyjJBz83Qjn/GpXRwxdznBzj/8AVUTMpUNt2k8HcePw/CkMa8QMu4sDgAdcgf5/z1qANG0m4YJJ4yBwMH9amk+SMfPnoMH09vTqDVZVAZFJJAPIHPbB70DJSAwKk5XJG3v+dcN4puFubtY9wEEDbSQCRuP3uOvHA/A+tdVq18LLTpJ1Uq8YxGM53H0xkf41wcC3bZWVjIJ3Em2Tk7s9a5qz+yjCtKysjjr5VW9k2HK5yDjrXa+AdbOX0qdsrtZ4Mn05ZR+p/P1rn/EunNZ3Ic42sfTHv/jWPb3EltcRzRMVkjYMpHYjpW1P4bBCWlz3hgxVAOoAycU58jDYAOOOMZ5FVdOu01LTLW9hIxIgZgDnB7jPsfbtVooxUAcEcY+mf/rVZ0AQUYBuOSSD7f5zTl53Lhhk5+YVBLKI5cMcZ6e/sakLEjAZs9T7/XFSBKAU+VioIOOT+FKTliV2r9aiT5geueBz065z/SlidgSAgAJ+YtyQf8/yqhCkHqwyR1AOcGnoy7sK2OO3bnn+tDnaGHc425P1FIrKiyFxncPqfw/n+FSBWlRScj7xU/KOfzqBYtoUng5HzDOM1elYMqgDkD8vaoPQL69QKBkZXbgE9D0pwZlygXA69e+KmMa7gQPmK8885qGVd0YUtgr1I7/WgBiqMb8Z/EUkmETDYweef8/5xTifk5ICken9PwpuN2AMMRgfrSA3Ms4bbvH90BcjPA9e+T/npLHvZSMZ9Rx1PHHqP1oKKkTLIM7QCSW3Bjnn17DP/wBbFOdiFBaQgbAAxPXHOOeOmf8A69aGQyOQqQC4fkhSe/I59s/5IpN6ybdp/dsBub04OBk+uO/rUWzzlAZAVBztRg2f09u/rUpUbWZSu4/KNq5yMdMD2oKEdn84sNu4DcMAgt7+vXH4+lNOcrtKqWbO5ecdh/Mf0qWMbU2Mu9gvzZPUEe3QZ/nTSu8lUGTxkfU+n5j8cUAKEMbRgLuIzhv4jj0H404gbwRs+U7TtOQTjOeMj8qhWTy8hlAXPByc49D+QH4U7ygFePBxgvGSMjPcj8c0AEoYF8buDtOOmOP/AK1OlASMfvNrkkgbsj059ORx/wDWp8ozEGBTLAh1BGRx68fh9KYHwMgSeU7duO+en1H8qQED5RAVYtn3yADyMH61Xfe0jFwPlAAXAx1q5IoMQCbFwAcZGTwD/wDXFULmbyLR3mP3Q0nTHAHt7Dpjv70DQrSbkVQcuD8u1eT0/Pv2qh/aVp9r+xPdhLoEBI5EKkj1XdjcM55Gazrfxbo1zOfJ1GPep4EgKc9OCwHr/wDWqr4qS3urCESczpLvt3jPzLjGcHsMY/T0qW7IG7K5b1Bmv7zyI8bYjyf9rqfy6fnVC8t3S/gKoQ/KfOvUc/pXNw6vc2t4rxudgyuGJOVz1rqor19Qgt3PluSCox15BH9f0rGyepwuXM7mV4oszdWgilfzJipMe0Dgg8DjtjNecDg4PUGvS/ELsI03HGB8o6g4zXC6zZtb3AnC4jl5BHSqi7SsVTlrY674f67IrtpEmCGBkhJySOMsvtxkj8fWvQsANgjO35j14rwjS79tO1O2u1yWhkV8A4yAeR+I4/GvXdX8TaTocwjuJ2kmByYYcMwHHJ6Adj1/OtmdcXobE6hthIJEn93jjp+H/wCqk2oxbapVF6857cVg6V4007XNV+xRxywl1PlNLj5uDwcZwfT/APVXSMqyKiKcA/MFUAnuf60FJj8BJEAJ5HTjb9R+lQKSJN5I69T/AEqSQjbycZPHPTvUbQ/OjMW+YHA5A6daAHgs0jLwTwM4pvO4Kx+XABx24FRqC7HLMWHJGc1IFbeCThuhA/z+FAxsxCnaxySPXJ/SgDcmdpA9cUrJl2k2jPqOOMdf8+hpQ45AHc45/wA+tSA1CR/DknjOMHPemOrI+cfMTyOxqZMMHGfukkEgZFQuOTyWIyCNuMD2x+f40gGuEOFAO4ZyKarBJTjB9MH9KFBKgEEZDHceD25/ShhjawXdyOh9PagDoyI2t5AF2lmGxt2foM/r+VQeSkjymRWynLbRyeTgYz7c8+tWvmcQu7DOcFjlc4J6H+p9PwqJHbz0GAu5V5XAUZ4z1Hv2x/XUyISgEb+WU2jncMnkc9Ocdf505sNc7nX5GKnlskHGCfy/n+FI5yrMoKDdxlsK3XJweo6j2/KlVmYgFCSQVCjIByepz6ZH+cGkURyo1uoZT8zMC+Ruz3XA9Onbv9KY807GUHGBhslMMxAI/rjryRVgqiKqlRycKNmNoOOvrx/WmCSIzmFUk3MN2DwAM8Fvyx2oAdOjlNjgFk+Rcnpzkdf8+tU4/nCSoNvXDLxgn/JParDEhyWVnRgGYk9W56n3wKkWNehUlVB4VcA9+n4fr+NIYwl5EMe1hJuyfocf/WH40khPmKhDfK2doU46DPuen8qa4UyoBg7Cc/TPB5Pt0/8A10oIEeHTaOpX29f5fzoAds+aL9yAhO3AY856Y9O/59qrXDJITG0gEpQsFHU5IPHTgfz7mklu0iTc7EAAEtnAGff8e1ed/EuSJbzTpUwHkhbLY6LngjHvmok7Im9jk/GEC2nirUYo8BTLvAUYA3ANjj61Jo103lJHIxO0nGcnA9MVjzTm4ZWl5YDBPc1Y0a+hs9TikuAGgY7XzzgHvUu8lYynqjqprNBANwG8g/L06dfpWh4bEhlnXeflRSrMOnUY/M1FqcSvCrRn5QTgD069MU3SbqSws7tnU7nwoOO47H8zU6JnKtx3iC5aRYyW3SHlsDAqC4s4rnRBA5IZolKjsOMiqk0ouJjnluwPA9qkEs84KlSyLhSAOQDkcdjgDpWbfUE30OL8ibzWjWNi6nkKMnipGt7gI0ro2M4JPY+9etafao1oFhCC2cbpVUBWPrk56+vP9K5rxJpqLY3EsMPyGTcrKRwMcAj/AD3rVTlozb2mpxtvI8EySxsVdGDKR1BFe56bfRanpVvfLgLJEDhex7jPqCDXhCtXqHw/u2udDltQ7b4Jflxn5FbkfhndW7OiL1OsaVGdQRk55xz+NTRjeCCBtDAHGDnjPT8qY6bXyTuVf4h159fzqVNxAPO4+p9v8/lUGgbSykA4OeD3xk9T+FMldt6so4JIwcdc5p8bHCxnI3HpjJHPpSOrswJOAce3rigAKurlFw2R16Yzz9fWol6twPlXaevOP8ipeFAUuwbdg4Hb3qGM4bGcbux/KgYSLlSd3QYGDyeuD+lQE53khgFzk/4/57VcjRlYIU2ptXAHHHBzUDIAzhWyTgYHp7UARjABDjGMAgnp/nmo97KFOTk9OetSmIsjNnBHLAnJpsioNqI2Gz2Hb0oA6eKIMQrAAkABiTub07dfbp+dQvH5mGLgBTwvTIPfp7n61KqEytuAbhiEPJ46Y456Y/8A1YqvhipxgyMM7T90j165JwK0IJ1jkih8vKSJgheMbhj0/Ln26VFHERG8kjYAOBvPfHX3A/n+NShi53bfl3kBgOoAyR69wPz7GmyKjRMcMV4cAgc5zxwPbp9PagBjOGiLpGCwf5yyblHB6H1IB/Sq7hUlWVZBuZgdp7gk/h2/QVNEpULKQNijpuYruz6+vPtU8UREm8glTxsx94/TH6fWkBX+YjKYVicYQEAEdDkdgBVcszzlQuFZBuJbJAHGPxOP8ip2ACeaj8kqVBQnGevIPI6Dp/WoAqrJGGfHA+f8+mMcc/pzSAdJF5jAKQpOAzj5e3/1j3pqKigZjGeQQTkemMYx6+3FPR1zKfMHls5y2BgDHfr6VVcsFEXmjk7mQndnPA6f54qRnJfEfUo7Dw99kQl3viFBORtCkM367R/+qvKnU+QgPJxuP4//AFsVs+I9V/4SLxJ8h/0aPEUeD/AMkt07nJ6d8VQuIl+8q9c8Ad/pUTlqkYzlqZbZFMIq0EViy4YHtUDpsbB/CmmTc63w1qSz2q21yf8AU8An+79fbn8BXT/YEazu2jddu8NkDqNowR6815rp919lusgZJGMZrvdGvW/s+aVEbYXyTkDGABis5XUtVoZShbUzltnFwR8gdRjJz+H4dKnhW4WBp4MCTeEKjoRg8889QPz+lQ3ExDyFFySB+Of8itfQLkCLbjPzYAyBnp34/wAis7+8mTBpPUtaS+JjZyuySMNh9D/nA/WtzW9PVNJZWZZEb5fu5KswxnI44yPzqg9wlzqKPHlWiVnG7IOemR3z1pNU1EvZPGwIlOMAcBe/GO4rVNO7KlJPU8huVNvO8RHKnHBrc8OeJ5/DdtdSxWfnPcFVjdyQgK5znHX7w4yOtN13TJJtYxCB867yTxgccn8wKqSWEVoqfedmzl+3pxVe0VrGqqWVzUt/HuvLfpNPOrweYGaARqAR6A4yOOM163YX1vf2cN3CzeTcDepOOB6EDPI5z9K8KuodkRcbc9sHtWjp/jTU9N0iGwtDGojkZvMZAxKn+HkdM7jnrz2xzUXzI0hNM9p8tvMDYXao5IB+lG4lCVblckkgDnP+f8815ra/E283EXVjAyEADySVI/MnP6V12leI9P8AEG7yHcTDBaJ1wyjI+Yc9Ov5j1p2ZqmmbiK5+Yg457Hn0oLbDtIAbjoeQecj60sGBCNkgDZGcE/5weO9KVIm+XcCnHuD09O9AyPPzbVYsQcA44GD0qIKPN3bh0/l7VIymTAySckHPHf8AxphYiRhkYK888E/SkAqrlclyQfvY79/5U0xDzN2SeA2cdsdaCpBAYDGcHPQippizY8xiGX5jz2xxx9P6UAb8xWN2iYIXUnac5XJPf1xg98HH1zEokEEjYLI3ccFiTxweh6D8fenvt8qNiI1LHBbk7htAHX6AketNKmNUVvkySfu5z7fhj9RWpkABSPaGJBOBwOoI7e2OtJDMyOpCLt+YMODhf/1Dj6fmx5A84G37wzsB9TkfTvSGBIgro7IhznuOR0BPqDjHvSKFnLOJGDMEIKnJ/hJx+n4Ug8xGR2aNS2c7WIGMc9+mB+np0WOQSDa8SptYj5iSOM47cE5HrVe4ZVkT5AsZ4AIzgYz3xjpjqO9IDjPH3ie90IWdnp0iQTSZkl3KsjbRwOoIGTu/757d/NpPFOuPKznVrxSxyRHMyAfQDAH0FbfxKuJJPGE8DFdlvFHHHjsCobBPfljXGtzU3Ie53+m+ItbGj28kWpuXwQBIocnkgjJBOe/Xv7VHfeKtRn02TTn8iHzF2tKsRDEd+QcDgkZx+VYdonlaHC6qBIXZww9M4wfyP51PNIt1b+cABu688ggciuZyld6mU6jvoULG1W2iuJWctJ8qoQONpzk/ouPqalYIVXIAPAx68U23VA8uc7JBsz04yOf0qKe0KSF85z19aT1epk3djWtXaUCPLZU5x7ZP9KozxAfWrsWYJVcHGByRxkHgj8QalvLfY7gjBHBz7VadgTsYgiYyhgwBrudBu400VoIgxkjffkDpwB69zn8q4lyFfv8AWt7QpXRbiSNtvyKCxOMc54/L+dXPVIuTui/KRI6FiPlGOmOO1aOmGNVZFJVsDqM896zN6bxl8rtzj9MVJAkq3ccquVO7YxXng9T6Y+tZWs7mB0EksuVmYlo87BIvHJAJ/X+VQRGS4MnmRgsrH5c4HHOM1MzRM0ZiVlYgLy2cj24H61SK/u7lBkYO44OR2HPoemKt2GZ/2nfq8L3TYhOY2AUKMnHTH+6ox9KqXVvmdo1U4yWxjp70/URFKq+WyH5Rnngn2JqSGURwKskpNyOhI5A4xz+P8qyYXMm9VZhmNCGxgjHAFUGhWRWBARlHPeuieymltnlTIKZ3Opwe/UfpWfBEZ4pDlC+7GdvP8/r2q4uyKjKyMUfLwfwq9pd/Jpuo293Fy0TBsZ6juKLy0C2nnDG5X2nFUo+a6YS5kdEZXVz2zTddsNVfbZ3okkTnacggZzkbh0z+X89hXDyFkPytxx785/WvI/BO4eKrLHIJYMM9RtOa9cRtoTD5bqpA44HH17Dik1Y6E7oY6FuduDuyA3rgc5oAWaN16ucctx6df1qdNw3EZ2A4wTgVFHhDsONgzgA5AOKQxAC8pLA8HqT7fl7UkoJKYwTjGMDGB79qUgqWBAGeuSSBTwqOrHaN6ggBvXpj+dAjoCESJY9zbguNxAIVevRR/nJ9KR5FkaQscyKFKgnk/j/nrTGJWRy6hMMSWHBPfA9vbtn8p3LMSFUbjy2489MHA/l/kVqZkJjzE0ZQB2GQ/UHHTnoeMjj196iHltEVZNxZ12nJXHfPfHOM8fjUkgcvMGKusfTau3JxwMk+oAB6UyQhzuXywoOCOflHXkD6f57oooJqEX2lLNrotduhkCDqQvJ6ZHQnH4+9Pd4Vly7J8mVVtw75A68cj0zxj1ri9XgfUvEUszNND5LrFHKRtEZHTkHjufx4rG1PwRK8Qv8ATLho3JPEr7Q+SRlWJ4z6H16isVO7ehl7RXsct4tuze+KdSn3hwZ2CsOAwHAI9sCsM10WkaaE1e4tdWtXDRw5MUoKnO5cehxg/kasz6VYO37m2VATwC7HH61nKqk7ClNIYiRR2sMUTEp5Eb4P95lBb9c/pVdI23NHuGxs9WwMgdvc9PyrVmtoUhjRNzCNQN2QOB6/p3rOngwdy/KexX+YrJM5W7siiQq218BSOeMU6KJ2t9vmbjjjBzx9fpViVRIFlVSMjOMcZHWq8U6xN9niUls9AM4B/wD10pXa0KjqVXgLD5j83arKJutB82cDa3A4x04+mPfOaJ4CcM3Q8n0B7VHC/lyhWG1Ojc9Pf9apSuhGfdwbXP8AnNafh+NDBdyMMhFB68jr0/LH41FeJtfLKMkdOoH41oabE0OiXtyi5DMI8jgr3/w/WtOb3SlLQhZjE4LBgMYBHJNXsKtuodWXeoBOePof/r+lUP8Aj3jdjzJk4HXGfWrlvfiWDy5o19Aw7c5qEzMbAZrdw8UjbOTweP8APNakF3C9sI32pO0mHyPvjPXH9B6cYptzZPBEqqPv/IFGOvX6+349qy1hE8gbO0YwFB3Z5yTz+X0xTV7XL5Go8w65ty0oxEWjycnpwKciReXJOSgPCbR15HHXtThDssiXXG47klBzxgcH/ColKtI/nhQPLPKj6H8zioktCSuRPYyNJaTY3AKwHII9DSxXFxBbmWBYVEpO4bcjPtn2qd4rS5t/MgmVpkB3pnaSAOoonWeGxjGIxsUcHO7+eD1qlcZnAi5kaCchVk3DcF6MRx+oFVbvTBZAsGyo655qzbNGbhZpOAvp2Pbp+dXNVkSTShsH7xsqoI+96n04qk2noaR5t1sb/wAPLSxjLXst5bi8kDJDCZU3ADqSM5BP8s+tegBg+VYEDqqsOnXn+f59q+eBFLEwIbBHcGvXPBGuT6roksN04muIfk3P3Ug7Tn1yCM+wro31OmMk9DqnJXIOCTxgD0+n+elNYlgsm1dqAD14Jzj+v4091zG3IYqOgHTnk81CwBChjnaduMcHryPbmkakwRiSDkyKAf8AP4UjNtQMIvug4XPfB5/l+lRqSCquC23gexx/P/8AVSsSI3LPvyTk5H+fy9fzBHTQo0YEpEbxBhjIIyMHIPc9enH0qvdySW9vvUOGVQSh6A8ZOOBgEn9OveQP5QkIAUy4IdcjkjkAenTioLwO1mRIjYVg3lkH5gCRz1ycE9K1Myc+aybnLhO4BJOfXHrxUEqhgoA3ODt2kZB59R9M4PsKi1QzppN1scxSCJjG2cHOO2OO2MjnNctYx3aNIz3dxORhXgmcSc5GAPUnHUDgfWs3LWxMpqO5budj6lcoZI4g5OeMDOT0A6dAPyqublLaVrOaWSexZjsKL8rHvgnGPUd/zqtcXTTzSFWJmKl9yfw88jPXH8v5ufTJobOaW6c/d/dR4yS56HPp9PbtioXkct9TKSGXU70WkYZpIkO3cOVHU+4HAP4dOlR6jpEFvDFcLdLIJeV2jG0jseeufStK1u7a3iRII3+0Pjdlstnrg4GT+X0rH1q9EUIS4kwoXdtC8qfTdn26YGMfWs3BP1Gk3oiCWECPbJ94qcYIxn1/Pt/LNVpoopXIRRkYztXjntx/h3pI7jEKiGMnIwp/i/8Are/5VaKDau5sSNyQB0Ptiuf0IehkxW7qrQsRydy/XuPyH6VCQIZOVUNjkgc4+ta8tu6kSKpIByGxwfbj+VV7u0RokljZWD8nGc/Qj/8AXTbXUSKLOWwFwVbvVUxkDdgDBx7fSrUcBjk4YE4+6MdM9fpTV8tgwzjgfKR1/wA/1ojZbFPzIhGsyYlZiqqQpyPl6dupHb8c9jWlbxPDoDRxShkkug4bsCFA/r9eB61n7eZFQ5ONp/P/AOtW1p6yHQmVRlVuWOcjuqj/AD68+laW6D5rq1jEPmLK2+IHqMjvU9sqBipGOvX6VYl2RygOj44IBx6f5/Klj2yq5ULGUyQp54P86mpsSh39oD90txGNsalY2POMDuB7VIbSKe6TlWgUljJGOCox9OP15qq5VhiRc8DJ24wfpWrprx6XC2XwZ0LMNmV2nAH04z09Rz2qovRJhe+5Df74Lt0jmEkbZIHb3BzyP/r1mvDHDZoyYjUqVCDkjoO5yep/Kt77OJd1xIwMEsakFWBAySQxzye/bNY+pobONYnTMcpLBlOcgcfhjHSrlsCM+KKGaWJd4OG+ZRnIA68fTNPvLmNHkSNWCSE7S3Qf/XpYRHHuuc7kP7tTtGR6/Tg+nf2qKcJJlwMoWOBg9v8A9YrMDLntixy5O7OMip7FBPaTI7s0kRGNxPTGP6VbnjMahfLHHHXHOKj063YyTNgou3acGtOZtF8z5bFV1RU2MwGexH9a6n4azONWurbfiN4N5B6llYY/IFq5+dNxKOg5PVRyfwrU8CQu3iVHjBIhR2fH90/L/MitKb3NaL1PV5WZnL8sAAc/hUcbq7rhQMHJXPt6Unn75AAqhsZJBzjHakAYuXdSq43YCjBz9f8APOao6xVALABgCecg9Mc/5+tNkJXG9SxBxjP1705lIlLFQFzhxn+eKDhpgyHAwAQBjkcevrmgDpBA0cwGMMGGwnGM9MDP5Y9fpRHvjBBf5Aw25OQoA4+uM9ffvUwlWPaQuCqjIUdcegHX8vU1A7ERKFPG7lQ3ORznvnr0HOa1MiK7+0PazeU4WdQRG3YPj5c5HrtP59K5O5t2t1VoA0d9nGSMbzjjliABkHn8ucVY1U3NnrcsjXciLuVkUH5NpUjOzp1HGfTPWop/tTNCyzxu1ujbzJGCG4J5IIGBtHbPHesOa72MZyTKtrPFp90k8wUTBEMsQX5MYG4cnnrn0Ofepftd1NtmtAjLESkTEqo6YPHHPI/X8M+PS7mWNpWWDyjtbKk4HOMfoRzkVHdfbLZiN7bQCQUXg4I578c+tF3YxM/zJtPvJLlpEXzT88ajP0OAMdf/AKwqCaT/AEhmlkSUkMqgNzGcY4PY49M8ng1IyQyweZIx3E5O5uc+vTpx/nNZsiiSMxyNtePlRnqvTH4fyPtWEldE37EvnzMUWER/Zyx3kgbhnA4Pf7ueePpV6O3BId3BH8LZPbPtz6f5zWVDKI5PK+ZUfA2Dp9T71t29q32dneRQu9SON2cnp+h7fzqVBjvcjmlbzQFKoGz5YBwcdOmffFEcqm5UMMKoAALHkjsfr+FI3lFZG+cjA2Bnzt6E5wPc02OCET4jQkEcFSxx+H+elPl5hJ2Y24tRAJJHRvLKnBJGWJIJP5CsMuBBKFTBLjnpjGe34/pXQ3Dbk2yhyo+UAk8cfoOOnt7ViXNo0Qdxkxk444yeuf8APt60m23djnJyZRHmIcr9SB1B+tbmiyObeSNUXLNk5JHP1zx0H5e+KxfMQ4UkYH90/j/9auq08ta6Va3EEnlmSNgzDncu9+vqOMc1cd0JGbdRMgbdHvAGO/Xgk/l6+/4ZszSqQYxt4IJ28Efh9DW5qUp/1MfIP3dq457YPf8AxrEdWmuPIij+bccEDPPOBk9uD+WaJpXEX9Lt2uImeUARR4bscn6H9R9PUUl9dNfJ5UgUTRnYCRtyu71PfJPWlaY2sX2Ndm1CRvUjk55OeM9se2Oe9RRWy29ys88giiLctIdoAxnqfUUK/TcPI1NMtyumiKYEopbaMbSw4/Tk5P4Vj61qEF9qrW0LCSWJ23bIwM5A4UD0OePT6cWh4oguTtt4/OWOIgyAlFjJBwApznnk9BxxzWba24EuVx5ZyPk24ViDzj/D2qp2S5epdktyLzdm1BtKqfzPr260yTKQttVck8E1UuYJEmOWO0dfmPWpIZSQYXY5I+Unoe9Z2sifMdBPPLd+U0YcuThgefqfyq3bwyJIE2tECCc5yDgenrUEcEjKHb7u4ANtPT6j/PSpJftdqy4YkDOA3zD605JouUWlqClvMcsNuMjI7E1naR4huvD+pTXFqkTuymP96pIxkHOAR6CrtvJ5twqOu1iQQQ3Dc+/rzxWXNY7XIKHd1JJ9+taQaW46b5WeiaH4706/dYbtfscrHAYsShzxyccdT144611pXZbb44iSoJwMZPH9c/yrwcW/lyAE98V7dpkbQaNZQ/MrR28YkUg/K20A49+K10aujrhLmLwUsmwjdyCMHIBx0H0pBlJg27DICMLgnj/61AYBcMy5xkjOCPy/zzUzbVh+XBYk4BHIHYe+c0Fm7JGFGIfkG4Bhg4GD1OR6lqY4dQDxMGw3B4DDGCf581JPOzNI8TMSU3ArjjHAz7ce/wCtNVFkRWGWZFwSre/b8f8A9daGZm65G4eO4ZN0kRKyBl4IxkZPpwOOnJrmLy2nghJhV1WbblU5bIHrgdefz/Guymns44JUuJl5UtsJwxBzyAOnt7jPauTMr3BkhikItyQGjK9SOPug9/0qHY56q1ILXEFqYXd1Py52t8pIB6jsfft+dR3ck1zcSmNsAvkHllI7KR/d479OKjuYjC0SqGlTGMDvn6H2FPt547hLkzRiNGBO0NsDHIA6DnB6jvUO+xiJfaXDCFjKFdqKAemccHJz646cfhis19PUNFPIFjTG7czFSOSOmM4Ix07c+w2LRZ5o5Jd7jy2xvGMK/XHQjoAOuOaxr2Z3Ef34l4+UEHAxgDj8e/41Mkuw9tSvHDbG6knkDsdxyoXLLwST+lNe9lncNCPkZ/mUHJzjnoM4z07fXGaQh0LzybfMwRsTpk9OBx24A9OOlOsrmNLOZbeJkkl4bBySOw+nT8RUeTEV3aS0ALRkF8kADgAEjOfr7du/FTWztPLJImAvRnJ6HHpms++eeG4/eH5skEHk/wCeKfp7lracbc5Ocehx/hz+FSlZiNLa0V007TkmPJURAkMDxye3X357eta8BnJd+VIyWJ659vx/Sk2EugRvNOSxAOc8Zx/P3qYwtbxqJwiZOQnUj/ORkf8A1qHfdAYNxE0GPlOSe5/z/k10mmndpNkjCRAFJ3Kuf+Wjcce+P8msuaAy3CKqcOdq9SPXGR369q0IQyadYxpgksy7ScZO5v8AE0ovUEN1HAEX7x5FTI+QYyTyeuSf8T+dJglihusnz5vurz8gPcnqPT6fXNbjWscUimfDSrlfKUEYPufT/PSub1W4u7+5aHT7Zrkl2R5mXbGjAcpuPy8deo6jr0rVq41G5nzajBEySzsTHkDCgFiOhx+p9KzLm9vdedLaGFUijBbyo+B/vMT1POPxwOtdDZ+E9ohu9SuVuGK/LBg7QD0bPUgemBz6jrdlVLM/ZtkYwCSq4CKcnOMDA6c4/rVXUdi7qJi2dmtrAlvnDDlupBJ6n9APwraSI2doiSq4DqXGcfKT3HtgL9DTbewa4vFhjbC4BaQnhRT7+8ju7lnRjHCh2qmT8gz2/nWCet2Q23qzFZWNxvDGQepzyTUcwiD7GATJ44rQRkuIpAECseDjoR6/p61Ru7eSaMkjLAdqXXUE9S3bo32dpSSypt3ZXrjGMe1aV3GY7OCSRY5FkjX7oIK+3p0/pjvWPpkd5GxjKtIuOc5O39a3S5NqUmQDn5d3LZGOD7VU+Z6s6JxnKN+hhT27BRNE43K25Senr0/Ki7nDqr+VgfXBFStHLGXVRJHu+6Scc/06VGt2biNRNFmaM4fKkZ/L6c1K2MCkYopb2GNpdiEjMj9FB7//AFq9etL21vBus5opABtPltuAxzk/5/lXi7HfM7c4zgV1PgzTrufVFuonMcEOPMbH3/8AYx3zj8OvXFdcY2iddPRWPSmLtESAVIHzYJ5x/kU1ZDtHG1j8owO/Gac/+sG0EKx2gf3scfTnB/OgcEIhcpuOc8EZ9fxoNjoFhMc0kjtyVC7T0PPU9yeCMf8A1qT5RNtEr+WuTnofzHHqPwq0E8va2GYbySCeozn8vX8qjnicTBFDAjJO0EZHr+eOv6VoZmNqdsrZlHyiQKZScY2gkKSOv68fnXL2swgtblpE3AyGQzJyDngY9z9cHHtXezNFGrvP5YSEEkykBVUZyxz0AHr2zXm1zq9lLqEtnpcM09kj4UiImEtjkBhwRn2/Pqc5aGNSPVGodSXBaRh5rcHAJx7Y4HHHXuKpzW0hkdouR5ZkZDkbQoyOe5POAOpP51dOtvNllM8eEdhgYIKjqTnpk8Y9cGkje1XUVgwzjcQWZihbBz2P1H40r3Rzl61eNNNighlV1kJLDO3LZHfvgjnOOlUZ9sF0of8AfF13dQD789+OKt3F/AVa3FvEh25LAkkNwBjj0B/zjFV1t2uWZX80IhmZguQePp65/L3qXroHoZN5GctCUwWORuxk9x269/8A61VlZ4ZDIFVmIO7K/cJ9ug7n2q3fK5mBUMC8m0MWyB6c+lV7mJFkJVsE4DEgnPX/AB6Vk7CILiJZ3WXDFCcMQ2SB6ds/1xTY5GWWVcOqf3CcbT7f4e59KakkkFww6/wsqgfMueRUogMsoETsxL4j6AjvyO3/AOv1BoT6AWbWZY5T8+fkznaGzx0/z/8AXqKZ5JJCXb7gHzDrxj86fI0VqskbEszJy+eQc5qrGXDzSlFcKeeOp9s/Q09tALFtkg7AwZFBz39R/IVeu9ZfTtJtpI7PzGkdogEOH3NvBIOD6HjrzWe0u0YDLkk5OM569D6c9PrUV88gtrVioeIRvtK/LsbdgZ9TjePxqWloyoGvdywCzthFeu0lxGj3Vvt5DEBiN5PUElSSMjnoarWEiRII1jiGDuCjooz0A7cnt61U0+VPMV2VN/LqGAIOMdR3A49ua14oBIgMv7uMtuZEJBxwfw//AF1avJibuRzySL+/42hQu0Ek59eOg5P6VReA3l2EiUu/Qc8D3Of1q7LE826GAj5zwoPPXp/n1/KNpBYRPbIwZn5lkB69eB7VMuwhJbuK3jENqX8kD5mxgufX6fjWW2DK0mSARnAFOZQjHhQejbe31p8qbgEwGbOc45/H3qGxEUSBDvXAI4wOhpyqrrnJJzwfSljiYW4L/uwSdpPBI6/jznmpImiwzD7ykZLe3t+dQ9RmrpSPZwyKIiTJlxJjBIJ6enQ8Zomt7L7S73EZMrLt+ZgQB6DBPA5/HPqapWs7yXO07l3E5YAEYxzxVy5t5dzjcrkZPy9xnA/lWnNLl0NnXk48pXdJCQJZC6DOGkG49Cfx7YNQ2envdJfpDsj2xqWbG4gg9h3P3quIkl1EsazwqUU4MkgBGM9ATnr2x/OpbVorMSeUzSRzLhgoxkgHGB2GCaIrqzJbnOWnh+afWFsTKigthpCcDGeeD1Pt/wDrr1HTreGyt47azTy0CkYx17cnucHv6156mt6faazAbhDKiN821s7SOhPPbGMZ7c+lei2kkUtjE8bEpIgdCw5KnoMfQ/rXRFtrU7aTurssMyysDztUDJ6+gxn/ADjNR4+Qvnbj7wwPXH9DSSZO1UyGGBtGDn8foP0pwUmMKQd3PTpgHsentVGp0vmETHfH2xtyRjnp+n601Ms2Du5bqq4Oev4D0/yKJIgkj87VyPlPAx35FNlLFyMHfkZKk55H+f09K0Mzi/FyTHUI45Zitkwz5QQsj47t24wOvAxmqlgJbwSwmTcIwT+7AwRzkk8Dr/nNdlrWnpfaaYWJOR8jljkHGOf1/wA9PJbm0ltL6RFkdLyNgjRglH68c5+ntWWzuc9VO9zpk3x67PbeY3y4+8eMAnJ+h46E9zzWdfxz22opKoXzQwZQM5P+zn3GPzNTpLeyXK3Dt9skEflurbg4GecD6jpjueasmWO81azllUxopBEc0eFcctxnIIyOgOPm9KclcyKt2HilC+UxO3JA4PB6Y/T8KLNB5MrQtlnyjbTwBxx+orRmXz0lm2ArGpkJUn5cggDnnGfr+XFR6NHJNo11JASrLKSE2AqSAME8emfpScAtqZUVuPtjNdbUQxk5UdGyOg7H/Pesy3R7i9ZIArF2I+ds7R9T+dbGsz5ktQyrFO0fzA9G6bSBgYyOOfSsrX9Mm0a5LiQSpMPldFIKkAcc9xisJU1bcuUY8t1uGpiCO6h8gsUO0OehY4XJx7/X8qaZmjIjKMxBxhjjAPTHH8/yrGk1N1l23Jd8Hv1H449TmrKzndHMclAQSV64yD246+9HKmZalm5jwZAu1/m+Zs5/Mdh0/lmnXB/dlIQNq/eJ6ue5P+cVTWfLo+4sFJYMGwQSMA+2OOKdFcoxZZVCluARHwB9OnTHT06Z5o1QAd0dssgPGfuntzjmuitre3fSLWd0GAGcjdt3EFsAfl+VYF1ify1IOwxhUONoZhj04J55+vPNbFldvBo1sY3/AHioy5YHP32BAPbjimmm0CNCWO3too0iVV38jacAHGOnQdDz/wDrrPlLG43IPnHJGMHI71ditbiREMzFU6b5Oi8jjn69PQ0S3KwsY7YFpfl2yMOQeuAPyrST7DfdlWOD7FG11NkSSKVXPBweTj07fnx1FZ8kascrcIxH3tobPr3Aqa4Usdsp28Dkkent/L2qvFCyFpCo2n5QpIyawaYmyOZrcymP95Ip5DbtuTQ8xUSGNUiJOVCD7v0J5/WmSqAqyAnBPA7571M8Eib9xxtO3J5H6fj+VLlJ1KQllcv5pZ2DE7uT1qe3tpZSAqfePUEdMA5+nP6VNY20dzBJlcEcgnocds1X09H/ALYigicKHkOATxkfz9KpRHY0oGjsJmPDOeGbhQB17jj61LPa3Sv5rW7LDjdzkb1z1/8A1VV1gxPcKY2DZXJ9R7dPp+dXNQvSVijVwUMYOCcgZHHHbFaNLZjKFvFJf3gKMAQP3hK9B/L8B6VRuru4ls3gt2iic5VyV+b2APbv2/Wr1rdNZ2k6BWSeR+SRkqn1/Pis0gtGxBU8/N6jNZNJajWhhJaSRyhXxz3Br23Q9NOmaNb2Uh3GEOd+3buBYkZH0Ncf4T0gXk63k0OPIkXyTu2hmHXtk4479a9BIBt0B2s3J3Antjrz9fzrojJyWp2072uyLaNoHzfLnG3A5pJWJhyxV5P4lxjPToM0Ou3JQZXoCTk4Bzz+lOdd8gLNuIHJHGSB1qjU35I2XDLxu6kgkkf1NOblht+ZiuAAO444/wD10qqCfKUkMGyelPIO3O7PJ45FaGZC0ikqx68tn69f51wHxFS3jvbOeOE/2ju3Fw2MKDwD6n37fjXoDoiru8s5IwV4we3Q1i6z4Zg1iISNI0VycZbJPTGMj+gx+NZzTa0Jmm1ZHE6dezSzKscaNM8W4hky2Oh/r07mtexsWiJnmmWUtwYimQAc5H1zjA77fastNKfStVUzzq0cZYRuoIVcnGTngd//ANVdFHDvhNyrqURQSHBYNkhe3vz+HU93G/U5bdzL/s66E8i2e5cEgooLIo7cYx7cevWs7TtUlsbWWyngCsrFXaMDHJ5P5kAYzWzaanZNayyGM/aHG2UlRleQwI4+oyexrDmM95cO9vG7XLAISMknPy4I+nH4H8W7dBehBqU5vZorqNwyxKqK2cgkdiOnAIOPwxVzxDJHPZqqBjsGSxznnjB7c8/h61M1ksGn3cqsrTIwO0xg7QRz169uvPGKwruGPzx5QBlJIVySwOeP4l5AwAfoelZtPUHsYV/becdyoFXcScHhQcVJp8oFvPaSBM7TsfHUd+3b8+an1AmG9YK6ZGRuUDBz+HTsaiuW8uWOQRK8bsVGIVyTx7fQ/jWSbQaFRB5YfBTrjr049ackUjFXUrtbPDHacD0JwD1+vFPviI7qNYIkjZV+ZgoRt2MnkY962ND8L6lrKfaAPJspDzNIODzztH8R6+3BGRS957Ao32KNrFIz+Qg84u4BAyFcY47EnnsRXoA0r7FpdmZ0SOVk2zSKMiMnqNpyCMkjOeT7HFaeneHbPSUYQgs+MmRj8xJ9PQcnpj3rTijDeYudyNn5Sd2fbHvk/n+dqlffc6oU7RszlnikNt5kiiRwpcEZwoBIwcjkn6H61VuYENmUVP3q/eZ89eMED/Hrkn6dLLokNxL5kQRJXXaSCQGHPXH4flWVeaLPH/rd4iIIOBkEdemDmndx3MZ07bGA1vF5T3eMqFVVDH+LHzEc889Pb6VTCi4v40DJmRsfNgKeOvXjp61r3EOxVjjVm3qFK5IwAepHTv1P9azd8yEAqGdsYcrgkHt+tO5kZ91EjXcMeCQSFOTjgn26f5Pepb/dGYQI5kQvhh/e9f8APpj8dOdIx/o8yBDjcTjOe2PpxnOP5CsFL2QXzxFyIXPXqRj/AD/Kk7oRNp0og+0lVYqxG2TO1eCRjPTuR+FV4ykMkdws2xw+4SAAAH0z+WQamd1VZnXB8wYbA6c5x+QqO6QJFH9phGxhkhl9/wA6h3BFohJDJuRQ4wQ2B8y/j746VQvJZ3ljkBO4Ljkk5Az6043MLbUGAD90Dg4/OiZkfgojBhsK9M5/l1rKTdg0v5Fu3Ed/CZIWy6jaQc4wBz9fp+lXdI0KC7nnaSRDFDt8xUf5icZAx1A68n0/LBZY7OLZC8iOeDIspDA+xH5Vt/D+2vIb+/RcG1aMbmbGd2fl9+m72/SrgoykbxjBy0O9htYLa0SKJUVEUYVeMYwc/wCfepseYhKsvK4XoOOuc/TFGGUAKNzn0GN31HPqKGC4JwSp6ZOe3b8q6TrIlLHIYBi3UjA7VUDSB2jWQlSwOc8r24OP85qYNJkKWJHVVPQ9M9fypWLhMHJZcHqScemPpQM6RTk/KSVGfmHPQ/4mpAuVI2kNz7Z/Gq6OASDgKDyTzn/P9asqcIQuDgDoOlaGZHKuZN2Ce3HrxQhd8bfujgL0xQwIiPTjhQTgH/GkUbJNoXJzjI5yf8igDnDaSXcP2OWPfPgq29iST6/T/wCvWPcxra2cG9gsLhnUxsTggZVPbOD29OvNdyYBKhMmeCdhVfmUn/P09q57WfD9xOM2582IKdsbDGAeMg9z16/hipbaRzypvoYnh9LS7u5QglVWIVA7hsMOmcAcHnpz271Z1SOS2gMUVusabt6Pn5sAdMZ9Vz+lUtP0u80x51mgwroGUpIDtZcnJGenT9a1JZUvbYRvciOSPDjghcnj+v8APvWcJaK+5Eo2RBeJIlqt3IuQ8SZVl6A457cdO9cvef6PEk4QENn7rbeq5B/Jscf/AKuja/WXT7jTFZVCFhkOQXVTww65POPz9qz7e1kvNNnhaNmSLL7wpbAG0YYc8DPHHA7itHqS9djj9QhMb7WQ4PClMkEex7//AF6gmWeOzwkgYqSc8hgDxlfx6kVvz6X9mu7jT5/kl8pZlcKCpXOO2cZyDnPP6ViNaTy3KQQqZM4UKvUknoPfP86xaEXvCeiT+JdRhik3eREuZ5MducDPqcfoTzivYxCIkjhQIkK8KqjAwBjA+npVHw3okOiaTHbr5b3D/NO6gkMSB6noOg6dM4BJrVmZTkk4AyTx2rSKsjshHlRUdDE+do+9gjOCeOnTrTFO+Hbs3ZUf/rH5/wA6lkBfLKvXkYH3SPwpqK8cvzDK5wgXP+c9P/rUzUkXKoGAQbuCFPBHH5VYQ7wNyZYjHpgfT8eKhPX7xAHfggYqSEliBxkDptxjPvQIxdW0IzE3FgUSZRzC/Abjt2B6/hXHTho5HjkQrIOC7cFcfw8nt/U16cQMEnOccY5IPWsnVNCg1JvPQFLhQRvwMN6Aj8uf8Klx7GM6d9Uee3JdmEpxI4G0Fm4/zjv6VhyQeYJAPl29Ce3sPfOf8iumnV7ado7mPyyjgHswx0xx7jn3rnriHbLtQqykkAscjqcHNQzkYsY8+D5uDtJ+pHf8+KffyE8FNuMDBH3enbtUEaqtwrHqTtwcAe3OR7UyaXzptjMevzD2/HvQ3oIikVpCkZbg4UOeasXEIuLhmjL/ADHBXGcn2H4/rVUkJPHsZwQfXqO/58103w+upY9dvIH+aOSLzEZ8sVww4z+PPrgVmo3di4Q5nYfp3gy4u40mvN0MZwQmf3jD6fw9+tdjb6fb2Fr5dqhjiHKgnJ+ue9XpxgIGUFy3y478dv50zD85Xnd36+3TrW0YKJ2xgo7DWfYwJx0ycsSw/oP/AK9Rh1uXaIRhWUfMSeMdu/sakYiRi3VOcbRkGkIA6/eB/iPJ/wA8fnVFjWZgyjaN6gYBHf8AyOtR7mIBZCQvQ7f885qRxvkZjkYHGBxwD7cVCGaRZMgCQk8fl05+n5mgDfX5uVHcdv6VaVgucjjGDg/59qgibggcdye/+eaUjdkEjr+XNaED9643KBgD5f8AP50iyHzQOD659Kjc4KgoME4xSoM4IG5c4xj3pFFgbsHJ7AE9j/nNNm2g/wC0RjGcHNPjkYAkD2P0qN15UdMcgjBzTJOc1dplvBIoBRuAB3Pfnt26+tZYszMG8wxxbyduGyQc9Mf/AF+359RcnzHJKgrkAZBrNNlaqJAsYQspVtmF289QBxkfSosZSpXd0YdzBp+lXNrNKj3Mj5D+a3CZyFIx9Seauz3qoJXhMiK0ZcBWC7W49OcEZ4H+NTyeH7e4uFaR2AA+Yscn69Ov+NVNQ0+O0byneWKLOBIG5PufQ8H060J2MnCUVc5trcSi9uSNh8vy488gsWB3fQBccj6ng1v+BtBZFOrXKFX2skIKjkHq47jIwAeOAfWrsOjrdwxSXEP2aGFQiwhTudc55zyB19zk10MLoqhMgAHgAcYPoaVuppTp21ZMu3dknA9A3GelNnZEAcnO1eFPVuO9NEigqCcAjoD/AJ/yac+0x4xkMRlj6e9WdBXAaMMoBBJOTnn6Z/Gq7ElgrKFBOSB2/L/PNWJzG4DfedT83y89B/n8KgkQgYU5XHJ96kZPbYCEh8rjgYqdGVg3QE8McAfTvVeEnYVOCuDx0+v86s4QHAyM9M0AE5UjjGRkDAH+c0Mksbbv4TncD09f5mnoVkGduCpxnHf1pJAzggBuf8/nQIwNW0hNUiyUCThfkkPT6H2/r+OfP9S0+5s5/s84Ksp454OfQjqP58ivU5MhmO0ZA6Y4rPu7S2v7dUuEVlAzkHBX6HqDwKmUb7GVSkparc860/RLvUJJGt4vMaIj5dwAz7knHB/P8DU8vhbV5lH+jKxHT96h56Y6+39K9CtbW3sbTybdQisdxU85Y96VI8oCAMk1KhpqSqCtqcVZfD64Jxd3EcEZO7CEse3HbFdZpmkWukQmO0DBnxl2bLN6ZP4mr28yqBt2noQAPy+lSrAFUkH5ecZBwB/SmoJGsYRjsJsGdx27scsBnFVDGCDnJw+epyfoasFwA0f3SR1znB/yetRyAm4YMOAQSQcZ/wAaosafu4Azk5Pr+VK4UYI5HAGQSePf60obAYADJPrnn/P8qbIRt6AYI7jj6f59KAIGQhlJLEZwR6nH/wBf9KaTkkkkHuS30/z+FTsBllx8q8A9BkVC8q7WVVxkZIVuO3f8KANqI7Sy7mPTJIqVQAxAAxkVVjwOcnjnJ9KtxncDg9Ox7VoQOkjJXJAwf8n+lRqpB25BIHfuallzuzngdCetRlgp5BGBn0z70FFmPggseozxzzSSPxwcEcDB5FNjbe20nI9DTztHOSB/nigkzZPm+9yeCNw/wqofmcqwAXA5H+P5VoS4IA3Drxntxms6c4dgDk9PY0ii5CVlUr0Ibnd/P8qmlt1KbiMZHGRVeyxnLoT2yevrV9gpQlwckHj8OKkCgoKqqk7m46+3f+VV92ybd8vHY+v+f5VcmIEhGAd3YDnOKqPCxJORwecUDRbgDTYbIUkDco7D/D/Cp5FPknZhV6DI5xxUEAMf3cE/xEHk81cOAgII4PIHQfWgChMfm6kn7wAFQqMOBx24wMVauRkllBOB+OR/n9apKGQnAI9cjtigCSMFJssrMGIHA71aTd5meCc46Z/z1qBJOhK/gDUycSFiMZB7+tAFhSTgEAhSCPz60rtiEKBnPXjpx/8AWpAS6kZAHr0zTHm688dP0oEVZwpJyQAByM+//wBYVVVF3EMo2jjPp/nrViTDZXnJxzniq21+SOOOSTmgY5pOSc8YJAPbNKjkn5Djry3PakA3KS3BxnkcjipSgVMdCc/lSGKiruyzHB4wBxjp+NP3M2Sp2nnCggn3pgUZ+fPHQen+f6VO3yoV6gkj8P8AIpiKjuP7wLe45689ajclAMA5bGRmp5yMA46kDPOKrBQo3EL09KAJIht+YEBge/8AOhkdW5ABI4PakUD0OM9ulSs42F9wyRgnJpAVJJBnPKgngYzUSgIDlfXHoR3NTOud2Fx0PyjGTUbLgL1Vjz0oA//Z",
  "imageHeight": 256,
  "imageWidth": 256
}
