# Supplementary material for: Deep-broad learning network model for precision identification and diagnosis of grape leaf diseases
Source: Front Plant Sci. 2025 Sep 10;16:1611301. doi: 10.3389/fpls.2025.1611301 (PMC12461735; doi:10.3389/fpls.2025.1611301)
Supplement: Supplementary file 1 [file DataSheet1.zip › B_r00250.json]

{
  "version": "5.4.1",
  "flags": {},
  "shapes": [
    {
      "label": "leaf",
      "points": [
        [
          122.01117318435753,
          177.98882681564243
        ],
        [
          133.96648044692736,
          187.48603351955305
        ],
        [
          148.04469273743015,
          196.98324022346367
        ],
        [
          160.55865921787708,
          211.62011173184354
        ],
        [
          170.83798882681563,
          218.9944134078212
        ],
        [
          170.7262569832402,
          215.5307262569832
        ],
        [
          187.7094972067039,
          220.33519553072622
        ],
        [
          206.0335195530726,
          217.54189944134075
        ],
        [
          201.22905027932958,
          208.71508379888266
        ],
        [
          211.73184357541896,
          206.5921787709497
        ],
        [
          226.0335195530726,
          201.22905027932958
        ],
        [
          221.340782122905,
          193.63128491620108
        ],
        [
          219.32960893854747,
          191.95530726256982
        ],
        [
          229.38547486033517,
          187.8212290502793
        ],
        [
          223.01675977653628,
          179.99999999999997
        ],
        [
          230.27932960893853,
          174.07821229050276
        ],
        [
          236.31284916201113,
          168.15642458100555
        ],
        [
          233.072625698324,
          164.804469273743
        ],
        [
          230.7262569832402,
          161.45251396648044
        ],
        [
          222.90502793296088,
          159.21787709497204
        ],
        [
          226.4804469273743,
          151.8435754189944
        ],
        [
          233.96648044692733,
          146.92737430167597
        ],
        [
          225.4748603351955,
          143.57541899441338
        ],
        [
          225.81005586592175,
          140.89385474860333
        ],
        [
          234.1899441340782,
          132.4022346368715
        ],
        [
          234.8603351955307,
          127.59776536312847
        ],
        [
          225.13966480446925,
          127.26256983240222
        ],
        [
          224.2458100558659,
          114.63687150837987
        ],
        [
          227.1508379888268,
          108.49162011173183
        ],
        [
          229.83240223463685,
          102.12290502793294
        ],
        [
          226.5921787709497,
          100.44692737430167
        ],
        [
          218.9944134078212,
          100.44692737430167
        ],
        [
          217.31843575418992,
          88.82681564245809
        ],
        [
          213.63128491620108,
          75.08379888268155
        ],
        [
          211.73184357541896,
          71.28491620111731
        ],
        [
          206.4804469273743,
          74.41340782122904
        ],
        [
          204.46927374301674,
          75.53072625698323
        ],
        [
          200.7821229050279,
          78.54748603351955
        ],
        [
          197.87709497206703,
          79.21787709497205
        ],
        [
          194.7486033519553,
          78.54748603351955
        ],
        [
          192.73743016759775,
          75.86592178770948
        ],
        [
          194.07821229050276,
          74.1899441340782
        ],
        [
          194.07821229050276,
          71.28491620111731
        ],
        [
          191.17318435754188,
          69.72067039106145
        ],
        [
          186.81564245810054,
          69.4972067039106
        ],
        [
          184.2458100558659,
          69.94413407821229
        ],
        [
          183.79888268156424,
          66.59217877094972
        ],
        [
          183.0167597765363,
          63.351955307262564
        ],
        [
          182.23463687150837,
          59.77653631284915
        ],
        [
          179.32960893854747,
          59.55307262569832
        ],
        [
          174.30167597765362,
          60.11173184357541
        ],
        [
          166.4804469273743,
          61.117318435754186
        ],
        [
          164.46927374301674,
          61.117318435754186
        ],
        [
          163.57541899441338,
          56.42458100558659
        ],
        [
          160.1117318435754,
          53.51955307262569
        ],
        [
          159.77653631284915,
          43.351955307262564
        ],
        [
          149.60893854748602,
          46.815642458100555
        ],
        [
          143.91061452513964,
          36.42458100558659
        ],
        [
          136.4245810055866,
          27.26256983240223
        ],
        [
          132.84916201117318,
          20.335195530726253
        ],
        [
          129.3854748603352,
          16.42458100558659
        ],
        [
          127.7094972067039,
          30.72625698324022
        ],
        [
          123.0167597765363,
          39.88826815642457
        ],
        [
          115.97765363128491,
          45.36312849162011
        ],
        [
          107.48603351955306,
          48.04469273743016
        ],
        [
          108.49162011173183,
          57.541899441340775
        ],
        [
          107.59776536312847,
          63.463687150837984
        ],
        [
          104.69273743016758,
          63.79888268156424
        ],
        [
          105.69832402234636,
          61.117318435754186
        ],
        [
          98.43575418994412,
          56.20111731843575
        ],
        [
          92.06703910614524,
          55.97765363128491
        ],
        [
          91.39664804469272,
          63.91061452513966
        ],
        [
          86.59217877094972,
          69.05027932960893
        ],
        [
          87.15083798882681,
          74.30167597765362
        ],
        [
          79.55307262569832,
          71.39664804469272
        ],
        [
          72.17877094972066,
          68.71508379888267
        ],
        [
          70.72625698324022,
          68.82681564245809
        ],
        [
          66.92737430167597,
          78.21229050279328
        ],
        [
          56.536312849162,
          77.31843575418993
        ],
        [
          47.15083798882681,
          76.08938547486032
        ],
        [
          49.273743016759774,
          85.02793296089385
        ],
        [
          51.06145251396647,
          95.19553072625698
        ],
        [
          53.63128491620111,
          98.21229050279328
        ],
        [
          49.60893854748603,
          100.11173184357541
        ],
        [
          45.13966480446927,
          105.25139664804468
        ],
        [
          42.01117318435754,
          112.17877094972066
        ],
        [
          41.56424581005586,
          116.75977653631284
        ],
        [
          35.97765363128491,
          120.78212290502792
        ],
        [
          33.18435754189944,
          124.35754189944133
        ],
        [
          33.5195530726257,
          130.27932960893853
        ],
        [
          20.78212290502793,
          133.072625698324
        ],
        [
          15.41899441340782,
          134.63687150837987
        ],
        [
          19.999999999999996,
          139.32960893854747
        ],
        [
          23.687150837988824,
          145.25139664804468
        ],
        [
          25.13966480446927,
          153.6312849162011
        ],
        [
          25.6,
          165.1
        ],
        [
          25.9,
          169.6
        ],
        [
          30.7,
          172.7
        ],
        [
          31.4,
          175.8
        ],
        [
          38.3,
          177.2
        ],
        [
          40.8,
          179.9
        ],
        [
          35.9,
          184.3
        ],
        [
          32.8,
          187.5
        ],
        [
          37.8,
          191.3
        ],
        [
          41.9,
          195.0
        ],
        [
          48.1,
          195.8
        ],
        [
          58.2,
          195.9
        ],
        [
          79.1,
          194.0
        ],
        [
          92.0,
          186.0
        ],
        [
          103.3,
          182.9
        ],
        [
          111.0,
          180.4
        ]
      ],
      "group_id": null,
      "description": "",
      "shape_type": "polygon",
      "flags": {},
      "mask": null
    },
    {
      "label": "Black_rot",
      "points": [
        [
          80.5,
          159.9
        ],
        [
          84.5,
          158.5
        ],
        [
          87.7,
          158.6
        ],
        [
          91.2,
          160.6
        ],
        [
          92.3,
          163.0
        ],
        [
          92.7,
          165.9
        ],
        [
          91.0,
          168.5
        ],
        [
          87.0,
          169.5
        ],
        [
          83.6,
          168.9
        ],
        [
          80.7,
          167.5
        ],
        [
          79.1,
          165.3
        ],
        [
          79.5,
          160.2
        ]
      ],
      "group_id": null,
      "description": "",
      "shape_type": "polygon",
      "flags": {},
      "mask": null
    },
    {
      "label": "Black_rot",
      "points": [
        [
          136.9,
          188.2
        ],
        [
          140.1,
          186.3
        ],
        [
          143.7,
          184.8
        ],
        [
          146.1,
          184.3
        ],
        [
          149.0,
          184.9
        ],
        [
          150.0,
          187.4
        ],
        [
          151.6,
          189.8
        ],
        [
          150.8,
          191.9
        ],
        [
          145.1,
          192.6
        ],
        [
          142.8,
          192.5
        ],
        [
          139.3,
          190.0
        ]
      ],
      "group_id": null,
      "description": "",
      "shape_type": "polygon",
      "flags": {},
      "mask": null
    },
    {
      "label": "Black_rot",
      "points": [
        [
          65.0,
          182.5
        ],
        [
          69.2,
          183.9
        ],
        [
          71.8,
          182.6
        ],
        [
          71.1,
          179.0
        ],
        [
          67.7,
          176.8
        ],
        [
          65.8,
          176.9
        ],
        [
          63.4,
          179.3
        ]
      ],
      "group_id": null,
      "description": "",
      "shape_type": "polygon",
      "flags": {},
      "mask": null
    },
    {
      "label": "Black_rot",
      "points": [
        [
          89.7,
          184.9
        ],
        [
          87.6,
          183.0
        ],
        [
          83.8,
          182.6
        ],
        [
          81.9,
          184.9
        ],
        [
          84.1,
          188.5
        ],
        [
          87.5,
          188.3
        ],
        [
          90.1,
          186.8
        ]
      ],
      "group_id": null,
      "description": "",
      "shape_type": "polygon",
      "flags": {},
      "mask": null
    },
    {
      "label": "Black_rot",
      "points": [
        [
          72.2,
          103.8
        ],
        [
          72.0,
          99.7
        ],
        [
          72.0,
          97.5
        ],
        [
          72.4,
          95.4
        ],
        [
          76.0,
          93.4
        ],
        [
          78.8,
          92.6
        ],
        [
          81.8,
          92.7
        ],
        [
          86.8,
          95.7
        ],
        [
          87.6,
          99.3
        ],
        [
          85.5,
          103.1
        ],
        [
          82.5,
          105.0
        ],
        [
          79.5,
          105.5
        ],
        [
          77.5,
          105.6
        ],
        [
          75.2,
          105.1
        ]
      ],
      "group_id": null,
      "description": "",
      "shape_type": "polygon",
      "flags": {},
      "mask": null
    },
    {
      "label": "Black_rot",
      "points": [
        [
          127.3,
          31.3
        ],
        [
          130.7,
          31.3
        ],
        [
          131.9,
          34.5
        ],
        [
          131.7,
          37.9
        ],
        [
          130.9,
          42.8
        ],
        [
          129.7,
          46.1
        ],
        [
          126.5,
          48.4
        ],
        [
          118.9,
          48.1
        ],
        [
          116.7,
          47.6
        ],
        [
          114.8,
          46.7
        ],
        [
          116.6,
          45.1
        ],
        [
          120.1,
          43.4
        ],
        [
          122.3,
          41.3
        ],
        [
          123.9,
          38.1
        ],
        [
          125.2,
          36.0
        ]
      ],
      "group_id": null,
      "description": "",
      "shape_type": "polygon",
      "flags": {},
      "mask": null
    },
    {
      "label": "Black_rot",
      "points": [
        [
          131.3,
          59.8
        ],
        [
          133.9,
          59.7
        ],
        [
          137.0,
          59.5
        ],
        [
          139.7,
          60.5
        ],
        [
          138.4,
          64.4
        ],
        [
          135.4,
          65.5
        ],
        [
          131.0,
          65.0
        ],
        [
          130.6,
          62.5
        ]
      ],
      "group_id": null,
      "description": "",
      "shape_type": "polygon",
      "flags": {},
      "mask": null
    },
    {
      "label": "Black_rot",
      "points": [
        [
          177.83783783783784,
          60.21621621621622
        ],
        [
          174.27027027027026,
          63.891891891891895
        ],
        [
          171.67567567567568,
          68.0
        ],
        [
          171.78378378378378,
          72.75675675675676
        ],
        [
          176.1081081081081,
          76.64864864864865
        ],
        [
          179.35135135135135,
          78.27027027027027
        ],
        [
          184.21621621621622,
          82.5945945945946
        ],
        [
          187.35135135135135,
          87.35135135135135
        ],
        [
          190.8108108108108,
          88.75675675675676
        ],
        [
          196.32432432432432,
          88.97297297297297
        ],
        [
          199.8918918918919,
          88.32432432432432
        ],
        [
          204.1081081081081,
          87.56756756756756
        ],
        [
          207.02702702702703,
          86.5945945945946
        ],
        [
          207.8918918918919,
          82.27027027027027
        ],
        [
          208.75675675675674,
          77.4054054054054
        ],
        [
          206.9189189189189,
          73.4054054054054
        ],
        [
          205.83783783783784,
          76.21621621621621
        ],
        [
          200.43243243243242,
          79.78378378378379
        ],
        [
          196.75675675675674,
          80.43243243243244
        ],
        [
          191.35135135135135,
          77.29729729729729
        ],
        [
          193.2972972972973,
          74.8108108108108
        ],
        [
          193.72972972972974,
          72.97297297297297
        ],
        [
          192.1081081081081,
          70.70270270270271
        ],
        [
          187.67567567567568,
          70.05405405405405
        ],
        [
          184.1081081081081,
          69.72972972972973
        ],
        [
          183.78378378378378,
          66.70270270270271
        ],
        [
          182.59459459459458,
          63.027027027027025
        ],
        [
          180.97297297297297,
          61.189189189189186
        ]
      ],
      "group_id": null,
      "description": "",
      "shape_type": "polygon",
      "flags": {},
      "mask": null
    },
    {
      "label": "Black_rot",
      "points": [
        [
          175.35135135135135,
          85.08108108108108
        ],
        [
          178.16216216216216,
          87.13513513513513
        ],
        [
          180.64864864864865,
          89.72972972972973
        ],
        [
          181.0810810810811,
          91.24324324324324
        ],
        [
          178.16216216216216,
          94.37837837837837
        ],
        [
          174.48648648648648,
          95.02702702702703
        ],
        [
          170.9189189189189,
          91.89189189189189
        ],
        [
          168.97297297297297,
          87.78378378378379
        ],
        [
          171.56756756756758,
          85.62162162162163
        ],
        [
          174.05405405405406,
          84.21621621621621
        ]
      ],
      "group_id": null,
      "description": "",
      "shape_type": "polygon",
      "flags": {},
      "mask": null
    },
    {
      "label": "Black_rot",
      "points": [
        [
          159.78378378378378,
          102.27027027027027
        ],
        [
          164.0,
          103.35135135135135
        ],
        [
          165.0810810810811,
          105.83783783783784
        ],
        [
          165.94594594594594,
          109.51351351351352
        ],
        [
          166.7027027027027,
          113.62162162162163
        ],
        [
          164.0,
          116.64864864864865
        ],
        [
          159.24324324324326,
          116.75675675675676
        ],
        [
          155.45945945945945,
          115.35135135135135
        ],
        [
          153.51351351351352,
          113.62162162162163
        ],
        [
          152.0,
          112.0
        ],
        [
          152.0,
          109.62162162162163
        ],
        [
          153.94594594594594,
          107.02702702702703
        ],
        [
          156.43243243243242,
          104.64864864864865
        ],
        [
          157.40540540540542,
          102.48648648648648
        ]
      ],
      "group_id": null,
      "description": "",
      "shape_type": "polygon",
      "flags": {},
      "mask": null
    }
  ],
  "imagePath": "..\\Grape\\train1\\B_r00250.JPG",
  "imageData": "/9j/4AAQSkZJRgABAQAAAQABAAD/2wBDAAgGBgcGBQgHBwcJCQgKDBQNDAsLDBkSEw8UHRofHh0aHBwgJC4nICIsIxwcKDcpLDAxNDQ0Hyc5PTgyPC4zNDL/2wBDAQgJCQwLDBgNDRgyIRwhMjIyMjIyMjIyMjIyMjIyMjIyMjIyMjIyMjIyMjIyMjIyMjIyMjIyMjIyMjIyMjIyMjL/wAARCAEAAQADASIAAhEBAxEB/8QAHwAAAQUBAQEBAQEAAAAAAAAAAAECAwQFBgcICQoL/8QAtRAAAgEDAwIEAwUFBAQAAAF9AQIDAAQRBRIhMUEGE1FhByJxFDKBkaEII0KxwRVS0fAkM2JyggkKFhcYGRolJicoKSo0NTY3ODk6Q0RFRkdISUpTVFVWV1hZWmNkZWZnaGlqc3R1dnd4eXqDhIWGh4iJipKTlJWWl5iZmqKjpKWmp6ipqrKztLW2t7i5usLDxMXGx8jJytLT1NXW19jZ2uHi4+Tl5ufo6erx8vP09fb3+Pn6/8QAHwEAAwEBAQEBAQEBAQAAAAAAAAECAwQFBgcICQoL/8QAtREAAgECBAQDBAcFBAQAAQJ3AAECAxEEBSExBhJBUQdhcRMiMoEIFEKRobHBCSMzUvAVYnLRChYkNOEl8RcYGRomJygpKjU2Nzg5OkNERUZHSElKU1RVVldYWVpjZGVmZ2hpanN0dXZ3eHl6goOEhYaHiImKkpOUlZaXmJmaoqOkpaanqKmqsrO0tba3uLm6wsPExcbHyMnK0tPU1dbX2Nna4uPk5ebn6Onq8vP09fb3+Pn6/9oADAMBAAIRAxEAPwDugc8tg4PWnMcNnjNMyNxweQKcSMD1+tMsTJHHegcN6j2pvA5Gc05MFSd2GpALwSNwBzSFcseQTTjjINM3HB5zQAE8Y4FA5ycc96jfcvJqVXCr8w696ChMe/TijPHJpN2RkZpu49+QaAHZXoSMn2prKBjGfwox3J5pBjnnp60gEUk54pFbGQwOe/FPVfUUmcHDLxQMaDzg03ox4PtS4xwTx29qUgAA9aAI2fIIP1+lCfP7D1pSBg7sYNRmZVYquD9RQMmIG08/hUS9CzAD6URkHO48fShQSOeBnvQAEnOOMdKbkK2Bk896QcN3P49KAAuT15zwKAHH5hhcD2FN2sQSfwpG4kz0yKH+VMgnIoGHCjpz6etN5PTGBzxR/Dls7qfhdmB8tICFgxJHBpoI3YOCB0p5IJ+nWo+fTjPegZIACuVPFRNgEFQBmnKxJyM/0ND5LHeAv0oAjyobkZH0pEYAZ460vXI24Hal2kLnPSgZtAAA8c0o2kc8n1prtkYxkU6NABnFWYAoUd6Udfb2pF++cijG4YJ49qAE3dcdBxR0B/p60/Bx9KRsYyOKQEe7L/NnHpQwG3j9TSYLNz3pwUnjJPbrQUMbgcClBwueMehNO2jp1x+lMwCDg5pAPDhh2BNRMNpOTnPajIGDmj1I6H1pgCyHdyDjHSgsXU4P1HpQx4Bzg96YHxzjGaQxwbaR3+tMILMPagORnJHNOMkcZzIwVRyW9BSbsrgUXmEU8qSMSd2FGenGaoSXX73g9DTtUh8/zXR/nEokQqevFY/n7XO/5WB5z2rjwtfnTT3FF33Omt5VKgljzU4PHPSsSzuQOpzWrG4bHOc+ldpRLxjgH/Gow+X57dQOlOJ2pn06Cjkrkrj15oGNbP8ACRighlOTjGOhpSVP0PBxSYwMCgBFPJDNnNKCOhJz6UhOPlwD9KQfdABNIBFwDtOMmhgCQSeB79adkBinPFNI4IHI+tAxS6OoG3AHao9xOOTT2wV5poTB5PNACgsQBnIBqPrxjJPpTgAGzn6ZoPUEHLUAbuzK5bFMLYbIJGKMnb3oI47VZiLvyAO9HIBHYUgzgDFIW+YjkmkA4H5c54pp5OO9G0duPXmmsdqcYyaAG4AY4POKVeOhJ+lIpIXdnI9KC4VTgE0FDxj3560hTnIPWkDcfdPqeKUPjk/l60ABXGR3FRM3OARj1qbeMA/1qNlQ9sk9qAGCRWBK8jvSNjb935e1KsYUnAwaC4GTjge1JjGKAcgHNcv4x1dba1WxhO+4mbGB2HfNbF/qJt4HlAwvQMT3rgbgq6m6mdpLneTwM8e1YTmre6b0IKT5nsafhm6lZLuKViwQKVBOSKnvZArgnIx0FVtGh8iOe553SICQeMc9KlmBnniI7tg15qlafNE4cRUtXbiSW85HToT6Vs21wGAHOPyrmUMiTtEqNtU8HHFX/tH2WEscFupG7pXpKtDlu2bc8bXudD9oYscgbamWUFTgnnrmucGolh1zntVmC85HPHTkVuWbZKgf4UBcr1qosoKgk5z71Is2AB09/SkBM4GNqkj3FLwv3ASD75pmVY5zuJ9KQM2cKCMetADt27J5HqfWmhiRtGfyp/mLsG5gKYp4IY/SmMNwUbTgGo1mVmIBOAM5pQ/UMSc+lNMYzvHX3NICdNu3oAOxprbVbB5Ao3nG0g596ik4OVFAze3DHPFN8zFNZixxtA9qRVZjkEDHrVmA5dxOSCMfrSl2BxxQcofmHHrRnAIOPXpSKG5JyOOe9ICv0+tKcAcd6OnBxTAaWwD2oVhx13euOtOEgHGOlBcfexSAQv6/maRGzz/OlDB+mD7VCzbD6e2aBkwbGR1+lM34cDbnPGR2+tRvKo7nNZWtah9ls1MZG4nOT6VE5cquZykoq7NK6uRGePTrVC6vM2rbGw2a5qXVbiDlpd0fXDHOKla+YwnP8a7gO4rGVVSi11MnUU4tI6G2sL240xpvIG1uQHPX6Z61T1G0vYNNaT7EEVVyxj28D1wK6WHX9LbTrdbiRllVPmXYetVP7b06ffBA7k4z8ykA1xygrDUY/CpHnmlNJJPcfMWjKjNXnPlrhODnsajhkt7fUbv7OFkhmAdD2XrVqJVmhklkj2MjYwDkGs2nFbGdShNR5uhVeaW3iUscq2SwNNkIa13KeJBwfQVW1e4G3avTFWEXFtHCfvKgU9scU76GPS5QtpWQ7XbBHY1rRXC4H61nvp8s5Dw4UouDuPWpre0YAh3VQByea7KdeKj7zPRhVi0r7mxBernnHtjtV5bpGIIwc1xqa3aNffZYWeUjjft+WtiGcnjOPeupNNXRq01udAs+GJHOePrShxnJ/WsmK4O0b2Xj1FWftQIADAk9s0xF1JEdunQ1IXGQACew4qkpyBz1qfcox1yP1oAsBRhRtwO3vQRgnbx+NMEm5QF4P0pm1iwxjg9SaQE4+bhs5HTNIAc8cMKQKTkk0DHPP50DNoqA+T68UjkkZGMZp7EgDIBpjYPcg9SKswF35HQYNNU4BHehdoPYik2dDkYzxzQAFcMOQacQSOD07UrZXqBTTtYYI7YFJgIq5OP5009xjgd/WqVzqkVmAZQwUnBZecU3+2tPCZN0nI6HislVg9mJTi+pYlkMCM27AXk1TS/t5ids6FvQnkVQ13U4RYqYpVcSdChzmuVjmfy1Z+CeeaxqV3GVkZyq2eh3ElyiqzHtzXPanIZdxbnI6egqvp802HZnO1htAPNSXLgE5we/QGs51eexz1KnMZ6W/mQRSyNnAOF7cVBeszMGzz0xWjFL50ckROdo3AjsKpXUK7S2T+IqHsZX1LWmXqvH5ErMSucH1HpVuW1uJIWWA7XnPlg+i/xH8q5dZWSRXDEFSDketdnayobbl98ixluOxYev40J9zopK8ubsZdkIc3ZVBtBCpnsAKW4uRHb7VwAOiqMVFZIYpLuJhh9wI+lVrg5lw3T6VjYznOT0b0K6RNd3CIPXLH0AreigQtkggs3JxnNQ6fZmKN2A+aQDAJ6LV3b5bZPGO1NJIzb6Gfeyta3EboMquQR65qHWLlJdG22ZBkl4Y9CF/wA4qbUIy5+Xmq9/bWqWEdsT5c6nf5gHOfQ+1RdJ3lsdeFcVNORytqyWjZYETZxnHbvXR2kjOgYA9D8x6ViCE+dIsoZZRzuB4YetPkvry3h8uQ/KVOxSfvD3rvjPTQ9qcFJ3OnjmDAHKkVYEqqOuPoK5jTNQMsJLhtwPK4xWnBdF7hIiNqnk+tdDmoxuzkktXY247hf7xzVuO4V/nA56Vys18VnBP3c4UD0rSt7xNmWY57AVnTqKorolO6udGkm4cZHocU6M4J3E9etZdvcBgMdKvhy6/LjFajLRcFTgc1C53sMqR9OlKn3Tjkn2pEk5zjp1FAG9vJB9jQecgce9IEBZieKQDGO4JqzAQ8ZzxSlioAPK+1BA3YHINJyGyThc9KChXyenApvQjHPtSserDtTQc5GcE9xSJOW1xzFeyR4+VuSDWJPEJYt8P8I5UdRW74miKyRzEfKw2k4rEtzLayGc/KFBwrDmvKrRak7HFa0mmNhjeOyxKGGWLBT2qhdZMiFDgeoNaslyLuN5ejHqKzkEG8RzTBnB/wBUnLfj6VhJt2UdSoQlKWiNSy/eW6Pn5+4xjPuKdLETGXIOSasLbxyRKYFKbBypqJ5vN3I5PHRhz+FbxfRmU4OLszKtWeK+VSxCPlWH1/8Ar1bkRnQ54HQ47iq8ojuG2iRVk/h3HHNW2Dqu11ZSRnB4xVIh7XMG6h2OzZ47YNammyFrAhXw4PzEnoO3FVbtARnnpzxUGnTLFdjcvyspU/lS2N6Mvet3NyYGRzfyMBLbqYSV6PnBBNQ2lo8knnzqePuoRyfc+1WNPmEulEYOWkyTtweBUuxVBJzQkTV92bQ9ZMDa2Tnr2p5fexZ+T25xVbeQT2/Gnkjy2ZecDOKTsY6sVTGHMsmdkQ3EY6+grkb24d9RPmSHc53YVT0zW/qU/lQJCPvMNz49fT8KrWWmG/vUukQNtTaw44x0NYJqU7S2O/CxhzWmben2EEWlgzqssMwyWI5HtXEazAINSkVQ7xFv3b4zgemfUV3moKLbRpF3Hc/IXPSuY0ecieTzDlx0DdDTjenP3dUdEa6pSaTujCFz9nl/eBsj36+9XrF5rmcybdiL87EggYrS1i9865ViiAqOMr/Ksua9fYyliCw5A6D2rV13Jcti3iuaN4ogmuWnuGA4HKqa0LK4PlhSM49+lYO8tMAD9avWU21jmtsO7OwqT0sdXbT7iMfqK1ra4Y4x16cVzFtLjBHyk1s2cp46/UV3Fm6GyRg4/ClccsT0/nVVZMjIzkUvnOT94YoEdOHw2Palbpkdfek4PJB9qMkrgDocVZgNA2jcScDmhsFAerd6Av5UpyEJ7UAR7SQe3pTXkCkZ78Z96ft4zn6Cue8TXslrFEsLMJVbfkdqzqS5I3InLlVyDX9YYSNam3BjXk7lOT9KytUykJkXlAAeP5VX+2yXJb+0EM4b7ko4Yf41atrdryxkiMybQBhXOG+lebOo3fmOR3kzC86S0kaQt8zjGKXRYg0h3LhwcE+p9as39scu7Da68cjjPtU+jwI9tvePc4baxyRwOnSs6U+RtM7KFb2adzZsU8xzkbVAO4np9KZPGF+VV69MU97yDbsj2hf7idzUEkkhG9mEe0/Lg8/jWkm5SvsYVp+0lzPRGDdxkTkt1XtUtnetOhjcljGeMnnb/n+dJdxSMxLHcD/FVSDFpdJM2WUHDKOMg9alXRny6eRfuQDGTnv0NZqkRSmQAEANgdccGrsg2uw35Xqh9VqC3VWSTAbfuGCq5x/nFU9WFGPvpG7pcZGlxluSS3brg4zU7yhVKhTk8dadbJ/xLbfGNxBPp3NVrhgmeMH1q18NzOs+ao2Rh8yZyKngeOGVnmlWNNpOGPBPpVK3OZPu7lJA4p3lNdSysygqPlQZ5wPb3/wrKMOdnRhqHtJa7FLyZb65ZuXXd1U5GK27SFbRRGHwx56U7Q7RI7lwAP3gwRRqERUts5A5BpShyOwsTS9nKyINSn3KU3ZArmJcpKXQ4IPUVqySmQkE4YdR65qk0BklaRgfLQZOP4j2FZy3uZQ3sQ3JPkRTvxKw+VfQetZUgO4sDz7VbupDJIWLc+1VYyGcq31HvTirGqZXdio5xyOvepoGCAMGOMZIIpk2HJB4b+dMjXEWGzu549q2jJrVG8ZtK6Nq3uEYcHOMZ4rXtrldwwcfjXJ28ihuSd5OBXRWRXYC3613U22tTsV3FNnRRTDG3qTV2P7gLKcj3rNhwV6+nbFXxggLx9TWojq+wwMkd6Re+SRTsfMDnn0pGYgkVZzjO5APFLtPUnj0NAbI6YowWGCff1oAiuLiO2haSQhFQZJri9ZvFvb5pkYmNlGMjtVjxLeyG6a3QqUQjKk8GsWQF3Bjy0e3IwK82tUc5cvRHJUnfRBbyBgUHDLkozdAO9V2uGjO4EnB+8e9MdXkbLt5eOhJpskStIrM24DkoP8APSudtvQzt1Li38k1sIn27W5GVGc1LZXW1nhMYG4fO68Y96xZpf3gVRkk4wKsLMY22lvnIINLks7rcpTaN1VCkY5YHoD0qSVC0ZDcgjO6sbSLuR7hrRyC4+4T3HpmteWUqCDn5Tjmt000FSF/fWxUeMgbeMA8VmXETsx4JIPTpV8zEh2PQd6WBFfOcHOOtTuZRbWqKcMLz2JjRCZYsuD1+X+If1/Oo4g7QskR4JzgEcHB5Nb1ms0VwxgAO9SDgfSq1xpxngmNkGVAMmEnmP8A+t/Kn8J1Ra/iM09gt4YET+GNe/qM/wBazdQdncfLtXtU4uhJbRFcZRFUj8BRFbi8DSSfLEh+Y+vsKTfunM9ZMfp8K28X2mVSS/CL/Wm3yxTzCQO8Uh6kcg+5FSz3KS4OdpUYUHtj0qm0iyKrBs8+tRZx1RUasoSvEs2hW3kaQTtJL69sVdnImi3Ahvx61lRRNEjFz8x7e1Qw3ht5WDsfKJ5Ap63vIKlSVR3kVb2Mm4OwHeDwB61V1C4AVIEOAnXb3bua2bzybN3lc5mdD5ajqoI+8fwrnpbWNJQzTO2eT8g/xrN7gloUpSC2cfjUIjdpVKDJB5q5iEjiLOP75yD+FROzPHkevAHGKaNE7FaXCfMfmYHPHQf400YfJXH19KkmGYckckVUhP8ArEZm2YzgetWtTaKuhkTl7o4A610tmzBBz+GK5q3haKYHIYfWuhtWU46c13watoegmmtDorediQvAOPWtSLkA5OcdKybKMH5jzitSLPJJ6cCtiTsS4C4xznqKYy5ORj1PNIpA9fenktj5eD2qzmMm91yysHKsXd/RV/qeKxbvxlIGxa26gdMycn8hWrr2mtdxmeHHnAfOvZ//AK9ctbWsVw7QzDyHwQSegHc159WrVjKzMJSlexT1PUGvZftEiqHYDcY+M+9SFQsMZjzggMp/nVPUY44JWWLmIHCHrkVYSUpBGmeigY9KwT1bZhIgmX5ye3aqbFopPMJIkHQHtWjIR8rBBt9zVCdGdumc5PNQxIbbtE8pkxh+y/4VFIHN2o5ywzUflu5O3t1PpUy3gXCOu/K7d/8AEBRfQqwkzFVV0bawOcj1rWt75p7NJpCODtk45yP8azIwNhUMHGcBl7fX0osY3F3JbnP74EAf7Q5FVfqhwk4s05SHBMbDH8qbC+0Mmee1VhcmNzDhRv8AlOR0qwFIbcep4H0rRilFNc0TZ0yeS3LSLErqyH5/7p7fjzSQXDW1ykoyCW78Zz1pumEO3kl1UtkZYd/TirL26m8htpsoTKBz35pS2Kkm4xsLe6fBHqzlpAsI5Eankn+lNe6MhMYVVROAgHT/AD61JPiS5kkyCS5NV7iFlPmKTkfrTjGyuc8ndkFwvGSM+9VJVKlSvBjOR71aMoLYlUhR3HUUl0gEfmDBU9xzmkxCxXEd1GXxgntnpUaQJFtnm+7n92p7n1PtTLC3Pmy3MhItk++BxvPYVBezPcSGVmwBwqgfdHoKhu5WxFcs8s8kj8sRyT3qnktHtPUfyqbzQ3B4J5pqJkvk8AZqGCM8NiUgnhuKSUYOMY9eeKfPHnO3JpQGltSwB3A4NBqioWEqGM43e1VoonHmNsOBxk1Z2Ikm88vjp2FLukK5baQTjHHFO9jojrdIrIq7CAct+Qq/pzFdqdeexrJuJts7RgY2nBrT0wl5A3YV20o/aZ2UqfKrs66xGF+vBrWjUNnr9DWXZ/cUBq04SA2Dg47HvXSUzrGwDnjHpSlyOhqMYHJOT6GnnqM9a0OUFZWJXOC1YGp6ZCZSSEy3OAOa3CuDzx6Gq2oWz3MbiLBlxkHdg1jWWhnVV0cJd6NPEXe35AIzu6VRdcSAOWRh95W7n2Ndk/m+UiS4DADdjpnvVK6tobgfvE3YGCc1wyh2OU51kaQbE6+npUdwioqqhJAGDWk1rPbglcSoBjHQgVTMQdsrk+oI5FZ+oNdjOlzsAH5DiqL/ACfd+8fWtOSNoznHNR3FmTyByKhuxUdTOgLicCNiG9c1si8CyxyG3DOn8a8MT/Ks+COJJdrzIsjdQzYxWm8IQBgQwI4xTWqLnGURt95QvVniwY5hlW9D3U+9S2XmMsnBITgMfSs6Nk+0GGY4hf7x/uHs1bmmSqha0mTMi9SvRx2xWsWtgSumu4xM2+GBzu5zWnpmo/bb9BJgiJGfdjuAaytRMccnkq5G7JHyElR/9apPD8ZjW9uGbpGFXJzjJqJdUa04uEXzmpJGXQurEn3Oahgu8v5MvX+Fu2auov7rcMEY5FZl5EUcjHA5yK6JaI4BbuHCnk96jsEeYS27nEKgsXPRfWprcTXg8pULODz7D1qW6URhba2liZFGZG3jlu9c8mNIo3FyBGscQIiXIVc/55NZ0xzkH0q89qsrfLcxYB56n+Qpjx2zSbS0rZ/ugL+vP8qXSyAo/cRXwGyMc9KWCOaTfIEwh4JbgVPJdLEoWOCNQnQn5sj8abOxkw+4spHGfSkPYqulurNIW87bxtGQPz64/KqUt08uY2A8vPCqAMf41PcnajrjBOOlV4oiw2ryx7daRrF6EWwFNwBKngc1WnDOnygjNWryIxKFT5doqsrvJAwJUFB9Dj6VS1NYd0QShCQG4YdCBya1tOAXBz+VYMbl5huGOenpXQ2eMLjj8K7qasj1IK0UmdLaOu3C4P8AStKFiQP8KxLQkdQfUGtdCdorcg7Lscqc0udoz1HtzQWU56j3obasec/WtDmCRA5U549apXsmyUopxtHY8mrXm4yQCfY1XniS5UAk54NZ1IuWxlUi2tDHXzFL+YCQp4Y9xUF66mZGwo3DBC8VanhUTOSpUbeCO5qvZNI7TI2eMYOa5muhyEOyQOu2NjgYJCmoJbNJsFtkbK2QQ3P6VYbcl4ysz/MuME0G3Od5wQRzUON9wM25sIndnjYueuAADn6Z/wA+lZbQP5oRXBIPI6Efgea1nV/NDjoDwahkAkbY6K47A/0Nc0oXKU+5yVraeRdlZQA+4hi3f3rbgVhA4YEJkbAaszWoZ8uFkz0DjNORluyIZYnVgNoKHIx+P+NaVKl42sds8SqkOW2pj30Z2tgcdcVLpt2xSOKUgTJ/qWPQj+4f6VdmtRIuxbmBiOoJK/qRiqcukXJT5YCx7bGDA/ka5udHMovYsXBF0r8GMg/Mh6g1Y06Qw6ZIu0fPcKuPYAmktrS6vINtzHLBcgbVmMeVcejf41Z07T5nMcU37tYGZmZhwSfTFVFpyQ3BpN9DUSbagX1pfsLyymWb9zBz8z9x7DvUhmtrZ1jjiEswGd7jgfhUXmy3pJmYs46Zrrbcjm0IZbiMQtFaAxp0Yn77fWs5lO/cCAT61akj2s56ZHIphiMkQOOp4rNqxJQhJ8x/fmnkCQqe+e1OePEeQBjODVaBm89xn+HOPxqL9BkMyfNt6c9aiWcqgjJzg81NOOST9M1HNAz52IWb0UZqGNEVwhb5gOOgp1kVXzAAMgjk+lTlSsYVyoOB1OcflSQCDe+1nDkYXIAHXpSL8ijeEFmTv1FULaD5JXb1wDWxcQbP4MkdzVWJ/M3x8K69CvGRVxVi4y0sZ7wqXU4BJ7gVp2p2oAOnrjmqFxKEkXexIx931q5ZAOFCr0rppOV/I9DD81tdjoLMblBOSB0rXiXIyScDvWdZwkL7CtaCMj1xXYbs6k5xg+tOwNvXqOAaYWXBAOPY0I69C2fatDkJcADgDOKhfyw2QMmnhicEZ/OodwIJAOM9DQBDJCH3Bj16A9KoHy7InGX5+Y4rWKsCxAB449qyJV5kjZdx+8GHAOawqWOasNuUjmj81cbj0welU7af97LbyE5xlc+lJGPLWZA24DkqvJFV1eI30XmAtIRhXY8A1zyMC+oaSSWNoAYWIVWUZ/Gs+a0UyhfNSMhsBuv6CrJmmiYqXO30BwBWZKjyTjyznnJb0rObVi5SUraF2aCKNlPlbsHG52wM/SmobhF8pkQo7AbAoAAqabyLuIG5baIzlQBnfTJbl5oxGFMYAxuA5P40vZua903jRvFNPUrXmlwOhKyojjkIT1rKj0meRt7Pgeg61uQ2vyAqdxz361OlsQBv4HYirWFj1ZrGkluZltZJDggMT23dK17a6n+ZWcK/8LHGD7GnrCGXJ9eopxjGMbQeMA1ssPBKyRTirWK5nHmn7RZIHx1jJUke3UU9fsySLsEykjjcgbH4gipVZgoQhWUDow6VUvbqeOMmKMCEjkry/wCdYexqRehh9Xbdrjp7OMsQbgEvzlUOBTXEKIIllIVBgZT/AOvUVvbuu24jBljJ+fJ6j1+tEirMxeJj5eec/wAPsaiS5ZWbMq1L2bsVT9mELJ5rncf+eY4/Wq8KWaSM3mTHjaf3YH9TRdx5Y7ARjPNQxqRG4Pr1rNrUwQMqh2IhUhjwzHd/9b9KqXTSs3LEr6dAPwqZnaOQsGIGMEDvQJI5EbdwFwQwHH+NTtoUVo0KEK//AAH3FK0QVSG4zzVjy/tEi4PyjqR2H+NSS8Ovc56EULYljgwa3Ec6/NjAc9vr/jWe1i1u082DnyysZHTJ7n2qW+lZwyxnPPHNaV3c29rHCZZVjbyxlM5yMegpqVzVJt3ijz5hK07eaTvzg10mkwkKOtQXSwXtyrwRMgHBY8Z/CtrTLUqANuc9676V3FNqx7SfumtaxkKOBz15q/EhzuxyPeq8Ee0j5uvY1bXBbBzg8YNbmbNxiQwYcDvSx5BDbQM1I21uOop6qSg24IxVnMICMnPJqPbyD0XNPbjJI5pmeMcHmgoUMOApORVe4VjMrkKcdD0xUoBVtx5wPzpo5B6+wpOKe5DinuZv2XZO844cjBx0NVpdMjlmWQ845HtWyY9/G45HXIqJoghJ3A+1S6UWT7KPYyhZbnIZ2YfSnLYgFhk47AAYrR2jeCopzDJPY+vakqUexSpxXQzDZjbjOD15FOjhQHBHPuODWgyfKMr+IqMxgLznHXNVY0KwiCybgOvpUmzkjH41Mcrtx900FGR/9kjrmnYZGsY289aQgEe/vUxA42805M8kcn0JoAh2hhnI59O1QyRgAYHTt61cAj2kkDPrimMmTkBT6ZoFYZaCJLaRAMFgdyHpj1FYnkNC13tzlkGGHbn/AOtW2Ew24feHSqd4o3CeNRgfLKmOo9a4K9Kz5+hyV4u/MYXmgyIJ/l9WXp/9apnChPkHykcY70X1oEBIHXoR0NZi3Etg6qRvQHLJ9fSub4Tm3G3UZJbbgYHIqSGHNkijrgswNXI7VLrN0rgrjITv+NZ1w0hk2qCr8kkegofcLdClI7wNujLBjzkGtS5SURwTbQd0YYkcYOM1kiR5plhYBt7YDelbTXsAiEbzR4UbQSR2pJXRo4uxnxyQ7NpO2VufmGOKr3Cbo03fOinjBzgGrbRJcXCNCQdo69qtw6amQ7glvyBqo05vWKOmlCd1JKxHa6fFge/IOK2bS2CdDx9KSK3KhQFAHXk5xVxSiKACOeK9KKdtTtbJAvApwAXp0+maC7KoAo34UHjitBHQHCpnt70Z6EEZ9MUsiAKc9+4pC4C9PxqznAkJ/D9R6U1eMkbcGmBweSTyOtN3lmymCPegBWXnkE+oXpUZUs+5X4x0qYAqc5xn86Y67XI6/SgoYQQcr972pu8Dhs0Dcj5YnJ6EUSJlflznFAACOmBj2qPK7vmz9KVUZAqnOO2aeQMEHH0oGIcdN3H1pOp9Ril25A65A71GDknNIBwXg4Py0pXcmQcKetNZiAcYAzggUzcSSMEj6UAPYqDgZPsaZkbckde2aRZMnGc0DnofzoGIck4Bx708btnODgdaYmRkE5PepDtUZHQ0gGrIrY24P0NMKBycHnp9akVjg5wcdhSHaQSePQjtQ1cGrlJrYF8KpYLn5OpU+1c5cWExuW86N1gB+Y9xXWFGZgwbDdjVaeJpZWdsl26kjFcUsNd6PQ53QXQwbyADZJbkqVwFK1mNduXlR1Xe4++P8K6WS3YBlYAgjsORWbJoqsSVcjj0zWc6E+hkqEkc4YAYt0RyTySKzksnkveFySc11w0PGVLlcdxgZq5aaLHFMszcsOhp0adSMtVodNGMovUj0+w2Qp8uD7VfETRED7wPrV3yQFDdh7U3ys8Z5rvSN7kIRVwCOfUHpUqKuzrmms3G3HX25pVI5AoAcQp7c0BCRnGM+hpApHdh7GnKRtGPu+/egDfcsRvJOBxxUal2Y45X9TU6gKTkYz70jfIcqoOeaswGmIDjqfrSlAFHb2NOflQRnmmZzJtI465zQA0vng9qCx2knnmgn5iCv4mmuyoQegIxQUD7SgwM57YphQFgVJ9MelSb1x8oHsDUbyEHrtJ9KQCMAVBAwBximZ68Cp2zsJ4465piNg/MMimA3BU7hwDTXZgDgdRS+YG6AgehpX5XA444pDK5OV560oU7sj7vt1qbqpPHIqIEgHPX3oAVkAbJVc0wA854PpUhDMM+nalBxlm5PcUDGrHztHyt7d6bsOCMc9venfN2IyOcZpS4YDJ6H0oAj3eWAcHLc8DpTSN2cgdc1JuDDjjt0qMZ5XGSRSGEeFJAPTml4ZznrTFQYOCVb36Gn7CcHg59KAITEG3EYLH0NRFNg3KME1YfCDsM/wCcUzYTj2HagZXTBbGCCPXvUmQMrtODzzSlHB+UjPXFIEcZyPxFIBQzfWk3BW+bueSPSpB8jAHnj0qMgqCduaAEMKxucnOTScZwDnJqXbuXhsHGeTTMDJXd096BjQSQAw6dOKj39cDjucVJk55JU+tAQjdnnsM0AdGnPUc96TdjgA7RRwrE54HGaQpiRm5IPcVZgGSq7cnB6Go1OD8xBxTnGW747Gk+YErigBhIyQeKUjA4JPqaa2B1A680u4k8fdoAeAGxv49TUZABwOnuaaQDghiAKEZMEEcmgoe443dKhG7OB8wp/JUgnpUcZ5wB+fekAx+DjPv9KazF0yG5FTuu4e9QrGGz8zA0DGx7tvXDDpTCSDjbz64qV/3fQ8Z6imZ3vy3I9aAHK2VXIGc8GkZ2EjDBGO9MZSRw304pysNuTyR196BiSSHd6Y7Yp6tuPDdvSo2yzfyyKFOOG/OgCY4AwFy3rTNwbORyOM00EYPB69fWoyxRzhODwc0hj044foKduAYAE/jTcMUGOopM8HcDnHpQAOCc5AH1phULnBOWPRaeCjjDde9RshXHzk88Y70AEhMbc8gjt2oV8IBnI7kjkUxmD9cnJpjDIwGGPTFAyXLAk5P1qFjgnk5I6DvUqfc55FRsgyeMMeTzSAbH5p++OT29KVo5M4ABHenrgrgkkmnscBeMYoGR7SSQeMdCaGwU2YORS7c43dOtNZAUAwQR1oA//9k=",
  "imageHeight": 256,
  "imageWidth": 256
}
