# Supplementary material for: Deep-broad learning network model for precision identification and diagnosis of grape leaf diseases
Source: Front Plant Sci. 2025 Sep 10;16:1611301. doi: 10.3389/fpls.2025.1611301 (PMC12461735; doi:10.3389/fpls.2025.1611301)
Supplement: Supplementary file 1 [file DataSheet1.zip › B_r00251.json]

{
  "version": "5.4.1",
  "flags": {},
  "shapes": [
    {
      "label": "leaf",
      "points": [
        [
          134.22743682310468,
          175.09025270758121
        ],
        [
          143.61371841155236,
          179.6028880866426
        ],
        [
          154.44404332129963,
          183.39350180505414
        ],
        [
          167.62093862815885,
          196.20938628158845
        ],
        [
          186.21299638989169,
          208.30324909747293
        ],
        [
          197.22382671480145,
          216.4259927797834
        ],
        [
          204.44404332129963,
          208.66425992779784
        ],
        [
          210.40072202166064,
          207.22021660649818
        ],
        [
          236.5740072202166,
          194.4043321299639
        ],
        [
          225.0216606498195,
          187.00361010830323
        ],
        [
          227.54873646209387,
          183.5740072202166
        ],
        [
          232.78339350180505,
          183.39350180505414
        ],
        [
          240.5451263537906,
          178.33935018050542
        ],
        [
          247.7653429602888,
          173.28519855595667
        ],
        [
          252.2779783393502,
          166.60649819494586
        ],
        [
          238.92057761732852,
          166.06498194945848
        ],
        [
          248.1263537906137,
          159.2057761732852
        ],
        [
          240.90613718411552,
          153.79061371841155
        ],
        [
          253.00000000000003,
          135.74007220216606
        ],
        [
          240.5451263537906,
          134.29602888086643
        ],
        [
          237.8375451263538,
          131.76895306859205
        ],
        [
          242.89169675090253,
          122.38267148014441
        ],
        [
          238.37906137184115,
          119.85559566787003
        ],
        [
          240.90613718411552,
          110.10830324909747
        ],
        [
          239.10108303249098,
          101.08303249097473
        ],
        [
          237.8375451263538,
          100.0
        ],
        [
          233.68592057761734,
          100.0
        ],
        [
          226.82671480144404,
          99.45848375451263
        ],
        [
          224.84115523465704,
          98.91696750902527
        ],
        [
          228.81227436823104,
          91.69675090252707
        ],
        [
          227.18772563176896,
          79.06137184115524
        ],
        [
          215.99638989169677,
          79.06137184115524
        ],
        [
          212.02527075812276,
          77.79783393501805
        ],
        [
          210.5812274368231,
          65.34296028880867
        ],
        [
          205.8880866425993,
          57.942238267148014
        ],
        [
          203.54151624548737,
          55.415162454873645
        ],
        [
          194.5162454873646,
          62.09386281588448
        ],
        [
          184.76895306859205,
          69.13357400722022
        ],
        [
          181.51985559566788,
          55.95667870036101
        ],
        [
          171.59205776173286,
          60.108303249097474
        ],
        [
          170.50902527075812,
          55.95667870036101
        ],
        [
          172.85559566787003,
          48.91696750902527
        ],
        [
          169.06498194945848,
          48.194945848375454
        ],
        [
          162.38628158844764,
          52.16606498194946
        ],
        [
          160.40072202166064,
          53.6101083032491
        ],
        [
          159.31768953068593,
          48.55595667870036
        ],
        [
          158.41516245487364,
          42.96028880866426
        ],
        [
          156.79061371841155,
          35.1985559566787
        ],
        [
          152.09747292418774,
          33.75451263537906
        ],
        [
          146.32129963898916,
          34.47653429602888
        ],
        [
          143.61371841155236,
          35.018050541516246
        ],
        [
          138.01805054151626,
          27.075812274368232
        ],
        [
          132.42238267148014,
          20.03610108303249
        ],
        [
          126.28519855595667,
          21.11913357400722
        ],
        [
          110.58122743682311,
          31.588447653429604
        ],
        [
          105.88808664259928,
          36.64259927797834
        ],
        [
          94.33574007220217,
          37.36462093862816
        ],
        [
          88.74007220216606,
          48.91696750902527
        ],
        [
          85.12996389891697,
          50.72202166064982
        ],
        [
          80.25631768953069,
          49.458483754512635
        ],
        [
          75.56317689530687,
          48.194945848375454
        ],
        [
          67.62093862815885,
          47.83393501805054
        ],
        [
          68.88447653429603,
          53.249097472924184
        ],
        [
          65.63537906137185,
          62.99638989169675
        ],
        [
          56.97111913357401,
          63.35740072202166
        ],
        [
          54.1,
          67.4
        ],
        [
          52.6,
          72.0
        ],
        [
          49.4,
          73.5
        ],
        [
          44.6,
          72.3
        ],
        [
          41.1,
          72.2
        ],
        [
          37.3,
          71.8
        ],
        [
          34.2,
          73.0
        ],
        [
          31.9,
          81.1
        ],
        [
          31.6,
          89.2
        ],
        [
          31.6,
          95.4
        ],
        [
          18.9,
          94.8
        ],
        [
          18.9,
          100.9
        ],
        [
          19.0,
          106.7
        ],
        [
          21.1,
          112.4
        ],
        [
          23.2,
          116.0
        ],
        [
          17.0,
          118.0
        ],
        [
          5.6,
          122.2
        ],
        [
          14.9,
          129.6
        ],
        [
          18.5,
          133.7
        ],
        [
          20.3,
          137.3
        ],
        [
          18.7,
          142.4
        ],
        [
          15.9,
          147.7
        ],
        [
          14.0,
          152.6
        ],
        [
          12.6,
          157.6
        ],
        [
          5.1,
          163.9
        ],
        [
          8.0,
          167.2
        ],
        [
          19.3,
          177.4
        ],
        [
          14.6,
          182.6
        ],
        [
          22.4,
          187.6
        ],
        [
          25.1,
          190.0
        ],
        [
          19.3,
          195.2
        ],
        [
          26.4,
          199.4
        ],
        [
          36.3,
          203.5
        ],
        [
          39.6,
          204.4
        ],
        [
          35.6,
          219.4
        ],
        [
          35.9,
          222.1
        ],
        [
          48.2,
          223.0
        ],
        [
          63.5,
          222.4
        ],
        [
          71.5,
          222.2
        ],
        [
          81.9,
          225.5
        ],
        [
          90.4,
          217.9
        ],
        [
          98.5,
          204.7
        ],
        [
          104.7,
          196.2
        ],
        [
          113.1,
          187.1
        ],
        [
          120.8,
          183.7
        ],
        [
          128.8,
          179.2
        ]
      ],
      "group_id": null,
      "description": "",
      "shape_type": "polygon",
      "flags": {},
      "mask": null
    },
    {
      "label": "Black_rot",
      "points": [
        [
          55.0,
          144.6
        ],
        [
          60.3,
          143.5
        ],
        [
          65.1,
          143.4
        ],
        [
          71.5,
          145.5
        ],
        [
          75.7,
          148.6
        ],
        [
          79.4,
          150.8
        ],
        [
          80.4,
          152.7
        ],
        [
          79.2,
          155.7
        ],
        [
          77.3,
          158.3
        ],
        [
          74.4,
          160.3
        ],
        [
          68.5,
          161.0
        ],
        [
          63.4,
          160.9
        ],
        [
          59.3,
          160.0
        ],
        [
          58.2,
          158.1
        ],
        [
          58.3,
          154.4
        ],
        [
          58.2,
          151.6
        ],
        [
          56.1,
          150.0
        ],
        [
          53.0,
          149.1
        ],
        [
          51.5,
          149.0
        ],
        [
          51.8,
          146.1
        ],
        [
          53.9,
          144.8
        ]
      ],
      "group_id": null,
      "description": "",
      "shape_type": "polygon",
      "flags": {},
      "mask": null
    },
    {
      "label": "Black_rot",
      "points": [
        [
          13.7,
          157.4
        ],
        [
          19.6,
          155.0
        ],
        [
          21.7,
          152.9
        ],
        [
          23.1,
          151.5
        ],
        [
          30.9,
          149.4
        ],
        [
          39.0,
          142.8
        ],
        [
          40.4,
          139.9
        ],
        [
          40.6,
          137.0
        ],
        [
          38.7,
          135.1
        ],
        [
          36.7,
          133.7
        ],
        [
          32.9,
          131.5
        ],
        [
          29.4,
          129.7
        ],
        [
          26.7,
          128.9
        ],
        [
          23.0,
          128.2
        ],
        [
          20.8,
          128.1
        ],
        [
          17.0,
          128.4
        ],
        [
          15.8,
          128.9
        ],
        [
          16.8,
          131.6
        ],
        [
          19.8,
          134.2
        ],
        [
          21.0,
          138.3
        ],
        [
          20.2,
          141.0
        ],
        [
          17.9,
          144.7
        ],
        [
          16.5,
          148.0
        ],
        [
          15.3,
          151.6
        ],
        [
          13.2,
          155.7
        ]
      ],
      "group_id": null,
      "description": "",
      "shape_type": "polygon",
      "flags": {},
      "mask": null
    },
    {
      "label": "Black_rot",
      "points": [
        [
          24.0,
          115.9
        ],
        [
          26.7,
          115.0
        ],
        [
          29.0,
          115.0
        ],
        [
          31.6,
          115.7
        ],
        [
          33.6,
          114.4
        ],
        [
          37.0,
          117.4
        ],
        [
          37.4,
          119.9
        ],
        [
          33.8,
          122.3
        ],
        [
          31.1,
          123.0
        ],
        [
          27.6,
          122.2
        ],
        [
          24.7,
          119.5
        ],
        [
          23.2,
          117.2
        ]
      ],
      "group_id": null,
      "description": "",
      "shape_type": "polygon",
      "flags": {},
      "mask": null
    },
    {
      "label": "Black_rot",
      "points": [
        [
          42.8,
          95.5
        ],
        [
          44.9,
          97.9
        ],
        [
          46.5,
          101.3
        ],
        [
          46.3,
          104.4
        ],
        [
          41.9,
          106.7
        ],
        [
          37.9,
          107.3
        ],
        [
          34.7,
          106.4
        ],
        [
          33.6,
          103.9
        ],
        [
          32.9,
          101.1
        ],
        [
          34.8,
          98.2
        ],
        [
          38.7,
          96.7
        ],
        [
          41.4,
          96.0
        ]
      ],
      "group_id": null,
      "description": "",
      "shape_type": "polygon",
      "flags": {},
      "mask": null
    },
    {
      "label": "Black_rot",
      "points": [
        [
          50.3,
          73.0
        ],
        [
          52.5,
          72.2
        ],
        [
          54.5,
          71.3
        ],
        [
          55.7,
          70.0
        ],
        [
          58.7,
          74.1
        ],
        [
          59.3,
          76.8
        ],
        [
          58.4,
          79.5
        ],
        [
          54.5,
          81.6
        ],
        [
          51.3,
          82.1
        ],
        [
          47.9,
          80.5
        ],
        [
          44.8,
          78.0
        ],
        [
          43.9,
          76.0
        ],
        [
          44.9,
          74.3
        ],
        [
          47.8,
          73.7
        ]
      ],
      "group_id": null,
      "description": "",
      "shape_type": "polygon",
      "flags": {},
      "mask": null
    },
    {
      "label": "Black_rot",
      "points": [
        [
          88.2,
          50.0
        ],
        [
          90.2,
          50.8
        ],
        [
          92.9,
          53.0
        ],
        [
          94.8,
          54.8
        ],
        [
          96.5,
          57.9
        ],
        [
          95.5,
          61.7
        ],
        [
          91.4,
          66.6
        ],
        [
          86.0,
          66.1
        ],
        [
          82.8,
          64.0
        ],
        [
          80.4,
          61.8
        ],
        [
          79.7,
          58.4
        ],
        [
          79.7,
          55.7
        ],
        [
          80.5,
          53.5
        ],
        [
          82.8,
          51.7
        ],
        [
          84.3,
          50.7
        ]
      ],
      "group_id": null,
      "description": "",
      "shape_type": "polygon",
      "flags": {},
      "mask": null
    },
    {
      "label": "Black_rot",
      "points": [
        [
          147.4,
          106.2
        ],
        [
          150.2,
          103.1
        ],
        [
          151.0,
          100.4
        ],
        [
          154.1,
          98.1
        ],
        [
          156.3,
          97.4
        ],
        [
          161.1,
          97.3
        ],
        [
          164.6,
          98.2
        ],
        [
          167.8,
          101.3
        ],
        [
          169.2,
          103.4
        ],
        [
          166.1,
          107.3
        ],
        [
          163.7,
          109.8
        ],
        [
          161.2,
          112.1
        ],
        [
          156.6,
          112.4
        ],
        [
          153.8,
          112.9
        ],
        [
          151.5,
          112.8
        ],
        [
          150.9,
          111.3
        ],
        [
          149.6,
          109.0
        ],
        [
          147.6,
          107.4
        ]
      ],
      "group_id": null,
      "description": "",
      "shape_type": "polygon",
      "flags": {},
      "mask": null
    }
  ],
  "imagePath": "..\\Grape\\train1\\B_r00251.JPG",
  "imageData": "/9j/4AAQSkZJRgABAQAAAQABAAD/2wBDAAgGBgcGBQgHBwcJCQgKDBQNDAsLDBkSEw8UHRofHh0aHBwgJC4nICIsIxwcKDcpLDAxNDQ0Hyc5PTgyPC4zNDL/2wBDAQgJCQwLDBgNDRgyIRwhMjIyMjIyMjIyMjIyMjIyMjIyMjIyMjIyMjIyMjIyMjIyMjIyMjIyMjIyMjIyMjIyMjL/wAARCAEAAQADASIAAhEBAxEB/8QAHwAAAQUBAQEBAQEAAAAAAAAAAAECAwQFBgcICQoL/8QAtRAAAgEDAwIEAwUFBAQAAAF9AQIDAAQRBRIhMUEGE1FhByJxFDKBkaEII0KxwRVS0fAkM2JyggkKFhcYGRolJicoKSo0NTY3ODk6Q0RFRkdISUpTVFVWV1hZWmNkZWZnaGlqc3R1dnd4eXqDhIWGh4iJipKTlJWWl5iZmqKjpKWmp6ipqrKztLW2t7i5usLDxMXGx8jJytLT1NXW19jZ2uHi4+Tl5ufo6erx8vP09fb3+Pn6/8QAHwEAAwEBAQEBAQEBAQAAAAAAAAECAwQFBgcICQoL/8QAtREAAgECBAQDBAcFBAQAAQJ3AAECAxEEBSExBhJBUQdhcRMiMoEIFEKRobHBCSMzUvAVYnLRChYkNOEl8RcYGRomJygpKjU2Nzg5OkNERUZHSElKU1RVVldYWVpjZGVmZ2hpanN0dXZ3eHl6goOEhYaHiImKkpOUlZaXmJmaoqOkpaanqKmqsrO0tba3uLm6wsPExcbHyMnK0tPU1dbX2Nna4uPk5ebn6Onq8vP09fb3+Pn6/9oADAMBAAIRAxEAPwDtOijYBgD8+nNOAZiQpAO3OMZwaXfhmTackHdu/PFIpIcDI2tz0J46GgsU4ERYqCBnkdqEkXbu24GOo6468/zoOQ4yBuGCTyR+nvQC2VLL8p4ORwPQ/wAqAJcIC5AyPYdf880KArDuvABHT8PzqJeHwMnPbbj+dP5DMwXgqOFwCKQCsu1CVXdgYAz3pBtbcTzjrSBUBy29TyPmbuO/+f61JgKp3BcEcEnnimAzcFfIcB1wfXOevFSMu0IW7dR+nWkwvVVBJ4+9j8aZhVY4DlSPfj/GgQrEZyNxPTkdelPJR0BGcgc89foPXNDFcbQSx9h7e4pmUDkgcA5yVJH4fhSAlU4lZnY+nT+RpVAZtpUENgYPf/69QLKC+7nOQuSOOP8AOafuRgAA2SfvE9hn9KYDyQi7lznH3Rz9OmPankYGMAY6ZPHHr9KYqMQ+QCB93nOBj6UbzuBDFnGQCBQBKJGKYJBIGTkZx70xnCruyDjsB/SkYnyiR0PJ4wR/k5oiZWnRduN/rx9PyNAC/KHBUbcjvxgUMNsjHBOe+fwpXxu3qw+h6UoY5wDnAwe2OKAGuxDZ5wew6UKw28MSB1BHOf8AIpCfm27T34xxxS7sOgIIOOeO/r6en60AOYsFPJ3DggdTSAksArE45ByO3v8AhQ5BjG4KcD5u2D7f5/rUYRgxILKTgYx+ppgSsVK53FGPP+elCY3ZP3gMflxUYyWOEJY8sARzz+tO+UnjjaT1pABw42htvXj2oD5RkJGcd+c0v8fI4wCQB/MduKjbYxwRt9TxyOlADySy7lLFSD8ucUmG4JK+mBSgKoI3bsnjk5H1pzNgHAAOCAM9xTAHG0HG3JOc8nmoyTnknrkD3/lSnAKHPBByQaYSGHUsB6cUAV2b5M4G4HoR1B7Z+tIzyKDyAVILcnA6Z/lSOsjFipC4xg/Uf55oRPLHJJO3HJzx0/rSGCSPvDlSoABycYJ/CnMQADuIA+Xjgf55pJF5DAB9oweBx/kdvenK6iIDOT/eUf59qAHEKZAy/Xnj26f5/Sjcdg/d5A6deSD/AJ/P1pQkiEsxXZjKjPTt/OkIVssy9ME9uaQCMzMFMny9Mnrn1/mKf5uMoOOPusckjkZ/z60gILZALggc9Rnv9Oc00pljubK5yKAH43H92NoGDz6d+1NDPyuwrk8g/macYty+Zg7QM4HAB7Y/z2oJGFJLbvQe3HJ9OKYhYnZS5cZUHGCAfx/lT1P7o/MNmBkA8VAzBWVSBnPXOR9fxqQMcZzhTwAuM59f0pDGs+1eSwP8WF6nr/T35oDKYwR/H93PXHp9aGBEYLDIU9Sff3/KkRh5mQU6YH8+340AKr5fPJXpwT9P5VVvNZtbE+XKxMxxhQOefr+HXHasLWvEpSb7PZFdo4eXP/oP+P5VzUl21x5kjKHKqc7j0ycZ/WuWriLaRMZVUnZHR33iS9ntiNNjiWYt8qs+0cZwM45yO+Vxnr1NM0bSPENvdw3d/rcrKrnfbKhZSMcDLHpz6ZrmUuGWMmRwR0AC4wfrmuy8M62bu3+xzjF1H1DD7wHU/X/P0xo1OaXvhCprZnSCQx4fcoVuCQfz6f55p/zEqG2ltuR34qtHtds5UjPJbsP8/wA+9PPEYRWyMkHvn/Af4V6JqKw/duducHBPft/gaemd2V65ACucVEZGJC5IOM4JPPf/AD+FN2/OFGPmPP8As+1AExj6qx3MVKkA54z60qlnHIJYnPsKg8xghdQBzycfj+P4Cnq6Bs5HXB/2elAEitiTDZU8lcev9OaTIEm4Bcnpu7j1pryE4Bjb5jkYOfxxRu6lV37TkhTnb/n/AB/AAUYzhSeeOnIFPkU7h2Prng1EuckADqA3PT0/z/jSF9mFbcD1PPf8etADyU24JOcccUoYrjCuuAehHH+f60wYGeRt9DSM5zyCRkbc8H/JpgOz855wvQ0pcZ3EA4GTk1AZGy7lmCr3B4GKd5vybcsAfQ8UgKZl8oheSE6ZY89ufy//AFUiSDaWKhQF5KnqeP8AP401pCuEXJzzypBX/OfpScLIu3IbOCu7P+e3GO3ekMtLOpQl1f5ew4B5/wD1U/zHZxECemcYxg9+KqMCwJBDMepb1H+P9KACHACktycjr6j+n50AW0kkyGViOhLAZwMD8famvNtXAUDndxznnH5c1G7IgUtIwc/KMsBz7Y/CmSSs4PzHbnBIX8c59/agCwXDqGLnJ/ixnBxUgfj5hkH7pJ6/h+IqnHJuckIN7nByRxjjPH0qRAxVMuSFA4GcdKAJfNZduNwyOQMDj696crk5K4IY4GegP0pgbCcDOQCTt6c+n+elG9FjDMOg52r29O9AEmCUTA/iHzDB4/8A1UkkipHI2WwgywGCD/n/AD1prbjAc9Aenf8A/Xx61m6pd7nESjjgkZ6n6jtWVWooRuTKXKrlz+0Yg2wbi/RtmDt9+v8AnisnXtVklxbxDEb5JkwRvHTj06f575094EcIMoMEkA8n0/n+tNAidx8wJJIznvXL7SclZnLKrJqxgfa40chh8wJ68EdcZ/KkZJZYHlic8MN20jJGCf6VrX+lRTLvwu4jAZTyfyrHhzZRPFlmdpAR0HABz/MVm4uJkt9RLeykvYRMHAhOc468fXpVuGOexnWWNvMAbIKj5s0QyspAHleWMcAFQO/p/Lvmrf2lQOoVlGSARzzj8eRWSim7lt66GnH4nuZz+8EcSkbSvBbjPU9OPUVuadqsd7+73YOWAx6+nH51wjKGbdBGcHLEAjr+J/Pj+tb2hXcRvEUqVkIO1SNvOOh/HjpXRTqS57Nlxm3I67dySEAk79vr179/wpu+TA3YwOuDg+1Q71C53c44Ab6nr/8Arp4kBjILAAHAOQf/ANX59q9A6iSR2iYspJDDn0Pr3pFChW7jPryB1qJT+6IUjDcj5uOfT/Panxbl2napJJG7P6UwHvnaO4bvzz/n/GmhshcnJyCQe1QbmLHDYGOB6DGTUhwp+bAOeBgcigCVGHlEZKleMMfpjnPTmpHby1AZuoyMEHFVkcLna/DDHTjPtQHOWbAUbcjBPPrQBLI4zsCg4GRg9f8APNR9f4Rhu2elI+NmDtHPqeP84qISEITuXr2PB69u3egBwkCEFip7jByF47f57UnmAcD8STTRIzANkbdw4JH8/wClG47WKjleuB79/wBBQMhjLgEHgg7W3Hk9fX/GlYhedrn5jkkcf5PHPtTBiOTcgQSEM/HIHfGf6GpoZRsyT34HII689f8AOaRQkskTIpyUGT06ZxnP45/lSF2K7i4CA4Bx0PXofp/nij7y44zyoI6HOc//AKj6+1RkruB2tkDB689+31/zmgCcF+FbLPjrnBK+34c1EZPLfbuI7cj/AA/zxTiGO7aVLpyMckE+vr2/z0cVMWQrKGJOM85PXn86CR+f3X7pUwMEDjA/H04/+tSpIrHI27+cdj/kZ7etRyq2AVCqH+7jnB7Z9e3p0qSDZIoVW8tlwOOefbn/AD7Ci9gI7y7VLfJGCCcYPXj/AOt+lR214BIpLkb+eeeaydXuSl0EjfcU+ZsdTuGMH14HX3qnFeYVmHyEDOMemePy/nXl4qcnPR7GUpe9Y1NW1v7P9rigjCnyy0coPCyc4ye3OODn+g5uz8VWl2Ira+RYbpgFVlYMjnGce3PY1mSzX1pqk5mmXZcOxVU6EFs4BI6npx60QD7bqkUcJyC24tj7o7nP068/zrZxVSCbfzO6VKDjqXdZmW4EDwyIDGSBg449ePp+tQ200hXaW7cH2/ya3NagivLZ1QBnyGUA4JI9PXPIrmIJWyilflBwMjGB6fqfpWUE1qzxZb6G1HdERNiTK4ztHXp0H61QvYI2EUiYJ+bOeuOP/r0Q3GeJVXeeufw5yfpTrlFzD5ZUb4955xzlh+PArSWqEU1VwxJGcjgqcZqUGUYTYwJHAx+tSCIsQu4Hpg/gP8/hSXEnlpGxVsvlfY+vTjuKz5bAPt55I3zkFT1yoB4HerIvlRkMSlssGJyNwx7fjWWMspCOSO5PWpLjaIwqnAIwOoYfT9f8mswudHdeLXSRlt0QYGGcgNuOckr7deefwq5ojy6jbPcXbrLESFRX+Yds9q4A5UlY234IG7kBh7ZxXRQ+LE0+zjs4LYGQAnPRfmYsAMYPfGe2AK1VT3rzeh0Qk27s7xRufaCUY8884/A9/f8A/XSuyhySdr9Q2e9cnpfiV768SGYoM5CkDdycf1FdKJd7YdCCOpBxz+f1/X0rso1o1VdHSnclMuyPlDuLc55wPy9jQHLbeXB7Bc49azb3Wra13wwuryxkhh6H3PT6gc8flg/8JFvuJZmZiFIUJghWHOefbPT3FEq0U7EOpFHWvlTjGTgkYPUZoMpj7kEDgDrgjg/n/n1N4mhjdMk9Vzxn+ueR/nNMZTtO5lIK5JHpjtj8a2LG73KFWPAwBkc+lKrkDkAnGMevFDRkYKZYbsAH0JHQUOw8wghhtxgj0NMYw4L5UlSSBt6Z+n+e1Koyu0MenJP54p8jgxMSDu4wV5FR+cqOMhRITjlf6/nQBEkjqxj/AHbn+Irzkc/57U6LAyoyu3jOMg8/56VErCMrGFC8ggDucdcY6d/zqb95HEDGxEjHkFT/AJ6/WkUTAOoyXBbHALZ+uADgDmht7bjv3kMRyBwOp71HIzbPkUHaeWyQrAf5z/kVIuDg7D8wyynj0/P3oAaZFZchihXGNqk4/wA/n0pqnKlc8hc455Hf36D9ayLrUjHcmIMPLQ4HXHHf/PpSXmoXDWJW1DSSnhgpywHqBj/OTXE8WuflsRGSlLlNa6ngtoJGlk+RTyWHIwemAOuMflUTtGtsrxyqw+9uQbgfyrk5tWmuIxBK7S9ZCJOCSMjqMEct6HpzXSaWt1HobxTq4RdwtyRg7Mce/X+lFfVKQ6tO0bsWSfzsu5BIAI543Y54/Kq7gLkmPeuMnb/LpVeZzEApBU7hgE/5FSrKVRcOo7KT3/Ks7Jo4bnPX8oSaW3Yh4uoDrjGeRx2POKLO+W1/cxxrHHjkADP4nr0qfXbdikc4wdxKMCen8Q4H1P6A81z32e4mfbGW2AHjBGB/n0rPls9AcpLS+h1okgk2MdmSBu3Ht16Gs3UrDEouIzhN/wA43bSv5dBnv0rKtZpIG3MuwfcyT1NaBugu1g/O7kk/MPXt6f1rdNNGZFGGEQdVMhGMBRyPqO4qe6dmljQhxhBgMMevWq8pDy5hxE33h5XQ+mR7Y7AZp1yfLfzArbHQE4HfaOmeg/PpUt9wsSAl2jVnxswCx9PTjqen+eapySuJQ752g4255HPT260kt1I3K4VskYxgj/CoXuJFT5yVDdMHj/POfxrKTbYFlmLxKMfdGQ23GfTNQvNsVt7fMSD8pxx7fqO/f2qujlnCKhbJC+5JpJriEHkK4UbFyP4cn3P+TQAnnKUxkggjoBg9e+aqT3BuANoBZVyCx5wBzjJ+vFEt0pQqvl/eHReT79Peqcbj5vkwDlQoJ79ef89qhq5tHQu2mpT2Q+02iLJcxsuyNgWzyDnAP0rptX8UXd7clYHeCywAIgcF8ZBzjtyQRXNqIlYpAEj3LhyuMjB5yR24/lTJJoZcK24rkHcGGQO//wBb6U1oml1KdX3eWxbfUZFJVMEt0GR14z/npUyziNCHDISNwJJHYHP09PoKz7eNyoZG35B2rlg319PXv2PtVuLT7ubBERRSMnJC9s5yeKFoZnoHh69+0aeI3BzG2MnOSDz9D3H4VrGTDABsOCcAAdc/5/WuX8NK1vJ5IIQsq55447fWuie4RCkbywB2XODx+XP/AOuvRpSvHU6qcvdLEkhRmYl1OP4R1NBaMBwdwAPPbrngE1DI7MAAQCSeccAdz+lSJHtIYHgcNg56fh9eK2LHF1JwFYtt5ycZ9uKRl35jaPBABA9+eOf89aZ5kcjcKQ7Y6Lj+mMc+tKuIyMHaAQeQTxTGR+YI2UwsWXGOQAfpzUrFFZsMQHXcp6nP9ex9KaCECh+WKscEk+oGffrgH0pu2J0RWyg3nYcZLjHPOOBj+YpFDnDMzoZGIzjacYXPOQQOvWoL6YQWTzqqh0XB5JyeOPQk49scVZMixrtLqBw2525yRwPrx+OKw9aee8gjSAA8/MpH3eOP0qJySW5DaRzs2oOHAlVgeq8dR9fzq5ZXzM2TJsIyEI6/7v8An/Gsq6tZJJlwGVwMHcf5Ug05lBeVyV/urXjXilZnFre5uQ3Vn9rNxLBG8hbO4oCc+tbyaqtz/wAtQMAkEjqQCfb0/WuMwjxuwLh0HKuM7l7kehA6/n9Zba5ETBlLZB6g5zyOR0x/n1ramEpye7O4VF2ZlQgEAN26/XAP8uKoXEEMjK0KqkZAORwMdgR2qrZ6lG8ZjUnJGCWPHAyeD07/AKU8vvhDMCDyRyT6+nX/AOvXVYLqwySMQo8HmuVfhhuJCnsceoPasea2LLIGG1kJG3GB6df8961vMHmqDkk8HcSMjtnn/PFZ1xGSxdIyY2wCGABBHfj6f5zTcVuQzLmtgrheF9Cc8jPBOPp0qtOrLuy4ABwQD079v89K1WiVhhmyWzkkdefc8H/6/WqDtErlyUOTwVHIIPFRawiIkFYywGSBzntnvx7/AKGmXkzRXJRpAqlUJ68fIMDn2oeSN2YSAZYHaB2Gf/rVUvU3XTPGrkeWp6HgBQOuPY1MgRZ+0xsfLLYIGR+H9P8AGmSM+/5UwBz1z2qpGrhVY5yvAx+f+NSO3zAKwHPB29+v165/SswsSiQu78JvGQd459OvUEcflVWe4aMs24fVW+79f1qZ2MaIGYkFiWTecEdB7/5FNghiD+YiKedzdTj6Z6Gs3JI0SK65uMSzLvBGFDHJbHHBHOOfx/kxmjECrIvA4BHYAk4HX1NXZIppnaZyd0g9eSe2fSqfkySfejbC468Y+tLmTKIZIgmwrKD6gKMA+g5wc1IsMjXCq64XvjB46EjnB79/xq5Bp5nkj3FUzg4Bz656/h37Vu2qCzQR5XeCGfHfH6Z5/wDrcVrGNyWyK1ggIj8vyo1VQD3JOD1zjPBx07dycnYMAQup2t823cOOcc9ug4/ziq8fknjCqdpGFH0/zj2qTP7lxDnk4OGB5xnB/Pv2NbKNhXI2Zo0aSNx5wXhj1HuB6/Xof0o2NyYsMwzlucnJJHc/n+tWmmBXcwIY/L5bnnIHf8sVTSYuQZowDgDGMYGegqZbkHXaXNJIP9kZHB9Ofx71oqBhdxYFhnGMED/OaytFAWzXAcSByquwJxjnHp6960l3M7IVIwpBOcdT0/Wu2n8J3UvhQ/gtgJ35O3oOgx09aTLIV2F0I64HHp170bRv6+5I4/z/APrpHd/LUx8tg7QTjP8AnjtVmgjI/BZi3H/LPnoc49up/TpUqg+YzgAPnad2MYHA9x0P+esRAZBHvVyCN2zLckdcZ6cfpTJ5GWzklQZjRGIAPXjuB78+tBRiarIzagIsyxsIwV244OD1B/z71NaXJOxWZW9ZOoP1HUHGK5p5SZld2JPUt15/D8/zqZbmWJh5iyLk/MFHAH4/jXl1p8k2jkqL3iXXrg58tHMW7rIAf0OP19awdCumt9UksndpYpTvO5csGCnLZz0yAPfg8dKu31rZ3qpILp0dcjG7G/2PHWseZEs286AuJWzudj83OePpQ5QlDltqzpVWnGFkjbcx2zKInZBu4ZmLHOc5yaaVdEWeKfMb5Vl7qeu09ue306cVhrqUjHMj5x685rRtZYpVKSFSGGCWGdpI6j6df84qIprc4ZXb1NWyu1hlV9vmYbI3dSvc+g4BrbguY5GYOIyPUjBHYHA7VyQjnhlZJcAAg/L24yCD15GOv41bguimEBI2jcpA6dvTitoyM9jqxcRgqsgI2dCpwTSOBKJCq/JjLhWwSD07dQT78/Ss2O6knjA8wN8vzHdyfcgnH4++cVZXzGJMeFUph8tk4HP0/Xv+FdC1LKc8cyt5eZB8wJB4BwDg/qfzNU7hBH0bacADI9fX8e/862bi3uHj/wBcCygklF3DPp7d/qT171kTxSOoyMNwCMZ5z7/55pMloy5YwMsqqzYwG6E81HerJEtuOWLRgn1GWYY/SrO0B33fKcbjg4/z0+lU73AS3ZN2wIUPbGGJwPwIrCW6BFZZfkH8ODwMDtj/AOtUixtIWQOBEegbqo646f4VVMvy5Y7cjjt/kVbt0ihQJKx/eqG6Fflznv0z149B61lN2RUUWFFn9ne6vcJHF2QZY9AAOeewGayGvtSlJ+zS+RCwwiRgEgj1J5z15rR1TTIbnTM28zs6FWWMsNrEnGOeScHgCs/TvtTMyR2sxDN93BJ4HTgc1dBQlFt6s9PDwio3Zo6Zc3Nlcot8bie2RiDuXlhyCckbupz+GPp0U9pFausiMsqMDtkRsgn2I4qppen3bAXN9E4iiU7I2XJP/wBYYq62qMwVJxvA6+p/WnPk59Ec2Jcb2W5DFDE85fy1+VcjIwC/Yds8/wAqljgBZZJCxduX3AEk+5/z6Us0ixNEsMTlC247n4JwMD+Z+jVKkzqAJRG2GOAB99T1GePcdOPzq4s5LFZ2NvGwB3Jnjn7rc/4fWrMzNtR8sHVueM5HHTPI4HTrVYNvjCMSrbcEkckf40sbvFjdyhOQ39TiruSKypPMSc7iOeMcY469evWmGycOpTlmBByOh7DHenq6eaHZ9xPU5zz6Y79q0I71I4A0XliVRwzZAB464+lZyHFXeo2x1GO1gWJYWKjhmbgk/T0rZhuYblQVOzqArDp1/wA5rmpNtvIyZJjUZDDByD/P3/pmp7W4MsqMjEjGWGQCORj+daRqSSsaqpJaHUtJkKQoLY+6jDIHTkjoMj+dRs4RjxwSMg9iP6fX61GkSKAw6lRuzkdR7j+XpSSNtlBPzqTjPmdBXVFtpNnYtUOUlsb8qCCMHOPbv7Urh2gaF93G447SHkZ9PxHr708SKW+cu235XIJ7cgjNMhke3di5Lqc4deDjPAPHYHj8vc51ZuEeaxZzTeHNTluNyRIEDH99K4UevI64OPft0rn7m/vVvGEdlBJEMoYo5TuXHcnoPw6+/Feg3dxdFc2wO1c47VzerWdvqLLJMgS4KjLxHAIzznsa8qWIhUn76HCUF8aOe0uYaiZ1kiEdyiljsHylePyxkUy8O5GhYYQngHqDWnJZW9m7PZr5e8bWO/JwOgPtWbcQPsw/zMWwWJFNpc14qyOKtKDleBjvBEzEFtgPQ4yM59RyB+dOhjnC7lKlecfOqke4B5qw8QKk4IPQgf5561BlY347HofStr3M1JrU1bY/atP+QYmtxmRWJ3bOzD2B9B39BTkkibG4AAnGc5HuP881TikmjljlR2RlwQR1z2xVkRLdJutwokXJeNW4Ax99fb1HUdvQNPW5L1dy+s3Dq48w54+TBI9Scg9D6d8+lXbe42JhzMuRx0x19Dzxj/GsSPZGRgsSrZOxyocejAdR/jTvtDbkGSAxwBu6c+nWrUhHSROx4aVdpb5V7M306fl6Clv7VLmBZo2Jn5BU8bjnqT0GB7nP1rBW4kidw2TvPCqOnfHqPx/xqRbx4du6cLuOOFPf27H8v5Vd7hciupJbZ3STIO7lCe/Qcd6qXjPdWEZVwGilbI9CwH/xJrVlvrS5iEN5EbvauUdeHUdeMA/kapqlsLe4jillkVNsm11AJ7YJBPGW+vtzWU3ZXGkZEUQ2yPLuYL/CuSS3pnrj/PpSfbW8xgRvOfnyKnkMm4lmAAPUD5R+XTpT1w7hCwGcAgY59P0pKN9WF+hfsbuRlkOW+bLEAkk/jVsakEwMFSvCsSCcHrzjj6e3esqB2B2RbFOM424II6c/5yfwqF5VUFSc9wfX0NYypRZfNKKsupsjVZlJLFmwPwzTlvU+acou9BngY+btn8v0NYsNyVjYgBWP3u+OatyzvFtih2+rMpAG4jkdeOwz7e9Va2hku5oC6MwLtlixyWHUcdT696YZZVYLtZwTxgE898jrx/Ss77Q+zABDsewwfTH480sd0FwpIxwQRg9cf/X/AM9NeYZfluiuVBJwCcAck+v+feoxehk5ZgfTOAaiF4jcZLDHRhgZNMCFTIVjby+eQDj1xk9MfX9ahtgTC6M3BfaeinI49OfT/CpAbhF+YFwrYI3ZP+c/j1qB1JIkixLKpPTK59CM+3P4VAZGBfMbxNwxRgQeRnOD+dK/VjNOKVHTBxsGMA9uegP5/rVyxjaS4AjH7vI+Yg4HqT+VYKzF/kfJfdjaB7f5H9auwykyxGFmjMZ6BgRn2qlPuNb6naLvQhXwAx+UEdRyRx64/lUjOTGyyHopO3aQf8/54qvb7jbRLL5eUUs2xwGz+H/6/rRHJsIKhW2nbkgnPPT8uf8AIr0ou6ud62Ldxdx26Mzz7E649T1yB/8Ar6+/GFqWuNKDHbJtjUncX+VuecAZ47Vp31nBeW4AIidWATA+UfUc/wCfSuRvLV4JGjeI4UZTK8469uvcc+3TFMopPeXqzyM1/evGxIaFWyFBHP8AM/p1rQ0+TU4AHjElxACqkTR/Oo4yM84H19BVCG1W5uHzIgRASdzhGxzW5FnT51M03mEAEO3II29euOw9M8fhzShDax1Q9+PvE/mWd2AjR/ZWK5Ksw2E8ZGfXt79qzLzS3y/JOMkdCD0qWTV7S8lgtocedkAOGLNk45PsPXrXYPb6fMi7ZIZGVB/q2zu+tcdWPK/dODEUYx1R5zPZyJtKEcc469+lZs8ZWfa2AycOO/POSP616i2iRyZkTCDOVOOn0z/niuR1nw1badNc3ZcQ+cDkySALuyc9++entWSm+phCldM50KyZVs8feqeEzLKkkYAZCGBORyOuDSwpviDISwyQWBGPTjH4/lUkr+XGy734GTt4444xVc+tjJxaYtyp2GeKPkD96ingZ7j0Ht/SqhcuRvIC+5GTwcY9BzUtvdeU2YyeCMMBnA75B60XMbrB9pjwqtn5V42H/DqM/hWyYtxiXSrHlWZfmDFeh78g9u3HvQHdYB5j71IxhW5X2P8AnH41AoZyT8oAAIOMevT17j+dSwEI21N2VweCP04qxEyyJ5KuiktuAIGSMY4H6HvSiaV47gHdnGT8mAMfNn9D+f5RSOwlCtNt+Y5LDO3j15/zipLJVkvEEkhCuhjPJJfOQAOPf9DUS+FiW5RMxIChQWPQnjuasQuZCzFiTwNxxk9unrVcNGGJVAPqcipJQFcj5doOCQv+f5Uxk7yEwBlLBh2HXGaPNguFKyfePO8jn8T36Y/wqEN5gAKA4OQwUDoD2HPb9KQKNpdD2xu4IBwfw7UAWYofszecJFdI8YAz17Z9O5/CoHZUkJU5HYsBnBxVuS3m8lEDIHB3SZmA5PY5x2A/WoFtA5WWW7VMDLAAlkOcfj+B7VCl1G0MMmVwA3A+p/E/lUsY+2xCOMgvH64GB3HXAFMRYIomypnCkqS5wPYgA+3qetWDmaMtGFXByyrx6En+XTn8qe4aDTa+TGTIRJgcogxt6dT7ZIIH1zipopGYqoOQPlx15+n/AOv8aZEHidecZwQ2MY7/AIGp1RGbBGDnAwflzge39aViWxiO6vt5K4zxxn8/wq2UEka5jAUjlTnk5Gfp0H5GmrG8JLBwQBu9SeOKtJfrJEU8lGHOGH+eelS00UmioLePlo8LgdN3Hvyener+lxwJcLO8TsRhh8g2j05/+tVGWT/Ri6M7M2AhB755+oxkf5xU0F7EtgbW5jMkTHBGSDn9Kp3VrFQavdnWkiYhAwAHT5hubr+P+fwqJGO7EquCRtZyhUgcg8HHP+e9c7Hd3MkglLMd3AGSCK6mO4Q2qqgDSNlGY9hz0Hr2/E11Ua0pO0kdNOpzuxORG7bstuXA2luwB5Ge3X1OM1XuzE0D+cgdSBuBGRgf/q/SrEeflw3lynaAg5GO2TgYHPas3UW3W0kJlVGcYUdCQePfHvn9K6W0tWbNpbnNvdyebLbaZbD96+5VkBYt69Mccgf1q3H4FvpYHkvLhYmKjYrZwOh98DJ/nWjYafb22Zd0xnKkBgQBg9MD/HP6cSXWrO6lZGOQcbiTz+fSuKpUd/dJeJSj7pXg0LT7SIJbj52GGcYDc1DFY20Mp3b+TyemPenx3u5Tgqw6gkHJ/Kmi4iySxw3+cVj7Nbvc4Z1JTd2Saompxy26aKCjMrb5WkIT/dwOSwPOew4zgkVyOpX10NTkTxDbPE3QzQRj5uBgjPU8dc/hXZW+ppG6FgWTPIHPHX8OKj1hIpbx71Yg9uEUyRDkyc4IA6/04NVSlyuzdjsw1Rv3WcMLG0ulNzokrfa4h5mxCQyr6FSMNzjJBxz36meHU7S5Xyr1TbXIIDqRx7kH0xzz+tUtRks45o7nTC9rOGyCgI5wOn/1hjmtSSzTVtQinuIGhUgTOmwusjHBJLAbQDyefp1q6sIyV5f8E7KkYte9uQXarbNmNlKjg46mora/khmykhwVwUB4ZehH+f6VYnzCxRY4zEv8LDIH+cCqMrRySNIY0LE8gAoB9ACK5qd7WZ5MuW+g++jlgmGY3VJBuVjyW+vrxj+fQ0yDrulJDAZOxsYNT29yYrf7PJF5sDZOxmOQemVJ6GkmsSA09nIs0UZw6kDfH3+YduO44+mcVsn0ZNr7D4PmwhnKKwwysPTnAyfYe/bFLEUiuxIsrsNwJymC+Md857fpVASSAjseo5Izxg/596sbWZQvlknGF2jHTuOP51TV1YkbcosVzNCgzskKqATnrx+mKRQ6qsg+6pyFZsc5OP5H/wCtUuoTATo2EVpIlPCnOfunOe+Qf8ioCGkhZgu4LyxHRf8AP9KUdhsfjcpEeQz/AMO0Hg9cHr1A/wAfWxbhYCLhjuZslR2+v+fr9YraIYV3xsb7mTw5Gc/h0/KmmaTfIXJMr53E9v8APtSeugbFj5VYupkdSc7jz+B/HHPuKJBESX3joFIIx+I/z371F85TaCSG5wpwMjvj8x+NDAKmVJ74Hp0pWEW4yskK5UEDIxz/AJxyOnrRAjJ86kFV6MO/fio45HKkZBA4HP8ASkfKysXJA64zjJ746fl71OoGihBTAdTkjOTwP8/0qBbld7eYygKTkAjr0z9enSoPtB5kkOxW5yw5OMdB/Xv69ah+1wTZJVQxXG4nk8enT/PWqQWNTzlSQsrlVHKt0/I+ufxqFpltVx5hKZ4Yjg+gz9PpVCS5JcfvNx6b1OeP85pjzHbsfawI6Z7Z/wAmi47FwXcTQkFwDgH5R1NPNzG9spkBBHpxz9ax5FCt+4IGc/KzYAx6E/yPt1pY76QFSApweVYA57/SgpQO50eycWouHYHJ+UY5xjk1ruFmSQK+C3AA57c9P8axtP1iK6gRCqxHhGTBAYk8YOffv6e9bMe91cxkoSMjHbjnj8K7KHLy+6dsIpLQkvZmtbKSSCMNheSen97OPQD+dYkTyPvuXmDM33ie2ffntV3U9ThtpsRhfPUHJXBAP09evB9R9K5mHVvs4JcAR7ySExnOcZ6iipCTd0Z1YOWxvxyPHn5kCc8sT68dBTJwrDaELBskbSDj8Ov51E1zG1kkkcgeJ8DGevr1P4dKy59Q27cAqgxx19OfrWDaORprcSSfymZS4UbsFRyw/D19qrPdyzncW7YPNQtqlzKOQhVeP3gDY9cZ6darPqkUBZWt0YkddzAj9cd6hhYvpdOiO6H5164AwB6Z/wA5FNkvHQKNzOhPJD5B7dD/AJxVBZbYylZo7i3UqGUFQ55wc87eowQfSp7GCFjlr2FG3f6uQsCO3cbe571i6d9ws0bcWJoopJlLMoIUg4+91z27flTZZFMYw+UGcqDknjjp26VFM8kUjiNGeJcFmTaVXJ55GR0/pVPz57kl5UJA5Dt/nuR61caUUNybC4KO2cHHI655/wAmqVwpeNz1GePmAHYcDHOPr3+tTIoBYMzLGOTtByR2H/1s1CFYuAoBY54YH0PBxz/+utFEkgJdmVQDliOMYJ/zmpILm5t3SaOQowYbQvY4pTE6TNHyMgld3v8A1/wqRo3MTDJAAwRjHJ9fX/69OyAn36dfkh9trcdPMRP3b4HcD7p46gfh3qldWd3ZkLPHtRhlGXlWGB0Ydevap49Na6AiUMl0VLKgXJYAZPAGB+fb8rthbanaRjzkxATuaG4cKhHfhh1wOvUdqTVitzCmObaGQABgzJnvjqM/+PflT7VWklMrMVij+8yjkn0Huf8APSta8s7WBV3CK1eVhmNmyCwHOCx46nueSOe1RizjChTcQxKo+6d3Hf09hUOVlZFONlcpPJJJPv8AlC44VORjjApyxlsZHJ4B25NXPslsYxturckjIxuOe/ZakCi0UMT5gI7qQARg8Hv9OKSkuhDuVlTDbucHGAePTFTjTpIzGzukasSCshx09uvenGTaqmNgnG3EfcH36nv1PpSL5XRuCf4gOQf8/wCe9NJkXEMEPLIXZz98KAvPqDz/ACqHzFV9nkeWccMPndeeuTx07DGeOalIeJ9ynIPAIbOfp+tL+7Y8riQjOM8nH+R780mkNMz5XmDswBkXGSRnpjnPcY6Zqo7M7FkGD17c8da1ZrXapkTlSfvZ6HP+fSq9yzMpefEpY8SkEMT657/jmhNGiaKHmtnnbgYOOn+epoEmF+hHIzTpUWRF2K+4E7mLAggdgMD+dV5BtOA5Zwf4hjjjHOaqyLWpY3B1IGRgHcy9Mep/Om2Vsbu7WHz44gTjexwP1qDYSoyyhj65/oKcseHAZ16/e5wP0oWhokel6Zo0OnwKDIjT8De78n6en/6q02CrxxI+cq2/hunPX68HrXB6PJfBxFAq3carlgfnCj6nhf8AH1rsk226RiGEBSPn2jAz/kEVth5Te9rehvHVGHq8AguiFOUJ3Adcg84/nWKyvMQqsHzjv7+/T+X5V3ckCTo8RQtG2eHPAHPGR3/xrldT0ZrUMYx5sOSDwT+B/lz6V2Fmf9qFnGUiLyI6lXLE7WbIyV9MYHPXn3rPeRPOLPIzHIGPXnmnzxkndErhsc4GR6/4dKo7wBkSbs5Byozxg+v+feuCUJJ+8cc4O92XZpUMZbauWJ7YA+g7dP1qttUuRJtxk5y3IP4e/tSDKoUZcKTkEdvb+Xvx+bo+QFZhtAyMjjH07mkjLYQ4XDAbWweCMf5zS73x+7zyRgHk556f571ZWzZ8Fz5SEZyRzj2/P2qZolhi3J/rVwTvGePUDt296YXQy3jnjXfIzw7f7vDH/Dp361ojUb+QYa7uskDIMp5xVKO/KxlTETuUhsH7w/z/ACFNR5D5gBw23HzEZH+Rnr/hQTcvedcEsrXEgIA6P1/n3prXkiKF8wNtO4Ax7se3PHr61Xjl4yZF+U4Us+cY9Mcn8OKhXbc7v4cHLMRwo9fpQ0idS699efuyEidhkD90h4xz/D05PP8A9emSapMijYLYSAfMywIO3TOP8/zjGyLIDMyuMlmPOSeOOw749T+NMmMcMW/ZubONi8b26YGOvcVG5S3sh76tqZidPtEgXOCo+724H+FZ0d+5uliQteTE/KgJIz9f84q/B4Y1XWJPMucWsb8qgG4nuM9h+Jz7V1GleG7DSGDQpI8ufmkLZJHB4wOB0/rXRCiup1RodZHml1PdahIrynO0YULwFFSw3l3bx7NwdAMAON236dx0ro9Z0X7DcN5a4hblD/TPfHSsaW3G7HX3/CteRWsdHLFq1h8WqRZIZWi68feGOw/+vWxbXrqpiRg8UpI29Q2RjgfjXNSxYx15FJBK9s4YAlTyR61hOgt4mE6CesTq5bWCZXkicwN1ET7iv4N1/A/iaY3mQlY5IljbP3z/ABEcYBHFJaslyhlhLFTjIwPl7e2Bn+gq6krwkAYUt94MAykZycj8BxXKpa2ZyNW3KI2SAytnb6DOP8/5+thFgKjDqCQQMmpnW1nldnRofMBKtGP3ef4sg4I4PQeopg08xuGtbxG4z+9G3n0A5z2/OtLCsRyw5XKtuYjK7W6dv/rVCbdWXCuAcfMeCe/T/P50rWl5AvnGEl+m1DuOO+QOlUXuwWAHyoBkH3+vB7VNh2CaDbgIccbW3NnH/wBb/Gq89urQryu5SSD7emenB7D1NP8AtCswUjjgkg4JqaO78uQKVhJK4yQDz+NGxSZUt127txxgbgSCT9ePz9/brW5pmmQ3SPPKcRgtsVlwGx6nHT6d60NNv4LhdirEjbskKMbjjnkdea1Nw8hNrAyFTgFeeByPz5ropUoS97c7IJNDrSGG0jQQx/uio3BFBAx39MnH5D1qwXaKR49iF+QQANuT6Y7VAHLbvlkAJHJUfNt7juecdT/gHh2RnG9sKoHGQAM8/wCT6V2GxaeIwt8pyOByOCfQA9xn+X1rA1ZL69leMQTGFTwAM7sjGc+vGPb8TXQAwZAk2tuOMADJH/6+3rmiREjU7d+EBCZwRnPPHrn+VAjzrUY5hEyABQpO8YyTzj19ulZkMpLMWUsMbfvBSPpkGvRtR0eDUsSsvkyjjcFHI65J7kfy/CuUvvDVzENyKZg3AeME889utYzpqWpnKHMZKmFSXWLKY+ZJXyG/FQKkEyOVAVYieQEy3Q8dScfX3qrLbXMD7WQ/KeVZcE+1XbeKMhDdptLEDIJHHqSTj/PWueUHHc5ZQcdxomJX7zAgHBz1FWYZixHlkFwNvHBI9h79P51WezmjgLo3mDocDnv09eMVWRihHIAB7UjOxbkKGYEJxjGM57e9Itx8xGN+OgI5PShFFxBjiMbseY44z3yfy/PpUywxxps2GQ9Qd3GOOQvf8aQeosMJkP3lRR1YdXIzwBnJPQVL5pIEaIBD0CsMc+5456/n6cVVYs9wrclzgKHGQT2ApWMAJJYqSMEYyelAiwOgKKTlsBR1JP8Anv610ejaVFEVnnikluwoIIBwuf4Rg/XJ/wDrAN0WzKFbuUNuZFaNWVcAHp1GDng+w+lbwhieIPGFJGAZM4UZ6Ee/T/PFdFKFtWdlGnyq73HfLEVERChRlkJJJAAwTgHGR+PB9KkfadoC8Y+bOQDz1zxx1H4CpNvlbYkuGOeflI6+uR37+n9WsArSTbNrFAcsOVx3HHr1+ldBuUbyGC7IhlRhERhcHBHLdOgGOK4W9sjZ3UkTsDg4BHf/APXXoEnmQTIPMYE8Av6A9R3B5H+PFYviG0EkHnb1yoAO45yuARj9fTvSGjiXiwQMZP0qsyHHU+laDgq2AOvX3qqeFTJIAoGRWt1LZy+ZGeDwynkEV01vfDUYz5PDAgFHP656VzDoQRwDxTFLxSq6NtYen9a56tFT1W5jUpKR1fkzTYVQnmxYZQTkEHqvuOn+TVWK4lUcuAOvTJJqrZ6yhdRcrhum4AYPoT6EevtWyLWC7JkRIt7cj95gN+HrXM046M4pQcXZlJ5nWQOBjIxuA9RUcrvM2JGEvGPMkUEjHUc/Xt7VpGH7QX2xYwMHeeF5/MVFNbpB0MDvu+ZDJtI9NpOKNXsKMW9jOnWJoxGsaIpOc7BkfUgZqoUhiUDYuf7+SSfwyRXRx6e92wkjS3QMGJ5aQn14bg/561aXR7WOYtIqzMCQDtAX3GAMHt+Y9KuNKTNo0pvc5+1WWZyltHKJPUkbV+uQP512EQZLe2WZlfIy+AenqM/0oiQrtUEJsChFC4GO2COgwamzgOA+F25OR2/DvkV0U6ShqdEKaiKdiby5LgjIAIC8Z9QfTp7U2LcSrKGWLqF557Z/z60qLli2VYnnJ4AB/DpxT+doIQsQeNq5wcDoPw61ual0oGb5mKnO0quSTxgZx7nnnvUcjHZtRSrBdvyg4BxyM8c/T39KaQVQK6gI/GSc7uDyD9fb19OJ4JVeFEj3SMTuUgA4HI6/gfYUCIyDEWHBUELkHPT3z0pjhnbd8oVjjIbkHrz9fpUhciVXjlypbPzAKPUH/P8A9agfvFDFQQ3Ysc/mT14P5496AMnW2S102QhQZCxCsQQd3PocdjXEvIrkIEzx6EknH+fzrqvFVvNeWcDwo8xhJUhG9eQB26k9PWuKadoX2yRtFjOVwf8AJ6muaqpNnPWjJvQtq86sMPjj5gSSSD/hSl4C/wDqIi+MFz/F+B4/Sqa3seAHlGB2Ib9OP50v2yAoCZMt7/5/zmseWRzckuxYYu7lTlyTkEt1b+X+c1EHcDAO1epxxmj7ZaKDIZNzE5Awc5z14HvUKzwzAupYSMTuBwox14FKzH7OW7RbBEuzEKjAI8w7sdDjPNWdJs2u7sJlWTHzAnk+gH1PH0qlbxPcsIoU3MQST6DHc122k2aWtskRT5hhnOQS2TjoPw/D8KunDmd3saUqd3d7GjZsQoCb+g3fLnecAkEenT6Y49Ks5e3l8pvlK8cgArxnoev6fX1dGyK0fABxnJxkADPpz+JxxSb15lC/Nt2g9AMc5Pv3rsO0VhE8WQSCuBuKHnjjj6A49etJskjZ1JxnaUBUkHnIIJ7fTjkU5j5jEqxjUHlgMbevTPXnGOtRvtTdhVVYzu/1ee59eP8AP5MCMruhQiVdpUYxx17H8B+lNeJJE2MCylSWwMY78+wH8vyXe24FjlBJyw64GAT0z79uvFOeR1RiyncR8pYgAe+P649aQHB6nZfYr0o+Tj7vGAQf5VQmUb8cgZORjFdrq2nfboHkVgJEBOSPvY4Izjrwf0rkJICpZTnKna2T05oGVHj5O0c4ByTUJTPUbjnptqww3FVBGB1/z+FNdCc7u+OM5oApkDPA6mpre6ltyNv3Qemf5UbBnPSm444x61MoqSsxNJ6M2YtVE3lrtCv0wc8/U+lbVvaQb/tEkLySsgyWBIBIzwB25PauNjRmkCxjJ6YA610uj2Gpwgs8rwRd1Bye46c471nCjGDuiI04xd0b7IGCuDgFeBjjGO35VL5m5h8gZPTAyOenHv8Azz3poQ4U7mGMge2Sef0/z1qXY9u27cGVeflccdeM5P5jtWxYpe38oYA4PzMpz6Y69enp6/SiMblWZJVCnjJGRx7fh6/jVSQlSwVFJzhiGyfp+tToX2kAYyQG456c/h/hTAmdGMvyAg4BI3ZK8f5/KpEJYBCo+Z8ZOOR0IqJUjLouScEY2N1OenHX6f8A1qVl+6Sg2DrtGMfWgCwjeYpznaSSOMA98AdT1PbtTxkg9V3BQWLYB+mfx/Koym5dxJPp82MD8+nf/wDVT49wYgBiDk8np07fj/nmgRJHIjKwzuckBmJUqcng5GPwxSnBfyi4QSDBBbjA7DHtgfjTS7THaVURhMjcGGOfbAzyevY013jSR0Xc5Zup6nngHnPGPXrQBGcF8KwycdVwc49/84/GopoLaV1HkxOoOSJU3Ae/pz+dS+YGWQsuAzYLHnnHQ9P8/hT540l24hxJjLMGx347cdvzoGZZ8MWE8sjNZKVVyrFQRt9BjgDPPP8AQVVl8L6VG+fs6nDchnIAAB989q6J0fzHEsRDg7huPIB9Oe/X05FMCA7nJaRR0IODnPH8v88UAYqeHbC2nCpZxAOM5YFiDjPc8VFd+FdPlmCgCInGfKY98dRg4/CtpU5RmVkKElsjqev0J69fT61IQ8zkEiQAHbjbxx/iDSsBm2Gh2mlQkWkvzswzI7cnn2xgcjmtKMAwuCqoM7dzDAJPAz0x/wDWpX2KhkIygQFVZQCR0Oc+velwytI5O3eAu5RzkZPX06Hp/Oi1gAorum+PeQ2dxx06dc47Z/XtSSYLll4RQ+M43HJAznv6/wCFRBnY42KSQAwJzgH+HB49D1qVHeMkIojjwdpztzjOSPXHGeaYDQDkGJm3LhXXoQeMEZ7dvbH5NVZBkvyPvFT3z19OP5Zpzn5GiJ/dk5Y4HPPB/wA+opqM7sFG0liQGLctyeMfTP6+lAEZDK585l2AhTkDpjpk9On05qxI/wA/QbPu7WBG7gc5/E/lUMThbjDYXnjDficduTRuAQu6eSOoIOV4wTjP/wBYUAAiwAg8vaq/edRxnoB/nisnVdGS5LPbhRIDwGYYY8D8PzrSO5SQSxYjhjxlug69B/n2psxEpWUlVDA7VxnIH8uR6ex9aAOCkg8u42uMYHO7Oc9/x4qBh27dBXbXGmW91GNyHeoyCAFwM5Gcn/IFZA8OsZeWRowckg7Wx3wKQzOg0Ge5hEheBNyg4Zj36djV638NBcyXMu5RjAjOMe5yOnX0rdIVVUr8oBxtTqBn9e/+eKlYqkIyFUL8xznI645yPegCK2s7O2gP2aHYccjOScZ/w/8A11KcySMHVHIb5cPg45H9Af8AHjFg/N8+9UeRSQ4IA74/E4PPuOnNQGIyoy/IMjgMvX/OfbmgCRhMqAkMIeBnpj6EfjTVMhUgv823hQN2APrjtz+GKb5u8EHarBOMk4+oz/np0pj8qQG6ptDHGR757j/PpQBN5b+Y5ztJwANvGcelMVjHOANoLDjce3X/AD/k0skcbSE7VOw5+U8fTgU/zyZASzMVIAc+v4dOPzpiGujKitghm6jGQB1OfTr6VIrbZcdGDMSA3T8ec/X3FQFwrg4QuScN6556f56e1OfaigchiCSMZPtkjr0H50AXUld43D7ip5+XjHbOOO3Hb+VM2oV811ABwWDDA/IH2PFNAdpudm9eVHtxgH147e4+tOMkbMTuBUZUbSD+GB/nj8aAHQuqmQEswJDEqTkev1oMbCXa5Kk/MD1wSecZ/L8vrQSIl2xsRsYKOAemMfXn2/nUe/H7tiA2MliAFBxk5x0oAfkRvnzSGB+Zj+fXr0PSngKsTEKU2uBu3EnHQ4A/njPFQ7SXDK/3Dkc7W69c1YQIqCUhUYr3/hbPTP4fWgBXV1Z9r5bBUAgnP+B5HXHShGYylAxyerIvf6/1+tNWSQCRw3DfewB7jgCo95CSHeEVTtHofUkHj3zQBY2u2Y9yllyG3EZ69Dng9qjEZaVwVAKEAFiMDr7/AEFRpu3lWkOQCAeQPx+mBSPJmQbsvyFU9OAefp68flQBIVG2SN3VSQCuSMD2JI561G6NEEcHIVvMZm59cg45pzOuWy2Chwee2e/HoadkTJEZCFKHPJOD2wMZA5ANACs4lAXe3Qbcnk4Jbr+GM02V/LPBY4wfl5xyc84z6/8A16UFRbrnCl9xCkE7gB+vp+FLLLC6Zd2bdxvxluCefY9KQDW5j+YZAbBycn6dvqDUazKojUFVj5bJGOccZ/M/5PCyJ8sm0ErnGWT14J9ucfnTgXCkTEjC5OCcnP0+g+nFAxCqsvDexG7dux0PT69KjiHDMjA4OMEnOMDp7dqXa0U/qNwVhj5sHA/Lk9MikDmOFAFUMDlgCOBjGMfl3piHBSApMe4jjIHTr/8ArFIFMsZJVR8wO3gkZxjnnse/8qTfIVRS5EjMCM+vOOvXqB19aR5Zo5BvLbgMyN1PBx69iAO1ACAHzlDKGU5K56NjPGOPQ0zzCqPgY3ZADc8dD6e/5VKWaQMUZcscbm+XjjqTx1xTVZijcEhe7cbePX8KBkPyMxJLbcZPHHT36+macjJDKrzMXAAwzNxgc89+ORipeGRWLqis7YwuecjPXkfj05qvI6ookdWBAOSD06fl2H+ThAS+TtLMSFTptU98dCajmgkZcIqjjkNxz/nvUscsbDYG5UHblsc4z09jkdaSbzFAPmMRjJx+Q/n/AJxTAiLKcNIH290OAfqDzj8sU48nDKrc5HTJHc/pSCRw8mCuVGSxx0HOOOT3p/nJHhPLBDkbWL9T6H88Y96QEYZRJGGj3oWz74weM9PT8qTCM5k4IZcBRng/5/lT/PBZi0YjTJGD04OOoPfH+c0hZPMXCqdoGTuAx/MHmmAYcAE5Ubjlc4+mB19aahaJDjtg+oHTr17UyNkEe1f9UOuD14/yefwpzOQyMrAjA+6PYd+3egD/2Q==",
  "imageHeight": 256,
  "imageWidth": 256
}
