# Supplementary material for: Deep-broad learning network model for precision identification and diagnosis of grape leaf diseases
Source: Front Plant Sci. 2025 Sep 10;16:1611301. doi: 10.3389/fpls.2025.1611301 (PMC12461735; doi:10.3389/fpls.2025.1611301)
Supplement: Supplementary file 1 [file DataSheet1.zip › B_r00252.json]

{
  "version": "5.4.1",
  "flags": {},
  "shapes": [
    {
      "label": "leaf",
      "points": [
        [
          121.77537212449255,
          173.6021650879567
        ],
        [
          125.02300405953991,
          178.47361299052776
        ],
        [
          134.90121786197565,
          183.48037889039242
        ],
        [
          143.5615696887686,
          188.89309878213803
        ],
        [
          156.41677943166442,
          202.28958051420838
        ],
        [
          162.37077131258457,
          213.25033829499324
        ],
        [
          171.84303112313938,
          225.2936400541272
        ],
        [
          181.58592692828145,
          222.9932341001353
        ],
        [
          196.06495263870096,
          222.04600811907983
        ],
        [
          212.57374830852504,
          221.9106901217862
        ],
        [
          220.82814614343707,
          221.234100135318
        ],
        [
          218.79837618403246,
          214.19756427604872
        ],
        [
          215.95669824086605,
          207.56698240866035
        ],
        [
          215.41542625169149,
          204.58998646820027
        ],
        [
          222.85791610284167,
          202.96617050067658
        ],
        [
          233.6833558863329,
          198.50067658998648
        ],
        [
          238.01353179972935,
          195.25304465493912
        ],
        [
          231.51826792963465,
          189.8403247631935
        ],
        [
          242.2083897158322,
          183.88633288227334
        ],
        [
          236.93098782138026,
          178.20297699594047
        ],
        [
          252.08660351826794,
          164.26522327469553
        ],
        [
          240.71989174560215,
          155.87550744248986
        ],
        [
          241.39648173207036,
          151.54533152909337
        ],
        [
          238.69012178619755,
          147.48579161028417
        ],
        [
          238.01353179972935,
          143.83220568335588
        ],
        [
          235.30717185385657,
          139.36671177266578
        ],
        [
          234.49526387009473,
          136.93098782138026
        ],
        [
          248.02706359945873,
          122.04600811907983
        ],
        [
          232.87144790257105,
          116.90392422192151
        ],
        [
          236.25439783491206,
          111.35588633288226
        ],
        [
          237.74289580514207,
          101.74830852503382
        ],
        [
          237.2016238159675,
          94.5764546684709
        ],
        [
          224.617050067659,
          96.33558863328822
        ],
        [
          224.88768606224627,
          81.58592692828145
        ],
        [
          222.72259810554803,
          73.33152909336941
        ],
        [
          221.234100135318,
          72.24898511502029
        ],
        [
          216.22733423545333,
          72.38430311231393
        ],
        [
          213.1150202976996,
          73.33152909336941
        ],
        [
          208.92016238159675,
          72.51962110960757
        ],
        [
          205.53721244925575,
          73.06089309878213
        ],
        [
          204.0487144790257,
          72.24898511502029
        ],
        [
          201.74830852503382,
          64.26522327469553
        ],
        [
          198.63599458728012,
          63.58863328822734
        ],
        [
          189.70500676589987,
          64.12990527740189
        ],
        [
          184.96887686062246,
          47.756427604871455
        ],
        [
          181.7212449255751,
          47.756427604871455
        ],
        [
          177.255751014885,
          49.10960757780786
        ],
        [
          174.5493910690122,
          51.274695534506094
        ],
        [
          169.27198917456022,
          50.05683355886333
        ],
        [
          165.8890392422192,
          45.32070365358593
        ],
        [
          160.47631935047363,
          37.60757780784845
        ],
        [
          158.58186738836267,
          36.79566982408661
        ],
        [
          150.3274695534506,
          36.79566982408661
        ],
        [
          140.58457374830854,
          27.729364005412727
        ],
        [
          130.97699594046009,
          21.098782138024365
        ],
        [
          124.48173207036535,
          18.392422192151564
        ],
        [
          115.55074424898511,
          15.956698240866045
        ],
        [
          113.25033829499323,
          17.174560216508805
        ],
        [
          114.33288227334235,
          19.204330175913405
        ],
        [
          122.18132611637347,
          23.534506089309886
        ],
        [
          115.00947225981055,
          27.729364005412727
        ],
        [
          111.35588633288226,
          35.17185385656293
        ],
        [
          103.77807848443842,
          32.19485791610285
        ],
        [
          99.04194857916103,
          36.93098782138025
        ],
        [
          97.01217861975643,
          40.71989174560217
        ],
        [
          97.55345060893099,
          46.26792963464141
        ],
        [
          94.17050067658998,
          52.086603518267935
        ],
        [
          83.88633288227334,
          47.07983761840325
        ],
        [
          79.42083897158322,
          47.07983761840325
        ],
        [
          84.02165087956698,
          52.357239512855216
        ],
        [
          85.51014884979702,
          61.69418132611638
        ],
        [
          78.87956698240866,
          57.63464140730718
        ],
        [
          75.22598105548037,
          55.875507442489855
        ],
        [
          71.43707713125845,
          69.67794316644114
        ],
        [
          63.85926928281462,
          63.18267929634642
        ],
        [
          50.19215155615697,
          54.92828146143437
        ],
        [
          46.67388362652233,
          63.994587280108256
        ],
        [
          43.426251691474974,
          72.24898511502029
        ],
        [
          41.93775372124493,
          78.47361299052774
        ],
        [
          39.502029769959414,
          80.63870094722597
        ],
        [
          36.52503382949933,
          79.15020297699594
        ],
        [
          29.08254397834913,
          79.55615696887686
        ],
        [
          27.18809201623817,
          80.90933694181325
        ],
        [
          28.81190798376185,
          89.1637347767253
        ],
        [
          28.405953991880928,
          93.76454668470906
        ],
        [
          31.92422192151557,
          101.07171853856562
        ],
        [
          28.270635994587288,
          99.31258457374831
        ],
        [
          20.692828146143444,
          99.58322056833559
        ],
        [
          14.603518267929644,
          100.39512855209742
        ],
        [
          15.144790257104203,
          107.29634641407307
        ],
        [
          14.468200270636004,
          115.55074424898511
        ],
        [
          16.768606224627884,
          118.79837618403246
        ],
        [
          14.874154262516923,
          122.45196211096075
        ],
        [
          17.309878213802445,
          129.62381596752368
        ],
        [
          14.874154262516923,
          133.27740189445197
        ],
        [
          8.378890392422202,
          133.95399188092017
        ],
        [
          5.537212449255761,
          136.11907983761841
        ],
        [
          10.138024357239521,
          146.53856562922869
        ],
        [
          18.121786197564283,
          154.11637347767254
        ],
        [
          7.566982408660361,
          159.52909336941815
        ],
        [
          17.715832205683366,
          166.02435723951285
        ],
        [
          7.296346414073081,
          171.5723951285521
        ],
        [
          15.009472259810563,
          178.33829499323411
        ],
        [
          22.451962110960768,
          183.20974289580514
        ],
        [
          35.71312584573749,
          185.51014884979702
        ],
        [
          25.564276048714486,
          188.75778078484439
        ],
        [
          20.016238159675247,
          194.8470906630582
        ],
        [
          35.03653585926929,
          203.10148849797022
        ],
        [
          49.78619756427606,
          208.1082543978349
        ],
        [
          58.0405953991881,
          213.92692828146144
        ],
        [
          76.71447902571042,
          204.7253044654939
        ],
        [
          93.8998646820027,
          192.1407307171854
        ],
        [
          98.36535859269283,
          186.4573748308525
        ],
        [
          111.4912043301759,
          179.01488497970232
        ]
      ],
      "group_id": null,
      "description": "",
      "shape_type": "polygon",
      "flags": {},
      "mask": null
    },
    {
      "label": "Black_rot",
      "points": [
        [
          90.0,
          97.5
        ],
        [
          95.0,
          96.9
        ],
        [
          100.1,
          97.3
        ],
        [
          104.0,
          98.6
        ],
        [
          106.7,
          101.9
        ],
        [
          107.7,
          104.9
        ],
        [
          108.5,
          107.0
        ],
        [
          106.6,
          110.7
        ],
        [
          102.1,
          112.6
        ],
        [
          98.9,
          112.5
        ],
        [
          93.0,
          110.9
        ],
        [
          90.7,
          108.4
        ],
        [
          89.1,
          105.2
        ],
        [
          87.0,
          103.1
        ],
        [
          87.3,
          100.4
        ]
      ],
      "group_id": null,
      "description": "",
      "shape_type": "polygon",
      "flags": {},
      "mask": null
    },
    {
      "label": "Black_rot",
      "points": [
        [
          168.3,
          50.1
        ],
        [
          165.3,
          52.0
        ],
        [
          162.4,
          53.5
        ],
        [
          160.3,
          55.3
        ],
        [
          159.8,
          57.8
        ],
        [
          161.7,
          62.9
        ],
        [
          164.5,
          65.3
        ],
        [
          167.7,
          65.8
        ],
        [
          170.9,
          65.7
        ],
        [
          174.3,
          63.5
        ],
        [
          175.7,
          60.3
        ],
        [
          175.4,
          55.8
        ],
        [
          175.4,
          52.9
        ],
        [
          173.2,
          50.8
        ]
      ],
      "group_id": null,
      "description": "",
      "shape_type": "polygon",
      "flags": {},
      "mask": null
    },
    {
      "label": "Black_rot",
      "points": [
        [
          201.5,
          68.6
        ],
        [
          202.8,
          71.3
        ],
        [
          203.1,
          74.3
        ],
        [
          208.3,
          74.2
        ],
        [
          211.2,
          74.5
        ],
        [
          210.8,
          77.9
        ],
        [
          207.4,
          80.2
        ],
        [
          204.4,
          80.9
        ],
        [
          199.9,
          80.3
        ],
        [
          197.5,
          78.9
        ],
        [
          197.4,
          76.5
        ],
        [
          198.5,
          73.3
        ],
        [
          200.1,
          70.4
        ]
      ],
      "group_id": null,
      "description": "",
      "shape_type": "polygon",
      "flags": {},
      "mask": null
    },
    {
      "label": "Black_rot",
      "points": [
        [
          213.2,
          95.4
        ],
        [
          211.1,
          97.6
        ],
        [
          210.1,
          100.0
        ],
        [
          210.1,
          102.9
        ],
        [
          212.1,
          105.4
        ],
        [
          214.8,
          106.6
        ],
        [
          218.4,
          107.2
        ],
        [
          222.6,
          105.5
        ],
        [
          223.5,
          103.1
        ],
        [
          222.8,
          100.9
        ],
        [
          220.4,
          98.4
        ],
        [
          218.3,
          96.9
        ],
        [
          215.5,
          96.0
        ]
      ],
      "group_id": null,
      "description": "",
      "shape_type": "polygon",
      "flags": {},
      "mask": null
    },
    {
      "label": "Black_rot",
      "points": [
        [
          222.5,
          114.1
        ],
        [
          225.2,
          114.1
        ],
        [
          231.4,
          114.6
        ],
        [
          232.9,
          116.6
        ],
        [
          232.8,
          119.0
        ],
        [
          230.2,
          120.7
        ],
        [
          227.3,
          122.4
        ],
        [
          224.8,
          123.1
        ],
        [
          221.6,
          123.1
        ],
        [
          218.2,
          121.2
        ],
        [
          218.3,
          119.1
        ],
        [
          219.0,
          117.5
        ],
        [
          220.9,
          114.9
        ]
      ],
      "group_id": null,
      "description": "",
      "shape_type": "polygon",
      "flags": {},
      "mask": null
    },
    {
      "label": "Black_rot",
      "points": [
        [
          190.9,
          143.0
        ],
        [
          196.3,
          143.0
        ],
        [
          201.3,
          143.9
        ],
        [
          203.5,
          144.7
        ],
        [
          204.9,
          146.8
        ],
        [
          205.1,
          149.5
        ],
        [
          204.1,
          150.1
        ],
        [
          199.6,
          150.5
        ],
        [
          197.5,
          151.9
        ],
        [
          196.9,
          155.0
        ],
        [
          196.6,
          158.1
        ],
        [
          191.9,
          159.5
        ],
        [
          189.2,
          159.8
        ],
        [
          184.9,
          160.2
        ],
        [
          182.0,
          158.9
        ],
        [
          179.0,
          157.8
        ],
        [
          176.8,
          155.5
        ],
        [
          176.1,
          153.0
        ],
        [
          175.9,
          151.6
        ],
        [
          179.2,
          149.6
        ],
        [
          182.6,
          147.4
        ],
        [
          184.5,
          145.7
        ],
        [
          186.1,
          144.3
        ],
        [
          188.7,
          143.7
        ]
      ],
      "group_id": null,
      "description": "",
      "shape_type": "polygon",
      "flags": {},
      "mask": null
    },
    {
      "label": "Black_rot",
      "points": [
        [
          240.2,
          128.5
        ],
        [
          233.4,
          128.5
        ],
        [
          230.6,
          128.8
        ],
        [
          225.9,
          130.2
        ],
        [
          222.0,
          132.8
        ],
        [
          218.0,
          134.7
        ],
        [
          217.0,
          137.2
        ],
        [
          216.5,
          140.9
        ],
        [
          218.4,
          143.3
        ],
        [
          221.7,
          145.3
        ],
        [
          227.0,
          147.6
        ],
        [
          229.3,
          148.2
        ],
        [
          232.8,
          150.6
        ],
        [
          235.0,
          152.4
        ],
        [
          236.0,
          153.6
        ],
        [
          240.1,
          155.2
        ],
        [
          241.7,
          154.0
        ],
        [
          241.1,
          151.7
        ],
        [
          239.9,
          148.3
        ],
        [
          239.5,
          145.1
        ],
        [
          236.9,
          141.2
        ],
        [
          234.9,
          138.2
        ],
        [
          234.9,
          136.1
        ],
        [
          237.8,
          133.2
        ],
        [
          240.3,
          130.8
        ],
        [
          241.6,
          127.9
        ]
      ],
      "group_id": null,
      "description": "",
      "shape_type": "polygon",
      "flags": {},
      "mask": null
    }
  ],
  "imagePath": "..\\Grape\\train1\\B_r00252.JPG",
  "imageData": "/9j/4AAQSkZJRgABAQAAAQABAAD/2wBDAAgGBgcGBQgHBwcJCQgKDBQNDAsLDBkSEw8UHRofHh0aHBwgJC4nICIsIxwcKDcpLDAxNDQ0Hyc5PTgyPC4zNDL/2wBDAQgJCQwLDBgNDRgyIRwhMjIyMjIyMjIyMjIyMjIyMjIyMjIyMjIyMjIyMjIyMjIyMjIyMjIyMjIyMjIyMjIyMjL/wAARCAEAAQADASIAAhEBAxEB/8QAHwAAAQUBAQEBAQEAAAAAAAAAAAECAwQFBgcICQoL/8QAtRAAAgEDAwIEAwUFBAQAAAF9AQIDAAQRBRIhMUEGE1FhByJxFDKBkaEII0KxwRVS0fAkM2JyggkKFhcYGRolJicoKSo0NTY3ODk6Q0RFRkdISUpTVFVWV1hZWmNkZWZnaGlqc3R1dnd4eXqDhIWGh4iJipKTlJWWl5iZmqKjpKWmp6ipqrKztLW2t7i5usLDxMXGx8jJytLT1NXW19jZ2uHi4+Tl5ufo6erx8vP09fb3+Pn6/8QAHwEAAwEBAQEBAQEBAQAAAAAAAAECAwQFBgcICQoL/8QAtREAAgECBAQDBAcFBAQAAQJ3AAECAxEEBSExBhJBUQdhcRMiMoEIFEKRobHBCSMzUvAVYnLRChYkNOEl8RcYGRomJygpKjU2Nzg5OkNERUZHSElKU1RVVldYWVpjZGVmZ2hpanN0dXZ3eHl6goOEhYaHiImKkpOUlZaXmJmaoqOkpaanqKmqsrO0tba3uLm6wsPExcbHyMnK0tPU1dbX2Nna4uPk5ebn6Onq8vP09fb3+Pn6/9oADAMBAAIRAxEAPwD0AE54J65I9/5VIg3AZ25Bznkc1CCFHUqD6808YJc54AGCTTKDDckFfTBpQSq7mLBQB8uc05WyBkAnABGe5ppCsAN23B55OT9KAAvhFQEZx24xQMINpbd049qYuxTgDd6HjgdKk/j4HGCQCP5DvxSAV8bsj7xGPz4oUqFzuLsOf89ab8oPPO4jpTTkMMoQw5UEjjn9KAHkkMQzEZ5JyO/v+NKpYqOTuPAB6ioijFgSWYjIxj9RUiECM7QoyPl75Pv/AJ/pTARmG3liAegA5z/k0IxLZ5wOx6Ubsu4AJOOOO/r6ev6UgPzbdp7cY45pAKo3SKcEY75/Cj5S5LDdgducinFjnBOMjA754pExu3sw+g6UAIrhl3ZAz2I/pTzIwTAIBIyMDGfeo5WVZ3XbnZ6c/X8zQpPlAnoORxkn/JxQA4DIxgHPXB459PrTAQ67mznH3Tx9eufejedxJYq5wCSKGRgEwAAfvc4yMfSgBWAVtoUALkYHb/69IxzKrIx9On8zTNyKCCGyD94HscfpTGlAfdznJXIHHP8AnNAEgKIhJzkjjnp9R65pikZydwPTgdOtGULgkcE5yFIH4/hT1K42klT7j29hSAFXcHK9+g/TrUe4M+S4Ltk+mMdOKMKzDIcKB78/4U/C9WUAjj72fxpgMO1dpHGelKq7kBZduRgjPenYDKNoXAHJB55qMqhOV3seB8rdz3/z/SgY9gGY9l5BJ6fj+VGEJQkYHuOn+eKbyWVivAU8Ngk0xuXwcjHbbn+VIAeRdu7bkY6nrjrx/OgYMQYKADjk96CWyxVflHAwOD6n+dAyXOANxyQeQP196YCEMpAYgnbnGMZNN6qd4GCPy6805iS5GRtXnoRx0FLvyyptOQBt2/nigCYOM7gAMjIwaTPzjnK9BUfm/JtyxA9TxTRI2UcMxVu5PBzQIsFi2cq7ZA6kc/5/pSAptwCc454piuc8AgZO7HJ/yKU4OORt9BTAljU7j3PrngUw4zhieOOnJFMD78qu4nqOe/4dKVs5AIHUheevr/n/AApAPyDJuIXI67ew9aVmzJhcseC2fX+vNM3dCy7NxyAxxu/z/h+IkhGQI2+U5OTj8cUAPYsg4BDA59jSCPoqnawUKATjjPrTGdC2cjrgf7XWmeYxQOwB54OPx/D8RQBO+d2W65IKoc0xR+7Q7cZOAe/f/EVHt+cqcfKeP9r2pwkYErkk4zgE8d/8/jQBP8wLBdobbk9uKYZDJl9ylV4BJ/Lr/nimDmMozYGQB2x/iP8AGmSbUbOVAzwV7j/P8u1AHK6zpHiG4u5ruw1uVVZxstmQqoGORlT049M0+x8SXsFsBqUcTTBvmVX3DnGRnHGB3y2cdehqz4m1s2lv9jgGbqToFH3Qeh+v+frxr3DNGDG4A6EFc5P1zXnVqnLL3DKdTWyPSLPWbW+PlxMRMM5Ujnj6fj0z3q0z4fPIXpyT9P5V5nHdtb+XIqhCyjG09cHGf0rpdF8Sl5vs96V2nhJc/wDoX+P51tSxF9JBGqm7M6csojJP8H3sdcen1oV9y8Fif4cr0PX+vtzSOw8zJKdMH+ff8KVQTGSowGPUH39vyrqNiVj+6HzDZg4BPFMldmKFBhScYAA/H+dBY4znKjghsZz6/rUasGZlAGc9c4H1/CgBSz8LsLYPAH5inY2n94NwOTx6du1AIwxBbd6H344PpzQItq+Zg7SM4PIJ75/z3piDzc4Q88fdU4IHAz/n0pisyhjH83XB6Y9P5GgJhhtbC5yacSA2SCgAPPQZ7fXnFIYm47D+7wD168En/P5etACiQs31459un+f1oAVcMq9ckd+aUpI5DKV2Yywz17fzoAjUggncSD8vPI/zxTXkfeXClgQTkYwD+NPZ1MRGcH+8w/z702NeSxATcMDgc/5Hb2pgCvIwHIJYkrycHrj+dKrfJnA3E9AOgHbP1prp5g4JB244OOOn9KEWRSpYhs5yfoP880AReYDwfwINKZA5JUqO5ycBuO/+e9M3HapYct0yPft+ooMjKC2Rt3HgEfz/AKUAT9P4Rhe2etSRuM7CoGRk5PT/ADxVUyEoDuXr3PA6du/apUxswNp59Tz/AJzQIso3mKQrdBk5IGajdh5QGSxbjCn655z04qIucq2Aw25OSePSh3DY3Pwox04z70APLYDYODkkAd6cmdp7Be/PH+f8KiGGPy4JzyMDgVHuYMMtkY5HqMZFAFhgpVewz68kdaWN2lYMxICjj0Hp3pku5tx2qCCBuz+lMY/ugGIwvJ+bjj1/z3oAl3yYO3GD0ycn3p27kEoDJ27/AE6d+/41EZAIwAwIJwTkD/8AX+femb1K53c45Bb6Hr/+qkBW1HVY7L93uycqDn19OfzrDk8T3MB/diOVQNoXgNzjoenPqaTXbuIXjqFLSADcoG7nHQfjx0rBVQrbp4zgYYAkdfwP5cf0rz6lSXPZM5ZTakLNHPfTtLI3lgtklh82aqXFlJZQmYuDCMYz15+nWtb7SpHUMzDIBI45x+HJqpNKzEg+V5ZzwQWB7+n8++K53FJ3IT11K6pLFAksrnljt3EZAwD/AFpftcbuAo+YkdOSemcfnTJs3sSRZZXWQk9DwQMfyNbFhpUUK78LuAwWY8j861UXIh76G7oOqyRZt5RmNMESYJ2Dpz69f89tb+0Yi2w7g/Rd+Bu9+v8AnmuWIiRz8wBBAznvToLwO5Q5cYBAJ5Hr/L9K09pOKsjWNWSVjr45FeONsthxlQcAD/P+elLghHyP4j8xwOP/ANVZWl3e1zEw45IGeh+p7VpLuEAx0J6d/wD9fPrXVSqKcbnVGXMrjmcjBbACnBx0J+lN81m3Z3HA4BwePr2pN6NGWUdRxuXt6dqC2U5GMAkHb159P89a1KJC/HyjAH3iD0/D8DUYcIpYOcj+LGMnFRuGCvhyAwPBzjpUckm1wSg3ocDBHOeM8/WgCdJty4Kg87ueMc4/LinPJJkszE9SGIxkYP4+1Vo5WQD5jtzgEr+Oc+3vT0ZHDFZGLj5ThgeffP40ATeY6uYiT0zjGcntxTGnUICiv83Y8gc//rquQS5BUhuDk9fU/wBfyoUFQCSFYdCvqf8AD+tACvINoYKGBXgseh5/z+FKJfNJXkB+uGPHbj8//wBdR8NI27JbOAu7H+e/GO/alWQtlGyMc8KSW/zj6UANYYXaWPTgj88UgwHyxLEEjb1x9f8APejzldzgKZAccL/X8qkjcCJSAd3OS3ApgIzkjgAHGMenFJvcIFU8HIOBz6UqMPMAAY7s5J9BQsZOS+VG7BA9AT1FAEglMnckkcg9cAcn8/8APoJljjGDgE5PQZpiqdo2soAXIJ9Md8/hT94hhkd8g9Wxzj+ueD/nFIQ8uV3cuT3DZx60CXfHwh3BuMcZH5e4rj/+Ei2XEUyswDEqUwSqjjHPvjp7Gt6y1q2utkMzqkshAUep9j0+gPPP54xrRbsQqkWaiMpcEHc/UtnvSMNr7SS7DnjjP4Dv7/8A66hMuxsIhJPQk55/P6fp61zWqeJXsbx4YShxgMSNvIz/AFNFatGkrstuxc1t5dOtkuLR1iiBKuqfKO+O1U7Xxa7yKtwiHIwrgBdpzkFvbpzx+NZ03ixNQs5LOe2AkIBz1X5WDEHOT2xnvkiudGWIWRtmSRu5IUe+M1xup714PQ5pyad0dAb5XZzKpXDFgcjcc+34VWuJ5JHzkBR0woJ5HaoLfaYyrHIAwepY/X9P8iozlVAdyB2I61kc9yUmU5TYxIHIx+tRMrlgQMYHJY5xVi3k8xJGCtlML7D068djSmIqSu4Drk/gf8/jWnLcBbKCNRLI+Aflxjrjn/61X5LomJcyYXGdp69Oh/SqVsi5m8wqdke8c55yo/Dg02a4xxEq7x0x+POR9a0jogC5mkC7Q3bk+3+RU2jTLbid5pEJkIByc8evP1/Ss6eVsuoX5ScHAzken6D610+iwRWdsiuAr5LMCckE+vpjgVnNN6ocd9TPvPFVpaCW2sUWa6UFWZmCohxnHvz2FdJpOt/aPskU8YY+WGklJ4aTjOD35zwMf0PETj7FqkscxwA24Nj7w7HP06c/yoimvrvVIDDMuy3dSyv0ADZwSB1HTn0rVRVODafzPajSgo6HotzeAyMQ5OznjjmpLO7V7fIGSSM5PTj/AOv+tczLeZVWPzkjOMeuOPy/lVzSLkvdFJH2l/mXPUbRjA9OD19qxws5Ker3OGMvesbzyKpydu/jPc/5OO/pSZ/dfvVTBySOMH8fTn/61LPsjUqzeYzZHPHPvz/n3FRxK2CWCsE+9njJ749O/r1r1L3NSMSeY+3cT24H+P8AnmpSX5Vcq+OuckL7/hzSBTLgMylgRnHGD14/KmgMNu4qHfk54JI9PTv/AJ6gAHYLuDgoTgnHU9eg+v8AnmlikiVGOS4yOvTOM5/DH86iBXcTtbJGB1479/p/nFSfdXHGeFJPQYxj/wDUPT3oKEUhudrj5hggcf5HPPvSSFyABySdq7TyOnp/jUk0o2ZB78jkk9Oev+cVCcSSbnCGQBX54B74z/QUAKq7MRrHkkEke/HHH+elKHUHBVg23jBzj25pjYkJydwJJ4BHFJ5kcbcqS656rn+mMcetMkkDRkIBuIJ479McEiiOQuysC7HH8Q6GmvHuJYng8Lk46/h9OKjjdlBBIJBHOOCOx/WkIkEmWILZckZBA65/z+lZPiG9+z6eY0BzI2MjOQBz9B2H41oJcI5eNJYC6rnA5/Pn/wDVXO+JVa4k8kkOVVsc8c9vrWNWVo6EVJe6cs04kQBAzkDcSCT2Jz9PX6moU1GRiFfAK9Rkdecf56Usun3cOSYi6gZGCG7ZzkcVUuI3ClnbZgDcuWLfX09O/ce9ec9TlOm0jxRd2VyFnd57LBBiJyUzgDGe3AAFczd6lPej7TdosdzIzb41BXHJOcE/Wkjmhiyq7guSdxYZI7f/AF/rT2ETMEnCSbVwhbGTk8YJ7c/zoeqSfQ0VX3eWwyC4NuDuADMuSVPOCOM4P04q35yhMZJJJ6gYHTvmsiRx8vyZAwpUk9unP+e9XIrpQgVvL+8eq8j36e1JKxMtTVSbeq7G+YEn5jnj3/Qdu3vUysUiYY+8MltuceuKoQ3EJPAVAw2Ngfw5HuP8ildyrlGQrglfcEVZiXI5XMpdM7Scbc8nnp79KuElGkVXzvyAw9PTnoev+eazEuJGT5CWC9cnj/PGfwqaK6kXlsM2QMYyT/jRFtMC/auyyyIA5yhyFGfTpUEgYxF2Uxk5yGHJ+g7Cltj5j+YVbYiEjI77T1x1H5dabEQkuZsSt94+b0Hrge+e4OK1T7BYt6bYZlNxIcpv+Qbtxb8+oz36VpGSCPew2ZAO3ae3XoKyBdBtzF+d3BB+Y+nb0/pWfdTSTtuVd4+5kHoaptJAal5fLdfuZI1kjxwCBn8D16UWEoeaK3UhIupCLnOOTx3PGKxfs9xC+2QtsIHGCcj/AD610OhW7BJJzgbSEUA9f4jwfoP1A5rDlu9TRSk9L6G6gDYIj2LjI3fy6VYjn8nDoQCQSeeN2OOPzqo0pZGy6nsxHb86ihcygqAWO45AP+RWlkkFzXRo2tmeSVVH3tzjaB+dS2s8FzBG0UnyMeCo5OT0wR1xn86paot1JoaRQK5RtouCBk7Mc+/X+tc3Dq01vGYInaLpIBHyQTgdTknlfQdeK0oaJyO6lTvG6OzY4ULnkrnHPA7e/Q/pThIqrksXLZzuUjP+fz61i2eoXC2IW6DRyjhQxwxHqRj/ADgUtrqRkuREWHlucHrjnv8A59aFi1z8thSkoy5TbXeu079hLAcAcjqO9BDsMhwGxyA2PpkE4I4obAydh+UZVRz6/l7VHGzbPnUDceGySqg/5z/k12ljJcHCnLbuM4wBz/nrTXkdmEf7tD/CW4wOP896f+8kiJkYmRTwAp/z1+lQswkLRlQ3JJB7HHXGOnf8qAFyzlt5dyemRx6de1LwGwU78Hb1HQ56+lNR38tjJw2BuAOcf557Uu0b+vuCef8AP/6qCRWAw20sSozjGSR/nFZ2qTSRj/ZOByfXn8O1Xm3K6oFJyoAOc9D0/Ss3WgGs2yHMhcKzqCM55x6eneoqfCZ1fhZy99cmXLKMYbjBwQT3H5fpV5WaRFkkcecV5YdT7kev06n9c95ihJhjBOCMYzkZ6GrizALuUEsPl8tDzkjt+eK4o7nCXBAHKKNq/Nt3HnnHHboef85rHuoIAJPM8qRWUgdiDgdMZxwMdO/YjI1M/uUE2eDgZYDnGcD8u3YVHJ5I4wrHaBhh9f8AOPeqcbl3OLaGRbhlRcr2zgcdATzgdu/41HHEH3lpQPQFRgn0POBiutukF4hjyu8ksme2f0zx/wDW5rCn08wSSbSr4ycE49MdPx796xlGw0yorRmBljXg8EnuCQcHp6Cntm3zLCuwAYYKcFc8ck844/D+bfJkj+7G2Gz05z9KuRxTQusyE7ox68g98etZcyRRDBcNIVbcPqzfe+n6VaMhR04TecAbBz6depJ5/OoZ4Yi/mOijncvUZ+uOppyMZEcKxADAqm84A6H3/wAmmpJktE0bPv8AmTIPPXHan/aY1PlhskjJ/H+n+FVUb5iGYHnk7e/X69cfrUciuVZhnLcHP5/4VoZ2NCzmaW5CLIGUK5HXn5Dkce1PBAWQqBkA857Z7ce36iqNkm26V5FcDy2PQ8gqR1x7iraSRoyiMDKgbge4z/8AXrSIMdArNtw4IJwAT179/wDPWrMNsGcrw3qRngZ5Iz9elMRomcOCgweSw5JJ5q+sSqMK2CuMEDpz7Hk//W6VVrgPhtiqxhRuZyBtxkenX/PatiOMTIkHmuFThRuIDHucepPasy3jIYO8ZEa5ACgEknvz9f8AOK0fMHmsBkEcDaScDvjn/PNWorcaLlvBDGzNMqvGATk8jHcAd6vsi7MxISACF79PpkD+XNZIfZCWUEngnkj09en/ANamXmpRpGI2JyBgFTxyMjgde360rF3Vi++qrbf8tQcgEkDoSAff1/SsGa6s/tYuIoI0kDZ3BADn1rPubkSsWYtknqTjHJ5PXP8An0qLCJGjEuXccKgxtXsT6kjp+f05agRnJbMv3t8ytkSbycByev8Au/5/wqnDqDlyIlYnq3HQfX8qqnTmYB4nIX+61La2skczZDM5GBtP86xvFqyDW9zvrGYT2STsql3XA5IweePQEZ9881OgZWRBIwGcbRjDY5ySR16Vi6K89nBIk4A5+VQPvcc/pW4JFkXaHUjltyNzkDkfXn8M17MJJrc7U0wUozLliQi7mPQ5/p3PpUXmCRmMzFVxjgAn6cUu2JEdVy43jecYKDHHOORj+RpxIcME4YKpwCR6A49+mQPWrLIVcOw44BOAO5P9Pp9akWTAYlQGx912GSOnBPUZP8qrRtulJHyKDjPmdRSvEjAseoU7cZPQew/n61Mm0m0S9EMmuYbZSWO/oCqjr0/zmsa+1GO6gaJoWCnhWXkg/T0qK6uDFK7OxAxlRkEnk5/lUEe24kVMkRsMljgYA/l7f1xXLKpJqxxupJ6EQsnLsX4ZQAMDqe4x2p6qkEwIzuA44zxjnp06da0JL1JIC0vlmVhyy5IJ56Z+tZ7Onml1faR0Occ+mO3es4mUlZ6E8LNtd8sXZuOMYHPXHJ4PTrVZGNxGoJ2pnnn7zcf4/Wlkd5c7eEByW/qM0hbZGUUlm24BA5A/xrS4h8kADNJGWDrym0AEH2P+fSopYYknD+WvzLk4GQH7jvjn+dW3mdgREI1ywyCPuKOgzz7Dpz+VRQyLK0qzROEDbhtfgHByP5H6LUSZVhsFpFdO0jssSKBukdsAH3J4rndTubm9uXWxNxBbOwA2ryo4AOQN3UZ/HH16RdUZQyQDYD09R+tUtU0+7UG5sYnMUqjfGq4I/wDrHNRDk59UdeGcb2e5yy32pREfaZfPhUYdJAAST6Ec56c1rsLP7Ol1ZYeOXs4ww6gg88dwcVk6j9qVlSS1mAVvu4IPI6cjitDS9MhttMzcTOruWZoww2qQcY45BwOQaVdQjFNaM6cRCLjdDGjaMqhcGIdQvVh1x0/xqNpfkP8AFk8jA75/+vUtwkUyFImP7pS3Qt8uc9uuOvPqfSqgl+XKndgc9/8AIqIO6PMkjSslklW4HKlYyR6nDKMfrUkUYOGZVVsYLdSOagssFLhn3bCgQd85YHB/AGrm0F02/Mcbhk5/z1+lax3ZLLtugk6tuOCDgenp+Pf+VXII5mby8yH5iQByBkDJ/QfkKqwRSIpwMtyAMY5z7f54rXt7e4SP/XAMwBBddoz6e/b6Ede9boEiwgEQjLL8mMoGbJAHXt1JHtz9aU3EZLLGCd/UsckVVbzFIMmGUJhMNg4PP0/Xt+FVpLqSCMjzAvy/Kd3I9wAcfj7ZxTehRanuY42UIIwPUDJPYnB7ViXt2s0rPt8vLZO3qF7H0PBFQT3RfKEk7huYkde3pzVQxzzSqkWCCSfm78ZJJ68DPT8K55SI3LAV3Rp5Z8RphVXux67R247/AF6c05DHcswldnG7llYqc5znIqldSxRKEjKgKMAqMbiB1P16/wCcVnNqUinMb4z6cYrGSb2NI3T0L2u3TXGqR2SO0UUR3jauGLFRhs56ZJHtyeelb2g3Bz5buZdvSQg/qcfr61y0KJeN505cyrja6n5uMcfStixtbOyV5DdO7tgY3Z2ew461alCMOW2qO51acoWaOru7kjeqsq+knQD6DqTjNQ6VIy6gYsyyMYyW3Y5OB0A/z71jNcyysfLWRsH5Qw4I/D8KhSUiZnRiD1DdOfx/P8qKM+eaRzU17x6EwPmK5AL52jbjGDwfc9R/npEqPyVYrx/y046nOPfoP160yCRms45XGI3RSQT047A+/PrTwAqGPeqEk7d+V5A64z05/WvUOsrq5EarGeqg7dpJ/wA/55qNt7kqmCFPzADoOCePXH86jkk3klgq7jtyARjnp+XP+TRcbhbSrF5eXUMu9wWz+P8A+v6VMnZXE9jAvo2juCJB+7yfmAOD6EfnVOWVETAxsOcgd+ehP5fpUU0pEspmZpDIehYAZ96pNMU+RMh92NpHt/kf1rzXPscD30LpNw6/KCgZsAbsH/Ofx6VGbow8B9x6Mcjn159P8aqiRiUxG8rcsEUEngZzgfnU6KQTJLiKViOuWx6k49ufxqb9UIlN6FThmJ9M5AqSK6LYUkjIBwRyD6/59qplCxjLRt5fHJBx64yOufr+tPN4i8ZKjHRRkZFNNiLQllZiu1kAPOQRz2wOvP8AWnm6MIDrlSpyGPU8dR6dqzJLoNlQRjkknA6Z/wDrf56p9ofZggl1PcZPpj8OKvmA02vU+WcIu9xnkZ+bvj8/1FNOqzMQVLLkfhmqUU7y7optvqrMQRuA4HXnuM+/tVSa5LRqSAzD7vbPNZWvoJ9zaOpB8jBYtwzAgHA6c45+nv2qpfXcirGct8uGAJII/Gs9JVYBQcdyfT1NTTuxOyXYxxnG3JJPXn/OD+NTGlFGvNKSs+hQ+2t5igDYc/JgUssQ2xvFuUN/C2QQ3pnrj/PrVlsI5QMDjIAOOPX9KZGZNwKsCCepHyn8+vWtnG2qIv0LFmz2thIWcFpZVwPUqD/8UKt2skty6JHkndwgPfoeO1NZLY29vHLLLGr7pNqKCR2wCSOMr9fbirkV9aW0Rhs4jably7ty7DrzkD8hTg7q4NGrYWqW0DTSMRPwAo52nPUHocj3GPrSSuw4WVdob5l7K306fn6msZrx5t22cNtOOVPb27n8/wCdRtcSSugXI2HlWHXvj1P4f4VrewrmlcXG9MIZmwOemOvoOec/4VSabhFQeWc8/JkgeoOSeg9O2fWqf2htzjJIU4I3defTrTZNkhOSwLNkb3LBB6KD0H+FQ5AOeSJc7QCAcZzgew/zzTbk/ZdP+cZmuBmNVJ3bO7H2J9R29DSGJbVN1wFMjYKRs3BGPvt7eg6nv6GtLJNJLJK7s7Nkknrnvmob1uNaO5TmjnK7mKheM/OrE+5A5pqQRKwAbeB1OMDOfU8kflT8rI/Pc9B6VOkQCg4JPQA/546Ur2Kcm9S7ZnaiwqMoDyB1Jp+qTDTjAscQkuXUMN4+ULz+ecGm28D7MJ8rBsBgRWlHZW946veL5mwbVO/BweoHtWKS5ryV0aUZQUrzKdtf3rXiiSygjiOEEUkp3NnuD0P49PbmugXw5qcVxueJChYfvonDD14HXAz7d+tM0mzt9OZpIUD3AU4eU5AGeMdhXSWlxdBc3IO1sZ70o4iFOfuI7Zyg/gRIgdYFhTdztOO0Z4GfT8T6e1IxK52ZYAAYGce/f3pZpHuHUoSijGXbk4zyBx3A5/L3DzIob5C67vlQknvyScV6tKbnHmsIynY7sRK5IG1XCFiRwBwM8/57VKCISULAg9fmG5en4/5/CnSXCC1ZXAWRcIrDuOOo9e34CuWku7mOQyhmG3gjJJNZVq0ou0UYVKnI7DtUjge4adInUnLH5BtPrz/9aqBt4+Gkw2R03ce3I69qnnvYmsBa20ZjiU4AySc/rUMUn+jB3Z1ZchyT3zx9BjA/ziuVXd7nNNq90OCCONsRgqBwozwcnH16n8xVR3dn28hcZ55x+X41pvfrHEE8lFHGWP8AnjrVVo3mIYuACN3oRxzUpNktoqyyMpZScA/Ljpz9P/1fhUItfOjBjIjyOEcZ3deh98AAH65xVpkRWwBk5wcn5c4Pt/WoJQ8rtznGSWxnPf8AE1ViUyGQfYojHIQHk9MHI7DrgiohJhcENyPofwP51aGYYw0gVsnKq3PqQf59efzqu6wSxLhTAGIUFDke5IJ9/UdKexWgxGV5AWOB3KgZwM1PLD9pbzjIqJJnIOevfHr2P40xrQIWliu1fIyoIIZznH4fie9Tx283kuhZC5O6PEwPI7DGexP6UnLqCRD5sFuoWP7w53gc/ge3XH+NCSEQFmLFj2PXGagKjaHc9sbuACcD8O9KW8sEBAMnJYqD1A7Hnv8ArViHzOYyrBiDyNwxkdunrVcTEAqVAYdSOe4qSIBnA+XaTgEr/n+VRloywLID9DgUAXzNKkduBuzjI+TIOfmz+o/L80aRPJZ3UhtxAByBjHI/Ud6L1VjvHEchKogjHJBTGAQePb9RUcbsZSqzbvmGCoxu49eP85pR+FCe4F3aA+W+xQMYZuW9h/nH40PdK0eWZm+YsF6ntyT378e1NnIdtr7stk8kfrxUTBkIPykEEk4z6dfTsP5VYyUOUJ2EFfYjI4Gc+o4q3bKdgnlj5I/dIx4OO59R7f0qG2jdoPtMmGVcfK3O8/4dBn8KLi681syE8k5YjGR2wB0qGx7BMZmleSQAs5LEjJ5PTJqAqz4Vc8/dq5E/mRqu9+RkbueOeMVHMmyIs5KjIAYkY9Oc/h+dY8+thqLbK0EZafauCz8IO/HOQP61pQWcj7i5HPOOnfpWjo3hq21Ga2uw4m8kDBjkBXdkY79sdPeuuXRI48SPhxnLHHX64/zzUub6Gs6VkjkbPS3ynJGcE9AB1rT8yztAUWP7UwXIVWGwHnAz69vbvXRJb6fCjbpIY2ZD/rGxt+lcfHq9pZyz202POyQXLFWyM8j2Pr1rWlHmfvG+HoxlqyHUJNTnBeQSW8BLKBDH87DnAzxkfT1NZ6Xl608bLf3qRqQFhZsBgBx/Ifr0rdlzqE7GGbyyQSXXgAbevXHc+uOfxw5rVba4TEiFHAI2uHbHFdkYQ2sd8/cj7p0+m640QEdym6NiNpT5m45wRnnvW7b3cdwisk+9OuPQ9ckf/q6e3PD2dq88ixpEcMMvhecde/TsOPfrmuusbOCztyCRK7MQ+R8p+g4/z610nKQIFhSMM+SvBB47cdf8ayNYsnNqbhGAwfmGOcY4Na8m9FQyEuQMnPfjjj8axtQ1iK1gdAqynlFTBIUg85Ofbt6+1YV+Xl94icU1qc+LmNLZjGCSfXnn60w3cSwgBwTgn5h0NZcl9ISxIUZPCqAMd/pSRqGb9+QcY+VWyDn1I/kPfpXGcTgbazLdLjzCEzywHA9Rn6fWpvOV5AzOWU8s3X8z65/GsdJjt2JtUAdM9s/5NPjuSHP7zaem9jjj/OKLk2LzXK718tlIYjAJHXpn69etTuQEwXUYJxg8H/P9ay/tcEOCFUsFxuB5HHp0/wA9am+0HiSM71XnKjkZz1H9e3r0oYrDp0Z/nYgK3Vj2780SFY4WwoAOBjn/ADjg9fSoky0qlCSOuM5we2ev5e1LJI4UDIAPB5/pU6gNjEQIfeOhUADP4n/PbtR8rMHYyIoOdw4/Afjnn2NRKAyZYntkevWj5wm0kgLzhjkZPfH5D8KqwElwFnJuFO1lwWHb6/5+v0r42qBJksn8O0DgdMnr1J/x9FE0m+MoSJUxtI7/AOfenXMQwzpjYv38HhCcY/Dr+dNaaD3I2DsrSH7rHJVWzzkZ/mP/AK9LbIstzDC4xvkCsCTnrz+maYA0cKsV2huVJ6N/n+tT6fMDO7YRmjiY8qc5+6MY75I/yactgRLKUluzI0rqNxIwmSmc9857/rST/LlBOXVRhVUevODg+59+2Kh2sqlfLIOMNuGevc8fyquZJCT3PU8k44wP8+1NKysIln67oiSxGRvbOTT7GOWeY4jdkjG5mHBX6enGf59BT4bEkLPeSLDFIcIoA3yd/lHfjuePrjFLcXJlt/s8cXlQLg7FY5J6ZYjqalvoirW3Eub+SabLyHAXAQnhV6Af5/rUtoq3LZkZQp4GeoqpE0cciyCNAwPAILg/UEmr0GZmCNHGIm/hUYB/zk1jUvayKjy31GTanaWy+VZKbm5JIRQOPYk+mOeP0qA2NpaqLnW5W+1yjzNjklmX0CgYXnOCTjjt1F6OzTSdQlnt4GmUAzImwosbDJBDEbSBwePp1rL06SzkmkudTL3U5bJLgnnB6/8A1xjiuqlCMVeP/BPWpxil7u5o6bfXR1ONPD1s8rdBNPGPl4OScdDz1z+FddpaanJLcJrQLsqrslWQlP8AdweQxPOe44zgAUaOkUV4l60QS3KMY4jwY+cAEdf6cipLjU0kdyoKpngHjjr+PFZ1Zczsnc48TUa91FaWxtppRt38Hg9c+9TT6Fp93EUuB86jCucFuKiNxFkFTlv85p0l7tUZKqOpIByPzqfZrdbnHCpKDuirJ4FvooEks7hZWCneq5wep9sjI/lVRLuTzYrbU7Yfun3MsYKlfTrnjgj+tdBa6s6KFjY5JxuBPH5dajv9Pt7nEu6YThQCxIIwOuR/hj9edqdR3947liU4+8aVoYlgTyUCKAdoAwMH/wDX+tWAI0bdltzZG0N2IHJx26ehxis3Tm220cIlV2QYYdSAOPbPtj9a0pM/NlvMlG4FDwMd8HByOO9dqaeqKTT2KChW44jfOWbfwvXnr9OB0rM1PRodQgYCRFn5G9H5H19f/wBdWX23CSCaEFQPk3DIz/kgVxusSXxcxTqtpGy5UD5Aw+o4b/H0rkxEpra1vQUtEYV7bG0u2h8+OUA43qcj9KduCKAcnIG1m6Y9R+VQNHlyFdev3ucH9KbsIU4ZSw9M/wBRWL1MGicyZX6k8nNHmtnjbg5OOv8AnoKhjG44LlXJ/hGeOc85qxEixo29X3EjawYAAHsRg/zosjN6AjMjBnGT17ccdatxPMXViDGuMgnPTHGO5z0zTrZmVQ8GIip5lAJYH1z2/DFWIbXcokfhQfvZ6nP+fWpbRDaDzFZ9nkeYccsfkdueuRx07HOOeamEEPDOXVx9wMA3PqTx/Kj92p4XMgGcZ5Gf8n34pAHlfcxwBwSWxj6/pQkjNsU6dJIZGR0kVSAFjOevt17VAyZbdzgZyBz65qw3ldF5I/iI5J/z/nvSiTcrGRg/G3EnYD36jt0PrTaYrme0ZXOByOCduDTUkkjn3/KVxyr8DHORWkVF2pYHywB2UkEnJ5Pb6c1H9kthGd11bggZOdwx37rScl1LVzMulaOUSqxaKT7rMOQfQ+4/z1pkJxbTSEAsWVM98dTj/wAd/OtU2cZUqLiGVWH3Ru57+nuaks7O1nVtoiuniY4jVsAMRxkqeeg7jkHntTUrqzLUbq5n2tnd3hKwR7kUZdm4VRg9WPTp3q7v06wICbbq46eY6fu0yOwP3jz1I/DvU9/bandxnyUzADuWG3cMgHbhR1wevU96pSaa1qDEwZ7oKGZCuCoIyOCMH8+/52lcnYhnubm4d5pJC7FjuDdziowXVmUg5UnjGSP84qysbiJRkkEYAxnkenp/9aoxE7zLHycAFtvt/X/GnZEjrdSkaHoM8/MCO45GOM/Xt9Ku25RGzg44HXHP+RVIqwchgAwxwoPoOBnn/wDVUzqCVCszRnkbgcgdx/8AWzScQNiKRRGcvhDjCk4I4569utOlxDFLJCpVmADEnP3emO3f8qzPPntiHiQgHkuv+exPrVyF5JZEEiMkTZKs+0K2DxycDp/Ws5UospSaKcd47hhuZEB4JfAHboP84pz3TuiO5+dumQMEemf84FVb6CFTlb2F23f6uMsSe3Ybew71A0tsJQsMdxcKFLMAoQ8ZOeN3QZJPpUKnbYVmzRS7lgO4N2wOasxz+ayqHDDdgKeGP4evtWOmqRTlVW3RSB13MSf1x2qyuqXMQ4CBW4/dgLn0zjr0rZBY6mAKo2lCoXBO4gZ/Dr+VPkkeTHzIU45Un156isODUN27ILIc8dPXn61qLcxrZPJJIEiTIxnp6dD+HSrTQJN7DpXkTZcpMFZfukd8e/Hatuyma6so5J4wuV4I6f3s49CP5Vxc2rfaACgBj3ggPjOc4z1NdNpmpw3M2JAvnsBgtgAn6evTgeh+lb04STuzrpQcdxQ7SyJHsQPwACBtyPXPaq93DDdxuJo/3QU7Q6gA57+mRn8j61IXZ2Qb2wykc5IIzx/ketMLldvyyEAnkKPl3dz3HOeh/wADudJzGp6ZDaok8RzGSu9VXIXPocdPr3rDuF3bdpzkbiQCD9efz9vfrXoG4eQ+5gJAoyAvPI4H581l6lfwW67GWJ23ZAYZ2nHHJ6c1yVaUI+9sYzSSOVgt1WFuV3MQSfb0z05PY+gqxDBuyHOeNq7Wxn/63+FLJd+ZIVCwghcZAA5/CoftCqxUDjkgk5Irm3ONs0hbqq4ZwTj5TwD26/5/KpoocLlm2sBltzde3/1qzEuwGIPzIRkn3+vJ71eW0vJ184QkP02udpx2wD1osTYmdYApy6kgAHBqudkYEq52+hzj/P8An6Wzp5kctdXiLxn90N3PoRxjv+VPRbWCVGRGm8sAs0g/d5/hwBkngdD6GqsKxTXzJi0ccSyNn74/hJ4wSeKfFawQqkkrmdupiTcF/Fuv4D8DVl5XmJBwxX7oUBVAzkYH4niqV0yWyCWYsFGcDA+bt75Gf6is3LWyGlfYS5vXZRE7BIoiBt6BcDHI/CseXVIsgKrS9OPujHcf/XqjPK9y5YghRyB6UsUWc9eBXVCgt5HXCglrIJry7uI9m4IhGCEG3d9e561Faz3WnyM8RxuGGDchhV+K3G7HT3/CtnRtF+3XC+YuYV5c/wBM9s9K35FaxvyxStYy5L9xdNE5azmB+ZCSBn6/5zWimramIkT7RIVzgKfu9+D/AIV02q+G7DV2LTJIkuflkDYIHJ5yOR1/pXLz+GNV0eTzLbF1GnLIRtI7nHY/gc+1ZToroc8qHWJNHqkzqd4tjIR8rNAh7dM4/wA/yel9efvCUiRjgH90g4xx/D04HP8A9aqsJjmi37NrZxsbnY3TBz07CnnZLgFmVUGQynnIPPHcd8eo/GufY5XvZlhbyR1K+YF3HcQI9ufbjj09Kd51wCqrcSEkHq/T+Xes9tttt/iycqwHDD1+lTSS8ZEi/McMVfGc+ueR+PFWkidS2dRv4xhbu6yAcASnjNZ1xHPIu+Nnm3f3uWH+PXt0pzvIPLBOW24+UjJ/yMdP8adJflowoiI2qAuT90f5/maCrmfvfH7zPBOQODnjr/ntSDDZYjc2BwBn/OK0FiWaLc/+tbJGwY49SO/f3qFrNkyUPmoBnIHOPf8AL3oKuirtUOBHtxkYw3JP4+/tVmGVBGG2rlSO2QfqO/X9KrycAqrDaRk4HGPp2NNOWQIq5UHJJ7+38/fn8kw3LCSJ5wZJGU5Ix6c8VofaheRhJS8aIoVCpO1WycFvXOTz149qxN4IyZNuMAYUZ5yfX/PtV6CMg7pVctjjIwPX/HrTjCTfumsIO90XFV4SVZgmM9/f26/y/OtrSIBPdAMcIDuI6YA5x/Kq2maM10FMg8qHIA4I/Afy49a6qOBIESIIVjXHCHgjjjJ7/wCFd52FSXcCzMGaLqV547Z/z6U4bH2FCUAGSCQV5x6AevT3p3O0koVJPO5cZOD1H49aY64YNlVI5yOQQPw6c0DIZQz29ysLKmBlMg9PU4/rXH3SywuEuY5TJ6gja30wD/Ou2zkIC+V25GB2/Hvk1DKhbcpIfeGDqVyMd8k9RgVhUpKeplOmpHBBIZVI2Ln+/kgj8MgVbgWJYzG0aOoOc7Bk/QkZrom0e1kmDRqsLEgE7QV9hgjA7/kfWqsmnvaMZJEt3ChSOWjI9OF4H+elc8qUkc8qU1sZcTvC2I2EXGPMjUAnPQcfTv71IkztIXIzgY3EegqzDbpP1MCPu+VBJuJ9dxGalEP2cpuizkYGw8Nz+ZqNVuYyi1uZ8txKw4cEdemCDVryZocqwTzZcswBwAB0X2HX/IqU2sFoRI6Rb15P7zIX8PWsa81lA7C2XLdNxAwPUj1J9fehJy0Q4wcnZGncXw06MedyxJARD+uelczdXUt5L5kh4HCqOABUbF5ZWd23MfX+lPRCSeAOK6aVFQ1e5206SiCocdT6VZSLJIxg/SmDlXwSQatICzYI6dPaug2LNlZG8uo4kYDJwSe3/wCqu6s4YLQmGJGMQGGyck8r16g55rL8PWgjg87euWBA2nGFwSc/p69q2o/MnmceYxI4JT0J6nuTwf8AHmgTJk2jcCvGPlxkgc9c88dB+JqP5ZSwlIYMMqgJBAIOSMgZwPx5HrUygM0c2zcwQnKjls9zx69PrTtvm7onuGGOfmI6+uT37+n9GI5nWdKilLTwRSRXZUkkg4bH8Jyfpg//AFwecPQl1Iw2Cp6gj/Pb0rvzDEkReQKCcgSZypx1J9+v+eKwdasy5a7iDblRmkVVXBA69BgY5PuPrXPVhfVGFanzK63Of80gGN0Bh6FVGefY889Py9OKimhMZ+8rqejHqhOOCM5B6io1MBIIYsQMAYwelIpZLhm5DjIYIMAHuDXOcY1rj5gMbM9QByOtLGUExJTjGMZx29qlaGORNmwxnqTu4xzyV7fhULqLeDHEg3Y8xBxntg/n+XSgfoWJpipPmEByNvPJA9x7dP5VWMxC/eYkgZOegqs7FyeQQT3qylnNJAHdvLHQZHPbr6cZphYQzIhYFVlI5IfK9Tz0Iz9fao2MLEO0WEx8qRPgL+LA1PcRRgObRNxUkZJJ49QQcf561Sitrmd9qofmPCquSPanGDlsaRg5bCzSkMpVSoxt+8GJ+uAK09OjmMSoQGDEbBjBHOPX36VYsfDVzKNzqYQvBeQEc8dutdXp2jwabmVV86U8bio4HXIPYn+X410QpqOp1RhylHSUvrKVIzBMIWPIIxtwMZz6849/wFb6RGZvmOByOBwD6EDucfz+tLGiSKN2/DgB8YAznjj1z/OgmDJEe1dpxggZA/8A19vXFbGhXclQUCj5XxkY4HQCo0RhL84JOCQN2C3H+fzoVfvEINh6bhnP0pGSMO65IyTne3Q56c9Pp/8AXoGJINqtM8qlRxkDA59vx9fxoD2/lHIHJ+VmOPXPTp19PT6VG5faARnBIXjnpx+H+NQRksVDIoOcKS2D9P0oAn8zax+QKnpgZPPTn3/lntUSoFDOTkBeRjjGO/51Y2PcNu3BVbn5nHPTjOR+Z7VEUOGO5jnAPvgjn9f89aQGVcWkG/7RHC8cqocFQQCQM8g9uB2rFl1UQ+Yu0M/TAzx9D6Vd1iw1OYBkleeLspOD2HTjPauakRlkKyDB6YI6VjOjGbuyJU4yd2LcXUtwTu+6T0z/ADqEAZ5HQ1JjjnHrTtgznrWkYqKsi0ktEATHQbTnptqZI+RuHOCcg0IhGNvbPGcU5RtLKSMHp/n8aoY+FRvxyRkYGM1f0yy+23oRMjP3uMgAfzqtHAWKqM5Y7VwevNdfpOnfYYEkZgZHAOQPu54AzjryP1oA00iSNNigqoUFcjOe/HsR/P8ANwXbC5Mq7Qpznnp2H4H9aVJHZFKqdwHzFSCD74/rj0pu9txKnCGThj1wcgHpn379OaBE+ySRkUHONxcBSAOckkjt9eODSqIkiySSWyNwQ8cc8fQjPp1pibX25VWWQ7v9XjuPTj/P5yKfLYFmMik8MRnd0646c5z0pgMy9xL5S/MW44AJbjPQdP1+vpWvGJUh9/Q7flxsOCQAPTr9c8+lWt68Slfm27SeoOecj370sjIzScAnGcjGSCM+nH4HHNIDzrVrNrS7KZVUx8oB5HqD9Dx9KrEiLfmFTkAeYN2Ogzjmuy1azS6tniCfMcshyAVwcdD+P4fjXE3ET2zGKZNrAAg+ox2NcdSHK7rY4qtOzuthC7kYJ3L1GecVKpdHCjKEHJIbo38v85qo08MIDsWMikbQMMMdeRU32y0YCQSbWByRg5znryPaoszP2ct0iwHgD/6iIPjAcfw/gOP0pGedmOXzx8oBIIA/xqr9sgCEiTDe3+f84pGvY8EJKMHsA368fyp8shckuxbSRUJQpjj0IIOP8/lXbaIyXWmxkqBIGAZgCTu49TjuK8+Wdpn2xxtLnGFwf8joK7XwrbzWdnO8yPCZiFAdvTkg9uoHX0rakpJnTRjJPU3kDI275SqnGS3JPXj6fSngGUqOApJXJOOvvnpSn92pYKAF7Bjn8wevI/LHvQHJlZ5JcKGz8oDD1J/z/wDWrpOgbGx2bXUsxXb8wOCccDPPP19vWpAgVvlYsc7QrZBHGDjPuOOe1LPKqQukm6NgdzEgDI4HX8R7GoACyFUUFE4yDjbwOSfr7enryAVWbdLjqxZSAW6/jxj6+xqNEZkZsEsvQYwCOox69PSkTa6kclgAQMYPvgnp1P5U0OGcnCBwRlvTHPT/AD196BisxknIO0lRztPbr/n/ACaf5b+YhzuIyCNvGcelL55EhIZlLEguPX8evH5UyOONZAdqjec/MePpyKAFYyBQA/zbeVI25B+me3P44pyiZkJAYw8jPXP1J/CoE4UAt0TaWGMn3z2H+fWn+bsAA2sxTnBOPqcf569aQxBmORQiohLfNl8nHA/qT/hzmK5s7O5gH2mHeccDOCM4/wAf/wBVTCIxIq/IcDkKvT/OPfmpx8vz71d41BLkgjtn8Rkc+x68UAcrceGg2JLaXapzkSHOfcYHTp61Rn0Ge2hMgeB9qk4Vj269hXYKVeE4CsG+YYzk9M85PtUQCsrFvmBONr9SM/p2/wA8UAcMo7duhqeODzLjagzkcbc5z2/Hmtg+HWEvDIsZOQSdzY7ZFa9vplvaxnah3sMkkBsjOTjB/wAg0AN0rRktir3AUyE8hWGFPI/H861jFkFD5e1l+8ijnHUH/PNQwkRFpQVYKBuXGMA/z5Pp7D1pw3MQAWDAcsOcN0PTqP8APtTEWo3+foNn3dqgnbwec/gPzquAzOPJZdhJUYA6Y6ZHXr9OKduBQOiecOpJOF5yRnH/ANcUSuGuMLhuect+Iz24NADmWQ4KcD7wUdsdPXj+eKcQckys25sqi9STzknHbt75/Nrs6MVO0FSAWDcryOMfTH6etOQ/IsQP7sHKnA455P8An0NADo8BwzcowTOMbhgkZz29f8aUIqO+yPYS2dwx06dc475/XvSO7yEB1EkeBuOd2M4wT6Z5xzURZ1ONiggEKAcZA/hwOPU9aAJJABCgCq4zt3KMgEcHHXP/ANes2/0O01WEC7l+dWOJEbkc++cjg81qYZmjcHdsBXcw5ycHr6dT0/lSJsZBIBhChLKqgkDoMY9O1K1wMC08K6fFMVIEpGceax7Z6DAz+NSv4dsLmcq9nEQgzlQVJOM9jzWyA8LgAiMEDdnbzx/iRUbJy7KrOXIK4HQ9foD06ev0osBixeF9KkfP2dRluArkggge+e9Wh4YsIJY2WyUKzhVLAnd6jHIOOOf6GtUoBtcFo1PUk5Oc8/z/AM809EfzEEURLk7jtPJA9ee3X04NMCnDBbROw8mJFJyBEm0H39OPzqUYD4ZhkZ6Lk5x7f5x+FPgjSLdmHMmMqxbPfntz3/KmeYFWMquQrYDDjnHQdf8AP40AWBgP5QcOIxgANxg9jn2yPwpJJEVVGdrgkKwKhRg8nJz+OaYjxvIiNuQq3UdRzyBznnPr1pwdoTtCqYymTtDHPPvkZ4HTsKBDTkAdW2hgGDZA+uPw/OmO3lqMZ2ggnjIHfBHUdB2706TcWAIYAYPB69e34f54pgTau4Ej1+bOR+fTv/8AroAoOWlQZ75PoD16dO1Ow5BIyw3DC5z9cjr6UxXJZ2ZgBg/eHse/ftTZGQx7W/1R6ZPTj/J4/GgofhFcScAKuCpzyf8AP86UspkkCx7EDZ98YHGenr+dKGTzGyqjcDg7gc/yA5pfPAZSsYkTIGB05OOpPbP+cUAA4OFVV5yemQOx/WmhlGWjD7eyDBP1J4z+WKk85JMp5YAQncwfofQfljHtTDI5ePJXLDIYY6HnHPI7UgCGCRVw6qeOAvPP+e9SeTuKsCGTptY98dAaIfMYE+YwGMjP5H+X+c0sksajYW5YDdhs84z09zgdaYDHZJpWeFigIOWVuMHnjvzwMU35FYEFtuMjjjp7dPTNJG6upkRWJIGCT16/n3H+RmxwqMwdXVXXOVxzk46cn8OvFICPzCyJkZ24BC8cdB6+3508g+cwVQqjBbHRc44xz6ihmYIvBAbuvO7j1/GnBmjCl2XKnG5fm456Ecdc0wFKmKMEKp+YnbwCcZzzx2Hb+VKVJDER7SeMkden/wCs0xJZpJDsLbiMxt0PJx69ySO9LvkCuocmRWJOPXjPTp0I6+lAglHCs7AZOMAnOMHr7dqkCqq8t7Abtu3PU9Pp1qMuZIXBVSxOVBI5GMYx+fel2tLP6DcVUY+bAyPy4HXAoAVplYSKSrR8NkDPOOcfkP8AI5kXiP5RgFsDBwfp3+pNIS5UCEk5XIyTkY+v1P15psafLHuBC5xlU9OAffnP5Uhj4n8w8lhnJ+bjPIxzjPp/9anK4iBXe3Q7sHkZIbr+OM0RSwomUdl28b8Ybkjn3PWkJU27YwxTaSoBG0Efp6fjQIjRGlDuTgM3mKy8emAM81IFG2ONHViAS2CMH2BA46UZEKSmMhi5zwTgdsHOAeSTTVdcrhslzgc9s9uPQUwHmMrKgCglyQSpGD09/qKk2uuI9yhmwF2kZ69Bjgd6rJJiQ7cpyVY9eCePr68/lSvu3hVkOSACeSPw+uTQBM7MJQhY5HRnXv8AX+v0oRXZk3PhsBSACMf4ng9M9ah3kpGd4dWO0+g9CAOPfNSNJIRG5bhfu5A9hyDQAhCtEpKl9zkbtxBx0GQf54zzTMiR8+aSxPysPz69eg6VK4RkMoCuwXt/E2emfx+tV9pDlmf75yedzdeuaAJBGxl2oSxHzE9MkHjOPy/P60TOrGMAsoBLAsTk+n0qPfn92pBbGQwAKk4yMZ61ICJV2yMTvYqeAOuc/Tn2/lQA3agXzUUEDJUKMj8ifccU95XSNAm4KOfm5z2zjntx3/nTBJGrA7gFOFO4gfhg/wCefxppDrNxs3tyw9ucgenHb2P1oA//2Q==",
  "imageHeight": 256,
  "imageWidth": 256
}
