# Supplementary material for: Deep-broad learning network model for precision identification and diagnosis of grape leaf diseases
Source: Front Plant Sci. 2025 Sep 10;16:1611301. doi: 10.3389/fpls.2025.1611301 (PMC12461735; doi:10.3389/fpls.2025.1611301)
Supplement: Supplementary file 1 [file DataSheet1.zip › B_r00253.json]

{
  "version": "5.4.1",
  "flags": {},
  "shapes": [
    {
      "label": "leaf",
      "points": [
        [
          112.79880774962743,
          205.64530551415797
        ],
        [
          118.46199701937407,
          211.90461997019372
        ],
        [
          125.0193740685544,
          216.52459016393442
        ],
        [
          128.5961251862891,
          227.70193740685542
        ],
        [
          131.27868852459017,
          239.32637853949328
        ],
        [
          133.66318926974662,
          252.44113263785394
        ],
        [
          137.98509687034277,
          248.11922503725782
        ],
        [
          141.71087928464976,
          243.94634873323398
        ],
        [
          142.90312965722802,
          241.4128166915052
        ],
        [
          145.73472429210133,
          239.9225037257824
        ],
        [
          149.60953800298063,
          240.96572280178836
        ],
        [
          151.2488822652757,
          244.69150521609538
        ],
        [
          153.78241430700447,
          246.18181818181816
        ],
        [
          154.08047690014902,
          242.3070044709389
        ],
        [
          157.95529061102832,
          241.4128166915052
        ],
        [
          164.36363636363635,
          244.69150521609538
        ],
        [
          172.8584202682563,
          247.22503725782414
        ],
        [
          177.18032786885246,
          248.41728763040237
        ],
        [
          181.20417287630403,
          251.0998509687034
        ],
        [
          183.4396423248882,
          233.9612518628912
        ],
        [
          189.84798807749627,
          232.4709388971684
        ],
        [
          198.34277198211623,
          229.93740685543963
        ],
        [
          207.13561847988078,
          227.70193740685542
        ],
        [
          210.86140089418777,
          224.57228017883756
        ],
        [
          207.5827123695976,
          209.52011922503723
        ],
        [
          217.26974664679582,
          202.3666169895678
        ],
        [
          224.1251862891207,
          192.23248882265275
        ],
        [
          229.19225037257823,
          189.698956780924
        ],
        [
          233.06706408345752,
          188.20864381520119
        ],
        [
          226.06259314456034,
          184.63189269746647
        ],
        [
          218.31296572280178,
          180.6080476900149
        ],
        [
          228.29806259314455,
          173.75260804769002
        ],
        [
          235.15350223546943,
          166.74813710879283
        ],
        [
          229.63934426229508,
          161.83010432190758
        ],
        [
          226.80774962742174,
          161.08494783904618
        ],
        [
          230.8315946348733,
          149.46050670640832
        ],
        [
          236.79284649776451,
          138.87928464977645
        ],
        [
          229.49031296572278,
          136.3457526080477
        ],
        [
          220.2503725782414,
          135.3025335320417
        ],
        [
          218.76005961251863,
          134.40834575260803
        ],
        [
          219.95230998509686,
          124.12518628912072
        ],
        [
          225.16840536512666,
          113.54396423248883
        ],
        [
          225.6154992548435,
          104.90014903129658
        ],
        [
          219.6542473919523,
          105.64530551415798
        ],
        [
          215.0342771982116,
          103.85692995529061
        ],
        [
          214.14008941877793,
          101.62146050670641
        ],
        [
          214.14008941877793,
          83.29061102831595
        ],
        [
          215.0342771982116,
          78.52160953800299
        ],
        [
          205.4962742175857,
          79.26676602086438
        ],
        [
          194.76602086438152,
          82.24739195230998
        ],
        [
          187.61251862891206,
          84.18479880774963
        ],
        [
          189.698956780924,
          73.45454545454545
        ],
        [
          183.88673621460507,
          71.81520119225037
        ],
        [
          180.75707898658717,
          72.26229508196721
        ],
        [
          179.26676602086437,
          67.34426229508198
        ],
        [
          177.32935916542473,
          53.48435171385991
        ],
        [
          171.36810730253353,
          53.335320417287626
        ],
        [
          166.8971684053651,
          53.93144560357675
        ],
        [
          164.0655737704918,
          56.16691505216095
        ],
        [
          162.87332339791354,
          47.5230998509687
        ],
        [
          160.48882265275708,
          36.64381520119225
        ],
        [
          157.95529061102832,
          30.086438152011922
        ],
        [
          148.56631892697465,
          30.2354694485842
        ],
        [
          143.35022354694485,
          24.274217585692995
        ],
        [
          137.98509687034277,
          11.30849478390462
        ],
        [
          132.91803278688525,
          7.433681073025334
        ],
        [
          129.3412816691505,
          8.029806259314457
        ],
        [
          122.63487332339791,
          11.75558867362146
        ],
        [
          113.24590163934427,
          23.827123695976155
        ],
        [
          110.86140089418778,
          30.682563338301044
        ],
        [
          110.7123695976155,
          33.36512667660208
        ],
        [
          104.0059612518629,
          29.639344262295083
        ],
        [
          100.2801788375559,
          29.639344262295083
        ],
        [
          89.25186289120715,
          50.65275707898658
        ],
        [
          84.3338301043219,
          46.0327868852459
        ],
        [
          78.22354694485843,
          43.499254843517136
        ],
        [
          75.69001490312966,
          42.75409836065573
        ],
        [
          68.53651266766022,
          61.681073025335316
        ],
        [
          62.72429210134128,
          61.233979135618476
        ],
        [
          57.50819672131147,
          61.233979135618476
        ],
        [
          60.04172876304023,
          65.25782414307005
        ],
        [
          56.91207153502235,
          77.47839046199702
        ],
        [
          53.48435171385991,
          74.94485842026826
        ],
        [
          42.008941877794335,
          67.34426229508198
        ],
        [
          31.725782414307005,
          62.42622950819672
        ],
        [
          31.576751117734723,
          76.88226527570791
        ],
        [
          28.59612518628912,
          90.14605067064083
        ],
        [
          26.21162444113264,
          96.55439642324889
        ],
        [
          28.44709388971684,
          99.98211624441133
        ],
        [
          17.86587183308495,
          99.08792846497765
        ],
        [
          18.461997019374067,
          106.9865871833085
        ],
        [
          21.293591654247393,
          116.97168405365127
        ],
        [
          26.5096870342772,
          126.95678092399405
        ],
        [
          19.35618479880775,
          126.80774962742176
        ],
        [
          15.928464977645305,
          127.40387481371089
        ],
        [
          14.587183308494783,
          132.4709388971684
        ],
        [
          20.39940387481371,
          144.09538002980625
        ],
        [
          22.932935916542473,
          144.69150521609538
        ],
        [
          20.995529061102832,
          147.97019374068554
        ],
        [
          23.827123695976155,
          153.33532041728762
        ],
        [
          26.5096870342772,
          158.1043219076006
        ],
        [
          27.70193740685544,
          161.83010432190758
        ],
        [
          22.187779433681072,
          162.87332339791354
        ],
        [
          18.461997019374067,
          164.95976154992547
        ],
        [
          20.10134128166915,
          174.05067064083457
        ],
        [
          22.634873323397915,
          183.14157973174366
        ],
        [
          21.59165424739195,
          187.46348733233978
        ],
        [
          22.932935916542473,
          190.59314456035767
        ],
        [
          26.95678092399404,
          194.61698956780924
        ],
        [
          24.125186289120716,
          201.17436661698954
        ],
        [
          22.187779433681072,
          205.4962742175857
        ],
        [
          25.615499254843517,
          209.8181818181818
        ],
        [
          31.278688524590162,
          216.82265275707897
        ],
        [
          38.43219076005961,
          220.84649776453054
        ],
        [
          34.40834575260804,
          227.70193740685542
        ],
        [
          37.83606557377049,
          231.725782414307
        ],
        [
          37.83606557377049,
          235.60059612518629
        ],
        [
          49.7585692995529,
          239.177347242921
        ],
        [
          59.743666169895675,
          241.85991058122204
        ],
        [
          65.85394932935917,
          241.71087928464976
        ],
        [
          75.69001490312966,
          240.96572280178836
        ],
        [
          83.43964232488823,
          229.3412816691505
        ],
        [
          89.84798807749628,
          218.76005961251863
        ],
        [
          95.51117734724292,
          213.84202682563338
        ],
        [
          107.7317436661699,
          210.56333830104322
        ]
      ],
      "group_id": null,
      "description": "",
      "shape_type": "polygon",
      "flags": {},
      "mask": null
    },
    {
      "label": "Black_rot",
      "points": [
        [
          32.8,
          146.4
        ],
        [
          38.5,
          146.7
        ],
        [
          40.9,
          148.8
        ],
        [
          42.0,
          152.2
        ],
        [
          41.9,
          156.4
        ],
        [
          39.7,
          158.8
        ],
        [
          38.0,
          159.5
        ],
        [
          35.5,
          159.6
        ],
        [
          32.1,
          158.0
        ],
        [
          30.9,
          155.8
        ],
        [
          30.7,
          152.8
        ],
        [
          30.8,
          150.4
        ],
        [
          32.0,
          148.2
        ]
      ],
      "group_id": null,
      "description": "",
      "shape_type": "polygon",
      "flags": {},
      "mask": null
    },
    {
      "label": "Black_rot",
      "points": [
        [
          105.6,
          169.7
        ],
        [
          108.5,
          169.0
        ],
        [
          111.5,
          168.7
        ],
        [
          112.5,
          171.8
        ],
        [
          113.0,
          176.1
        ],
        [
          113.0,
          178.6
        ],
        [
          111.8,
          180.7
        ],
        [
          109.4,
          181.1
        ],
        [
          103.3,
          180.5
        ],
        [
          102.2,
          178.7
        ],
        [
          101.4,
          176.2
        ],
        [
          101.3,
          172.9
        ],
        [
          102.8,
          171.1
        ]
      ],
      "group_id": null,
      "description": "",
      "shape_type": "polygon",
      "flags": {},
      "mask": null
    },
    {
      "label": "Black_rot",
      "points": [
        [
          118.8,
          167.8
        ],
        [
          119.8,
          169.9
        ],
        [
          120.4,
          172.6
        ],
        [
          118.3,
          175.9
        ],
        [
          116.0,
          177.1
        ],
        [
          114.6,
          174.6
        ],
        [
          115.0,
          171.4
        ],
        [
          117.3,
          167.9
        ]
      ],
      "group_id": null,
      "description": "",
      "shape_type": "polygon",
      "flags": {},
      "mask": null
    },
    {
      "label": "Black_rot",
      "points": [
        [
          92.1,
          167.6
        ],
        [
          96.1,
          168.2
        ],
        [
          97.3,
          170.9
        ],
        [
          94.3,
          174.0
        ],
        [
          91.3,
          174.5
        ],
        [
          88.6,
          174.1
        ],
        [
          89.1,
          170.3
        ]
      ],
      "group_id": null,
      "description": "",
      "shape_type": "polygon",
      "flags": {},
      "mask": null
    },
    {
      "label": "Black_rot",
      "points": [
        [
          74.8,
          131.9
        ],
        [
          79.5,
          131.0
        ],
        [
          83.1,
          131.7
        ],
        [
          83.6,
          134.7
        ],
        [
          81.4,
          139.4
        ],
        [
          80.0,
          141.9
        ],
        [
          78.8,
          143.1
        ],
        [
          75.2,
          142.9
        ],
        [
          72.8,
          141.4
        ],
        [
          71.2,
          137.6
        ],
        [
          72.0,
          133.7
        ]
      ],
      "group_id": null,
      "description": "",
      "shape_type": "polygon",
      "flags": {},
      "mask": null
    },
    {
      "label": "Black_rot",
      "points": [
        [
          105.5,
          129.0
        ],
        [
          106.3,
          126.3
        ],
        [
          108.9,
          124.4
        ],
        [
          111.2,
          122.9
        ],
        [
          115.8,
          124.8
        ],
        [
          115.7,
          127.3
        ],
        [
          113.7,
          131.5
        ],
        [
          111.4,
          133.4
        ],
        [
          108.0,
          133.2
        ],
        [
          106.1,
          130.5
        ]
      ],
      "group_id": null,
      "description": "",
      "shape_type": "polygon",
      "flags": {},
      "mask": null
    },
    {
      "label": "Black_rot",
      "points": [
        [
          99.9,
          132.5
        ],
        [
          97.5,
          135.3
        ],
        [
          97.0,
          137.6
        ],
        [
          97.1,
          140.0
        ],
        [
          99.7,
          142.8
        ],
        [
          103.4,
          143.7
        ],
        [
          107.3,
          144.1
        ],
        [
          108.4,
          141.1
        ],
        [
          107.6,
          138.0
        ],
        [
          106.4,
          136.0
        ],
        [
          103.1,
          133.6
        ]
      ],
      "group_id": null,
      "description": "",
      "shape_type": "polygon",
      "flags": {},
      "mask": null
    },
    {
      "label": "Black_rot",
      "points": [
        [
          116.5,
          37.9
        ],
        [
          120.4,
          36.3
        ],
        [
          123.4,
          35.5
        ],
        [
          127.3,
          35.0
        ],
        [
          128.2,
          36.2
        ],
        [
          127.7,
          46.2
        ],
        [
          126.8,
          48.5
        ],
        [
          124.1,
          48.7
        ],
        [
          120.8,
          48.9
        ],
        [
          118.3,
          47.3
        ],
        [
          116.2,
          45.0
        ],
        [
          116.0,
          43.3
        ],
        [
          116.8,
          39.9
        ]
      ],
      "group_id": null,
      "description": "",
      "shape_type": "polygon",
      "flags": {},
      "mask": null
    },
    {
      "label": "Black_rot",
      "points": [
        [
          140.9,
          20.7
        ],
        [
          140.1,
          24.2
        ],
        [
          139.6,
          27.6
        ],
        [
          140.0,
          30.7
        ],
        [
          141.6,
          32.2
        ],
        [
          145.1,
          34.1
        ],
        [
          148.0,
          34.0
        ],
        [
          148.6,
          32.0
        ],
        [
          147.1,
          29.7
        ],
        [
          146.6,
          27.6
        ],
        [
          144.8,
          25.9
        ],
        [
          143.2,
          23.7
        ]
      ],
      "group_id": null,
      "description": "",
      "shape_type": "polygon",
      "flags": {},
      "mask": null
    },
    {
      "label": "Black_rot",
      "points": [
        [
          162.3,
          89.3
        ],
        [
          167.3,
          89.3
        ],
        [
          171.3,
          87.9
        ],
        [
          174.8,
          87.4
        ],
        [
          177.3,
          89.0
        ],
        [
          178.8,
          92.3
        ],
        [
          178.3,
          96.4
        ],
        [
          176.4,
          100.4
        ],
        [
          174.2,
          102.1
        ],
        [
          171.5,
          103.3
        ],
        [
          167.4,
          103.4
        ],
        [
          164.9,
          102.7
        ],
        [
          163.0,
          100.3
        ],
        [
          162.1,
          97.2
        ],
        [
          160.7,
          94.7
        ],
        [
          161.1,
          91.7
        ]
      ],
      "group_id": null,
      "description": "",
      "shape_type": "polygon",
      "flags": {},
      "mask": null
    },
    {
      "label": "Black_rot",
      "points": [
        [
          168.3,
          111.3
        ],
        [
          166.9,
          113.0
        ],
        [
          167.4,
          115.7
        ],
        [
          169.5,
          116.7
        ],
        [
          172.7,
          114.4
        ],
        [
          173.1,
          113.3
        ],
        [
          170.8,
          111.8
        ]
      ],
      "group_id": null,
      "description": "",
      "shape_type": "polygon",
      "flags": {},
      "mask": null
    },
    {
      "label": "Black_rot",
      "points": [
        [
          175.7,
          111.1
        ],
        [
          180.1,
          111.5
        ],
        [
          182.3,
          112.5
        ],
        [
          182.4,
          115.5
        ],
        [
          179.9,
          116.8
        ],
        [
          176.1,
          115.6
        ],
        [
          174.7,
          113.6
        ]
      ],
      "group_id": null,
      "description": "",
      "shape_type": "polygon",
      "flags": {},
      "mask": null
    },
    {
      "label": "Black_rot",
      "points": [
        [
          144.8,
          128.9
        ],
        [
          147.2,
          127.9
        ],
        [
          151.3,
          126.2
        ],
        [
          153.5,
          123.9
        ],
        [
          155.5,
          123.2
        ],
        [
          157.9,
          125.4
        ],
        [
          159.9,
          129.2
        ],
        [
          159.4,
          133.1
        ],
        [
          157.2,
          137.2
        ],
        [
          156.8,
          141.1
        ],
        [
          155.4,
          143.0
        ],
        [
          150.7,
          144.7
        ],
        [
          148.2,
          144.0
        ],
        [
          145.5,
          141.7
        ],
        [
          143.9,
          140.0
        ],
        [
          143.9,
          136.6
        ],
        [
          144.3,
          133.7
        ]
      ],
      "group_id": null,
      "description": "",
      "shape_type": "polygon",
      "flags": {},
      "mask": null
    },
    {
      "label": "Black_rot",
      "points": [
        [
          192.7,
          117.5
        ],
        [
          196.0,
          117.0
        ],
        [
          199.7,
          119.3
        ],
        [
          201.3,
          120.9
        ],
        [
          202.8,
          125.5
        ],
        [
          200.0,
          129.9
        ],
        [
          195.3,
          130.6
        ],
        [
          193.1,
          130.6
        ],
        [
          191.1,
          127.0
        ],
        [
          190.3,
          124.0
        ],
        [
          190.3,
          121.2
        ],
        [
          191.5,
          118.9
        ]
      ],
      "group_id": null,
      "description": "",
      "shape_type": "polygon",
      "flags": {},
      "mask": null
    },
    {
      "label": "Black_rot",
      "points": [
        [
          209.1,
          129.9
        ],
        [
          210.6,
          129.3
        ],
        [
          213.2,
          129.8
        ],
        [
          215.1,
          133.2
        ],
        [
          213.0,
          135.7
        ],
        [
          209.7,
          136.0
        ],
        [
          207.6,
          134.3
        ],
        [
          207.7,
          132.0
        ]
      ],
      "group_id": null,
      "description": "",
      "shape_type": "polygon",
      "flags": {},
      "mask": null
    },
    {
      "label": "Black_rot",
      "points": [
        [
          193.9,
          141.0
        ],
        [
          197.6,
          140.9
        ],
        [
          202.6,
          143.0
        ],
        [
          204.9,
          143.6
        ],
        [
          206.6,
          142.3
        ],
        [
          208.7,
          140.7
        ],
        [
          210.6,
          140.0
        ],
        [
          212.9,
          143.0
        ],
        [
          211.3,
          144.9
        ],
        [
          208.9,
          145.5
        ],
        [
          207.7,
          147.8
        ],
        [
          207.6,
          151.5
        ],
        [
          206.0,
          156.5
        ],
        [
          202.8,
          159.7
        ],
        [
          197.7,
          163.5
        ],
        [
          193.5,
          165.2
        ],
        [
          189.2,
          164.8
        ],
        [
          187.1,
          163.1
        ],
        [
          185.0,
          161.5
        ],
        [
          181.7,
          160.4
        ],
        [
          181.6,
          156.5
        ],
        [
          183.3,
          152.4
        ],
        [
          184.3,
          149.4
        ],
        [
          184.9,
          146.7
        ],
        [
          185.2,
          143.6
        ],
        [
          186.8,
          140.9
        ],
        [
          188.8,
          140.3
        ],
        [
          191.3,
          141.1
        ]
      ],
      "group_id": null,
      "description": "",
      "shape_type": "polygon",
      "flags": {},
      "mask": null
    },
    {
      "label": "Black_rot",
      "points": [
        [
          152.2,
          180.6
        ],
        [
          157.0,
          180.6
        ],
        [
          158.7,
          183.8
        ],
        [
          162.5,
          184.6
        ],
        [
          165.2,
          187.1
        ],
        [
          164.4,
          190.0
        ],
        [
          159.6,
          193.4
        ],
        [
          155.7,
          195.7
        ],
        [
          149.6,
          197.1
        ],
        [
          147.4,
          198.0
        ],
        [
          144.6,
          197.1
        ],
        [
          144.4,
          194.5
        ],
        [
          144.6,
          191.4
        ],
        [
          144.4,
          189.6
        ],
        [
          145.4,
          187.0
        ],
        [
          146.3,
          185.2
        ],
        [
          147.0,
          183.6
        ],
        [
          149.1,
          182.5
        ],
        [
          151.1,
          181.1
        ]
      ],
      "group_id": null,
      "description": "",
      "shape_type": "polygon",
      "flags": {},
      "mask": null
    },
    {
      "label": "Black_rot",
      "points": [
        [
          175.3,
          173.9
        ],
        [
          175.0,
          177.8
        ],
        [
          175.3,
          182.3
        ],
        [
          177.3,
          184.0
        ],
        [
          179.8,
          184.7
        ],
        [
          184.2,
          183.8
        ],
        [
          186.2,
          182.1
        ],
        [
          189.4,
          181.5
        ],
        [
          188.6,
          178.1
        ],
        [
          188.4,
          175.3
        ],
        [
          186.0,
          172.5
        ],
        [
          184.0,
          170.0
        ],
        [
          182.5,
          170.0
        ],
        [
          180.7,
          170.3
        ],
        [
          177.7,
          171.8
        ]
      ],
      "group_id": null,
      "description": "",
      "shape_type": "polygon",
      "flags": {},
      "mask": null
    },
    {
      "label": "Black_rot",
      "points": [
        [
          207.9,
          180.9
        ],
        [
          210.1,
          180.4
        ],
        [
          214.6,
          181.4
        ],
        [
          215.7,
          184.7
        ],
        [
          213.5,
          190.2
        ],
        [
          206.4,
          192.2
        ],
        [
          203.8,
          191.8
        ],
        [
          203.4,
          188.3
        ],
        [
          204.2,
          185.8
        ],
        [
          205.6,
          183.5
        ]
      ],
      "group_id": null,
      "description": "",
      "shape_type": "polygon",
      "flags": {},
      "mask": null
    },
    {
      "label": "Black_rot",
      "points": [
        [
          193.3,
          188.4
        ],
        [
          194.9,
          188.5
        ],
        [
          195.3,
          191.8
        ],
        [
          194.2,
          194.8
        ],
        [
          192.1,
          194.9
        ],
        [
          189.9,
          193.3
        ],
        [
          190.9,
          191.0
        ]
      ],
      "group_id": null,
      "description": "",
      "shape_type": "polygon",
      "flags": {},
      "mask": null
    },
    {
      "label": "Black_rot",
      "points": [
        [
          126.7,
          193.6
        ],
        [
          124.1,
          196.1
        ],
        [
          121.9,
          198.5
        ],
        [
          122.6,
          200.4
        ],
        [
          125.8,
          201.5
        ],
        [
          129.0,
          200.2
        ],
        [
          130.5,
          197.8
        ],
        [
          130.3,
          195.7
        ],
        [
          128.4,
          194.5
        ]
      ],
      "group_id": null,
      "description": "",
      "shape_type": "polygon",
      "flags": {},
      "mask": null
    },
    {
      "label": "Black_rot",
      "points": [
        [
          122.4,
          208.0
        ],
        [
          128.3,
          211.5
        ],
        [
          128.7,
          214.0
        ],
        [
          128.5,
          217.8
        ],
        [
          130.2,
          218.9
        ],
        [
          132.0,
          217.8
        ],
        [
          133.1,
          215.1
        ],
        [
          133.6,
          211.3
        ],
        [
          133.3,
          208.8
        ],
        [
          129.8,
          207.8
        ],
        [
          128.5,
          205.9
        ],
        [
          127.6,
          204.1
        ],
        [
          123.6,
          203.2
        ],
        [
          120.9,
          203.5
        ],
        [
          118.9,
          204.7
        ]
      ],
      "group_id": null,
      "description": "",
      "shape_type": "polygon",
      "flags": {},
      "mask": null
    },
    {
      "label": "Black_rot",
      "points": [
        [
          139.8,
          235.5
        ],
        [
          143.3,
          233.0
        ],
        [
          147.9,
          232.2
        ],
        [
          153.6,
          233.0
        ],
        [
          156.0,
          232.8
        ],
        [
          157.6,
          231.0
        ],
        [
          157.9,
          227.8
        ],
        [
          158.0,
          225.9
        ],
        [
          161.0,
          219.2
        ],
        [
          163.3,
          218.5
        ],
        [
          165.8,
          219.5
        ],
        [
          168.5,
          221.6
        ],
        [
          168.6,
          225.2
        ],
        [
          167.0,
          227.1
        ],
        [
          168.0,
          229.5
        ],
        [
          169.6,
          232.3
        ],
        [
          170.7,
          234.3
        ],
        [
          170.5,
          237.0
        ],
        [
          170.2,
          239.3
        ],
        [
          166.8,
          240.2
        ],
        [
          163.1,
          240.7
        ],
        [
          160.7,
          240.3
        ],
        [
          158.1,
          239.1
        ],
        [
          155.2,
          238.6
        ],
        [
          150.7,
          238.2
        ],
        [
          146.5,
          238.4
        ],
        [
          143.9,
          239.3
        ],
        [
          140.7,
          239.9
        ],
        [
          138.4,
          240.1
        ],
        [
          137.8,
          239.4
        ],
        [
          139.4,
          237.6
        ]
      ],
      "group_id": null,
      "description": "",
      "shape_type": "polygon",
      "flags": {},
      "mask": null
    },
    {
      "label": "Black_rot",
      "points": [
        [
          188.1,
          232.1
        ],
        [
          199.5,
          229.0
        ],
        [
          199.9,
          223.5
        ],
        [
          197.8,
          219.4
        ],
        [
          194.1,
          219.0
        ],
        [
          190.1,
          219.1
        ],
        [
          188.0,
          220.6
        ],
        [
          186.2,
          223.5
        ],
        [
          185.8,
          225.9
        ]
      ],
      "group_id": null,
      "description": "",
      "shape_type": "polygon",
      "flags": {},
      "mask": null
    }
  ],
  "imagePath": "..\\Grape\\train1\\B_r00253.JPG",
  "imageData": "/9j/4AAQSkZJRgABAQAAAQABAAD/2wBDAAgGBgcGBQgHBwcJCQgKDBQNDAsLDBkSEw8UHRofHh0aHBwgJC4nICIsIxwcKDcpLDAxNDQ0Hyc5PTgyPC4zNDL/2wBDAQgJCQwLDBgNDRgyIRwhMjIyMjIyMjIyMjIyMjIyMjIyMjIyMjIyMjIyMjIyMjIyMjIyMjIyMjIyMjIyMjIyMjL/wAARCAEAAQADASIAAhEBAxEB/8QAHwAAAQUBAQEBAQEAAAAAAAAAAAECAwQFBgcICQoL/8QAtRAAAgEDAwIEAwUFBAQAAAF9AQIDAAQRBRIhMUEGE1FhByJxFDKBkaEII0KxwRVS0fAkM2JyggkKFhcYGRolJicoKSo0NTY3ODk6Q0RFRkdISUpTVFVWV1hZWmNkZWZnaGlqc3R1dnd4eXqDhIWGh4iJipKTlJWWl5iZmqKjpKWmp6ipqrKztLW2t7i5usLDxMXGx8jJytLT1NXW19jZ2uHi4+Tl5ufo6erx8vP09fb3+Pn6/8QAHwEAAwEBAQEBAQEBAQAAAAAAAAECAwQFBgcICQoL/8QAtREAAgECBAQDBAcFBAQAAQJ3AAECAxEEBSExBhJBUQdhcRMiMoEIFEKRobHBCSMzUvAVYnLRChYkNOEl8RcYGRomJygpKjU2Nzg5OkNERUZHSElKU1RVVldYWVpjZGVmZ2hpanN0dXZ3eHl6goOEhYaHiImKkpOUlZaXmJmaoqOkpaanqKmqsrO0tba3uLm6wsPExcbHyMnK0tPU1dbX2Nna4uPk5ebn6Onq8vP09fb3+Pn6/9oADAMBAAIRAxEAPwDvkTGCPur/AHh+eDTpVVVYnJOCCc/jz61ME46Y+UbsY6f5/nSdV2HOO4IqhlRoVIAZFIxkkDr/AJ4qIxbEbGQCeatyxqFJGB057g/0phX9zz8oB9DmgCn5Sgc4Pyjg0Fd2Aw54Iz1q2ECjbxhucnt/hTGXMnzZO0jBPH6/SgCnKgMn8P8Ad6d/X9KR4c5KZBH14/MVdSKNQzBepHBHGT6ZpvlNsYYwBli3fOfegZReEsBgENxjH8/yqNbSQbRkg9QTWhGQRtKAggjK9Tx/9amn5XGcY6rlv84pAZrxORjYVB554xSG3ZY2LYx9cf5AFaEqIGbA4B4Y9f0/P2qIxjIT5Q56DPT8c89qYGfJbRiEO/IB5G7ocfX26f41HKDKS/lgMvG1mwT/AI9/WtDnDjBCAHrnPPXv+H4/So1RkJiEakY3K2dw/wA/40gKkw2YCADLEjd0z6cnnHTqOlQKhA3M2QOiEbSTzz6deOa0iqhoxIiZKgEDrnGeMfh+Vclq+uSbjb2mBtx5kud3bAAz2/z9YqVI01eRMpKKuzZFqNiMQQBk5boDx/TFVnjAkRGZQpOSWZRjH+f8muVuWdrRXaaTzApJYPzznv7g/wA6taJ4jY6g+las4WWUhoJFULuyfukDgEdBxzj1689HFRqvltYIzUmdGlvIEDbkIZMDKgg+hGeO557HvkVUCCOJnk4PygYUY4yfbjmtCTGSSCYy3dOQMjg/5+lEaCQIDGEAIwEyNw69PwB9q6yym1sDErmNdwx99sjAJ5xj1PSqscEaBZZPMAzgDJC/UH68/wA62nRDIS7NnHPl4JPOOnHrz/8AXqEwyFiu4gEDgc545PX/AD7UCM+RHAWSQKjbsnaOeecYHfBNRtbBliYIu85AGORzkHtkdB2/TnT/ANXG6Aq0agKC67gPX88Hr+NGzb5iM2DnKgN83+6RjnGRngdD+KGYzwRsFdt4jRSDgktn06ev8zTWgk8sYjTzCwAIPTt26DNaz2ywzOzyHzB8m444z1PA68Y/+tURjiMAPJKoeNn3sHGc+3XJ9R6YoAyBBIgEu0jC5DEjP1Gfr+lIYGkKMPlT+70wf72f1rSaItwgb5wGIYHk+xx1zn/PFILeRQ6vs+Vir5ACtjt7bsAfh70AZbKEZUG5lRiWXA9vQ4PbB/mOrZLP92QZAWUBvvEAduvHp06c96viHajAjOBk7T6ZxnHYnIz9PWmEGJwxhUKcg4b0/Edv/wBVAGYsWCyR5AGcMBg9M/59qQwAYVjwykAlTx6jP5VopaKqljlcNjJHuDwemeRx39+KmkGQHGQoJwVXknjPpzjFAHrJRdgC4JPJz3pkgIQbwuQM9D3NSxkOx4xxzionx5zMecHniqJIpE2yEZyD949xxSHccBTkY4HJx/hzT5WVSzISd3SgRtkuQeuD7H0/SgCt844QEMgAyw6/WoxjLM2SUBxzjPtVsK2wqMgtzgjr/n/CoWVQwI3BT1HTPrSGNcZyxIBA5PfH1pELM2SwAUc5GTn196kKlVJOGyQSPwpWUuPl6A8bTigCMME+RkQ5ycFc9/0piqAhI5YDkfX/APVUpUqRkgiMckY9e1NcgOgCZCc4Jzu9hj6fnQBWGwSq4CE9PmUD2BGaJF3HftOOienT6e5qXyn8xZFbGwYIHBI4z/8AX/zlCN+cuM9yWB479uR9aAIWjAXCvh1+UYGPr/n3pnlAEs8ZG4nAXvz/AF4pk+o2lrdW8Ul1EjMocJI/Hp83p35PFI2o2psZrmGUSqu8kxOGXPpkd/5ZFTzLuF0ZWt3TRQfZoZdzuuAc52J2wT3/AF47Zrh54ZImclAARnhTnr1rpIJxqM0jlTvxk4J/z2/lWdqFrskO4Esc7SWHr/8AqryK8+eXMcUm5vQzngY/LtcpGNqjPIA6Eiuf1638zTRLIWE0b/IqgcgjJ9wBiu9kijgJ8wDBHB24rlvEqRtcWW4qIQxLrjr04P5msqKftUjow8U5am74N8TLr9u1neHbeQou4gYV1yBuHB555A+o9B0zRsAmdhV885IA5GcnPv7/AI14nCl1pOvJJYCSZoWEi7VOWT3A7EHB+te42mo2F/bRTRSxiZwCsUjbXHGfunqw29APevbjJbG3kwAIf97s+fA2g/Nkn0H+OehqLcDvCsMtnaxAyp6456YBx+VTGH/lnhyW6BSDtIAwevPakNsdska7AeQR65x1zz7Z74+tWBD9mBySNhByQwznuQM8nkD1xx70xomERDsW5/iHDdyOvXjH4VcVcTkHK8EHk8jHf0yeP88tlgWFRJg7Q+HHJXBOev0Of8KQFJz86oQSxwGI+8xz7DA55604WaCJCw2kbh9/r14Iz0OMfnT02+cwU5YHgN1PAx0xnIJ9+BT0LmYboyFX5kXJ+Zl7/U/nzigCt5TuJUGxsDDHbnAGDwT0P5fjRISSTKrgu24fdH1yMcc47fWplhk3iJ2Rx8qsCv3TnnBIwc9c/wCS/Z5qeSshVznK+/HUeo6cjnjp2AM+OGF2ZtpKJhgMc+v19T/Kozlokc43jC5DYUHAyCM56f54xV+OHCI0ifuwB95txK5HPXnPH4Y45qMxmFC6KrPuD4bBA5OMg8dAeKAKscCCAwpINpU7yQARggDJPP4e/wCUHkmJAoWQeX0/qO1aghZpAGZXXJVcD5SucHuDzn/PaubUNvlZ2U7RtD5DdPy6d/rQB6OpO4uMgDk+lLn5iucsD1x7f/rquG8uPAOSevbNLkgH5gAR+lMkRwIw23nPUY70kmSjbSxbrkHrTjgIAQSo9D1Pan7AIwy/dI5A9Pc0DK4UbcocsRgDnt/9b+VNH/LMqxLfxc4x/nNSMu2MHALHkknj/IppB3AA9cEkmgCPa8bqNoLH+Hb0/Aden6UxwxIJHA7Z7/1qRiRkbiQTyW9f8mkODtG1gRjHH3vfH6UARMpbCkAd+T179uv/AOuhQVYER5B65zn/ACP60jOFCYOW3HB6Bvp+n4YrnNV8USaVffZo7dDCkYO1mwSeOh9OcYxnPsKznVjTV5A7Lc6KUHb6sWOQBx7dBUMrxWUM8zsDEg5IUlSP/wBWfxqhoviXTtWYeVIFut3+qYjdn29QOT+H0zneML1Rbx6dETuOGkwvJA7fz/T8InVShzR1JlKyucJql3LPqL3cwC7nwdq8hehAGfT1qlALiCaSVJpI942kBuoznB9elW7qMMWjXLDHDAH0zz/X+taX2SL7XhctET8jAYyMe/c/SvJba1OFXbCw1qG0lL3RjjaQcKQeQP7oHPpxWtqmrW8+kebFbTMAw3PtwEzgc4+Xue/IrifEEBMMNxAC5tydyY5VTj5vwwPz9q0fD99vMFqVVhdPt3E4DEYOT8w/z65rooRjUjd6npUqUOS50WoRznJj2BcfNk9R659Kx72SOWHy5beF+c5cZzx19f8A9ddTfKUTYAqhDu65we/T6/qPSuW1JEgkZSwDdMAYPA6++T+WKyqUn0OBScXdMqaRHYRi7jjbbKqGSIM2eAPmx1x/Dn8PSo1vGjAvQhM8bqYg4yp2nJyM884/Ws9w0GoIDI0ZMirlDt29P6VZnmG7chBRSykDPynPAB6EdSfqKjlej6lurJu9zQ8G+M9SvdcOn6pOshlDLESirtcZ4yAOvPryBivR4PkkzLl4iwPA5PAwMDp3P5cenz/evLpuvtLFmGaKUSL/ALDA579eRXvOm3Sajp1tf2/7sTxCUDcG2kgHbwOcE4zx/OvahK6udUXdXLM8QVIyJEMR4IPB6+/+eKrfNAEiWRX8xtwygAYY6HsDn1656etkqinAYOu0sC+3Ocj/AA7+3GKF2rGsyOGC5DYRd59eOvf8cemaoZVKmZQ7oVK45+9k9D14Hr9aG8ppIwm45BZipyCcc9vTI/8A11PGqCfCRbAy8BWJXryRxkc/SoiywuNrqoYfKrJkqTx2PTn07CgoBIz7XWPce4boM56n3P696hLK0hQxqjKq/M7gZxkdMfh/jVmJFjcyHCMpyAmeOR6cfQdc9c0kiiaFSQyKMv8AMigeuSRx3wew/IUAV1jltwHCx43Eck/MxztIOCMDJPp16cUEboSyJubHBAzt7ZJHTHr/AI8zeRmNFkjcLu3yA9G9eD04J7n0pglDMsXkMXJbblucc445x+tBJUjBAaJdxVvnJ9SM5Vcck8/5xS7QoO6RWAGVZWAOM9PYe3uPSrTxrIoBDZb72eM9evpjPt17UkYQIFZgNitj5MgErjp9SO3UUAdllvNwmcBee9ICBzjJ5wM5H+f8aVgzS5zj5sgDB/z1pyosrAAjcM4xk49KYiMqS5Hqc5x7UrkKNmTjkZAyMf1qRsAYUAdxyc+lMHzgBRuIBJP+fY0CGMxGXODnHGMdsf0qEH5tuMt6gdaWOVLhA0MqSYYbvLbgd8cfWnGPGGXH48+g/wAaQxhTBOCNoIyeOtMlj27RkHnnd27d/wDPP5TDILtjlV+ueelYmreJrDSXIuIrhmRRtKBdrDHUDdn19OlTKairyDYtysptyZCFgQEliM4I+bn8M15LqOpJc3rTu4DZz8y7h1/w7+1drq3ivT7zwxcrp80huJFCiNlwwBbB4PUdRx3Irzm8jChWQk8ZBFebi5KbSWyMak9SCaeS0nzbu6SIwKODgqRyCMcgg85rbj1m61K4E90VaaRfmJUKpGcYUc8DA59utc+Yi/lyOp+YcdcNgkZH+etNV+WQKD84bPfnjp0//XWCfKrGDd9Do7y2d7fzd20DqMjp6/57ewq27n7JbsWkc+WjOvQY29uM9ADzk9e1Z8dy8kS7m3OQBjP4dT1rUfFzp6yYQMqmMgHBBAHUemCOenPXgir0aI2OenuWExk+YlmyG7fj+tbenzxSTWkMPkRkSblwoX7uTjgcf1z7cYV3FsdyB8+48KOvryOKu+Gk87VI3BZlRiXRc5I9j260oRs9C4zlsddd2ZhjklVVkjb94Sm7sOeD24bPpjrjNcfqc7SbMRuARtXHft/n8etdVfTRXFv5YOwb/mCc4A6jPY8E5A/wrmdSm+zuVZGCKpCgnoOfToM/TrXRUREjLtiftLzBcqqkIOMKWGB1PpnvSPzESZg7EfdGfXv65zn8aviI20TwncZC+WKnrnAwMf5/lWRdhlwuM4GScf54rJkszNV0+6n1EJFGZHC/MU6DGOp7cnvXe+ENcXSvD0VjdxSCSBmI24ZCGyfmyeOWPT09+MrSrYz2U8kJcSCQYj5+7j5een978qi855EaF0z5CFmBHMgxwuT6/wAqr6xOKSiddGeqiel22t2GqLIbe8gkkI3GMfeTnlimc9cDkdx6ir0kyiX5DhnALK3Azjpnvn2614l4SvpbLxfp9xLNNi6PlMVOSSxKrnnkBgp/D2r2yFt8akL8iAdf4fr+vrmvSi3bU6mtRqt+8kViVDbtnzDbnjJz25yPw74oMGydvODIjgAY5yCeOnbjsccAU8yiO4wgJGzLjZkAemM8dcdux9qjkkaOJ1lgRSGAOAM475xnBxjuPwqgFnjCSgqzEu3ziJQF3H1GBkcEfgOvGSVFkKiQjD4I2jgHGeDk4znjj+VKVMUjnLxrk7lb5WwPX6bc5/l2iif5W34kC52hiCqYzjH4jvQAhSVSHiMZTJwcEkZxkkDrnmmOoMu9ZFDGPaox1HGcZ7EZJ+tTzK9zmFiqqQMBcegPQ84x71D+8TCyiQs2EUldoYAZAz7Y7+p9aAETaoEbB2jUnGcnn6f8BB4z0/I8z5yJl3nJAZl5Hpwee1O2uiqxj8tyq8O3boT79PwqN4omd2KvbREkbeoVhjjHr7H3oA7UBS+S3TnJH+f85p8aKBg4I3YyeM5pkgbdjcRjkVLbjrke/XGT/nFMggb5MuSrZ789fWk+X94T0XBx/n3qabLysBk4JOfWq12PItJ5FOGRSSemDjjNJ7COEm1C5stRMdrP+/twCYTKSJkYZAI74J+vPrWvo/jSz1DbBeYs7kAZ3H5CRknB7fQ+o5JridSuFttVe6DFm3EFBwSh9R/Qn0qJwIcEmN28vPycYzz19gw/KvLVWcH7uxzRqNM9bH+r5ZcjoMZ5rzD4hSj+11ETqdkIU4HQ9cfkaqaT4su9KG2JvPiRg0lvIcKBnPyf3TyenXqQe1PxJcDV9dvL9QwtmZfKUk5I2jn8Rj8qutWVSCS3LnNOJkQ2rSsWL5MigKp+Uc9+cc/p9ankDtF8+ACxJK9+SBx25z2FLIXNlG3yq2CvABBAJFNEkuctgnlCOTxg5Jx2xn24rlbsYNtsIo0FrOYWkO1iN5AA2sMDHochv0qnK2683EKUDAr1C8dOn0H6VctoHeVo448qyMmQcbf4hg+uRj8agZnaVSruOBnaxzwMcfhn/PVW1uNO1iRWYKGC5DYY55rU0ueObdbsxL7d8bdw2Mcdjxn8uOwrNjUYBZGKZG5S2D6459ajDtbSeasgLjO3nbke4HbA/WqTszPZl+/UmNXYBZpDkkAKAwJ7dKTw87rqD4jdgsTcA4PXPX8OntVm+iEsP7lfl2+YSwxge2Pfjnp0603RMRJfGWFuHRVZl6NhgQeMd8Y9xWsY2Y1uac8uwAZzNGwLFnypbr+P06GsyRBcFWy0YjYHeuSSQeOvH4H2qZ2ee5lkjJMbFtzA9z6D0BHbjn3puV6+UQU4QBhnp3zVydxXtqMupPOYeZGVLfxKM846YPtxiqkUDzzNJKsbW4jPzFwSG9P04+nvUksgVnb+MgAEdTnn+QFQnckLPHIASPmAfgr2GO/+e9YTVwTsRpcPp0xuonOA7LgMQ23jPPbg9uf0phmgiMpt3bZI5OXyCQCcdc4/+tUtsDcXKuyBBEQWwu7LDhc5/wA/TrVK7tix3Bt2RgEjk+3+TU8qtYuN0YmsQhdlyrPueQ/Keg78fjmvdLC5/tDTLa+jV4xdRrIV64JUEL7gc4OOTn2rzLSIxN5lmQvy5dHKjPT6/l9ag1jUr3RGRrC6miHm5OH+Rseo6Ht1FdlGu01Bo6o1buzPXMc5U7ctlyRj7o3fjyB/nikMku1gGRFGQMHOfr7/AJg+nOKjtZoWhMnnFYZI8pIGBBzjHuc1Eby0gnbzbiKEvECgOE6HAPJPB749Pz7m0tzcnhcj5ZOgGSrJjf2xz2wf880QMELkM0a4O1gCDz06ep4/+tWc2uaVBKFi1C3+XdljnauB1JIwMjOc9e2a0VtvIYOWd9qZw4wqn09eT+f60Jp7ARkxsY1QPhH2gJggZB7n07jnP4CnEsYVVS7AEMuVzz1yCfb8snjvT4gUICIWkPyfNx0UfieSPyoLOhZJEUvtJwZMbgDz2yOhyPemBAhcOpmBeMjhm6cZ4xkevr7UNKqr5jShS5OBt+bdnuDnHX36VJcxhgpQIkmdw2Hhhj06Ann8qrqz4HJK4JDMTgd+Dn19KQHdZZDuC8HnHXtSgtLjaMjJ79eBz+tKxLsM5B9sY9qFJ8o4HHt1x9PwqiCIqCpJPH5AGsbxXdm08O3rA7y/7tc9Wzxx+Fbe4HAHAGMHJ6Vwnj+6KWlvZldrY3v0wQf/ANWKyqytBkTdos5S5t4N2ZZEbHy7slQcccdsf4Y7VSlulaymjkYNcRSL5QRQ29OnrjjHYdxSTSxzlJRkEEE7VGAvTp0z+NNjmaOeF2z5Kkh1TI3AgZP6A9OwrzGzjuRWemSHdJdTCMlSoRm+909OvXOB6UkhS3kWNSJAUWQHceOOnB9OD9PSr2ou0USHegePaqgHIHcdPT/POKxmcP8AvlY4yUTd7ZPbvggf1qXpoh3LD3lsqjekiR8RoI/maQkk4xjnnJ7dPWnTgxOqbSQcfw9+3Xn0z09OKpwYiljmZiMYYRng+xOfwPvV1JlmfzWXZMzcIG2qfX3Oc/8A688ZtDbXL5kMggW0Se4jc+U+UwSCrYyc4IPQevb1pl0qJMQrcbeCO+f/AK2KtrceTbMSodCduMcHPHT8qrRBEtwmFChApz1GBg9c9welOCdmmVJpwXkNtoVWRQi4iXHydBjgc/nz9al8mSGVW/jA+7zx/FgEjJ7UilUiBZV3DLYAwG756/X8qj2O8gaIOTuC4B7ngjP+e9XvqZPU0YHDr8+NnTanXGfb2GPy5qa3TzLWXTUEQR7oXBJB+4UGMfXGPw6+qW8cTWdxIwG/eCCnAHtj8Ofw59bcMT3egW8oiKyI0m5lQDjexAwe2D/+sZxpG5S2ZVWUxzsUSRYwuduSCCPw4H9ajmlUNgFQpbCgjbgcd/y/M96luV2s0iv5fHU/MBx1OT3/ACqs4LytI7YEZyOSf4sAA9MH156fmPsZld3dSWRslyV27sgg+n+e1Ecnm79/B2giFeNw9Pzx+VRrII2xMoDMMfKeBk9D6f8A1/WrMZWSWN0UBEYFnx/FyQAc+ozWbdldjWrNS1tRZab5LKC7fvGKg9SOOvsR+VYF8jqUODg9CR1H+NSy6peyahdQRz+UVyu5o1Y5CnOfqelZY0ua4uvNlnnbaMyeY23C+ufTPHFNUZSfM2elTwrauzpNHa10+Ca7mMiHIiQ7S24kjuPoB+NY+qWUWpiGSacrborsoTq4Jznp+Hc1rrJctoiSNkuMxgnj5R0z/ntVG2gdrFGmUht7dR15OQeOlZRcotrqjlrSjF2S1Ll1r1yIPsscskEIxshh/doueOe5GNw69/rnMLIY9rB3bqHXgDoORjn9KW5GPKCgyxFeSikMpA5BJ+oP48EZp6RHyI2Mjuw2qFbOVA7DPPt256Z5q229Wc0m3q2Z+unyNOfy2YZVQTt25z6eoI9cHrmvQ/CN0NR8K6bK4yETynC5wDHkL364AP45Feca0f8AiUuQDhmUDgDgY4/P+VdB8Lb9iLzT9+SHWdIRx5n8Lc9Bj5evrXdhfhZ24f4T0h3dsMAwZlGxQoJJwPcc8449BUMu+XChMRKAG46Ae5IJ9+nSoYrRbW581iXkySZJE/eYOOCevTHT0GeasOzBtwbawwFY4x06d8jp9a6zoGyTlixK5Vd2wZyA2eQO3+cdqZhHQkyBlcHjcR3HPHPr1/8Ar1I1u7RFXYq5J4bHABxj16jH+GKBFJLAVUP5ZyWX1PGB9cg9Pc0AdoCCOOvp1pSSqjICqOoPU0KwYZY5J9BmjDgh9mcDIGMA+9MgwNX1+40yaWMRQIhYKC6k/wAIOeD6k8HHSuD8SavHrjQxskUEqxneyuWDDPGBjgjJx65610/jePLQTiTcjqyHI4GP68/pXCQ26m8klMp8vbszgHq2cfp+tedVnLmcXsctSTu0QlIokWFEQoOrsQCT6+o+gq6otba2+W2WRinLOCfbIzwPTOKp3cRZd6q+xjwwG3OT09MZzTFMt6ZG87IQ8lzjqCfr1Hp35xWVzK4ot4b2Rp7rMgRgXjTq3cc+/Tjv+FZ19Jm5DCNUES/u9qgAdT0x6mtl44rJmfzpGZlUM20Iq8A8ZBJx+HHasdrSQ3LLKzxx4OAQSXH09OOuOwqGugFfJYLIjMMICxIwM9MfnmpoAktwI8ZjU5bGSGAPT15xj1/lT7hnMnmSqWwF4HygKMcYHboO2MUkbyybYkChi2VVCPmOfQd//rdqWhI+a5VIpDKxJzyxJ5xwBz+HP+QtxGLcqAwSQqrn94SBkdfQYJOccZPemC4ZC0hmYt931Hbp+QqnNPK91++BV2OMv8oHJ6+w9PamkaJq1izCv7tt33SR97p3x0+vSrEcMiLnblgQJCfvZDYx7/Tvj2NPsYpJIUKhQjqGIPU/NwPUcge9XJ4FtLUuzDa7EKY8Mrnj+IdRz0zn9asizI5lWOwDBHSPO1scB/Tp9CfwNdQtqsmm2uF3kQxgL8vLqFB64OOMYPHeuUuhItlE0cse35iwbDDbg8+oPDe44PavQHgRbYRxWzIsI2pjCArxgZPr1+jLxV07NmijZXOPlWSaYpHGmGG5myAQQD830GD+XsKicRQwF5I4QlwViRHUnLAbuSDwev5j8Nia2Cl5AkZYnLsE4HPI44OcdB3H50JCIYg0YC7cfKvOTjIOO+c+/T0ptdjP1MO4WOVkiEZjK5VFPLOST1OMZ5x2+lWbaJbayMe5WdjuJXnnP40rr+83SdIvkHOcuAMkcZ6DjoQcehFUFmc3QUNwOcHkDnqc1y1btWQ0l1I7qylfVIbu2hd1YYuEiQE/72PzrpItC1HUZ/s9tD5U0h3MZVdCfm5Y5x2IxxyMAVp+FoZRcXFx5DCMhQzRsMMCMfd7twDXZwajaykvIyM1uTtdEwibe+QOcAnn0FbYep7lmesqjUbI8yvtGubNBYRs7LCME7tw3d/pkn+QqpYw7TNDOC4ClosfdRu+QPXpkdyMd8d34la1u0a5jaOZmYlmDZIPHGTz3/D3rk7eCdAZJfkWZW2rgcAYxkjkHrweOcnvUcnLI8upFubbMNYri3TzUZisgZWIT5SwHTB44zn8RUkl+zzxSOjRru2gI5wo7gDqOvv3FXrvYXYW+3yz2XJA49+eMn8qyblBsbzGZRuOCTntnH6ilexiV/FSIIpbaBC5RlCFR94HJzwO4Gfz/Cp8PJWXxjaIpO2RXVsZ5AUt/MCrMokm03AZgqOcg9O+G/XGetU7e5udPuY7212xTRAlXZQ2CRgjnIPWuqjVUdDrpStoz2lIfL2yI0jMOAc/ebsAPw6emKRZkEu4xyBdxUH72SMYAOD7596wPAmr32taBLPdkO8TvGzrHy4wCM44zyemOFH49B5fyFfKZ9q4VMhcfr9Ofw47d51iAeasZcEoAckDoSOvOPQHj1p0ChWEp3MjHkscgehxn04po8pY2V1KKFIDA4wM5z6dxginyI+zfGTvY4I27SVPp05PNAHZ4IUhCMdORTcqGKrycAgkdfpTv9b15A+6M/1pzukahmUAdMk/5FMg57xlbNd+H52j3F4WEuxV6gZBz6YBJ/CvKR8jZALNnnP+H1r2S51DT4lMM88Tq/3lY5BX3Hp9a8g1eway1Sa1WRZYdxEUynKuOo5HHSvPxMdeZHNWjrdEF47SKnU5PygZJB9P/rUKrQAKW+YcnnPOO34Y5p0OI5QzMZCW/iH4g8c5/OnZDLIzeYR9xSMDB9Twfy/XiuS9jmYnmylDDF9+Rvnj25HHQY5JHT/69NMcgsxLLDu8jCsjIc8HjJGMDnHr/R0c+0I+5tyfKCOgXHYY68k5pLiXzcO+1d+QygDIHqeOB06dhVdARlSsVRtwByMZzn37fTvUaSGTy1CkFeNuByf0+v8AnNX5rfy7do0iZm3nmReo9h0HQ/r16ClHG1xeRlS5csAzH147/wBaWhYj/LbMm0g56dScc9x0wapJGHlcAO6jnhRyozngdOPetueyYxsSuQuCx6AEnkenas0R+ZLuzwzE4AwAc+nQcZpxYHT6LAbsyLIQkcgHnHGME9APU5BOOgGM9Kt67HZ7Le2tLZoUgTYFzuwT/F7cEfj61X0d/wDR1BePOMsOQegyPQcDP4Uur3iNLIVG7ogDZYDjoefQE/iPWtoxbXKjSKlP3UUINPe4jjjYFvNl2MoUfMDjnd39ce1dsvmRWRWZVKygGTZjk89+2T/SuetrhZUj8ktG+7zJAytyqndwT1+6e56V0ep3cUkcW15fLJIfJzliMKcFSR6nrnA56YqnHlbuFnFWZSvIUZ47eVf+Wpki2N3A284PPBPH19axLtJPMktyymNyWV8napIyCCOo9x06Vfv3XYqrLuA/vg56c5455yM+mOeSKY9gwg8x5MSfLJuOCDhvun0IIzwc59MZM1HbUIpzdjnJH8tzbHACtgOec+2fXv8Aj+FLZ2Sy3qAtgMQz57D6DqfpVqa3MszSkIiKdzE9B1P9MVHo93bXGrx20SSCM7m80rw309sZJ+lcaUqivEuFKTu7bHb2FvCmkvaiUpM8e5QTtdmIILYH8PIIByOKh03SzYWcqahIWS4t/KMCkqEG0Dvgg4Jx025IA6ko1yIbpXVId44VgvIGeAe+M84/lUr3X26NllLROx2x4U/MfRfTr09z61007qPKjR19LRMC0tzZvJb3l0ZFGSkqx7HAAHB5wSSBk/TtxSrM08zISp2kqCccev8AjTb7yxGRHjdkAnnJPOeM4H3iOg6Ae1Zyxs9ncxqcSyRsFHIBJGM9fp+VRUm76sxcvaTSkxl1qWmqVhS7VWUHJ24BP1xj09qzJoAQxbbu255PbrWXBcRXFuWkj3MmM5GMDgHOKv222WCIiT5I12N6nr/9b/69OrS5VdHRXw8YJOIyBQfOYBirIqlAeuPTPT8MfzrO1BljsWijXEaAqvHQls4J79+vbjtWvcxMxLBQmfTsPSs/ULPz7yw09HQG5dPnPIBbA5xzgZpUZc00jGMnJ2Z6D4CsTp3hWGRlkVrgNKwcdM8AgehUKfxz0ro2iFuudpbDAkMg79/fjjPHWiKFLW3hgRXjghj2rEFI2kDABPOR0+uKVFkm8pFiYFiQC4B4OeOnuP8APNewdYH5VUB9wBzj+9xgdePzqT92XGxtqKpGMHH9cnGORjvTGVhEZGbHOcHgsD2yenr9KSMbn2sXJOBgDGM9fTtx+NAHbruKAIecg56dqhniMqeWMlh0BPG4ev5VJIHICkZfpnPT/PFCkYC7TgcFifqKbV9CDxfUHlS5uIWdi6MQ6M3KnPT3qjvKTRRK+Y2HzhTjBxnv1/pmu58daOY5k1S3VlMuEmPXn+E/iP5VxONsnnFd3YFuOeh4B54/rxXl1YuMrHBJcraYxiUYjgkDGOMUiKPMXBbaB9wd/wA+3X9KWIrIrS4UZ+6M/nx/nFEYZuUGVzx7n/JrmfkSnYjdSpBB2BMbu/frT5bV4iysFfaCzFHDhQDjkjIxxnjPGKSeEMCWwNuM4Of8+tQSszICMZxwBTTB6blqNBcqZHUFycknOMj17Z6Hj1qlFeRpepa29nLLJN8qsMLg4GcZ789TjHsKts21Sjyt8643qec9Bj/9XaoJYroXTh4GaRnLxugBAwcjk554GM81tSpwk3znbh1B6vc2Y0M2lj7RbyW0sjtI3mndkH8emB06da5wxsjDCl1AHIXnniujlkMao8pXft2gBepIxtHbufxrIIQ3HmuVBj+YqW6jPQZ68sfzJ6Csea17GFVpzdi1Z3621z9jaUB+oGchc7eo7ZHOPbmtWeyjMMElv5b7sK6quQ6k5z9egz6D15PDOksGtybj8k0pkRlOAQSeM+2ea7fTFheANCMHcWG/JLE44yScjaOMDgnPOCR2aRipxZ18ipx5olu2gNndrHFHGV2OzBcDGVK4Pqcv1PP4Di1ey4kkG0K+ct5a5AwcH2B4Bz756nNNsZFbVJRKHYG3+7GD95ZFYceo2n6VQuAk06alqBVpgSY4mYtszjG739jngd+RU+03b6nI3zasswMsUAu7wbhnMZPJOOhP1/XGfrUvtVW4BkWJYIoxhgBnhcnnuepqreal9onMkhJ2nhV+79enWq9s5EhVgcNgYPA9MfrXNUk3oTGWqOfdJ5tOXUtTnlVJJxBGNu4cnLcfQHoM8Cul0PRml1CDzJmQrukbyjjy0HBXIxnPAz7mqNzpF22paSrIXii/d5U7geAeFPIyQSWHXPOe/Y6RA8d9PexjyYIofLRGziTPzcdCF6885z35x32SjpserKaULpjDc5dpZEw0OQwCDGO3bjnP58etNgvIEnSYxNGNuIkI4bAOSSxA5z0qG+MbMblUZI1OSCM4AOMY7Yz/AIetY08sjTs8CLjJKEDdhc8D/wDX681yRm0jytixcXPmRO0bEo4wdzDOM9ieTWXPctHbqsrhWcAjnI+pH41bNzbXF3PCr5K7TLFtIAzj8Oh7Vma3dWMNxFbTzg3BiBYgfKh5wufpj9KyleT2KjTk3oipd6dboZLgxsZGOSM8fkMc9O/9aCoedJYSVTgIduMDpj8/5VINVsJbQLO08TEEISnytz1zTYTHHp0tyJA8ALY29SMVMlNL3jflqtpSI9KmvLy9mgvoyqKcA+XgL9D34z+XvWlp0E8fj22vJE8i2hjYl2GFAKEfL6n5hwPf0NXvDV5aX8JldDG67lAduC3bBxyfb8abdXkkEUy2u1io+VclgD39zx+dJVXTq3tZmtSymtLM7iOWGWJ2hKYOcuhyoYDPUDPY+tPmt8bJPPd15O4D5VyD/iP881wXnmazgnmQwXWd2AMMmDkZ44bv2/CqaeNL7TNYitTJ9qhyEmDpudck5Ck8984Jx24r0qOJ9pLlaEpXbi+h6S4kLZhwZTjI6liRwMA/49e9DlMSl3GAxAIOOMfpyB9OOvSmozvFxt44DOxznrj88dsf0UbYlYcAk8Mo6e569MfrXYWds7AANgbj2A7UjykIgBAzzkjIx9KC642KWI654o3EkAKS3QDsaZBk+JmuV0Sc2qBmAy2cEhR1wP6+leSycW7ySqT5aFiFbJAH4+le3uS5HAAPBHTPavPtV0K3s9Wk2IdkwDbR2Bzkfnn9K4cVTbtJGNRK6b2OEtrXUJI3la3gWFiDtydwGfXPp16VdjQKiuEyjKNuRnnv/Kt2G2+zRSwXEZ8kNticEfMRg4HP4c9yPfFaCC4ksIEuJ1eKNmfylTBGexbr3A79KzlTilpuXio0+VchlCCMI9yYjulG1nHRguR/n6CqsoCKDHtO7ruxxgf4k/lWzLCyRokY2JtIC9M9+vf/APXUaWwmeQxhVCoMgcnHHQn6VHIcDu9zLzGhGGwx/iK4x29+Ks2q4SN2QhI2JVSfvE9yPTJ6/wA+anWCeIyRqwIYlWbdxxyf0prRkTD5wIgR0J+Zc4I457fX61DgC0ILq7WfEaqwXf3bjJxx6dB/Os2Sberbfv554/zjH5VcvkEbCNI2bdgxqM5I6dO/4elRtbvGJFmbEvIbaQNvrn/PrQlcTKtpeEyopcNnu3UY6f4V2lncyAq8bj5cEbQMj+XfH864eOLbcnkkgbQpO3DD1/Dn8q7O1Q/Y1ZI/NG/y3xEcEg889xk9M5wKuENblJtogurr5WW2jcltqy7xkgMGzj2G0Hn+lZt40rrhjIoJGRIvOSB0GO4xWrHJH58k8ssSKCVXHViq54xg87lHXjNYU0jGRkicsoLAM3XGcepA4x61FlqVN6IZHlwf3ihVBIBPT8PyrTs7dVkYjdkYBwvGf7v48/h+VZSq7B8FncZzk9fqeev9a6i0hjeJGDK8RYcB/vewPX/69St7EpO1zb09CUh86NcudxBO7J4OAACcjpzznHeoL65ZrRzMw2hzkod3yZ4x0BJz0xx+BqWIKEmKPGhZwVVuPyHYnI/Kq1/Li3kuHkRpJAwVEZsqM4Oc8YIyOD2zxmtpRNr6amXqNwBCFjkVV8sfIMDnpjn2559+5zWMhCgjKr5hLcnBx+H+eKfdSYWR3fZwFAVeM4xj8wPwzVW4uI7eP7XcylUcKzKkfOCRn+fofyrKWqsjJNydi/F8ziISYwMqT0YjnA/P9K5S/utMv9SN1eOsUSnCKq7mkxgE4A9c9eDiulkdYLC8LlSQjBVIGTx/nim6HCI7GCBWMbKm12TO48ls+h69+MjOKWEWrmephoaXOdsrMXTbp1XdNuKoMsgwTwuOx6Zz75NSf2XPZ30ASJ5Ym2hot2VbICknBOBn1xkY9a6E6NaG5LWe22voz5yOFCqB0KkDGRxkd88j0q3bafcX0ttKhSHym3s7R7V3YIKgdT2744OOtddTSLudTnyq7HRRJauiJbrGhUriIBcjvx+GazZyqyuCgUA7uc84A4HHGfp6dBzW5PY+Ur7pGaf+KReMED+7/k4x6VXuLqG5ZmuWUSK6hpTgB+uf89M15VOk2rM8aq7vcw7+8gTTZJxH8oHIByS2cc9OOfyrj9NuNmuWl1LlttwkjYHJ+YHpXSeMru3W1t7S1bO753Azjg/yz/KuY0uA3Gp2sC5VpJkUNjOMt1r1cLT5U2b0VaNz3oGNImhZATyASQc9uv5ev40iLhSFX54z1Y5KH1P0oiEqooYlSpGMtk57HP09Pz702Z4w/lx/u3OCXUH+p/H8e+K7Tc7VI1jwCxyeTTwVYbfmBZuC3OenvQASucgKD059ueaRCCp2gnHccf8A66ogzrvVBFJ5awBtozIWP3R7DOckfh0rmr64kuDuldfMC4XC8gZ9gPX0q3roQatF5hdFlQDfkkHGTg9qoXQxtLqqKUP77PBA6EHt+Ncs23dM5Zyd2jP1G526csJcbC6yN83cf/Wz+dUo51geQhirqQc89QT/AJz7VZkEc18EIcqoL8DjIIxn6Ej/ADms+9IRJCqASZIPy8ngcnNYxjYxYG7lkuypO8KdoBPYZP8AIdquG1F1Yyy7RBI3fAy56Z+n5ciodPs22JJIUQOM4cHrx2HTtzx+laU8bK5iICMW2kFflHqM9+44PNaJXBIyp4/ssZiYyNEFOWDZUsck5/XqelRW8Hm2glDA7v8AVKfnwc4PXHOQePQ/StPy2gjjQsWRIyzKTtB5+YcjPJxx79etLJpfm2I3SLCFDKrx4wVyD0zzy2OMfj3hwY7GVa2aYYNIXXAfMcYbrzg9+w/Wo7ixUyKI0JYfKQBuBI7Dk554yD+ffZS1KgpE0TuqbgWjKFRkAnH5H8PTOTSLGzhujfzs0mokNuYBvkXsFJIAxg5/PvmpULtq9i401JaswLTQZjdvNchocR52Z5Ykjkrnpxmukto7i2s5flWV23bk4DcgAHDfeweQOvHpzUV/qaRi6uUVSgUoRvwNwOFO4+menGRnpkEc1PfXkktxvvJvMPlzqqttAy23kjAJznnH8VaqNlobUqDmrpl+eaSO3YyJ5bvJIRyOVbZn6cqPzNZrRysyb2znGSc9/ep9RjudQ+ybdqKFaV1UAb3ZyE5PbgnHt09Lcn7qNYjGrYVVOzjn6Z68H/OK5XBrVsxqU+VJ3KtvbsThyCRgNk5zkZ/A9B/njfghfToIzExTyuVVchlyOMewAx7fgapQrax3UdvI8fJ8x5gc9ixAweuce+PfirZuSZolilkMh2qq7snOcdcd+vPoDVxiktSYtpWL0SpIq5bBB7EbTkjPrgZPU+x9qz7+cmIRrIhcAheCcEcAsOh6dAeR71fmf7PaojAsjEbEBIOwdCD9f145waxLg5h85JWHT5hnOcdAPxpv4Qk7GVKCtkhuXSSXOMRg/OO5z1/Pnr0qCJJZp0jBZXbKrsGcN2HWrcp8qyD8F23q3Q4zn/GpIrIvFBtxEMq7qy47YbI7nr/nNc8rLcnWTuTWcds8oS6AlhIG5VXOWPK8dznB561dg0r7bKmpDdEzKB5atgMMcHcAQp6c45x61g2d019czvA/2eGSRv37JvaTBHTdjA6+p5BrurHUYZ9LQbPLl+7PEvA6ADGfYD8eo61tCE4K97Hao1KcbsptoxNi73U0RbaG8tUIHUcbsn3Jz6++Ky5bmSaNI9qrlRvRW4BxkY6f5NWru9ZZI03ZyR0GT/nHesyWWWW4L5VY/VgCB07msaknKWphUrOasx0kxii/eAPtc5x0bseR/SsWeWS7Mdrkr5k2GGO5IHH0yf8AIqwwEUbEyEM/zADr68c/zqt9qjE3mLE5zkDtj0oujnsPudAi1BpY3jxMRkSAYKgD9ePX/wCvXP2F3ceFNbMjW8M0icHfyQpPVT2JHGfetm716CxtpB5avcsoVFPO3jqfwrjJHeeV5ZH3OxyzHqTXXhuZtvod1G/Lqe5aXrmna3bNNaXTs20Ax4G9OmSRnP8AT0NTHL4ACjAPDZBwTx+X51x3w/8AD5hg/ticYeUFYVx/B0Lfj0/D3rsVdRIfOibYSAOgA756+9dpud1HhWBcEnJ+h6Ui8FcY6Hk00K0j7s88EnOf8alYtGuECH+LPOc1RBk63afabHfDGGmhO4DAJx3H5ZP5Vg/aIvsJMxURkHgvkE47/n/nNdFqT3EunXH2YMJgpAIG4tyOg7nGePyrgpvsU9zE6uzAnLxkd+/XGP1x681zVdJHNV0ZatZ0W4kmtoWaE4CFjtOOeB69+eBzjHGTUktjPfLHIjqhy+CSc+g46dD+taLSrI5yioqrgAZHc4xzweBz+VI0kcmZ7l3wSBtQlXUDOfxyxH+eZVtjMgnuFlYybF3NwflICcHpj6Z+tCu00oeTYXVCoBIG3J6/THPb1qu4lijVpY35DbWA+ZjjjHb/AD9aswbCYVZVLsF3DOdzYJbv9enUjpzTESSWsULNvVnQPlhvJO3BOO+Mgd+nPXByyWSORAjYBjHyDIXA7dBgYPPHo3emMzNcxxRxvE6/MVd9xZAD0HGTn27DHQ1KBKGby9jtIQoIY4Ck5GOM/wCeetDuNK+xGs6W0e8RzM0y7mjcA7euFxx6j3574BqARTtbF3KCZAAw/hwMYHfkZHT6elaMcRkA/eyGKGUeWQ25UI2gZHbv17Z9BWeu555J3AEO/wCYKxBOMdTzjg9uvSlKN0BA9jFPpzWpkCxFfvsAATkMDjrgcf41U1DRC2mxssgEkYU+bwxKkDOd3PpnHZR+O3IjROqosLB3QbsNwSVLZI6jORj1zjrgMumSS0uY47uTIQYOQFIJUEEcdAAce2eKUW0nY0hUlTWhmwTmDT7eHyEkkKAeZGnbJA2jGOmePf65qxo7rHPI6FuEWMEbzuGBkHpkHr6n6E6dmyzW0QfcwjSPCY5JManr+P6dRWNcSyQ3kKwruuR8jLtDAn7uB26AdPTvWUV7vMzObu7sdGC07pHEHkIOA4Hy5GAwHrzmui0yyx5kgdBJ5X3yRhXJwwz3PJBPTj1zVWG0EHnywkXE4Vhvkbaq9fkU84JOcnt0FW4XjiWRXKW6YCqvUJ2A57dqhsqMbepHqJsbK8lF5lrhsEcsWwScYweOeOeM/SstL21vAkUEWz7xCu2SpBPPBOc5z68flnP4ltYXvby/YLO4MdvCoy8WASD169OT68cVzkl66QCW1t5Y7faGjG8RmLDbeDk7shT1AILd+Kt0tLX1OxYePL5nUZbfthGNuRx7gZ/MfzqWGzeaVWfaQrZYYyBx7/hWF4cuJ1FxLcRtGyoGj8wn95u7/McngDp2x2raOom4zICEHcDOP1rklBRbTdzknH2clqJp2o6fp0Z3uuwIu7BGQcDIHpyBz6r+NM0m/tgbjas6hgMSPjDYxgYPJHUjt+dNmnhnfebdTMnyrIwBb149B/n61g0UsLzTt5SIDvJBx/n2q6mJumktzoniOaPIkXJNRiD/ACMWx3H0I/kTx71DO3lW/wBonlEcAGAyAksT6e9NsYYL9DNbKxVWw28AYyM54JrM1o3y3Vsq2sr2yIxCKOAxZgentisYy5p8jdiKWHvO09CWG8sZZkjPnxM/CtKoClvqDSa3BcQQkWEQbj5nLZYcdh09up/CoYLV5r5J72MxpuLAnkk9ge9aUsKBmVlZwW9hipnyQmnHUqtGnCVoannr7i7B87v4s9c1t+FdHj1jVY0uJ4I4EYF1eUK0nP3VGQST+lS601pLN5aPEsgBDMctjHOM4654/ngZrAJwx4H+FezRnzxUrWLT0ue/xxxQ2/lJGW8vKKqHaFA4xjnHTp7e4pY8sNsbBQVycJtwDnGcfz/pXi+m+KNW0xQkN0zwgj91KN68dhnoO3GK9A8N+L4tYItZUFtc7flUElGwOq+n09vy3LuetRYQdABxltx6en60MNwUqSWAycHP/wCvtSPyWVQDkk5wM00RrnK89wfSmQNRU3YbIA5yO1cZrttY/wBrPcQRSI5bD7eFLZwSR2PX8veuxufMS1meMnKIWAAJyw7e/WuBUzShvmQxkFT83TjHXFc9VrRGVVpWTH7Ga3y4UtyAu/6dDgf1xxUdxcp5YXAQjkDGVIxnHGePr+lQS2epW8UhjZCm3BG/oOe596rfZ4Y9guJUuPkLeUmQvXABPU1g/Q5rgNVvZ5GjtlQoRulkkXIQDr1/l/8AXp9tcMs0TsGZ1c7JVBBzz/Qnrn+tSOklxMRJEot0QBI0GAg7dBj/ABqeSwbl/LLgoWRmUjnp+XX8PrVWZOo2OZIL63vZLubqQiqMdcr6e/69KW8vrprqNQg2buSPmVBkn+XqPT0okSJ1XmQSYABJIyOuSe/6fhTPMuIIo5I9xuGP3mICgAYHGPfqeKqzKTNCGWGdZczRyvG2xtzEAezY7nJ49jkcUkkf2uF5Iw6My7hsDZJABO7r7dMDJ49Kqw7muVkmhifGWDY2nHcjnGMAcHmrHk29vHApkOVAKs55PYEsQC3AP5+1O/RlFKKDMcym2L7jlF6YBBIJB6hgGBPQc9AMVnM1vZfaFdZOVfymJOQ23gHr7H1K/jW9NZQXEsbpNvLgKrEYBx0LYGe469iAPbFkngtHxfPKYIl+ZyNoKkDH1I4wR64GcisqjtqkCV9AtJb62sJEt/ka+giVOR9zykUk+g+U/nWfczDS5JIVkP2lo8tcEDIU56bv5kcjOO1al5rNhNaxGG5a2ldF8t9hIYZ6ZGT14/P8IJbKR7QELbX0aSrsc84blQR3zkH69vQZ05JpN9Dqp0tbs0I9TdtNgWSEW4kX7i4YADGBx0NQpq0QV41fKFtrfPtGSOD78ce1ZV1Z3skrTTROrnp8mPw+v+NRpp16xAW3kYYyMoe/bP41hOb7HJKTUrpFa/0251Iyxn7HJAQDG7yNvh5yQuOw544HA6d329pDYy+c7NcXG3PmyHoT12jkDt+AqysOyMebPCgGTjdvYj0+UH9SBRNPbR4GyWRSPUJj09c1jOdSorSehpLEzatsZ9wSxBOFAGB9KgIdlRlJCk/KxIAJ+v8AnpV2eRPLwIlifnJ3FgR9D0PuKoSLvZm+Ys3XPU0lZaHK31ZLFMnl4klG/djABOenQ4wasLcwfY7m1kh85XI3K74wD7c88cc1muC4H+z3NSickhWK56EnGOKb1KjLld0TWRgtt0CowjkOeJDjp0IPWpGVUneVB85HJHJxVE7SCpU4xzSxu7DYAS4ODk1nJX1uW603uyyzK8eFzu757Vm6zqbLbrBHJh2++QeVH+NOv7z7FHgtumI+6D0965tnZ3ZmbLnkn1rrw2H5nzy2NKULvmY0nOeDj24pvTj86UE+uDmlwec8Yr10dQDr1r0n4eWka2E94Yt08jlA5GcKB29eTz9K87iillkVI0ZnYgKqjJYngAete0aHaHTNFt7X5FMUY8za2ckk7j9cn9AaY0ehbRKC2eh/WlVkX5wMYAzgYppyDkHqO+BTtvy7ScseQaYhABK2F53EY4rmdf0dLbfeWykwEEyxgZCn147Hv6Yz9OmQMu1z+Z7nHbNI+Mgktn2xzmplHmViZRUlY8t1C+uJLfaVZA4AAzxtx0B+pPH196b9nWdAyxEbE742g9+ema63XPD1pDC15azSQkNjyUPyOT/6D29ulc7MbhXWBmIg5Xfuyce49645RezOOUXF6kUMU6opViGHLAgKG5+XgcdTwOcY+taraiZbZAA6v8ocsMnv09MEZ4/+vVVpGt0fCIFyBtzkjkZxnnuev4VBBbXl6UNvC0oKgOxG3acdwOo55wM8n1pJNdRuTbJ0hiWfYiZ9AcjLDrjHA9e38qRUWGQGSZFwcbznLE8dPx57YHbtNFp8VuY2nle4LcFUAAyCD37dOnHTiqupamsd9DGoMZRsHK5JO0jHXn1I9uK1BK5PemF4RHGwaRQWZlYbQBxxzyTgjPvxnJzBHewWUbXNzKkIxuZmHyFuD788kYI+vBwM6eSOBmmlElvbqNzlk2EgjIABz14/+tXC3+o3Wu3iQxq5jL7YYEyxyeB9SeKFdvQcYuTO0vPHemxvu0+3luJAOGf92MYxg9z1PpjJ6ZqpJofinxQkLXNv9mskz5SPmNEGMkhSS5znrg9TXT+EvA0Oj2sV/qMfnXxO/BAKwgc4HbdxnPtx6nrmQqGdfmU/dJOMA84xj2/A1pZRV2dUYJHl+qwW2g6PaRXamaWNhGTFg7SQWPBxkY9cdRUxs73SruZHDwJj/XMmUY9sDvwTzx1IznNXYIhrXxCjhlfzYNOXzW4ba03AUcHjHBH0PXNdpqluk+l3KOfMZ1ymeSDyRzzz2wPXpXnxoOVN1E7N6ltWlzLc8vivZvtclnLcSW7w/dgZ224OCGUE9CCCM+x5qSR7mYqLlneRc8uS4XoOD/ng1kpaQ28sjnfLI8u55GPORz9PyHf0qzHeNI6RucO6LwfX0z+WK5pTTd0Y4mUaj5ok4Plnp165HWrKx+YgJXg8AkE/r2/GqsKu0rb+G+vStZBDb20szBiqJufLHkAE8DOB+FZOV9EcUI8zsZEkfzbecdqUosYUs27C8DuPoahutXaHEssSFGPCAYIHpn1q5cRAoGUDawyCaqUJQ+I3q4eVLczyscu4I+z2bg0NbhcIR070JFuUsuCc9KlurtbTy1y00rJlYyeAtJ3lZR3MoU5TdkVyDuJBJwMnIpu6dYZhCxjYoeUJFOs7wy3YgubdFEnAZOMGr7WLhmAOMA8H5T+tRNTpSSkbSoTptXOFkYkl2csTySe5poI2nOB6VYvIfLuXUgfe7c1W2EHOPevooNOKaOoTjIxnP0pccgdRjigglsZ/Cjk85I/nVgdP4KvtLttTQX1uolLfurgkkIfQjpz69eBXqW7ZKOTtIyBnH5fp+VeEY7g4Ix0r0zwb4la/tjp90wN1FHlCxJ3gcfmB+dA0z10jD7RyDjrQfl2jnBP5ZqV0Vmx8vI6FutR4yAquG5wef89qYhGyxI5x1AI/z3phwTgADPXPbGKmZmRsngkZ449KY7iUFl7jJJ6mgDnvF7XMNlDL5jiNZMMVODnHHrx1rlo3ubpIEmVIkPBkPDNnPGPpj06/WvQL+xN7Eo+0NHIrBlJwc9R+IrjdR8N6vG6SQNDdwrliUwHHHcH8eAT3rmqKSlfoc9WMt0RPbQHG8NOEYPtkPGCfQYzz65q5pWpNbxPZyREKOS2Nu0c/p834YFc+Jri0ne2nRon5zHKShB9efr3plzKpkUxc7wN6KDxn0GfSsea2qOe9jUvNSFsrJKnzIvy85z27H0xgjNVdNka5812JV4VOFABBck5IA6EA/wA6xS02pamRKSsKglnx074+vXj61oa1rljpuk/ZbS3Vn/5ZkN19/fnnnj8+Em5PQtXbOX8Wag0s0dirhimWlYZySeg/AAH8a6H4Z+HSJm1u5yioCluRncxOdzLz6ZHfqe4rF8LeEb7xRqRnufNS13b5p/4nOeik9SefYfkD7HZWcNlZxWUCpFbhRtiAB6D/ADn9a7IRsjrhGyJwzLNvJUuMjIBx9Djn/wDV6c1na5qUenaNdXjZIjjLk5yGJzhf0P6fhotHjLFzuUEAsRluOnPbsPWvPvidfGHT7fTg2XuH3kc/dAHv9O3rWOId4qC6mi3HfDONnsL/AFJz++ubr5sgBcAZyCf95h1/rXaK4aSQMf3ci7WkzgMMEHp17/5POZ4f0xdM8O2Vrh4XMa72wGAfcGb9T29q1Zk81UMZRPmwOmOR0x06EfXPeuhJJWGcB4h0yKw1SZI5ARIpkRDlcZHTPp059zWDJHuzhNrbcbd2Rn2OMmur8Z2/mS21wc4KFMkY6H/69cpPcLBBHbWm03LAszMudgJ/nXhVKTVRwicig5TcIokt454cMwL+5JOOD/h/+uta+dJ/Csk8ONxClgx2k8jOB3z2rnFGrod0l2R1G1o1xj6Yov8AUdQmjikusSRR87YQOvqe9KFKXOrtHZCnCLWuqGySL51vLNBuhVsuueoPauolt0v4Eu7U5jYEbSoz9Ca4WfV4J48fxfSuj8PzXMejFWZMO5ZQeo7frW2KprlUn0LxNpRuTNp8iTBzGQV4x2NZPiGIpcRTMpjdY9vscHt+dS3d/cQrL5Mrgr0wcVgXFxPdPvnleQjkbmzVYSlzPn7HHh3yu6NO11a3jWB51dnjIIKj0+vFWtS8Xm6Vkt7JEVurSHJP5VzQDEAhe+K2h4T1pwzf2dIoXghsAg+4zkV3yw9ObTkr2OmU3LcwmyxLn7xJJ+tMx3zj2FXbvT7yxcLc28sJbO3ehXPv7/hUM1vLEdroUbGRn06j/P0rdKxmyuB7kge3erVnp91qE/k2sLyyYzwuce5qA4POMH0Hau68D+JmhmXTrtzj/lk2fTnb+nHp09KYIp2/w/vuDczpFjJZVBdh9eg/Wuh0zwdZaZPHdLLO0sLBgTwGOCSAAPp3roDteNcyEHjAVT0xznrx/hUkcPzbV6kgZC8nJ9e/BHFBZ2rBOFHJx09O/T600uWVsjbhuAExmhQ6sSqnnj5u34UjSDJDfK2ecjr/APXpkDfOJO0kAsemTn86kZgm0llxjpu/z2qD7q4yM53HaD2PH86cyjAUBj8w/wD1fzoAQOEcEMfl9vf/AD+VCOyyYYblOBxgDHt6Uh5l6FiT2A/z6/lTYyW+bjC55HekA2ZEnUxSoroRt2OMj8qrLotgTt+w2nKbWHkrk59Rjt/TvWgy5lMav8gHBPHNRAsH5PGOuM47f1/Ok0gtc5C78OXEs1/9iRLQmP8A0c/KU3Z42rjKjGRg9C2RkAYTwx4Sj020dNVgs7u6M24TMvmFUGMAFwMYIPsAa7Hn5XMbA4428Hp+WOn0xUGWQIFw56l+3rzyKUYJbBZDkTEDZDAlvXofT2+tMMxMaom1U24BwVyPTjtSs37/AG7iCeFUrzkn369P0NRnLNGV5duCcbccnrnHv/L2qhi3DZgyUOR94McAdO/IzwQOv615REx8VfEzzmJ+zWjBiVA4CHj6guR+BNdl4t1QaR4fuJRIfOZNkTAg7mOe2PfP4d6zPhvoq2eiNfT/ACzXTbkDAYCDoecHn5jnJGMVyx9+q5dFoXsjs4lklgKZJCuEUKOSe/H/ANbuKkhyzjdH5gAOOPvDPXHTt3/+tTgpAiQLtwuMZxgZOTz+PH1/CDeqsZARvwCmcEjHOTxyM5/H8K6iDG8T2puNNi25+VsqAOAM4/PgD/gPtVDQfDSCdtQngUsq4UP/ABduM9ccn8K6W4hW/tWikUoGkWTaG7jkH/6+On6KFWKJt6oGCgfK2eOB0x7nv+WK5Xh+arzt6C5bPmRTubK0v4GF5ADEw2rIF6EDHXHUc/pWdZeHNNtrOdJ4opZMnLNzgeg9OPTmt1pGwzoVVlYElume3B+n1y1Eqok28qzuSArAbto55Gfr+BrR0YOXNbUs4LUPBUtvcNPZLBKCeA6DcOM4B71mTaXqEDb5IJBjjODj6V6SrRIyRIwYIMY9xjvjrzj/ADmmyAZ2eWW9VHHv6d+Pyrlngot3i7GU4c3U888P2TXOuJuh8xAjs6MoPGCOQfrV7Wfh/bSlpdKZ4GHWNjvQ9jz1APJ6dse9dMmn2sOpC7ji3TMhjIZsDaeTxxnOAPp+dWxCWlD4Veh3J1B9Mdf5V0UKTpxsyoxUVZHlmieE7u71gwXkbQQwMDKW43dwAffHX/J9N2+UwjKln3Aqp5OeTg+/T/IqTMQkMkMbbDnGRwAeDwOAe59MfWon8uNyRMFXYW+ZcqxI7Edj+A59K6Cxl5DFfwNDPAJ4342unOcHOfpk+pGO1U73Q9Pv4YYp7RWSMbUwpDL2G09T19e35XFjcFQVYKDgqCSMY+lKmVjOIgN2M544P9OvSkBxt18O7cvLJZ6i0cSY2iVQ+TkjGR7j0rEm8H6xp7+bAY52hIcNC3zA5+g56/lXpbgGNmOQWz8wIOfb+vSoXSWOcxhN+R1C9PX8vT3phYZYb5LGOcxMk74dsj2z1x1qwzLHEJG3jPy8tjfnvwPTH+TUfIALMWyuAWPT6nqf8/gN5rRHLqGx8uPQ/wBf8KAP/9k=",
  "imageHeight": 256,
  "imageWidth": 256
}
