# Supplementary material for: Deep-broad learning network model for precision identification and diagnosis of grape leaf diseases
Source: Front Plant Sci. 2025 Sep 10;16:1611301. doi: 10.3389/fpls.2025.1611301 (PMC12461735; doi:10.3389/fpls.2025.1611301)
Supplement: Supplementary file 1 [file DataSheet1.zip › B_r00254.json]

{
  "version": "5.4.1",
  "flags": {},
  "shapes": [
    {
      "label": "leaf",
      "points": [
        [
          143.6871508379888,
          205.13966480446925
        ],
        [
          148.71508379888266,
          211.06145251396646
        ],
        [
          156.64804469273741,
          213.7430167597765
        ],
        [
          162.12290502793294,
          215.97765363128488
        ],
        [
          170.83798882681563,
          225.25139664804468
        ],
        [
          174.63687150837987,
          232.73743016759775
        ],
        [
          182.23463687150837,
          241.78770949720666
        ],
        [
          185.69832402234636,
          242.90502793296088
        ],
        [
          194.30167597765362,
          241.22905027932958
        ],
        [
          201.11731843575416,
          240.89385474860333
        ],
        [
          219.4413407821229,
          234.97206703910612
        ],
        [
          219.21787709497204,
          230.05586592178767
        ],
        [
          220.55865921787708,
          228.04469273743015
        ],
        [
          217.43016759776535,
          220.67039106145248
        ],
        [
          221.22905027932958,
          218.77094972067036
        ],
        [
          228.3798882681564,
          211.3966480446927
        ],
        [
          232.62569832402232,
          207.48603351955305
        ],
        [
          231.50837988826814,
          198.21229050279328
        ],
        [
          229.27374301675974,
          195.53072625698323
        ],
        [
          232.84916201117315,
          190.39106145251395
        ],
        [
          233.7430167597765,
          187.26256983240222
        ],
        [
          233.29608938547483,
          184.46927374301674
        ],
        [
          235.64245810055863,
          176.75977653631284
        ],
        [
          237.09497206703907,
          171.62011173184356
        ],
        [
          237.09497206703907,
          166.36871508379886
        ],
        [
          235.97765363128488,
          163.35195530726256
        ],
        [
          229.38547486033517,
          161.67597765363126
        ],
        [
          229.16201117318434,
          156.87150837988824
        ],
        [
          235.4189944134078,
          147.26256983240222
        ],
        [
          233.96648044692733,
          145.25139664804468
        ],
        [
          239.99999999999997,
          134.52513966480444
        ],
        [
          239.44134078212286,
          131.50837988826814
        ],
        [
          239.5530726256983,
          127.1508379888268
        ],
        [
          233.85474860335194,
          127.1508379888268
        ],
        [
          229.0502793296089,
          127.1508379888268
        ],
        [
          232.73743016759775,
          122.4581005586592
        ],
        [
          235.5307262569832,
          112.62569832402234
        ],
        [
          238.10055865921785,
          99.4413407821229
        ],
        [
          232.29050279329607,
          99.88826815642457
        ],
        [
          227.48603351955305,
          100.11173184357541
        ],
        [
          229.16201117318434,
          96.64804469273741
        ],
        [
          227.37430167597762,
          87.48603351955306
        ],
        [
          223.91061452513964,
          76.75977653631284
        ],
        [
          223.35195530726256,
          62.68156424581005
        ],
        [
          221.67597765363126,
          62.01117318435753
        ],
        [
          214.41340782122901,
          68.37988826815642
        ],
        [
          203.24022346368713,
          73.85474860335195
        ],
        [
          200.1117318435754,
          77.0949720670391
        ],
        [
          198.21229050279328,
          72.29050279329608
        ],
        [
          197.87709497206703,
          63.463687150837984
        ],
        [
          198.77094972067036,
          60.670391061452506
        ],
        [
          191.8435754189944,
          61.34078212290502
        ],
        [
          188.15642458100555,
          61.56424581005586
        ],
        [
          186.92737430167597,
          62.905027932960884
        ],
        [
          183.1284916201117,
          47.59776536312849
        ],
        [
          179.66480446927372,
          42.56983240223463
        ],
        [
          173.85474860335194,
          44.91620111731843
        ],
        [
          168.93854748603349,
          48.37988826815642
        ],
        [
          166.81564245810054,
          50.27932960893854
        ],
        [
          164.02234636871506,
          43.687150837988824
        ],
        [
          157.2067039106145,
          31.173184357541896
        ],
        [
          154.30167597765362,
          30.055865921787706
        ],
        [
          148.60335195530723,
          31.173184357541896
        ],
        [
          145.25139664804468,
          33.18435754189944
        ],
        [
          144.804469273743,
          29.385474860335194
        ],
        [
          142.56983240223462,
          22.90502793296089
        ],
        [
          134.63687150837987,
          14.525139664804467
        ],
        [
          129.72067039106145,
          9.83240223463687
        ],
        [
          125.69832402234636,
          7.3743016759776525
        ],
        [
          122.4581005586592,
          7.3743016759776525
        ],
        [
          120.33519553072624,
          9.608938547486032
        ],
        [
          117.7653631284916,
          13.407821229050278
        ],
        [
          108.3798882681564,
          31.173184357541896
        ],
        [
          96.75977653631284,
          31.061452513966476
        ],
        [
          91.50837988826815,
          53.85474860335195
        ],
        [
          79.77653631284915,
          53.29608938547485
        ],
        [
          76.536312849162,
          56.08938547486033
        ],
        [
          74.97206703910614,
          71.8435754189944
        ],
        [
          69.72067039106145,
          72.29050279329608
        ],
        [
          66.03351955307262,
          73.40782122905027
        ],
        [
          68.49162011173183,
          84.13407821229049
        ],
        [
          55.75418994413407,
          80.78212290502792
        ],
        [
          48.04469273743016,
          78.54748603351955
        ],
        [
          41.67597765363128,
          78.54748603351955
        ],
        [
          42.12290502793296,
          102.34636871508378
        ],
        [
          30.6145251396648,
          107.37430167597763
        ],
        [
          35.97765363128491,
          133.85474860335194
        ],
        [
          21.117318435754186,
          137.65363128491617
        ],
        [
          18.994413407821227,
          138.4357541899441
        ],
        [
          28.044692737430164,
          159.88826815642457
        ],
        [
          21.229050279329606,
          167.03910614525137
        ],
        [
          24.469273743016757,
          171.95530726256982
        ],
        [
          32.402234636871505,
          178.4357541899441
        ],
        [
          36.64804469273743,
          180.22346368715083
        ],
        [
          25.586592178770946,
          185.69832402234636
        ],
        [
          21.899441340782122,
          188.3798882681564
        ],
        [
          28.715083798882677,
          190.7262569832402
        ],
        [
          31.84357541899441,
          192.29050279329607
        ],
        [
          37.541899441340775,
          200.1117318435754
        ],
        [
          44.02234636871508,
          208.3798882681564
        ],
        [
          48.15642458100558,
          209.16201117318434
        ],
        [
          45.36312849162011,
          222.4581005586592
        ],
        [
          47.82122905027932,
          227.8212290502793
        ],
        [
          51.843575418994405,
          229.16201117318434
        ],
        [
          57.877094972067034,
          230.05586592178767
        ],
        [
          68.15642458100558,
          234.07821229050276
        ],
        [
          71.39664804469272,
          234.74860335195527
        ],
        [
          75.53072625698323,
          250.7262569832402
        ],
        [
          79.88826815642457,
          248.15642458100555
        ],
        [
          87.93296089385474,
          247.37430167597762
        ],
        [
          96.87150837988825,
          241.56424581005584
        ],
        [
          99.77653631284915,
          241.340782122905
        ],
        [
          101.8994413407821,
          243.46368715083796
        ],
        [
          102.34636871508378,
          245.02793296089382
        ],
        [
          105.9217877094972,
          241.78770949720666
        ],
        [
          111.17318435754188,
          240.33519553072622
        ],
        [
          114.1899441340782,
          243.01675977653628
        ],
        [
          118.10055865921787,
          248.82681564245806
        ],
        [
          122.79329608938546,
          251.62011173184354
        ],
        [
          126.25698324022345,
          231.28491620111728
        ],
        [
          129.16201117318434,
          219.21787709497204
        ],
        [
          133.6312849162011,
          214.97206703910612
        ],
        [
          141.45251396648044,
          208.04469273743015
        ]
      ],
      "group_id": null,
      "description": "",
      "shape_type": "polygon",
      "flags": {},
      "mask": null
    },
    {
      "label": "Black_rot",
      "points": [
        [
          57.5,
          228.4
        ],
        [
          56.4,
          223.4
        ],
        [
          59.1,
          218.7
        ],
        [
          64.2,
          219.1
        ],
        [
          68.5,
          221.3
        ],
        [
          70.4,
          224.1
        ],
        [
          68.7,
          231.5
        ],
        [
          68.4,
          233.6
        ]
      ],
      "group_id": null,
      "description": "",
      "shape_type": "polygon",
      "flags": {},
      "mask": null
    },
    {
      "label": "Black_rot",
      "points": [
        [
          85.1,
          237.5
        ],
        [
          84.3,
          234.2
        ],
        [
          84.9,
          231.0
        ],
        [
          88.5,
          228.2
        ],
        [
          87.2,
          223.9
        ],
        [
          88.9,
          219.7
        ],
        [
          92.9,
          218.4
        ],
        [
          95.4,
          218.9
        ],
        [
          96.6,
          222.3
        ],
        [
          97.8,
          226.8
        ],
        [
          97.8,
          230.1
        ],
        [
          98.8,
          232.8
        ],
        [
          102.7,
          234.0
        ],
        [
          107.9,
          233.2
        ],
        [
          112.5,
          233.5
        ],
        [
          117.8,
          236.6
        ],
        [
          118.6,
          242.0
        ],
        [
          115.3,
          241.4
        ],
        [
          111.7,
          239.6
        ],
        [
          106.7,
          238.5
        ],
        [
          103.5,
          238.3
        ],
        [
          99.3,
          239.2
        ],
        [
          96.2,
          240.6
        ],
        [
          91.2,
          241.5
        ],
        [
          87.5,
          240.7
        ]
      ],
      "group_id": null,
      "description": "",
      "shape_type": "polygon",
      "flags": {},
      "mask": null
    },
    {
      "label": "Black_rot",
      "points": [
        [
          44.3,
          180.5
        ],
        [
          48.1,
          180.8
        ],
        [
          50.4,
          182.3
        ],
        [
          53.0,
          184.9
        ],
        [
          53.6,
          187.6
        ],
        [
          53.7,
          190.1
        ],
        [
          52.2,
          191.7
        ],
        [
          49.3,
          191.7
        ],
        [
          45.6,
          191.1
        ],
        [
          44.0,
          190.5
        ],
        [
          42.1,
          188.8
        ],
        [
          39.9,
          186.7
        ],
        [
          40.4,
          183.6
        ],
        [
          42.5,
          182.2
        ]
      ],
      "group_id": null,
      "description": "",
      "shape_type": "polygon",
      "flags": {},
      "mask": null
    },
    {
      "label": "Black_rot",
      "points": [
        [
          60.9,
          188.3
        ],
        [
          64.7,
          189.1
        ],
        [
          66.4,
          190.7
        ],
        [
          66.5,
          192.9
        ],
        [
          63.9,
          194.7
        ],
        [
          59.6,
          194.2
        ],
        [
          59.7,
          190.7
        ]
      ],
      "group_id": null,
      "description": "",
      "shape_type": "polygon",
      "flags": {},
      "mask": null
    },
    {
      "label": "Black_rot",
      "points": [
        [
          128.2,
          200.5
        ],
        [
          125.1,
          198.2
        ],
        [
          125.6,
          196.0
        ],
        [
          127.6,
          193.5
        ],
        [
          131.4,
          194.8
        ],
        [
          134.0,
          198.1
        ],
        [
          133.9,
          199.5
        ],
        [
          129.9,
          201.3
        ],
        [
          129.2,
          201.3
        ]
      ],
      "group_id": null,
      "description": "",
      "shape_type": "polygon",
      "flags": {},
      "mask": null
    },
    {
      "label": "Black_rot",
      "points": [
        [
          128.5,
          207.9
        ],
        [
          126.2,
          207.9
        ],
        [
          123.0,
          209.5
        ],
        [
          121.7,
          213.5
        ],
        [
          123.6,
          217.3
        ],
        [
          126.6,
          218.7
        ],
        [
          128.9,
          217.5
        ],
        [
          129.6,
          213.6
        ],
        [
          130.2,
          210.9
        ],
        [
          131.6,
          209.3
        ],
        [
          134.0,
          208.5
        ],
        [
          135.9,
          208.2
        ],
        [
          140.0,
          207.1
        ],
        [
          138.9,
          202.6
        ],
        [
          137.0,
          200.7
        ],
        [
          133.4,
          201.1
        ],
        [
          130.1,
          202.5
        ],
        [
          127.9,
          204.2
        ]
      ],
      "group_id": null,
      "description": "",
      "shape_type": "polygon",
      "flags": {},
      "mask": null
    },
    {
      "label": "Black_rot",
      "points": [
        [
          90.9,
          185.4
        ],
        [
          91.5,
          189.0
        ],
        [
          94.7,
          191.6
        ],
        [
          98.3,
          193.0
        ],
        [
          103.7,
          196.3
        ],
        [
          108.4,
          197.6
        ],
        [
          111.7,
          196.1
        ],
        [
          113.4,
          192.1
        ],
        [
          111.6,
          186.3
        ],
        [
          109.7,
          183.7
        ],
        [
          107.8,
          182.6
        ],
        [
          104.3,
          181.1
        ],
        [
          102.3,
          181.2
        ],
        [
          100.4,
          184.3
        ],
        [
          97.5,
          185.0
        ],
        [
          95.5,
          184.5
        ],
        [
          92.1,
          185.2
        ]
      ],
      "group_id": null,
      "description": "",
      "shape_type": "polygon",
      "flags": {},
      "mask": null
    },
    {
      "label": "Black_rot",
      "points": [
        [
          73.8,
          170.0
        ],
        [
          77.3,
          172.0
        ],
        [
          79.4,
          174.0
        ],
        [
          80.1,
          176.1
        ],
        [
          80.3,
          180.2
        ],
        [
          80.0,
          183.4
        ],
        [
          78.0,
          183.9
        ],
        [
          76.5,
          184.5
        ],
        [
          73.9,
          184.6
        ],
        [
          71.6,
          183.2
        ],
        [
          67.4,
          181.8
        ],
        [
          67.9,
          175.8
        ],
        [
          69.8,
          173.2
        ],
        [
          71.5,
          171.8
        ],
        [
          72.8,
          170.5
        ]
      ],
      "group_id": null,
      "description": "",
      "shape_type": "polygon",
      "flags": {},
      "mask": null
    },
    {
      "label": "Black_rot",
      "points": [
        [
          47.7,
          145.0
        ],
        [
          47.6,
          150.0
        ],
        [
          47.8,
          155.0
        ],
        [
          52.3,
          159.3
        ],
        [
          57.1,
          161.7
        ],
        [
          60.2,
          164.0
        ],
        [
          63.4,
          165.0
        ],
        [
          67.8,
          164.4
        ],
        [
          69.4,
          161.8
        ],
        [
          72.5,
          161.6
        ],
        [
          74.3,
          160.6
        ],
        [
          72.7,
          155.1
        ],
        [
          72.3,
          150.8
        ],
        [
          71.8,
          147.4
        ],
        [
          70.3,
          145.1
        ],
        [
          70.3,
          142.5
        ],
        [
          67.6,
          140.5
        ],
        [
          64.8,
          141.5
        ],
        [
          62.2,
          140.2
        ],
        [
          59.2,
          140.9
        ],
        [
          55.7,
          142.0
        ],
        [
          53.4,
          143.4
        ],
        [
          50.9,
          143.8
        ],
        [
          50.0,
          142.4
        ],
        [
          48.2,
          140.3
        ],
        [
          46.6,
          140.3
        ],
        [
          43.4,
          141.3
        ],
        [
          44.1,
          143.9
        ]
      ],
      "group_id": null,
      "description": "",
      "shape_type": "polygon",
      "flags": {},
      "mask": null
    },
    {
      "label": "Black_rot",
      "points": [
        [
          31.7,
          137.2
        ],
        [
          35.3,
          139.1
        ],
        [
          35.4,
          141.7
        ],
        [
          31.8,
          143.0
        ],
        [
          29.7,
          142.8
        ],
        [
          29.7,
          139.4
        ]
      ],
      "group_id": null,
      "description": "",
      "shape_type": "polygon",
      "flags": {},
      "mask": null
    },
    {
      "label": "Black_rot",
      "points": [
        [
          43.4,
          129.9
        ],
        [
          46.5,
          129.6
        ],
        [
          48.4,
          131.3
        ],
        [
          48.5,
          134.4
        ],
        [
          47.0,
          136.3
        ],
        [
          44.1,
          136.1
        ],
        [
          42.7,
          133.6
        ],
        [
          42.7,
          131.6
        ]
      ],
      "group_id": null,
      "description": "",
      "shape_type": "polygon",
      "flags": {},
      "mask": null
    },
    {
      "label": "Black_rot",
      "points": [
        [
          54.4,
          122.4
        ],
        [
          55.6,
          119.5
        ],
        [
          57.2,
          117.8
        ],
        [
          60.1,
          118.0
        ],
        [
          63.6,
          119.1
        ],
        [
          65.3,
          121.6
        ],
        [
          65.4,
          124.8
        ],
        [
          63.8,
          128.8
        ],
        [
          60.6,
          131.1
        ],
        [
          58.6,
          130.0
        ],
        [
          55.6,
          128.6
        ],
        [
          53.7,
          127.1
        ],
        [
          53.5,
          125.0
        ]
      ],
      "group_id": null,
      "description": "",
      "shape_type": "polygon",
      "flags": {},
      "mask": null
    },
    {
      "label": "Black_rot",
      "points": [
        [
          99.9,
          123.1
        ],
        [
          103.0,
          126.3
        ],
        [
          106.1,
          127.3
        ],
        [
          109.5,
          128.1
        ],
        [
          112.0,
          130.9
        ],
        [
          112.6,
          133.9
        ],
        [
          112.7,
          138.7
        ],
        [
          109.9,
          143.4
        ],
        [
          106.0,
          144.8
        ],
        [
          102.4,
          144.0
        ],
        [
          101.3,
          142.8
        ],
        [
          99.7,
          140.0
        ],
        [
          99.6,
          137.7
        ],
        [
          98.7,
          135.4
        ],
        [
          97.3,
          132.8
        ],
        [
          95.9,
          130.5
        ],
        [
          97.1,
          127.6
        ],
        [
          98.3,
          125.0
        ]
      ],
      "group_id": null,
      "description": "",
      "shape_type": "polygon",
      "flags": {},
      "mask": null
    },
    {
      "label": "Black_rot",
      "points": [
        [
          76.5,
          92.8
        ],
        [
          77.2,
          91.1
        ],
        [
          78.7,
          89.1
        ],
        [
          82.9,
          88.5
        ],
        [
          86.1,
          88.6
        ],
        [
          91.2,
          90.1
        ],
        [
          94.1,
          90.5
        ],
        [
          95.1,
          93.6
        ],
        [
          93.8,
          98.0
        ],
        [
          91.4,
          102.0
        ],
        [
          88.6,
          104.5
        ],
        [
          83.5,
          103.8
        ],
        [
          80.0,
          101.4
        ],
        [
          78.4,
          98.2
        ],
        [
          76.7,
          95.2
        ]
      ],
      "group_id": null,
      "description": "",
      "shape_type": "polygon",
      "flags": {},
      "mask": null
    },
    {
      "label": "Black_rot",
      "points": [
        [
          72.7,
          111.9
        ],
        [
          76.8,
          111.7
        ],
        [
          80.5,
          111.5
        ],
        [
          82.2,
          113.1
        ],
        [
          80.0,
          115.1
        ],
        [
          77.8,
          116.3
        ],
        [
          75.4,
          115.8
        ],
        [
          72.8,
          112.9
        ]
      ],
      "group_id": null,
      "description": "",
      "shape_type": "polygon",
      "flags": {},
      "mask": null
    },
    {
      "label": "Black_rot",
      "points": [
        [
          82.7,
          114.0
        ],
        [
          85.2,
          116.2
        ],
        [
          87.3,
          116.8
        ],
        [
          88.9,
          116.7
        ],
        [
          89.7,
          114.8
        ],
        [
          88.6,
          112.6
        ],
        [
          87.5,
          111.4
        ],
        [
          85.1,
          111.8
        ],
        [
          83.6,
          112.6
        ]
      ],
      "group_id": null,
      "description": "",
      "shape_type": "polygon",
      "flags": {},
      "mask": null
    },
    {
      "label": "Black_rot",
      "points": [
        [
          115.1,
          20.8
        ],
        [
          116.1,
          26.5
        ],
        [
          116.0,
          30.2
        ],
        [
          114.9,
          33.3
        ],
        [
          112.0,
          34.5
        ],
        [
          108.4,
          34.3
        ],
        [
          106.8,
          32.8
        ],
        [
          106.9,
          31.6
        ],
        [
          108.1,
          31.0
        ],
        [
          109.3,
          27.5
        ],
        [
          112.0,
          23.2
        ],
        [
          113.2,
          21.6
        ]
      ],
      "group_id": null,
      "description": "",
      "shape_type": "polygon",
      "flags": {},
      "mask": null
    },
    {
      "label": "Black_rot",
      "points": [
        [
          129.0,
          34.5
        ],
        [
          134.2,
          35.9
        ],
        [
          137.7,
          37.7
        ],
        [
          139.7,
          38.6
        ],
        [
          140.9,
          41.6
        ],
        [
          140.4,
          44.9
        ],
        [
          137.2,
          47.9
        ],
        [
          135.3,
          49.3
        ],
        [
          131.7,
          48.8
        ],
        [
          129.6,
          48.4
        ],
        [
          127.3,
          46.6
        ],
        [
          127.6,
          42.8
        ],
        [
          127.9,
          39.7
        ],
        [
          128.1,
          37.2
        ]
      ],
      "group_id": null,
      "description": "",
      "shape_type": "polygon",
      "flags": {},
      "mask": null
    },
    {
      "label": "Black_rot",
      "points": [
        [
          146.1,
          122.5
        ],
        [
          149.0,
          124.8
        ],
        [
          151.1,
          127.5
        ],
        [
          149.3,
          130.2
        ],
        [
          146.7,
          132.4
        ],
        [
          145.0,
          134.0
        ],
        [
          143.2,
          133.5
        ],
        [
          141.4,
          130.9
        ],
        [
          140.1,
          128.8
        ],
        [
          140.6,
          127.3
        ],
        [
          143.4,
          125.1
        ]
      ],
      "group_id": null,
      "description": "",
      "shape_type": "polygon",
      "flags": {},
      "mask": null
    },
    {
      "label": "Black_rot",
      "points": [
        [
          154.8,
          132.6
        ],
        [
          159.5,
          135.2
        ],
        [
          159.8,
          137.2
        ],
        [
          158.8,
          141.2
        ],
        [
          156.3,
          143.0
        ],
        [
          154.9,
          143.8
        ],
        [
          150.6,
          143.3
        ],
        [
          148.3,
          143.3
        ],
        [
          147.4,
          141.0
        ],
        [
          147.8,
          138.7
        ],
        [
          150.0,
          136.4
        ],
        [
          153.3,
          134.3
        ]
      ],
      "group_id": null,
      "description": "",
      "shape_type": "polygon",
      "flags": {},
      "mask": null
    },
    {
      "label": "Black_rot",
      "points": [
        [
          174.9,
          131.9
        ],
        [
          178.5,
          131.8
        ],
        [
          182.0,
          132.9
        ],
        [
          184.8,
          135.3
        ],
        [
          185.5,
          138.3
        ],
        [
          183.6,
          141.4
        ],
        [
          180.9,
          143.7
        ],
        [
          177.2,
          143.5
        ],
        [
          174.8,
          143.0
        ],
        [
          174.5,
          140.8
        ],
        [
          174.5,
          138.6
        ],
        [
          173.5,
          136.6
        ],
        [
          174.3,
          133.8
        ]
      ],
      "group_id": null,
      "description": "",
      "shape_type": "polygon",
      "flags": {},
      "mask": null
    },
    {
      "label": "Black_rot",
      "points": [
        [
          217.6,
          146.3
        ],
        [
          222.4,
          146.6
        ],
        [
          226.2,
          150.3
        ],
        [
          225.9,
          152.3
        ],
        [
          223.6,
          158.1
        ],
        [
          221.6,
          160.0
        ],
        [
          218.5,
          160.1
        ],
        [
          216.0,
          158.3
        ],
        [
          214.0,
          156.3
        ],
        [
          213.9,
          153.6
        ],
        [
          215.3,
          148.8
        ],
        [
          216.3,
          146.6
        ]
      ],
      "group_id": null,
      "description": "",
      "shape_type": "polygon",
      "flags": {},
      "mask": null
    },
    {
      "label": "Black_rot",
      "points": [
        [
          145.0,
          167.7
        ],
        [
          149.0,
          168.4
        ],
        [
          151.8,
          170.6
        ],
        [
          154.0,
          171.9
        ],
        [
          155.3,
          175.4
        ],
        [
          153.3,
          178.7
        ],
        [
          151.7,
          181.3
        ],
        [
          147.8,
          182.2
        ],
        [
          145.0,
          181.3
        ],
        [
          143.7,
          178.8
        ],
        [
          143.8,
          176.0
        ],
        [
          144.1,
          171.3
        ],
        [
          144.4,
          169.1
        ]
      ],
      "group_id": null,
      "description": "",
      "shape_type": "polygon",
      "flags": {},
      "mask": null
    }
  ],
  "imagePath": "..\\Grape\\train1\\B_r00254.JPG",
  "imageData": "/9j/4AAQSkZJRgABAQAAAQABAAD/2wBDAAgGBgcGBQgHBwcJCQgKDBQNDAsLDBkSEw8UHRofHh0aHBwgJC4nICIsIxwcKDcpLDAxNDQ0Hyc5PTgyPC4zNDL/2wBDAQgJCQwLDBgNDRgyIRwhMjIyMjIyMjIyMjIyMjIyMjIyMjIyMjIyMjIyMjIyMjIyMjIyMjIyMjIyMjIyMjIyMjL/wAARCAEAAQADASIAAhEBAxEB/8QAHwAAAQUBAQEBAQEAAAAAAAAAAAECAwQFBgcICQoL/8QAtRAAAgEDAwIEAwUFBAQAAAF9AQIDAAQRBRIhMUEGE1FhByJxFDKBkaEII0KxwRVS0fAkM2JyggkKFhcYGRolJicoKSo0NTY3ODk6Q0RFRkdISUpTVFVWV1hZWmNkZWZnaGlqc3R1dnd4eXqDhIWGh4iJipKTlJWWl5iZmqKjpKWmp6ipqrKztLW2t7i5usLDxMXGx8jJytLT1NXW19jZ2uHi4+Tl5ufo6erx8vP09fb3+Pn6/8QAHwEAAwEBAQEBAQEBAQAAAAAAAAECAwQFBgcICQoL/8QAtREAAgECBAQDBAcFBAQAAQJ3AAECAxEEBSExBhJBUQdhcRMiMoEIFEKRobHBCSMzUvAVYnLRChYkNOEl8RcYGRomJygpKjU2Nzg5OkNERUZHSElKU1RVVldYWVpjZGVmZ2hpanN0dXZ3eHl6goOEhYaHiImKkpOUlZaXmJmaoqOkpaanqKmqsrO0tba3uLm6wsPExcbHyMnK0tPU1dbX2Nna4uPk5ebn6Onq8vP09fb3+Pn6/9oADAMBAAIRAxEAPwDmxADlVPCqASFPPoM/nStFkqkmSDjLEZPTP+fataMYBc5KkjJZeQecevOM1C9orKGGWy2Mge5PJ6Z4PHb25oLK0dn+7AEgDMC33iQe3Xn16dOO1OVQ7Mh3KrsCq4Hv6nA75P8AIdLQBlcsIVKjAGW9fxPb/wDVTzDuRQBjIyNx9cZxnsDgZ+vpQBVEDRl2PzJ/d65P97P60pgkcGXaTlclgRn6nH0/WtA28jBFTZ8zBUwAVXPb325I/H2pViK8OG+QFgFB4Pucdc4/zxQBUWCTyzmNPMDEEk9e3fqM05II1DOu8xuoAySGz6dPX+Qq+I4hATyCyDjZ93JxnPv1yPQ+uKlS2WaZGSQ+Yfk3DHOOh5HXnH/1qAKK2wVZWKLvGARjk85J74HUd/14kjRyGkjCu27I3DnjnGD3wBV/Zu8tFbJzlgW+b/dAxxnBxweo/A/1kaISqxsCpKLtB9PyyOn4UAZkkEbhpY/MIzgjJK/Un68/yq0tsBEziNdxz9xsDBI5xj1HSrQhkDBdxIAPB4xxwev+fepkRBICjNnHHmYBHOOnPpx/9amIyygkiV4+T8wOVGOcH344q29vIULbkAVMHCgAepOOOw57nvk1LIgjDgRhwSch8naOvT8SfeiPGQQCIw3ZOSMngf5+tAyukYMjorKVByCrKc5/z/k1ZNqNjsASDg5XoTz/AEzXLa34jYagmlaS4aWIlp5GUNtwfugHgk9Dxxn16VbZnW0Z1mk8wqCGL88Y7+wH8q5K2KjSfLa5EpqLO1ZCRuVsA9UA3EHjn068cVPCN+Q4BwwJ29M+nB4z06nrXO6Rrkm4W93g7s+XLnb2wQcdv8/TrQqlpBGiZCkAHrnGec/j+ddFOpGorxCMlJXRTiBiIfywWbjarZI/w7elSR20ZhLpwCeBu6nH19+n+FWGRnIiMagY3M2do/z/AIVJzhBglCB0znjp3/D8PrVlEAt2aNSuMfXP+QRSpE4GNhYDnjnNWhGMlPlLjqM9fxzx3qWJELLkcE8sOv6/n70wKjWkh3DJJ6kipEhKg5BLc5z/AD/KrQ+ZzjGOrYb/ADmnSEAbQgAAAy3Ucf8A16QFZIcYL5JP15/IUsSASfw/3enf1/WrXlNsUYyDhg3fOfanPFGwVivQngDjI9cUwK4XbkKOeScdaPKUjjA+U8CrCriT5cjcTkjn9fpTygYbeMLzkd/8aBEAi3ouckA8VKsKgEKigYyCR0/zzTwv7nj5gT6HNPijUqCcHrz3J/rQARKrKpGQcAA5/Hj0prpnJP3W/uj8smp+i7BnHYAUpTjpn5Ttzjp/n+VAHm3kmVCpWQ+Z1/oO9TyQIYBC8g2hRsIAJOSQcEc/h7fnKLULslV2Y7TuCZLdPy6d/pVgwsshCsqLkK2R8oXOB3J4x/nvJRRGVidxjecrktlScHAAznp/nnFSSQwoyttIR8sRjn1+vof51OIzMgd1VX3F8LgA8jOAOOhHFSSQ5R2jT92QfuttIXJ568Y5/DPHFAEcZIIMSuSjbj90/TAxzznt9KPKdBEh2LkYU7cZByeSOp/P8Ks7PKTyWkLOMYX356D1PTgcc9e7Ghk3mJGRB8yqAv3jnjJAwMdc/wCQAMNmhicqNxO0ff6dOAM9BnH5U1D87IAQwyFJ+8pz7jB5561YcuJjtjJVvmdcn5Wbv9R+fGKY+3zlDHDE8heo4OeucYAHvyaAGrExiARivP8ACOF7gdevOPxp/wBmAwQN5JyAoxjuAccjkn0zz7VPFAsymTB2l8IOQuAc9foM/wCNOZczgDLcADk8DHb1weP88AFfcBsDMMrjcwAyx64465Ax+dSkEv8AutnyZG0n5sg+h/xz1NAtjtjjbYTwAPTGemOfbPbP0pRD/wAs8OCvUMQNxIOT1470wIVjYh8bAqY5ySDycYOfb2/CuZ8ZeJl0C3WzszuvJkbaSMqi5I3Hgc8cA/U+h6u71GwsLaWaWWMzICWijbc54z90dGO7oR714dMl1q2vPJfiSFpmMjblOVT2B7ADA+lRKS2DyRq6Db+XppljLGaR/nVgOABke5BzXQJAw+Xa4SQbWGeSD1IFU/DSRrcXu0qYSwKLjp14H5CupjijnI8sDAHJ25rxKyftWjHERSloYEEMkrIQgIAzypz1613GiXTSwfZppdrouCc43p3yR3/Xnviua0+13yDaCGGNxDD1/wD11ozzjTpo3CnfjIyT/nv/ADrWhPklzHPFuD1Ot8oEhkjJ2kZDduf6c09YwVwz5dvlORn6f59qgXUbUWMNzNKIlbYQZXCrn0ye/wDPBpYNRtLq6uIo7qJ2VS5SN+PT5fXtyOK9fmXc7bosRrtO/acdH9On09hQdhlZyEB6fKoPsScVIBsxhxnsQwHHbtwPpS+U/mNIzZ3jAB5IHOP/AK3+cUArKCgJ4YjgfT/9dPLB/kVEGMHAXHf9aEILuCmA/OAcbfY5+v504KWJwQBIOCcevegBjllbIYEMOMDBz6+1KgxhgQSRwe+PrUiqUHzdCedxzSBSygjC4JIH4UAQnGVZcguBnnOPapPnPDglnBGVHT6UqqpYk7io6Drj0qYq2wKckrzgDp/n/GgBBuGQxwMcjkZ/x5pY03SAZwB909zxTjG2Q4B64HufT9aImVirOSNvWmIfGCUOwLkjPQ9jTwi7CGwCORjtTEx5ysOMnjipZCEYcZ44zQBwe0MBtkVQRlmZgTjPT3Ht7H1pJASFibcFX5wfQnGFbPIPH+c1akCFCqsDvVc/JgEhcdPqD26mlSNY1IAbK/dxzjp09c49+nepKGAbYQzptbHJIxu7ZBPXPr/hwNHLcAuVjxuA4J+VhjcScAYOAfTp15p5lCs0XkMHBXdhuccZ44z+lP8AIxG6xxuV3b4wOi+nA68Adx6UAQhlWQII1dmVvmRwcZwOmPw/wqYyMm52j2nsF6HGOh9j+venRqIYWIDOpw/yopHrkE8dsDsfzFLKiyOJBh2Y5IfPPJ9ePqOuemKCiJfKWSQPuGAGUscAHHHb0wP/ANVAUwqXRCxbPP3cHoOnB9frTgyzOdzqwUfMqpgsRx3PTj07mpZFQz4eLeFXkMxC9eCeMnn60AQ/NOHiaRU8ttxwgIUY6DsTn06Y6elmCIMkhMiCIcADk9fb/PNDbWjaZ3ChsBcou8enHXt+GfTFAVGOCwRdoYlNuc5P+Pb34xQSNn+eTMWUiDE8jkcHIwevY/nx6+ceMvGepWWuDT9LnWMxBVlIRW3OccZIPTj05JzXoGpXSadp1zf3H7wQRGUjcF3EAnbyOMkYzz/KvBrJ5dS19ZZczTSymRv9tic9unJqZysrik7K52DXjSA3pQieR2MoQYUbjkYGeOc/pUmrx2EgtI5G3SsgklCtjgj5c9M/xY/H1qpBMN25yAjFVAOfmOeQT0A6EfQ1WQNPqDgSNIRIy5c7t3X+leLyvV9TlVWSd7m/ZSRxQ+XFbwpznKDGOOvr/wDqrY0+OcYMmwrj5cHoPXPpWPpqJPIqhgW6YIyeR19sH8811NipdNhCsHO7rjJ7dfp+h9aunSfUhycndso6Xq1vBpHmy20ygsdr7ch8ZHGfl7DvwKyb/WobuUPamORoxyoB4B/vA8+vFUPEF9sM9qFVRavt3A5Ck5OR8x/z6YrO8PwEQzXE4KG4I2pjllGfm/HJ/L3rWvGNON1od9WlDkuPnFxPNHK80kmwbQC3QZzgenWrul3csGopdwgNtfA3LyV6AEZ9PStD7JF9rw2ViB+diM4GPbuPpWbaxhSsbZUY5Yg+meP6f0rnTb1PNd0z12J4r2GCZGAiccEqQoH/AOrH41NEDt9GDDAI49+ormfB96pt5NOlJ3DLR5XkA9v5fr+OjrXiXTtJY+bIGut3+qUjdn39AeD+P1x60KqcOaWh3RldXNdgWYkx4A6Yzn/J/pQqlcqAD34PTv36f/qrm9K8USarffZpLdBC8ZO1WyQeep9OMYxnPsa6NXDB8nDbhk9Qv1/X8M1cKsaivEpWew9AwJIHB7Z7/wBKfteR2G0Bh/Dt6/genX9aBgbhtYk5zx933x+lKpJwNxAB4K+v+RWgCn/loWYhv4ec5/zinFRty5wwGCOe/wD9b+dAB3EE9MkEGnKu6MnADDkEHj/JoAWPIRdxYN1yT0pUAkC7uMdBjvUmwGMs33QOAfT2NMGChABCn1PQ96AJ8/MFzhieuPb/APVSMTuDnJB5HpUOSQPmBAH6UhbzI8E4I6d8UCOT8z5wIV2HIBZV5PrwOe9D7WBjUOsbEZxkc/T/AIETzjr+bUiiV0YK9zECBt6BmOeMevsPapNrurMI/McK3CN26A+3X8aRoNRQJd7SKWEe1hjoOcZx2AwR9KeElYl5TGEyMnBBOM4IB6Y4pv7x8rEJAy5RiF3BQRkjPvnt6D0qaFXtsQqVZQDkNj0J6DnGPegBYkWMsIyMJkncOCcZ5ORnGOeP50QRh5SWZgUb5BKoK7h6DBwOQPxPTnEcr/KuzEYbG4KQFfOM5/E9qlCmWRDl5FyNqr8zYPp9d2c/z7gCCDfOvkhnRAQc8YAPPXtz3OOSKGb95GqksF27/mG3PODnvzgfj2zSRyNJEixQIxLEDIGcdsZxk4z3P41IJRJcYcEDZlBswCPTGeemO/c+1ABHMpl+c5ZASqryM46Z7Y9+lUbnW7DS1jNxeQRyAbhGfvPzwwTOeuRwOx9DV2ZtkbEr8jg9P4vp+npivE/Ft9Le+L9QuIppsWp8pSxwQVIVsc8AsWP4+9TJu2gJanXeL9cXVfD0tjaRSGSdlJ3YVAFwflweeVHX19ueC0rT7qDUSksZjcr8pfoc56HvyO1dH5zxosKJjz0DKAOYxjlcj0/lUuq2xgsoJJi5kMhzHz93Hzc9P7v515v1ick1I5a09XEpJxECJgjAfdOfXt6Yxn8KW5J+0pMVwrKA44wxUYPQ+mO9VrQM2VxjIyDj/PFa5iNzEkI3CQPlSx6YyMHP+f5VKORDtMnaPfmNyANrZ7dv8/h0rsLSzM0ccrKsca/vAX3dxxwO3K49c9cYrk9Nm+0OFVGKMoDAHqOPXqM/XpXTWM0Vvb+WTvG/5Q/GQegz3PIOSP8ACtaaKiY+oTxRzXcM3kSEybmyob72Djkc/wBMe/OJBcsZhJ8wKtkt2/D9Kt+JU8nVJHJZVdgURs5A9z36VStIt7oSPn3Dhh09OTxXPON3qXKctjfRz9kuGDSIfLdkXqMbe/GehJ4wenaqlnbOlv5u7cD0GR09f89vY1fTFtp7SYQsyiMAnJJIPQemAeenHXkCsuS5eOJtrbXAIxn8Oo6U9EiNySTWbrTbgz2pVZo1+UhQygZxhhxwcnn361iQzyXc+bh3eR2JdyclieSTnkknnNQM/KoVA+ctnvxx06f/AKqcIinmSIp+Uc9cLkgZP+etQ3zKxadtDd07Uktr1Z0cFs5+Vdo6/wCHf3r1qJlFuDGQ0DgEMBjJPzcfhivFLOMMGZyRxkk16NpPivT7PwxbLqE0guI1KmNVyxAbA4HQdBz3BrfCSUG09mb056nXxR7twyBzxt79u3+ePzeEyRkjaScHjrWPpPiaw1ZwLeK4VnU7i4Xaox1I3Z9PXrW2cko2OWX6Y56V6UZqSvE23GE/NtxhvUjpUysThxgYzxjPbH9aYI85Zsfhx6j/AApskqW6FppUjyx2+Y3B745+lUBOhDDZk44GSMDH9KQKQ4Hoc5x7U4/ICGG0kAg/59hT1wRhgD3PJz6UxEZIPOMHjIzgf5/wpct5uHzgrx2pzIsTEEjccZzkZ9aaoZZc5z82SDgf56UDOOWVWXzFlDFCMjb827PYDGent1ocuXYwgpGByy9OccYyfT19qjZnweSFwCWUnB78nPr61YtowoYuEeTO47zwox6dCRx+dSWALCFlYuoJLNhcc9ckj2/PA4700GNTIrh8O+0h8AHAHcevYcY/E1KGdyqRoofaDgSZ2gnjtk9Rge1EoLkh0KyD5Pl56qfxHIP50wEnYOUJZpFwNzEEnjr19Dx/9aiZyflj6EZCqmdnbHHbA/zxQ1t57FwzpuTOEGVY+nrwfy/Ws5dc0qeUrLqFv823DDO1sjqCBg4GMY6d8Um0twNMSS7VBZHU4BycY+nv+QHpxilxzljuw2UIGfvDd+HJP+eKqi8tJ518q4imKREuBh+pwTwRwO2fX8pbqaFYRJ5xaGOPLyFgAMZz7jFCaewDL+5/s/TLm+kV5BaxtIF6ZIUkr7A8ZOODj3rwvR4Q2+5Zn3JIPlHQ9+fxxXQaPqV7rbO1/dTSjzcjL/IufQdB36Cp9XjEPl2YC/Nh3cKM9Pr+f0rhrV224JGEqtnZEYmglMRuHbZG4OUySASM9MZ/+vT3uH1GYXUrnBdVwWJbbzjnvwO/P61UtLYqdxbbgYJA5Ht/k1duQbe5Z1QOJSSuV24Y8NjH+fr1rj5VaxyyuySWB4JlkiWNbcxj5g4BLen68/X2q3ayeSx8uMsV/iYY5x0wPbjFUhueFXkkBIHygvwF7jHb/PepopAzI38YBBJ6jHP8iaqCsQ3cmjQW5ZstIJGJ3tkEEnnpx+A9604Jd4IziaRiVKvhQ3X8Pp0FUMr18okvw4LDPTtinIzwXMUkhIjUrtYnuPUehJ78ce1bxdgvfUpeIXdtQTMbqGiXgnJ656/j096WwUiNnUBpozkEgMCxI7dKm1vEqWJihbl3VmVerYUADjHbGPY06xiEUP75fl2+YCozke+ffjjr061Eo3Y3uJqk8cO23ViH275G7lsY57DjH589xWWzMVLFcBcsMcU0u1zJ5rSAOcbud2B7A9sH9KkkUYJVGCZO1Q2T6449KybuxbsqRNtvNwChCxLdSvPXr9T+tXJY0NrAZmkG5gN4AI2qMHPqclf1qBWdZWLO54ONzHPIxz+GP89J7mB0lWOSPCqipknO7+I5Prk4/Cptrc0bvcWMOsXyYIDAgt25APHfnHY1BNatEwYPgxqQyj5hx34zz+n0qYyS5yuAeEA5HGBgjPbGPbmnRlxZSN8rNgLyAAASBTTuJNpnTfD2Uf2uwldRvhKjI6nrj8hXp5/1fDLk9RjHNeM+G7gaRrtnfsGNsrN5qgnIG08/gM/nVzVvFl3qo2yt5ETsWjt4zlSM5+f+8eB16dQB36qNZU4NPc3hNKJ3WseNLPT90Fni8uSDjafkBOCMnv8AQeh5BrIh1C5vdREd1P8Av7gEiESkCFFGSAO2SPrx61zaATZIMaN5efn5zjnr7hT+dS6bcLc6ql0WKtuACHkhB6D+gPrUOrOb97YiVRtnrvy/uyOjZOP8+9Kvz4cFVx356+tR2g8+0gkY5Z1BB65OOcVZhykqg5GSDn0r1FsdISIpGBgDdjI5ximEKHyG685A/wA/5xUtwOmB79c4P+c1FGG3Y3E55NMZxWERARIFVAONxPc888+nT/69PjnKlSFwrbd4zgFs8A9v8470pikigCsH8sYKr6HnI+uSOvsaFt3WIKjFnBHC45BOMevU4/xzUliRb4sqUzEwIXjqD7gkj269amR3XLEMWVTvUqAQcH3PPGOfU1GjMW3FtzHIZhjHTp2wOv0qvLaLdXPmqSkmQRJGn7zAzwD16Z6+pxzQBleLroad4V1KVBgOnlIGzgmTAbv1wSfwya880I+fpyeYzHCsAdu7GPX0AHpk9MVufFK/YCz0/fgl2neE8+X/AArz0Ofm6elc/op/4lKEg4VmB4B4OePz/nXJivhRz4j4TQDII9qh0bqXbkHqOBjj9a07XXrkwfZZJZJ4TnfDN+8RsccdwMbR17fTFB4j5EjCR0Y7lKrnLA9jjn2789ccUy2GfNDAxRBeC6ksxI4AI+hP4ck4rhTa1RxRbWqYzS7KLTBNJDOWt3VGYP1QA5z0/Dsa2NYa11CCG7hMjnJic7Su0gnufqR+FULmB1sXaFSW3r0HTkYA46VeaS5XRHkXIc4jJHPynrj/AD3qJOUml1Z00ZRk7NamXYo7Fzg4HUgdB/jW/dWovdN8lVAdf3ilgeoHPT2B/OuROlzW915sU867hmPy23ZX1z6Z45rUi1S9j1C1gkn80thdyxqpyVGMfQ9a1dGUXzJnVUwrSuhZJPK2bOTtJMLc7R6fnn86Ed2IZ2wUIXbuwAB6/wCe9SyFY5ZHdQUdiVfH8XBIJz6nNVmkEjYhUFlGPmPBweg9f/retJO6ujzXozQhlUtglSobDADdkc9/z/Id6kaUyTqXSRoyuduSSSfw5H9aroCkqyI2RIcnkj+LBBPTA9eOv5WbZdzLIz+Zx1Hyg8dRg9vyrRdhCXCeXaxaa4iKJdG4BAP3Ahzn6Zx+PX0hncIvyY2dNr9cZ9/Y4/PmtCaJ7TQLiUxFpHaPazIDxvUkYHbA/wD1DGalxHEtnbyKBv3kkvyD7Y/Hj8efQlc0eyM7yZJpWb+Mj7vPP8WCQMjvUVzCrSMHXMTZ+TqMcjj8uPpRsdJC0ocHcVwT3HAGf89qkYq8RKqu44bBGQvfPX6fnWe2pK0I7VUeYBm428k9sf8A1s0+MQNaPPbxuPNfL5JJZsZGMknofXv60koR7cphSpQqMdTkYHTHcjrVlrjzrZSFCIDtxjgY46fnUTTskjWLSg/MZADK7JtIAz/D379OfXHX05pqXlsynYkjx8xuJPlaMgg4xjjnB79fWnvMsL+aq75lblC25R6e4xj/APVjmlPiWWSZWJzljGOT7kY/E+1JIlNcvmXYylxI0bERgI0hO488dOT6cD6+lLeaZINslrMJCFClFb7vX16dM4PrVNXCfvmY4yEfb74PfvgEf1rZ052lic70LyblYE4B7nr6/wCec1otdGK5FFdKtlDHGwW4lkbzQ6hdidPXHOe47GrttbwbsxSIufl3ZLAZ457Y/wAcd6z5Jmknmdc+SxARXydoAOD+pPTuadDLHAXlOSSSRuUYK9OnTP41SYrnrPhS7N34dsmJ2FP3bY6rjjn8K2QoCgg8fmCa4bwBdF7S4swu5sb06YAH/wCvFd3uAyDyDnJyelenSleCOyDvFDiWizuGBkd+nB5/SkyzncV4HOOnanMT5QyOPfrj6fjQpKMcZJ98Y961LOLnUMxlG5UU8FTgH1OM+nFNI8pZCgIQgYJHUgdeM+pPPpT40fZvkJ3qcAbdxCj168jimHymjVUUupUAsTnIznPp2OSaksGmQy7hHIV3BSfu4JzkE4Htj3pXh8zdI7SKx4Jz91u4I/Hp6Zo8v5AvlMm5cMmQ2f1+vP4c9+f8d6vfaLoEU9oQjyukau0fKDBJxnjPA654Y/gAec/EOVm8Y3aMTtjVFXOeAVDfzJq34VRDFFbToULswcsPugYOeR2Bz+X40bi5udQuZL262yzSgFnVQuSBgDjAHSrkQkh03BZiruMAdO2W/TGetcFaqpaHJVlfRGlHfsk8siI0i7tpDucMOwI6np7dhUbRXFwnmuzBYwqqSnyhiOmBxzjP4Go7ZBsXy2ZhuGSDjtnH6Gta02B1Fxt8sdmyAePbnnA/OuW9zkIr6HcYYYAUBUNLn7rt2wD6dMnuDntm3Y6Nc3iGwkZ1WYYB3bRu7fXBH8xUlxBO4EkXzrCq7lwOQc5wTyT04HHGR2rrPDTWtoi3MjRwsrAqxbBJ54yOe34+1Pk5pG1OLU00ctLoWo6dP9nuYfNmjO5TEruR83DDGewOeOBkGubtbKVNUmu7mF0VRi3SVAD/AL2Pyr2qfUbWIh42RWuCNzumUfd3yRxkAc+hrjPFMMpuLe48hjGAwVpGGFAGPu9m5Jq8RU9yyPUdRuNmc1cxLc2Qj3KrqdwLcc5/Cq1uscTPEYzIWwrqOGQgjocYzxjv9KiaZxdFS3B5wOAeeoxV9F/ebo+kvyHnGHIOCeM9Dz1JOfUCsaV0rM8lpdCygimgDxxwlLctE6IpGGI3cEnk9PyP4yxLJDMEkjTCjcrZBJJA+b6HI/P3NSRkTRFpAG3Z+VuMHGScdsY9uvpV+G2DFJCkYYHKMU4PPA54GM9D3P5dSXcXoWGtVj026yuwmGQFfl4dgwHTJxzjA471y8KrJYFijvHnaueQnr1+oP4iu9SBGtjHLbM6zDa+cOAvORkenX6K3Fef2okaylaSWPb8pULhRtwOfUnlfc8nvSqWTNHG6uV5IZHXO3DEkRkfeyWxj2+nbPuKrzL+7Xb90E/d6ds9fp0rXggW7tQ6sNqMAxkwqoef4j0HHTOf0qnfRSRwuWClEUsAOo+bkep5J96gzsyK3jFwWBYPIFZx+8IBwOvockDGeMjtSQ3KvFGYmIOeGBPGeCOPx5/yaMM8qXX7kFnU4ynzA8jp7H096uG4ZysgmYN930Hfr+ZqGi21awycJFcGPGI2OVzkBQT09eM49f5VDkqGkdmOUJUgZGemPzxViR5Y90ThSwbLK5HynPoe/wD9ftS27OJPMiUrkNwfmBU54we3Ud85paGY2xkxcljGriVf3m5QQeh6Y9RWibeGykWe1zGHYlI36r3PPt057/jWetpILlViZ5I8DIAIKD6enPXHc1sJHFesr+dIrKrBW2h1bgnnABGfx47U0uhRMwtbm2+a2WNgnDICPbJxwfTOKpBIpUaF0QIejqQSD6+p+hprGWyMbedgOeChz0AP16n07cZp9pEVXeyvsU8sRuxg9PTGcVdwubPhvV49DaaNUinlaMbGZyoUZ5yMck4GfTHWu80jX7jU5oozFA6BipKKR/CTnk+oHAz1ry+a3UXkcolPl7dmcAdGzj9f0ru/BEeGnnMm1EVUGBwc/wBeP1rWlOXMorY1pyd0jtASynADKegHUUhIA56+nSlw5JfZjIyRjIHvQzBRlTgj1GK9E6jj/wB2HO9tyMoGMHH9MHGeTntUY+ZWBfaCc4/u8YPTj8qJBtfapcEZGCM5x09e3H4UqqxiEitnnOByVA7ZHX1+lIsasQuFztK5YkBUHbv7ccZ56Vznj2xOo+FZpFWRmtwsqhB1xwSR6BSx/DPSukdZIfNRomJUgEoAOBjjp7H/ADzSSwpdW80Dq8kE0e1oipO4kYIB4wOv0zQB4pp7LJYrFIuY3AVuOpDZwD27dO3HetGdQPJYhgqoyhCemfXHX8c/yqrp9n5F5f6e7oTbO/zjgErkcZ5wcVoW0TKQxUPj17j0ryK0uWbRySk4uyHQwABSu3dtzwe3WtO11LTWLQvdqzMBg7cgH64x6+1Y9ztiglJk+SRdi+o6f/X/APrVQnuIre3DRx7WfOMDORyBjNFKlzK7NqGHjNNyO9aZoJlQFRuIUkY59P8AGku7c3jx29ndGNTgvK0e9yCDwOcAgk4P17cVmtGyWdtGxzLHGoYckAgYz1+v51o2PlmMCTG7JAPOQeMcZwfugdD1I9qVObvoznUvZzaizc1LSzf2cSafIVS3t/KEDEsHG0jtkk4Az13YAI6ETX9vC+kpamUvMke5gDudWAADYP8ADwSQMDmmpdfYY1WItK6nbJlT8p9G9enT2HpUS3Imumdkh3nhmK8kZ5A74zzj+dXUu48rNlX0tI4m8slivXAbIUlkx3H0PQ/WkjfzHFsMEM2C44x7Z9e/4fhU+sXdtb6vJbSpIYxtbzQvC/X2xgj61JDbmKZZQEdGO5SOh6H+uK5mpU1eRnOlJWdty5aJJ5kduGURoQzPk7WIGSST0HuevStuzhRXkt4l/wCWokl3t3I28ZPHAHH09KoJYMYPMSTMnzSbhgAZb7o9SSc8nOfXOQ+wddjK0u0H+4DnpxjjjnAz6Z54Arspu+pEk4Oxrt5ktkFhVQsQJj344PHfvg/1riZ9Pe3jkjUFfKl2KpUfKBnnd29ce9dxpl3FHHLueXywQEwcYYDDHAUE+o6YyeeuecubhYkk84tI+7zIwqtwrHdyR0+8O461VSPM1YLOSshdCjs9lxbXds0yTpsK525I/i9+Afx9Kqa1AbQxrGQ8cYPknGckdQfQ5IOOhGcdak0i8RZYyw29UIXKg8dBz6EH8D6UmsP/AKOwDx5xlRyT0OB6Hg5/GplFpcrCSlD3WcY8YSVAQ6KeeVHCnGOD1496up81sqbSTnp0Izz2HTAqMx+XLuzwrA4IyCc+nQ8YrSgsmEakLgNkqeoJB4Hp3rGTMyg8hj8xSpJbjbgcH9fr/nNSRMWRdoAwMZzj37/XtTZI2t7yQsXDhiFYevPf+tXYbfzLdY3iZW3jmNeg9x0PUfp06FaAWRHIbMyxQ7fPyqoqHPJ5wTnI4x6/1d5soQQy/fjb5I9uBz1GOCB1/wDrUlvL5WXTa2zAVSBkj1HHI69expZJ9wd9zbn+Uk9CuO4x14BzT6EMYytOCob5jyOcc47/AIZ5os3aNX6jB+YHIJPp/wDWqTIVY2XzAPuMTg5PqOB+X6802bEkpZWMZDfwj8Seec/lU3uCA/O2SCrZ4x/h9a9W8G2zWnh+BpNweZjLsZegOAMeuQAfxry7SLBr3VIbVpFih3ASzMcKg6nk8dK9fttQ0+VRDBPEip91VOAF9h6fSuvDR15mdNGOt2X8qWCtwcEkgdPrTsEqA5GOnApyOkillUEdMg/5FN/1XTgH7wz/AFr0DpONQpiIo4wWAJJzxj9eSfrz06UIJA2ZsCUZwOhUgcjBP+HTtSHbKqjgkHlmHX3HTrn9KR2dIudvPBZGOc9cfnntj+qLHQ2+d8nnui8HcR8rYA/wP+eaZJLDFEjTFMDGHc4UsRnqRnuPSvOX8aX2p6xLaiT7LDkpCETa7YIwGI57ZwDjtzVzzzDZzzwoZ7rO7BGWfJyccct37/jXHWxPs5cqRDlZqK6lXUYJ5PHtzeRp59tNGpDqMqQEA+b0Pyng+3qKzdVmvLO9hgsYyyMcE+XkN9T24x+ftW9a3kk8UK3W1Sw+ZclQT29xx+VO8S3lpYQiVEMjttUhG4Dd8nHB9vxrznVdSre12OnZzel2YIUJO8sxLJyHO3OR0x+f86LTTrdzHcCNhIpyBnj8jnnr3/pTpjHJp0VyZAkBK53dQMU46rYRWhWBp5WAAchPlXnrmiKm17ply1U2ol+C5aS3ZYnDMgJPOB9QPwrUt7ny4kaRiEQYG1hnGe5HIrD0S6sZriW2gnAuBESpI+Vzxlc/TP61pi5tre7ghZ8Ftxii2kg4z+HQd6qN4vYwlTknqjoJ7yB53mETSDbiVAOFyBggqSOMdKcLnDrLGmWmwFBQYx37c84/Ln1rnoJZFnV50XGQXJG3K55H/wCr04rZsTGrC5ZGeNjkADGQTjGO+cf4+taym2idzH1zRmi1Cfy5mcttkXzTnzEPAXJzjHIz7CuaRJ4dObUtMnlZI5zBINu0cHK8fQjqM8mvSNXgeS+gvZB50EsPlui5xHj5uepK9OeMY7cZ4620i7XUtWVUKRS/u8sdoHBPKjk4JBDHpjjHbrsnHXY9WM04XbNux1VbcCRolnikGFBGOGweO46Crc7LLAbuzG0ZzIRwRnqR9P0zn6YVy5MgVQcLkYHI9MfpViz1L7POJIyRuPKt9369OtcFOTWh5Upas3bKXMkY2hnzlfMXAOTgexPJOfbPUZqrcwG8u2jljjC7EZQ2DnChcD0OU6jn8DzBbhIZ31LTyqzEgyRKxXfjOdvv7DHB7cCr99Iq6pEIg6gW/wB2QH7zSMx49TuH1rp9ps10KT5dUZ0FlGIZ5Ljy025VFZcBFBzn69Rn0PryMq8v1ubn7GsoL9SM4DY3dB3wOce/FaeprCkBaYZO4MdmQVIzxkEYG085HJGeMgniESWfW49p+SGUSOzHIABHGffHFVpKLnJnXyKpHmkXhGzscqUUg8leeOK6ORDDpZ+z28lzLG6yL5R24A/Hpg9OnSsgBBceahUmT5goboM9Djpyo/IHoa14pDIrvEV37dpBXoQMbT27D8a4+a9rnJSaU1cwpbyN717W4s5YpIflZjhsnBxnHfjqM59xV2RBbKJEUBwcgjOMn07Z6nn0qtFFdG6QJAyyK4eR3AAOTk8jHPJzjmp1bcoRJW+Rcb2POehz/wDq71tVpwi1yG+IUFqtwitXlKqoVNwDKXcIGBOOCcDHOeccZpiKWJJO8Pnb279aiiZlQk4zjkGp4IQoBXB3Zxk4/wA+tYtnEtdhXUeY2S20j7h7fl26frSqS7AcAkYxxiiQMvLjC559j/kUSlY1WXCnH3hn8uP85pLzBu4by80sTPiNR8gY5ycZ7dP64q9p7yvc28Kuwd2ARFbljnp7VUxuk84Lt7Erzz0HBPHH9OK7bwLo5kmfVLhWYxZSE9Of4j+A/nXTSi5SsVFczSR3MERiTyzkMeoB43H0/Opm3BCHPOSc9e1NYjBXacHgMD9BRGHAKgYfpnPX/PNeolbQ7ziXXKgMvzyHqpwXPqPrSkxvEsKoAeASCBjt1/P0/CmQvGX8uT944yQ7A/0P4/h2zTpRKyMFJYsTnDYOe5z9PX8+9SWeE6lcb9cu7qLK7rh5FyOR8xPSuwsLyB9NjnMfykcAnBDZxx144/KuM1SA2+p3UDZZo5nUtjGcN1rp/Bt3bta3FpdNjb86A5xyf5Z/nXFiqfMkzCsrxuakBVpUAQMCd3GeMg8HjnH09eo5rSliS6d0e3WRAoXEoDYHbj8c063uobZla2ZTIzsFlGCE6Y/z0zViCx81U2yMs/8ADI3OSR/d/wAnGfWvKqUmlZGFJ2e5w/8AZc95fTh4niiXcFi3YVcAqCMkZGfTOBn0qO9sxatugVd0O0shyqHJHDZ7DpnPvkV2Fzp9xYy3MrlJvNberrHuXdgAKR1HfvjkZ6VUGjWguQ15tub6Q+c7lQykdAoBzgc5PfPJ9K9WnrFWPZU+ZXRzNhdaZYakLqzdZYmOHVl2tHnIBwR646cDNdXL8rmIyZyMsR0UnnB/L9ar65CJLGeBmMjMm1GfO4chs+g6duMnOKdG6z2FmUKglFDKAMjj/PFcmLWqmcuJhpca5DADKt5ZDcHJx+P+ea2dOuAYSskisvln5Dg89Mce3PHt3Ga5+3uI7iP7XbSlkQMyq8fOATj+XoPyq1ayZWN0ffwVIZeM4xj8yfwxTjorM8ttxdjrrG5ZbRDCw2lxgudvyZ5z1AIx0xz+IqfUEISbyY1yh3AA7cHk4IIByenHOc96qWEubeO4SRFkjChkdmywzgYxxgDA5PfPOKsyhSkJd43KuSyrz+Y7kYP51rGJrfTQ5O8t1aRSd2TkDK8Z/u/hx+H5VmSZQD94pVgCQD1/D866a7hjSJ2LKkQY8F/u+xPX/wCvXLsrqEyWRzjGD0+h46f0rF72MWna5ds2lRcKZGAJwI15yAeox2Ga0rW6+VVuY3BXcsWwYJChcZ9juJ4/rWLDIwkVJXKqSoLL1xnHqAeM+lbskkfnxzxSxOpIVs9VLLnnOTxtYdecVVloVB6Ms3lzISzyOPmyTuAyf598/wA64u7vCJXUOFx3Xqc9f8K6+6Q/Y2Z4/KG/y0zEcAk8c9hkdM5wa4ySLdcjkgkbSoO7LH0/Dn86ucNbkttImjm2Ku77+eOP85z+VaVrdrBmNlYrv7NxkZ49Oh/lVVbd5BGsLZl4C7iDu9Mf59KksUEjGN42XbkyKc5A6dO34+tQ1YlFi6XKSOqEpIwLKD90juB6ZHX+XFVsxuTlssP4guc9vbiryxkzH5wYiT1J+Vc4A557/X6U5oJ5THGzABSFVt3HPI/ShQG9TOiAdSZNo29NuOcj/ED86tGCMolyIjuiG1XPRQ2B/n6mrb2wheMyBWDIcA8HHPUj61JFCzxukg3ptAK9cd+vb/8AVV8gK62KMiBkZymEVTuwMc9v51SubXUI40lW3gaFSTtydxGfXPp0610M8FxHYTpbzqkUjK/lMmScdg3XsR261ZmtvtMUUFvGfJLbZXJHyk5ODz+HHcH2zcacWtdzvwsafK+cwo+bdJIlI8xAwDNgkH8fSvWvDLXLaJAbpArEZXGASp6ZH9fSuT0rQre81aPeh2QgttPcDGB+eP1r0FCUJ4BA4A647VphabV5MimldtbCpKSjgkHHOQMDH0pUYEFsDcOxHak3EEgqQ3QjsKA642MWA654ruNjgRlMghTkDhck4B5/P86h1TXNO0S2Wa7unVtpAjwN79cEDOf6epqZnUyDyYm2AkHoQe+evtXHfEDw+ZoP7YgGXiAWZcfwdA34dPx9qks5K/u7jxXrYkW3hhkfgbOCVB6se5A4z7V0FtoEWntFGkeZgMmQjJYEfpx6f/XrhY3eCVJY32upyrDqDXZ2mvQX1tGPLVLlVKuo43cdR+FcWJ5k0+hhWvy6EsEsloZLXJby5sKMdwSOfrgf5NbUcxli/dgJucYz0XsOT/WsT7VGZvMaJxjAPfPrVlQJY1IkJZPmIPX155/lXJdHDY2YrmSGN49qthTsRm4Jxk56/wCRWoujEWKPazRBtpby2QkdTxuyPYjHp7YrCilliuA+VaP1UAA9e4rTtL1mkkTdjBPUYP8AnHeinJxlodFOs4KyIZ9K+xSvqR3SsqkeWzZCjHJ3EAMevOOM+tUryO2SUpagRQgHarLjDDluOxzk8dK6m+1GGDS3GzzJfuwRNyOhBzj2J/HoOlcLeXTWNzA87/aIY5F/fqmxo8k9ducjp6HgmtpwnNXvc3calSN0RypLDO8ZLM64Vt4xlu461PEC1k5tnSOXOMSA/IOxz1/Lnp1qxLZFIp92JRlnRVXPbC4HY9P84qOI+bZF+A67FXoM4x/hWMbPY4tYu5u2E5ERjaRA5ADcEZJ4JUdB16E8D3rQlVI1bDZJPcjaME49MjI6j3PtWHbnEPnPKx6/Mc5zjoR+FbcL/aLV0UFUUnehJJ2HqSfr+vHGRXQvhKi7lSeF9RgkMrF/N5ZWyWbA5z7EHHv+IrAuLdgcIQCchcHGMDP4nqP887ouSJpVllkEg3Ky7sHOcdcduvHqTVSZbWS6kt43j4PmJMTjsGAOT1zn3x78UpRTWgSbasYqxyqz7GxjOCM9vetKCaSS3Uxp5jpJGTyOFXfj68sfyFEf72NohGq5VlG/nn6Z68j/ADmqmnR3On/a9211KrKisAdjq4D8jtyDj36esKDeqZVOnzJu501zHcXNnF8qxOu3anBbgEE4X7uTyR159Oa5u70GYXaTWwabMedmeVIJ5C56c5qGC+vI5bfZeTeYPMnZWbcDhtvBOQDnHOP4a6Ww1NJBa3LqoQqEA35G4nDHcPXHTnAx1wSepxutTarQcFdsxrexUSMJEIY/KARtAJ7HkY54yT+XaS6s0woWQouC+ZIwvTnA79z+laur2NnNdC/gZo9RAXaxDfOvcMQSDnIx+fbND2pYBJWiR2TcSsZcsMkA4/M/j6Yxk4WaV7mMqaitGZdxB5VoZSwG3/WqPkyc4HTPOSOPQfWpYI/tUYiUyLEVGGLYUMMEY/ToelX49L8qxO2RZgwVWeTGAuSemeOVxzn8OyeW08ciBiqPGGVQdwHPyjgZ4OePbr0qlBkWIhai1sYpdonkXvgZQ9M/T8+TVMXcsd2FB2BjtIB7HB/ke9bEEbM4iADsG2gBflPoM9uw5PFZuoWbbHkjKOEGcID157Hr355/WrasJoWSdZ3jJYs7EnPPUkf5z71d0653ac0IcbA7SL83c/8A1sflWXZEOkZZAZMgD5eRweRitCMRw3xQBwrAPyOMknOPqQf84rOUbgjYsbiS3O6J18wrhsryRn3B9PSultNUEsnltAF3DMZU/eHuM5yB+HWuWtRncUVXUIP32eAD1JPf8Kv6EEOrS+WXdYkI35IAzg4HatoNqyRtCTukdYSqjb8xKtyV4x196Y8ayZAY5HIpzkBRuBGe55//AFUpBC5yCpPTn354rqOo4mTKjbIwYBcjKbsgYzjP8/6UkkcU1v5TxlfMwjK53BgeMY4z16e/sa5jxJ4vi0cm1iQXNzt+ZSSEXI6t6/T3/Pz/AFLxRq2pqUmumSEk/uohsXnscdR25zSLuO8VaPHo+qyJbzwSQOxKKkoZo+fusMkgj9axE3B1CZ3fw465pQcsOB/jW/orWkU3lu8TSEAKwyuc84zjrnj+WRisK0+SLla5DelzW0SC4nhAv4gvHyuGwx47jp7dR+NLNeWMUzxjz5WThmiUFQ31Jq3FChZVVWQBvY5rNntXhvnnsozIm4MSOCD3A7140OSc25aEUY05ytPQ14G823+0QSiSAjBZwQVI9fepo9RiL/OxXPc/QD+QHHtWJopvmurlWtZUtnRSUYcFgygdfbNad9DBYIJrlWCs2F2AHOBnPJFVKXLPkTuTVw9p2hqT6tf2xNvuWdgoOZExhc5yMDkDoT2/Kn6jqOn6jGNjrsKNtyRknBwD68k8+rfjVEtFFCk0DeajgbCAcf59qswzwwPvFuomf5WkUAN68+o/z9NqeJskmti4YjljyNFmazeGVmTaAzZUYwDx7fjUWW37Zhndgc+wOPyH8qcNRNviQkOOwOcfpWL4juJ2FvLbxtIzIWk8sn93t7/Kcjgnr2z2qIwUmknY54R9pJ6nSPe2tmHini3/AHSVRsFiSOeSMYxn15/PU042N7eRCzytwuSeWDYBGc5PPPHHGfrXm8d67wGW6t5ZLfaWkG8SGXLbeTkbcBh0BJK9ua6NPEtrM9leWDBp0AjuIWGHlyASevXryPTniutUtLX1Ot4ePL5nUanZZ8uQuhk8r74Iwzg4UZ7HgAHpz64rnZAVnRJIgkgAyEA+bAwWI9eM10czxyrGqFLhMFWXoH7Ecdu1VJrQT+RLMRbzlVG+Ntyt0+Rjxkg4we/Q1CZxyjf1MuRHRZJ43QNyjRkjeNowcAdcAdfUfUi1POZ9PuIfISOQIR5kidsgHcMY6Y49vpjPt5ZJryZZl23J+RV2hQD93B7dCevr2rZvGWG2lCblEiSZTHIIjY9fw/XqauS93mRMHZ3RQ0/RCumyM0gMkgY+bwpCgHGNvPrjPZj+FtLGKDTltRIGiC/fUAgHJYnHXB5/xq7askdpbRyXcmShycgqACwAA56gk49880+NGldldYVCO43YbkgsVwT0GcDHrjPTB1k20rmk6kqi1KpinW2DoUMzghR/Dg5yO3Jwev09anadLmPeY5laFdyxoAN3TK459D78dsk1C25J450AMO/5QzEkZz0PGeB36dK0JIjGD+9kEU0p8wltquTuBwO/bp2x6mnGNkZleKSONCi4JkHzjIbI79Rg5PPPqvenx2sUzLsVkQvlRvIO3AOO2cA9uvHTIwhEpZfM2I0ZKkljgqDk54z/AJ46VErMtzJFJG8rt8wVH2lUIHUc4Ofbuc9RTVwatuKztDKXj2B2QKQCDuwev0xz39aILhYmEmxdy8D5SQ/A65+ufrSz7AZlVVDqG2jONrYBXv8ATr0J6cVWQSyxs0Ub8BdzEfMpxznt/n6UCEjtjBfNHGjsgw+ASMeo569R+lW7qdGuI5rmFlhGQ5U7jjjg+nbnkcYxzkSrJHHie2d8AkbXJZ2Bxj8cqB/nhVlWNxhFdWXBBye4znnk8nn86TtsMt/aIvsIMJUxgDgPgA47fl/nFb2iWn2ax3zRhZpjuIwAcdh+WD+dcND9iguZXZ2UA5SMDv26Zz+mfXiu9017iLTrf7SGMxUAkjaV5PUdjjHH51VLWRpS1ZfbktnHQcilkwzEoCDkfQdacpaRcOEH8Wec5qIq0b7s88kHOP8ACuk6Txn4h2kbWEF4Its8bhC4GMqR39ORx9a82PXrXtuuWh1PRbi1+RjLGfL3NjBBG0/XI/UmvF5YpYpGSRGV1JDKwwVI4IPpSGyDrx+VOBxjg49+aMHjHOaQk+uTmkxHS6NqbNbtBJJl1+4SeWH+NaSsqR4bO7tjvXFq7I6srYccg+ldJYXn22PAbbMB90nr715GJw/K+eOxy1YWfMjUVVedJXHzgcE8HFR3pgudsDIxjjOeZDjp0AHSq0juo2EEOTgYNINoAUKcY4rkira3M1WmtmaLXMH2O2tY4fJVCdqo+cge3HPPPNV5Zk8vEco37sYIIx16nGBURnIJVSuegIxjmokBQH/a7itFoRKXM7snAdVdmJKg/MwIIB+v+etT25KkkYYEYP0qtGuxlb5gy9MdRV+CRPLwYllfjB3FQB9B1PuaTs9CU+qFuLSG+l85Ga3uNufNjPUjpuHAPf8AA0yw02500xRj7HHAATI6SNvm5yA2ex445HJ69rkM9tJkbJY1A9Q+fX0xQ0O+M+VPC4ODjdsYD0+YD9CRThOpTVovQ6o4maVtzWfVoiqRs+EDbV+fcMgcn24496mk1N102dY4RcCNfuNhQQc5HPU1gPp16pIa3kUYycIe3bP4VJa2d7HKs0MTs46/Jn8Pr/hW0JvsZxk3K7Q22mGqSRwtIftKx5W4AGSox12/zA4GM960LuW+ubCNLj52sYJVfkfc8p1BHqPmH5UyKykS0JK21jG8rb3HGW4Uk985I+nf0M9nrNhDayma5a5lRG8x9hAUZ6ZOD14/L8d6kkk2up11KWt0V1a3vfs6osnCp5rAnJbbyB09z6hfwrRlgxHCotim05deuQACSAOgUFQD0PHUHFUo54Lt8WLyiCVflcDcAoBz9Ceck+mDjBrahsoLeWR3m2FAVZgMgZ6lcjPY9OwIPvpTd9WjlatoOjj+yQpJIHdlXcd4bIJBI29PfrkZHPpSzSwwLFiaOJ5G2LtYkH2XPcYHHuMDmmeTb3Ec6iQ5YEsyHkdiQwBK8Efl71Xm3LctJDDEmcMWxuOOxPOMYJ4HNa36IBtnfXS3UilBs3cE/KrjIP8AL0Hr60kkyT31xex3c3UB1YZ6YX09v06U3zLieKSSTcLhT95SCpBGDxj26jinxpEitzIZMEEgk4HXIPb9fxpWZLZVubhmmldQyuzjfKwJOeP6AdMf1ph1W9gkWO5VAgG6KSNcBwenT+X/ANar0dg3D+WUAQM7KpPPT8un4fSoESS3mAjiU27oQ8bjIcd+ox/hU2ZOpZt7lPLK4Dk8kYwoGM45xx9P1qTYy2+UChuAV3/XqcH+meay/s8Mm8W8qW/yBvKfJXrggHqKsxWepXEUZkZAm3AG/qOO496lehVzV0K2sf7WS4nikdw2E3cqGzgEDuen5+1dm6puwuSDzk968/YzRBfmQRgBR83XjHXFd9beY9rC8hOXQMQQRhj29ulb0mtUdNJp3SJ1G0MWJDEZGTj/APV3olw46AjnDbj09P0phjXOW47k+tOTgqrADBBzgZroNTit2+U8naBkjOfz/X868t8a32l3OpuLG3Uyhv3twCQHPoB049evJrp/GXiVrC2Gn2rAXUseXKkjYDx+ZH5V5njuTknPWkNsbjkjoMc0nGTnOfpS8jnJP86ACGxn8KBCkjaMYPrTo2IIdXKkcgjsaZsJOce9WbOHzLlFAH3u/FRNpRbYHR7p2hhEzGRgg5ck04A7gSSMjIwKvrYuWUE5yBwPmP6VQvLwxXZgtrdGEfBZ+cmvnYKdWTUTljQnUbsPW3DZQDr3oCxxbQ77/ZeTUtrdrd+YuWhlVMtGDwVqJ4tqhmwDnpVq8bqW5jOnKDsy0EWQMVbbleR3P1NJHH823nHep7eIBCzAbVGSRVO11dpsyxRIEU8oRkkemfWnGEp/Ca0sPKrsaDR+WhIXgcEgEfr3/CqxPmHp06YHStVxDcW0UyhgrpuTDHgEA8jOD+NZMyusq7OW+vWpUraMwnHldieN7mEsLZnSRscoSgbqOT/ngVHLezfa47OK4kuHm+9ArttwMkswB6AAk49zxVaS8aN3jQ5dEbgevpn881We0huJY3G+KRJdySKecnn6fmO3pWsZpO7O3DSjTfNI6EWd7qt3CiB50x/rlTCKe+R24A556AZziodKgtte0e7itFMMsjGMGXA3EAMOBnAx6Z6GvR9Lt0g0u2RD5bIuXxwSeCeeOe2D6dK4ueIaL8QpIYn8qDUV81eG2rNyGHJ5zyT9R0xXTKg401Ubu1qbJXlzPcx49D8U+F0ma2t/tNk+PNRMyI4xkEqCHGMdcDoKt2fjvTZH3ahby28hHLJ+8GMYwO46D1zgdcV6UqFgrt8qj7xBzkDnGMe/4muR8W+BodYtZb/To/Jvgd+AAFmB5we27nOffn1HoWUldESgmRSXsF7GtzbSpMMblZR8gbk+3PAGAPpwMGeyMKQmORgsjAMrMw2kHjnngjIGfbnGBjy2w1G60K8eGRXEYfbNA+VORwfoRzXdQSRzss0QkuLdhuQqm8gAZIIGOnP/ANes3dPU5ZRcWarIs0hMcyNk43jOVI46fhx2we/dXhiafY6Y9QMnDHpnPB9e/wDOotN1NZL6aNgZC7YGFwQdoGOvHqB781al0+K4MjQSvbleArgEZJJ7duvXjrxQJqxKuomK2cEOz/MEKjB7dfXJOef/AK9ZU0U7IxZiWPKgAMF5+bg8dRyOM5+lST215ZFzcQtEApCMBu3HHYHoOOMjPA9KnWRrhEyiFckbc4J5OM457Dp+NZNN9QUmmZ32dYELNETvTtjaT256Zp2n31xHb7QrOEBBGeNuOhP1A4+ntVmE3DO0CsTBwu/dg49h7V0Wh+HrSaFby6mkmJbHkufkQj/0Lv7dacYvZCjFyeg7QNHS52XlypEAAMUZGAx9eew7euc/XpiBE2G42k54pExkkFs++OMUrhm3OPzHY474rsjHlVjsjFRVhWZG+cjOQcZGaTaIgGz1P60u35doOGHJNNGSck9B2waoo8o1PwdZanPJdNLOsszFiRyFOAQCCPr3rnrj4f33Jtp0lzgqrAox+nUfrXoskPzbW6gkZK8jB9e3APFRjakbYkJPOQynpjjHTj/GkWeL3mn3Wnz+TdQvFJjPK4z7iqpHuQD7d673xx4maaZtOtHOP+WrZ9edv68+vT1rhRgc4yfQ96CGNx3zn2NPXKkOPvAgj61JDbyynaiF2xk49Op/z9amtNPvL5yttbyzFcbtiFse/t+NJq4I3tN8Xm1VUuLJHVejRnBH51VutWt5FneBXV5CSSw9fpxSHwnrSBW/s6Rg3AC4JJ9hnJrFIYAkr3xWEcPTg24q1zSM3HY6Lw9EXuJZlUyO0e32GT3/ACrWXT5HmLiMktxjsK4+3uJ7V98Erxk8na2K37S/uJli86VyW65Oa4MXS5Xz9zmxD5ndnRRW6WED3d0cRqANoUZ+gNcvHIvnXEsMG2Fmyi56Adq0fEE1zJowVWTCOGYDqe36VzkGrwQR4/i+lThaa5XJdTsw1oxudvYukHhWOebG4BioU7iOTjI7Y71k3Ec82WUFPcEjPA/x/wD1VSsNR1CGOWS1xHFJztmA6+o70MNXc7o7snoNqxrjH0xWM6Uud2aInThJvXVlmOPbjKbm2427sDPucZFb3h7TIr/VIUkkAEaiR0GWzgdM+nXn2FYMFws8Eltd7RcqAysq43gH+ddX4Mt/LlubgZwECZAz1P8A9anTpN1FCRxuDjNQkjsGcLJGFP7uNdqyZyFGAB16dv8AI44v4mRslhYakh/fW118uACuCM5JH+6o6/0rtoU8pXMhR/mwemOB0x06A/THasrxBpi6n4dvbXDzOI22NgKC+4sv6jv717rSasdZd0PUo9R0a1vFyBJGHBzgKRjK/qP1/HRLM028FQ5wMkHH0Gef/wBfpzXn3wxvjNp9xpxbD277wOfukH3+vb0r0FY84YOdzAAlSMrx047dj6Vz4d2i4PoJ7nl/xM8OkzLrdtl1cBLgnO5SMbWbn0wO3QdzXPeE9QaKaSxZwpfDRMc5BHUfiCT+Fe1XtnDe2ctlOqS25U7oiAOo/wA4/SvHPFPhG+8L6kJ7bzXtd2+Gf+JDnoxHQjj2P5gbTjdGc43R1epSNbeU6ks8yjKkAAOCMEg9SQP5Vas9SFyqpEnzOvzc4x27n0zknFZei65Y6lpP2W7t1V/+WhLdPf25544/LnPDTabqYERLQsAVfHXvj69OPpXG24vU5HdM7PVdSa4iSzjiJU8hsbtw4/T5fxyappbQDOwNAHYvtjPGAfQ5xz6YrItpVEjGXjYDsRgeceoz6U8zXF3OltAjSvxiOIlyT68fTtT5r6si9y3I9zapOkKpKg4Eg5ZcY4x9M+vT6V1PhBrmayml8xzG0mFLHJzjn046Viad4b1eR3knaG0hbDAvgueOwH4cEjtXZWFibKJh9oaSRmLMRgY6D8BW1NScr9DopRluycYBwQDjpjvnNPXKkDnHUgD/AD3oRxEAzdhkEdRT1ZnbI5IGeefWuk6Bg+bcOcA/nigDL7TwBnpS4wCrOF5wOf8APapERVbHy8DoG6UAcSrLJEZF3nHy8NnZjvyPTP8AkVXv98djJOImedMuuB7Z6461IvmrEMOpbHzZ9B/X/GjkglWK4XBKnr9D1H+fxRZ5zD4P1jUH82cxwNMS5aZvmJz9Dz0/Otu1+HduHikvNRaSJ87hEoTByBjJ9z6V1SJLJOIymzA6levp+fp7VMgAjVhklcfMSBj2/r0oCxUstD0+whmigtFVJBtfKks3Y7j1HT17/ncs4YrCBYYIBBGnG1E5zgYx9cD0Jz3pXy0YzEDtzjHPA/p060jRuSwCsVJwFJIGMfSkBJt81jGFKvuJZRwc8HA9+v8Ak15lrfhO7tNYEFnG08M7ExFedvcgn2z1/wAj0xPLkcEzBl2BvlXCqQO5PYfiOPSpcxGQSTRtsGM4HBA4HB4J7j1z9KYHIaN8P7aIrLqrPOx6RqdiDsOepA4PTvj3qj4gsmttcfbD5aFEZEVQOMAcAfSu/MJWUvhW6nc/Un0x1/nVR9PtZtSN3JFtmVBGArZG0cjjnGMkfT86569J1I2REoqSszh4dL1Cdt8cEhzxnBx9K09P8FS3Fws96sEQB5CINx4zgntXaRgZ2eWV9FPPv6dufzpzNE7PE7BQ4xj3Oe+OvGP85rnhgop3k7kwhy9TJvfDmm3NnAkEUUUmRhl4yPQ+vHrzWjbWVpYQKLOACJRtaQr1JGOuOp4/WrkSo828KyOCQzEbdw45OPp+JoWRsK7lWZmJBXpnvwPr9crXUqMFLmtqanM694aQzrqEEChmXDBP4e3OOmeD+NX/AAxam302Xdn5mywI4Izj8+SP+Be9a5VZYl2KhYqR8zY45HTHsO/55pLeFbC1WKNS4WRpNpbueSf/AK+On65rD8tXnT0I5bvmZYmyrnbH5YIGePujPXHTv2/+tUcqyRQBMkBnKMGHIPbj/wCt2NJvVmEhI34JfGATnnI44Gcfj+NTlSRKhXdlcYznIyMHj8OPp+PUM8nlY+FfiZ5yk/ZrtiwLAchzz9AHB/ACvV7dsQZCHJ+6FOQevfgZ5APT9K4f4kaKt5oi30HzTWrbnCgYKHqeMnj5TnIGM1p+EtUGr+H7eUyHzlTZKxIG1hjtj2z+PauWXuVVLo9C90dOJiI2R9rJtwTgtgenPanumYFwGJDevU+nv9ahGVaQtw68A43Z5HTGfb+XtUit+/27iSOGULzkH26df1FdRByvifwlHqVoiaVBZ2l0JtxmVfLLIc5BKA5ySPYgUtp4cuIprD7aiXZEf+kH5Qm7PO5cZYYwMDqVycAnPU5Zw4bCHqH7evHJqfn5nEbE453cnp+WOv1zUygnuKyKbaLYA7fsNpwm1R5K5GPQY7/17VZhRIFEUSKiAbdiDA/KnEsX4PGOuMZ7f0/OpVXEojZ/kI5I55ppILWGu7NJhRtUZHOCMe/rQXDuSWPze3v/AJ/OmSEr83GGxye1OHEvQqQe4H+fT86YE6sH3EMuMdN3+e1R+cQdoIJU9MnP50iqMFSGHzH/APV/Km/eXGRnO4bge55/lTAmDlVXA3ZbkFM4pyhOVPBx09e/T60xZBkBfmbPGB0/+vSsHZgWU8cfL3/CgD//2Q==",
  "imageHeight": 256,
  "imageWidth": 256
}
