# Supplementary material for: Deep-broad learning network model for precision identification and diagnosis of grape leaf diseases
Source: Front Plant Sci. 2025 Sep 10;16:1611301. doi: 10.3389/fpls.2025.1611301 (PMC12461735; doi:10.3389/fpls.2025.1611301)
Supplement: Supplementary file 1 [file DataSheet1.zip › B_r00255.json]

{
  "version": "5.4.1",
  "flags": {},
  "shapes": [
    {
      "label": "leaf",
      "points": [
        [
          141.1,
          231.3
        ],
        [
          155.8,
          237.4
        ],
        [
          176.5,
          244.7
        ],
        [
          198.2,
          245.7
        ],
        [
          205.1,
          241.5
        ],
        [
          224.7,
          231.4
        ],
        [
          225.6,
          225.1
        ],
        [
          235.6,
          211.1
        ],
        [
          235.5,
          209.0
        ],
        [
          233.4,
          206.2
        ],
        [
          233.3,
          200.5
        ],
        [
          232.8,
          192.6
        ],
        [
          236.4,
          185.0
        ],
        [
          240.6,
          175.7
        ],
        [
          232.8,
          175.0
        ],
        [
          232.8,
          160.1
        ],
        [
          237.7,
          149.2
        ],
        [
          225.1,
          150.1
        ],
        [
          224.9,
          144.1
        ],
        [
          229.8,
          133.0
        ],
        [
          220.0,
          131.0
        ],
        [
          214.9,
          127.7
        ],
        [
          211.8,
          125.4
        ],
        [
          212.2,
          114.7
        ],
        [
          210.7,
          114.8
        ],
        [
          209.2,
          119.2
        ],
        [
          207.4,
          119.3
        ],
        [
          203.9,
          110.9
        ],
        [
          201.7,
          115.5
        ],
        [
          197.4,
          116.2
        ],
        [
          195.0,
          114.7
        ],
        [
          194.6,
          111.8
        ],
        [
          195.5,
          104.2
        ],
        [
          195.2,
          101.4
        ],
        [
          190.1,
          104.0
        ],
        [
          184.8,
          104.4
        ],
        [
          184.4,
          101.0
        ],
        [
          182.1,
          96.0
        ],
        [
          184.6,
          89.9
        ],
        [
          181.9,
          86.7
        ],
        [
          173.5,
          88.4
        ],
        [
          167.1,
          89.9
        ],
        [
          164.6,
          78.0
        ],
        [
          164.0,
          67.6
        ],
        [
          159.8,
          71.2
        ],
        [
          155.0,
          73.5
        ],
        [
          153.6,
          68.3
        ],
        [
          151.0,
          62.6
        ],
        [
          147.1,
          54.8
        ],
        [
          143.3,
          49.7
        ],
        [
          141.5,
          44.4
        ],
        [
          142.6,
          35.9
        ],
        [
          144.3,
          26.0
        ],
        [
          146.9,
          17.3
        ],
        [
          141.2,
          23.2
        ],
        [
          135.8,
          31.1
        ],
        [
          128.3,
          45.2
        ],
        [
          121.7,
          53.4
        ],
        [
          113.9,
          67.0
        ],
        [
          114.1,
          71.4
        ],
        [
          103.9,
          70.3
        ],
        [
          98.7,
          83.2
        ],
        [
          93.4,
          94.9
        ],
        [
          76.9,
          89.4
        ],
        [
          77.0,
          92.4
        ],
        [
          75.9,
          113.1
        ],
        [
          55.9,
          111.5
        ],
        [
          48.8,
          111.4
        ],
        [
          40.2,
          111.1
        ],
        [
          41.3,
          118.6
        ],
        [
          40.5,
          124.9
        ],
        [
          40.5,
          133.0
        ],
        [
          38.8,
          139.4
        ],
        [
          33.5,
          141.8
        ],
        [
          37.0,
          149.4
        ],
        [
          39.3,
          164.3
        ],
        [
          38.7,
          167.9
        ],
        [
          32.8,
          168.8
        ],
        [
          31.3,
          169.7
        ],
        [
          37.0,
          179.4
        ],
        [
          40.0,
          187.7
        ],
        [
          35.4,
          193.1
        ],
        [
          41.4,
          204.1
        ],
        [
          22.5,
          210.3
        ],
        [
          22.6,
          212.5
        ],
        [
          29.6,
          216.9
        ],
        [
          32.7,
          221.7
        ],
        [
          35.5,
          224.7
        ],
        [
          31.5,
          229.0
        ],
        [
          40.2,
          236.4
        ],
        [
          33.2,
          240.1
        ],
        [
          38.6,
          243.3
        ],
        [
          60.9,
          247.2
        ],
        [
          81.6,
          248.7
        ],
        [
          94.6,
          248.0
        ],
        [
          99.8,
          247.4
        ],
        [
          106.3,
          245.0
        ],
        [
          110.7,
          243.6
        ],
        [
          109.9,
          239.4
        ],
        [
          111.4,
          235.8
        ],
        [
          118.6,
          235.0
        ],
        [
          123.2,
          234.5
        ],
        [
          126.2,
          236.5
        ],
        [
          131.1,
          236.8
        ],
        [
          134.4,
          235.2
        ]
      ],
      "group_id": null,
      "description": "",
      "shape_type": "polygon",
      "flags": {},
      "mask": null
    },
    {
      "label": "Black_rot",
      "points": [
        [
          64.2,
          198.2
        ],
        [
          59.4,
          203.9
        ],
        [
          59.7,
          210.5
        ],
        [
          64.4,
          213.3
        ],
        [
          71.8,
          211.5
        ],
        [
          73.1,
          206.7
        ],
        [
          69.7,
          199.6
        ]
      ],
      "group_id": null,
      "description": "",
      "shape_type": "polygon",
      "flags": {},
      "mask": null
    },
    {
      "label": "Black_rot",
      "points": [
        [
          123.9,
          234.1
        ],
        [
          128.3,
          235.7
        ],
        [
          132.5,
          235.9
        ],
        [
          133.6,
          233.9
        ],
        [
          131.3,
          231.4
        ],
        [
          128.4,
          230.7
        ],
        [
          125.4,
          230.8
        ],
        [
          123.3,
          231.5
        ],
        [
          121.9,
          233.0
        ]
      ],
      "group_id": null,
      "description": "",
      "shape_type": "polygon",
      "flags": {},
      "mask": null
    },
    {
      "label": "Black_rot",
      "points": [
        [
          109.3,
          236.5
        ],
        [
          104.4,
          238.8
        ],
        [
          100.5,
          241.5
        ],
        [
          96.5,
          244.5
        ],
        [
          95.9,
          247.3
        ],
        [
          104.0,
          247.1
        ],
        [
          108.9,
          245.5
        ],
        [
          110.2,
          243.0
        ],
        [
          110.3,
          236.8
        ]
      ],
      "group_id": null,
      "description": "",
      "shape_type": "polygon",
      "flags": {},
      "mask": null
    },
    {
      "label": "Black_rot",
      "points": [
        [
          116.9,
          109.2
        ],
        [
          120.0,
          107.2
        ],
        [
          121.6,
          107.2
        ],
        [
          123.9,
          110.7
        ],
        [
          125.1,
          113.0
        ],
        [
          123.6,
          116.3
        ],
        [
          121.8,
          117.5
        ],
        [
          119.6,
          115.8
        ],
        [
          117.0,
          111.2
        ]
      ],
      "group_id": null,
      "description": "",
      "shape_type": "polygon",
      "flags": {},
      "mask": null
    },
    {
      "label": "Black_rot",
      "points": [
        [
          105.5,
          70.8
        ],
        [
          112.2,
          71.5
        ],
        [
          114.4,
          74.0
        ],
        [
          115.5,
          80.0
        ],
        [
          114.7,
          83.1
        ],
        [
          111.1,
          84.9
        ],
        [
          108.2,
          84.5
        ],
        [
          104.4,
          82.9
        ],
        [
          102.9,
          80.6
        ],
        [
          102.2,
          79.1
        ],
        [
          102.4,
          75.9
        ],
        [
          103.5,
          72.8
        ]
      ],
      "group_id": null,
      "description": "",
      "shape_type": "polygon",
      "flags": {},
      "mask": null
    },
    {
      "label": "Black_rot",
      "points": [
        [
          140.6,
          34.4
        ],
        [
          135.6,
          36.8
        ],
        [
          133.0,
          39.8
        ],
        [
          131.3,
          43.1
        ],
        [
          130.5,
          47.0
        ],
        [
          130.1,
          50.2
        ],
        [
          130.1,
          53.7
        ],
        [
          130.6,
          57.6
        ],
        [
          133.4,
          63.3
        ],
        [
          134.4,
          62.9
        ],
        [
          135.8,
          60.4
        ],
        [
          140.7,
          60.9
        ],
        [
          144.8,
          61.1
        ],
        [
          148.3,
          61.4
        ],
        [
          148.8,
          59.7
        ],
        [
          147.7,
          55.6
        ],
        [
          146.7,
          53.9
        ],
        [
          144.8,
          51.8
        ],
        [
          142.6,
          48.5
        ],
        [
          141.6,
          46.5
        ],
        [
          141.9,
          44.2
        ],
        [
          142.0,
          40.6
        ],
        [
          143.0,
          37.4
        ],
        [
          143.1,
          34.5
        ],
        [
          143.0,
          33.9
        ]
      ],
      "group_id": null,
      "description": "",
      "shape_type": "polygon",
      "flags": {},
      "mask": null
    },
    {
      "label": "Black_rot",
      "points": [
        [
          202.1,
          115.2
        ],
        [
          202.4,
          121.7
        ],
        [
          202.8,
          126.4
        ],
        [
          204.3,
          129.0
        ],
        [
          208.4,
          132.0
        ],
        [
          212.4,
          134.1
        ],
        [
          216.0,
          136.1
        ],
        [
          218.9,
          133.8
        ],
        [
          219.1,
          131.9
        ],
        [
          216.8,
          129.8
        ],
        [
          214.0,
          127.1
        ],
        [
          212.1,
          125.0
        ],
        [
          212.1,
          121.2
        ],
        [
          212.1,
          116.6
        ],
        [
          211.9,
          114.2
        ],
        [
          210.9,
          116.2
        ],
        [
          209.6,
          119.6
        ],
        [
          207.2,
          119.0
        ],
        [
          206.0,
          116.8
        ],
        [
          204.9,
          115.3
        ],
        [
          204.3,
          114.2
        ]
      ],
      "group_id": null,
      "description": "",
      "shape_type": "polygon",
      "flags": {},
      "mask": null
    },
    {
      "label": "Black_rot",
      "points": [
        [
          226.9,
          197.1
        ],
        [
          225.8,
          199.7
        ],
        [
          224.6,
          201.7
        ],
        [
          223.7,
          203.9
        ],
        [
          225.6,
          204.5
        ],
        [
          227.1,
          204.3
        ],
        [
          230.6,
          208.1
        ],
        [
          233.2,
          209.0
        ],
        [
          233.0,
          206.6
        ],
        [
          232.0,
          204.0
        ],
        [
          232.3,
          201.1
        ],
        [
          232.3,
          198.7
        ],
        [
          232.3,
          197.0
        ],
        [
          232.0,
          196.5
        ],
        [
          232.0,
          194.6
        ],
        [
          233.2,
          191.4
        ],
        [
          233.5,
          188.4
        ],
        [
          230.2,
          187.4
        ],
        [
          228.9,
          187.8
        ],
        [
          228.8,
          191.7
        ],
        [
          228.8,
          196.1
        ]
      ],
      "group_id": null,
      "description": "",
      "shape_type": "polygon",
      "flags": {},
      "mask": null
    }
  ],
  "imagePath": "..\\Grape\\train1\\B_r00255.JPG",
  "imageData": "/9j/4AAQSkZJRgABAQAAAQABAAD/2wBDAAgGBgcGBQgHBwcJCQgKDBQNDAsLDBkSEw8UHRofHh0aHBwgJC4nICIsIxwcKDcpLDAxNDQ0Hyc5PTgyPC4zNDL/2wBDAQgJCQwLDBgNDRgyIRwhMjIyMjIyMjIyMjIyMjIyMjIyMjIyMjIyMjIyMjIyMjIyMjIyMjIyMjIyMjIyMjIyMjL/wAARCAEAAQADASIAAhEBAxEB/8QAHwAAAQUBAQEBAQEAAAAAAAAAAAECAwQFBgcICQoL/8QAtRAAAgEDAwIEAwUFBAQAAAF9AQIDAAQRBRIhMUEGE1FhByJxFDKBkaEII0KxwRVS0fAkM2JyggkKFhcYGRolJicoKSo0NTY3ODk6Q0RFRkdISUpTVFVWV1hZWmNkZWZnaGlqc3R1dnd4eXqDhIWGh4iJipKTlJWWl5iZmqKjpKWmp6ipqrKztLW2t7i5usLDxMXGx8jJytLT1NXW19jZ2uHi4+Tl5ufo6erx8vP09fb3+Pn6/8QAHwEAAwEBAQEBAQEBAQAAAAAAAAECAwQFBgcICQoL/8QAtREAAgECBAQDBAcFBAQAAQJ3AAECAxEEBSExBhJBUQdhcRMiMoEIFEKRobHBCSMzUvAVYnLRChYkNOEl8RcYGRomJygpKjU2Nzg5OkNERUZHSElKU1RVVldYWVpjZGVmZ2hpanN0dXZ3eHl6goOEhYaHiImKkpOUlZaXmJmaoqOkpaanqKmqsrO0tba3uLm6wsPExcbHyMnK0tPU1dbX2Nna4uPk5ebn6Onq8vP09fb3+Pn6/9oADAMBAAIRAxEAPwC6y7e2cjOMdacoUgbRkdcg/WpFVmzuG1cbhnp/nmmk5JGBnvSNRo2FTknPoO3Gadjg+xzmkkUo4brnuO2aRU9jyPpg+360AAB/2QcYwT0OOtOC/L0Occ5/z9KUv25J9uv/AOukAQqDkBsdQOn0oAV+MgKQRx1qJThgR97HXvn1qRNjtg9RxwKYAp4AbA4z7UARyId5zkkn1pFVgMAc554/T/PpUwAIGeAKVtpTADh8jJB4FICLgKQQ2T1FCHj0HcZFLt7jqOmaduGQACCOOef1oGIY2JBy2B6U1QyqWYnGM7aeQQgbkE9RQB8oJHfr0H+elAhhAbGHGCM0uwIeAFGMkmnrgYx3pdjkDGMdqAGqu1ehz0OfT/JppzuAKnHp6CpmIJxwT3qM4zgYGOSPWgBoxtwOjcE5qMJhBg+/p9alDDsFPcYpC3JwOvYjrQAgOGG7g9vypoyCSB15604soZsHJHGKXAPUkqD0oGNUsSMDp+tG0nB5z2xSlSG3c5I5+lCEM27I46DPb1oAQ4JwSc/ypCrHIGafjEhHBGO1LyD19sigQzGQD29vWmr8rc/L1yaf0OfbtxUajk4BAz0yKBiEqG2+g9aQFg2AOT6elOLcscAE9Ka2VGA3PYt2oANu7BC4qJFCMdo+XPOfWnhz5g3Z7celB5BH+RQBpq394YBHTrgnrTCMHJYn0BbjPapWVWOSCPUH39abkBjtK46/WmIYik4Bxgdef1pq44c57dOO3U1JzggsSMgn2/LvQrbpS38PQAdxQAw7t2B82CfujPrTGGNokbP+9wM56fWp87l4bjuM45qJ1wCTnPOAeuaAE5Xkc8YJ9cUOoYg4wBycd6CSrqGVgT6dSOxqRFVueMkZOOcUANJ2xp2wemM0MqlvmX069KXY+89CvqP8KQ4zgNyByTwKAEaMHOV5JBwaYCoOVycccE/rUwBWNsEEeuen4U3nZwMkfy9xSAhVAwQfwqvc9akXJCg9OvFKMKDjjPUH1o2BXzvyzfNz2P0oAQoeoIwRzxwacANgXH+8e5oKeYMAD60qY3cjIII6Y5/z/KgBGY4AK8kZ/Cqt9dxWVsZpcnaOAoyT7AVYf5QMtgY5I7f5/rXPzyG+l3/wHhcjtWFasqUbsDT0qSSeySWfajSc4XoozwPc4xn3q464Qtj5l4PsKjtowsark9OlSGPBUY49vT863WwyMj5c5FIvyBievXk8+tTDkjJJ554/nUE2Fl3ckDjGKAI2nORGgxuOAalQFZG3dBx04FQxRfLuYfdOfrViNjKTkkDsaQDiWJByfTGKXZhDzj6j60qou0/N07YFB+6c5+mOlMRC4J2luPUVGztHz94+wqaXA/i6c8HrxUJUOOAMdADQNCLukbDqckZ4p4QfdYcjsaVFPI656AUEegOWH60ARsCGyFy314/z1pgwz4BXB5NS7drkNkY6ZFMLAZ6EevfFMDWxk7H2gEYAP/1/xpHBOCzjAHGMfyqX91uRW+Rsev4U0HeoAXgnOD9Tnv8AWmQQPGDuG888sQRSqqq3zfKikAc49z9amMSAsnzEZ3HJ/wA+np/KmMN5XJAOeQTj+XUYpFDOcYKjAyVIHP50wgKAdwAY9Ce/0p235iwxz0HTGBSyR5XarZ6844FAEQBZgCcccjP86dyisAu4+vr/AJ4pVTcM7VPpj6H9aGbaR0cYwcnv0oGBLANkhueOcfQcUYBxnAI64FKWTKqAAWPOSOf84NN75wCe5J7evvQA/wCUowxgHj6jv/KmSZVuRweuRnP+eKlbAUYBG3nHp2o3AjIIBUgEEYoEV40JJbDHPepOrZyxUdORTQxQsTswMYJOSRjkUgbcm0qc9cDv+tIYsYXIOCQBwB19KUKQe/09aZECykFiT6nHrilZxChkkwqgZIPQCgRT1WdUhKZKg53kjOFHesayuJb7VVWCNRbImCWHJA5zjt/9equuagLi7KqxMeAV5HPpn8j+dS+E5gdTmXcMvFnaPqP8TXA7Val3sdcaKVJzZ1i42ADp6Zpm1mdQoweQB/hUxB3f7p54602VAB1yACMAZzXecpC5KDoTnpj/AD71VG+WTJAHOQCP8+lSyB5QGUnjkkd/85NKITGpYkgkZ3H60AI8axoqLnOeQO9TmMYx1JHPPFLCm7cWJI9c/wCf8ilCAYxx2+ooAY0pTnk8euaRZg6EYAK9ccCiVEVSqngKMEj+tV8hJgSwCngkcn8vyoCxJIkjgc8cZp2BgqPypYzuXI5B5p2Mr/DjGQcZOPWgCFfmjII4Y9M0pTLlunHyipFXHIHLZ69aYp4UcHJ/lTAHBY5J/KoCnOV6DHNTFCSCV5U459KYwKklhk9cH2pAbDkQoW43Y9Dxn3/H/PSkUH/WLzuyGAA4/wAelEiq8QxyOpBz0H/6s0socN8gLDIOSevPemQIGK4ViT1PPQ/59utOduJD5XDH6857/wCe1GAvzMmOynJI9vw5prqu3ccLjtz+uOlAEbbdyAR5PQgdMfjzj/GmscjdknB646fSpXwYy+CB0IJ9f5/59KaTtbHGfXHUD0/KgojBCHATbHnnkDmkdcKy7xgDHB69u3WlG0wBlO7n5QOfypxDc5JwcZJHvQMYULJnGcDJz36U4AbWXjkbs/8A6qUnHzAknGSMYHXpTgE2nJ+VT6Y/z/8AXoAavADMQcDHzd/p+tNUYHC8+n9P5flTgo8kKOefx65/Wm5O04yvPAJ6/wCfWgRESHQqxG0nkD/P+c0nEZ3KSQeAP/rZocHjOevT0qvPdCMFifl646A/5NAE7vsjMsoAUc4JzxXGax4rFx5trbkqhOxmOctjrj2qzr+rMluYopBuOQMetcjFbbpCGx0HT865q9SysYValtC6Li2+2gwtlgqkqB1PP50R3J0++iuxJwj5ZVxnHfH60XVkGETxKPMyEfPAKk9fwNRto9yCWW4ix3DKT/PNccKkUlqelTxEPZJN9D0TSNWg1aIvASQpx09u9aRwDyCB2yf881wPh67msJdtwsBD8bowAx578Cu3ik80LIBuU46Dt/WvShNTV0cravoStsxlfp1xUW0FuxAOe4PSp1kDLwCcdRTWO7O3n3JqxCBdqFVXB4+6KazbsAhs5GfXH/6qco4VW6nnA96MIBhmGPTqBQBEwIUlsDdwe4FVtmVYkcg49eP6DpVy55RfmyR71HtMf387iOvTNAxi8lQAWXHIHHTrUgACZBO89Rn/ADzTYcsrAnjp9afkjopOT1pAAIBBIHSmlMDd0yB0+lOjCsowx46rmnMAyKFJGVyAeMd+9MRCCACwYfKemarNJv6AgnkA1ZxlVPzPnjPqRURVd4HO3GB/n8RQM2Qu4EcHjAwO57mkZCsiuUZeDnvz7imoS0atnDAZOTkZ/p/9cU47t5RRyMYIPTPqKCBzRBg2wDGcjnGPY9vzpCFWLPyjk9B1JP8A9ekwQ33iCR90j+WaSTYIyW+6BuO4cKc9fz/lQUN3CUR7lf5hnBGCvvg80mwjawBYBuS5HH0qRuUJCFR0+YVHsc4wcDPUEYOPX9PzoAUZVxhu/P0/r/Wmgk/NheMYHXjHSnELkYYNjgBePQf0NPY+WhbcvXJ9CT+tADOrDofqc/mf89KDiRAoXJHOe+aeCqjj0yGBxn/69DIPMaQHbuAGAOnv/n0oAgQMq8EA42kE8EmonkcoSMIxOFB9ew96dvGSQ3fnn+R+lI8hA6dRgZHUZoArXUiw7izBUxjnniuY1HU5N7i2Xzhkj5BuH6Ve1W7KptiYmTk8cf5ArnVmF7CJYI234yWU4x9cdveuerVcNjoo0fa31KaeZqO6ZsgbsYz0wKdDAQzc4wSPrTo3lvLd/PJZo2Kgk/j/AFqJZhEdj8L2PtXnyk5ydzyq8XGo0y0J8gxlRzk/SniX91y2T3yagZAXMsZBQDopBwSKIwSvIJPrUchjdjdzxsGDNwTjmty28Tw20YWVsMAPlA5BrBlZjkIcAfjUShJmzIFDqAOnJwODXRSn7O5rCpyneaXrC3wxtxgAnvx/nn2ray3HygHHOTXFeHJlEkmSQzADb/niuyV8AdQpweMHmvQpyco3Z1xlzK45GRiAMHjd+uf8KUSA7WC5JHUkcf0qDygQSMAdOnX2/WnB1Vj82R1x6Y7cVZZKx4LbmwRyc9KicY2DcuV6An/PrTzIsgXsAQcdqjde2325GOlADTIFUkYHHOaar73JUElTg/L6/wCRSlQy4ZTnJBDc59aBGsaKynn0z0oGKqlVB2kc5wePrTpMBCwc5PX3pBtcZ6Y4x605VKgOMEk9j/nFACP2IJ69MVE/LE45A6A1M44yO/FVyAH+vRe3+f8AGkI2FQJIEAIbqOgHX/6/405497gkZ34wQBx1/SnJl18sL1Bzt5Pp1/A8+9OYEj5jgbuuevP4fjTJGbS7/N65Xrzx0prZJB3gsDhR65/zmnlVGQM8D+L/AB4zx/KmjbIykgHB45H4/wCf/r0FDBGxLB8kjA4P6+/+fWkaMS7WLFSM4G7JXPX8en/16eSWlIyNnBHX+n+eKMLJlg2WHy49TQBXQALuwcdAcYbmpTgIeRnrjOKRiy5Xb8gOWUdu3ApUjYHczK3zDBJJ7c8UANKyebjOR1GDUU0gSPAYBsdD3p+/B2BgTjd36ZrJ125kt7HdAWUq4LcAjv19skdKmUlFXZLdlcZPqMSgg4B7j0/z/Ws+51nbEeAX4Bwev+c/zrAu7+Z1fehGSSGjbHJPp/8AXrLQXM95GnPlnkkc8DJPf2rL28GrpmftI9zoY5fNm+0P82egx2qB9Ni2/wChTGJSRmNl3Y+hpUdgeeFxxT0LuxC85757V5bnNzcu5nDETi7xY4WiW9ksaDOCdznqSayLmPYTkHnpWxNdx4URq49yKozoCTg89cg804x1uc0puTuzOt1WJy7DcgB+XPX/ACalMzuCNqoh7L0p6RlN4PIxwPxGKZtPBIX8utbEi7QAR19Kr7AH3dwOeO1WMAAgDPHf/P1oVWkcheF6kmpWgEmm3ZivUddyrjactiunOuW8UTjzUDAckN35rj5khVceeF6jIGSPwqobRmx5jlj2+ldVOqoxszpp1FGNmdsniKKS4WJJARnn0Hqf8+lbdvIXR+emMEnj2615taxiOSJUIViww2fu/wCH+fSvQrGZRGMFWXaOcdx0ranU576G8J8xay6TAgcjBPX15qXCuxcnLdOPT/OaiWbLsAytkDA9T/nFS9AX647Dt7VsajmAZThiCelR42phcg9M9KXIyxIBXPOaVRlTsOQB6UAPKgHaoUcDBzQW4KjPQDHTFIFG1duSOo/xHr/9ansuTtZs5H3f89aAInyuctzioc9AwIPGc4J+tTMrFctjPbj/AD/kVC29ZVUnJPA470gN3aQzlGf5sAbTzjpz7daa2Q6bOMkDPQgA547f5FLvC4JIyOSDkf5705Q24cjAz0zVEiFQGxjGT0bvxTJImVjlAe//ANf8qlAU8AbickhgMmmeWuNxbaNwIBA556+1IBiZ85iMPtOPmPK89Mf/AFqa8wUfMygPnDAD8KkAKKWbcSDgLx+nP049a4bWPEU66pJDwscZKqcAEkHBzzxz296mUlHcG0tzrJbtQMkjHYkc1Tmv2Y4jIUDjPcfWuObxCFI3jkc+uO9NOv784JPHPFO6C51r36AHnaQOQMYHsaxNRvN8DpuDkqeO+e38656bWGb2J56VWtr5rq4dHY427uvfIrKpNcrIk1ytloRyeYFcZPUY+lROxVyI2Kt3xVmddqhyTnPDH1+tV2Tad68Kecg8e/8AhXmrU88hAaHmNiPYHj8atW17cRNj5Hzxhh/hUW9Dn5tx65wacJFXaFGTS1QGlhGwwxtODgDpUNwrhg4+UYxio47tIUG9DvJ2gL3z71ou0ctuVCFZo8b19Dk9PyoV1q9jX2M3D2iWhmRvxKdvIX1/2hUTDjDDPfAx/Srix4MoXupOPxFVWjOQOvt1q0zEajKc8AHsKbKv7tVYgZO7G4fT/GpAg3hSRjPP070xnDyEqpA6DI5PYUxlfycgEqcduKdGrqwj2lgxAB9KnOxADle/0FNYkRHAOegI5AzQBAysp83ABUgg+laFvr7MqANg5GefpnrWc8cn/PRvUDNJFAruW8sbweQOBmtYVeS5vTqcp2unamlzkLJuZQCdp4/DsfwrZDJIpVTj+9jjFcRYzxWrrCcHccv059K6OzvkAbD8dQDn8a7acnKKbOuLurmycBQ3GAMAelIrgL25PBHT/PNV43DqdrgtjKk4/KpTkyDcwxj0/WrLHqQWKgfLn5uD19qVhgE7TwMY9KDtBU9WxnApDyhJA/PgDNACNyuCDwOMUwIpOXyQp4zz+VPZx5hwM56np7/pTQwJCKCRkn/OcUgNUoAqAAgnjCkHPv8A1/D2qTYX2hxgA5DdabgFdo5Zj1x3/n6inxqpTY2AOMBVwF9O/OP6e9USKqNggcBueOefXjp2qMzMAeMn+8+OM9s/hninxkE4AC4PA/z9KSVHZDhAx9R3H+R/nrSArys20EkbcdCfXPr+PavLvEai31y5ViW3NnvxkZ/rXpzhVUb8A8liOnTOa8wvd13fzzygtvJZPYZ4H5Vy4lqyMa70MwAng5x1x0zmpbaOJXIJOSuOeg9v5U8II3MeP9wE9PaneWEQ85YjFcfNpY4+Z7DpbVGB4UnbjPp9KrxQra7mRfmYgDnPHP8Aj/KnpblDuRmX3BpwbLDeB3G6nzdA5nawrAsobGQOuKkiVXQx9Ah3eue1SCPPD/ypqrsuFPHJwew/GpQieKKLAAXmnGFAoXbxng1EZgpAXJ/DFS+azJ8g5A6mpaAhlty6FW4AIKkDkH1q9b2zxRNLLJvncDdjpgfzquZigIzgnpUkN6rLsk4x918de+P1os+WxtGtJQcE9GKXGJQw529h1GRTFUFtgAP4VK9uQxZyqxshbdnIOD2x74qEyjG2IbR0yep7VS2MRsiBVwhGW6t269qVIwyZIGOBwaWNWJDEDB6k96eyhV+VffA7UmBE8cOzIqnK3lbVjJO7k/0/rU8rMAcKQM/nVdQ0spy4KpwMdPX+tNJgOjJLDKgk9zT3jz8ypkcAgf59qZIVjQMcgZ496qyXM0zkK7qh4wp6j+tFhokuIWZ1kSQK3QrjB475p41Ge0lMYcMwABI/z9PzpsFoC4UEkHHbHNQavZNDKqt8pYBiT+I/pWtGq+blvod+G99uL7HU6BrNxftcqxULCVAwDznIP610CXHmIqsBz16ce9efaNdxWqvGPvE49Mjt/Wumsrp5FwPlyP8AI/nXoRd0bSVnY6PecDH3c4wSKUPuQDB9R149apRtkYyu44+buD3P9atlgMfNgd+PpVCHAKVbGQWHrgmgvlv3ZCn3Gevr+v5Uw7doYEHHTtjPt/npRJvBHykk4UMec9KQzdbap3oCpJzx0PWkgZgg4weRjOeeen6U8oFddqbgeME4B/z2piNkBVBBLZGeM+4x/SqIHSPI3CR5IwcEFeMjn1//AF0eYPmJJJzkEHt6fpTWd8cYbIKkk5HXgdfelClW2s2MdFHHH8sf57UgKGosPL2JIQucY9cAjj/PavPGgaOYpIr7lPIPH6flXa69qtjZ7oSGM23oE4GRxnnp+dcZdy/aZ3MAMaFt3PLZPUZ9K4cRKLsrnLiGnZFOeAS/dAAzxxQYncIzA4HfHf2qVnuBGR5gAHAOAP1x7VEgdHVyWf5cEE5/D2rnRykowY8Z5x3FRvCNmF5PpipJd5b5T8pxjbg7hSptJwGzkjNS11AiUmMbZWA7KSKTMcygeYqk8gk/z9KlaIMSAQQD1HOarSRAbSMZ/lTTGWTE5AYkBm5DLyCfbHvTShAJI49elQwysAYjnrlSB3/z/SpnkPRRn6ChgMcjgdT1zUQiwTgndjj1xTsOF3ckds00SHngflVAW7WV1imhblWXcN3Y5H+P8qhyqE5XPHaprZkdZt+BiP39RUbSLgEbuOOmBQDHA57nJ5wRTncE49OMf/XqOWTfICc9OMd/5Ux3OBtI9zU21Aa6jeCCQOckdh/+qmG9IJCKqIT90KDj86dI7NFgZ+Y4HHQd/wCn61A0QAGOhHpVgRyt5rAbuB39qmiQKRz+NNVACRnJNWUjC5IPAHWoYy3bqqJnj3NSXdsmpEBpCJI12Kw9Pf1qp5pgjLByFPAHvVi1nCgFQD+NZSjJO8TanUcHdGNPp8ljL+/U+WG++v3SPr2PPeuhszJFaxzGIqX5Ck8gdjVe7mlDKwBye1WIZJTEHkDY6/SreJqqKsdUsRzdNTYs7sMdoiZTknJ6DoMfXH8qupL5ihQ21sc4rFtrgFsKcJ0/z+v61qROCmTzwRzXqUnJwTluWti1gyMSMggdAT/jxTx/AQxz3PBPp/n8ahGJSgweF4PQjPpTgBncFz269v8A9daFHSswyCxwxyDk9faowwMhXB2jjJGP0qMy7s7ZBuPJBX+dPjcNuQkqAcEHrzx3/wA/0ogfkKoBU7ccH060xxnJDNlumDyMd/8AH0pQjLIdrEgDAxxxnnp+NBYHkOAx6Ak/MOvekByPjGBpoYrpUIcOUZexzzn9MfgK5ZTjJ3cAgY9Diu/1sJJps4DqhIDMSGHQjj+eK4XYwUttBz97P0/nXBWilL1OKurSEQ9fMAHGcntUMoMhbjCn1PP5/jVh02oucgbckcc0gBxkgetZGBHAhIEJXBJyv19KdJy52dBwSP5VBIGYjK49hUp/eoJMjeBiTJ/X/PvSAU5C99p5x0zSSquzPftjvTmAQbt30GOtNxnlOTUNAVCxRwy5BGMHpg1dYRSKsqR/Iw5UfwnuP8+1UJs8ZAyeOKls5mUeU7gLJ0yAAD269B2/H2qxkjAj5R83Y0mEKtu2gnPFTMnO3ZyOv+fzqExbSNy9sjPemIsWrGVHXKjZDjhQMjcD26nnr17dhVeTaGPzE56YH+NTWv8ArZVUhj5ZPH4Go3ViMfjzzQhsYmTndnrn61LGpJAXgscZP1pm/awAx6e1PLKiPJ90nKAdfr/n6UrANuZCz7lVTGBgEDHT0+tQiQNGV2kDOf8AJpztyMZx69jTQuV+9kk0CGqhGSeDUke9X2qN2e2P5UqDjBp+SoYL8zkYUAZyT3/Dn8cUrXGiGVw82RuKLwvv71agl8vGR07kU2NAhCEcnrikdhtI6t/d6VTWg0x8kxct5hO3qMdc0+OZtjKrEr1AzTYEdWYSnIPc9qZcqFw8fDDkYrndr2NV3LlrPDD88jEEc5Gf6Vp2l9BNN5MbEyfeAwRwMZ5+pFcm82FHU5Haun0G3aO1D7fnddxHoO3+fevRpVJylbodNObkzZVQAMHtkn/P4VIgY53Ng+nftUUYIIyCRnnj6ipgw5ClTgdzzXWbm6x242KeSMADj60DG8Kik8c9yv8A9an9GOWxkg/NxTCrpIGXKnPzDpjn26//AK+1UQOVABs2uu0AAE5B57d/8+lRtEHAGdxUHDAkE5zgdak3oSDtxjBwvUc5NALCI7dytjjjJz60gMfUo18tkcjgc8g5HPJ/n07VxU0n2bjajnBwQePrWj4oaePVZBKzvG/zx71BwO4Hp6fhmsjf86ZLEbQF3HpzmvOrTu9tjjrTu7WIgGD7izO7HDc9fyqckyR7ohj+E+xoYKXB79yT3NQsXaU+W23YMDBrNO6OcSTKHplcdT24psTeTIHYfL0Ix1HpUhZZBl8K3PPbr+n/ANanm3eYMVTfjglPmGfwoAWREA55bt6Y+v61WY4GQc98CrSW8yxYkhfavIbbx9DUDLjluFPXjmgBCgCligyRnBqucsAo649KkySCSzbemM5Ao+VORy3rUsaLscvnRPJuzKpw49ff+h/+vTWQOGL89gM9KpxSGNww69ver4MboHiz5fdTyVqkwK1oAbzaccq34fKe1Pckr0x+HOaLcKl7GSpG4MMt0OQQBTlyx3Kdx9MU7AHkM5x255Pb3prkLz1UDAJ5wO2ffvUzExIYUHzZyT6H0qqYmPK/ezxj+lQwICHOcfd6/WpVG4DHDdelM2sPbPJ4qXyztJzz7etUxD2wmByM9cDtTWnWFjGmCcfMx5574/zzSsWjgLthXJ2p/iPpx+Y9KhSFdnzHgcDihDFE0kuUYjbjnaAKcsZABXAIP4VJHGAMhiQM49j7U7YfUYP8qmQw3HbkdR2qvIxOUY8Hn6VMx2tuBx2zUEpDZweoxwelZpalkSoAgJzx056V1enMWt4U+VgqAD147Vy0e4Spv+aMsM+uM8/zrpNNurdgsauEcHAWT/P6V14eSTd2b0eproQwKDoOAR61JjIBGMnI9v8APFVwCRkAg4JJJ/xqQYWIKmFA4GOmBiu46zp2JAKqGyOgyKQHGGO35hzkdeP/ANVM3DOwjJOcjGOSeaDllVjjOeMHjrjp/SqIJGjVkOMADpjt/n+lQ8BhyR22kU5WMWeCy9eDmmSpubAJGOc4z6dvzoAxPElobnTZHQFmhPmIwUHbzzz9OfwriVRyCWIOOpBAFd/eXCQQyCWRfs5XDbx27+57jHOa4Ofa8jIjN9nH3VbGenU1xYhJO5yYha3Jto8sux3Hb1zggnimKpKNjIX+X+c0w7pEVXwq5GD68d6f93AXKkjr71ypHMMIUqA+SM9e9VmhIOVB5zj0q0wO4Z27c88YFI0oHR1I74XFDYFVN8BWQNhh3FWpR5yK67dh4IHY9x/hUTlT8qnK+pGP60yG4+zy/MD5T8Mo7+49x/nvTuMcyFTzjPTGfaoHBLHP3u2MVceMFvvcYyG6Ajsf1quI90mTjaOfrTQFcEhgSD+JqaOWWJ96HDDJz2xTliOMkjHTHpTvLK8gjk/lSuBdspYLmWNJF8uRSCMDIJBzx6UpVYiwVgzKMZA6f/X/AM/SraxlLu3fuJVJ/Or11ueRpAB85+lA+hVAYEkIepHByKR2xycAZ5GOaf8AeYtng9vX2phUEqoQjGffmixIR4bOSeQeM9aXy2LLj7z8dcc+9IACCAP60TForUn+KQlAfbjJ9jzj8TTSGQXR82chTmNBtQdePX8f60IvGB044pkUDHB5GfTpU6RlPlPQ9cGgB45AXpjjj8uaewLJuA4xnAoAAHK85x9aUklG2EEEZGOQP8f5UbsaKDOWO0AEt29PepFhUJknD46/jStJLt6Lx1+XFQGR5AVVCMcjnNRJaFonKAMBjI68Vesrf7RcBZFwg5fI7VBBBc4Vo1tyxb/lqGwBj2rc09JVt83GwSscsqcAe1XRoyk03sdUKW0mXlkR0RlbcpIO5ec1MRww25Ht0pg284I6ZGOMU7IKsCec9MV6hudAFjJQFnGPQ4z+f4Ub8/Iegzg8/gelAdWGNxyMEkLTfM3SAb2znHyjpTJFYLuI+96joPrx0/Gmu205AAA6jb19f88U1mAyTuCr36e/8/50KHILKc4PGcUgOb8QWrXdsdjnzYSWA7MMc/8A1q5cSneRtw3cjp+tdlqusadabi95GZVyrRRnc3HVcdjx371wFxdQ/aD5HnDLDbkZIz24PUf5xXDXS5ro5KyTd0aYwy8jarHAJPFWLe3SRwsanGfvZx/kVgJvU5G7ZnGcHFXTqEsaRwL8plyW9cf/AF/6Vyt62RFKi6k1FdTSmtF+YKNydz1AP9DVGS2KKeAMd+ea1Arxr9pCEuE9cDb3z+mKmmUSDaE5xnIPJB9sdfyqmbYvC+wlvdMwQjqGUDJzj8R7VXKFs7iFHfFassQmIKOC+QduMHPpjufpVOeIxnBBz05pnGRWchJFs7HBP7pj0U88fQ/z+pqUcA7wSOhGOhqpJDgdBmrSyNPGXZj54zuzwWA/i+vr+fqaCtxWAZg4z6tj9TUXzBwP89KkUjdkHAzgYppxnLDFSIEZo543GSQynGPStadMPIQxAEhXA571juodflzuA9c1tzFovMaQdDkD2P0q4sfQzSvzbSAfTbQCGc8k/iKc+A5xgrzyRkikiI2bWOBng56ev6gU2SOzhSMgMOxxj86qvm5kXKEIoCp9M/pnk1cEiw7i8Zd2B2qT0B4z+Pp/9akkmIRcxpgkZPPHv1pXtoMYIPKTaCCWHfuaViqOAXwRxgDJBx6fWm75cOWc9Nu0cAj8MZp0apsHHX2x+n609wHEtgbfunuOuKkEYwW9+mP50wRBcA8sO+akA64IOetLmSKRAY96nI6du1PhttznAGeKfIFVN3c0+0c+acoWA6f5/GsKk21oawjdk8rJA0UfHmbCxA4IHb88Gr0GX6n5SO1cvqKXVlfLczyySpIMOwH3B6DnpXTaWzvZW8rbcvGjk9jkA16OF0ppHoyhypWLqg+WQq/kcU/JOQeSOo96XBLDnGe/86RzzlQSQOmMc5//AFV1EHRrkEjPp1/iqNkj3Fx65JAzzS7DlV2jZ35z9KaVDMMMcsT0xjP0pkjH3tuCcNjuucnB6+2TXF61bahHGpuZJ3VBncZMruAwCFGADmu15zg/KTx05zj/APVSTQxz28kUpUROpBwfTuB/ntWFWnzrcmceZWPJChVgyZLJ/EhwQeMH1GCRz/8ArpVgAjVSFLDGD1x7VrajYyWd+6DaWRgAwXrnkH/P0qsiMeHUMAR8w+U9vz7/AI15zVtDhd1oMggcyFXTBzyMd/Wrs2mC6t0ZGVJ4+Y33fKR6Gn28ce35OTjJHcdO341b84rjPPsBUcrvdFU6jpy5luZkSzjC3YWNMYKoQW/PpWgLjzSWyeeBz71DeOhdSefUf0qokoAHzegHPSi8nuXXrzrO8mWZSJCwGMqN25uvAqpMZgIwsjFR0B5Ufh0qcTxggMBn1B4FEhUjdxn6YzWxzFDcwDB0jZgc5IIx+WKbHcNEdwjRTwcksefXrUwXaTkZwfTrUJXLnOF57f59Ki5VyZSJ2LIAk+c+UOjd+Pf2/L0oGAx3dSe46VTk4znH9amW6V2CzZ3dBKBz+PqP1pXHuOMe7kZ/lWtKxeNWI58pCSev3aznXywu4g7j8rDkH8f6VeklCafAT94qEJYcHDdP1FVHcQw7NpLj5sc8jj0pnyR7XYK+SPLU9/c+386iLiNFkcBlPEak/ePqfQZ/w9aeHKku5Ysw544/+tVSbEMG8ys0hyx6n+tTyrujXBJB45+n/wBelQeawJPzPwWxzzTeF+bHG3HPH4/nis+oxBhRwvfocmkD8tjhT0X0pQxi+aMEEcYz/n0pFR3G4D5R3JwKvZgkPV8ZHUeueKb53O1Axb+HHOD9O9DPHGMu4Bz/AKtOf16VC7+Y+1AFVhkKp5P+eOtZ2vuWPf5W2u2e+M/1/wAKltlzIXYk+lUXyPlbdnHQ1IkhjYBm25ocdNC46M1ZZIvs7iUBlPGGGc1pacjLajf/ABnKqeijoB9Kx9Nga8mDygmFD90/xH/PNdEu3PPf36V14Wk4+8zsUnLVj3DMuFOSBg+1U5NzX6qGO1YydoPXPr/nvU7OVUkKWIGRiq8KOs08rAAl8Lx2Hf8AnXeUdQjfuhuwrZ5wTkZ6/iKdIcLxvY9yVwP/ANVKM4IUtjjPAyKUn5QOOMZIPNMkb87shyN2euen0pj7l4ByW7kHgd/8alKdCx6HoPSoduJcYbp0B/X+lIDmdUmF3Kp8oKFGCGxnOfz/AAqosCD5wduRz/X3rrLyyinX51WNsklvTiufkiRZCodWAPBXgA+1efUg4v3jiqRad2UCck7CyAYJ5wc/4U8JKqn/AJajpgDOe/WpnT5icfoDnNG4q+3JwDxk1gzIqPGm0hsqSDlW5A57f/qqk9lJvU7cox25U5H6fWthnygGR0OM9ev+TVYRMGMkZKYyNwP17/SkBVOnFo4yjHJBJyp4xTI4nZzleFH8u9bAKiMKwVivBzxyPTH9f0pu0yYAiH0GRnnn+tNhYxnRnJAztHYfrVYRlnaPZk4+pPtXR/ZyIjEqnB4+UjI9s496hhsrZ75IoZGFwf8Aa4QYOT7nHYfyyam15JLc1hSctjn5oHCkgMT3BP5/pVYLHjIOAOctwPxrvP8AhF7AuzzSXMw7K0mB/wCOgVDqPhG1uE32MSwyqcEMcjHfPUg/5710rDS6nRDDxv7zOcsVdVDbUaB+PvZB568Z6fhVuaKI2HmZVo1fGOSMnHBOOnA59+tbFl4RS0nbzr554jwYhFs+hzk/5NbL2EItWt40RVAOEHIPtWbw9RXaKlRinaLujzsBZ5wxlV+cEAEDHbqAMe1W0hLt96JRnB/eKD0+tXjYrFqHkk+Ukn3H64PfPqf/AK9X20W5WPK7ZAD0zjP50QTnHmiczpSXQzIII43zIN3BIKOpxjt1z+PNMEm5X3heuQF7DjjP59uatSIIzsnjZSedrDrVBnB3FgxAOQwODnsM/wBcZrO66oWytYY8wUBljA45J5P6/wBKrlzKCd7McYOTTiN2fnYHpgLx/OowoCkGQL3AfJIH4Ci/YkZI3zHnn1pjZDA4wO+TSE/P1HHGRnmnMNzdRjHOP/r0DsMDY6HvzT0yzqqpuYkYUd+elW7LSri6O4IUj6mRhgY9vWt2w0+1towyIHkxks2M/h6V0QpOWprCm2SafFJbWyRSkbhyRjpntx/P+dWW3cEcdc01n2gcc+uKM5OQOp613pWVjrFXAOdpwPSmk5C4z6DNK3QfkKM9R1PbFMDp8bwFwSR6nOfqKbt3I746Zw3anMmHXAyQPSlJbIzjnn/I/CmSRREjAJO0+vfn1p5IxgEk7vlPvSKDhh02tn1ozlsYGQfy/X2pAVbmzW5iCbnGM8FyR27fWs99HmDZjlR+/PGa2ztUkjkHr3wabvJTcR8xGNp6596ylSjLciUIy3OdfTbpMtJHwBzhhmontZmHy2p6feCtXQysWDg8jGf896WNMg+vTPbFQ8NHuR7CJzRtLkKQYXA9THz+eKiNtOW+YPg8E7STiuw58tWHdc9s+/FKh+YEjJPQ1Dwy7k+wXc4/7LLk4RyvqVxVy2tpDyRjHqR/Wuj2xMD8seM84HSmjAPAx6e1ZvCN9QVBdzDkgnmvPsqRSKgxvnIwPX5c8n046Zqaz0MWlzHKk/yLuBUKQDnpnmtdggUnaCRknnrVZnLDavzc4PGTXRSoQp7bnWpWVkSDEnzfL6jHcfWnN8oUqBj1FRbiI1BXkcHilL7VIK/J6j0rcQbguWHVvX9aXfkY6ZHamfMxJwMAAUjY6LwR1oAztWsxMhKHEn3l9jT9LuvtFmGYkMPlcZ6HpVmQhgMEHA61iTsdO1ATAkQT8P7N2P8An2rkt7Kp5S/P/ggbMqxuMSKrKexXNZN5o9tOm6LML47cj8quPdAY4znkEVVe6wRtweeh9P8AP866JQjLdA4p7mS2iz7zsaIqO7ZBFRvoVwSRvhx9T/hWo1weSvp29anjcSIMHAzjPesfq1PoZ+yiYKeH7kyENLGozyQSSB9MVq2mkWtrwVErAcs4Bz9B2qyGJJ5xzinEkk4yDirjSjEahFbAwxxg5wRknrSAgcA9sAYppbIOcMB+lND5PAHGeQOtbGgpxkDp60Egc9eaYWJI5x159qMHkFufpQITcd3BOD14zinHkc80mc4/KmYYnpnuaYH/2Q==",
  "imageHeight": 256,
  "imageWidth": 256
}
