# Supplementary material for: Deep-broad learning network model for precision identification and diagnosis of grape leaf diseases
Source: Front Plant Sci. 2025 Sep 10;16:1611301. doi: 10.3389/fpls.2025.1611301 (PMC12461735; doi:10.3389/fpls.2025.1611301)
Supplement: Supplementary file 1 [file DataSheet1.zip › B_r00256.json]

{
  "version": "5.4.1",
  "flags": {},
  "shapes": [
    {
      "label": "leaf",
      "points": [
        [
          115.60282021151588,
          230.8789659224442
        ],
        [
          120.42068155111635,
          234.75675675675677
        ],
        [
          125.59106933019977,
          236.87191539365455
        ],
        [
          128.52878965922446,
          237.81198589894242
        ],
        [
          131.5840188014101,
          236.28437132784958
        ],
        [
          134.4042303172738,
          234.52173913043478
        ],
        [
          139.57461809635723,
          234.6392479435958
        ],
        [
          142.98237367802585,
          235.22679200940073
        ],
        [
          145.3325499412456,
          237.34195064629847
        ],
        [
          146.2726204465335,
          240.16216216216216
        ],
        [
          146.2726204465335,
          242.7473560517039
        ],
        [
          151.32549941245594,
          245.09753231492363
        ],
        [
          157.67097532314924,
          246.9776733254994
        ],
        [
          167.1891891891892,
          247.56521739130434
        ],
        [
          198.0940070505288,
          247.33019976498238
        ],
        [
          210.31492361927144,
          245.2150411280846
        ],
        [
          224.76850763807286,
          241.80728554641598
        ],
        [
          219.59811985898943,
          241.45475910693304
        ],
        [
          215.2502937720329,
          238.1645123384254
        ],
        [
          216.42538190364277,
          235.93184488836664
        ],
        [
          220.0681551116334,
          233.69917743830788
        ],
        [
          224.4159811985899,
          231.11398354876616
        ],
        [
          224.4159811985899,
          229.1163337250294
        ],
        [
          220.89071680376028,
          225.82608695652175
        ],
        [
          222.30082256169214,
          222.18331374853116
        ],
        [
          226.2961222091657,
          217.48296122209166
        ],
        [
          229.35135135135135,
          213.95769682726205
        ],
        [
          234.6392479435958,
          210.54994124559343
        ],
        [
          225.23854289071681,
          207.61222091656876
        ],
        [
          214.78025851938895,
          204.08695652173913
        ],
        [
          216.42538190364277,
          198.56404230317276
        ],
        [
          221.00822561692127,
          193.27614571092832
        ],
        [
          215.72032902467686,
          188.45828437132786
        ],
        [
          217.71797884841365,
          180.46768507638075
        ],
        [
          224.5334900117509,
          169.42185663924795
        ],
        [
          215.83783783783784,
          167.42420681551118
        ],
        [
          219.12808460634548,
          150.855464159812
        ],
        [
          222.88836662749708,
          141.33725029377203
        ],
        [
          216.66039952996476,
          140.39717978848415
        ],
        [
          216.66039952996476,
          128.52878965922446
        ],
        [
          214.66274970622797,
          118.8930669800235
        ],
        [
          215.60282021151588,
          108.43478260869566
        ],
        [
          179.29259694477088,
          112.19506462984724
        ],
        [
          178.9400705052879,
          89.39835487661576
        ],
        [
          162.01880141010577,
          94.09870740305523
        ],
        [
          154.14571092831963,
          76.58989424206815
        ],
        [
          151.6780258519389,
          69.7743830787309
        ],
        [
          141.92479435957696,
          71.77203290246769
        ],
        [
          139.6921269095182,
          61.31374853113984
        ],
        [
          133.11163337250295,
          50.85546415981198
        ],
        [
          123.71092831962397,
          37.45945945945946
        ],
        [
          118.0705052878966,
          26.178613396004696
        ],
        [
          109.25734430082257,
          18.070505287896587
        ],
        [
          111.01997649823737,
          25.003525264394828
        ],
        [
          113.72267920094008,
          36.98942420681551
        ],
        [
          114.78025851938897,
          44.27497062279671
        ],
        [
          111.96004700352528,
          51.67802585193889
        ],
        [
          105.49706227967098,
          60.726204465334895
        ],
        [
          102.44183313748532,
          69.7743830787309
        ],
        [
          99.38660399529965,
          72.82961222091657
        ],
        [
          94.09870740305523,
          69.06933019976499
        ],
        [
          92.10105757931845,
          72.00705052878966
        ],
        [
          89.51586368977674,
          86.34312573443009
        ],
        [
          88.69330199764983,
          90.33842538190365
        ],
        [
          81.17273795534666,
          88.34077555816687
        ],
        [
          73.29964747356053,
          87.75323149236193
        ],
        [
          69.53936545240893,
          91.04347826086958
        ],
        [
          72.82961222091657,
          95.50881316098707
        ],
        [
          70.59694477085782,
          100.56169212690952
        ],
        [
          70.36192714453584,
          104.20446533490012
        ],
        [
          65.54406580493537,
          102.44183313748532
        ],
        [
          59.43360752056404,
          102.08930669800236
        ],
        [
          60.726204465334895,
          110.07990599294948
        ],
        [
          58.61104582843713,
          116.89541715628673
        ],
        [
          51.91304347826087,
          115.01527614571093
        ],
        [
          45.80258519388954,
          115.01527614571093
        ],
        [
          43.33490011750881,
          117.60047003525266
        ],
        [
          41.572267920094006,
          125.59106933019977
        ],
        [
          39.45710928319624,
          130.29142185663926
        ],
        [
          36.166862514688596,
          132.05405405405406
        ],
        [
          28.52878965922444,
          132.99412455934197
        ],
        [
          25.826086956521735,
          133.4641598119859
        ],
        [
          28.998824911868386,
          137.45945945945945
        ],
        [
          30.996474735605165,
          142.04230317273797
        ],
        [
          30.996474735605165,
          147.2126909518214
        ],
        [
          30.87896592244418,
          150.15041128084607
        ],
        [
          23.005875440658045,
          150.50293772032904
        ],
        [
          17.365452408930665,
          150.15041128084607
        ],
        [
          22.183313748531138,
          156.96592244418332
        ],
        [
          22.653349001175084,
          160.8437132784959
        ],
        [
          22.88836662749706,
          167.0716803760282
        ],
        [
          23.475910693301994,
          171.41950646298474
        ],
        [
          24.298472385428905,
          174.23971797884843
        ],
        [
          21.830787309048176,
          176.00235017626323
        ],
        [
          14.427732079905992,
          175.88484136310225
        ],
        [
          19.363102232667448,
          183.28789659224444
        ],
        [
          20.655699177438304,
          188.34077555816688
        ],
        [
          23.24089306698002,
          192.5710928319624
        ],
        [
          25.35605170387779,
          195.3913043478261
        ],
        [
          24.180963572267917,
          201.50176263219743
        ],
        [
          22.770857814336072,
          205.61457109283197
        ],
        [
          21.125734430082254,
          208.55229142185664
        ],
        [
          20.890716803760277,
          210.6674500587544
        ],
        [
          29.938895417156285,
          225.23854289071681
        ],
        [
          29.468860164512336,
          228.8813160987074
        ],
        [
          45.33254994124559,
          239.10458284371327
        ],
        [
          56.1433607520564,
          243.80493537015278
        ],
        [
          68.36427732079906,
          245.56756756756758
        ],
        [
          81.40775558166862,
          244.15746180963572
        ],
        [
          104.20446533490012,
          236.04935370152762
        ]
      ],
      "group_id": null,
      "description": "",
      "shape_type": "polygon",
      "flags": {},
      "mask": null
    },
    {
      "label": "Black_rot",
      "points": [
        [
          122.77085781433608,
          234.28672150411282
        ],
        [
          124.53349001175089,
          230.6439482961222
        ],
        [
          127.82373678025853,
          230.05640423031727
        ],
        [
          133.4641598119859,
          231.5840188014101
        ],
        [
          136.28437132784958,
          232.99412455934197
        ],
        [
          132.17156286721504,
          236.63689776733256
        ],
        [
          128.76380728554642,
          238.04700352526442
        ]
      ],
      "group_id": null,
      "description": "",
      "shape_type": "polygon",
      "flags": {},
      "mask": null
    },
    {
      "label": "Black_rot",
      "points": [
        [
          186.61759425493716,
          201.60861759425492
        ],
        [
          189.1310592459605,
          198.37701974865348
        ],
        [
          192.9012567324955,
          197.8384201077199
        ],
        [
          196.491921005386,
          202.8653500897666
        ],
        [
          198.28725314183126,
          207.5332136445242
        ],
        [
          195.77378815080792,
          212.5601436265709
        ],
        [
          191.64452423698384,
          215.6122082585278
        ],
        [
          184.46319569120288,
          212.20107719928185
        ],
        [
          182.84739676840215,
          207.3536804308797
        ],
        [
          183.56552962298025,
          204.3016157989228
        ]
      ],
      "group_id": null,
      "description": "",
      "shape_type": "polygon",
      "flags": {},
      "mask": null
    },
    {
      "label": "Black_rot",
      "points": [
        [
          137.06642728904848,
          107.71274685816877
        ],
        [
          140.1184919210054,
          109.32854578096949
        ],
        [
          139.40035906642728,
          113.63734290843807
        ],
        [
          137.06642728904848,
          116.68940754039498
        ],
        [
          133.65529622980253,
          117.40754039497308
        ],
        [
          132.57809694793536,
          115.43267504488331
        ],
        [
          130.96229802513466,
          113.81687612208259
        ],
        [
          131.68043087971276,
          111.12387791741473
        ],
        [
          134.55296229802514,
          107.89228007181329
        ]
      ],
      "group_id": null,
      "description": "",
      "shape_type": "polygon",
      "flags": {},
      "mask": null
    },
    {
      "label": "Black_rot",
      "points": [
        [
          143.1,
          72.1
        ],
        [
          148.6,
          70.8
        ],
        [
          151.3,
          70.8
        ],
        [
          153.0,
          73.1
        ],
        [
          153.1,
          75.5
        ],
        [
          152.8,
          78.8
        ],
        [
          152.1,
          81.2
        ],
        [
          149.7,
          83.2
        ],
        [
          147.4,
          84.7
        ],
        [
          144.2,
          84.7
        ],
        [
          142.7,
          83.1
        ],
        [
          141.4,
          80.8
        ],
        [
          141.4,
          79.0
        ],
        [
          141.7,
          76.4
        ],
        [
          142.1,
          74.5
        ]
      ],
      "group_id": null,
      "description": "",
      "shape_type": "polygon",
      "flags": {},
      "mask": null
    },
    {
      "label": "Black_rot",
      "points": [
        [
          107.9,
          60.6
        ],
        [
          114.1,
          60.8
        ],
        [
          119.7,
          60.6
        ],
        [
          120.4,
          61.2
        ],
        [
          121.1,
          62.8
        ],
        [
          124.0,
          61.0
        ],
        [
          124.9,
          57.4
        ],
        [
          125.2,
          54.2
        ],
        [
          126.2,
          51.3
        ],
        [
          127.0,
          47.0
        ],
        [
          126.3,
          41.6
        ],
        [
          124.2,
          38.5
        ],
        [
          119.3,
          35.9
        ],
        [
          116.1,
          34.7
        ],
        [
          115.0,
          34.7
        ],
        [
          113.9,
          36.3
        ],
        [
          113.9,
          40.5
        ],
        [
          113.9,
          44.3
        ],
        [
          113.8,
          47.2
        ],
        [
          113.0,
          49.6
        ],
        [
          110.1,
          52.9
        ],
        [
          108.6,
          55.4
        ],
        [
          107.9,
          57.8
        ]
      ],
      "group_id": null,
      "description": "",
      "shape_type": "polygon",
      "flags": {},
      "mask": null
    },
    {
      "label": "Black_rot",
      "points": [
        [
          37.0,
          132.3
        ],
        [
          38.4,
          135.4
        ],
        [
          39.6,
          136.1
        ],
        [
          42.0,
          135.8
        ],
        [
          46.5,
          133.8
        ],
        [
          48.5,
          132.5
        ],
        [
          52.0,
          130.6
        ],
        [
          53.1,
          128.7
        ],
        [
          54.9,
          120.9
        ],
        [
          53.7,
          116.6
        ],
        [
          51.5,
          114.5
        ],
        [
          49.4,
          118.7
        ],
        [
          47.9,
          119.0
        ],
        [
          46.2,
          116.2
        ],
        [
          45.9,
          115.1
        ],
        [
          44.4,
          121.3
        ],
        [
          44.4,
          124.5
        ],
        [
          43.8,
          127.4
        ],
        [
          41.8,
          129.4
        ]
      ],
      "group_id": null,
      "description": "",
      "shape_type": "polygon",
      "flags": {},
      "mask": null
    },
    {
      "label": "Black_rot",
      "points": [
        [
          22.4,
          207.2
        ],
        [
          23.2,
          209.3
        ],
        [
          25.1,
          209.3
        ],
        [
          28.3,
          206.5
        ],
        [
          29.1,
          205.0
        ],
        [
          32.2,
          203.5
        ],
        [
          31.7,
          201.8
        ],
        [
          29.3,
          197.9
        ],
        [
          28.7,
          196.9
        ],
        [
          25.7,
          200.7
        ],
        [
          24.4,
          203.0
        ]
      ],
      "group_id": null,
      "description": "",
      "shape_type": "polygon",
      "flags": {},
      "mask": null
    }
  ],
  "imagePath": "..\\Grape\\train1\\B_r00256.JPG",
  "imageData": "/9j/4AAQSkZJRgABAQAAAQABAAD/2wBDAAgGBgcGBQgHBwcJCQgKDBQNDAsLDBkSEw8UHRofHh0aHBwgJC4nICIsIxwcKDcpLDAxNDQ0Hyc5PTgyPC4zNDL/2wBDAQgJCQwLDBgNDRgyIRwhMjIyMjIyMjIyMjIyMjIyMjIyMjIyMjIyMjIyMjIyMjIyMjIyMjIyMjIyMjIyMjIyMjL/wAARCAEAAQADASIAAhEBAxEB/8QAHwAAAQUBAQEBAQEAAAAAAAAAAAECAwQFBgcICQoL/8QAtRAAAgEDAwIEAwUFBAQAAAF9AQIDAAQRBRIhMUEGE1FhByJxFDKBkaEII0KxwRVS0fAkM2JyggkKFhcYGRolJicoKSo0NTY3ODk6Q0RFRkdISUpTVFVWV1hZWmNkZWZnaGlqc3R1dnd4eXqDhIWGh4iJipKTlJWWl5iZmqKjpKWmp6ipqrKztLW2t7i5usLDxMXGx8jJytLT1NXW19jZ2uHi4+Tl5ufo6erx8vP09fb3+Pn6/8QAHwEAAwEBAQEBAQEBAQAAAAAAAAECAwQFBgcICQoL/8QAtREAAgECBAQDBAcFBAQAAQJ3AAECAxEEBSExBhJBUQdhcRMiMoEIFEKRobHBCSMzUvAVYnLRChYkNOEl8RcYGRomJygpKjU2Nzg5OkNERUZHSElKU1RVVldYWVpjZGVmZ2hpanN0dXZ3eHl6goOEhYaHiImKkpOUlZaXmJmaoqOkpaanqKmqsrO0tba3uLm6wsPExcbHyMnK0tPU1dbX2Nna4uPk5ebn6Onq8vP09fb3+Pn6/9oADAMBAAIRAxEAPwAdQ7DcPlzxj1qXbtySuaaOAB/k0Fz5h2578etSbDiWLYI5Hr6UoKltvqPWkXLDBbnuV704NypwCR1oAVvmbj5umDTsYBPb39aYw5GQSM9MipOpz7d+aAGhWGAc0owDgE5/nT+Sevtk0mMyAcAY70CG7SMnnPfNDFgTkdf0pXIVt2Rz1Ge3rQFJbdzkDj6UDGnJIJHTnrTicsdvJ7/lS4A6EhSelIGUsuTgnjFADCmUOT7+v0qQ424PReAc0BuRkdOwHSlLDuFHc5oEIM7iApx6eopzLuXoc9Bj0/yKBjODg55A9KkUgHHAPagCHYHPIDDGQRSABc5cYAzUuxwDnGO9I2DnPagCNgzKGUnGM7acI2BJy2D60pHykgd+vUf560AEoW5JHQUAMc8eo7DIo4KgANkdBT9wyQQSTxxx+tN29z1PXFAxjKxGCOc8cfp/n1pY0O8YyCD61Mu0Jghy+Tgk8GkIABxyDQIaxyxJ+9jr3z61KnOAVJJ461GQo4IbB4z7U99iNgdTxyKYAV+Xoc44x/n600g/7JOMYB6nHWnEIFJyC2OpHX60oftyD79f/wBdACY4Huc5pp2BRgnPoe/GaGT2PA+uT7/pSxqXct0x3PfFACMFAO4YHXJP0pqru7YwM4x0qQHBAwM9qcysuNo3LjccdP8APFAGccK+CVwORT1BLZK4b68f56UgYHHQD174p+3c4C5OeuBQMUoPuqOT2FMbdG2EU5AzzUgHqDlR+tDqeB0x1BpAMV2k5+6fcVIgI3FefQVGFCDkDHQgVNFg/wAXXnk9OKAY/ZlBzn6D6UgLAk5PpjFOH3RjP0x1oZF2j5uvbAoEQuC0i7eh46cGolnOTG4ztOCankYxEYJI7mq8sXy7lH3jn6UhkzfOFI69eDz60oHy5yKbDhpd3IB4xipzwTgkc8cfypgIi5QNj5m4HuKp6rJJBZPLBtdo+cN0YZ5HscZx71cEeSwxx7+n51Hcxho2XJ6dKHsAyxu4r22E0WRuHIYYI9iKtKxwQF5Az+Fc7BIbGXf/AADhsDtXQJ8wOGyMcE9/8/0rCjWVWN0IcQNhXH+6e4poQ9SRgDjjgU98buBgAAdM8/5/nSBPLGCB9a3Aa2QGA6deajZAocfwsvY9Kl2Bnzvwy/Nx3P0oOGAzzjoB60AMJUnLZGeOSf0p6xgYwvIJOBS87ORgn+XsKcQWjXJAHrnr+FADVVQ3yr69OlAO6N++T0xigYzgtyRwRyKXY+8dAvqf8KYDEUKScZB5Ge1HLcnjjAPpmpHVV54yBkZ4zUYJZ2CqxI9eoHc0AIozuEbY/wB3kZz0+tPG7dg/Lkj7wx6UiLkAjOeMgdc1LnavLcdhnPNAETY5cZ79ee3UU51IyBjB6c/rTmbbKG/h6EHsKOcABiBkke/596AGgZOQxHqA3Ge9PZv7oyAOnTJHSjILDcVx1+lOVVU5AJ9APb0oAywnOW6HPNToCpyD+dRqCxBUYPXA96eEIJIXljjj0pDAJhw3Xj5hSN8sYAHCnpmnMeGHAwf509lzyRyuOnWmA3AwFP5U2NJEB545xUuML/DjGScYOPWmyHauTwBzSAVpgiAYBLdM8ilWUvzyOPXFVsh5iQwKjgE8H8vzqxEiMoVjwVOSB/WgLDhGMY6EDjnioEjWRGRs5zwD2qyUBznnt9BSTJt2lSQPXP8An/JoApHfFJkAHnJAH+fWrSEuOhGOuf8APtUZhMihgSSBncPrSRh4gWYnnkE9v84FAE+1ldgwyeAR/jT2xsIPT0zSxICOuAQBgjGKcAd3+8eOOlAHK3txLY6qyzxqbZ0wCo5APOcd/wD61bOlTq8ITJYDGwgYyp71g+LJgNThXcMpFnafqf8AAVFoeoC3uwrMRHgluRx64/MflXArUql1sdUqKdJTR2JUk9/p6UkgXJOCARyD19KRXEyCSPDKRkAdCKSUFVADEH1GPXFd5yEnRs5YKevIqORCCGwwx3pS21NoU564Pb9aUsXKkbMHOSDggY4FAxY8s3A4HTAxj/PNP+UIoxkDj6Dt/OnbgBkkEsSAAM0Lgqcgndzj17UxEeAM4wSemRQCxC4IXnnnP1HNJ3zgA9iD29fanBkyykAlTxgjj/ORQMby6qCu0+vp/nmmkFWIBzxwM/yp6tuJ6IMYGD36UMm0Z2qPXP0H60AIAGBO4EKegPf6U/nGAowcFiRz+dEceF2s2OnOODSbfmDHHHUdc5FAhWVWb5fmRiQec+4+lIkYG0bzxypJFSKNhbBBOeADn+fQYp4iQlU+YDO4YP8An19P50AMQEZKuMEc5x/Klxg7E2kAYIH/ANb8KcTsUgrwDnA+ox3+lO/dbnVfnbHr+FMkxFk2dQSRyQKskggMWHzHpmogq7yOduMH/P4GpcYVj8yY4z6E0ixwTI3dcA9fpTiQSSAOlOUBUYMScLkgc579qbIFVTljz0XNAhCAUySd46DP+eajbgsCCq44B569KlyT1UjB60ybKqoB46fSkMg2YVSByTj04/qOtWVBKgrg7eB2BpNpk+5ncB164qS24RvmwT70wBW25ADZyceuP/1U4ruQKy5PP3hRhCMKwx6dAaGHDKvUc4PtQIj2gN2AJz3J6VKuzGW+nXNCnbjdx7g05pAq8gjPQUAAwTwCR3wf881m6vq0GkxB5yQGOOnt2q3LJ5QaQjaoz1Hb+lcR4hu5r+XbbrAAnG6QAsOe3BqJzUFdjTV9TLkuTqF9LdmTh3yqtjOO2f0oNxbfbSZmwxViFI6Hj8qjXR7kkM1xFjsFUj+WKktbIKJXlUeZkomOQFB6/ia82dSLT1OqpiIeyaT6Gxo/isW/lWtwSyA7FYZyuemfauzR98YliAKnnAOOK8nlttsgC46Hr+dddoGrM9uIpZBuGAc+tdlCpdWPNpVL6HV8SHcxIA4I/wDrZpQQiBVI2g8A/wCf84qtBdCQBgfl646gf5NWEB5xnr09a6TcmYZHK8+n9P5/nTm5BZSBkY+Xt9f0puTtGctzyAen+fWnFR5JU8c/j1z+lACEDaq8cDdn/wDXTQhVM4xkZGO3WpSE2jB+Vj6Z/wA//WpoOfmJIOMgYyOvSgYxFyqrvGCMcnp279KUkOcFN0eeOQeacA3GCcDOCB7007RAWY7efmB4/OgBVOBuyRk9cdfrTl27nBjwegB6Y/DnH+FKDubHGfXHQH1/OnJgRh8EjoAD6fy/z60CHo3EZ8rhT9Oc9v8APemli2VUkdDx0H+ffpQirt3DDZ7c/pnrTsBvmVM9mOSB7/hxQSNYH/WNxtwFBA5/w60qETIG43Y9Dzj3/D/PSiIOW+cFRknIPTntSRqqRHPA6gDPQ/8A680AZicMDjkjoTUqdySevTFQAAv9Oq9v8/4VYQcZPbikUJHgoGLnI6e1NZSyk7Sec4HP0p7KWBc4BB7n/OaadqDPXPGPSmMYz7HBYEFjgfL6f5NOEgZQTg8cYpDGsiMzHn0z1oChVwqnOQAF4x6UASIM7xuXLdQD/n0qVTwG3NgDg561Ci9tvtwM9akEixhu4JJx2oEOMgG5iuCB1BHP9KR2RSQcDjd+uf8AGoy6sw+bA649c9uab5QABOCOnTp7fpQBPluflBOOMGsXVNYWxGNucgkduP8APPvWuz5B6lRk84HNcb4jmUyR4JLKCNv+eKipJxjdESlyq4658Tw3MZWJssQflI5JrD3PIxYs3JGeagYJC2YwpdgR05GRyaliZhgOcg/hXn1Z+0sck6nMWzL+64bB7YNMM+AIwo4wfrUcgIXgEH1oVAHEshAQjoxAyQK5+Qyuxk0BLLznJA+lNfzNO2zLkjdjGeuRSNMJTsTle59qlkeWzt08glWkYKSD+P8ASrjJwkrG1CLlUSRuadqcm9Bcr5IyB842j9a6e1kWbaVYMmMcccVwjTCyhMs8bb8ZDMc5+me3vXRaVdlk2ysRJweef8g16FKq57nq1qPsranQpI4QE4dgcMB69x7VK4Zl5IJxtAB4BFRpISOnQYOB0GaXeMglu/HP8z9K6DnJxiNCpXBPOe+aOjHoPocfkf8APWnqg8xZCd20EYI6+/8An1oJVhz6ZLE5x/8AXoAiJI+bC85yOnGOlOOWc5bvx9P6f0p6nzEDbl65HoCP1pgC5OWC54Ibn1H9RQAmwncxBUFuChHP1pdwiEm1X+UZwBkt74HNJscZycjPUkYGfT9fyqReEBKFh0+UUAKArRZ+U8jqOhB/+tSrEFC7wMZyec59h2/KmR7DGCv3SNw2jhjnr+f86XBLfeJIH3QP54oAFQtIzhGbgY7c+wpSu0AcDjByO47ikG7eEYcnOST1x6CmuSsbNnLEZGDgZ/r/APWNBJmZ6hQSecYwD9amTLYw3OKhXe0rKDgjg8d6mVWC5XGe/H+f8mkUPDcBTnoRjrmgKCdrBTwcnNOVcHarYwPu/wCelMKja27IHU/4n0/+vTAjxuTDZJ6Z61IoCqMsSR1prDCjecAj0pMjKkABc8YoAXCowcHDdOfT/OKiy7zEkcnJHX14qXqA/TPY9/aommw6gsq4ByPQ/wCc0AMuJCiJz1zkg8e/SsR/EUUdw0TyADPHofQ/59a1L6ZTGclVXaecdz1rz26jEkkquQzBjls/e/x/z61jUqcltDKc+U7Ma5byxIPNQsRwS3fiuY1K7Mt67tuZcbRhs1li0Zc+W5U9/pVuFIWXHnhugyRgn8KxqVVKNkYVKilGyGbAX3dyOOO1WNoIA6etDK0bgNyvUEUYBABGOO3+fpXK9TmEEzoANqug7N0qK4VZXDqNqED5c9P8mpdp5IC/l0p7xl9gHAxyPxOaoBLaPeRgHjrWubRLiyaNxjJG1x1BFUoEAIyeeuSeavQ3ceGEiufcCsZR1uVGbi7ogTTYtv8ApsxlUE4jVdufqankl8qb7Qny46jHamOXRgG4x3z2pjuxPHK45pKc1NS7HTPETk7yZsW2s7ohwA/IGT0/zj+VaEGoxMABgnsPX/P9K88cXMF5InPljkE8cHBHf3rUtL+ZFTYhOCCWkbPIPp/9evU9vBK7Zp7SPc9FhkDx4LAtjoO1ShZPNxnA6nJrH0K5kuLHdOWYs5K8ADt09sg9a1t+TsLAHG7v0zWsZKSujRO6uSDBQcjPXGc1E4BXdg46E4y3FSvGxO5WVfmOSCR244pFLNhdvyE5VT37ciqKFWMRbmDFicZG7BbHT8ev/wBalMbAqEyCcjk/r7f59KdhY8MWwx+XHoaASsoGRs5J6/1/zzQALkEneAxOGHpj/OadtKP8vrluvHHSkO2NmIAGTzyPw/z/APWpwVTgHPI/h/x5xx/OgBqR7HJAxszkkDnp+lNZA8hQglup6Edf/rfhUyggfKcjd1z05/H8Ka+UXyyvQDG7g+nX8Rz7UEmMUUHKZAY844/OnrwuADyOc00sASjAgZB/zjNOVx5gyMY6Hr7/AK0ihyjIB2nkYx60jEBgpHy5+Xg9fegcICAPz4IzSjaSx6NjODTARnBXtweSen+eKUYKluMEYI9ajGRIdrDGPT9aikcIo3OA2MsRj8qAJCyRqFY5/u55zWNqOppbYDSbWYEjcePx7D8alvL5CFy/HUgZ/Cucvp4rp2hGBtOU6cetRUk4xbREnZXIrjX2VXBbJycc/XHSs9VZj5uASxJJ9abLAqOG8sbyeAeRmlSOT/no3qRmuKdXnsclSpzD5FdmMe0qFJBPrTfJwCQpx34qdSTEMg56EngHFOGxwTle30NZGA2Jf3bKpBwd2Nw+n+FOdlGOAT3FIrhJAWUkdDgcjsaeUG8qCMZ4+nagBqjjCjHfBx/WpZH4iO3kr6/7RpixnJHT26VaaPJiDdlBx+JpNiEt1csXPzDGMVNhFyxxtGTgjrU6NHFbhShaaTOxfU5HX86zpLtJkOxDvB2kN2x71Du9Vsbexmoe0a0Irm9uJWx8iY4wo/xqqQ03MjE+xPH4VOZFbcGGDTd6DHzbT1zg0asyBGLOBIxZu2alMcnmFUGD1OfpUapuO9uVHOSePb/CrEC7lLgnOeWHr9ab0A3NOvNkCJuCEKOO+e/8q20v0IHO4kcA4wfYV51c3zWtwiIxxt3de+TVmHWGX3I56V6VOa5UehFrlTPQob9lOJCGB4z3P0q5FdqRkEY7kDmuAGv7MZJHHHFOXxCGJ2Dk8+me9a3Rdz0ZJgw+VlITGWIH4058+cpOE3HHynluemP/AK1cRo/iKdtUjh4aOQhWOASCTgY5557e1dyQXUMu4EnBXj9efrx60oyUtgTT2EjiZmGEA7//AF/yp4UFsYzg9F7cUnlrjcG3DcSQAOOevvTyFHBG0jBAUDIqgI1yXffzgkZ6kgnPPb/Jp20lkLs/y5B3HnHTj26UrBtx5GDjrmm7w2SCMnkAZP8AntTAxQ+G/eEMfYY6en6fnQQoVc5JUeuSKZHvJPykEZUsOMdaBt2liQM9e+ce3+etSWPL7UIwfU9efSk3nBz93OMAikDA5+bI7cfWqkjYGMruGfm7k9j/AFpiJHuPLRlUDjp05965/X9ZuLBrZVKlZiwOQeMYA/Wpb26eNcH5sD/I/lXM6zdxXSpGfvA49cDv/Spk7IcVd2FOoz3cojLhWIIBP+fr+VMt4WV2keQM3QLjJ575qHSLJppWVfmKgsCPwH9anntAHKkkAZ7Z5rz61V83LfQxxPuNRXYsJHj5mTA5AB/z70yQkMcKAR3FVY7maFwGd2QcYY9B/SrUZWRCwyRnn2rKxwMSJvN3LISNvI/r/SriRw7MmqTBopRhwFfg56ev9KsRMxAypIz+VDTETPGFTIAxyOTSRoGXDkZXo3br3qVVDL8y++D3pkisCWAGB0I7UkArKA2wgD8KeHGIgo529x0GTUYlGNso3DpkdR2qZLclgyFWjVA27OAMnvn3zTewC3Fs8sSyxSbJ0B256YP8qoxW5RAq8gkliRyT61amvVVdkfOfvPjp3x+lRiYuAM5I61Nny2NpVpOCg3ogEKFSu3jPJpssUWCCvNO81lT5xyR1FRCYMSGyPwzQkYkMqqiCPqHO70x2qNQVUtjAPTNTMu+4Y8cHA7j8KcY8cJ/KqYFGWFbrazr8ykg8444/w/nViK1RQOFB24z6/WmFsMdgHYbqa9uXO52Zvcmq5ug+Z2sNuY4mcAE5C446H2/nURBHAzjrjrjFWvLDoOcMBimlBI4jx/vgHr7UubSwcz2LnhxRca5bKpK7Wz35wM/0r1GJm2kgjbjoD6Y9Pw7V5bZbrS/gniBXYQz+4zyPyr09ArKdmCeCpPTpnNdmGaszsoPQsiZiBxg/3kxzjtn8c81IyNgA8heeeOfXnr3psSOqDKBT6nsP8n/PWlkIBwQGyeR/n611GwmwpuCDIJyW6VGEBVwQSRxhiBj3/r+PvUsiqE2LgjnIZchvXvxn+vtTMALtPDKeuO/8/QUwMM/xksc9jwD6f5/CmYMbAnJJHQk/480hAzuK47de3/66acRFxg8ryepOPWpLEeXy1KltzY4zVK8uwp2mJmOQcjoeox9cfzqeVwEyOOAOKy7m4AbDHKdP8/p+lZ1XJQbjuS9ipeGSW1kmERYpyVB5I7mueg0+S+l/cKfLLffb7oH17njtXQzSSiIvGGx1+tV7SaUszEHI7V5axNVxdyI4jl6aj7S2TTSQshMki7GY+nt6VHcKrpnj2NLdThgSwA/Gq/mmeMMXJUcEe9RGMm7yOWpUc3dlSVAxPP41DE3lMRu4Pf2q68YbBJ4I61WZASBnBFaoxJRekkB1V0B+6VAz+VPRRvJJJHGCe4//AFVXWIEHPQD0qeN2WLBz8pweOo7f1/SrEWkcA49eMf8A16aTjucjnAFRI5wdxHsafFJskJGenOe386i2oDcq5GFxx3qa6ldooYV4VV3Hb3OT/h/Oo1kXBJ3c8dMipLlkRYdmDmP39TVAioYskZJ3Y59cVKhHI6HrmojIeOB+VOw5XdyB3xQBMEJAIHHr1pwicAsCCy8lm4APvn3pqSHowx9RUM0rECIZ65Ykd/8AP9alAPzHCpHmKxHJIP8AL1pWJkG2JgezECoo4gdxOM/zqysQUgEgAnqeMUNgRpCNmG4PpipDgR4zzjsKV9oOC2ME4pIt4b5j8ozndgbRSS6iIhE6B2UHB747+9EEAi+8ARnnihw7uzgsny4ABx+HvUqvcGMDzAQeCcA/rj3qmBKsDSTBI1fcx4A5/T869D05h5ex5CVzjHpkAc/57159aS/Zp0M4MiBt3HDZHQZ9K7PQdVsbzbCAwm29CnBwOcc9Pyrow8oq6udWHaV0b3mD5SCQc5JJ7en60RvIvDx4JycAFuMnn1//AFUhUs21Wznqp54/lj/PekV3xzhcAKCDgdeR19q7jqCdmKHjJ4GM4546/rSrtY73BYg556DpSO2AVYEkNk45x7nP9aeEDO25NoHGAcgf570wOccMMbWyfTv3qNlBBye2Qf8AP41KWHAYqMjseahkBJOAQM8cfQUizMu76CGbyZGIk+8Rgng5xz9QazLqeGb542JJ5yc/1q9r1u0lqX2/Oi7gPUd/8+1cwk2VPUYHeuSrUnGVuhhUm4s0pJm2KrMQvUjNMjmKFfLJ29Tnrmm2yhsvJyx5OafOjsyiI4A7jvXnK17HM+4k8vmZwOvcCqsThJsncEbhvb3qdGG0Do393rSyIHJQDkdM10JaGTZDJvZ9rDbjtj+dRshOCOTVjJYKG+VwMMCMYI7/AI8fjmmOOMCptYTGGQLGF2kjOf8AJqa2kKvuZVEZGCSM9fX6VCVwv3sEGnI3JznHr2FMRNIpBIbkqcZH1qJ8jG3PXP0qUMrokn3iMIR0+n+frTN+5iDj09qLDEj2lh8xGOuR/hVi6YxIi5U74ccqDgbie/Q8devbuahRWAx+PHFSXX+tiViFPlg8/iabBEOECrt2kjHFKoJ+U/L2FIItxO1e2TjtUypzt2cnp/n8qBCqIo1aV4/kUcKf4j2H+feqQYu5ZsknOT1yafeTMw8pHBWPrgAgnv06jt+HvUUOecAZHHNIZdiVdme/fPalGSvfaOcdcUmMcvwacoDjdu+ox0qEhBHw439DwCf5U2dCAYQuSDlvr6UD90hkyN5GI8H9f8+1RRhlJwufY1YDogYyvGVHoefz/CpnPTywDxnI70pBxkAetKibkbGSNuQOOKYELHODu4JIx6nFdT4OgaGGW6ZCXLhFXsMc5/XH4mub2MVDbQMfdx9P513WiBI9NgBdXIBZSAx6k8fyzWtGKcvQ3oK8jXQYwSzZXrk8nPf/AA9afkMpAU7ccn16U0MByXBYdQCflHXtQUZpBuYgEYOeeM8dfwrvO0CwEgXB2njIGf0qRWGSVOWGAMHp7VFI4XagJYE4AHXjjt/n+rBLtxukG4cgBf5UwMLGAScZGB7f55qNyFAQ9DwSfWg4aIq+GB4OemDmoyCBkgk4BBB/wqSyjqLFbeZPlUMhB9ee1coyAoSM89eetdNqV1bqGjZw7k4Kx/5/Subk3GV9nyxhjj1xnj+VcOIkm1ZnJW6EkbEYRTwOfrVjcduT1Paq0RC4yegxyetTqdzbic9s1yNamBG0ZIJbBJP4U0zSRYRSNuONwBqxsPqMD+VNkjBGSxAOM+5960iQNWdZmEb4Bx8rDjntn/PFOXD5HJx0yO1QPCuz5TweDxUylpIA64Zwdr/4n68/kfWqYiNhtBzy3XpUQDjGfu9fpU/lnaDnn39ai2sffHI4oQiyhDc9FIwSOMjvj3707yGQ47ccjv71CImHLfezzn+tWlJlQQuPmzkH1PpUoZChIXpn8Oc0y7AF5tGOFX8flHapWyp3Mdp9MU24CveyEKTtCjK9BgAEVdgHqgQKU47EZ606SXyYkk3YlY4Qenv/AEH/ANalJjRC8ufL7KOC1UJZDI5Y9e/tSbAYMqCp649KsBAVDBBkDOBUfyvyeG9aMkAEM23pjOAalAxynIyTjvg1ZjRCOOG7+mPr+tQqueV5UdOOane3maLEcL7W5LbePoKoRWlbzpC6j5egGOg9KdHlz0wuOo78VKLd4QpZNmeAX+UZ/GmBljGUwzcc9uv6/wD16AJQTHHulGf4R7moCGL7gzI6nC89PzpVLrKPMbdvGDk1MoUOT37EHuKG7ICSGT7TxtRDgZJPH1rtdNjXy1RCORxyBgccj+fTvXCb/nfBYDaQ209ec1r+F2nk1WMRM6Rp88mxQMjsD6+n45rSjOz23OijOztY7hYggIztLAZYkkjGMjrUjICNm123AggHAHPfv/n0oJYxDduZsc8YOfWjegJO3OcnDdTzkV6J2DTjeVdSOOOxb/61Cndnep4JyCOPrQFd5CzZY5+Udc8+/T/9Xan9WGGzgk/LzTA5wDhRtwPfpULSIiOzNtUEnc3GKlyAqgHnPTFNO3jJHTJzzmpKOZvbf7PcFY1yh5TA7VRCAsRjA6810eoJK1vm32GVTlVfkH2rDngucM0i24YN/wAsg2CMe9eXWoyi21sYTpbyRXaFSmQcvjr+NRq5U7SACvb196aJHjAVkJzyecVOsku3ovPT5c1EVocrLKgqm4jjGcGmHgFeueOfy4qQEhF3kAAZOeAf8P5UhAI4XnOPpV7MhlV14wenPFFqfKnAY4jcbXHTj1/D+lSPGX+UdB0yaglgYZPJx69KBFvy2DNn7ycdc8+1JJhcYJ4A4z0ohLS2oP8AFGQhPtzg+54x+AoIAABH9KGgBGzyMEZ4GOaUhiQSh6gcnApAoBZShOce3NP+6wbPA7entSsIkCrKVDMFZhjJHX/6/wDn6peywW0siRr5kjEk5GACTnn1qW13JIshA+Q/WqN1GXu7h+5lYj86CuhXklllfe5yxwc9sVCSSxIB/A1a8stySOD+dNaI4yCMdMetFxEaAhhj73fOKnVCx4xnpjPtTDHtkyMbTz9KsJGA33uMZLdQB3P6U2AsQ8lGdtuwcAHuew/xqq++ctIWyx7mnTXH2iX5QfKThVPb3Puf89qehUfKxwvqBn+tK4EawknLA8Yz6VZAUKQmQM9e9Cyg9XUDtlc0qg7jjbtzxxkUkxDmUhFzkr/P/OKftHlh1O07euckkcUz72Q2WIHX3pg3Royphlycn047UNAMZHABUgZ6EkEV23hu0NtpsbuCrTHzHYqBu545+nP41xkG1JFR2b7OfvKuM9OorvLO4SeGMRSL9nC4XYO3b3HYY4xXVh0m7nTh1rc0+Cx5J7bQKmWNVQZwQeue/wDn+tQRJtbBJOec4x69vyp7MZccFV68nFdp1jyc5YbflHGB04//AF0qkkBWDZPUZFRjKqzDGc85PHXHT+lG4Z2AYIxgYzyDxQBzmSMAcE9B70xgfLAZfzOaeh5ywIJHTGec/wD66XBDHnOO/wDKkUUJ8p0Pygd6oxMk7Sx8eZsDAHkkd/yyKuaozpZXEq7cpG7g9hgE1zOnJdXt81zBLJEkYwjEffHoeelcuK1ptFxhzJ3Ls1ttcZAzzTBHsUYHXt2qzdufNGEKg9f8/hTIwrJu7ivOpzaWp5042YGMYDe/TH8qjBbB3fdHc9cVKR0yQMdKjMQbIHDHvmt+ZMyYxSruQHyTxgjBJx6fWkMHmptJAKjt2NLIqbDx09s/p+tN3y4Qq56bdp5AH45xT2JIEzbSNhCUYFX+mf1xwatZyoGQWPYYx+dLHMSjYjTAJweeffrSmRZtpSMo6gblB6gcZ/D0/wDr0r30AiJCuOSPxFAX5toAHrupZSNm1TkZ5Oevp+pNKmC4zgLxyBgmmhF2BMvGSxIMgXB471kuzSTyOcglmOMetbMJaXy2jHU5I9h9axEUIvzZ3EeuKUmV0D5i5H+elSqArFzn1XP6GmDGcqM05iN2ScjODmoEKeQNgIHQDHU1FeSEE2yMcA/vWHRjxx9B/P6CpGkaCMOrHzzjbjkqD/F9fT8/Q1VjhyOgzVD2HBCuNpDDtmrBR2CqRg5x+J9qWCIyHABz04q5FEISS7gPknbjJz6Y7H60ElaO2LqOAc9+eKvQ2i/KGG1Ox6An+pq5CojG0pzjOSeQB7Y6/nUJV5F+0lCHKeuRt7Y/XNJHZhML7eW9kiG4t0jcrIpxn72c/wCRVc4VeBuVTgkHiqo1CWRJIG+YxYK+uP8A639apPvY5O7ZnGcHFSnrZmNWi6c3F9DRMp3gbct2J6fpXUeH7VrS2G9z5sxDEdlGOP8A69cVb3UP2gef5xwx3YGCcduT1P8AnNd/pWsadd7Sl5GJWwqxSHa3PRcdzz2711UEua7LopJ3ZuI245IBB6Db09P8805Qu4D7voOo+vPX8KjYOAGY4yecYoVgcEbird+vv/P+Vdx1ku/HyDocZPP4npQVjBcBnOfU5x+X403zNshG9s5x8w604uqjG45OSCVpgclHuW/ZSx2tGDtJ6Y9P89quIGVcMcEjA96pTI7TQSqASHw3HY9/5VYVyyglSpIyc0FFfUUZrU7P4DllHRh0I+lZsUkX2dBEAqjjCjGK3G2547e/Wud1KBrOYvECIXP3R/Cf881wYqk5e8iXJx1RFcriQOpI9aiT5m2o2O+M/wBf8aieQyMQrbsVGmT8q7s46CuRR01OOWrLnnc7XDBv4s8ZP07U5nzgdB654quj+W+1wGVRkqx5H+eelTK8cgyjgnP+rfj9elFrbECF+Vzyo6r60pww5Xv0GRSMjoNxHynuDkUpYy/NICSeMZ/z61puyGh0S7Y2ySAOOPp/9aoDvEqtGcMOh/rU3DfNjjbjjn8fzzTnHlMSD8ycBsc8VHUBnySbnUKmCfMUdvce38qeNm0FB82OORz61EXLEOhYMo444/8Ar0wOJEaRAFUcSKD90+o9Rn/D0rSLYi9ExSNmA58pyCOv3ayRHt5Of51pxyh9PnI+8FKAqOBlun6GqKL5gbaQNp+ZjwB+P9KmW4xDgsNvUHsOtDEQMGcB5858o9F78+/t+fpULXSoxWHO7oZSOfw9B+tQx84xj+tTcexNJcNKdxjRjycgsOfXrTtzEKESNWJzkAnP55poXDjGG57/AOfSpiu4jAxk+nSncVySEzESBpGCnqBwp/DpVuIiMqDjLDduXryKjjKgbuM/TOKDPGSQoGfUng1ZJcNx5RDZPHB596z5VnOVtAsiYwFcgN+fSkeUEH5vUHnrVuzdA7Eceg/pWN5LY6aFedF3iyKHTBa27s7K88nMj7vlA9BVKeBxIFRMnPAx39a2/OLZxx7EVUuI49vz8HGQO569vwo5Xe7IqVHUlzPcxWgBjZQFDHOT0z7UgQsxZ8hn/ic5JPOT6nJB5/8A11edGHCKFBJ+Y/Me/wCXb8as6dYyXl+iHaGdiCxXpjkn/P0q0r6Eq70NDRbbUJI2NtJOiuM7hJhdxGCSpyCc12ib12h+Wx2XGDgdPbIohhjgt44oipiRQBk+vcj/AD3pec4HzEcdOc4//XXo0qfItzuhHlVh6pHuDn1yCRjmpGySBn16fw1EFCscscqR1xjP0p2w5Zdo2ducfWtyjmAcBs59DinNgnO04PrSZ6Doe+aF6H8jQUOXdyTz0xVbUIpLm2eKIjceQMdcduf5/wAqnzg5I6HrQr7geOfXFJq6sBxj5V2Vk2sCcqe3PSmFs9T34rq7/T7W5jLOgSTGQy4z+PrWFe6VcWp3FC8fUSKMjHv6VwTpOOpyTptFNclicZHbBp8bfMOefWmqNrdRjHGf/rU0H5+o54yc8VzmViyHMQB3spxgYNWEmDAs0YPHBHB/T+tVSoKgCQN3ITIJH4ipANuPnYnpgrx/Oi/cReMm1U2BeuSG7jnjP5duKfPBHI+Yxt4BJd1Gc9uufx4qurgbSoYAnJYnJz3Gf64zV+NBIdkEbMRztUdKLroit1axnPCUb70TDOB+8Unp9aqELBOWEqpzgAgkY79ARj2rqF0W5aPLbYwT0znH5VQFisuoeSD5qR/ffpk9seh/+tWk04R5pDVKT6EMMUQsPMyqxs+McgZGeAcdOTz7daqXyuyltqLAnH3sAc9ecdfxrvEsITarbyIjKQMoeAPasa98Ipdzr5N88EQ4ERi3/U5yP8ihYeo7NnTGjFu0nZHElY8ZJyDzleR+FWYYHKgkMD2AP5fpXW6d4RtbdN99Es0rHACnAx2x0JP+e1Tf8IvYB1eGS5hHdVkyP/Hga0eGl0Jnh4391nHmMq6x7MHH0I9qsojIQDnaex/StSaytkvnimkY3A/2uHGBg+xx2P8ALBqb7OTEImU4HHzEZPtnHtXNa0mnuc86TjuZEkTq4wvDD+fenjTischdjkAEYU85rT2mPIMQ+hycc8f0pxKmMqoVS3AxzyfXP9P1qkZWMVLKTex24RTtyxwP1+lXUjTaAuWIAwq8A89//wBVOMTFhJIS+cDcT9O/0qyr4QjI6DOOvX/JpAQlJWUf8sh0wRjHfrTAcEbyzg5I5yc/4VZ3Fn25OCecGhE+YHH6AYxTQELQIfnJ3YHH9PerelzC0lY+UGDDAC4znP5/hSxxI0gUuqgnktyCfeugs7KKBfkVZGyCG9eK3pwcn7prTi27omTc3BOCvcA8jt/jT/nRnORuz1z1+tR7cy4w3ToT+v8ASpgnUqep6H0r0DtGxnK871PYhcj/APVTXb90duGbPGScnHT8TUgPykcc5wSeaQ5wAxbHOOBk0wOWHA44pu47uScDpxjNNwwPTHcU/OM/lQUPBB56c0DGSOvpTMHgBufpQGIJ5z059qQExIPBPbBGKVRnjBzgDIPSoi+DyBzjkjpTg2AMYUH9aBle70i1uuAoiYjhkAGPqO9ZT+H7kSALLGwzwSSCR9MV0AJBGck4ppYgjnPOKxlSjIzcIvcxE0K4BA3w4+p/wqRdFn3je0QU91ySa15HEaHJyM4z3qBbg8FvTv61H1an1F7KJJZ6PbQJulzM+O/A/KtaJY0GI1VVHYListLrJO7A56D0/wA/yq0l0DnjGOSTW0YRjsjRRS2H6pdfZ7MspJY/Kgz1PSmaTZiFAXOZPvN7mqEDHUdQMxJMEHCe7dz/AJ9624yFByQMjrXPb2tTyj+f/AAs78DHXA70m4Nhj1X0/SmLjo3JPSl+ZSDgYIIrrAmX5gxYDHqaacR/N8vqc9h9aaH3KAF+T1PpSbiY2AXk8DigCheaGLu5klef5G2gKVJAx1xzUMcE8N59leKRkOdk4GR6/NjkenPXFaiuVG1vl5wOMGrKhCoO0AnBHPSsKtCFTfcbldWZztzbSDkDOfQj+lU/ssuRlHC+oXNdacE8jPr707bEoHyx4zxkda51hGupyOgu5x4tpw3yh8DgHaQcVKLS5KgCFyPUR8/niusc/MSBgjqaTny2Y9lz2z7cVosMu4ewXc5dLWZR81qen3irVKmm3T4aOPgjjLDNbsiYA9eme2KSJioQDgYz/nvVrDR7lewiZiaPMWzJKid+OcVoW1mttEU3Oc44DkDv2+tWd5CbgPmAxtHXPtThtYgngDp2yauNKMdi4wjHYARjBJB3fMfemSknIBO0enbn1p2cNjAyT+f6+9DA4UddzZ9K1LDbtRHx1xlu1OxsBXBBPocY+gpQWycY45/yPxpFTLtkYJHpTA//2Q==",
  "imageHeight": 256,
  "imageWidth": 256
}
