# Supplementary material for: Deep-broad learning network model for precision identification and diagnosis of grape leaf diseases
Source: Front Plant Sci. 2025 Sep 10;16:1611301. doi: 10.3389/fpls.2025.1611301 (PMC12461735; doi:10.3389/fpls.2025.1611301)
Supplement: Supplementary file 1 [file DataSheet1.zip › B_r00257.json]

{
  "version": "5.4.1",
  "flags": {},
  "shapes": [
    {
      "label": "leaf",
      "points": [
        [
          124.751269035533,
          199.77664974619287
        ],
        [
          126.4771573604061,
          202.7208121827411
        ],
        [
          129.21827411167513,
          204.04060913705584
        ],
        [
          133.88832487309642,
          204.95431472081216
        ],
        [
          140.994923857868,
          205.46192893401013
        ],
        [
          148.71065989847716,
          206.4771573604061
        ],
        [
          154.7005076142132,
          208.2030456852792
        ],
        [
          163.43147208121826,
          213.1776649746193
        ],
        [
          174.9035532994924,
          220.48730964467003
        ],
        [
          190.33502538071065,
          231.35025380710658
        ],
        [
          202.31472081218274,
          238.55837563451777
        ],
        [
          206.4771573604061,
          230.23350253807106
        ],
        [
          218.76142131979694,
          228.60913705583755
        ],
        [
          228.50761421319797,
          230.13197969543145
        ],
        [
          231.95939086294416,
          230.13197969543145
        ],
        [
          231.4517766497462,
          225.25888324873097
        ],
        [
          227.59390862944161,
          216.62944162436548
        ],
        [
          223.73604060913704,
          211.1472081218274
        ],
        [
          232.7715736040609,
          204.14213197969542
        ],
        [
          238.25380710659897,
          203.43147208121826
        ],
        [
          241.4010152284264,
          203.12690355329948
        ],
        [
          236.62944162436548,
          197.5431472081218
        ],
        [
          228.50761421319797,
          191.35025380710658
        ],
        [
          237.64467005076142,
          184.85279187817258
        ],
        [
          231.95939086294416,
          177.44162436548223
        ],
        [
          237.64467005076142,
          171.35025380710658
        ],
        [
          241.0964467005076,
          168.71065989847716
        ],
        [
          240.38578680203045,
          164.04060913705584
        ],
        [
          235.30964467005074,
          159.6751269035533
        ],
        [
          229.9289340101523,
          157.64467005076142
        ],
        [
          225.05583756345177,
          156.83248730964465
        ],
        [
          224.24365482233503,
          156.32487309644668
        ],
        [
          229.11675126903552,
          150.74111675126903
        ],
        [
          230.33502538071065,
          143.73604060913704
        ],
        [
          229.21827411167513,
          140.28426395939084
        ],
        [
          220.994923857868,
          136.73096446700507
        ],
        [
          226.2741116751269,
          129.82741116751268
        ],
        [
          226.98477157360406,
          119.26903553299493
        ],
        [
          214.9035532994924,
          115.51269035532995
        ],
        [
          216.93401015228426,
          106.2741116751269
        ],
        [
          217.44162436548223,
          92.26395939086295
        ],
        [
          207.7969543147208,
          91.14720812182742
        ],
        [
          205.15736040609136,
          64.95431472081218
        ],
        [
          198.45685279187816,
          64.44670050761421
        ],
        [
          190.13197969543145,
          66.1725888324873
        ],
        [
          184.4467005076142,
          68.81218274111676
        ],
        [
          180.994923857868,
          57.137055837563445
        ],
        [
          179.37055837563452,
          56.02030456852791
        ],
        [
          169.5228426395939,
          63.63451776649746
        ],
        [
          168.30456852791878,
          64.24365482233503
        ],
        [
          167.49238578680203,
          60.89340101522842
        ],
        [
          160.38578680203045,
          47.898477157360404
        ],
        [
          154.9035532994924,
          52.46700507614213
        ],
        [
          149.82741116751268,
          53.58375634517766
        ],
        [
          146.57868020304568,
          48.10152284263959
        ],
        [
          143.83756345177665,
          43.126903553299485
        ],
        [
          141.80710659898477,
          33.88832487309644
        ],
        [
          133.68527918781726,
          39.77664974619289
        ],
        [
          129.5228426395939,
          32.670050761421315
        ],
        [
          125.36040609137056,
          29.319796954314718
        ],
        [
          125.15736040609137,
          23.939086294416242
        ],
        [
          117.74619289340102,
          29.319796954314718
        ],
        [
          113.0761421319797,
          38.45685279187817
        ],
        [
          105.36040609137056,
          49.31979695431472
        ],
        [
          104.04060913705584,
          51.75634517766497
        ],
        [
          96.12182741116752,
          51.857868020304565
        ],
        [
          94.59898477157361,
          61.502538071065985
        ],
        [
          92.46700507614213,
          58.86294416243654
        ],
        [
          89.6243654822335,
          64.95431472081218
        ],
        [
          91.55329949238579,
          71.3502538071066
        ],
        [
          83.43147208121827,
          65.15736040609137
        ],
        [
          84.5482233502538,
          69.7258883248731
        ],
        [
          83.2284263959391,
          72.46700507614213
        ],
        [
          79.87817258883248,
          72.46700507614213
        ],
        [
          80.18274111675127,
          75.91878172588832
        ],
        [
          77.74619289340102,
          77.64467005076142
        ],
        [
          73.58375634517766,
          77.64467005076142
        ],
        [
          66.88324873096447,
          89.01522842639594
        ],
        [
          47.69543147208121,
          78.76142131979695
        ],
        [
          45.25888324873096,
          80.79187817258884
        ],
        [
          46.781725888324864,
          88.71065989847716
        ],
        [
          46.781725888324864,
          91.65482233502539
        ],
        [
          45.66497461928933,
          95.91878172588832
        ],
        [
          45.76649746192893,
          102.61928934010153
        ],
        [
          34.700507614213194,
          102.11167512690356
        ],
        [
          39.06598984771573,
          123.83756345177666
        ],
        [
          22.822335025380706,
          123.83756345177666
        ],
        [
          27.187817258883246,
          126.3756345177665
        ],
        [
          29.11675126903553,
          131.85786802030455
        ],
        [
          30.030456852791875,
          137.13705583756345
        ],
        [
          29.218274111675125,
          141.80710659898477
        ],
        [
          21.502538071065988,
          145.76649746192894
        ],
        [
          24.548223350253803,
          148.60913705583755
        ],
        [
          28.812182741116747,
          159.4720812182741
        ],
        [
          14.395939086294412,
          169.4213197969543
        ],
        [
          25.76649746192893,
          175.10659898477155
        ],
        [
          22.31472081218274,
          180.58883248730965
        ],
        [
          24.751269035532992,
          180.58883248730965
        ],
        [
          29.725888324873093,
          188.0
        ],
        [
          19.573604060913702,
          199.97969543147207
        ],
        [
          22.11167512690355,
          203.22842639593907
        ],
        [
          39.06598984771573,
          212.8730964467005
        ],
        [
          32.26395939086294,
          231.85786802030455
        ],
        [
          43.126903553299485,
          231.75634517766497
        ],
        [
          53.888324873096444,
          232.46700507614213
        ],
        [
          62.72081218274111,
          232.9746192893401
        ],
        [
          64.04060913705584,
          239.2690355329949
        ],
        [
          64.5482233502538,
          240.18274111675126
        ],
        [
          86.88324873096447,
          224.4467005076142
        ],
        [
          95.41116751269035,
          215.51269035532994
        ],
        [
          101.502538071066,
          210.84263959390861
        ],
        [
          115.61421319796955,
          202.9238578680203
        ],
        [
          123.1269035532995,
          200.48730964467003
        ]
      ],
      "group_id": null,
      "description": "",
      "shape_type": "polygon",
      "flags": {},
      "mask": null
    },
    {
      "label": "Black_rot",
      "points": [
        [
          48.2,
          200.3
        ],
        [
          48.3,
          201.3
        ],
        [
          56.1,
          201.3
        ],
        [
          60.6,
          202.0
        ],
        [
          61.6,
          206.4
        ],
        [
          59.7,
          209.9
        ],
        [
          56.2,
          211.1
        ],
        [
          52.2,
          211.1
        ],
        [
          45.9,
          208.2
        ],
        [
          42.8,
          207.9
        ],
        [
          41.4,
          204.8
        ],
        [
          42.2,
          202.3
        ],
        [
          43.7,
          200.1
        ]
      ],
      "group_id": null,
      "description": "",
      "shape_type": "polygon",
      "flags": {},
      "mask": null
    },
    {
      "label": "Black_rot",
      "points": [
        [
          48.9,
          185.6
        ],
        [
          52.4,
          185.4
        ],
        [
          55.3,
          186.1
        ],
        [
          57.1,
          187.7
        ],
        [
          57.5,
          190.4
        ],
        [
          55.5,
          193.9
        ],
        [
          53.3,
          196.4
        ],
        [
          50.3,
          199.4
        ],
        [
          50.1,
          197.7
        ],
        [
          47.5,
          194.3
        ],
        [
          46.9,
          191.4
        ],
        [
          48.1,
          186.4
        ]
      ],
      "group_id": null,
      "description": "",
      "shape_type": "polygon",
      "flags": {},
      "mask": null
    },
    {
      "label": "Black_rot",
      "points": [
        [
          54.9,
          138.2
        ],
        [
          52.4,
          143.0
        ],
        [
          52.7,
          147.2
        ],
        [
          54.8,
          149.9
        ],
        [
          59.0,
          151.6
        ],
        [
          63.7,
          150.9
        ],
        [
          66.2,
          145.4
        ],
        [
          65.4,
          142.7
        ],
        [
          62.7,
          138.6
        ],
        [
          58.4,
          137.1
        ]
      ],
      "group_id": null,
      "description": "",
      "shape_type": "polygon",
      "flags": {},
      "mask": null
    },
    {
      "label": "Black_rot",
      "points": [
        [
          54.8,
          107.7
        ],
        [
          51.7,
          109.9
        ],
        [
          51.6,
          112.2
        ],
        [
          53.5,
          115.9
        ],
        [
          56.9,
          117.2
        ],
        [
          58.6,
          115.6
        ],
        [
          59.0,
          111.1
        ],
        [
          57.6,
          108.4
        ]
      ],
      "group_id": null,
      "description": "",
      "shape_type": "polygon",
      "flags": {},
      "mask": null
    },
    {
      "label": "Black_rot",
      "points": [
        [
          73.7,
          78.0
        ],
        [
          75.3,
          80.9
        ],
        [
          76.7,
          84.7
        ],
        [
          76.7,
          87.6
        ],
        [
          74.2,
          89.4
        ],
        [
          70.4,
          90.4
        ],
        [
          67.1,
          90.5
        ],
        [
          67.1,
          89.1
        ],
        [
          68.7,
          85.9
        ],
        [
          70.6,
          82.7
        ],
        [
          72.1,
          79.7
        ]
      ],
      "group_id": null,
      "description": "",
      "shape_type": "polygon",
      "flags": {},
      "mask": null
    },
    {
      "label": "Black_rot",
      "points": [
        [
          97.0,
          89.0
        ],
        [
          100.9,
          87.0
        ],
        [
          103.7,
          85.9
        ],
        [
          107.3,
          87.4
        ],
        [
          109.5,
          89.9
        ],
        [
          109.1,
          94.5
        ],
        [
          107.8,
          98.0
        ],
        [
          106.2,
          100.3
        ],
        [
          101.1,
          99.0
        ],
        [
          98.2,
          96.5
        ],
        [
          96.1,
          92.7
        ],
        [
          95.7,
          90.6
        ]
      ],
      "group_id": null,
      "description": "",
      "shape_type": "polygon",
      "flags": {},
      "mask": null
    },
    {
      "label": "Black_rot",
      "points": [
        [
          127.7,
          34.9
        ],
        [
          129.3,
          34.9
        ],
        [
          132.0,
          37.5
        ],
        [
          134.4,
          40.1
        ],
        [
          134.7,
          43.0
        ],
        [
          133.1,
          44.7
        ],
        [
          128.5,
          45.3
        ],
        [
          127.4,
          42.1
        ],
        [
          126.5,
          38.7
        ]
      ],
      "group_id": null,
      "description": "",
      "shape_type": "polygon",
      "flags": {},
      "mask": null
    },
    {
      "label": "Black_rot",
      "points": [
        [
          144.7,
          45.2
        ],
        [
          141.7,
          47.6
        ],
        [
          141.1,
          50.2
        ],
        [
          142.7,
          53.3
        ],
        [
          145.2,
          54.8
        ],
        [
          147.6,
          54.5
        ],
        [
          149.8,
          53.7
        ],
        [
          147.9,
          51.3
        ],
        [
          146.5,
          48.1
        ]
      ],
      "group_id": null,
      "description": "",
      "shape_type": "polygon",
      "flags": {},
      "mask": null
    },
    {
      "label": "Black_rot",
      "points": [
        [
          168.8,
          65.0
        ],
        [
          172.8,
          67.2
        ],
        [
          173.8,
          69.8
        ],
        [
          171.7,
          73.7
        ],
        [
          169.1,
          75.8
        ],
        [
          165.5,
          75.4
        ],
        [
          162.8,
          72.8
        ],
        [
          161.5,
          69.3
        ],
        [
          162.6,
          66.8
        ],
        [
          166.1,
          64.8
        ]
      ],
      "group_id": null,
      "description": "",
      "shape_type": "polygon",
      "flags": {},
      "mask": null
    },
    {
      "label": "Black_rot",
      "points": [
        [
          206.7,
          90.7
        ],
        [
          211.0,
          92.9
        ],
        [
          213.6,
          94.9
        ],
        [
          211.7,
          98.9
        ],
        [
          208.8,
          100.0
        ],
        [
          205.6,
          97.3
        ],
        [
          204.2,
          93.9
        ],
        [
          204.7,
          90.8
        ]
      ],
      "group_id": null,
      "description": "",
      "shape_type": "polygon",
      "flags": {},
      "mask": null
    },
    {
      "label": "Black_rot",
      "points": [
        [
          172.6,
          134.1
        ],
        [
          175.6,
          132.5
        ],
        [
          177.3,
          132.0
        ],
        [
          181.0,
          132.5
        ],
        [
          183.4,
          136.0
        ],
        [
          184.1,
          139.5
        ],
        [
          182.9,
          142.5
        ],
        [
          180.6,
          144.8
        ],
        [
          177.8,
          145.1
        ],
        [
          175.6,
          143.2
        ],
        [
          173.0,
          141.2
        ],
        [
          171.7,
          138.7
        ],
        [
          171.6,
          135.2
        ]
      ],
      "group_id": null,
      "description": "",
      "shape_type": "polygon",
      "flags": {},
      "mask": null
    },
    {
      "label": "Black_rot",
      "points": [
        [
          213.6,
          175.4
        ],
        [
          216.9,
          177.3
        ],
        [
          218.3,
          180.9
        ],
        [
          218.5,
          184.1
        ],
        [
          215.5,
          186.1
        ],
        [
          210.9,
          185.9
        ],
        [
          208.1,
          184.8
        ],
        [
          205.8,
          181.4
        ],
        [
          208.7,
          177.6
        ],
        [
          211.8,
          175.4
        ]
      ],
      "group_id": null,
      "description": "",
      "shape_type": "polygon",
      "flags": {},
      "mask": null
    },
    {
      "label": "Black_rot",
      "points": [
        [
          198.7,
          236.0
        ],
        [
          198.7,
          232.5
        ],
        [
          197.8,
          230.5
        ],
        [
          197.4,
          227.8
        ],
        [
          198.1,
          224.5
        ],
        [
          200.2,
          222.5
        ],
        [
          205.2,
          222.9
        ],
        [
          207.0,
          223.8
        ],
        [
          207.7,
          227.4
        ],
        [
          206.9,
          230.4
        ],
        [
          205.0,
          232.8
        ],
        [
          203.8,
          235.1
        ],
        [
          203.0,
          237.4
        ],
        [
          202.1,
          239.0
        ]
      ],
      "group_id": null,
      "description": "",
      "shape_type": "polygon",
      "flags": {},
      "mask": null
    }
  ],
  "imagePath": "..\\Grape\\train1\\B_r00257.JPG",
  "imageData": "/9j/4AAQSkZJRgABAQAAAQABAAD/2wBDAAgGBgcGBQgHBwcJCQgKDBQNDAsLDBkSEw8UHRofHh0aHBwgJC4nICIsIxwcKDcpLDAxNDQ0Hyc5PTgyPC4zNDL/2wBDAQgJCQwLDBgNDRgyIRwhMjIyMjIyMjIyMjIyMjIyMjIyMjIyMjIyMjIyMjIyMjIyMjIyMjIyMjIyMjIyMjIyMjL/wAARCAEAAQADASIAAhEBAxEB/8QAHwAAAQUBAQEBAQEAAAAAAAAAAAECAwQFBgcICQoL/8QAtRAAAgEDAwIEAwUFBAQAAAF9AQIDAAQRBRIhMUEGE1FhByJxFDKBkaEII0KxwRVS0fAkM2JyggkKFhcYGRolJicoKSo0NTY3ODk6Q0RFRkdISUpTVFVWV1hZWmNkZWZnaGlqc3R1dnd4eXqDhIWGh4iJipKTlJWWl5iZmqKjpKWmp6ipqrKztLW2t7i5usLDxMXGx8jJytLT1NXW19jZ2uHi4+Tl5ufo6erx8vP09fb3+Pn6/8QAHwEAAwEBAQEBAQEBAQAAAAAAAAECAwQFBgcICQoL/8QAtREAAgECBAQDBAcFBAQAAQJ3AAECAxEEBSExBhJBUQdhcRMiMoEIFEKRobHBCSMzUvAVYnLRChYkNOEl8RcYGRomJygpKjU2Nzg5OkNERUZHSElKU1RVVldYWVpjZGVmZ2hpanN0dXZ3eHl6goOEhYaHiImKkpOUlZaXmJmaoqOkpaanqKmqsrO0tba3uLm6wsPExcbHyMnK0tPU1dbX2Nna4uPk5ebn6Onq8vP09fb3+Pn6/9oADAMBAAIRAxEAPwDqyQ3OCVNOGN3Pb8qY7EjGDtxz3pwGACR04+tZmo5sDndkAjpTlJAI5znt/n3pnGwccjuaYJSCUAyox8xpgWCRgjoM4NKMbjkkDnHFQRS7skcsp7nrVjny+TznuaAFGNwIHBGKYCgUqSB7H1pjgnvhsc80gjZjzx3PvQAsZYyNuH3amYAKQTjPOaiRT5wx1POOlSEMWGTyRj6dqAHIRtUHODxmmzKMgq36dDQVZVwD83Q4ofJC8A/N1FACqDuYkgD0p5OAed3v3NQnZtwXwTxgd/8AOakHyrzgn3oAQkqzZIxjPSmsMxnI4HtzTgSepzkcjpim72DEZA9j2oAaMcg9T+vf/Gmxsxbn5fQZ6051JYN90gcH0poJkQAZODgD9aAHuSfY8/5z+NIsbb8dSPbpTDuB5UY578GpQ/yAZ6nGaYDigHAxkDPTr3qRAGTZnA9fSoi2XGMFu/tUmAR0JyMUAIyqsfGPw5zTY1JyDgL6+lSZaXnPbPPSm5GCc5JHOPwoJIiXjkZSRgj8jSiMvnjseBU21JAdx7/n7UgBXIJB54wM0wIwpV+DgY69hx0pTIG5P3S3BxjNKcCTAwBn6/571GhIyAQxB7fy/wA+goAnjfjHIHJAx1qZH9eoOP1qvG3yZ79SM/dqVAF9WBzjjr3oELLyQo6gY5oRTvD4GPX/AD9TTcg5IA+bGB1z6VLnDdh+FAGTsyclhn1AoUhh07HPPQ00YbcN3XpTlG1E6+wAqCyXBwAc5oK7lPQ8c81H5nOQclenrxTo5FCbjndjtzQBHEhSXBwck81NuaQqRjg456U1gCST/wDXqSMYU8cjBwRTGIo5OTyBxx1pm/DgbSMk84+lLkAlW+Uk9B3OKQdTj5uM8CgCYYXfkgnpkU7flgVBxjBbpzSdQoP3icnj/PaklwMhFGR02jigQeYytkHOCSMfhUrpzkjiq7ElVBGWx+OPX9KfvGT6E4Iz2/zigAIQL8nJHbGcmn7c5B4I6kiliVR8xzjB9qaWZsqNpweue3agAK7Y2I4BGRzULBS+4c5AxjvUWrahFpOmSXM2AB91ScFm7Af57H0rk9A16bUtfzeXJVSCEjH3D7YI/wDr5A69KzlUUXYhySdjtWcbf4Rk81F1TcODjGf6igjAGVxx1x0NNVfM3bhgHjrWhY8BGlG7aBnA55qZjE2MZUrgYbt25qKMIoKZzIOMHuPWjc8ZLKfukg5A5H480AWSoVlKDpj/APVQ7g7csQo/HpTSPMtu6jAPAPIpiRlByRgngAcCmBISsi7xnC9wKYIyMq2Qdvf+VWWCGHg/T+dVw/zhWIYkcj1FBJLGihs87RyT7etRTOEOFHIBOT3qc/Ke3PGSMk0x13gEqAT3HGOf8/nTAZEN2QVwMd+akABQEAg5yw9s0iLsG7B27hnB70skir3wpbBoAYrFZm5CqRgnNS4IjwGBPpjPIqJcBSxBXB/GpVPmMCuAPXPvQBCcr1yQOmBnNSJu3fMeMZwfWh8bmDnORkegqRCA2epGeM8mgRjRFQSzfd255/z7U5BIeP4fQf0o28c/gAefenOQyqqn25HXp/WoLHjCru4zjPSgqCfmPHpzmmsQZR2B7L3p7AkYKgN97P8Ah9aAAbQOWUnGep9f/rVIBxyf4c9fbv8ApUSAthhkA9OevrShVUHpgcnLfTp+lACEFlweWJ7DkUqYOBtyMnA9TQw3gN7Zx6UsYfHcEfd54zTGSgbVHOO+c5/WhQgBBABGcEHJFNeQZwHHy45H5ihXfJwBtx1zj86BB1bJY4xxg/p/OgbNyhRnA4701SBhvUYHtSMNpzkMV6rnH+elAyUlnXJGD1BHP9fenkgHdyVz83b2qJQcnOcLkjPf/Irk/G+vC102Swt8+fOCZdo/1cfTk+54+mfUUnJJXIk1FXZz/jHWv7Q12K2KMtvb4UAn7+cEt9CMY+nbNYemyBrnzOmPU9B+NVPtUt1PaI8jt5GI0LMWwM5wAegBJ4GOtO0xlTqc54x/jXm13dXORPmldnqHhrWjd2LQX8sYuYRuYgYXYRw3J5xk/pU1p4ltL6+Nvb5ZTjMh4BPTAGP5+ntzxkKPLD5V5qUnkqvAUYzj7u498A+lVLJZtN1SOWTI8tt+9jtG0e/px+f0rR4i1uXY6as1zJQPWjEgJYEBujD1pQ5ccAg8H9KispkvraG4hJEcihgDwRx3H6VbVFYkDAbPOenbBrvNBBwih1O4HJ6UMWjBUYY8c46etI7hcbwW47+vFIWBGWCgkYOSDj/PWgB3mbSoJJPJwB0GP1pqqu07mIYn72B6dqiZyknADc9R9P8A69CoCytIxGO2cg4zz+BpgWTkj36DPfriky4dkK4XAIJ7GmlhhQGwOck8n8KjaRxx14ySOcjmgkmWUcgNlWAwccE/06084WQ78EjPOMdP84qqjjIUbSyfKCecdO/+eanLlpnYnBI+8DjP+eaAEc5bDDcvcH/A/wAqfCX2qpUAAHOB7U11CxkDkHpjvmmlyhLA8ZI6dO9MCdYxtJHQADI6Z5pAoQOioCABg4zn1+lJkby2Mg5JOP8APpSo4A+Unk4bvj1z+VAjKAHC9McAHHWhsFmJBBz19M0xVIIJ6nHQZx2pxK546ZP41BoPRfmO7KgZHOPf/P4Cp3XcrA5wxx074qCMBCDk8g4Xr29fTP8AKpBIWb7uBgd+9ACFhjABPPQdutAUEZJwuAQevtj+dIGAJ2kjkEH/AD+FLEc8HCqoBOQOPb/IoAVcht+MHaBn3705cnAGASevQAf5/nTNq7yA3cYxzmnqS4BXafm+6f8AH8qAECkqD94kdz+FG8DPBJ9R6Zpkkiq7ZTPXr/nnoaVvLUBuccE8c4z6H8KYDmAClsjDZGOpH1qOWRY7Wa4YnbGGcnHYD/8AXTwu5cjgngnPPp/jXI+KvEq6VJLp0ke9ZbZ9zK3KMwwv8ufqD9Zd7aCbHx+MrsSTb9MISPB4kwB77zww9ABkdK4bWLl767nnmlYyyyeZ7dwB14wPr0qqNWMkOSx3bsKM8YOc/wBKGbzVDHJI4Y/06dTXFzTn8Rw1qjk7WI4VYzRSEquHBJ3AdD7mobe48rlDjcccdMGpHUsQXXaHPYcVXEb28jRFvLZSUbb37HmhxutTJPQ2Ybwvty4ZtpCgHBH+T+eav3MMWoBLYn5flOdxwcckc+mf88VhrIRsRM7VwwB4HOAfX8+9a8UccssWZT5u1d6hdoU9ev0OT0/nUqDXwlwnyu50vhPUrnTYZrbUJ5mtBgwPJnMeAF2Y6nPHPTg+prTk8WG7kaO1jCQj5fOdgp3Yzx26A8/SuNe5jeDy87g3BTPA5Bye5xg+/wDKmwW00byqoaWN1KkbsbSw27vQgZx2rXnm1Zmk67k9ND0nQtT/ALT09GPMiKQxbqR6/jz+XvWkxCFiwO4kgkkZPr/UVwXh7UIrGaKRjvVxtYE4IU85GD1yB+fauwvdUit+CyGUkAxBuR0z69ula06q5dXsb053jdllAzxow3ZYjjOCeP5f41YLrhQSuVX/AD/Ouc07V5LnUngLEhgq+Wq5CnJPQf8AAcc10CjySSG5Hygk9SPUYx6VtGXMVGSktBURt77AexGB3/8ArZ/WpWhEhWRFJJPU9fzqGNnd0P3Mkn6nj/69TEsdvz7EwegwaoZBHDH9o2uZAcAY9PX86A3lK/y7iTgsDjn6e+c/lS+YA4YAYwMjGfp/k/0pMvJMIwhOTwSmcjPv3/GgB6SDI+TcAvT2/wAjP4U9RgB2U7gNwDLjjoTnt1ptuhUoHJG4c5PGc8f1q1lQoLFVjLZLZx2Gf5jvTAQK2BxlCM9qhQ5j5ZsA7QrHH0qTe2w8qc4zwOD6/wAqaxBV13s2/OGHTjp/LFAjIY/IuewOMA9aQIXIQFsZGSeCc02TLKAC2TnPPPTr/P8AKn27iKIKuNqDauXOT7nv0xzUGhKd0bD52PzEAkAAfXNNj3DcvHXKjj8qUsofO8fMCTjjNN34TAb7wyefr0oAkGImLPhcgH8Oc08jKHGVDLtI6Z6en0oQFW3sQApwSOv86a0w3AllIAySTx09foKAHcg5wfm5yTwAe1VmuZReJbxqSu0s7MTxjt9c/SplbcpKMMEblIbqDgjp7VDBEyy3BZP3jSbQevyjAH5/1oAlUMVOUxzjP+frTiTs2rycdB7en5U9QGVQCSQOnXnH5+v61jvrmltDMqXmRh0zFkfMM5GcdevIOOc5qXJR3YeZJq+oPpMS3ZDSW5IjdOM9/mB9eD7V5l4yuYr3VZr23cPFcRKyc/MuAAVYdjkH8CMcGtzw3Jc3sl0mrSTy70CIJ2JI6527uOuCeCfyrH1XTZLC4aJ8FHGAW+6wz8p6/wBMcAVm5uLv0OWdWz8jiI7gKeQcYP3Tgk9s1p2dymzc8hIztA67R1PX6/qelUr/AE9reSQAYVMZB4yPbPXtVdJGiOcEK3HoD7UaPYzaUlc6EuJpUcsoIxnb2xwP5Ckl2vPcSEAZcnaepyTyKrW8gkUFF3NjAHY8VZnT/Sn5LKwVi2MH5l3foSai1zCxLBHGzAFhyTjcQF+vPI9a0VnuIkMiKMOWRgTuZQAOuecYIHTtx0qhGqLG6hhucfe6YXnJz+nPBBqVCUGWLjMf7srjBO7GTnqOo9fyoS1AkN5M0oLbzEXLH93kjnqfyPWtbTtQhEUiyqXWUqpAO3gAk4/T8h7YySktqZyflw+N+MB1IPIPpx19fwqeMWyTIDIWKktu27euMcdezfpUy0BG5d28qKwilMMUilo2LDc3XOCfQ+ncnPvk2El7Lcy2z3DSSRqJBK/XOQME8nn5jk/r23MRTaasCxnjgShxuXjt6fT256CucnaG1gEcO9ZGzlsc5GRz+f8AnNRLkcbW1PQ9rD2XL1Ni0vbuF5hLBOVclBKqNgYIx04wRjpz0rrl19SpWBAjlAzAn7rYGeeRxx6/hXHeHdTjgkfzVLOvyfeGByAME9un5dsmtqOV7TU4N2wQzvuUsoyCQSACB0I75+mM11U1ocsZtbFjUrvU2OTcSrDu3r5SBDnB4yBnPtVvw7fXrXrwyTy3KFeRv3Yxz378YIqvfqs90I12yiNAGaM8A4HHc8HBzx6dzVyyijj1AiNfJYId5CnlcHI6cYI7etDhZ3Ki3zI34/3iAArkZG3b8x5/wqS22x8MJVBJwxTtn/63eq8Ee7ZjO1XLAlcYOevP48VKwVGaJQD86np6/wD6xWx1EzBCqbSuzPDEcHpjH49/8acsO0MTzjOQwIPXt261Gg8vgO20qMjHTkdPr/jThISyNIAzEgfMfftnHp19/wAmIUYSMsG6cjGen+SPypYlyNzc7sqpPVfoP89aYCzh5BgrnGxsgdCOuMcZ9qdGwQAK+RtC9iATx/SgDHibneGOCB82MEe4P5j8BTgoVweo9uP8/wCTTYskNvZSFGAqngnmpU3twGDDBy+D6dP1FZGgK0XkFUbO3AA7cH/61RpuU8vwD04ye5/pSoyEAD5Vx1YcfWnRs3zbgwQ5OCDz7iqAlkkzBjOBkkHGAefTtzVS9wdOmEnARfMLBCThcN2/zyKsbvMmcnOMjAY5wD/PgmuXj8b2l/NJYm2nQyny43CqS3BBPXjr7/pUvVMTdkXINQ+zSO29PKjlVHXJLEEAhxjPH5Zwa14r6GZCu4Rv8vyucMcjoD9R29e9Yvnw3d80axFuOFXBJ9c88YOMfhnrzmX26O1lnyRAXYlyxOegIH55/SsY80Voc3tWnpsdHrmoxWGmBpFRhI3lEbhwv8RznsM/iR9a8ys7uOCa9QDdG0xdWDcE45/Lj8+1I9wk06tciaQIpXmRlwPTg/WmOyGEPbYj8rLbVA49cf5zWFSr7RWsVOvFw5VudfY/6XPHGqxhhgqqgDIx9735zx1+vFXLy2/tCyMM8Sq0eIxIdoJIGOT1HqffGa53w/fMkoKHKYCndgA85wevcf8A1q6S5kjYLEGjKSKpIRQQORnk8gcdD2zXQl7mpzLVHDaxpawwvBclEnifaCSPmHsfwrlobOO4jO1164DEE7a9OOmRMLua5RftEke8biXAXngHsOM49CK8/maFNWu9p27cAgcDd/8AW6VlyOCdmdUqChT5kylYs8U4TLq5yPlPIPYVq25NvJKWAIZvl3g84HHoMZ/UelUSqSOzKVR+xYZHrn/INatx5IttOuo5MrNE0csOP9W6nkfQhgfz59NL3OR9ys0pkSNZIuU/ujt1xx06mpYhPArJ8zEZJUnkL0PHrx+mOtSiNNjsNik/LscjPTtnoc/oD9DDK4imGw/uSASu3lhwP8+5NNCLDX0aOufMWQ4HPysRjB7E9j3P9KsTNEzKzpm2HCyAnIBweh56nI9s/hQgljD/AGd2jkjOQWYA8joQcj1/WrtvHbIoE0nnR42h2zhP9r14Hr0x1FO1xjDPM7h4FMEOPmfn5vr9R/WoNbjkguYLhzmKVBtZQDjP+SefWtK+YbFNmgQKmNqpxwAN/wD4797GeOfbJu7t5rLbMWkCbQocEbhn656AD/IwuRIC3o12VuzLu2Ps5K/NkenIOT/+r2rtDN5dk8h2uI2XnAWRgP4gCcnbt4/CvN7KM7vMhDM2AAFB3bv4cH6/1rr7e6MlvZJbrIqoWlcsS2GUgrwRgDOO3XFVB20GjpjczRYacOFfJMZB3h2G4gkg5ydvXOPoBRb3Mn9rRO4kj5CnouBnJ9gevX1/JNKn+0yxsjsZI2OXRM5AA4DAYUDIHTgetO1dJbG1jmgeHe0ixsXUqseRgnGQTzgZHrVTv0Lgm5JI6mBmAUMMbTt4YZPTn9D/AJFTeW3mAFAWPG5Rzt//AFVzOn+IhN50fkSR7WXeQwwc9CDjnOD7/Suks3Mtqk2D5YTeqMcbuOeB9PX86qM03ZHW9HYmdWBjXZn5s/dwcH17+/6U1k+d9v3m+7xk/r/n6UkBcyqi7REF4ZTkfX8cegpIC+SJCSm4hgPTp175x39q0Akz5qbcE44DEHnA6gd8UshBZyGO9tpB7r/nj8vyEkjXJ45JCv0AyfyHQe9IDskLBQyH+IYxnHQEEdiO/agRigMGjKhj6nJwBnoT+dDXUUVwsTsS0pJQ7Dz7/QE+1KpMY81CPZc9cH/9VUbna2r2YDtujV2wpGGUjH0649+TWRoaBOXVJEG9UGT0GfX/AD/OmSLuYFMbSNuGH8WPb8KcVki/dtNlyMFiB1xjt6kdBgdaCSwReXcLhVz1H5j1oArz63bWUuy4uCrbR8rKThc8cgHH3TXllrbTw6tE6RlhFIGztypwR39+nNema1BBNpsjSEtMGAiAA7nHH5r+nXpXDtGUn8xRtePqnYn/AOv6f06ZTnKPoc1WbTsaKyPbSIfkZeNwyeO47ZxyDU2pTwXlmscG9mEjZhYliSepBxjpxiqXnRhItzKpY8oOrH29BjrWlpsMb2/nIwdcFAMqTu6Y+9kZHbHOc8A5rNTbWmxhyy5ea2hwl6oWV0YELjHC4GeM5/Lkf40Q3EiEoFbkAYJxnPOe31q/4isXtNSEDEGDPyHIHpkY7EZ79sday02hsAur9iO/A6jH/wCulYg6LT4ojcK6OUhQ5XJyxJ/h4xkgfTpW489wttBJuKYcyh43wOCRwM5U+vORWDosqODCS585TuIXO4A9ge/vjgZxW/ZxPJsi2KY4gW5bdyRxgHIydy5GOvHGK3itCktCxcwpcmW6hM7NLws27cVBBOCTwRz0wCSvavKtXtHt7+UrI0u5ixYggnvXpcg/1iiUsU5X5ypCZPJx7Hk9BjvkVwmtIzTO6qqiTJQjoRnHH5EfnSdy/aSty9DGil5BIzn/AD/StWWVxbWe9jhGf5WJ2gHHp/L6VlIgMmDwCO/Of09K2pIwNBX7rObpQi/xg7Wz8v1x+VS1qZsmjEbwLuyCBgkuQ2DwMY+g9fwqcxweQ83lExu7Rkou/ngrtHY8cnrj60/SzMUOIi0bK6pwCRx93BBx6ZA7/hU9/bSC3E8JDW7IskiqpKjPOCMZxg4BPHA9a0S0Ayokj81JR5yMg3Erg7VOMEAjjnOfrV86X5EHnW84uYQPvqdmON2MEdcdR69zyKgmIMPn/wC0rEsNxJA55HbknHbH1q/5heRUgCyszbWjkBHlswzsAznGevHrzxSVmCM+eAmzMgGQIyfkbgck88n9cc1UW6/cFcq2GDLuJPIPTnII+oFObfD/AKKXUkDOAd2efu4Hv+n5BGtFl3G0zEykFQ54PPUccHv+HtQwuRRqY5YwsmQxJDg46dc4GTwPfrW5p2out9JLOr7pDyjKN0YGMYPB6D24/TDjd4jgkrKp2g56Z6kY6/8A1+9akN27RjKkKRnJ5OAfX+YGOg54pR3BHVWN5DPu85fMDRnY5VS0eR2PGMkf05yauzk3KvayF2RTt2/dLLnHBJJ6npn9Bk81bSJDNKI5mV5M71IHGO+ehzk4I7Zx79LpupOjIjzpIbVDt818+aBgbWDAZ5wPoPYE00mtS0yxpwggNwC4luJGD+fJggggDHYD8uK6awP+h26h1VPKVsgewP1weOe30zjjL65jlFrKpBZcssgJUBSOQenHB7defYdnHbxx2duqsskUSbM8qSBgcgdenfkClT3OiD5m2XYS43P5Tlo8kHnBP+cVXiwHbaZFc5wgbqR1qSOWIhSnLsNx2qdze/t/SkKk7gQY8KT8o+8c88frz/Wug0JVmfzG3gmDeMBTu2jHc9e36fjSQ7tjyK+1MAAbtvXg8c5GOPx/OCFk8wxEhXCsNx42n1I49MH8s1b2zBQrRt++PVByQCc4P50AYiYjQhG+QYwP89uB0qkInh155cRAyxhFbGRgc7SPqM59PfNWxcOwDFQFT5vlyRwcY4pJI4t6+YG4OeuehyP5f/rrIse7ZdSQF+fGFPcdj/nn8aqXd7bWaNdXMqwxBurnHbPAPXI7YNTh3RwiKWGAcM2c4HTp2H17Vw/iqwM97HcTLsygAKyFh34yR7/rUykluTKXKrl7UvF+m3Km2toZZWkcIsgGxRnI3Z+8ccHGBTbuy+XCECRCxVhgE9DyO2Bz1+lcfHYrHOrCQhVIYKy5/D+Vb02oxpkxjMq8NtYrg59MYPPpxUOUWcdSakXpLOC7tYpgCkigj5c8HGDx6H69vrmxYRxW9qYJJcuwdgpOCeOi564G0enFYkep3R4BUoDu2EAKCcHvz29a37KaTUQzQB/MZjlI153ZywUDnGB2+nvWD1VkEar5eXoU9Ysvten4kQfvOUZgCQQnHJ7D5eB1zXFvBtaf5WTYAH5PU++efX8M9q7C8vVuSbdPOGFzvkBUkcD19Rx/9fFUNSsEbyJo5BuUbZWYgYIz/TjOe+O1VFNaETi4uzRj2d8YZCGLBgTkt17DAPUce9dYJENkhhkaSIJu52gqoJXuCT+GO34c1cWJiz5eQgXMbKpyenXP8x3PuKv6de3LShJy8pmbf5Q/hbGc4Ixg5GR6fWuiOmjEjoGMcSPHuIMhBzGzM3A64z6dxjoK4LWnaWQlU2snRS+cAfy+nvXeJJAUcIxeQMAo3FhtABGQfc5weAe2BXJeJrZrbUDKEHlSY3fMCAcAkZx+nPr3oloDMTTFthcyvdvIeQUUdWJPUnHp2/HtzdlhQaPciKTckUqupH8R6dPx/SscAm5CNwR/e4/n9a3v3S+Gr07lydigE8t865yB6bep9fyT2sDJ9BYiTHlxyNICFDMQMA9z0BLBe2fTHWta4lUbFQKrAHcMbS/OOv8A31z9ayNIiaWKFmmKbGBVA4Useyr9TnnHYelank3VzZTwfY45HhHy5xuOWySozg8bsnsBVJ2QLYS302x1S3eJ9to4YrE6AjCjcQDn6H364HFZmr6UthbpLHdPJDGQoVkAYDGckA+rfr14OCO91HTJmhu7ecZO1mljLDBI4/HuR6/nYj1bzrFoJHh3S/upGdRlgQQTnHPU9OnXvijSw9DBS5hkwJkXJc4fPQED09PT/JmieW3DuspRc4DqcgE5wDjoRzVa70yfTpEmQExcbWOcoeMZI6Yz19qW33APIkh2Rx5dQ2MknAHPX1x6A/hnLzFYlMjiVpCQeDuJbB3dWOD09OnOKlUTTOhiRUCKIycYA6feHQjmksLaNw8cakuw/dnaHO7H3fofbHr2xVhL7Nt5fmArICrxngKv14GDuPuCKUWIvWs0KGOOUphWDBh0HBOOn+0ufp786H9q2AEcN9DyFAWVRiRB0yD7jnB4JPbtxis0MjKXBYHAcHJI9Py9KuqDPHvwIyMsu4ggg46HPXLDj86pMo7KLTTO0bw3kdyJBkiNNrKmTkHHQ8Y6f1rrrPxNYtIySyvA4ZTh1zk57HPQdicVx+gyJJbTQquwbmCIzB1AAPGcfXnPQ+xq3tjnnikTy1I5xHgsq88/XkdD1zxxzdtLouMnHY71Hie2QxlWAQsDGQy8dAOuD/nineU/2RmQEqy/IVzyC3UenXr07e1ZXhm3W309S0oRS7NnByCuABu+q/qK0/NOyF13Ek4ZSRwOOCD26e3T0rSL0OpO6uSPD5iFcZYM2WU4UHv8vp0BHPWrUexIhGrY3/KCoIZVzn0H6dag8kHdGsjBWG0OjFeRyCD1HGfrxxU8Ez85ictvGVIwrZ5xnjqQ3oOOvWqGc6hl3ZRW3NjBxlT17f146GiWYOMJkD+LdycDufy7f/XpztiPOHzkgDpt55Bz+X40xYto3J8wwceYT1I9OvpWRY4kbifLVgFyBuOW79fzrL8QSRrostxcR71g27QGwTyBnH4k/gK0dwDHChhIPl3ckDv+NY/iSSO50O4sQVkuWIHy9VOQSTz7d/8A69TLYU7crucwJ9LuQiNK0EhHBZQQD6dfr+dXF8OiRV+zXVtMqsQHB+8PXnp1HXpmsmwsYFbIUyRjkyEAk/T061pPOWuGa3I8/GAwyu4eh7g9Ofw+mKcep5+gSWMtjJG93E7g8ncQT+P+e+alESrukRTkffCscA55Ge3/ANf8lXU2ezkS4iDSocLvGMtnpn070TRXljH+/wAzDjcGG1hwegAxx/ntUtN6x2NIUZTXNEYRHDmRy0krqu3exOPlxnqPbk9gAOCc1bm5nldQP3ox+8zxtXGM4zzj1+n0qO5niuWSTcrx8lQOe/I9f5c5qg9wZ1EYIEfJPYknuf04qVLme5jOUm/eNWMwQWsiy7ZhJxDuzwpH3+mehwPf6cQJGsDJJ57rISd2G2gbR1z0JIyMD6VGksRCRx4V8Yy31Hr/AFHYepq7Db2VpAXumeIJz8hyXIOBgd8Hn8R0raM+4ldsZDd+Ratu2wh3IYqDjAwAfoCQe/pVdgt9GUl+dWIjKo+wDpk45J+7x/u5OalfF1cGZSfKPIAO0fj1A7DHbGKediqUjjMkqA5KthE9eOfrnOfmA+t35kVrszjLiyks7ySJ12uhHAbvkdupHHQ9K0psDS5HgYFNysATySDxwfb+f5bNzpi6hbTwzukd1EpdJGJOcdiT/wDX59OlVLFZrrQ9Q0+VfJeHy5j5gJB2E9ume3PTB+lTe247DLCC5iaG2hJUtGWcHGMHrz+H6+9bklydLaVDDLBIG2s53AZ3A4DEc/NzkH+EEdTVKMT3M9xNtmhWJchSNy/d6Hjgdx16Hrya27fUWE0lneRRo5QRbi2TxxycHPIOcHHPTIrSPcEY9xqG+4MyMkYBG5QByxz0G7HYHsAOBg4zFeRm6Ed5BdGS727ZUcgrtxx0xzzjGPTnjldRLxXFpNFBHDFMuN8cQy5HXIPGTkcHuoPBp9ttchYJF3spdxkEADBHTjn+fpVeQFGwu1t1niuAfOKlRA4BUgknYevHtx75qnK1vaMyxgqpJATqXz15J6dv8mt2/wDLigRrq1H2lZflZPlYDHYk5IGenYjnrgQtpfnxwyRMrBAQuQBnPOAR756cdfQ1hPVpPYqCi5JS2OdgmlS7MDWjwF8lfm6cZ56dgT+FTRyPHuKW4JyQWIIA4zyR9M1trolxewiZYVDQhH+UAFwCSR16Y5z1zwc5pqPKboQmMeU3IRc46HI9fT8sfSJQtJWNK8YRl7pnPZRlPnhMk7fKCHORzkBRnGOMevJ71C7CG/kQTKXzuWROPYcnpwR64q5FvSTyVWXcG+bI4bB7Z5Axn8vToxpJJIntj5QIZWCZPX7vGe+GPHfB56A7dDA1tKlt7rzlkdw7JuJYFsknPzgt36/l61SSbUNT11Ig4M1zKMn5irEnO48dBzkDpzUdndxWirI0zINu1ymDnBHHUA+vTqBya6Cyke3lM1mx2yDAXhyx68jofofQ9xQ1zJDW+p6FZ28lrDbwOrv5ce1HbG8oDhScfTn69+lW0KLK0ZjTls7wxwykcAH17gD19qwLHWHurhYrm3jWR42jCxnv6MOueG5znoPXOzE1sJFQLKqkdQSN/Qc+vIPPsPWt0dqaauhFkZiGCLIjDJBcFTyTyeg/pknmrEMr7kwCg/vBucjODnnpj6cmq6NulEYI/elwcnPBJ4H/AHyP/wBVWLhXRHFuq7hyo3gMpxwuex6ceozTA5+OGRHDZZSdu1d3tx/T/CmXk8lpZvPBAs0qgssRfG49wDg89OP8asyb2Rd5JBwQzdMnof0PWmBWZWC53Bctjpn2wayNDynUPEurX7bbifbBnPlIMJjrg9yPrW7p7Lc6VCY2dEIwSvzDPT8ulY3ivSv7N1hmhj2Qz5dQB9055X8OuPQin+FblSZrWTG0/OABknsR1+lTOKdmc1VPcsxJPE7W8m5PmGNhI3D0+lXkRiJWhByvIwB39eah1TUEtJY41G+ZR0B+4D6+/wDnis+bVbxY2zs+frxz1/z1rC0UzmctLGteI5SL94IpopN6EnIyAeD7EnrVS88QT3EGCh3kgJHIpOMHvx0rPiuJpJTNMTIck/MSR+X1q6twwtyioHLLyeuB+dTztaJG1LEuCsQ24hWCO3z90ZJI4Pfj6nNPW0jJLRspU5A9Dj/6+KUlLdiWKiWRSAM/dwRg/wBO/eizjZl2uWBQZLKu7P48+vP0/GnTS67mDfM7sfFDHGZHZX3LkEActwOOOMf55qynkzxvJKjkgCMpwd/bn/Pp6k1OLg25uZDumfcC2wbju4xjuen+NWH2XEsT+fskAAJJAPp27frz3pzirDtbUdFDai2yxERRcxxxqemAMe3Of19s0jFJFcTeWPMb+IqpwvUFevPPYetPXU0uI5LQI4kQ4ZyuBt5+707+o7/jRFb4UKQ23nIIH8+3JH6VtHsOSaepVcrcMTKG3KBglQOnpnqCc9vp1NS+SrWl6zuUMNtI4UHllKgYOPveuccEdeatva7w4AxGz5WTaAqqSevHs2MnH50kMUT6Fq0zKVzBgHrjrnGe+FHoTk+lOUVZgkVYhLcotwGgVn+XJHDHgc84/Lp1Pu6aOeJZFkiY4G1gvy7SCTkDOW456Y5PTANS2lqPscJW45UFWBHpyCOM98fh9aVI1SB2LOJfMwvHcA5P16ZP4YNaWBFWJPtJMl00bJ1BZSfmJxkhVwD198KR2xVOVWhuBJbFjFKdpifgpgjA77hj3z7nGatLaw28sbow2gbpM4CAjbgDnjpjocZqHzPLR5GChciNNmQN554OMBgcnn+705qZOyBlS/nub6dH3bo4AI+DuCkckD8uo64z3q8l4IRE0ZkVVIAYjGQc4wPX/Oe9UFiNsGgErOhG6HORkHHIA45BIP0PPSprq3Zbcoh4/wBYNzH5h90H07+/es3HQk6zTNTmntkiLhYXyNyEKRjpk8dM4/DuayLyx8q4nScKVT5s8EFTg8H1wev8qq2ss1qheW3ITO3LEHk54Ix7Hr6d6n1OKW6sVnZ2N1u80AA4Kf3T2HOD09cAZogm0PcrPa/aBdzxO53p0aENuIGM8deO/GQeh5rEfTb9mWRY4XjbLl1OVGP8kYPv+HSWs/n2XltKmXBBRsdR07cfeJI/PnpTlMqadJkgswDBAM4yME+noPXv2zWjiMxFtLhhh4JQAduCpBI7deBx/Ot7TXntHSE+aCjbo2kzkkkZPzD2z3xnng1HqF2ZtIKDKSosbP8APwRkAEDr0x7dcYrW0uJdU0zLI5bHySjnY3bH5Y5z3xQlqCN7w9E4upbhh5hRfvbtwBK44J5J5PXjI+mOjBuEhSYsyOchVAPy9eAPQfzxXL6Nq+mQRNbyysOTvleMNuIyOx3Y4GBiuliurd4ciZCjEeXIDkOc4AXB65/OrTOuna1kPlaMMJJTMw5G7AUAE/Lyc4/LH41fDlgnyK28dGPBwPvfmG7dMcVT+e4VGUgDcDweeOO3XjPrzUqjYRHHIxljHyMTtI4wBtAx9fXHamWY/mDeSHyfxwT+A9+lV9R1O10yE3N5JtUDaHXJJPXAA+nTp6+1oZDfMcEckA8+/wDL9Koa7p0es6XLbHCMykxMxJ+YHg+3p+YrMs891zXbjXXMMSCGwVgUUqAzY7kjv14HA6c1TsY1s5hJEAXH8TDJqq9/PDO0FxEFZDtdduCntjtVyGYNHvQ7l6cdM1zzcupw1ZTvqJBEzOOS7E87uufXNT/ZzOwUcDoOPerFtvkAXy0Gc8gY61fgt1Vt5DBCOQ2DipVupz2KHkpBIYOOgJwOBx6n8aUhwzNtJ7jcc4+vrU9xG7zyOyFWZ+q+nTPv2rQzEUZkjwij7g5AHbrWqSewzLtdObDzyNvOcEE81FLulufJjzGigsxBwSSORn+lasUjyAIflAHp1H1+lVJFjWYqpHuB3ostirCxLsSW5ZgqJliR3/Dp6Y/CrFvKWPmW5dVbOA3B7d/x/Wqss/2qcbN0kKNufcOGP4ema0IWWG1dG2kMCu1uxIxke46/hQoLoBJIHi1NJW8nbIdvmKAGPGefXof6Vcjkt5I5Z7iJ4kicLKPL424J9fY+uSBzjmq+3btUhAAchhjoMjrj6VckUNKzowklONm3B+8CO3AOGcc/Xvw0pRZpGz3ILeNdQeZp3kMbPh1hIyTg8DP4dqmmsIo/DV9GJ/LfYSu4jawII5POAvBx7cj0j5tLeOJJsMF2jy/ujCgE9Ouep9D+S608I0IqJdzyW0kjCNgwC7cYJ2hs59c8AHODWkvhYIh083CafB5lvtj2Esgn+ZuCMYAPHGf+AkH0ouIPNllljuCyRSsUwAikEDnJ6fKB3PT3zRYqsFlD/pMhZkG5FRt8Xzex5OCxxkDjnniqrrPFAzSwI0Eh2EDGd/8AASB2zgZ9zzVrYSKxEokuFj3BoQE2gZLjGcflyMfh61FHDcCQTC0MqlSTK247XI6cNnIHAyfXg5xUpcSTNGGSOSUlYmZSAoAOCcc4B9v6iltbgxWn2WSNsLkNGxOVxjLDH+NZ/ExFVIba7utrzgvEPKMgAAQqew6E8Hvzn1PLrG6hnt3dz+8JO+PcV3ZyD+Jz69QaW6GyfzY/l3Kr5UjI6egHAwD09aZcIkVwkwiCiQlXCEjJYenpjP485osr6iLVtMl1DJp8ybHIXayDA3Z4I9eP8OKbNGNyrKDGyZ3OkZAPIOQM85KjGBUNo7nUWnZQqM+4AdzjAGD7HP4il+2yG9uJnDO4IUbm+YYGAc/h/wDrq7juEcv2GSJoViBVQQRkn6k9QcHHpx07m1IkUUQkmBdzIfL8wlV42kHHT2PPpxiqc20SRvHGY3VQu8/dOOeo/AZ/H2p8lww0t1jP74HMeAScDHGe3APNJsLmZeRjc6JjyipAVz90cD159vpVjRrtLCdSQFVcbt3IyBgjgdTz+Y9KfPBmDzEUhding5yMjjHr9fakgtCmCykBiSTjnH1I9MHHvnNZ82ugtS7YPEbZrieTcrSNtJPUKcsRjkjB/wDr9qvWOszWl59ptizqeGDKQrjAHrngGqmvWRisjPaxbTENnDdRznv24PfqaueCbNtRiN3dwboUAQKW27/m69OcHA9Prgim73sXFNvQ76ymjmgikQyFJQpQZJCk9uc/3RxU6A4RpVCkhc5BywPXgH1JHbtUNsEthCsakxBFwiqOMYAXHt7etTRNGw6Bm6biQu/gA9Ppn/8AXWyOwyYU/eAvt3qCB6jnr/n1pkuxWDv9xV3MzNhQOeT7YPp/I0zUL2DS7CW7unVYlOSFPfsAM8k4Iry3xB4svNakZFZoLM8CJW+8M8bj36DjoMVnYpuxF4nm06bXJLizlWRGYeYqggFuhKn8Ovqasp5E1tFd2abEB2SRDkof8D1z9a5ggAkg4z+Vamhm6F05jhaSBlIlPGB3HJ4zkfzqKsU0YVVzI6ewVAgbO7dxt6H3rZgNrOuyKUMw4K4+6QeR+hqhYWSphXbcc8BRnP41ditfLnLxxAE9WwATXDObXQ54cutylfu8EYUf6xzycdAKrqZVicu21SuNx6/QfyqrdTXwf7TJLyHIeFlAAweRmtRJFkhXcgVT8wU1raUXqVVoyp2v1KDbhCPLB5GRkc1AjMELd9p4I4HHWtLbE8crTOkfln5d3GKW2BlADAsq5O8k5A9MVqmzAjsYikClODj5TjOD/n+lPk8zzdikhSe/Un6f5/nWlbLCr5kD7SMLtHTjr/I1IUiMTgNuZiDnoB2xWqaKsVLYI/lLKWCkgADpjPerepXTqbdgFBiQg7MKcdWz+vX1FOEYhhz5YJAO1lGcjjjnj1rL1DzPtYDSkq6ABs57e/sP89Kp7WK2LbqtyIjM+5WITYX2rt4wSPTPX6+orL1yaOLaix7Xe1l8xGBwOe3PHQ9u/SonnnNsVhySikKuQTIDyR9e4/H1rJ1PUGuo3vIiu37PsLLwfmOCPryRnvis5T92z3GtTehVZbIRxyqpdD8hwSW4Xnjjr354P41otRVkmuI8+ThtysBhjgDGCT7kcdR+WTDdmRR5QEMS/Izg4POfzPQfpTxc+dcMzZXDE+WF5z3J/wA/41TlfRE3L9i4dftLsPNOVA9xyB1z3/TJ5ovJi8gVeCoCZ74ye359KpTXSRs5QlY92UCNxn155Izz+NVxMZZsleS2cU720Fcu+ZcXl26xxzMyqd3ljcODjJ9B7/WlvbvE8ETJ5u0byGOAQeB/X86veHfEtxo1pcKlurvIp2sw+4WPOcf171QjurRL9Z7lknU7d0SDJwOmD05+vfvScl3AiN26Tk4Ma8AY5OMk/wAzVmAvdXMjAAtK3y5Gc/5x+lGo32mXN3JNZaaLWPbhYzMzjgdec8n69qhYrPGgV3RAo3KSMMR34AHXPXmoc9bEly4uEcKjSFm37titu59fQdT3J56UpYnakY2qDwRgnPbn8AKrLAqlBGSDkfNjGfQn0pjndNIFzhB2HGcdKiabQXZA1yswYSP5UqEhR0Kkcg57c11FnaCa2gvgweVo1EowAN3TPHGD2HcEHisywtrWQ+bcW8MjgZy8YJIx7itoia6VRDcPB83yMnUkEEcZHoOc9RVc97Kx1SqQmkth08kSxTxtCrlwOHGQOoOe3vzntzXQ6FcxS2oitkAjgAV444849CB0OfQ88fnzsreZdMYImmunwDkDaWGMEg8Dkf579DpekLp4kmuJZJryTjcGyqeqjgeoGT7HjpWkW29ApXvpsbNrLJLgBiIgyKAeQCOBn3J/z3pyKjOpLYLqR8qZ+h9evfmoYWV7ZHQBcbidzZZemeevBHfmpo5FXLMWKrgGMkfMDz6HHX8OvJHGx0GDqNna6jaS2t5CroGOGPOGx2PY+9eT+I9CfQ74oCxgbmJz1+h9x/nrXrboHcrl8N3xwP8AD/8AXXnnjTxCl1I2n2aq0StmSUjJLeg9Mc89+fxhFM5SwszeXIQvtQHLN3+lehaRFbR2q2ix4RORx949ya84jupbeQvCzKT1x3rotE8QB51juWw5PXJGaxnzKV+hy1U9+h2kdulrcHLIiFd2CfqKle5jdxsfcAeoWshvEot2COm4L1X1/wA5qguuxXN9J5kaxRqFC89T1z+v6Vk2pPlTFRp+0lyo0p7VrjU908f+iq/mdQN544+nvTNQuXW6WPABKhuPU1TbzpYE8q6kKA4GCOn5cVUhuSdaWKSUyqU53HJBGOc/jUVIztdvY6a1GbjdvYvCzeeGRn67eSx71p28BWzCgEMq4IHv/kUye4gitHdCoYfPjsMVWTWlAJkYHdg7QeOBxWtOyR51kaphUKNhYjdjco5+vNWwpYBnJYqf4gAf5fnWNFqDxSI0TMykfKVP8/SrUt6dyu2UZxj7xPP1/wA9K0uloXfQtu5jgIilYuWIKnpg/X+lYd28Usihj5YUhQdo7c/lzWrJJGbXp86nPB6+w9K5DXNTisnCyuNw5EanJ+tTJMTvsjRNrA0glS4QKp+6Sc4Hbiqd1aW8dvOTtId1eQKR8xB7A9Ofw9uawYfEF5Kz/ZrPzVjUuwwT8o6lsdqzbjxFf3OoLdS7CqrsEIXCBe4x+XPsO1Z8k5a3NYwklsbnlzvIPKQCCPhNsigDHc89fr60eVMC7OYhxg5cHAHfiqEevWzw+X+8hX+4fmGfwqCTULZznz8n12kU1zrQylF9jSkZZ3QtLuwu0bRkfrjFSO7qFaIFsgAFvmYY6cfhjoelZ8V1bspUToc9s9asTzNIIsHIRAnJ6ck8e3NN3e7Is1uK7PN94sSB0J6fQdhQmQ24Dnp1pvn4BRCWGeAen5dKmjKM33MBhgHPHT0//VSSt0EOJLnDcjrtDcjNWI3OwJkEY+gFVooyORhxnllHFaEq+UFABDOu4g9h2/z71a1EWIEiijkckBhyoH049j1qvbyTNtXYm3JycAf1pyyvsOG+U9QO9RpsjYpvO8dsZHTIqrIZdtJme7kjgik8sBi8mchf5etaceoQw223MiM235mTP175HYf/AKuYNHj4fGGYA856ZJP+H51XvEkS8GQvlO2BtPAPp9P89qq1kWJ/aEsV6sscoLx4IbkfzFdppOuRapF5ciLDKcAcfK+Bgge2D0PtXBram8vUgVlTdII9zEKMk8DJ7122n+HLew5eaR5t2UZMDgfnjpWceZP3TWjz9NjpAVkt9ihVJ4K45IPoen+c02JlQbCwUkksck+gJJ7cY7etM+UjBQOgHDZAJ6nqOh/z2xTgweMlGViSArONpHcHPcdPy966TrM1WbZuXaBn7o9+3+fT8uU8W+Go7q1kvbePF4mCyJ/y0HfPuPz7Y9Orddi8MSo4PGM/55rzrxV4saZzZabP+5HEk6nBc9wD6fz/AJwi2caSAeneo934EdxSkknJ5phwT69zk1Zmb2j3M2o3UNjJGZST8rDgqPc+lbLbLS8AaJeDlGIHPuKo+EkEBmus4d/3aH0Gea6q5jhv7IxkAODx6hvauCpSUm+U5Ju0vdG21rbXEJYM6SFslQeo6cenWsO8s0stRlKHBfDZJySPStaDTrjaMzqm0A4UZP5npWdrcsKN5arvlj+87c/nSkpSjZg6s3GzehXhlkunKBQwzgbun51MujLGuLqYnA3Dy+Mn60z7WHgA3gdOPyp898k0QRJFkkQ7WHofrTjZbmSXUjhlxcLGpVAPmC9znPJPr/8AWrRe+jMZSRSFB5JPT8e1YNwhWVZop1HQsDkYPT8aYWutbuRZWcJlPWTy+OMdWPRRx359qabvZFwg5OyNCTX73UZHtNGi2gcPcv2Hr6AVNpfgFb9hNc3Dsr4YzkcNkZyozlxnHOQMHIJ6V0ek+F47O3CXLJK6SBljiyI0Pfjnec/xN6DAWuqCYhUYLZDMAAOvP+RWqg3rJnZCmonPaVoVj4fVlsY8lsh5nw0h74yO3HQYGRk1har8NrO8mM9lM1puDM6bNyZx2HBUZB9evA7V2Tuyj5l4weB1HPJ/nTt+4H5coOQCP6f56Z71qa2PIbn4ea1GAbdILrPOIZOR/wB9Y/SuavdMvdPkEd3azQMRkCVCuR+NfQsaGTYxf+HAI+X/AA54pbvTLTVbYwXkRlg6tE4BBJ9xyOM4I5pkOKPm4girFtfTWzfK2U7qemK6jxf4Om8PXrGPdPYO2Ip8dD/db3/n19hybxEGm0mQ430Zrw3sM54by2P8LdKtCVgdrcetc2QQeKt29+6AJLl17HuKycH0OeVLsdVay7oJ415JRtvscEinxXIkCtheRhiTyOnesyyuVH76KblSCB3FWMKiidR+7LYIH8NZuSMLGikqSFAVESD+LJYnPf8Az61cihdnZolMgPAKr0GMZ9abp4juYhGcA8EnH51r3lrElorQyK4bBBU9R/WpU3uilFtXsMsJBG+w/K+QBtP6fyqSe6l1AtDHCgjyQz5zk+q+lZ6vcxdCHU8ncM4/HrWpZTWxjCeWVHTBAIJ+tbKXMrEpljR/Cdhut7u6nnublGDxoXCohByMBe/TqTn9K61SCmx0c7z87BegOdpJ9OP5ViWlx9mvYSShgkwoPUK3Ud+4z7E1t7d74dY1UEMzDgA85P1/HtW0VbQ76ck4j2YBmAyIl5ViuMjGR39fp3poBUISgYBNoOeh4PHt/wDXpuNsOBggDB+XaRkn0P8AnIoy/wC8MhL4JGc459fT0plmN4hs5tU0qW2t52idwAzAZDYHT6H/AD1rybVdEv8AR5Ct1FlCTtkTlW/GvY5QYiQemagltoprYwyxpIG4CsAwI+nrUXsXY8RYfL/OmYxzj8a9O1bwloUEMl1MJ7eOMFmMTjp6YIPPavNZzG0rtEhjjz8qk5IHufWrvczasbVle29okaNIGAxu2ntWxa67ZvdoGnSNMEYJ4H41wxHH1prdOvWsFSt1MXRXc9Lu9Xt1hBt542YccP0/z/SuXuJ3lEsjAMc5OMevtXNYOcDOT2Fak+hatY2C6jcQtFFnG1j8wz6jqBUzj3ZDo+ZcW4Ty+SPbmlNyscRJbaTyMjp9frWSZljG5s7z1X0/Cum8MeE7nWsXt8pSxByqMSDMf6D/ACPWs/Z3JhSk9A0TQrjxDieeVoLHON6DDynvt9B7/wCR31nplvpojt7SBIYl/hQ559Se57Z71aiiVVQBFQKu1UQfKFx0HoBxV5QPPUsPmPzZ6cdRyK3UUtjtjFRVkLbtneMIAeSQT6g4/nUsh8vcVZj83dckenFRxkLwF49cjPamyMXzuC4jAyO2cYPP+etWUVSViO5h87kFiemfQ0x53fKqAmB0xk4I/WnSt5pUNjkYGD0zx/jTwm0LgKG6HIx+I9O/5Uhli3CrH7jAyvAxxj+XWp4vmbIG4FcjGOfrVKJm3Bh2P3cZ/KrcahdxB3YG3vzimhMW4s4r+3ks7iNZLd12uhAPb9enX157V414x8JTeHrtXjUtZTcxSZztPXaff+f517TukGSQAMjJJ/AH/PrUGp6fbalay2VzEskci42nOVJ6EH1BqiGj5yePFRFcV0viTw7PoOoNC4L27EmGbHDj+h9RWAyCmSRRSvE4ZTitiw1NclJGxkYOehFZBXBpuO+aynTUkTKCkdqAyRRtAQolkVD833Rnnr6/1ou9YbT7m3iuEYwxyht0eMkdDg/ia5SO8mjhMO4mPg7T2+lT394btYBuJCqSc9ieo/Ss6dNxTTNIWjCx6Homu6ZrWomyhjmSRlLqZSBuxyQMZ7c/ga359GlgV2gigbAzjzTu/DjBrx3Sr6TS9Vtb2MZaGQPtzjcM8j6EZH4173HNFcRLPFINkkfynAO4HnIz04IrSNNJWM1SgznTFqkvyR2JjG7l/OUdx29q6v8Aena0iBcEZB7cfh/k0yHHylMAnkAdO/4dqEGMI4BbBXGeT759apRs73KjBQ2LAMYPGVjVt24N14xyPT86YDklQqqw7k5yBx368Y/So1CgZONvHDZHXt7jp+VOM6lyx2gKMZH49P1rQopSSfuxnOAO3Uj3/OoMuJUJbv0JPOOPalkVizhTgcZ55/OkDDzAoHPPtWRoch4+1GSK2t9PVv8AW/vJAM5x2z7Zz+VeeuTjjrXoXi/S4dQvROt23mIixmIICF9Oc+5rPsPClhs8y9nf2VSBn61nLEU4OzZlJ2epxe0scDqe1bmneEtQvx5swFpbjrJNwcey/wD6q7Ww0+Czw1hp6Rn/AJ7Sjkfnyf5VS1HXtt0lrp4+36iSB0ykZ/Pt/wDrPFQqs6nwKy7sEjKmvdJ8JSGKztTc34XmademecjPT8K5bUdW1DWrgNcytIS3yRr0HsB+nrXcR+CjqIkudXvppL6Tk+VjavtyOe3TgV0eieF9M0ZQ0MO6YE5nkwX+g9OpHH41pGCjrux8pzPhPwExYX+txfIuGS1Y8n3f/wCJ/P0PfujxI6uACRwF7emO1XXIwCRj3HQnNVrknhSwyTxxx/nrVstaFXrkZ4QgnnHT3q3G5EQyQrgbh+p/z9KqRD9425gADkYXr7mrUYGza6ghRgDHbFAyy4Cg8EqvzHjGM9/0qtc7vJ2KCzMCCMdR71O4yMKp7dG5ApiJHKFJBL8bSenX0/A0xFFYmE0ZTIAHORjvkfpUxIJyAN2cjpnHQ/0qRxhTgEbv5k9f1qGTiMAZIwCP60hksDFIgrdTyBjJB7fzq1G4kwSd3GPUenaq8TKVXcS42kE59v8A9X5VPBIQyKVG0ZBz1piLAkAXBJB4B98DBNNddxADFv4Sx/z/AJxQQ5IAx93B54zQyknaCR6A9iO/8/1qhGdqmm2ur2T2l3EZUbJGOqHOAQfXp+teSeIfCV3ozNMmZ7MdJgOnbDDt9f68V7KqtvY5PPr+Z6c1WuIzzG2eVIIOCMYGR/8AWouFjwS3tPtV3DBvCGRwgY9snFdTB8NtSkkUPd2ioSAWUsx/LArqZ/CGmm/hvLdTDJHIkhUfcchs4x2/QCulBUvHhueuFGc9OKTZKRxtr8MtOChbm7uZX3YJjwg6+hB9u9X7f4b6EXV/9JkUnhWl4P1wAa6tlcEEAMeccZ+lTxKsakpgnptI++e9CKMOz8JaDaZeDSrdn6Hzw0g7c/MSPyrUYqIE2Lgr8uOnA5FWyf3bKTjK7WAOOPaqxRixAHB4wB+n8qYCIGyGAHOckjnIx/iKe2XLEoRgjHAOP85pGVNqkDk46H15/wAmnsCyFF5A/hPOeD/jTAa/+tI2ErjhVPX059Rx1pEkdNxKqV7HrhfX3pN2I+VIJ9sf/WpEbDFX53c+5oJP/9k=",
  "imageHeight": 256,
  "imageWidth": 256
}
