# Supplementary material for: Deep-broad learning network model for precision identification and diagnosis of grape leaf diseases
Source: Front Plant Sci. 2025 Sep 10;16:1611301. doi: 10.3389/fpls.2025.1611301 (PMC12461735; doi:10.3389/fpls.2025.1611301)
Supplement: Supplementary file 1 [file DataSheet1.zip › B_r00258.json]

{
  "version": "5.4.1",
  "flags": {},
  "shapes": [
    {
      "label": "leaf",
      "points": [
        [
          130.9783393501805,
          200.18050541516246
        ],
        [
          134.5884476534296,
          203.24909747292418
        ],
        [
          143.25270758122744,
          203.971119133574
        ],
        [
          154.08303249097474,
          210.10830324909747
        ],
        [
          162.74729241877256,
          218.4115523465704
        ],
        [
          178.09025270758124,
          233.03249097472923
        ],
        [
          188.5595667870036,
          240.07220216606498
        ],
        [
          195.77978339350182,
          232.49097472924188
        ],
        [
          211.4837545126354,
          231.5884476534296
        ],
        [
          224.66064981949458,
          231.5884476534296
        ],
        [
          222.31407942238266,
          224.0072202166065
        ],
        [
          218.34296028880865,
          213.35740072202165
        ],
        [
          237.8375451263538,
          200.18050541516246
        ],
        [
          230.43682310469313,
          193.50180505415162
        ],
        [
          225.3826714801444,
          189.71119133574007
        ],
        [
          230.25631768953068,
          180.8664259927798
        ],
        [
          233.8664259927798,
          179.78339350180505
        ],
        [
          228.81227436823104,
          175.6317689530686
        ],
        [
          241.26714801444044,
          169.31407942238266
        ],
        [
          226.64620938628158,
          161.01083032490973
        ],
        [
          233.68592057761734,
          144.22382671480145
        ],
        [
          225.74368231046932,
          140.61371841155236
        ],
        [
          225.92418772563178,
          132.49097472924188
        ],
        [
          229.8953068592058,
          121.66064981949458
        ],
        [
          216.35740072202165,
          124.18772563176896
        ],
        [
          216.89891696750902,
          112.8158844765343
        ],
        [
          221.95306859205778,
          101.44404332129965
        ],
        [
          210.40072202166064,
          102.52707581227436
        ],
        [
          208.41516245487364,
          92.96028880866426
        ],
        [
          210.5812274368231,
          78.33935018050542
        ],
        [
          207.8736462093863,
          78.33935018050542
        ],
        [
          189.8231046931408,
          88.62815884476534
        ],
        [
          182.6028880866426,
          78.15884476534296
        ],
        [
          176.82671480144404,
          77.43682310469315
        ],
        [
          172.31407942238266,
          79.2418772563177
        ],
        [
          171.23104693140795,
          69.13357400722022
        ],
        [
          173.21660649819495,
          65.34296028880867
        ],
        [
          164.91335740072202,
          71.48014440433212
        ],
        [
          160.40072202166064,
          73.46570397111914
        ],
        [
          160.942238267148,
          53.249097472924184
        ],
        [
          159.31768953068593,
          50.90252707581227
        ],
        [
          151.73646209386283,
          52.52707581227437
        ],
        [
          141.8086642599278,
          34.65703971119134
        ],
        [
          134.5884476534296,
          25.63176895306859
        ],
        [
          130.6173285198556,
          24.368231046931406
        ],
        [
          128.45126353790613,
          26.173285198555956
        ],
        [
          130.43682310469313,
          26.71480144404332
        ],
        [
          129.71480144404333,
          29.6028880866426
        ],
        [
          125.56317689530687,
          35.1985559566787
        ],
        [
          122.85559566787003,
          40.25270758122743
        ],
        [
          114.73285198555956,
          35.1985559566787
        ],
        [
          111.30324909747293,
          45.667870036101085
        ],
        [
          104.44404332129965,
          53.79061371841155
        ],
        [
          95.4187725631769,
          48.55595667870036
        ],
        [
          87.29602888086643,
          63.898916967509024
        ],
        [
          75.74368231046931,
          56.13718411552347
        ],
        [
          70.50902527075813,
          68.59205776173285
        ],
        [
          61.30324909747293,
          65.52346570397111
        ],
        [
          49.75090252707581,
          65.16245487364621
        ],
        [
          47.58483754512635,
          91.33574007220217
        ],
        [
          38.74007220216606,
          92.7797833935018
        ],
        [
          38.018050541516246,
          107.94223826714801
        ],
        [
          39.82310469314079,
          109.38628158844766
        ],
        [
          38.559566787003604,
          116.24548736462094
        ],
        [
          28.63176895306859,
          119.49458483754512
        ],
        [
          29.71480144404332,
          128.15884476534296
        ],
        [
          34.5884476534296,
          136.64259927797835
        ],
        [
          26.465703971119137,
          140.25270758122744
        ],
        [
          25.743682310469314,
          147.83393501805054
        ],
        [
          30.617328519855594,
          155.05415162454872
        ],
        [
          19.064981949458485,
          161.01083032490973
        ],
        [
          14.191335740072201,
          166.78700361010831
        ],
        [
          19.60649819494585,
          171.84115523465704
        ],
        [
          24.84115523465704,
          176.53429602888087
        ],
        [
          19.24548736462094,
          183.5740072202166
        ],
        [
          17.07942238267148,
          185.92057761732852
        ],
        [
          26.646209386281587,
          190.07220216606498
        ],
        [
          13.108303249097474,
          202.52707581227438
        ],
        [
          20.870036101083034,
          203.6101083032491
        ],
        [
          26.826714801444044,
          206.67870036101084
        ],
        [
          31.15884476534296,
          212.09386281588448
        ],
        [
          23.397111913357403,
          226.17328519855596
        ],
        [
          24.11913357400722,
          231.5884476534296
        ],
        [
          30.617328519855594,
          229.6028880866426
        ],
        [
          46.682310469314075,
          229.9638989169675
        ],
        [
          50.47292418772564,
          231.04693140794222
        ],
        [
          53.0,
          239.89169675090253
        ],
        [
          66.17689530685921,
          231.76895306859205
        ],
        [
          90.1841155234657,
          214.8014440433213
        ],
        [
          97.7653429602888,
          210.28880866425993
        ],
        [
          104.6245487364621,
          207.5812274368231
        ],
        [
          120.14801444043323,
          206.49819494584838
        ],
        [
          128.6317689530686,
          205.23465703971118
        ]
      ],
      "group_id": null,
      "description": "",
      "shape_type": "polygon",
      "flags": {},
      "mask": null
    },
    {
      "label": "Black_rot",
      "points": [
        [
          48.7,
          228.3
        ],
        [
          47.5,
          225.3
        ],
        [
          48.7,
          223.4
        ],
        [
          52.9,
          223.1
        ],
        [
          57.1,
          223.6
        ],
        [
          58.5,
          227.1
        ],
        [
          58.8,
          230.9
        ],
        [
          57.9,
          235.0
        ],
        [
          56.2,
          237.7
        ],
        [
          53.0,
          239.4
        ],
        [
          52.0,
          235.8
        ],
        [
          52.0,
          232.8
        ],
        [
          50.4,
          230.6
        ]
      ],
      "group_id": null,
      "description": "",
      "shape_type": "polygon",
      "flags": {},
      "mask": null
    },
    {
      "label": "Black_rot",
      "points": [
        [
          40.0,
          177.5
        ],
        [
          42.9,
          175.5
        ],
        [
          46.0,
          176.7
        ],
        [
          48.0,
          179.7
        ],
        [
          48.2,
          181.9
        ],
        [
          44.9,
          185.1
        ],
        [
          41.5,
          186.1
        ],
        [
          38.9,
          184.1
        ],
        [
          38.1,
          181.8
        ],
        [
          38.5,
          178.1
        ]
      ],
      "group_id": null,
      "description": "",
      "shape_type": "polygon",
      "flags": {},
      "mask": null
    },
    {
      "label": "Black_rot",
      "points": [
        [
          76.1,
          131.2
        ],
        [
          81.1,
          132.6
        ],
        [
          84.1,
          134.2
        ],
        [
          84.8,
          135.6
        ],
        [
          83.5,
          139.8
        ],
        [
          79.9,
          142.3
        ],
        [
          77.6,
          143.8
        ],
        [
          74.6,
          143.2
        ],
        [
          73.7,
          141.2
        ],
        [
          73.0,
          138.8
        ],
        [
          73.7,
          135.0
        ],
        [
          74.8,
          132.0
        ]
      ],
      "group_id": null,
      "description": "",
      "shape_type": "polygon",
      "flags": {},
      "mask": null
    },
    {
      "label": "Black_rot",
      "points": [
        [
          43.5,
          93.7
        ],
        [
          47.1,
          90.7
        ],
        [
          50.3,
          90.6
        ],
        [
          52.0,
          92.3
        ],
        [
          50.5,
          97.7
        ],
        [
          47.7,
          99.9
        ],
        [
          44.1,
          98.9
        ]
      ],
      "group_id": null,
      "description": "",
      "shape_type": "polygon",
      "flags": {},
      "mask": null
    },
    {
      "label": "Black_rot",
      "points": [
        [
          88.8,
          64.3
        ],
        [
          92.3,
          65.2
        ],
        [
          94.6,
          67.7
        ],
        [
          93.3,
          71.0
        ],
        [
          90.3,
          75.4
        ],
        [
          87.2,
          76.8
        ],
        [
          84.0,
          72.8
        ],
        [
          83.2,
          71.0
        ],
        [
          82.5,
          68.7
        ],
        [
          83.8,
          66.8
        ]
      ],
      "group_id": null,
      "description": "",
      "shape_type": "polygon",
      "flags": {},
      "mask": null
    },
    {
      "label": "Black_rot",
      "points": [
        [
          106.7,
          53.2
        ],
        [
          109.5,
          55.0
        ],
        [
          111.8,
          55.0
        ],
        [
          114.9,
          53.8
        ],
        [
          116.6,
          49.9
        ],
        [
          113.8,
          47.8
        ],
        [
          111.9,
          46.5
        ],
        [
          110.1,
          46.6
        ],
        [
          108.3,
          49.2
        ],
        [
          106.1,
          52.2
        ]
      ],
      "group_id": null,
      "description": "",
      "shape_type": "polygon",
      "flags": {},
      "mask": null
    },
    {
      "label": "Black_rot",
      "points": [
        [
          125.6,
          34.8
        ],
        [
          127.5,
          34.7
        ],
        [
          128.1,
          36.5
        ],
        [
          128.3,
          40.0
        ],
        [
          128.2,
          42.7
        ],
        [
          125.8,
          44.7
        ],
        [
          123.4,
          44.4
        ],
        [
          121.6,
          42.5
        ],
        [
          122.1,
          41.0
        ],
        [
          123.3,
          38.8
        ],
        [
          124.7,
          35.6
        ]
      ],
      "group_id": null,
      "description": "",
      "shape_type": "polygon",
      "flags": {},
      "mask": null
    },
    {
      "label": "Black_rot",
      "points": [
        [
          181.4,
          78.8
        ],
        [
          180.7,
          81.0
        ],
        [
          180.0,
          84.9
        ],
        [
          181.1,
          87.5
        ],
        [
          184.5,
          89.9
        ],
        [
          187.9,
          90.2
        ],
        [
          189.0,
          89.3
        ],
        [
          186.6,
          86.3
        ],
        [
          184.9,
          83.5
        ],
        [
          183.5,
          80.8
        ],
        [
          182.3,
          78.3
        ]
      ],
      "group_id": null,
      "description": "",
      "shape_type": "polygon",
      "flags": {},
      "mask": null
    },
    {
      "label": "Black_rot",
      "points": [
        [
          151.1,
          86.4
        ],
        [
          156.0,
          88.1
        ],
        [
          158.8,
          89.7
        ],
        [
          159.6,
          91.8
        ],
        [
          157.8,
          95.9
        ],
        [
          154.8,
          99.1
        ],
        [
          151.2,
          100.3
        ],
        [
          149.1,
          99.3
        ],
        [
          148.6,
          97.3
        ],
        [
          147.6,
          93.8
        ],
        [
          146.5,
          90.2
        ],
        [
          149.9,
          88.0
        ]
      ],
      "group_id": null,
      "description": "",
      "shape_type": "polygon",
      "flags": {},
      "mask": null
    },
    {
      "label": "Black_rot",
      "points": [
        [
          199.9,
          108.1
        ],
        [
          203.1,
          109.5
        ],
        [
          203.9,
          111.6
        ],
        [
          204.4,
          114.0
        ],
        [
          202.2,
          116.6
        ],
        [
          198.7,
          117.1
        ],
        [
          197.0,
          116.4
        ],
        [
          196.0,
          113.3
        ],
        [
          196.6,
          110.7
        ]
      ],
      "group_id": null,
      "description": "",
      "shape_type": "polygon",
      "flags": {},
      "mask": null
    },
    {
      "label": "Black_rot",
      "points": [
        [
          195.8,
          139.2
        ],
        [
          198.6,
          137.1
        ],
        [
          202.2,
          139.5
        ],
        [
          203.9,
          143.8
        ],
        [
          203.0,
          147.6
        ],
        [
          200.4,
          150.6
        ],
        [
          196.8,
          151.6
        ],
        [
          194.3,
          150.8
        ],
        [
          192.9,
          149.0
        ],
        [
          191.3,
          146.6
        ],
        [
          190.9,
          144.1
        ],
        [
          192.3,
          141.8
        ]
      ],
      "group_id": null,
      "description": "",
      "shape_type": "polygon",
      "flags": {},
      "mask": null
    },
    {
      "label": "Black_rot",
      "points": [
        [
          202.2,
          185.4
        ],
        [
          205.1,
          185.4
        ],
        [
          208.0,
          186.8
        ],
        [
          208.7,
          190.3
        ],
        [
          206.7,
          194.7
        ],
        [
          205.0,
          197.2
        ],
        [
          202.9,
          197.6
        ],
        [
          200.7,
          193.9
        ],
        [
          200.0,
          191.7
        ],
        [
          200.1,
          188.7
        ],
        [
          201.2,
          186.5
        ]
      ],
      "group_id": null,
      "description": "",
      "shape_type": "polygon",
      "flags": {},
      "mask": null
    },
    {
      "label": "Black_rot",
      "points": [
        [
          195.6,
          201.7
        ],
        [
          200.3,
          201.5
        ],
        [
          205.7,
          202.3
        ],
        [
          207.1,
          200.1
        ],
        [
          210.1,
          199.7
        ],
        [
          213.8,
          201.1
        ],
        [
          214.8,
          204.4
        ],
        [
          213.6,
          208.2
        ],
        [
          207.9,
          209.1
        ],
        [
          204.2,
          210.1
        ],
        [
          201.0,
          210.7
        ],
        [
          197.3,
          209.8
        ],
        [
          195.1,
          208.0
        ],
        [
          195.3,
          205.1
        ]
      ],
      "group_id": null,
      "description": "",
      "shape_type": "polygon",
      "flags": {},
      "mask": null
    }
  ],
  "imagePath": "..\\Grape\\train1\\B_r00258.JPG",
  "imageData": "/9j/4AAQSkZJRgABAQAAAQABAAD/2wBDAAgGBgcGBQgHBwcJCQgKDBQNDAsLDBkSEw8UHRofHh0aHBwgJC4nICIsIxwcKDcpLDAxNDQ0Hyc5PTgyPC4zNDL/2wBDAQgJCQwLDBgNDRgyIRwhMjIyMjIyMjIyMjIyMjIyMjIyMjIyMjIyMjIyMjIyMjIyMjIyMjIyMjIyMjIyMjIyMjL/wAARCAEAAQADASIAAhEBAxEB/8QAHwAAAQUBAQEBAQEAAAAAAAAAAAECAwQFBgcICQoL/8QAtRAAAgEDAwIEAwUFBAQAAAF9AQIDAAQRBRIhMUEGE1FhByJxFDKBkaEII0KxwRVS0fAkM2JyggkKFhcYGRolJicoKSo0NTY3ODk6Q0RFRkdISUpTVFVWV1hZWmNkZWZnaGlqc3R1dnd4eXqDhIWGh4iJipKTlJWWl5iZmqKjpKWmp6ipqrKztLW2t7i5usLDxMXGx8jJytLT1NXW19jZ2uHi4+Tl5ufo6erx8vP09fb3+Pn6/8QAHwEAAwEBAQEBAQEBAQAAAAAAAAECAwQFBgcICQoL/8QAtREAAgECBAQDBAcFBAQAAQJ3AAECAxEEBSExBhJBUQdhcRMiMoEIFEKRobHBCSMzUvAVYnLRChYkNOEl8RcYGRomJygpKjU2Nzg5OkNERUZHSElKU1RVVldYWVpjZGVmZ2hpanN0dXZ3eHl6goOEhYaHiImKkpOUlZaXmJmaoqOkpaanqKmqsrO0tba3uLm6wsPExcbHyMnK0tPU1dbX2Nna4uPk5ebn6Onq8vP09fb3+Pn6/9oADAMBAAIRAxEAPwDvXU7y+Bj1/wA/QURcEqepGOKfnLdj+FRZAwSB8ucjpj1pFEjv6dScfrUMj8Y5I4JGOlPcBvVQMZ46d6ikb5M9+oGfvUANEgXkfdDcnGcUhUs/JyMdex46U1yTgEhST3/l/n1NSDBkwcEZ+n+e1AxhjKY47Dg0gLySKoIwB+ZqYgtgAgc85GKXakYG09/y9qAI5FIwBgr6+tOVVaPnH48YoyMA5wQOM/jTstFzntnjpSAHAVNmcj19ajCA8HGSM9Onen4AHQjAxUYbDnOA3b3oKGNG2/HQn260qEj3PH+c/hSl/kIz0OM1ENxPCjHHfgUALIzBuPm9RnpTjjgDqP07/wCFNJMaEHIycEfrTkUhi33iRyfWkA5RiMYHB9uacCWZcEYxnpTd7FgMg+w704kjocYHA65oAeDkDnb79xTGB3KQQR6Up+ZeMA+1RjZtwHyRxg9v84oAdCoySzfp1NOcjawGcDjNNTIDcAfN1NAVmXBPzdBmgBVAKgA5xzmoZCwkXaPvVKAwY4PIGPr2qN1PnHPUc460AOJQqFBB9h60843EkcAYqAxsp457j2pUBHfLY45oAkONwwSRxnikBGAOozgU7ny+Dznsaryy7cE8Mx7HpQBIxJAHOc9/8+1NXB53YBJ61GZSSEIwpz8wp/Gw8cnuKAA43cd/ypoIXnBCilIyCQOvH0pqMQMYO3HHakBovu3fKeMZwPWoxlumQD1yMYqw5BbPQnHGeRUaY3KEOMDJ9DVkDsEx4LAH0xjk1EzFpl5DKBgHNSsfLYlsEeufeomwVDAFsn8aBjyAEJIJOcqPbNRyjbgBcjHbipI5FbvlQ2BSOu8bsHbuOMnvQBHC4c4YckA5HapZEUtnnaeQfb1pEXYCQoJHc855/wA/lTx8x7ccZAwRQBXMZOFXJO3t/KngrGu85w3ciml/nKqQpA4HoKsKEEPJ+v8AOkBEjgbsMSp/DrQFDMxcdc//AKqieMuOCMA8gjg08Dy7buwwTyDwKChqmJc5yxbIwvftxUJCLKdu0jODzzS7nkIZj94gDAHA/DmiQIwCZxIeMDsPWkA3om48nGM/1NSq42/wnB4qBl8vbtGQOOtOAyDhc8dcdTQAqhQ+48YBzntUwXdGpPIAyea4jX9em03X82dyWUAB4z9we2AP/r5J6dK6zSdQi1bTI7mHBB+8oOSrdwf89x61nGopOxCkm7FzbjAHJPQgUwBCvz8E9sYwacGZcKdoyeue3enSqp+YZxge9aFionOQOKi8xmbJOMkE5/GjeMj0BwBnt/nNMUkKwAw2Pxx6/rQBLvwxLA4xgN15ppw2zBAPTJoiwcB1GT13Dil6BgPvA5HH+e1AEG/LkbScEc4+tPYcjB5I546Uw9Rn5eM8ilyCQq/MQeh7HFAxdzRliccnHHSoZULy4GBgjmrEgyo45OTgCo1ABBH/ANegBwXao6DjjmjBwQM5pskilNwzux34pvmc5JwW6+vNIQjEKOnYY56mjZg5DDPqRQw3I/X3BFNOF2jd060AaxUOERkABBycYx6fWlaMbQT0IIyemeKR3BHzE8HC9s+mPzpMjeGxgDBBx/n1qyBJi+1lCgggYyPamIcNhRtXsB/gP5UgcuQxPGQOnXvTkUNGAeAOue2KBjxhpBswCcc4z1/zimNKOAWwqg5OOAf69KA5WZGByQPvE5x/nioHcZKnaGf5SRxnr3/zzSAny5dUC5XBJI7mlGQPfocdumagWRzx04yCeMDipAwwwLZHGCOD+NACMq7RtYlgfvYHp3p3mbiwBIPBwR1GP0qBkAZmjYnPbOAM45/E0K5eTkBeep+n/wBagonUtIApwp55x19KDyjBFO4nI6U0MAMqFJAwMEDP+etKjhs7AV47evNICMuUHIJPJ/SkESEhiQW6KPSp2RVIBwWzxjp3yaqXsyWNtNcTEmONSxA5J47D9KAMe78S2ljfC3uMqoziQcgHpgjH8vX34h8S60bSxWCwljNzMNykjK7AOW4PGcD9a4e9WbUtUkljyfMbfvU7htPv6c/n9atzI8UPlWepSeSy8hhnGfvbT2yB6VwLEXvzbGdKa5mpmLqUgW58zrn0PUfhW54O1r+z9dltgjNb3GVIB+5jJDfQDOfr3xXNamyv0OMcY/wpv2qW1nu0SR18/MblWK5Gc4IHUEgcHPSs6DsrnM3yyuj3gEE7uQufl7+1MBZFyBk9STx/X2rkfBGvC602OwuM+fAAYtw/1kfTg+x4+mPQ11jA5GM4bBOO3+RXpKSaudcWpK6A7NzBhjI57UdGyGOMc5P6fypijcc5Clui5z/nrSsQct6DB96ZZIwQgAAEnGSTgmgjcp5z3znH601nfIyBtx1zn8qEkGcFx82eT+ZoERvgZG3AyMj0NIAVXA4YHuOTTpA+O5J+9zxmkUbAW9s49aBkhHHB/hz19u361GdpHDKDjPU+v/16CqsB0weRhvr1/WkcFcsckDrz09KQgCgH5Tx6c5oOGXdxnGelKoIGAoLfez/j9KYpAlPcDs3agBjiQcfw+h/rTZSpIZfu7c8f596kQhVZWPtwOnX+tN28cfiCefagDUc4j4ZsE7SqnP1qYq2DxhAM9qjUgKi72XZjLHpz1/ninb22DlRjOOByfX+dWQRMMguqncRuIVc8dAc9+lMeQZPybQV6e3+Tn8at5UqSpVow2Q2c9jj+R71VuELFwhJ2jjB4znn+lAyMt5qp8u0g4DE55+ntjP50SQx/aNqGQnBGPX0/KjLxzGMoRg8kJjAz7d/xpfMBcsQMYOBjH1/yP60gJlhEZaR1IIPUdfzqJ0bem8HuTkd//r4/SpQWG7596YHUZNQyM6O5+/gg/Q8//WoAeHXDAFcsv+f5VXcMkbsd2VJ4zkjj+X+FSsPOIJbk/KSD0J9BjHrXP6jq8ltqSQBiAoZfLZcBjkHof+BZ5qZS5RSkorU31IcqVB3AgAgjI9P6Cs3XdT/szT3YcSOoCleoHr+HH5+1S2WqRXHAZBKCQIi3J649O3WuP8Q6hFfTSyKdioNqgHJKjnJyeuSfy71jUqrl0e5NSdo3RrR+LDaSLHdRh4T8vnIwY7sZ57dCOfrWZ4s1K51KGG20+eZbQ5M7x5zJkFdmOoxzz05HoK56e2mkeJWDRRooUDdncVG3d6AHGO9OS5jSDy87QvATPB5JyO4zke/8qy55pWRhCu4vXUS2hi08PbA/L8xzuOBnkDj1x/nmqE14U3YcK20BgTkn/J/LFWpY44pZcSnzdrbFK7gx69foMjr/ACrIaQnej52tliByOMgen59qycG/iM5z5ncr3Fx5vLnO0456YFTTKwmlkBVsuSDuB6n2NVTG9xIsQbzGYhF3duw5qwilSSi7gh7jiqUbLQhvQ0NHuXsbuCeGVhLFJ5nt2BHXnI+nWu5k8ZXZkh2aYSkmTzJkH33jhR6gjJ6V54reUpYZBPCn+nTqKDqxjhyGO7dhhnjAxj+tHNOHwmtGo4u1j2uKRZLWG4UnbIFcHHYj/wDVUigFQ2RhcDHQn6VyHhXxKuqyRadHHsWK2TazNy7KMN/Pj6E/Triu1cnkjgHPPp/hXar21O5MXeDjgg+p9M0FSFJ+6QOx/Cmr5bAtzjkjjnGfQfjSRyKzrhMdOn+eOoqhkjZGQcEg9eoI/wA/yprZLb8ZO0jPv2pzEoCW2j5vuj/H86ZtXeAW7nOeMUgAqAMg5XBJPT2x/KgMMYII56Hv0olOOBhlYEjAHPt/kUhYEjcSeSSf8/jQBKi7VUDOFOOnfFQOvzDblgcDjHt/n8TUhkKt93Iwe/eo5AHJOTwBlenb19M/zoAauAykAk56+uKCByvXPBAx1pAVzz0yPwprKSSR1GeoxntQBsyrgbl424ViOrfUf56Uhw8YYt15Oc9P8g/nRIwcEM+BtK9gCRx/WmksgSQ4C5xsXJHQDrjHOPerMx7Q7gpHGcYCgk9e/brTVCBX3FdmeWA4HXOfx7/4UGQhnaMBWBI+U+/fGfXr7fm1x5nBdtoU4GOvJ6/T/CgBLnbJwolYAjLBO2f/AK/ao5P3aEErk4G3b8w5/wAKVQrssTAD52PT0/8A1Gop49u/OdrOGJC5yc9ePw4pDMDxFfXq3qQxzy2yBeBv25zz2784Aqppt3qanIuJWh3b281A5zgcZIzn2q/exRyagBIvnMUGwlTwuBgdOck9/SqdgqwXRjbbEJEIVpDwTg8djycnPPp2FYqF3c5ZN8zLja+oULOgdwhZQD95sHHPA559Pxrkbu9u5nhEUE4VCEMrI2DknPXjAGevPWteSV7vU59uwwwPuYqoySACQSR0A75+ucVi+ItTjnkTylKu3yfeGDyQckduv598CiotCZTb3KN/JexXMVslw0ckimQyp1zkjAPB4+U5H6d9a0t5XVRLKZoo1DSMGG5emMkep9e4GPbCgaG6gMc29pFxhsc5OBx+X+cV0eIodNaBozzwZS43Nx39fp78dTXLHkUbW1Or2sPZcvUzNR1CExRrEpRYiygE7uCARn9fzPvnJF5MspK7xEHDD93gnnqPzHSp5BbPM4EhUsQ27bu6Zzx17r+tQBJbowEfNl8b8ZCKAOSfTnr6/jVx1PPZM09xKgkdRhCqKAdrMCD0xzjAI6d+etZ08casQGHBGdpBX68cn1qdyXGVLnEf7wtjAO7GRjoOg9fzqKRUaNFLDcg+91yvGDn9OOABVNagQRbUnt5AAcODtHUYI5NKHEMruGUk5xu754P8zSQJ/pSclVUMwbGT8q7v1IFVriQRqS67WxgjsOKLWCw28uU2bkkIGdpHTcOo6fT9B1rMkuAx4BxgfeOSD3xTXkaU5wSq8eoHtViw09riSMEZV84A5wPfHTvV6Lc3SUVc63wbcxWWqw3tw4SK3iZn5+ZsggKo7nJH4A54Fem6RqD6tE12A0duCY0TjPb5ifXke1ebaVpsl/cLEmAiDBK/dUZ+Y9f6Y5IrY8SSXNlJappMk8WxCjiBiCemN23jrkjgH86FNyd+hpCrd+R6ECdm1uDjoff1/OmsGCjCZ5xn/P0rMTXNLWGFXvMDCJmXJ+Y4wM469OSccZzWwwCqwJIJHTpzj8/T9K0UlLZnV5lVbmU3j28ikLtDIyk857fXP1qzyTnB+XnIPBA7VWniZpbcqn7xZNpPT5TkH8v6VMzbVBdhgDcxLdAMk9faqAeBhBnLBV2gdcdfX60w4lYMmGwCfw4xSrMNxIZQCMgg8dPX6GnOCzb1IIY4BPX+dAEMm47V465YcflThukY/Ow+YAkAEH6Ypm/KYLfdGRz9OtODKXzvHygEZ5xQBEUKEoS2MnBHJGKVT8jY7gZyD1ouHEsRVsbXG1sOcj3HfpnmmR5VSCWyMY556df5fnQBuRkBkJY713Enu3+efz/NM+Um3BGeCwB4yOpHbNBO+QMVCoP4jjGcdCST2B796V5I2weOCAz9QcH8j1PvVmYxU+dN33l+9xg/p/n605FYmRdmPmz93JwPTv7/AKVHOXyBGSE3AKD6dOvbGe3vSzlxKyNtMRXlmOB9fwz6GgYnlt5hAQBhxuYc7f8A9VQzsxDBRncdvLDI68/qP8mpLxzFavNg+WU3sinO3jjg/X1/Kub1DxEIfJj8iSTczbCWGBjqSccYyPf61nKaTswWrsVbi5k/taV0EknJUdGyM5HsT06en5guZpctAHKpgiMA7y6jcACAMYO7pjP0JpdISW+tZJp3h3rI0alFLLJgYBxkkc5GT6U3VZ/s0sjO7CSRhh3TGAQeCxGGBwR05HpUwv1OSaak0ymJvMskkG1BIzc4DSKD/EQDkbt3P41xes3Za7Eu7e+zgt8uB6cAYP8A+r2rbuLox296lwsjK5WVCpK5ZiS3AGCM57dc1yF7Gd3mTBlbBBDA7t38WT9f6VM3fQhl3RI5J7me4Q4iiQ7mYAZx/kHj0qcTzI5edTPDj5X5+X6fQf0qpaXbw2W2EtGH3BggJ2jP1z0JH+TnWsWGxjeIHDJjayccgjf/AOPfexnnj3nkTEQwtErMyJi2PDSEnJAyeg56jJ9sfjXW+jd2x5jSDI4+ZgMYHYHuO4/pU1xHbOpEMnkx42l1zh/9r15Hp1z1NUp5Yy/2dGjjjGAGUAcnqScn0/SnawBKJ51VPmUnBCg8leg49ef1x1qJZTGkixxcv/eHbrjnr0FSROJZjvP7kAkLt5Ucj/PuBUxjTYjHYxHy7EIz0746nP6EfQJiK9wTcSRFQAFb5tgPGRz6jGf1PpWVfM8s5TLs4wPmPJPcVuW/km21G6kkwsMSxxQ4/wBY7HgfQBSfy59coKkbqzFXfuVGB65/yBSvYa7leazjt4xudeuCwBG6up0fS1mhSC2KPPK+0kEfKPc/jWJC0L6tabju3ZAB5G7/AOv0r0AaZEotJrZF+0Rx7ztJQFeOCe45zj0BrPkc0rs640FOnzNmlZ239n2QhgiVmkzGZBtJBIxwep9R75xVO+/0SeSNljLHJZWAOBj73tzjjr9OavW0kahoi0YSNWIDqADyccjkjnoO2K5vxBfM8pLnCYKjbggc5wOnc/8A1q1a9zQ5XojKvLuOeayQjbGswdmLcA44/Pn8u9em6HqMV/phaNUURt5QG4cr/Cc57jH4g/WvLkZBCXucSebhtrAc+mf85p6XCQzs1sJow6heJGbI9OT9K56dX2atY6YV4qHK9z1iW+hhQLuEj/N8qHLDA6E/U9/TtWRPqH2mRG3p5UkrIi5IYAAkuc44/PGRWTY7pLWKfJMAdSHDEY6gA/ln9K0/PhtL5Y2iK8cq2AR6Y55yc5/HHTjeXNJak+1beuxr2WBp0Ij5Dr5gYoQcNlu/+eDVuOTEGM5GQScZA59O/NcpJ43tLCaOxFtO5iPlyOVUFeAAevPT2/Wuo3eXMhGcZOQpxkD+XAFbLRI6U7oifcx4fgnpxkdx/WpGaLyArtjdkEduT/8AXpJGb5doYoMHAB49zTXZACD8y46qOPrVDAqGcnoPfn/P+TTZW53ljgA/NjJPuT+Q/E1K+9eCwUYGHwfTp+hqKXIC7GUBhgqx4B4qQNibdsSRn3Jggjdu6cDjjAxx+H5K0z+YuwEQbzkMdu4Y7Hr3/X8aftmKlVjb9yerjkAkYyfyqpMyeYIgQzlVG4c7j6gc+uB+Wa1ICXBddxkZxjKFuhPSrExc7X8pw0mCTzgH/OaiCkbQAZMqD8w+6c8cfrx/SlkliAYvw6jcNyncvv7/ANaAK1+f9DuFLqyeUzZI9ifrgc89/pjPM6iIJzbgOIriNi/nx4AAAIx3B/Lmumkt45LO4VmWOKVNmeWIByOAenXtyRXGWNzHELqViAzYZpCSwKgcAdeOR268+x56m5nN8rTJYCbZUtYy6ox27fvFVzjkgg9R0z+hyKV9eQwbfJXywsY3uFUNJgdzznBP9OMCrupak7s6JOkZukG7ynx5QORtUKDjnI+h9yRzVzIk00QkmZnjxsUAc5756DGBkntjPs0kloc7ZV1HUXa+jlgV90Z4RVG6QHOcnk9D78frhyKZJZA0mApBLk569MZGRwfbpWpNdusZwpKgZyODgn1/kDnqeeay5HeU4BLSsdpOeuOhOen/ANbtUy3IZI11+4C5VcsWbaSOSenGAB9AatwQEWYkIwDGD87cHkHjkfpnmqq2ixbTd5lZiSwQ8DnqeOT3/H3pV3zf6KHUEjOCduOfu4Pv+n5FoLmiNL8+DzricW0JH32O/PG7GAOuOg9e44FUJUj815T5zs43AtgblGckgDnnGPpWv5hSRknCxMrbVjjBPmMozsIznGenHpzzVCEgQ+f/ALTMCo2kEjjk9uAcd8/Sh2QMeI4PISbyiI0dYwXXZzyW3DueeD1x9KgkEaQNtySRgEOS2Bwc5+p9PxrRsLaQ25nmIW3VGkjVlIU45wBjOMDBI45PpUGqGYIMxFY1VFfgAnj7uABn0yR2/Cm1oBlRSuba82McOyfKpO0gZ9f5fWsqWXkkDGP8/wBa2o4wdBb7quLpg6/xk7Vx8v1z+dYroBJgcgDtxj9PSs0tQRZ0i0e4v4i0jRbWDBgCSO9eq20KWxiupjOrRcNNu2lgADgEcAcdMEgt3rzrRUZZkdlVhHguT0Azjn8wPyru4x/q1MpUvy3zliUyORn2HB6HPbBqlc09pK3L0FSe4a2nk3F8uJS8j5HJA5GcsfTnJrD1CKIXDO7l4XOWwcMCP4ec4JH161u3kTx74tiiOUBuG28gc5AwMja2BjrxzmsDWpUQCEFx5KjaSuNoJ7gd/fHIxmnJaENaGJNcSOQhVuARgHOMc57/AFoslDSoiglcY5XIzzjH58D/AAqJ9pbBLs/cntwegx/+qtTw7Yvd6kYFIEGfnOQfXAx3Jx27Z6VhYk6fTZ4LOzaOferGRcQqSpBHQk4x04xULSPcyOfkVedoyee57ZxwTVvUoY0t/Odgi4CEZUHd0x97JwO2OMZ5AzWb50ZSXaysVPCHqp9/UY6U3Npa7F8suXmtoYN1bTzatK7xlRLIWztwoyT39unFepwa3bXsuy3uCzbT8qqRlc88kDP3hXALGXn8xhueTonYH/63p/Tr3GiwQQ6bG0ZKzFiJQQOxxz+Tfr06VpCcpehvSm27F2NdrEvjaBtwo/ix7/jTwcOyRoN7IcHqM+v+f50gJUOvKOVwy56D8z6UBZJf3azYcDAYAdcY7+hPQ5HStTpGrdRS3DRIxDREFzsPHv8AQke9BDFpCwYehycEZ6A/lVK22rq94C7bpFRsMRhVAx9OuffgVeYmQea5HuuemT/+ugDfk2PEY2bOz5SWBLMuc+h/XpVVIfLQLjDFlwzHKk9vl9OoA46VanmfjETht5woGVXHOM89CV9Rz16VB5IG2NpGKqNpd2LcnkknqeMfTnitSCLyn+yKzghVX5y2eAG6n16denb2prvEls5kKqCgYmQhV56g9Mn/ADzR5p2TO24EHCqCORzwAO3X26+tZnia3W409isodQ6tnByS2QRu+rfoamT0E3ZXIrzxNYrIqRSvO5ZjhFxg57nPQ9yM1yMummBpHmvI7YRjIEibmZMjAGep5x0/pVnbHBPLI/lsTziTAZl45+vB6nrjjnipr0iR20MLLvG5Q6KwRSCBxnH05z0HuKztpdnLKTluVf7VsCJIbGHkqQ0rDMjjpkn2HOBwCO/fPupoXMkcRTDMWLHoeAcdP9lsfX24yWBgj34EhOGbaQAAM9TnrlTx+VUmZppFUOAxOC5OCB6fl61DZBeYTQu5lRXDqYwcZB6/dHQDiohI5lWQEDgbSGyd3VTgdfTpxmrj32Lby/MAWMBUjHIZfryMDaPck1Xv7aNAkcikOo/eHaEO7H3foPfPr3xUyZIkry3AR2lLrnBdjgEjGQM9SeKhe5hjyIUXIcZfPUAH19fT/IbcbiEkeQ7JI8opbOCDgjjp649CPxS00yfUZHmcERc7mGcuec4J65x196cfIdjZ0jSlv7d5ZLp44ZCVKqgLEYzkAn1X9OvIzp3Gm2Ol26RJtu3LBZXcE5U7SQMfUe/TI5qpJq3k2KwRvDui/dRsijKgAAHOOOg69evbFV5L3UdTmWG0t5zg7VaKMqMAnj8OxPp+Wmlh6Gvbyqd6uFZiBtGNxTnHX/vnn6Vk68xMmPLjjaMAMFYkYJ7HoSGLds+uetafk3VtZQQfY443mHzYxuGGyCwzgcbcHuDWXq8TRRTMsxfexLIXDFT3Vvocc47n1obuhPYpxQodHthLJtSWVnYn+E9On4frVLU1tjcxPaPIOSXU9VIPUHHp2/Hvxp/um8NWR3Lkb1IB5X52xgH13dR6fngkEXJReSf7vP8AL6VK2sCNfRXaKQFk3M/VQ+Mg/wA/p7V3qmOVEj3EmMk5kZlbkdcZ9O5z1Ncj4ZtmudQEpQeVHnb8wAJwSBnH6cevauteSAIgdikhYhhuKjaQScAe4zgcE9sGnHUEVjIgsnM0jRxFN3G0llJC9gCPxz3/AB5O8vjNIApYsSMFevcYJ6nj3rW1G9uVlKQF4jC2/wAo/wATYznAGMDBwPT6VQt7Ey48zJQrmRmU5HXpj+Z7j2NEtdEDM9INzQfKz7wQnJ6j3zx6/jnvXaaPZfZNPxGg/d8uygAklOeR2PzcHpiszTbBF8+aSQbmG2JlIOScf04zntjvV+zvVtiLd/OOVzvjBYgcj19Tz/8AWxXPJN6DhFydki5fxxXFqII5cOoRioOSOOjY6ZG4enNV47OC0tZZiC8jAD5s8nGBx6D69/pi5ezSacFacP5isMJIvO7OVDA84we/096wJNTuhwSoQndsABUkZPbnv61K0VmXKq+Xl6GvaWXy4cgyOVLMcEjqeB3yOev1p2m+L9NtlFtcwyxNG5RpCN6nGBuz94Z5OMGsuHUY3wZBiVuF3MWyc+mMDn14rBksVknZjISrEsVVcfh/Ot1KKCnNRPVbS9trxFuraVZoi3VDntnkDpgdsCraNh2IAb58YY9z2H+ePwrg/CtgYL2S4hXfhCCWkKjtxkD2/Su4Lu7lHUqME4VsYyOnTuPp3q4yT2OyMuZXKxiebXklxETFGUZsYGDztA+pzn098VdfEiAO3yHOR/ntyetMjji3t5Ybk5646nJ/n/8AqpTcOoLBQVf5vmyBycY5qijZmlfc+QXH94tzk4yc8dc/TgVXaRlJYosaKMgBwFHIPB6H+uAeKsW6u6ILhV3HlhvBZjjlc9z149Tmq7ttlMZI/dFAMHHAI4P/AH0f/wBVamZO5RpVjEacNneWOFUDkE+vcg+nvVS8t5LqG4gRXTzI9ruuN4QnDEZ+vH07dKlla2MjIVlZQOpJOzqOPTkjn3PpWNfaw9rcNFbW8bSJGsZWQ9/RR1zyvOc9R6YTBtJXZ5q82oaZrrxFwJraU4PzBVIOdw46HjAPXiruqy29r5Kxu5dU3AqCuCDn5AG7dfz9Kv3sj3EomvGO2MYK8IVPXgdB9B6jua5+8u4rtWkWZnG3ahfAxknjqQPXp1J5FYJcqZxPfQoowmv40Myh87mkfn2PI68A+mamSyjCfJCY51+UkucnnJDDOMc49eB3p6ySRxJbDyiSzMUyev3ecd8KOO2Rz1AfLveTyWWXcW+XA4XJ745Ixj8/TqdBFGSR5Npe3AOQAwBIPGeCfrmoZ5pXuxAto85TBb5uvGeOvYg/jW+7yi6MIjHlLyUbOOgwPX1/PH1c2iXFlCZmhUtMHf5gCUBIIHXpjnPXPAxisYwvJ3N6EYSl7xkxNb3bKsgLKCAU6FMdOQenb/Iq5f3a3CwRW4PnBQpgQAKACDsHTj259sVbXS/IjmklZVDgBsAHGOcEn3x146eoqaw8uWB2tbUfaWl+Zn+ZiMdyDkA46dyeOmDcNG0tjOaipNR2ILOM2okvJ7ox3e3bEiEBduOeueeMYx6888S2+obLgTOySAk7VIHDDHUbsdye4I4OTnCXO1CVnkXeqh0GQAQck9eOP5+tM04vLcXc0sEc0UK43yRDKE9MAcZGDwO7E8mt/IkvR3J1RokEMs8hbarjcRncTgsBx83OSf4iT0FYd/BcytNbTEsVjDIBjGB05/H9PauquNRYzR2dnFG7hDFuDYPPHBwMckYyccdMmsSQT209vNtmmWVclQNq/d6Djkdz06jpwamXcGYsODpcbzsAm5mIB5BJ54Ht/L8823spLy8jiRdzuTwW75PbqBz0HWugvlmtdD0/T4l855vMmHlggDeR26Z7cdcj6VbttMXT7aCGB0kupVDvIpIxnsCP/rc+vSs732CwKFsYwkXyKpMYV33g9cHHBH3uf97IxVia78+1XbtmCOApYHGDkE/QkE9vSgbGUJJGY5XAwWbKP6ccfXOc/KR9GJi1uBMxPlDkgncPw6A9xjvnFVflQtdkMeNZ2eTz3aQEbctuB3DrnoCBgYP0qeQwT2saxbYRHxNtzyoH3+megwff68umt7K7gD2rPKH5+c4KEnByO2Tz+B61SeWIB45MM+MZX6n0/oO59BUSn2Jd0yzbXM8TsD+6GP3eOdy4xnGeM+v1+lWgI5sSIWjlRW3bGIz8uM9T78jsSDwBjCS4MCmMkGPgjuQR3H68Vftp4rZnk3KkfBYHjvwPX+fOKxcuV7jhKSfumgYlbbI6nJ+4GY4JzwM9/wD635xR2Mt9JI9pE6AcjaQD+H+e2amhivL6P9xmEc7Qo3MeB1BGOf8APehtTZLONLeILK5w2wZw2emfTvVJNay2Np0ZQXNIa3h0Rq32m6toVZgC5P3R68deh6dcVTM+l2wdFlaeQDkqoAJ9Ov0/KrCTlbhWuCPPxgscttHoO5PXn8Prm39jAzZKmOM8iQAAj6+vSqbj0M9DuPD8kbaLFcW8exZ924FskckZx+AP4mtQEbgfLVQVyRuOV79fyrE8NyR22h29iSsdypI+bqxySCOfft/9etjcCwyoURj5tvBI7fjW0dj0IW5VYdFMEGHyR/Dt4OD3H59//r0OZd2XVty5ycYUdO39eeopGi3Dc/yjAz5ZPUD06+tPRsx5w+cgEdd3PAGPy/CqGbpcqH+RV2Dop4GR978yvbpniqETRljJEZlHA3YDAgH5uRjP5Y/GrDDeTHJIwlkHzsDuJ4wRtIx9PTPeovnt1dmII3E8nnnjv04x6c1oQMJuHheYMzuMBlIPzdOCPQ/zzXOeIYnN1FcKPLLr97dtBIXHJHIPA6cZP1z0Et1bpDkzIEUnzJCcBDnBDZPXP5VzWs6vpk8S28UrHkbJUjC7ScDud2OTkYpNkVLWszlNSee7d4R5pLtukaPOQQTg/KPfPbOOOBWC1pcKMJBKQTtwFJIHfpweP5V2GqRLpemZVHDY+eU8b275/PHGO2aydPuzDpAQ5eV1kZPn4AyQSR16Z9umc1DWpyMyE02/VmkaOFI1w4djhTn/ACBge347aWv2cWk8ruNidFhC7SRjPPTjvzgDoOKZEZX06PBAZQWKEYzgYB9PUevfvmrl1P5Fl5ayplAAEXHU9e3P3QQPy56iiA+zsfNuIEgChX+bPAAUZPJ9cDr/ADrX1PU5oLZ4g4aFMDc5DE564PPXGPx7GsXTIpbWxadXYXW7zSCDgJ/dHY85PT0yDioLqWa6QPFbkpnblSByMcAY9x09e1ZzTSFsNe8EwlaQyMrEgsBnAGM5Hr/nPeqNhPc2M7vu2xzgx8naGJ5AP59T0zntUtrbs1uEc8f6w7WPyj7pPp29u1QtEbkLAZWRAN02MnAGeSDxwAAPqOetCjoIsRK01wZLksIojtEScl8k5HbaMe+fcZzVyVPsxElq0ap1JVSPmBxkBlwT098MB3xVfzPMRJFClcmN9+SN455OMFicHj+904qZrWG4lkd2G0jdHjBQk7sg889cdBnFaRd0UiaGOeVY1jiYZG1Q3zbiSDkjOV456Y4HXJNNlEtsjXBaBmT5cgcKeRxzj8+vUe1h41eBGDOZfMw3HcgYP164P4YFJd2o+xzFrjlgFUAevJJ4z2x+P0qrAyDyVW0smRy5mto3Kk8qoUjAz931zjknrxUSFbdgYg25gckKD19cdADjt9egq/NFEmhaTMqlsQYJ6Z6Yzjvhj6kYHrSpa7AgIzGr5aTaCrKCOnHuucHH5VnGKsgaKwikluIfMHlt/CWU4boAvXjnsfSrssNqbbKkSl1zJHIp6YIx784/T3xVlt8qVAbbxgAD+ffkH9aG1NLeOO0KOZHOFcLkbePvde/oO340pdgim3oQP5MEaSRI4JBjCcDZ24/z6+gNVpYY5DG6q+5sAAjleDxzxj/PFbCbLeWV/P3yEEAggn079v147VXNwbg20g3QvuJXeNp3c5z3HX/CsYRVhWvqZbWkYIaRlCjAPoM//XzTLgQtBJb5+8MggcDvz9DipLyNlXahYlxkMy7cfjx6cfX8aAUuGBUqZY1AIz97JOT/AE7dqVRLpuJPld0S2fiCe3gwEO8Eh441Izk9uOlW7NHCS/vBLNLJvcg4GSBwPYEdaotcMbcIyBCq8HpkfnVKW4mjlE0JMZyD8pIH5fWlzt6NG9XEuasbbowETTA5bk5A7enNUZUnldbePc/zHO8k7R6fSq8Oq3jRrjZ8nTjnr/npWhpeoJdyyRsNkzDoT98D09/881VotmKlpYl1BlttKmMjO6AYBb5Rnp+XWsLT/EurWDbbefdBnPlOMpjrgdwPpU/iq5UGG1jxtHzkEYI7AdfrTPCmlf2lrCtNHvhgw7Aj7xzwv49cegNbwildnTST3PTLOeS7s0nngWGVgGaIPnaewJwOevH+FPkhkdy2WYjduXd7c/1/wp5VlVQ2dxXK56Z98mnx71RthIAySy9Mjqf1HSqOk1nBw7RKGIDYwDlQOnBPqAO/eoL2aOGCWRzIEiDFxkgMR24x/ePFTytGo6BW6bgQ2zggdfrn/wDVUNyEuRMsikRFGyjKOc5BXHv7+laMg8/vtZmu7z7TclkUcKFUlUGCPXPIFUb94hbLcQSbVWRdxB6BjlSc8gYH/wBftV/xtZtp0Qu7SDbC4KFQ27Z83Xpxk5Hp9MgVT0GyMtkJ7qLcZRs5boOMd+/J7dBWKvexxyTT1M3WbtL+diAGVs7dvAyRgDkdRx+R9ar2cY3Ij48oKAVQ/eHI9ePf61antC+SqkhSCDjnH1A9MnHtnNLBBiDzHUldjHk4wMnjHr9Pelza6kamjGkUsRkhBRxIPM8sll53EnHT2HPrxiqskv26SVpliJZSSTkH6g9ScDHpz07hY7hjpaLIf3xOZMgg4OeM9+COaZDtMkjyRmR2UrvH3RnnqfxGfx9q0THcnhjG5liBkZ8bXeMkDknJGeMFjnIp1zMlrDHp8Kb3AbczjI3Z5J9OP8Oag+2yC9t5kDI5JU7W+Y5GCc/j/wDqpLt3GorOqhkV9xB7HGCMD2GfwNO4XC+uoYLdHQ/vARsj3FtuMAfiMevUimvDbWl1tScB5R5QkIBDlj3HQHkd+Meo4LdEluHmMQYRkKgck4Kj09MY/HnNPtRvn82T5tqs+WIyevqDwck9PSosr6CFkhuDIZjaGJQoIlXcNzgdOWzkjg4PpwMYqUCUyW6ybi0wKbSMFBjOPy5Ofx9aW6uDLafZY42w2Asak5bOcMc/40gcRzLGWSSSIhZWVSQwIGSM84J9v6Cj4WM07eDypYpZLgqksql8gOoAB5yOvyk9x19s0agbh9Pn8u33R7AVQz/MvAGMEDjnP/AgB6VVRZ5YFaKBFgjOwA4zv/jIB7ZyM+w5q1fKs9lN/pMgZUO1GRt8vze54OApxkjnjnitHsNlmGwik8NWMZn8x9gLbSNqgADg8ZDcnHvwPWG4jXT3haB5BGr4RZiMg4HBx+Pan6K8J0IKZdrx20ciiRgoK7cYB2ls59McEnOBSc3dvJE82WK7T5n3TlSAenXPQ+g/OI/ChsWSS3jjint4nlSVysQ8vjbgH19x6YJPOOapxh5dTeVfJ2xnb5jAFhxnj06j+taEahZVd2Ecozv3YH3QB34JwqDj69uae3duUBCCcljjocDrj61m1KTCVlsUbiUqfMuC7KuMheT37/h+lV5V3pFcqwZHwwJ7fh09c/jV6ZlmtURdoCgLtXuQMZPuev41nxT/AGWc790cLtuTaOFP4+uKTgupmVot0Vz5MmZEYBlJOSCBwM/0qW605sJPG2w5wADzUsaxtMFYj2B7VblkeMFB8wI9Og+v0ostgsZgDllbaR3O04z9PSk8lJ5BBx0JGRwePUfhWxmIIrPHlGH3DwCO/Ss+3jdJ43VCzK/VvTpn270NJbkmf9nMDFTyOh496gniZXPJRgeNvXPrmt6e3Vm3gMUA4C4GaoXO+MFfLQ4xyRnpWTt0FYz76NbyYySgBz/EowauaHrtxoTiGVBNYMxLqFBZc9wT36cHg9OKqzTBY97navTnpmqaX8806wW8QZnO1F25L+2O9VBy6HRSlO+h67p2p2upwi5s5NykbS7ZBB64IP16dPT3seYN4JfB/HAP4j26VS0LTo9G0uK2GHZVBlZSR8xPJ9/T8hV85LfKck8gE8+38/1roO41HVFdiGyUUD5kx9T69e/FNupZIsgsTEWdSBwCTwce4P8AnvTpJFbDKWCtkCMEfKBz6DPT8evBPMMzKls7uA2dpG1sM3XHPXkntzWhBl67cxRWpiuUBjnBVI5I8Z9SR0GPQc8/lz0EkTRQRrCqFAeEGAegGO3vxjvzXQappC6gI5reWSG8j43FsK/op4PoRke556Vz0TeXdKZ4mhukyBgDaGOckAcHk/57YybT1Oere+uxXvLQQ2098WCSrGwiGARu6Z54wO47AE81y63KwhRG/myuQGHUsTyTnvzXXgTWqsJrh5/m+dn6gkknjJ9Tznqaxb+2tYz5tvbwxuRnKRgEDHsKz57XVgjUhBNbjQxG5JBuUnknAOe/P4kUlvcIgZFkKtv3bGbbz6+h6DuDx0qoh2zRhs4cdxxnHSntArFxISTk/NjOPUj1qYJpHLdjpy9rcxsQA0TfNgYx/nP61WF27zg4Mi8g54OMg/zFPUrBG4Z3dCp2qCMKT35BHXHTmptOvtMtruOa900XUe3DRiZkHI68Y5H171anrYBlld5nniVPK3DeApyABwf6flSeZcWd2iyRzKzKNvmDaOTjI9R7/SiS6tHv2ntmSBRu2xOMHB65PTj69u1X/EXiW41m0t1e3VHjUbmUffKnjGf6d6tSXcogs5ikhVuSwKZ74yO35daL5wi/aUYeaMKR7nkjrnt+uRzWUZjFNkLyGzirEN0kjIXJaPdlw7cZ9eOQM8/hTvfQLmjLqKqkNxJnycLtVQMKcEYwCPYnjqfzszKsVkY5JVYog+QYBDcrxxz07c8j8MM3Pk3CsuWywPllec9iP8/40ya7ManzQJom+RXJyeMfkeo/SkpW0Y7m5oc0cu5Gj3OlrF5aKDg89+eeo7dulaiKtsJTC+1VJTYH3Lt5yQPTPT6eprkNM1BrWNLyUrt+z7Azcn5TgD68AZ7ZrWSecWwWbILqAy5AMYHIH17n8PSpjP3bLcp6HQabdOxuGIUmVABvwxx1XH6dPQ1UuQieasRYqCQQemM9qg0/zPtZCykKiEFs47e3sf8APStQxiaHPlgEgbmYYwOeOOPStFtYW5jx+Z5uxiSoPbqD9P8AP8qZfRF4GL8nHzHGMn/P9a2QkQiQFtrKSc9Qe2KjuVhZ8xh9oGG3Drx1/maltE2ObdmKBu+0cAcHjrU67jCfMB4GTgc1cuQYgQoKq2DvBOSPTFJtiSOJoXSTzD823nNZNskhYytEhRtyhcbh1+h/lViwd54yp/1iHg46g055FjhbagZR8xUVl2s18X+0xy8lwEhVQQcngZrK0pPQ3pUZVL26HQzm1gXZLKFY8BcfeJPA/UVjX6oULZ27eNvU+1a8tr5k4eSIEjo2ASKpX9kr5VG2nPIYYx+NZQm30Jny6WMF/Ihtpbu8TehOyOI8Fz/gOufpVbwxNp0OuR3F5KsaKx8tWBIDdAWP49fUVV1w3RukMkLRwKoER4we55HGcn+VZYAJBJzj8q7qUUkdFJcqPeItjMXT7jLuVlbKkccj2wPT+Yp8yfvCU272AB9Tz1/z6V5P4f8AFl5osiozNPZjgxM33Rnnae3U8dDmvUtPvYNUsIru1dWiY5AY9+4IzwRkCrsbp3NKVlcbAwYggqckeoBB78Z7elOJWO32MFYjgLjkAep6f5zTCwSMF2VSCQzINxPcnPYdfz9qb8oGAgRCOWyCR0PU9T/nvirJMbVtci0uLy40WaUZB4+VMjAB9sDoPeuL/tCWW9aWSUB5Mktyf5Cuu1Dw5b3/ACk0iTbsuz4PB/LPWuJa1NnevAzK+2Qx7lIYZB5GR3rmlzN+8clbn67GxJqEM1ttzI7Lu+ZUx9O+T3H/AOvjMu5mS7jjnik8shSkmcBv5+lSWaSPeHAXykbB3Hgn0+n+e9WNYj4TOFYgc564IP8Aj+VaWujIyLiSZdy7E25GDgH+tWJ0iljjcEFjywP059h0qq+yRgm87z2xgdMmpGlfYMt8o6A9qmyIK0jnYUyAMfUGq4JQ4Xgddpbk4q/EvmhgQSyLuAHcd/8APtWfLGTycIM8Mw4qXoIifJbcRz060Izw/dLAkdAev1HcVJIUVvuZCjBOeOnp/wDrqHz8gI5KjPIHT8ulQ1foMso7sGaUFcAglflY568fjjoOtRxssDuVl25XadwwP0zmo4JmjEuTgOhTg9eQefbiq8t1bqoUzoMds9KautmOzexoeVMSjIYjxgYcDIPfmjy50kPmoDBJw+6RSDnuOev09KyY9QtkOfPwfXaTU8mvWyQ+X+8mX+4PlGfxpPnehcYvsdHa2lvJbwEbQEdnjDEfKSe4HXn8PbirgtYFkMr3CFWP3QTnB7c1wlv4iv7bUGuotgVl2GErlCvYY/Pn3PatGbxBeRMn2mz8pZFDqMEfKehXPalyTjrc1lCTWx2do8UUjBT5gYlSdo78/lxW4jmSACWVg4YAKOmB9P61xOh6nFeuVicbjyY2OD9a6+OSMWvT52OeT09j61pFMyV9mWypUFkJUsf4QCf5flVQQqVO8sBuxuYc/Xio4r07mdcuyDH3iOfr/nrVWXUHlkdpWZVA+Ysf5etVdPQd9CW4gLWZUglmXAB9v8msw2bwQxsnXbwVPep31pSAY2A25O0njkc1ZguIJbRHcqWPz47HNZ1LNEWRBp9y7XTR4BIUtz6inwWrW+p7oI/9FZ/M6g7Dzx9PesWa5I1poo5TEoTjacEk55z+FW186KB/NupAhODkjp+XNZU4ztdPc9GjRmo3T3OjS5jRzvfaCepWopLdLq4GGR0C7sA/QVzza7FbX0flxrLGwYNz0PXP6frV9fEouGKIm0N0X0/zirTUXytnNWp+zlysfq8VtJataNHlH5PH3T2Irz2/szZ3JQPuQnKt3+lbut+IAk7R2zZcHrknFc7JdS3EgeZmYjpntWsOZyv0HST36Gx4c0J9cvghLCBeZXHX6D3P+elesadZ2unWkVrZwqiFhlhxlsdz3PvXn/gvxClrIun3iqsTNmOUDBDeh9c8c9uPw9DRAjhcvhe+OD/j/wDqrZnUi4QWDkIFBTaTnqeTz7f/AFqcrAsoOTE3LMFzgYye/r9e1R5f92YyUyQM5zz6+nrRjdDg4AIwPl3E4I9T/nBqiRWICbERxsPyMV6gY3EH05/nXJax4TsN1xd2s89tcuxeRA4ZHJOTkN369CMfpXW7dj4RY2UksrHkE8YP1/HvWJd3H2m9mIKCCPKk9AzdT37DHsDSkr6EVJJRMGC6l08rDJChjyAr5xg+retR38gkfYPmfJB3H9P51YvZrYRlPLLDpgAAA/WstnuZepCKORtGM/j1rFy5VY4GyGWF1dWlUxgcEsvUYxn1qm8qRlwFEqH+LJUjHf8Az6V0NnaxPaM00ioFySWPQf0rI1AR20RjGCeSDj8qxc3uynFpXsZ8tyIwzYXgYUg8nr3pl1LtggjbghF3e5wCar4V1M7D92GwAf4qr3typ/fSzcsSSO5qlJE2EMrE7V59KqzXsMB5bzGH8K9KoXF+7gpFlF7nuaqAEnmtFB9TeNLuT3N9Nct8zYTso6YquATUiREmus8IeDpvEN6pk3QWCNiWfHU/3V9/5dfY6pJHQo20RzVlpl7qEhjtLWadgMkRIWwPwrpbb4ea1ICbhILXHOJpOT/3zn9a9htNMtNKthBZxGKDqsSAAAj3PJ4xknmkkQx72D/w4JPzf4880i1FHE6V8NrOzmE97M13tCsibNqZx3HJYZI9OnI7Vu6roVj4gVVvo8FcBJkwsg74ye3PQ5GTkVr79oHy4Q8kAf0/z1z2pqOzD5V4wOD1PPB/lSLsefap4BWwYzW1w6qmWE4HC4GcsM5QZzzkjAySOlQx6/e6dIlprMW4HhLlO49fQivUymYWGCuArEEDrx/k1yureF47y3KWzJE7yFmjlyY3PbjjYc/xL6nIas3BrWLMp01Ix0voxGEjUlSeCD1/HvWdNLm4aNirg/MV7jGOQfX/AOvWeGutEuTZXkJiPWPzOeMdVPRhz259qfboWlaaWdT1KgZOT0/CsW3ezOOcHF2ZotoyyLi1mIyNx8znB+tQzSyWrhCoUZwdvT86mgvkhiKPIscjnao9T9aZ9rCQEbwevH50pWexDXULOzS91GIuclMtkHBA9K3Lm1treEMWd5A2QpPQdOfXpWRoksLt5bLslk+668flWjPp1xtOJ1fcCcMMH8x1pRUoxsjVVZqNk9DLXZd3hCxLycuwA49zWNrFzNp11NYxxmIg/Mx5LD2PpXa20cNhZCMAFyefUt71yvi1BOYbrOXT9259RninTpKLXMEHeXvHMbvxJ7mpAQT071CMA+ncYNPBIORxXedZ6f4S8NR2trHe3Eebx8lUf/lmO2Pc/n2x69WzNs3NtIz90+3b/Pr+fnXhXxY0Liy1Kf8AcniOdjkoewJ9P5fy9FRd68sQp4HGcf54qGaIuE4IUqrMe4OMA8dunGf1p5MZPOWjZt24t04xwPT8qiE6hww2kMMZP4df0prBSMjG3nhcnp29h1/OtCB370bmjQNknAHfj8f8iuUEWqRfJJYmQbuH85T3Pb3rqHGcogAbAXGeR759aJsfMXwSOSD07fh3rNxu73JlBT3MCDRpZ1Rp4oFyM4807vx4wKwNb13TNF1EWU0czyKodjEQdueQDnHbn8RXcSTRW8TTyyDZHH8xwBtA5ycdeAa8E1W+k1TVbq9kGGmkL7c52jPA+gGB+FTKmmrEulBHSWmsNqFzcRW6MIZJS26TGQOgyfwFBDPFI05DCKRkHzfeGeOnp/SubsLw2izjcQGUEY7kdB+tQSXk0kIh3ER8naO/1rOpTckkjSdpQsX7/U1yEjbOBgY6AVjyyvK5Zjmkx3zTguTWkKaijOMFEaFzUqR5pVQVv+G/Ds+vagsKApbqQZpscIP6n0FalFvwd4Sm8Q3bPIpWyh5lkzjceu0e/wDL8q9lt7OKwt47O3jWO3RdqIAB2/Tr19ee9M0zT7bTbWKytoljjjXG0ZyxHUk+pNT7pDggAjJwQfwJ/wA+lIpIZL8rZI2gLk5xx9KguArR+5yMtyMc5/n1qWRQ20k7cjb34zVSVm3Fj3P3cY/OpZaIEndMKwD5HTGDgD9KeCsp3KPnQkqR0z6CnFNwbIUt0GBn8T69vzpkTeUWC44GDk9ccf4UhmjGfM2lmYfN2XBPrxUVw2NgwhA5BJPqTj+VJGxTG0LiQHA7Zxgc/wCelOkIbgrx65Ge9MRi3mmW+pCS3u4Emib+Fzjn1B7HtntXA63oVx4ezPBK09jnG9xl4j23eo9/8n1ZgPPYqPmHzZ68dTyaoyxKyuCiuGXayOPlK46H1B5qHFPcmUVJWZ5OLlZIgQ24jk4HX6fSka4Ty+CPfmtHxP4TudFze2Kl7EnLIpJMJ/qP8n1rmRMsg3LneOi+v4Vh7OxxTpSWhtW87xCKRQFOcjOPX3rqLTV7doSbieNWPHL9f8/1rhoNC1a+sG1G3haWLONqn5jj0HUisvBzg5yOxrSEezKVHzO9utds0u3CzpImAMA8H8ax729t7tJEWQKDnbuPaucXp16U4Dj6VTpX6lqiu4/GecfjT1Hy/wAqWAxrKjSoZI8/MoOCR7H1r0rSfCWhTwx3UInuI5AGUyuOnpgAc9q3vY2SucNpWiX+sSBbWLCAjdI/Cr+Nes+HrObS9KitridpXQEKxGAuR0+g/wA9KfFbRQ2whijSMLwVUBQB9PWp4gZSAOmai9zSxZeR32kKoXuemV9falT/AFoGwhccqx6evPqeelMdssFTjbz7il3Zj4Ukj2z/APWqyBy5QqQhOSc8AZ/zimOGyWIHGMEDnJz/AIGpVBVAjcA/wjjHA/wpiqm1iRyM9T6c/wCTQUMUqYH3rkt8uOvB5NZd54S0G7w8+lW6v0HkBox35+UgfnWsEYMARwOMEfp/OrIP7tVBzhdqgnPHvSA4q4+G+hB2f/SY1B5VZeB9MgmqF18MtOKlba7uYn3YBkw46+gA9+9egyqsigvgHptA+4e1QKrkkkBTxnjH1pMDymf4balHIwS7tGQEgMxZT+WDXLXFp9lu5oN4cxuULDvg4r3clQ8mW564YYx14rmoPCGmi/mvLhTNJJI8gU/cQls4x3/UGhMlo4zw94Su9ZZZnzBZnrMR17YUd/r/AF4r1vS9NtdIsktLSIxIuCc9XOcEk+vX9KW3jPEa54UAAYAxg4H/ANarLK29Tk8en5jrzTuVYnRdpILFf4Qw/wA/5zTjICuASTyB7ZGAaaqkHaST6gdye/8AL9KAHBIOPu4HPGaAIpHEeSDt4x6D071VnYvEVXqOSMYJPf8AlVmeQlnUKNpwBjrUErKFbaSg2gA59v8A9f51IyIEA5IG7OT0zjoP61C0TGaQvkgjjAz3yf0qSPmMg5AwSf6VMgyoyCdv8wev6UhhbbvJ2MCrKAAMdB7VZQBgOCFb5hxnOO/61E6RxBiAQ/O4jp19PxFPQYGGU9+rckUxEMjkxHBDORuP6H/P1qp0wM8OSRznr71akA2bUUAMMEY7YqrKP3i7WBBOTlenuKQyZEeVEVACQOQ3f1z2rgPFngJgxv8ARIvkbLPaqeR7p/8AE/l6D0O2J5UMMg88cf56VZQjBIGfc9Ac0IT1Pn7TtW1DRbgtbStGQ3zxt0PsR+nrXUw3uk+LZBFeWptr8rxNAvXHOTjr+NdlrfhfTNZUtNDtmJGJ48B/ofXoBz+Fc5J4KOnCO50i+mjvo+R5uNre3A479eDUSgpa7MjlOd1HwlqFgPNhAu7c9JIeTj3X/wDXWHtKnB6jtXomna9uuntdQH2DUQSOmEkP59//ANR5q7f6fBeZa/09JD/z2iHJ/LkfyrN1Z0/jV13QmjzBCcc9a9C8A6jJLbXGns3+q/eRg5zjvj2zj86z7/wpYbPMsp391Yg4+laHhDS4dPvTO123mOjRiIoAG9ec+wq44inN2TCLu9Dr8uZXIbv0BPGePep45P3ZxnBHfqB7flUBYeYVI5496WNWDIGORzjnn860NT//2Q==",
  "imageHeight": 256,
  "imageWidth": 256
}
