# Supplementary material for: Deep-broad learning network model for precision identification and diagnosis of grape leaf diseases
Source: Front Plant Sci. 2025 Sep 10;16:1611301. doi: 10.3389/fpls.2025.1611301 (PMC12461735; doi:10.3389/fpls.2025.1611301)
Supplement: Supplementary file 1 [file DataSheet1.zip › B_r00259.json]

{
  "version": "5.4.1",
  "flags": {},
  "shapes": [
    {
      "label": "leaf",
      "points": [
        [
          142.0089418777943,
          199.68405365126677
        ],
        [
          153.93144560357675,
          205.64530551415797
        ],
        [
          167.1952309985097,
          210.41430700447094
        ],
        [
          169.72876304023845,
          216.97168405365124
        ],
        [
          181.05514157973172,
          227.55290611028315
        ],
        [
          199.2369597615499,
          239.177347242921
        ],
        [
          201.6214605067064,
          232.17287630402384
        ],
        [
          209.0730253353204,
          231.725782414307
        ],
        [
          226.06259314456034,
          227.70193740685542
        ],
        [
          233.9612518628912,
          227.2548435171386
        ],
        [
          231.12965722801786,
          219.35618479880773
        ],
        [
          228.14903129657228,
          215.1833084947839
        ],
        [
          228.0,
          210.86140089418777
        ],
        [
          235.15350223546943,
          204.90014903129656
        ],
        [
          245.58569299552906,
          198.4918032786885
        ],
        [
          241.71087928464976,
          192.67958271236958
        ],
        [
          235.00447093889716,
          187.61251862891206
        ],
        [
          243.0521609538003,
          174.94485842026825
        ],
        [
          248.56631892697465,
          170.62295081967213
        ],
        [
          253.18628912071534,
          169.13263785394932
        ],
        [
          251.8450074515648,
          162.575260804769
        ],
        [
          243.94634873323398,
          159.4456035767511
        ],
        [
          241.4128166915052,
          158.1043219076006
        ],
        [
          242.3070044709389,
          151.2488822652757
        ],
        [
          247.5230998509687,
          140.51862891207153
        ],
        [
          239.77347242921013,
          136.3457526080477
        ],
        [
          239.177347242921,
          132.32190760059612
        ],
        [
          242.75409836065572,
          125.91356184798808
        ],
        [
          246.628912071535,
          120.39940387481371
        ],
        [
          245.28763040238448,
          117.71684053651268
        ],
        [
          240.81669150521608,
          116.52459016393443
        ],
        [
          237.23994038748137,
          113.84202682563338
        ],
        [
          232.61997019374067,
          113.84202682563338
        ],
        [
          231.27868852459017,
          113.84202682563338
        ],
        [
          231.725782414307,
          100.72727272727273
        ],
        [
          231.12965722801786,
          92.53055141579732
        ],
        [
          228.5961251862891,
          89.25186289120715
        ],
        [
          225.31743666169893,
          91.78539493293592
        ],
        [
          222.0387481371088,
          91.78539493293592
        ],
        [
          216.07749627421757,
          91.9344262295082
        ],
        [
          204.90014903129656,
          63.61847988077496
        ],
        [
          190.2950819672131,
          80.60804769001491
        ],
        [
          190.59314456035767,
          74.79582712369599
        ],
        [
          182.0983606557377,
          75.24292101341283
        ],
        [
          175.3919523099851,
          78.07451564828614
        ],
        [
          171.66616989567808,
          71.6661698956781
        ],
        [
          174.34873323397912,
          62.87332339791356
        ],
        [
          170.62295081967213,
          57.210134128166914
        ],
        [
          162.87332339791354,
          50.50372578241431
        ],
        [
          158.25335320417287,
          32.02384500745156
        ],
        [
          157.65722801788374,
          21.14456035767511
        ],
        [
          158.99850968703427,
          14.140089418777944
        ],
        [
          148.56631892697465,
          21.442622950819672
        ],
        [
          122.33681073025336,
          47.07600596125186
        ],
        [
          115.9284649776453,
          43.79731743666169
        ],
        [
          112.50074515648286,
          41.11475409836065
        ],
        [
          108.4769001490313,
          54.52757078986587
        ],
        [
          103.40983606557377,
          62.575260804768995
        ],
        [
          92.67958271236961,
          56.31594634873323
        ],
        [
          87.31445603576752,
          56.16691505216095
        ],
        [
          82.99254843517139,
          63.61847988077496
        ],
        [
          82.69448584202684,
          77.03129657228018
        ],
        [
          67.49329359165425,
          73.60357675111774
        ],
        [
          67.19523099850969,
          88.80476900149031
        ],
        [
          44.5424739195231,
          80.45901639344262
        ],
        [
          35.153502235469446,
          78.22354694485843
        ],
        [
          39.17734724292101,
          87.01639344262296
        ],
        [
          42.75409836065573,
          111.15946348733235
        ],
        [
          29.937406855439644,
          111.01043219076007
        ],
        [
          33.51415797317436,
          129.63934426229508
        ],
        [
          36.79284649776453,
          134.40834575260803
        ],
        [
          21.14456035767511,
          138.58122205663187
        ],
        [
          26.95678092399404,
          145.8837555886736
        ],
        [
          31.874813710879284,
          153.78241430700447
        ],
        [
          29.341281669150522,
          160.48882265275708
        ],
        [
          26.5096870342772,
          162.72429210134126
        ],
        [
          38.73025335320417,
          170.026825633383
        ],
        [
          32.4709388971684,
          173.45454545454544
        ],
        [
          25.168405365126677,
          179.56482861400895
        ],
        [
          22.783904619970194,
          184.03576751117734
        ],
        [
          39.32637853949329,
          196.10730253353202
        ],
        [
          35.451564828614,
          198.7898658718331
        ],
        [
          44.98956780923994,
          212.35171385991057
        ],
        [
          58.40238450074515,
          218.61102831594633
        ],
        [
          65.5558867362146,
          223.67809239940385
        ],
        [
          74.94485842026826,
          229.49031296572278
        ],
        [
          92.82861400894188,
          234.55737704918033
        ],
        [
          103.2608047690015,
          233.51415797317435
        ],
        [
          110.26527570789867,
          225.31743666169893
        ],
        [
          116.0774962742176,
          213.84202682563338
        ],
        [
          121.14456035767512,
          207.88077496274218
        ],
        [
          132.4709388971684,
          202.96274217585693
        ]
      ],
      "group_id": null,
      "description": "",
      "shape_type": "polygon",
      "flags": {},
      "mask": null
    },
    {
      "label": "Black_rot",
      "points": [
        [
          67.5,
          220.8
        ],
        [
          70.2,
          221.5
        ],
        [
          73.7,
          222.6
        ],
        [
          76.5,
          223.8
        ],
        [
          76.9,
          226.3
        ],
        [
          74.6,
          227.5
        ],
        [
          69.7,
          225.8
        ],
        [
          67.6,
          223.7
        ]
      ],
      "group_id": null,
      "description": "",
      "shape_type": "polygon",
      "flags": {},
      "mask": null
    },
    {
      "label": "Black_rot",
      "points": [
        [
          48.0,
          188.8
        ],
        [
          50.3,
          188.8
        ],
        [
          52.6,
          190.1
        ],
        [
          52.1,
          192.5
        ],
        [
          50.8,
          194.5
        ],
        [
          47.9,
          195.0
        ],
        [
          47.5,
          193.4
        ],
        [
          47.0,
          190.3
        ]
      ],
      "group_id": null,
      "description": "",
      "shape_type": "polygon",
      "flags": {},
      "mask": null
    },
    {
      "label": "Black_rot",
      "points": [
        [
          72.4,
          172.9
        ],
        [
          76.1,
          170.9
        ],
        [
          77.3,
          170.7
        ],
        [
          79.4,
          171.0
        ],
        [
          79.9,
          173.0
        ],
        [
          79.7,
          175.9
        ],
        [
          79.2,
          179.0
        ],
        [
          75.3,
          179.7
        ],
        [
          73.0,
          177.0
        ]
      ],
      "group_id": null,
      "description": "",
      "shape_type": "polygon",
      "flags": {},
      "mask": null
    },
    {
      "label": "Black_rot",
      "points": [
        [
          115.0,
          168.5
        ],
        [
          117.4,
          169.0
        ],
        [
          119.8,
          170.9
        ],
        [
          121.0,
          174.3
        ],
        [
          119.3,
          176.7
        ],
        [
          114.8,
          176.4
        ],
        [
          113.9,
          173.7
        ],
        [
          113.1,
          170.1
        ]
      ],
      "group_id": null,
      "description": "",
      "shape_type": "polygon",
      "flags": {},
      "mask": null
    },
    {
      "label": "Black_rot",
      "points": [
        [
          93.9,
          170.2
        ],
        [
          96.6,
          169.9
        ],
        [
          99.0,
          171.0
        ],
        [
          97.7,
          173.5
        ],
        [
          94.6,
          175.3
        ],
        [
          93.6,
          173.7
        ]
      ],
      "group_id": null,
      "description": "",
      "shape_type": "polygon",
      "flags": {},
      "mask": null
    },
    {
      "label": "Black_rot",
      "points": [
        [
          107.2,
          148.8
        ],
        [
          109.2,
          147.1
        ],
        [
          112.5,
          146.8
        ],
        [
          114.4,
          149.6
        ],
        [
          113.1,
          153.1
        ],
        [
          109.6,
          154.3
        ],
        [
          107.5,
          152.9
        ],
        [
          107.8,
          150.0
        ]
      ],
      "group_id": null,
      "description": "",
      "shape_type": "polygon",
      "flags": {},
      "mask": null
    },
    {
      "label": "Black_rot",
      "points": [
        [
          77.3,
          144.0
        ],
        [
          80.3,
          143.8
        ],
        [
          82.9,
          144.4
        ],
        [
          84.6,
          145.9
        ],
        [
          84.6,
          149.0
        ],
        [
          82.3,
          151.1
        ],
        [
          78.7,
          152.7
        ],
        [
          74.5,
          152.6
        ],
        [
          75.7,
          148.1
        ]
      ],
      "group_id": null,
      "description": "",
      "shape_type": "polygon",
      "flags": {},
      "mask": null
    },
    {
      "label": "Black_rot",
      "points": [
        [
          60.5,
          119.3
        ],
        [
          61.6,
          117.7
        ],
        [
          63.5,
          117.0
        ],
        [
          65.8,
          116.9
        ],
        [
          67.9,
          117.6
        ],
        [
          68.6,
          121.0
        ],
        [
          67.9,
          123.9
        ],
        [
          66.3,
          126.4
        ],
        [
          62.4,
          127.1
        ],
        [
          61.2,
          126.1
        ],
        [
          59.3,
          122.6
        ]
      ],
      "group_id": null,
      "description": "",
      "shape_type": "polygon",
      "flags": {},
      "mask": null
    },
    {
      "label": "Black_rot",
      "points": [
        [
          135.7,
          119.2
        ],
        [
          140.4,
          119.2
        ],
        [
          143.0,
          120.0
        ],
        [
          144.9,
          121.5
        ],
        [
          144.8,
          125.6
        ],
        [
          144.4,
          128.2
        ],
        [
          141.4,
          129.9
        ],
        [
          137.8,
          129.8
        ],
        [
          135.8,
          128.4
        ],
        [
          134.1,
          126.5
        ],
        [
          134.7,
          124.3
        ],
        [
          134.8,
          122.0
        ]
      ],
      "group_id": null,
      "description": "",
      "shape_type": "polygon",
      "flags": {},
      "mask": null
    },
    {
      "label": "Black_rot",
      "points": [
        [
          137.6,
          134.9
        ],
        [
          142.8,
          135.5
        ],
        [
          144.2,
          136.9
        ],
        [
          144.1,
          140.2
        ],
        [
          140.6,
          142.7
        ],
        [
          138.8,
          144.1
        ],
        [
          136.7,
          142.0
        ],
        [
          135.5,
          138.6
        ],
        [
          136.6,
          135.7
        ]
      ],
      "group_id": null,
      "description": "",
      "shape_type": "polygon",
      "flags": {},
      "mask": null
    },
    {
      "label": "Black_rot",
      "points": [
        [
          157.7,
          51.7
        ],
        [
          159.7,
          51.1
        ],
        [
          162.9,
          51.6
        ],
        [
          165.1,
          54.1
        ],
        [
          165.1,
          58.7
        ],
        [
          162.0,
          60.3
        ],
        [
          157.1,
          59.1
        ],
        [
          155.7,
          56.6
        ],
        [
          155.8,
          52.9
        ]
      ],
      "group_id": null,
      "description": "",
      "shape_type": "polygon",
      "flags": {},
      "mask": null
    },
    {
      "label": "Black_rot",
      "points": [
        [
          156.0,
          68.9
        ],
        [
          159.1,
          69.5
        ],
        [
          160.3,
          73.0
        ],
        [
          158.8,
          77.5
        ],
        [
          157.2,
          80.6
        ],
        [
          154.3,
          80.6
        ],
        [
          152.8,
          79.9
        ],
        [
          152.4,
          76.9
        ],
        [
          151.9,
          74.6
        ],
        [
          152.8,
          71.7
        ]
      ],
      "group_id": null,
      "description": "",
      "shape_type": "polygon",
      "flags": {},
      "mask": null
    },
    {
      "label": "Black_rot",
      "points": [
        [
          162.4,
          81.8
        ],
        [
          165.7,
          82.2
        ],
        [
          166.6,
          84.3
        ],
        [
          166.1,
          86.8
        ],
        [
          161.9,
          87.7
        ],
        [
          160.4,
          85.3
        ],
        [
          160.4,
          81.7
        ]
      ],
      "group_id": null,
      "description": "",
      "shape_type": "polygon",
      "flags": {},
      "mask": null
    },
    {
      "label": "Black_rot",
      "points": [
        [
          166.2,
          63.7
        ],
        [
          164.6,
          70.1
        ],
        [
          165.6,
          74.6
        ],
        [
          168.7,
          75.3
        ],
        [
          169.3,
          71.0
        ],
        [
          169.1,
          66.7
        ],
        [
          168.0,
          64.0
        ]
      ],
      "group_id": null,
      "description": "",
      "shape_type": "polygon",
      "flags": {},
      "mask": null
    },
    {
      "label": "Black_rot",
      "points": [
        [
          153.5,
          103.7
        ],
        [
          155.7,
          103.6
        ],
        [
          157.0,
          106.7
        ],
        [
          156.8,
          111.6
        ],
        [
          152.9,
          113.2
        ],
        [
          148.8,
          112.1
        ],
        [
          148.7,
          110.1
        ],
        [
          150.1,
          107.7
        ],
        [
          151.6,
          105.2
        ]
      ],
      "group_id": null,
      "description": "",
      "shape_type": "polygon",
      "flags": {},
      "mask": null
    },
    {
      "label": "Black_rot",
      "points": [
        [
          216.5,
          92.6
        ],
        [
          220.8,
          92.6
        ],
        [
          224.9,
          92.6
        ],
        [
          227.3,
          92.1
        ],
        [
          227.5,
          93.2
        ],
        [
          226.0,
          97.3
        ],
        [
          222.7,
          98.2
        ],
        [
          219.3,
          96.9
        ],
        [
          217.3,
          94.4
        ]
      ],
      "group_id": null,
      "description": "",
      "shape_type": "polygon",
      "flags": {},
      "mask": null
    },
    {
      "label": "Black_rot",
      "points": [
        [
          201.0,
          106.6
        ],
        [
          205.2,
          105.2
        ],
        [
          207.9,
          105.5
        ],
        [
          211.1,
          108.9
        ],
        [
          212.4,
          111.4
        ],
        [
          209.0,
          113.9
        ],
        [
          204.8,
          114.1
        ],
        [
          202.1,
          112.6
        ],
        [
          201.3,
          110.6
        ]
      ],
      "group_id": null,
      "description": "",
      "shape_type": "polygon",
      "flags": {},
      "mask": null
    },
    {
      "label": "Black_rot",
      "points": [
        [
          185.9,
          135.6
        ],
        [
          188.5,
          136.0
        ],
        [
          189.4,
          138.1
        ],
        [
          189.6,
          141.0
        ],
        [
          187.3,
          143.1
        ],
        [
          184.9,
          143.2
        ],
        [
          182.6,
          140.1
        ],
        [
          182.6,
          137.9
        ]
      ],
      "group_id": null,
      "description": "",
      "shape_type": "polygon",
      "flags": {},
      "mask": null
    },
    {
      "label": "Black_rot",
      "points": [
        [
          154.1,
          136.6
        ],
        [
          157.2,
          136.8
        ],
        [
          158.7,
          138.9
        ],
        [
          156.6,
          142.2
        ],
        [
          154.5,
          142.9
        ],
        [
          153.3,
          141.3
        ],
        [
          152.7,
          138.7
        ]
      ],
      "group_id": null,
      "description": "",
      "shape_type": "polygon",
      "flags": {},
      "mask": null
    },
    {
      "label": "Black_rot",
      "points": [
        [
          240.5,
          150.5
        ],
        [
          241.0,
          150.5
        ],
        [
          241.1,
          154.5
        ],
        [
          237.2,
          158.5
        ],
        [
          235.0,
          155.8
        ],
        [
          235.0,
          153.6
        ],
        [
          237.0,
          151.6
        ],
        [
          239.0,
          150.2
        ]
      ],
      "group_id": null,
      "description": "",
      "shape_type": "polygon",
      "flags": {},
      "mask": null
    },
    {
      "label": "Black_rot",
      "points": [
        [
          222.6,
          165.3
        ],
        [
          226.9,
          165.3
        ],
        [
          229.2,
          166.6
        ],
        [
          230.0,
          169.7
        ],
        [
          227.9,
          172.7
        ],
        [
          224.6,
          172.9
        ],
        [
          222.4,
          171.4
        ],
        [
          221.7,
          168.8
        ]
      ],
      "group_id": null,
      "description": "",
      "shape_type": "polygon",
      "flags": {},
      "mask": null
    },
    {
      "label": "Black_rot",
      "points": [
        [
          218.3,
          175.9
        ],
        [
          221.2,
          177.5
        ],
        [
          223.7,
          179.6
        ],
        [
          224.3,
          181.5
        ],
        [
          221.5,
          183.7
        ],
        [
          217.8,
          183.8
        ],
        [
          215.6,
          181.8
        ],
        [
          215.5,
          179.0
        ],
        [
          215.4,
          177.0
        ]
      ],
      "group_id": null,
      "description": "",
      "shape_type": "polygon",
      "flags": {},
      "mask": null
    },
    {
      "label": "Black_rot",
      "points": [
        [
          219.2,
          214.0
        ],
        [
          223.9,
          216.8
        ],
        [
          225.1,
          219.7
        ],
        [
          221.0,
          223.5
        ],
        [
          217.2,
          223.8
        ],
        [
          215.2,
          222.8
        ],
        [
          213.3,
          220.7
        ],
        [
          213.8,
          218.3
        ],
        [
          215.7,
          215.4
        ]
      ],
      "group_id": null,
      "description": "",
      "shape_type": "polygon",
      "flags": {},
      "mask": null
    },
    {
      "label": "Black_rot",
      "points": [
        [
          169.8,
          186.6
        ],
        [
          173.0,
          186.5
        ],
        [
          174.6,
          188.8
        ],
        [
          172.6,
          191.5
        ],
        [
          170.3,
          191.4
        ],
        [
          167.8,
          189.9
        ],
        [
          168.8,
          186.9
        ]
      ],
      "group_id": null,
      "description": "",
      "shape_type": "polygon",
      "flags": {},
      "mask": null
    }
  ],
  "imagePath": "..\\Grape\\train1\\B_r00259.JPG",
  "imageData": "/9j/4AAQSkZJRgABAQAAAQABAAD/2wBDAAgGBgcGBQgHBwcJCQgKDBQNDAsLDBkSEw8UHRofHh0aHBwgJC4nICIsIxwcKDcpLDAxNDQ0Hyc5PTgyPC4zNDL/2wBDAQgJCQwLDBgNDRgyIRwhMjIyMjIyMjIyMjIyMjIyMjIyMjIyMjIyMjIyMjIyMjIyMjIyMjIyMjIyMjIyMjIyMjL/wAARCAEAAQADASIAAhEBAxEB/8QAHwAAAQUBAQEBAQEAAAAAAAAAAAECAwQFBgcICQoL/8QAtRAAAgEDAwIEAwUFBAQAAAF9AQIDAAQRBRIhMUEGE1FhByJxFDKBkaEII0KxwRVS0fAkM2JyggkKFhcYGRolJicoKSo0NTY3ODk6Q0RFRkdISUpTVFVWV1hZWmNkZWZnaGlqc3R1dnd4eXqDhIWGh4iJipKTlJWWl5iZmqKjpKWmp6ipqrKztLW2t7i5usLDxMXGx8jJytLT1NXW19jZ2uHi4+Tl5ufo6erx8vP09fb3+Pn6/8QAHwEAAwEBAQEBAQEBAQAAAAAAAAECAwQFBgcICQoL/8QAtREAAgECBAQDBAcFBAQAAQJ3AAECAxEEBSExBhJBUQdhcRMiMoEIFEKRobHBCSMzUvAVYnLRChYkNOEl8RcYGRomJygpKjU2Nzg5OkNERUZHSElKU1RVVldYWVpjZGVmZ2hpanN0dXZ3eHl6goOEhYaHiImKkpOUlZaXmJmaoqOkpaanqKmqsrO0tba3uLm6wsPExcbHyMnK0tPU1dbX2Nna4uPk5ebn6Onq8vP09fb3+Pn6/9oADAMBAAIRAxEAPwCQK6xBhG0i9CuAP17Yp4RI4/kMrpkMC3GB9MntT08twUkACkEH04/+vQiwSMURArcqW6+3v781B3EbPGJCc8FdxOQvI79enFKp2hGWNGU5PCgZPsc9MZ5HtTWk2zRhpn2seQgyDnGe/Of/AK31aMFsvg8nsQSPU/y59qYDxG0iDdgu5C7SQoHrn2HPtxULkqu/HzrkgAcjnp0xnj36j3q0wESCNAoxhsMcnjB/H/63Wq9wVC/KA5yDuOenX6fh2oC5GEy2dp2sOhGefx5z/X9HRbmVeAuWOc+3b2/z70vlso+Zjjfzxn9O+OOe9ODbJ/3rFghwyAfd4GRz3H6UDI1ik83DsRIpOXAOBz9PYfnT0USMgEZDHPOOCMe/pmkZlPIcld3C7+2e+R68d8c1GpfCjcXfg8k5B6Y9/X8qAHbMwKGTcwb5n+8WHB9Bzx1p4DmJfuMM8HsAcnr+B9OtJIiTkxyBOF+9k/XGSPx/D2oLTCOQCPYWYZ2gEscZwc9z+ufqaAAxM5You7PzEHu3OT1z1z69aNzphDmOT5uQQB6ZPr2FRlJHffEfkwV3E45zjv24/pViXdjCoN8fUE5J5HAOfagCJpW+VY2CttyMdyeuR+nX+lMDIrtkuXK9MZ3H8uOn0pzj5AFJXcQAH456Y4P1NReYWCguEyANwGNo/H6UAKAofzxGoY/MFGNvT1/w9OvqxY0kZGwoySMr7d8/5604FsKVCiMYG4fKDx1wP88e9NO3eM53ADoMBemfb9O/FArD5GG8L8gRuoDcA9wSPx79gKWQq+d42ueNoUDH5Gqct0UCM0gypyRu6njnp9Py9qpT3pV1KkcAgsrFST24+n8qAsa29UQCLJ3EHaev0579MVJAzklt5cdTxt3Y7frx+NU45vl5XBB/iyS3Tt+OKsFgqggp0GTkYx19fp/nqASK2zzAzE4zyp9QP1zn6Z/Eyh8oQNmRyowBjABH8qhEyjKRvgcErkDrz/h29ae0ZdB5oCow4PPH19j/AEpgMVG2AMZN4O1iwOD0P/6h7mpMSNbuWAZwoPJA3EDuMdOKRk3A7twTgK4yvOfT6UxpP3mZI1IKnAY8AYIwT69e3/1gBsSAhApxGI8jG47j169888f/AFqfbwDzHTLbcc45ABHQHv3pdqOoYlwwIwWGAQCfT6jj6/jKCoBbOd2CzY3ZA/mc5/XrQA1NoLMUT5QBvYsM9+n8sU/ywr7nPmIqnbjt05/l+HeliSN1LqjGReAC3TB7DpjHvSgSRFZFxuORyCc98D04B/Ogkc8btGCwVi3CSIMAngcYznBIOaBtjjMbZQlT8meCOMDn6fl+VSO5jkGByAGVlPzcH5sD29aGjMeMyL1DYycE9+v0/rQIgbk+Wq8MqqGVew9OeP8APFWFBkUg7SVHA6F+eh9Pr71Eznbl3AGz5WDZI4461JteVS8asxwffIPqe3T+fWpGMWOMnduABGVXqB+IHvQIlRVVW5AyAF4b8fz/ACpTKoj2H+FuSAOfrjt0oZPMckNvwwcYY7Rjv7HimAwljM5Cjcfukr/LP4/hUJX5vnHOfMG7jj06YP8A9boasNEOCUOxT6kBV6fnyOtClQMBCNxydp7Yz/n049M0ANaMNHvZ88YyPXocc9ef0qJoA4OUI4LBFbqPX2wMmpcBU2phY+nUkDpn0H+Rx3pkhdI2lh2+YwPKqRjvwTwT1/8A1UFDZX3wqoReFCgE8t1wzZ4PBI4H8XSkc7FEayMqv94E4z3GcdsHv+tAd8+W+RkD944yTkg4xjnHPv3pVT98SG3M3RffIweOvJHH5YoAWNY8NHEP3a/Mq5Pp3HH/ANfj8JIkjkA3AB0PHOAQePXGPamHcymRRJtLEsQuQvHUD2HNRhSZgoGzd9xuC2c4Az+P+ewMc8KxblLfKzbQUAxtP144/WkiIwchdm3Klh/Ifp7gUPKWj8tcKqfPn+7k4HIHv/Pmo5XcnbKuWB4LkH09jntQA4MRFhSkaD7xHOMc9u3+eaildAu0KIwSQUwPwHGeev50ws6qCqkqhyNvUD2H5VSe52qkbIh47A5b6D/P60gsTNOYssuC2T82en+RzVaW93AEhgw79iCen+cVTuL7CFtxJJ5yePTPT/P88i4v/OfEakKxHC/096hysVZJXZdu9QGflPAxwP0H5f55qrbBmlMjEtJgZbO7b+X4VSOJDufdtxng9QO3sTxVy0nXDrhkZlzngnqD/SuP2rlUXa5yOo5TVtjpLZ1WMkfKQQODnnjv/j0xVuDayfu3VGUbgfTvj6//AF/esm1uVZCGUEEgsR/L/PrV1WaAhhnckYGD3r0ToLaKYQ5OCjH5WY8564PTipFIbI3DZ1O7uSeM8e36VEDH87klwGJOD936DOc/r2qeNF+eJVk5OBluenXt3zQAg2hgQ5VB90cZOeMc/wCenrTpIka3XzMqwwcbcA++OmOD0o2qCmEYgEZcZGM9/wBM063Vm3CWVgcdGTJIHpzz0/z3AEiCeWduRlcKqjOCef6kVM5ZERGOCw529xwCPU9B/nNJ83zqnTAwwXGB1z/T15o2AlVIyTnahI3H6/59aCWKC5dgwYKoJbd1646fQ02FzJhxhivJ3HBA9R78Yx9amRVdQhQqm3tgAY//AFUjBwrCPOAD9054OB3/ABP49qYh5b94oi2fKxLCPt0OPfr/AJxQSVj8tMEMPkU5IzjjHfv6UoPKgEGRfvAnHOT09e9NPzy7MnptC85OMDt688f40AMjbYSAPkAyCq4Oc8Z55H09KkMfzAIVAPJPTpj3z1JpgICliSX6dflx6U+EBwVbBYDbj8+f0qQHPGwhSRlyCC2WzwP50hRlAVGKhcKcDOepPWgO4kGBsKnHBAx2659geOP1pVl2ctmNx1x/Djgf0/Xt0AG5VCZGI2hRxgEZ79Pw60giDhkVdwVQMdcHn0/zzTmbeokLswGA3POPc+lOiwqlSWJwQTkYyQcHPHUn196AK7jO5CD3DZx+P49f8inssgYktsCFhzHk5z1B9evr+vD7hVWDYoZQ3O48gg/d6dfrSRnZGFxGoVjt2j0HHfPcDP8AjQMiK+ZKEbcp5zjoCAenp16+1NCiIsCQI1yRkcnrwcdP/rc1JNIhBDOuWBBOAR0xntzwB65qDafJZ/u+ny8NzkAH8T/k0FIdvLxOhjU4PDcgnuP8j1/JBuWV1CDYo45x36Y69c5p00hlRU8w7UyQpU5ORnn2/wA96iLos5Q/KHO5QRjJ57+n5UAPcQKkJXJGNzHaMrjqOp+vTnAqlM4Z2YKcZIAHODyBzU+9ChR3DsM9DjHTJz3/AKYqlcy+UqrkkbhtYHGB75/Kpk7K5SM+8vjDCVUqFKjaT1Oe/tWQ2ollBY9DnB5/zzVm+0y+ZVX/AFjkDGONxwM/j/jWZpumPeXDmYFIo22uOQS3p7Yrn9tFq6F7WmouVx6RT6lMdh2Qjq5Bxj+tWbnT7dYwqEgAdW4J9z61fvGljCRxRCFEGGAXqR3HPT2qB76R0kLxhsnG5McEg/5/CuWc3I82riJVHpsZpAghAYH5nxlT1HoR35x+tKkkeQVB28bz057daVlkuJQhViqLgALjHPf3zn/PFatvYRTs9uiymReHKDaBkbhg/l/+qsHUUGpdjSlG7EtmGA2Mn+EZzj2x+H1rWgkVFDk5yMqN3Uds/wA//wBVYwzavJEXYspIPXjHB49aupO8ca/L8xGPlJ/zz9O1e4ndXR2myoQhl2h3I2gDHQ8f59hT0Ta6FeQAFUdivb68D69fpVO0EmVClZEbG/bkY/D8P0HXFWnQwsCuZAcAAJ044659M/hzTJLDRLIWC7wxB5JPsecYH696iHlZX95sDjhI+Qx7H19enX0p4iZhh1Zyo5dWz7c9fbrSMwCjao4OWO4YI9f0FAErzJGC0bNnJ3AnP5n2OePrTpI2aEKCAWYZIJ6EjJz6DnmomMYDE4k3HcVPQDOenQAZ/WpnV2hLKVcMABsIGQcDpxnls4+vXHIA+OQFFKyI4ZSVVerEevYnGCDnufSmRtuuCVLoM8juDjqT78jGOwpkR8oBdrqMHAX+72BPYdfy+mLkbRKX8z5CnfdgD6gnj19/fFAhrqCzGMN0KnPGRzjI49B+dI4BfhSeuTuGCMnkkd+Rz/8AXpm1YvkORgZJAyTn0I6Drn9aiZpCuY9+T6njI6/p29f0QErICuVGznlgO2TTkjKx5UMzY6E8nPb+dPjBGFLHIw2055wCORj/ADzQPnnYsgHPAPAHPX2/z6UgGscMWCJtC4K469sdP880iKsgcElWVzglefYjnnt/hUjqG3MFT5MhghB+Ucdvy444pNqoflUMSAw8sZ7Dj6f/AF6AGurZ3qwXcezdyM9c+/p/KmJ+7AySyHgLnIGCOvpUso5IJcgg7ceuMjt0wDnp6/RySq8KBuI5MBiOMjr2PT/PFMAY7WcEszg8qD05x7dxVXcsb7Vxxj7v8RA4IH1qRyUlbfl2JAG4fKAccZPHTuPWlfcu75QhOWLs3TqMfjz+VADV8vzWzIFygIKIOoHXPTGQef5dKrGUwO8rknnqy/dAGR16+n4/jQ0pAKv8wZfnYrkEdDx2/wDr96ja4ARJJIxk/KRjOFx6n/PWkMjknUIcgbtoZd2OBxwOOmOPw61z97rB81cIiov3QB0GPf8Az1q7fiW5R7csXkcjO4/xevP06/8A1qyH0mRsFlcR4PJGOQMH8q5p1+WfLYmdaEHZli31kMyhiQFXt/n/ADir9pMLy7WZwSIxuAAzk5GP8+9crdabOsYmtvMcbtu3byTgdPXOen0HNdlYK+nafBbxRK8mA8zDnL/jj3HToOtTUqKSsjOtXj7P3XuST3Vstq4kiZQr7VjCAknPOMN6g9ayJdSuFd3W3hcn7rMhLYAPOeM8Hv8AlWnfyfKWuEGcYAgUZzz1ye39axn2b0Zf3YPAyPfggjjHSuaXkeWmDzB1YMyIDl1Q5IBHTPv9fbt1pRBBcfLgBGyuCADjJ79OlT+XL57KGbBbCjrk49fQZHHuKkuUSBN+GWR2AIYDBGMkg5z17dvxrK/QtMdY2wcKiEru984rUvYJbQo0MHmPLJg7uM45/h9s449KoRXckbbBGEx0YE+nHX/PFR3N49+htftEo27m3xyKv3QT1PUe3c9KlwjzJyNqEuWeuxWLTC7mWYoJM5ZUXr6H2GMcVeiBhUSEqyg5UZBwP8gn/IzStYlCZknlnkPGScE+x6np/nirFuZQ58zA+YbSV4PHTOfY16FLFU7qCPQdSLlobNpsEieWzAk8Bh0BHpnrzVwI8hUNvQn7rdD156jkdfwNUrOQKW2bfm6H09uelXVuFSJfukliASOgweP1rtGTIqsCi7sgkOc9Dgfl+Xp+Lo8m3zhmC/xnqRnGO/c+/wBKqiQKWYlUKjJ+XOCf6Y/Dp1qZLnzXSJnG9T82Gzzn09Me3X8cgFmaRIUiBbC8KSAQG9Pz4GO545p0qLJGrFHUtt+Qtx9CfTt/kUx9pQBZFPyD7rDCcKe3sTz/AJEqg4+be27gp3IHP4HA6+1AipGpkYmRtrMN2VwCMH7wHpj17+9Xx+9i2+f8jjG8qMgjIxz/AIdKiVGKF5HbZkAg4O4jrjnj0/AetTeW6hYwgA29WXAyQf58dP0oENeQguGlwPuqcYIOSBzk9TTTGirkKwVjhwcjHPJHOCMY/OpG3Ryog+aPzM8NnA9xnGMHr09aiLSQ7drFVDA5yR+NICSRN7oAfmJIGQfX/P59KAgGeD3K47EDp+tOBywKtg7cgnBz69qaNwcebgJk5PryOO1AEixbYseYoIIJLED6/wBOlNeUMDFCwUg5IBGenX8/zyT9JImw+7LsFYYyvIHb/Pt2qE5CupjBWI9R1HTjPUcA4pADvtxFuSRd3J6856+3T+dMMkiGRVZecuR6/wD6s/pWdrGopp0CssZLn1wR+J/yf1xzz+JJAWDovc/J0P8Aifc0uZXtcaR1rSrIoySCAFyuOvORzzUUk26RSzEDbjG0DjHT6c/pXNJ4jicfvHYNjqTUo1+ErjevzDB9OmP88Ux2NSe5USD5M8FtwwwLc8+3fiuevNVw5wQRjBI9eeaZe3ryeW0DfICwbgHPTvjP5frWVdWrzysJpCJW6FSCO2O/TGe9c7rJOwnUhF2bLUFy13HIyggpxvXIIHrx9atQXskoeGV98gUYOMdCBj3qrp7w6ZEYJC8wdvMYrGAenAOTVmaXTZJcRpJGz8HKArzwepzjH9a5paycjzK0+abtsRT3ixSGO2lwQDuY/MCPTHf8avWGuSQt5E9pFMFbJLkqy89Txj26ZrLms2jBYouxTk89R9M9Dx6dPzrKsjP/AHEySD1B5/yPwqLu90QrWOuF9YXZ3uskcQGZF2qQxxzj3P0HtVcy2L58h3AkJEbN15HQ556H9KyrZ5GzFJJgSAA7mOCCeOnuB1q1JbRxMDIxDgHn27H8xjoMYzUtsh2EmaNGePc3lt9x2GP5E+mP60y78xFijikiCNGZMsOMAkcZ/wB3oOauQxKpyWTBbB3YCn27D/6+ajbZ50hYovIGApPKgDGcc9PXj1pNMEzJe4uTKxEzFD/Cp2qR9Bx29Kcl7bST87kjHV1QlFPuf61tx2duwYFnBKlRIEP6c/r3p+l6XGdHFqG2XGAjoUCuueSdp7jnqOlSoc6dz0MNTp1E3N7FdbJkgbbcxRyEZDkZVR+Pr/hVPVpUhuI48qw2bs9c5OMfpmuhm0cvbSxtaCePA2qGKk46VS1/QpJ9PtzZRlpLdVVE/iKk7fb2JPoM1GFXLVUn5lU5QUU2+plR6lHGiKrH6L9anOr7lZcAdiOgNZ9v4du9gaWeMMBny0fc3vn8qNR0d7axeaOSQzR7fk+rY9PevW9vE09tTva5avdcMcSmJsSPkrjgfz689fr61VsmuLe7WadiHbO5S+D/AJ646VWsrRbZt9xk3J+8cZCrxx9c85/ydAvEDsK5U7RuABIHX15PPt0rOVRt3RjUxHvWjsdxArSx7Rldygo4fv7AjH8Q656/WpYoo2DiQcJkctj9M+uaytD1BJbN4ky8keRHI3GV9x9APUflW0sId1IXO4AfIpz6HI/z9a7FrqdF7i7F8wMQcNnoRzyPyH0GOKR/3E7u2cuSSQACOf8A9VJKskTshBKsBkjIJGM8e+B+lIvmyq8rv82Nqh9wwMEnrye/T09CaABY1S52hSGC/MFyOckbevoG/CnsrAFjuwRs2DIyBx26n29qkWNAFKgsFjG4jsD3J7Dt6cimHzFZ0G48blxxnkn6dO/1oARUVVJLcqN2P736/wA/SkbLEEH+A44xnt/gfwpIwo3h4j5Y+Vcjpj09fTvSNGWmJYEKc5AbnOMc4/KkBMDI8W0MxGSMMT6Y4X0zzTyFZ/kYDIwhzhl6dce2e3eow6n5TEWGOWycjPTHHvUfmEOGwMkNlF7HsT2//VSAzNbtZLrTwinzdjbs4zg9ORj05/8A11y0mm286YRmV1GGLENuI4JBwB/kCu7uVX5skMNhA4HOBjAB/wA9feubvzDG7ruIeInnGBuGenr0/H8q4q9Nc3MclduL5kck2ksZGVZQgBwM9z7Z/rioLvSdQtSWETvGGIBxg8eo/HsTXQkJcDeNqDA4J5H/AAEnv6/5EltLJArnCPb4BZWIx65Hocd/rUKcl1Mo4qot9Sr4XtftenXAm3o8UhO7bnGQvX8v1pbi2FrE7qH+XhWb7x5x/wDX/D8tNNY0uEtGYJQH2kswBK8cc5zj5j/hVa81HTn2zRTSGQYx+6GehyTnA/Ki63InLnk5HPgADMUpJI+b245579cU9AQjKXUL2JIHT/6xPFWrpVcFoRsBJYjbhTzxj0FUWXBDELtOOvX/AD7+1S7A7MtSiLaZnk3bs42g4ODjg+38hUCldg8vepJ+YMO2OOR+NTRiIRu0kjGLJUMUyD3AH+119PrSDYY8RmZi5yoKADHYcE9/b/GpZLGkM8m5y7sSASTyT7+laEaMUa4DLuOQUDZO45Oe2KqlgGVsbXcc4O4k5zkZ/l1571atpfIUlGZHwd6nALde3U/X1xjmpIZctrrdLFagIhkf+6Op9SPf/wDXWhBaEzbiCXb5mU8n9cdwe1Z0QjuJ4J8ssm/OzBxtABY5H54POMDmrVnPLMAIoWePGSEzux15+nt6VpG19RWOks1tUwsxUDqrcgHB7+lMmuY5bomMZEfA6/z7j/8AX6VTW5m8rZHHGxU43HPP0H5frVqMK0MYWF0IwCg6A1FTVWQ07bFOPV76HVpbeZF8osvDLg7OPmU49z14zkZqK63zXs91GojBI2tnoBgDP4VdN3vkaJbUPGuRvMgXdxz2zj+nOOcU0L58eVmMTsAAiuf59856cd60p01ZO2prWqqdklaxDbqsg3SJslU4JUDDAnrj8M/rVfUolithEWEgc9dgO7Bzjj3x09KnKiKQq4LSkE7twBPrn8v1/PK1CDUJbj7U0kgCqeQcrt5x8uOv5561UtZWMEtLmc0O1ugVj8x3nrn0/Oo5y5ldkCbQSF+XHA6HPercNzNOrJLbMZkJKOFJ57fLjHvx049KINOeGDBR1YdFxjtWgXsSaZOYrqEsBtLBWx0z0/8Ar11yJvTfsY7VxuL7VyM4575z7VyWyMQ4ZdrBiWOM+mOB361ZfxhFbTNF5EmQARtYMpA6Dr04rWnNL3WejhW5Ll7HVyKz/MS68k4xjPQ8e/T16EUrcnJ3lnOCjEcduDj+fp+fDWHiO+1K9RgEgjjfDLyx2n73X6/yruLRpXUK4YsDuO3I4AOcD8OfpW0ZKWx1NWdmS7laEMHUnfjPY89CO/4eh4HSkEnzKhXLqQORn8Se/r6flUiwmUFopJG4ySwB98k9Mcep4pBEzCMAFeSQSDnqc5PQjjP+cmiSH5iWBPUfKevPv/n1qUKUXerDJHXqf0qujiQhUbAx0A6cgY//AFetTM+FVQxBPzc4/p05pAKApYkb8hdgwMA8DOPT8qYYNqGLYxAIw4I4PQjn8fpSJJufdI/Ibpu5Xgf4DH41HcXi2ds81w6blU5GCcjB6e/NGwDZ9/8ArCQWZchtw5XGRjH4Vy99bB75muFkYHkFBjPA/LgZpbnxXck4htxwQAxYZP0/H61Th1GW4mMrRMJwR8hGRjJwM9hxXJWnGSVmc2KXukXlOI2dVz0OQPvD0yO3Sn3DQ+QrQ/O7nBXbynsR6/8A6xWgutRxsBbW3msCdzOeCecHGMkdfT9aqm6nF7500MDoCVKxRKMD6qCc/nWDseeUzZgxea6vjAwyjjPueKiNk2xGjVsdAuOc59f61rRxubjzAw3EZGzBG3HAHHpz+NON7axTFHE0zENuKJ8yHvk8D8vSlyoDCiEpOJFeSMtlkJ4Axx/KpmtkuQDG0Z2KeFPIwM9CBnr1xirF0+9EWGJhE3OXHJ56Ac47c89aqyWoO18jG0/K2Tj6/wCRnFHkO/ciWKa2Mqsp2TIUOfu8c9cdeMY/DvTSgjZ2bAVgSfmHPX8+narT3d++5HuJyx4dXfcCM5Aweox2NR3ETNIJFGEP8JAG3Axg46/5J6mkW2RIUlVWVwFX727ofYfnU7KyrEUjCuuCDgcgHIPTnnv7UqW0ayFp0aPIB+U4AJGeMAj8u3FPS2PmDc4AXO4gjAP0/PriixFye3EcVxzKpSTeBk4L8HsPr096tSXLyDc5wBgDI44zg/hk96rrbMZ41m2SgKzDcRkZB79ulR3N5HaDe8Ujw55/enC++NvIyecY+lK1mWlzWUSyL6Xcv/LQAAgDsf8AI71uRXimyWRhhn+QNJ0wePm9RnAx+tctaanFfCN4LN/KRlSa5kf5VY5G1RwW4wc8YzyOgL4ZDDfXM1p5jIzbc5Pznqf0GTz6Vootq7NvYSjByb2OtM7pG+5Ijs+ZWhUjA9MGqs1yUQKcsGUldoyWz1OPr37fpWYdTQqNi7zkbkBBHOCOcce2O4xUU9naX6meWad4hnERx5SHII+UAEgY43E9Seck1rzX2OZRXVlu2u5XdZJJI5Mj7icZ+6epzyACSOMk8nIFaIWK8hHlTLE2PlRVKsufx6cnpWAJJIVDqMEgrxgbfx7/AI//AF6QxveJ5TSBpOcIW5z0zj6/j0qY6A5XL1yJo8xiRVkYcBUwwHPTBHsKzmSYofNeV++HbII9+atQ39qpQSuGYZBMgyzEdvcehrOWa81QXBa82Nbk52AHgDI6cY9j2P1qPibszejh5VXZFS7KRKuxc5PQrx0qOOyW+Ik+dSAWEinDLjqKt6Zp7anb+aCplLEFNv3sH7y59cfp+duHTY9wWMoyjuDyTjt+o4rO0r+Y+Z0pWT1Q3SbZbPKLks7kknliT/Ou6iJWGMuNyIBkMoHbjpx79P5Vy0FqUnV3G/LY3bRz6DH49q6uHC4ZwSVHIAw31+vX9R7V24daM6KEnJNslVWmuZCZMFM7sqFAGPTryKlEcaOvQP8A7LcE5wcD8v1pEYiVwhiCoc7znkcYI9vf6UuzcisoG93GcEEKO/cdcfTn2xXSblYoMqPukc4J+9/nipm2BlwMgEH5ugGT/jUZjMhPLEqOoUZ5Hqe+cGnMI/LIJJIAO0YyO/8An6e1IBCqhD+8beT1wM+/Izj8Kp34S5smgZ9iMu0fNyDzz+f8qvJIAMqWCrzkv174quyqsYEi7pPvE5JOPTFKSUk0wPMS7pCFdDjJUOBnJzznn09KryzSuHh2RiPcANnce/rW1rFm639wU3AMzOC428deB6j8etZkSlQMksvTLdRz715ajY89ytdDoJXt0Vsbl4GDycgc/wD6vp6Vqx3loFZnkZUHGeQTnPA+vpVeG0TcSssbr1MgyQcZ9f6069tS1zAbeONzATkK2OeOQc8elUlrrsTCMZySloi3DMt1bskTCBC3RyQ4B6D1wevHrTHsvsz7pGwu7AB6jGeB+B/pRZRx2kUrzopuZvmdUOFABOB/X8qdP5k+f3RDgfNtbdkZGOv6/X3xRdKVkKooqTUdhgLh8kbEfhmx29eg9f8AOKWWJY3UmEsGO8rj+HBwef8APfFRSyPGNkZyG48wjPA7DnHGTzx/Ko4N1uo8k/Kw5DAkA+w/X8aH5GQ6NQz+UsZ3tygAxnp0HUH29/aliU2+S0Q8onLh1/I+o/X+WFMzFtuwpKc5QvjofXv+Q5qxFLdrIwRxC3Tcgx1HvnHXtindDW5Cy3Bcg5Cg/d27cDP8unWpIXDkeerlsHBU4DAex+nWpIrfUp7ZjchZJlyTJGxYsPfPVhnHfge3NNpnjJyESQn+IDn36ehz6VcQas7GtDDG9wT54L4KhSfmXI6nuev5e9Q6rpWoajZPDBILfLYnaSP52QdQMfqO/qOcsTULeOJ5gmLhEk4XOcbScd8+3XGTSy3lvb6askd75blQ5jXBJOOMn685zmhRvLc7cPh3UXMnsJbwJptqlsqsIEyAJMZPrnPTJyfx4qneEiEx4AU8CMD5Qo5P07Y/Hg1cuJizHzTuB4JCY3Hp0/8ArVnSFHk8rz25fZjGF69dw6jJPNZpdDjbkm7lZZsKHxtK8Op5Dc1chLIWcbjuJBTrkccEdf8A9VUo03yEeZF90jaGHXHv+HvxU/2oQqghKl2O07+AinqRnjuarroKKcnZE73sTMC0WxGxhlbcMdfbjr0pZEESC4h2tGnKmJupHbrweQTnnimXSH7zgkA7cbhwO3+RUSsoRYxI6vKeUBAz6dME9/y70PVAkugq27yuv7sqq5GR+GeM+vQ/5FqWOwjxLexxLGpC78EZ9sD7w+uadb2ZgT94znOSVY859fp0/H6VVvL7zbZrYwRyQjAyVILDv6UuWzuaQk0y9PqiwFYbf7NII8HvtC8YAxj17dOlRtrRlhVIbNVmB52SYB49+B1B69sd6y8W7RLtzgHpgk/TPSpFMgDbOpORgev5/lQlYcZcsrmnd6tNHYwxKyCdgN7Eglen4Z5/Q1Rt9T1GK63POZGG7cB3I9Py61CycGM5ZkG7pjj61GWRCEjk3P8AxZGAuPerU5R2ZcaslsdloWsNcyJBJFslIIXp25P49T+FdLGvKIWYuByV+UMc5HXpx6+1c34WthFbpcvulYk+XI+eMY6dTgk/zrpIm8uTLMjAKX+YH04znP8An1rtptyjeR2xk5RuxoDISAu3C7TnjtwaWWYKQuTsxuLbsevTr2HUUkgYcEHjqD3NSoqnjIyAASeVH54qyiofl6uAoGABxn1//XWFq/iG109gJHHmbRhYjz+X6/5419TtpGtXW34c4J7Ejvz+f/1q4f8As9UlkVZsThvn8wDdn6nr3rnqVeR2sZVKqgtS1YXb6zNcb7SS3aEZQOhG9c8jPqDg4z+gNMu1ismConmSEYAxhQff39h+lRsbmNlkF5LGq9MMV4H+71PX8qjfCyEbCoHJ5xkfn/OudvW5505czuQyXcyu4ujvSQ8xEDYT7AjjpnOPTNXbdcwOYXIQLiSMjBUdxnv0zmq2xJpBJG68j5sKdw9f544phVJ5FAYFApXKvlSeeDUMF5k8ckjORs2Hrj+9+fTvUgikcozKZiAQozgEHt+PSo2uZ5DskkJVM4Enc47nr196vWt6nlN9pgDc5GG2fzBpaJak7vQprZxwSyCJpHWZg+CBtUHnC8nJySDnp07VLGjgiSVgVx990HAHHOOf/wBVXYXtpoGiMUcKux8pxJnLe/8Aj0H51Rl+0mWVDG8KYx5R4II65xwT1ppp7lzcpO7GSRpLsyNuQdxZfvcdfTvQWaFfLVVlRDxjpjJ4z+I+mKeuGXygMM/TDYx+H4UioYW3jlu4ABAIOeT69ex98dadjMhXMsolSdhsbhlYjBz29KmurYzMHZofNVCGjE3zRjgbsA5wc/TJPHSopoTkIrFFYkYUDOOP8kZ7VGkJhuN6Foi+CXXCsfXmguNifT5WivNpjAdEYqqDAbg4PJ6e/wD9erbaZaTb5Da267gePlDA9fw781HbzW93I8RIt54428oBdy5I5OQPlOAeOnsMc56ysLWKAQyxzRNiSRgcL0P4k84Hf6A04xu272O1Qvez5S3dMY3VIGBdc4LPk5xweTkkYyT7DPWqAjKkhkXs3Cgke/tTuDNuyD1xkdvTnrUMcMyXbK8rSQMThCehPPXt2H5/jJyqKknrsIsblMiMt8+AQCPw/lSyxMm9GUq45JIx26VIyuFRwDIMnA689cH3/wAfeq+6UOrRoyDJJQgcdP8A61VYzRY0+aYN5WwTR7WDCRgCq4OcN26E49jjrmnNfxxI8v2MSIqhVwSHHuOSByc46fXk1N9ldo9wjVIy3zgOGI4zg4PuDg8/lVK3juY7yZbh1a3KZQKeDzkY9OpFS273XQ3gt3fYJZlkkdyxYvkjeuCOmTjHHA5+lN/1u1geScHA/wDr/SlbjcY0O0gjGOT6fyq3DaHgBlY+nXtwf1HenFOxg2QRWJGZFJ2g/MCOCPfn0qwlo07Ag7ZSOY/brkeo/HtVp9N+1tFcrNKskZyVR8EZIPI5yOP0NQXMpjUCLyXIG4yDOD6gYP6/yqrWG7WVmNihVZDGLlVnBwWJ+7ng47Z/HjPqKuDRxIVyFOR94jgAAk49v8ay1VQrMqFB3yMgHB/OnLcS/ZWtgVETY/Pr1H+elCS6jWr1PRrAJbWsdtasNjcDoDjA55696tuMIFwj5bnaOBnGOeM9vr6VxXh64voLlLcyLIkny7HOMEA8jHbjr/8ArrtvJRAMnCn73zE/XBzxzx14rvi01oenFprQaEzEGGWycMPT8f8APam8Id6DOSd2Dk+2f/r092UMANoyMHIHIPfPrmhcKWyygZB6+vv+VMYOjYw7DB6/MBkfSsTXdNAjLoiZ68nt61uo+Ac4+XoTxjj+lVNTuY7SB3dhwCuCAd3HT681FSKcdTOcFJWZxkr/AGd8TRl5Cm5SxI6e456468VC6QXEQeCZ5W279jcsPy/Dpnr68UXl6t3EYjGGWT/WbsHbnqAcfXn/APXVVl/eDhSQflIPK+hx+X6VwJ6HDLlta2oSBSxDCJsDc2cnI9vfg+9SKIkO1uhwQOgI+vb/AOvUIlCSqk8DTHjDIckcdx/F+hqaW18yESKXbdyNyFcdsDPp0/Gi1zKxI1pu2NG4AbLNjjA/D071FqNsPItvKeOfILmJJOeD3HfHt+lVpcbvkY+WAMBchc/T1p7yIY0dxvkU/IWXJUnuPf8Az70r2afY1o1FCfMyxYIWS48+FrdGPylmBA6+/pjt2q0uoQO32VNxaPiOQn5W/wBk9OB2b8OmCuU3DYkkYsSAo+8uff0781DJMLcvFIpGD90rj/P9KV3J3Y6k3OXNbc05r02zGJUCy7juGcEcdB/njHrmmSXyQbdsLFnUsw+6D9M/j09qQ3c13A0cccS3AA+ZhtJQcZ4GOOpHcc9uVuTFdxuDEwiGQpQ7SCcdPyBqk9nIqEYRac9i2n+kQebErgEZwf4ecEce+R/hVU45ZuCBwe2Mf55/yHG5MRiRbZSoGFYEDYOg68/j/wDrqSckoQxTkEHA5x36cj3+tUmZSVndEttaxNcRPIA2T1JAHTHJ9+nPrUEl1HMqjyWiQZIHUAntkevHOPrSWhaO9hVZ51Tcu5S5OcEcEU25t9kzRmNUHG3DFTjr68/T68UJe8XUnzpFeVos9RjHADevbHXqajdlVsliGPGOvPPX/E9/rQSFdmTgjphsn/P04qOQqd0aEkYzkj8ce1D1MiGYYmYIWZgMnI9/T/69WY2ZY5JTCAyZ2oFyDx7nt19+B34ihE7uVi6J/Ae5yBjA6/Srlwkm8CNmCRgn90cDJHzNx2JGAfQDvUt9BozwruWdpWEznPXk59/WrKPIyOGwxXGCefb/ADn0pwMflsd6l1Ow7s5yOcH8+tWoxvjwgfeePQDj07/pVKKYpXTsyOOHtv8An6hzgdO35en/AOqWFXLfKQCpxgdSemP6U5EVHVnlCdPlUnOM4z9P8KLhXmYrLGgj/hEaY75GfU4wPwrRaEk6pFcExwXEeG/d7TnLAZ4wRjHyg5yQaPsMShl2t7+pHr+lU2t/4GJwQODwO/8A9f8ACpRu8wLvYsuMEOfyH50DGG0OMgDy+cllxx2PXFPgtdvOFUM2Q+eevX8/5VMm+FQ7yEuv3s/Mp74xmpLssfKngg8+NQwaLcFCt2Jzz36j09qjd2NacVKVm7HQeH7Py08wMWRx8pTB/Efj/KtwZchGcspwRuUZU5+nYj+Zrl9H1uFcwvbhDxwT0O7+Edv611EBi8rc/wAzMOVXB3Lnr+v61204qMbHoQioqyGBDJtB+9wBwR9KkZWSPapO3OCB09KmRkBYBsA8cjPvUbNvTpjqCc/zH9aoY0kAhQq5x/Eep/lWVrVj/aNoojfEgz94DGfXr16YrVKnuCSM5wucelZ2o3scFqzvtDDqx7YPeoqRUo2YmrqxxFwklrNtm2lAME7Nrdef6Y/HpRB9nkj8wMMY5LHbt+v5delQ32uiWV1Cs6KeHLAd8ccZxnPFZ4dLlkAwkajIDtjJ+g/KvOuo6J3OGVN3Nl76O2I+xwjzSCTNnKj6ev8AnrVGGUyks0rCRwfMIc5yRzyMH0/SqAumicwgKQOOFBx1NDz8MCmGOSWL4z1o5rkcrRoCaaFT5kaS78kEgIQcdMge3196ljgE7fLLHGxXJWRgD0z/AI98+1Z0F5IZNrDleM5PFNF6ksxhgjLAMBycE/Qf5/GnZv4S40pT2RqLA8qpLalpMjduUYwAfbmo4bFpnMa9DkIWONo78e/+PFOFpJBcLJGZg/zEOjbSQOuO+cUT3moLaiKIllRgAXjEjBe5yQSeuOOnahO5EYc0uUiuGFjKsu4p/EhQAgY5+vt071LITcL50IQISQ4xgxtnOPYeh9DjqDiJY/tFtHLdFJGYdVAZVBP+GM49Kurex3Ejpd2yvBINpZR85z1YMerA+vUE5oa7Fz5F7pUiV9u5yMkklzk8f/W/rT2kJfckpJUEDPb8PxqpqDXun6hHlhc2Vwu2HYDg9OPZuelTBFN0iLIEJfG7n5c8c98fmarXTzInDlSd9yeIsQrorEoN2AvU9eec+vFNvE/0+WUhvMV3C5OcAkjAOfr1+tRmJptpd+w+9z7Z/wD1elWNSleG7Zmij8sNlmUY35GcZz368VXUlNrYpvIR8pAEg6hvT+vWk8gD5HkG9gSu5SpPIz7f/XGPq5trgEDaR29ec9Ov6/lTCIowpYfN0AX09P8A9dDEPhHlKzuhDRnGUyNrn7vPbHJHuB+DoWSCNiI/lKFGwSN4IPB6+wqxPCgaCCa4y8WQ6IuWQkDr0UkAKv3uoI7URkRrhEKOAMsxyBg8HHYdiOalK472YsVvbrEjLGbZZH+6CXIPA68k9R+AqVIthUQkDOMMwHccjH1z+nSo1uGZVErsxQYBJ6L6cj3oSYcqGwM5HA/z6/pVKNtyZScncuKBIT5kAMnVmVRz3yR6/pzUYlTHKgEdQOR/KqE0rpcNN9odgy48rsp9fp/Wo/OmdvllO3nG4dfenzDlFK1maclxCsQjjVdwGTx1/wAacrxLErzbVO0Atj1OO3Pf9azzADB9pfCjo2CSc/T8envUi6YTAY3lMacMGXpnPB56/Spv3LjFbvY1I47dyxVtzKBuBUjIPfDDmkktiwjKFlyPvZPA9M/nTbGCeFZhH5dwWQqheIqvqM/xdB+H61ZtVuxaxwXZEMrHdiNtuwnov+f1p2VyqkIptwehSubSaSMHZuABywB+X1H6dq6jw9LO0DLOpPl4OcgcHPXA9v071S0rR0muRKQcqcmVf4iO3vXSSQ+WhjiAEmTkKuMnoPx5/r710UYyXob0FK1+gsak4DcbjkgfyqTaAvHyk/Tj9aeAC33fl6dOcetM3FRIm1tuMqQeB/k/yroOkilLKGU85zzk+/SvLtf1S41G8k3MFjV8qoPQdj7n6V6plh0AVuh2jgn3rnta8NW14hnto44Je0e3Af6YPB4xj39ueTExm4+6RJN6I8xW3kaN3SJ2jXAZgCQM+pqN2beADgc4wAP89Ktz2kouHjEUgdT8yY5X6iniOQpI0ruIhgv1xwO49q8/mMoq+hSjfYwHOe5pnyxQiPcWAJOSOf8APWrEU8d2jGOL5YwANygE+h4+lRSKoQ9sLjlvvGtetmNxcdGEUmDg8DOfYdakC2yzm4Vf3gYN16EHNReTufZHLE+BnOdo/wDHsZpJLaaIKzRsm5dy7h196q2ujJUnHY0FutxaRSMnDMq/KTg+tKt1MJBJGxXPznIwT7/z5+tUF5wW5zzk96srHhEZi2GJ+ZQMDnPc1L0IcblyKb5UztG/27d8f5/xqVRGq7QgPH3GOSfoPXrxWR5uw5UgdiAPp396nW4LbmGAehA7D8fy/KrTSMpQe5u2s+yTLJGIWP7yJ+hGeuccMM8H+YJBS4tLZUEltKZreR/vtnKnnhvRup569fplpcK42uTtAyTu49D/AEq/b3KWkgkhZWDJskTGVkHow7jPvwcdCAQ+t0RbSzGHehYoFCE+hOf88CpbxQ0sZEQf92mccDIA/Hj1rS+z2k0QuLdyYWHzrI3MZ/2jjpz97H64zVu4VtkhURu/lAgsTx1Jxnvxjmne7Q7WTMtgVQ4PzdfYA1MrtZoZ1RvNkAaJWXhDj7598ZwO3XoBmRfKhgaaVQ6sCIozkBjyMtjtkfjjHrWfdXKCSScvukbknJ5J6kY6f/XpN39BpM0EuVcKoUCQID8vAJ9cflx/Ls3cN6vJHHgAgqTj2z9eR/hWbEwZQzA/KcAE9DzVmNp1uZRLbxLGBiKTPzn29R69KlzfQqNO6bZb3FEULtJOSc+44Oc1GPNbB3Mqk9jjNQyLM0ipHuwwzgEYzk9auwQ3EeMxBInyUMrgbsYGQTjOM9BVpkWGykS8hVXpljz0/wD1DmljjR4v3vy5AHmHBGPf9Kl+zmS33JNHMy8sgyu3jAOCOe3TI+nFQPPICCw3jPKBeMccgf1600SyzH9mkgmiXBYqD+9i4UgcNg8jGfal0rVNSS88giSTb8rxyj5VXoSO2P8AAVTaQAhwCNnT1yBjHpUjTxyxsswYhhtZQcD9D0qbtJq1zppVYxTjJaG1LqEqjBSMspyH2bQR781ctrptVuESJFQ/x7Tux9Ox/wDr1giWKOYTPdSeRswYdmQFxg9Tz65xWt4f1ixify1UwSSH7xb7w5wKun7zSbFyKUklsde0MVvHGOkaZ7dAF6jA9T+lOmA3yEcfLkk5yT3Pfnn/AD2crtIq4we/OOOP1/8ArmntEN3zbQwByFXtxj/P04rvO1aDdxIXcARn7vGfw7U4pk9ST04z0oKjoGOeccZ7/wD6qUZ53KCCO45oENKHcMnnjGeppjdMOSuRx/n9ankGMcggDoox/Oo9oGQG+XAxj/HvmgDB8QaTp93ZPNNbl5lHDRD5wfc9xXHSaYZocNC5jbIZW6g49cc8d/evTnGPmbByMMd2cfh/WoJraF3YCNTIvOGHt2NcdWipO5y1OZS5keRvamwiZI7cqCcMQc5x6ntVGdCz4BIAxx1wDXql5oizRkgKGGcDGT+f+cVy9/4deB3wrlTwp4wPT+tY+yadzOVSTd2caYyowc7tuOD/AJ9aFaaIMscjgHG5VOA2PUd60rmxKlljZSyEAqDyDVV4PL55Hy42k5YdOo7fjj8aBpsaGkmwDAN5JIZPlye3HT8gKettudla5hQbQcvvIJHGF2g/n04qMs5OUIjGACQSWOCepI9+g46dxTSG+UMBntgY61LRSlbYl8jzZBDFJDIzZO7fsH4l9op0lpcwP8wiJJPyJMjn9CaiLbmxt2n64FS7FmZsFCpzncc7R7+3/wCr2qWCYCDUGyiW1yQF5wjbcdf6VYhtLonrAgH3wbhFP4jOc/hSFyyZAZY92RuwC/bn3/lWtp3h69vHVooTGjH5ZHJx9P8A9Xf9EuaTsgv2RVt0ktWNz/aUKspIACSHPYjlQD9O9ad/BdyaWL1TEYzIEKSRbAMYXqOcdAeevHtW7p/hCzjnRrnNxKDvC/dXp0PritzU7BZNLe2BVY3j2mJPlUrjAHtnpgflWjoVEuZvY3pxXU8qktbi5DNNf2wk4yu2UDjIxwvYdO2KF0qaRjIl1bOykfN5uzr0+8Bzmug0XTbfULMpIrwzxNskHJBAAA688+9TyeG762LyKUmQAZZM5B6Yx1/P0pSpVFqZzuntoYsWkSxZeT7OY0xuKzB9x5IHyE4PB4JHT61YgtI0YucOidfMO0EAckhTkf8AfXb3qwi7CTgjeApI7+3PVc9ulPe3QORFkdVMLjPrkAnOenQ88gcmjk0Obm11IoGjaOOezkMeMgNGAhOOuCMEgcdc1GVTbsRMAnPA4/H8KkDJHEIVAUKSMIMbfbGOKj+85wScZGM8fWtIpIiTu9NhhLQkKrYYHggkEe4pNzYIlyV53YPI6fnxn069aImWNyMsT6rx/n/69OaPzVDq2VII6HjtV7BuQKIpAW83gZwshC4H8geemaR4pJEDRANGMguuCo/HpniiWIg9CucE7sDH5VasY0E5RlVkI4HfPXOaFqFuhjXAfzApCeYflxnkjOen1FS26b2IV0XH95xj0+hPNasmljJ8tQM8AZz/AJ61v6P4aZts9+qxqeSmBk9x9O31/Gp5HJ2RpFybsi34YupwkluyMwVMiXblWJzxnp1/+tXTMhSM+UOeu1BgtgAH/CmJFGkQREUDbgDoP0pyQquxlAUkkjnvn/8AVXdFNKzPQWwqrwMbmYDoOp5oDlS3Hykd+hpucHGCqjoD3/D0p4XYcg4z1xVEjBE3mZODkAYA6/rTQBEcqmH6E47fz/8A11KSM48sAnoOvr1pWiZWZeq9T6GkBCQVPynce3fH+fSmiHAADHzMYI/r+NSL8hGQTjrjkYp5YnGwZzj+L2pNXVhNJqzKzblU+Yp9m6//AK6hfbKojKBlIwauOjtGoD4Y5yQvfp6fWo1UDqefU8DrxWLg+hzypPoYt1oFlcbgiFGOehwfz69K47U/DFzat8kQCuRtIPHHP6/0ruNV1zT9KuIY7uRojKPkkK5Xg4Izx04/MUy11K21KESW80VzHkj5eoP0PPesW7aSViJU5LVo8vltZIw74GcHCkcntjOPxquAB8zbmU8bSQCAPqP8/nXqt5oNtf72PyuecHnoK5m+8KSKxZ+ispXBOevOfpz69vWs3F9CU2jjI0LSEBSQAM+g9CeverR/dLsVEbnO7uT2J/PpzWvc6eRzKNscZyFTqPXg9/cnPAHaqEFpI9xDAkYd5H2px94nGAT6Csmnc0TubXhbQjqUjXcqsLeN/u55lOc4+g4J/wAmvRIYVTCqdoC8Erxg9sH0/CmWOmx2NlBbxsTHF1Yn75JyT1yMnn8auqAvJ3j5s4BGR/h+tejSpqC8zojFJEeduFRWAz2B54/X/wCvUbRERSKNyoo3DjIAHp3q0V+ZFkI544PQ57/gaRjzn5UxyefqP5E1qzQ4bUd1nrqz7GKXRBbCn5vw56cfnXSRMJTG4IJIwu04PbnH1qDXdO+3KkRJjkBBDYwTgE4wOvJ/D+bNCuhcW0YYgEHBPcZNY0vdvT7fkOVnqWLnTraRf9WN4zufb3J644ByfXntXJXMJtJngdQCjbeRt+nH9a75o3VWxgjAxxnI9cd+orO1PTBfIkgWMXEeOc8MAOP68/5CqU+qOWrTuro4tgs28fdkC8MeAu0Y+pGAMfQYIHWmY1lby45HX5gFaRdp/TIH4mr1xEbOfbI3lEEqTg7ucg+p6VG21kwTkk8kYI7+n4Vzo5Cr9mlRFfAMeMb1bIbn2p0SMozuILdD/n61IAUYuMLJjBI4I6Dr/TNSLK6q7GJJpFHy+YpOD9Rg/wA81TBEEVvKSQCX3nJDc555P8qsG3iRsRhpJOjKmMKfQmntqytDJHHpv75hjBnxj6ccH6/nVe3vryJrcW1jLaylsebIhVQvXuOfp0zWXfU6qWH54uVztdFsoorfcYArDGMgce+K1gnABOSpB45H59/8/jyWm6s8N5KJAXAYLIViCgk88dcnkV18LI6gr8vb0/z/APWrtoTjON0bxjyqw5IwqAnaVGOT2/TgcCl37W2lsK3BGevf/PWnkEoyDgkHj8P/AK1MAGN4QFz7Y+uM1sWHljHJwDnsOaaG53fxZ45Ayf8AIpfMbHB3D1I/rR0YZPAGAcUEkb8k44YYyAOcetPVgqjbtI7kentS5wpycqffAxS8Rx9Bt4Uc0AMVSo+UBvcVI4YqMtnI6AdqRlIO4cew7fhSxZBK4DEd/Qf5/nQAbVztLkj2HGaR1AUgPz0x1AqQ4Y73H+7yfx/ClkCsd3JC9Rk/57UgKN1Y21wqxT28U8SsD5csYYZ+h+vWs6w8MaZYXks0NqsZcKAqDAUAe5J6nufStsq2QvJAPGOMj61GRx9/ceuSf8mplCMtyru1iH7MYo/l4Uj8B6U2RNq4dcj0z0rQSPoF5AJx1wT/AI00gDO4Kc8YHv8AyrJUbbMwlSuYs+lwXCHZwuc4A9uKXStJtYme4WLbMpKqXHI+nYDnGa1fIjDEjI6/KDxj/Jp4UqRgKq++P8iqjDW7IhTad2Nj84ADepVTkAfrT8BV7EjIBz1yfp7Uj8hxwACdpz970A/z/SiFTGWIHyjnjjP157/59tToGk42ghcp7Z+h5x6dKmJzhinIBJ4PTtyfYn8qY6nCA/MMdj26c+1PjHyrtOM/ocUFFK5giuo3WQDa+DjGfxPv0/KuZtd+mai0TyjcxyWKgDI4LAdskE/iK694/lbyieQflHfoO9c1r1vHC8dzuwYW2ckDg8t27dc+1YVPdlGfyfzGtVY3M5Abb1PzNz0/rSvHvHytlBwoTjH5/X/PNVdOuC0QQueAM57cVqFSzFgAWHI44GP/ANddBBh6posOoRCbBWUDhv7/AKf5/wAjlbiyltw0RgZXXlc9Px9vf3/L0VlUYG3BIwQen8qq3dnHdw+VNEQOxJwVzx1/4FWFSnfWJjOknqjz9LKQja2Nw/h/r70PHcrKYvscrOCOehU88Y/z0rem8MyxTqse14eisMArn1z1zn9a6mO1EKRqpO1EC4XPPbNYwpOTszGFJvc89ttGu5mLi0YDdgduPTnpWynhu6l2pMyqD6nn39v1rrFVQAgfjnOQPXPanSIyqWVj8uCeOtaLDx6myopbnOw+F4YFbzJ5iNvDL8uCeOnPPvW7GEjhijVt+wBcvyTjjOe/SlIATlNxAwcDqPT+f+TTgRtyWLN1zkYH+f8APWtoU4w+FGqVlZDBHj524IH4gf5/rSuyswAPzdOuQOO57VIUBxjdu6EgcCmEMvG4KffOQPw/CrGMy2SAD6fe5xTgijqR06Fu1K3zHJ/AgHmkCgk7cjkZOOtACbQSAB7EgcnjpTto4TjnBHHT/PrTiihQx646DjP0oxuUgLnP+c0AJltx4J7AY9ad8v3wQMj+HqaXghcADj5fYf5FAQcAkY9T/wDWoAMHYAMfMckAmjCqf3gyGHKjnn8aeoIyAB9BxTiGIAKjqeCM/SgCMNxuwNy9SRjg/wCf0prRliAzDDY4AOP8/wD1qefvZLkjGBjkj2prNvPA6nAJ5IP6/wD66AHxbWb3Xjb06fzpHjG0cnGB/DySPp/nilQKAoPUHqOjdalIWRPmG5SM4HFICoUwzN19cdWz6dqkEbIpAJAODnpTxGFUKFwehHApME/KOPrznNMBnlgFSG5A4U8A5p4QBsbQM9l6j3pSmNvIyMA/jS7CzBf4RnHr+FIBroeAB82QDwTjPvTgrnOBxkkZHb06dafjnaSMdTinKORgde+CcCgCEpuyGGD0DEc+9Z+oWy3NpcQNtZHQ5Azzkcj9a15CoYkk57E9qqsVCZxkj8gMilKPNFpgmc3pY8iTyGY/KQCWPJ9zkenP41ux7WBDKGHPGeh/zzWHeQGyu5SV3K7M4ILHJ9ySST+XAArZsGzChDMcncckde/4VNKTlFX3WhTLBVNoAGTng8HH+f5/jTAGOC+3qQdg4HHXrUu1jtCoME9m7dqXarKxI5HOeBkZrQkSI5lLEL83J6/yqPDkM20oc5Uf3QPw9fepQv8AdycnkH1qRXGdi5GOhz1NAEOGZACfxBwaN/GSQzKcED/P8qeFxKTyw7ccD3+vP8qRsMwUEbOoGcD6UARbYyRgjA5x/dpRH8hGd2efb/PWlYkchSo5B2jt/kU4SAKHABHqwz/P/PFADACN6g4O05PTFRmNVYybSZB8obbjj0qyAWyRy3Tjt36UgIyAygn2HX9aAP/Z",
  "imageHeight": 256,
  "imageWidth": 256
}
