# Supplementary material for: Deep-broad learning network model for precision identification and diagnosis of grape leaf diseases
Source: Front Plant Sci. 2025 Sep 10;16:1611301. doi: 10.3389/fpls.2025.1611301 (PMC12461735; doi:10.3389/fpls.2025.1611301)
Supplement: Supplementary file 1 [file DataSheet1.zip › B_r00260.json]

{
  "version": "5.4.1",
  "flags": {},
  "shapes": [
    {
      "label": "leaf",
      "points": [
        [
          141.32841328413284,
          176.38376383763836
        ],
        [
          148.33948339483393,
          183.76383763837637
        ],
        [
          157.07257072570724,
          189.54489544895446
        ],
        [
          166.29766297662974,
          198.52398523985238
        ],
        [
          169.49569495694956,
          202.21402214022137
        ],
        [
          175.15375153751535,
          210.94710947109468
        ],
        [
          178.47478474784745,
          214.760147601476
        ],
        [
          183.88683886838868,
          219.680196801968
        ],
        [
          184.25584255842557,
          222.2632226322263
        ],
        [
          184.13284132841326,
          223.8622386223862
        ],
        [
          187.94587945879456,
          221.5252152521525
        ],
        [
          192.25092250922506,
          220.910209102091
        ],
        [
          195.9409594095941,
          220.2952029520295
        ],
        [
          201.35301353013529,
          220.6642066420664
        ],
        [
          207.13407134071338,
          220.1722017220172
        ],
        [
          210.45510455104548,
          220.2952029520295
        ],
        [
          215.2521525215252,
          220.1722017220172
        ],
        [
          224.60024600246,
          220.1722017220172
        ],
        [
          225.4612546125461,
          213.0381303813038
        ],
        [
          225.0922509225092,
          209.1020910209102
        ],
        [
          222.0172201722017,
          204.7970479704797
        ],
        [
          219.8031980319803,
          201.9680196801968
        ],
        [
          228.4132841328413,
          200.8610086100861
        ],
        [
          239.97539975399752,
          195.81795817958178
        ],
        [
          242.31242312423123,
          192.61992619926198
        ],
        [
          240.2214022140221,
          184.99384993849938
        ],
        [
          238.86838868388682,
          182.28782287822875
        ],
        [
          250.18450184501842,
          171.83271832718324
        ],
        [
          243.91143911439113,
          164.45264452644525
        ],
        [
          247.10947109471093,
          158.91758917589175
        ],
        [
          248.21648216482163,
          154.36654366543664
        ],
        [
          249.32349323493233,
          150.55350553505534
        ],
        [
          249.07749077490772,
          147.72447724477243
        ],
        [
          246.12546125461253,
          145.01845018450183
        ],
        [
          243.050430504305,
          141.57441574415742
        ],
        [
          239.7293972939729,
          139.60639606396063
        ],
        [
          240.7134071340713,
          123.00123001230011
        ],
        [
          240.7134071340713,
          102.21402214022139
        ],
        [
          232.2263222632226,
          107.8720787207872
        ],
        [
          229.2742927429274,
          106.5190651906519
        ],
        [
          231.4883148831488,
          91.38991389913899
        ],
        [
          230.3813038130381,
          84.00984009840097
        ],
        [
          225.830258302583,
          81.79581795817957
        ],
        [
          222.2632226322263,
          82.28782287822878
        ],
        [
          215.0061500615006,
          66.78966789667896
        ],
        [
          213.530135301353,
          58.30258302583025
        ],
        [
          213.8991389913899,
          51.660516605166045
        ],
        [
          212.17712177121768,
          49.44649446494464
        ],
        [
          206.3960639606396,
          53.13653136531365
        ],
        [
          201.72201722017218,
          55.84255842558425
        ],
        [
          196.43296432964328,
          57.56457564575645
        ],
        [
          188.80688806888068,
          60.270602706027056
        ],
        [
          184.87084870848707,
          51.16851168511685
        ],
        [
          174.04674046740465,
          55.47355473554735
        ],
        [
          169.12669126691264,
          55.10455104551045
        ],
        [
          163.34563345633455,
          46.371463714637144
        ],
        [
          158.91758917589175,
          42.681426814268136
        ],
        [
          147.35547355473554,
          45.141451414514144
        ],
        [
          145.01845018450183,
          43.78843788437884
        ],
        [
          141.94341943419434,
          34.44034440344403
        ],
        [
          137.39237392373923,
          31.85731857318573
        ],
        [
          131.1193111931119,
          31.85731857318573
        ],
        [
          123.61623616236162,
          32.22632226322263
        ],
        [
          116.48216482164821,
          30.258302583025827
        ],
        [
          107.13407134071339,
          25.707257072570723
        ],
        [
          103.81303813038129,
          20.664206642066418
        ],
        [
          100.7380073800738,
          18.327183271832716
        ],
        [
          98.03198031980318,
          22.38622386223862
        ],
        [
          96.67896678966788,
          30.381303813038127
        ],
        [
          93.35793357933578,
          35.54735547355473
        ],
        [
          92.49692496924969,
          40.71340713407134
        ],
        [
          89.29889298892988,
          39.85239852398524
        ],
        [
          81.18081180811808,
          38.745387453874535
        ],
        [
          81.54981549815497,
          52.52152521525215
        ],
        [
          67.03567035670356,
          51.90651906519064
        ],
        [
          67.89667896678966,
          56.08856088560885
        ],
        [
          70.11070110701107,
          60.88560885608855
        ],
        [
          69.74169741697416,
          67.28167281672816
        ],
        [
          61.746617466174655,
          67.40467404674047
        ],
        [
          58.05658056580565,
          72.07872078720787
        ],
        [
          59.286592865928654,
          79.21279212792128
        ],
        [
          35.30135301353013,
          79.08979089790897
        ],
        [
          29.889298892988926,
          85.48585485854858
        ],
        [
          33.82533825338253,
          95.44895448954489
        ],
        [
          30.504305043050426,
          105.1660516605166
        ],
        [
          31.36531365313653,
          111.3161131611316
        ],
        [
          26.322263222632223,
          117.22017220172201
        ],
        [
          22.87822878228782,
          122.50922509225092
        ],
        [
          29.766297662976626,
          123.98523985239851
        ],
        [
          36.039360393603936,
          134.44034440344402
        ],
        [
          38.25338253382534,
          140.22140221402213
        ],
        [
          32.96432964329643,
          149.56949569495694
        ],
        [
          33.21033210332103,
          153.50553505535055
        ],
        [
          47.478474784747846,
          163.59163591635914
        ],
        [
          39.975399753997536,
          170.23370233702335
        ],
        [
          46.86346863468634,
          177.12177121771217
        ],
        [
          32.71832718327183,
          189.66789667896677
        ],
        [
          31.11931119311193,
          192.61992619926198
        ],
        [
          38.37638376383764,
          193.97293972939727
        ],
        [
          48.954489544895445,
          202.95202952029518
        ],
        [
          48.46248462484624,
          207.74907749077488
        ],
        [
          54.98154981549815,
          210.5781057810578
        ],
        [
          53.013530135301345,
          224.60024600246
        ],
        [
          63.34563345633456,
          224.9692496924969
        ],
        [
          72.69372693726936,
          227.1832718327183
        ],
        [
          74.04674046740466,
          239.97539975399752
        ],
        [
          82.28782287822878,
          240.8364083640836
        ],
        [
          98.03198031980318,
          239.2373923739237
        ],
        [
          104.67404674046739,
          236.4083640836408
        ],
        [
          109.9630996309963,
          238.6223862238622
        ],
        [
          115.1291512915129,
          237.88437884378843
        ],
        [
          128.9052890528905,
          210.3321033210332
        ],
        [
          137.14637146371462,
          192.74292742927426
        ],
        [
          141.69741697416973,
          182.90282902829026
        ]
      ],
      "group_id": null,
      "description": "",
      "shape_type": "polygon",
      "flags": {},
      "mask": null
    },
    {
      "label": "Black_rot",
      "points": [
        [
          53.9,
          157.7
        ],
        [
          65.0,
          159.5
        ],
        [
          74.9,
          160.6
        ],
        [
          80.5,
          160.3
        ],
        [
          83.8,
          163.9
        ],
        [
          83.5,
          169.1
        ],
        [
          77.6,
          175.2
        ],
        [
          73.2,
          179.5
        ],
        [
          68.0,
          178.9
        ],
        [
          60.1,
          180.6
        ],
        [
          54.1,
          176.6
        ],
        [
          50.0,
          172.0
        ],
        [
          48.3,
          163.6
        ],
        [
          52.3,
          159.1
        ]
      ],
      "group_id": null,
      "description": "",
      "shape_type": "polygon",
      "flags": {},
      "mask": null
    },
    {
      "label": "Black_rot",
      "points": [
        [
          89.8,
          135.6
        ],
        [
          94.5,
          135.6
        ],
        [
          96.9,
          137.5
        ],
        [
          98.9,
          138.6
        ],
        [
          99.0,
          140.9
        ],
        [
          97.6,
          143.5
        ],
        [
          93.8,
          148.0
        ],
        [
          90.5,
          147.9
        ],
        [
          88.8,
          145.8
        ],
        [
          86.9,
          143.7
        ],
        [
          84.5,
          141.3
        ],
        [
          85.0,
          139.3
        ],
        [
          87.4,
          137.1
        ]
      ],
      "group_id": null,
      "description": "",
      "shape_type": "polygon",
      "flags": {},
      "mask": null
    },
    {
      "label": "Black_rot",
      "points": [
        [
          39.4,
          136.2
        ],
        [
          45.2,
          135.3
        ],
        [
          46.0,
          137.3
        ],
        [
          42.4,
          141.3
        ],
        [
          41.4,
          142.2
        ],
        [
          37.9,
          142.6
        ],
        [
          39.0,
          139.8
        ],
        [
          39.0,
          137.5
        ]
      ],
      "group_id": null,
      "description": "",
      "shape_type": "polygon",
      "flags": {},
      "mask": null
    },
    {
      "label": "Black_rot",
      "points": [
        [
          51.2,
          120.0
        ],
        [
          53.0,
          118.3
        ],
        [
          54.6,
          115.8
        ],
        [
          56.8,
          113.6
        ],
        [
          59.9,
          114.1
        ],
        [
          64.1,
          115.4
        ],
        [
          65.0,
          117.7
        ],
        [
          67.3,
          120.1
        ],
        [
          68.7,
          123.7
        ],
        [
          67.8,
          126.8
        ],
        [
          65.4,
          129.4
        ],
        [
          61.3,
          130.9
        ],
        [
          58.0,
          130.8
        ],
        [
          55.6,
          129.5
        ],
        [
          53.9,
          128.6
        ],
        [
          51.9,
          127.3
        ],
        [
          51.2,
          125.7
        ],
        [
          50.9,
          122.5
        ]
      ],
      "group_id": null,
      "description": "",
      "shape_type": "polygon",
      "flags": {},
      "mask": null
    },
    {
      "label": "Black_rot",
      "points": [
        [
          97.6,
          104.9
        ],
        [
          100.2,
          105.6
        ],
        [
          103.3,
          106.8
        ],
        [
          104.8,
          110.4
        ],
        [
          104.7,
          113.1
        ],
        [
          103.4,
          115.4
        ],
        [
          99.4,
          115.9
        ],
        [
          96.9,
          114.5
        ],
        [
          95.3,
          112.7
        ],
        [
          93.1,
          110.3
        ],
        [
          93.5,
          107.0
        ],
        [
          96.0,
          104.5
        ]
      ],
      "group_id": null,
      "description": "",
      "shape_type": "polygon",
      "flags": {},
      "mask": null
    },
    {
      "label": "Black_rot",
      "points": [
        [
          98.0,
          47.3
        ],
        [
          102.2,
          48.8
        ],
        [
          104.8,
          50.3
        ],
        [
          109.3,
          53.1
        ],
        [
          106.6,
          55.2
        ],
        [
          103.8,
          56.8
        ],
        [
          101.2,
          57.8
        ],
        [
          98.3,
          56.9
        ],
        [
          96.7,
          56.4
        ],
        [
          96.4,
          53.1
        ],
        [
          96.3,
          50.4
        ]
      ],
      "group_id": null,
      "description": "",
      "shape_type": "polygon",
      "flags": {},
      "mask": null
    },
    {
      "label": "Black_rot",
      "points": [
        [
          118.4,
          55.0
        ],
        [
          122.3,
          54.9
        ],
        [
          126.4,
          55.6
        ],
        [
          127.4,
          56.9
        ],
        [
          127.5,
          61.0
        ],
        [
          126.1,
          63.5
        ],
        [
          122.6,
          64.6
        ],
        [
          118.9,
          64.7
        ],
        [
          117.6,
          62.2
        ],
        [
          116.8,
          60.3
        ],
        [
          117.4,
          57.6
        ]
      ],
      "group_id": null,
      "description": "",
      "shape_type": "polygon",
      "flags": {},
      "mask": null
    },
    {
      "label": "Black_rot",
      "points": [
        [
          171.2,
          136.7
        ],
        [
          173.4,
          136.5
        ],
        [
          177.4,
          137.6
        ],
        [
          177.7,
          141.2
        ],
        [
          177.1,
          144.2
        ],
        [
          176.0,
          146.7
        ],
        [
          175.1,
          148.2
        ],
        [
          173.0,
          148.5
        ],
        [
          170.4,
          147.0
        ],
        [
          167.4,
          146.0
        ],
        [
          166.5,
          143.9
        ],
        [
          168.8,
          141.9
        ],
        [
          170.2,
          139.6
        ],
        [
          170.3,
          137.9
        ]
      ],
      "group_id": null,
      "description": "",
      "shape_type": "polygon",
      "flags": {},
      "mask": null
    },
    {
      "label": "Black_rot",
      "points": [
        [
          208.1,
          137.3
        ],
        [
          207.9,
          141.3
        ],
        [
          208.0,
          143.4
        ],
        [
          210.1,
          144.7
        ],
        [
          214.3,
          144.7
        ],
        [
          218.8,
          144.2
        ],
        [
          219.2,
          142.1
        ],
        [
          216.1,
          140.2
        ],
        [
          214.9,
          138.0
        ],
        [
          213.3,
          136.4
        ],
        [
          212.1,
          136.5
        ],
        [
          209.8,
          137.2
        ]
      ],
      "group_id": null,
      "description": "",
      "shape_type": "polygon",
      "flags": {},
      "mask": null
    },
    {
      "label": "Black_rot",
      "points": [
        [
          151.4,
          167.0
        ],
        [
          155.4,
          168.2
        ],
        [
          156.0,
          170.1
        ],
        [
          153.7,
          171.9
        ],
        [
          153.0,
          172.5
        ],
        [
          151.6,
          173.0
        ],
        [
          149.4,
          171.3
        ],
        [
          148.9,
          169.6
        ],
        [
          150.4,
          166.8
        ]
      ],
      "group_id": null,
      "description": "",
      "shape_type": "polygon",
      "flags": {},
      "mask": null
    },
    {
      "label": "Black_rot",
      "points": [
        [
          171.7,
          157.0
        ],
        [
          174.4,
          157.0
        ],
        [
          176.8,
          156.6
        ],
        [
          178.1,
          155.2
        ],
        [
          182.6,
          157.2
        ],
        [
          186.7,
          159.8
        ],
        [
          187.8,
          162.3
        ],
        [
          187.0,
          165.3
        ],
        [
          183.8,
          168.9
        ],
        [
          180.7,
          171.7
        ],
        [
          178.5,
          172.8
        ],
        [
          175.5,
          173.0
        ],
        [
          172.6,
          172.7
        ],
        [
          170.5,
          171.4
        ],
        [
          167.9,
          169.1
        ],
        [
          167.6,
          167.0
        ],
        [
          167.7,
          164.4
        ],
        [
          168.3,
          161.9
        ],
        [
          169.9,
          159.4
        ]
      ],
      "group_id": null,
      "description": "",
      "shape_type": "polygon",
      "flags": {},
      "mask": null
    },
    {
      "label": "Black_rot",
      "points": [
        [
          236.66666666666666,
          171.22222222222223
        ],
        [
          240.0,
          170.44444444444446
        ],
        [
          240.55555555555554,
          173.0
        ],
        [
          240.55555555555554,
          176.77777777777777
        ],
        [
          239.55555555555554,
          179.11111111111111
        ],
        [
          236.11111111111111,
          179.66666666666666
        ],
        [
          236.11111111111111,
          178.33333333333334
        ]
      ],
      "group_id": null,
      "description": "",
      "shape_type": "polygon",
      "flags": {},
      "mask": null
    },
    {
      "label": "Black_rot",
      "points": [
        [
          151.1,
          141.2
        ],
        [
          153.2,
          139.2
        ],
        [
          156.3,
          138.8
        ],
        [
          157.1,
          139.9
        ],
        [
          157.0,
          143.3
        ],
        [
          155.6,
          145.1
        ],
        [
          153.4,
          145.6
        ],
        [
          152.1,
          144.6
        ]
      ],
      "group_id": null,
      "description": "",
      "shape_type": "polygon",
      "flags": {},
      "mask": null
    }
  ],
  "imagePath": "..\\Grape\\train1\\B_r00260.JPG",
  "imageData": "/9j/4AAQSkZJRgABAQAAAQABAAD/2wBDAAgGBgcGBQgHBwcJCQgKDBQNDAsLDBkSEw8UHRofHh0aHBwgJC4nICIsIxwcKDcpLDAxNDQ0Hyc5PTgyPC4zNDL/2wBDAQgJCQwLDBgNDRgyIRwhMjIyMjIyMjIyMjIyMjIyMjIyMjIyMjIyMjIyMjIyMjIyMjIyMjIyMjIyMjIyMjIyMjL/wAARCAEAAQADASIAAhEBAxEB/8QAHwAAAQUBAQEBAQEAAAAAAAAAAAECAwQFBgcICQoL/8QAtRAAAgEDAwIEAwUFBAQAAAF9AQIDAAQRBRIhMUEGE1FhByJxFDKBkaEII0KxwRVS0fAkM2JyggkKFhcYGRolJicoKSo0NTY3ODk6Q0RFRkdISUpTVFVWV1hZWmNkZWZnaGlqc3R1dnd4eXqDhIWGh4iJipKTlJWWl5iZmqKjpKWmp6ipqrKztLW2t7i5usLDxMXGx8jJytLT1NXW19jZ2uHi4+Tl5ufo6erx8vP09fb3+Pn6/8QAHwEAAwEBAQEBAQEBAQAAAAAAAAECAwQFBgcICQoL/8QAtREAAgECBAQDBAcFBAQAAQJ3AAECAxEEBSExBhJBUQdhcRMiMoEIFEKRobHBCSMzUvAVYnLRChYkNOEl8RcYGRomJygpKjU2Nzg5OkNERUZHSElKU1RVVldYWVpjZGVmZ2hpanN0dXZ3eHl6goOEhYaHiImKkpOUlZaXmJmaoqOkpaanqKmqsrO0tba3uLm6wsPExcbHyMnK0tPU1dbX2Nna4uPk5ebn6Onq8vP09fb3+Pn6/9oADAMBAAIRAxEAPwBqOjtg7lI55PH86mUhejHPbH+eagKAsWBI25AGMinxneR0x6Ac/wCf8KRuTqQDklTu7jvxU6hijYypA4J6g1XAAAVSG9wDT8Zk2I2DxjPbP+c0CFWR2+8fmJ4HbNOYFSpXOOvHI96YqkN82wfL+fHrTwWC/Mg4PQdqACMjADMPm/DNSMF2nGMdDUToCoKsM4+UkdKcPlHynjqM8f5/+vTEIpKE4XcOuDVrLbQcqynFVSwVV3Lk9M4p4bI9BjnB96ALChd6sqgEfhTSu7jjtTVOTwdz+vXigMefkDZ/Ag/5NADSuGVsADt/+unh1Vhxg4475/zmkyH3ZCkE9DUbLluScduPagCZCShOQf1qWM8AgDn/ADiq+7agBORnrino6MdvrkZGBQBYOA2QBwMdOlNZw3fOD09qapIJBJBweeopYxn7+DnpkUwHKVDHnn04PH9KljA2nng9aYQOQG257GnbMAAdDyeetBIYGDkgr2FL/qxx+AFNBz6nA4zT5I2I5BycYxxzQBGHHOcnAqRn2jA+Ze3tUYU4AByelPCOAQO/OewoAcHJJYHHOMZp6yddw7dKiwSACv1z0+uaTaoYEKfwoAe8hOAQVycYNCrt/Pt6UYXcScgj0HFOWPJGMAUCBGwpYg7R0p5fc2Q3FLKp2/L+FIi7sBuAe4FAxB6qCCfSpAhBJBFNCBTtGCDyM1LwDxnPSgRxqvlOABxz/nrT9+VILYA6Nj+v4VXZpMhwuR3J9efyqRCqqN4GCOQeTUmpOC0ak4GAw5HHJqVGk6sQDj1x+NVhwBg8D34OKUMy4JKgHtnkY/n9KALi4dtoQEA8jH6CnYPH9361V3rjcT8uDyf880+OXzPlyhJ9PWgRYZSy9flHJB5zRtAPzPt9c8Y9arqcMoGSPqf1FORw6nIDA9cnHagCQbiMKMg85xSENggvyeM9CPxqMOpbcp6jgd859KcxDYPGcenemBLkhQQ2SOCR3qOVjGckYwOfmqMvsGMkkdPb1qrfXjQw/ePIz90YoESHU97ttQlUbazbunvjvWihDx53K4zwQax7G0WGzLSsN8qnePr/AJFQW15JZyGIneAcYBrzvrTjJ32Mvaa+R0CBVbA4bsP8+1IEAfcBjPc1DHeREKHIDHoXOMVaA4yO/Ug12QqwmrxdzW4oJ3cqcetOD7QD+GaauQMgE/SnqSy4IwD13da1uSPRzk44Y8880rDvjnPBpmDhtueOMA9aFYrgkk+1MCQZXcd2cdqkWTj7wyfu1W3fMQC35U4SHHGce3WgCZipIIGcdcVIrAhRn7o+lQbmwMn8QKUFs5bPXrQBOSecgc0oxkHGcdcCot/J6gevXNG8Dqc5HX1oAmKJkse3bFKud2B+tIGAXAwB2FKG2nvk+lADjndkHHqDSDJGSOMHNKT1bqaRWBGAAKBEgCsBxmkOR/TFN3ZGBnP1pd2cEnnpxQBx5fcMAq2T0bj/AD+NNcEAj5gTwRkdv8iolyQNoxj/ACKlDlcb+R6dcVJqLGSFKk9+p7Uvy5bDY5xnjGPpilZWZ9wBBJyCcEEE+1KxJjGAN2O5oEOVTwxyM49BmkG7BYDJP8K9s0NtOR0bvz3oHzYHYdOOaAHq/O7cxyQeeKHk2rkdcZ600fKrKWzk8qVzio2csMYA5xgDHH4UATDBwVHB6YHQ0m9yvPUHj/P0quZwZTgZ98H2qGWbLfebrzzxQBY8x5w4jWR2T5W2g9ap2xW6vQZnJERBC/4/StTTbpo7BizA/vcDB6YA/wD1UyZEuZnkRB5pTaH9OQf6V59WvK7hY56lS10h4KGDby2Bye5/KsS5jeDVPNcDa4yATnpx/hWsAY92NuQcMOuD6frUF/GLiyYqRuT5hz271zSipw0MIyaeqFkmt7iEoSCWHGMZHvRaXU1lOiFzJCwxyeB/gaxIflcDcQ3UcHFbdnGX2Kxz3rOnS5dVuW6jua39oHCtbqkinIfcdpA9atiVHRHTJz1HpWddw7YSMfvMdQOvei2uQtsFHBA4ya3VRwkpB7R3NUYYDHGOelOIUjHQ1UW5/d7gvB79ADT4rh8EkduB1r0XiIJXNueJLyTt549ehqQKWUYIx9aaXVvY/wBKnXJwAOO2K2i1JXRV7jNm0ZAwTxQ2MEnAboeOlOZfmzux3IpDvZ8kYXtjrTGNLFThhjH60/B+U8c9qUBsjIO3pkU7Yev3vrQAEKDtIBwaQHrnnPPHNSKFJ7/nTWUK24HAPBwKAEGceme3SlLfXj0NKqZx/F7E9KdgnOOT3zQA3JwOrZHXFLnKnH/6qbyOuAadyQSBtoEcVv3qF46c57H0pVZhwRx/eY1GA4P3wOM4HXNSx4k4U5fnG3k1JqLFICpKDOPyP+f896fk5yDggYwBnn1qPyxjAGMNngYI/WjGQAGHPXHegCUEEZO7eDjmkcAZYNz6kfzqM5jblgGHJHt7UK20lcEHrjBHr2P+eaBB5hYhXwd3HHWmvKMYyxJ9Qf0qN2cAIxz26dqru/zH5hgHoe9ICaOIyufKYIynIDnGc56fl+tJcWlx5eVdD8x+UNjn1qKxJe9RTlQUbdg9sE/0q/5gOQxDKRwa5alScZaHPUqSjKyFEZhhjiYFWVRnd1zjNWLaRhN1YEc8YwartveMOvoAQenAwKjiZlkzyAFwSB26VzNX1ONy965BlVv7ySOTY/mE5DjvzyO/etO0mNxaLI8exjkHjG4euKi8xWykqq4zn5hUzyDywmAMDAAGMVVT3orTU66uIjONramLdWzQ3hRFOwcgdeMeta+lQEx7gAxTr61W1GFrjTmMbEMpGcdSKp6FbiDVo5IicdWUZAIPGCR9T+X0ohScot3CnSUo81zeubpj8mzj2FJbCPJJGDzg+lNuZA9ztACr61XZyoYr37ClKDtZHPzWdyzJKd8ce7eAvzMBjJ9cULM8fDZK5B3fjWcsjBju+g9atK524zuXFVy6C5ru5sSTxSIGRvnH8Jp8d4vlhmIVCfpWOIQQNpwR70stv50Of19KqE3S0RcarRtC6Qg4JOOe2KlDhh8o+grjvNuYI5YiGcBcoVGa1rfVkWBXGTkgc9mqoV5c3vbGsat3qbolBJOOveq15frbtgPuckAAd6ppPLcscNtHtxUF1iEMX+Ydj71rPELaJTqdjZt5vtCt8oJU4wO9TkE4yOtZulsY4CzcAAYI71prtbIPf0q6EnKF2VB3WooYKp9e4pTjb1980mOB3PenAjngg+tblCbTnA6ClBC9gc8dKCwH3QM96UYbHAzQBwYJJzjBPbHT8akJOQcnBA6j/Of/ANVREgSLhQexz6CnKx2kZwCecVJqO8xhkL94+np0/wAimu2SSdwx6HGc9/ekZsDBGQvT0HuPzprE9CBjPIzyOtAEjSE4bdyD0qDzsdQBntTCQTweMden8qrvMSATktnHzdqQiyz/ACg7sYHduP1p0EL3zNk7EX7zhemc+n0qgZ3I+6AegrW0ifZDLuUFd2cnvx/9asK85RjeJE3ZXBtGW3mVheF2wSAE7Hg85+tMEckLhi+EJxyM/p+VasMSyM7KBkDgCmSqu94WGdiAsM5B3E/4H864+dt3kckm56shiwy7cnGcdOtV7iMxtkEkZwM1NGpR8HncOPr/AJ4pZIzIhYrnHIqra3MGiGM+au08HsfSnKzo/lyLyDQo+Yru25U845Bp2CiKkrNMw7nr1pp9Bpe7e5PbsEZt3KnORntUNtIUZ1ZstnBx2NAA5+YZ7AnFLhlnZscSICCT3BwffpipSsxpu1hzElHLc9s/WqiybXIbJA9as3EoOFQ/KPXufWqu1iQWxtx1FaogekmWIHzLnr7VYCbSSo5IPP4VR8t7c8ng9KuBisLSBgcKePf0psaJxKojyT+tRNO6sFByD2pjyM2VjXI6bh0BFNkRVhPzkk8bh2rN6gQGZzL5mR5Q7d/rVpFAnV8gBh0NZMyyJvG9WVuB7GrO6dolYY3AdAaTT6FXNhg0MRkjDbM859qrS3KT3CIHyByQT3qCy1NzuRwflHzAiqtxG/mnKrnOcisnFtaF83U6aOYxqknnbYU+9HtGG/HtitOOXcoZW3A9BiuAhvpFjljlU4GRXTeHbsy2YidiWTpn0rbCzcZcrN41LuxvBxwccfSkb5jyOD29aYGBfjml+ozXpmpKmR25p4Y5wcY7VEHCjcaerr2PagDz5ZSHxhR3zkD2oJUcbs579xUCy8jgNn1OD/Oo/Mw6/MQpIAB9ag1Jywzz0HC+xqJ5TCGlAZsZOPXHpSCXaAWOSccjrimycqwAGSOo/Hr+dJ7APh/eyGVeUJ5Geen+OBUlvcoHERQAZ53jPFUoYnFuqAY2uQf6fpitU20SxIzElwOtebq3ZvU4JzlexcBjLLEjAj1PamTsI5Y0LqGc9VHOR09u5qpb74gUdSoHO8twR9expkTtd3m8f6scYPWiMLEORpL5kP3GZmUZ55J6f/Xp7XLyMwYhcj5efwqGWRfvNjsOtNSM+WwVTx83I/WrcepF+g5c7mBAYAEc5/OpXmO0KOTjHaoEbc3HHckDNWmQjGWOxuyf15ouhWIJFyoPIboKjUESHnkHGfWnys6xLuA5GQQOtIEOd/c9jxQhPsKVyMYIx39KkGBbsrKpYdGIyeSB/n6U4ypDAZSeFOCCPvfj2qcyW32x7USAMYwVYDhs8EZHeplJ7m0KUmrooCNmYAkDHJqZYt+ERg30FMQkHDjDeh604FYyCrYcdxmt+mhlawk0Ili5+YZ6gf0plpHKkmHxsXkH05x/WrbySbNu0EegApqBZgBh1bdhSOPf+gqGxpXehFKcH6cj6VCpzuUdCehqeWMj+INzznrSRworZLZzkg46UhGPMwFwYnGAD0q/Epit0n8wNHnb+NQavp7uRPbtmQKQV/vf/XpuhXrm2kikALA5ZHGQamTHG19Se5lUtG0CqZDyQeDtqwkyyqN0e09OnQ1Rnhe+uTcQTIH7IeDinxwXMZAl2rk8fMDginG/UGX0jjkPlyKvPr0NODDRka4t03B+MNkgD2qtJcmxmMkygqwwG7fSm3d0RayISrxMCyNnkH0rLmd35FrTY6XTb37bCHwEYjOBV5DuUjofrXL+GbpXUg53YOB2xXRJIA5Xrk9fSu7C1JTi7s6oNtalgjapOCTQq5XDD6cUzzBkAde5zinByD29q6izzJpQASrEjPQg/pUZl5IUHGM4aklIHI4IHGKhLY6KOvHBqDUsNK6gKBkdetL5gOS2QO7H+dVQwPXdn1PGaicqynLNg9R/k1DvbQDbhj22bPGGZ2wxHp/jViN4mi37sgHqe1VtKkCWvlk7oyOD05H/AOqtGGxDKxKHnoAa4GvtHnSbb1GTsmzYRuDKVOfeqtsstpcjZ88DDGP4gT/Mf5PrTLzdDOIkyQB3q9YMzTg7vl2enX1/z7UKeorEayG4uVH8KnPA61YmmMZOM/MOcHim3OntvWW2J3A5ZccEUGJvMcn72fyq+a6IaaGxHHPQHGCe9To0gbB5XsBUMBJbaG46fXmpZ1WC3eYDBXG0g9DnGaW2w4LmdkSmFlyGAC9ScdD61WGUYhvvYzt9qhh1G7JZpl82MDkBQCQe4I/LmtN9pQMylVIyjMuMZpyTg9TSrRlDcquoeF4mIBbnB/z9KnF2wXjA45wQKgaNgxBUhgD05461EzYHy4JI7ClKKaMOZ2sTXZAcsoOG+bJOevX9c0yOTIZeoPB5pSwa0DkjKkqeM+4/XNRW7IX6HkZP1qobAWWMgX5WwfXNW4pWVY/ulhyQ3G3P/wBYZqm6lpVUOBuOMntUf2jZct8z8ngYzwKTV2NNouSHcckc1Duc7/mHX5PyH/16fFNuTOAQaNu/Bxj6UWaQXEgYXBMfHmE4A96p6lFHaOPMXbK/yFgOo/rxx+NPcXFtdR3MCqSh+ZSeoqHUJPtd00kq5VTgHOcHv/hUN6Fra4RxvC4n81cDnPtVmW6ZUjmUKY35VgaqsvnRRtCrMw+UqORj3pJllt7SZpAAij7pXjrSUnsCV1oTzsb9DDKu8EdM05IIxaeS8e046MKzllLSeaoaOQDgE8GtOG9WTYJBnHGDRzXV0G25N4fsxBdOyhgMHrXRCME5bnHTmsyGaK0O8j/XYUZPT8a0ty4GDz61phJxgmpb3OqMkkPOfYDPQ+lPB2AnqDzgiogOcjnn0qRyOBxn1x1r0zQ8pd0+6RwDyOuP8fzqFpSrZVjz0IpZWLKMEfT+n86ryswOc84zhuayNifcyEqTx9e9S2sIuJlDDIA554//AFVnFzxu4Pv3q5aag8O1CAVGBkDkCsavNb3SJ35dDpoURIm8tERc5IVQK07SbgYY89qz4AJ9jIfkIznPWr8NvLGOFyvrXHKWh52t9StrHlw2rTbA8x4RScFq5uy12/tZ1+0JEYy3zLtAA9eevcVu6tA41RJ04RogpkZPl3ZPH+fesW9ntyqJMnlf3iBuOeuee9XTpwa5mrtnr0aUeQ6xLlXCFG3RuMoR6daZIoZvlkG5u7Hj8f8AGuS0Sd7IsspJtZX3R5OMeuP0rpVvIQ4x0PGc5NTpF8qZ5laPLNoZ5bxMSx5HJ4qSW4AhKcNvGMZ4NSlQ+MgFegquAvmspGNvGB61aVzBaO6JX0aJ4EkW5YA8ONoJPPXNWLuWTO0MCoPB6/rTBMVXKnb9TTGlUpkY4HAofM3qzadVzSTF3sQVYYbBCkjt6VTYYiIAJ74pWlcuGDlRjjirBRZQuCfM754Den44/P8AmbGG5HbDzIZkJHKhwMZ5Bx/WoVCrLtkDDPGc1JaHF4MZAJ2n8Rj+tTRhJmYOu1cB3JH3R/jSTWoIRSyo0rnJOUQ9OO5/p+J9KjCQSKeMEdcNUjXKsr4iYRoOBjcAP8/zrMvbqHYrJkPnqAKSkWWwBE6qJWKMcDjpVwl1OEbHvWHFdxXA8uV2xnhieRWqvmRIGYCRMZ3d6tvQgtw73+WU4xySPSoJ7aNHcOoZGJPJxyT7VO8ojhUtn5zz/u9v8+woOHTg5Hris99Sm7GXcyzWxAVQEYblHTHatWC5E2mPJIrOUXIA5rO1q+aaSKNlwkagYY5z159voMVRW4ltVEkLNtJ7c0pR102KUrO7LdzKkihiNhZAQpXDA+9VJjLbxtcL88QIzj+H/wCtUl4GvrXzo+Xj7eoplhcfuFOAdx2PG3Q8VEYJaBKXM7mu06X2mROrYxgjP61saedy/ezgdTXNaesD5tWRoJEJKDORjr3ro9MidUIZgR6+tO2q8yoauxb2srZB5zyamQ7iSp+goUDaRjHvRGMHBQ5Fewdp5GWYlh7Y/wD11DIVPbr070+QkMNrMFzjJNV3YYGRkDv3rM1GFhj5sn0A6CmFhx05FIzDnBOO2KgLDA9PpUMDrvCt+JJGspWA/ijP867NJSQFHJHANeS6el5NeRpYhzcfw7eMfj2rvtO06bT/AJ7m5M1y+Q5U/IOc4HA+v41w14pX1OecYq7ub88ywQtGQGRhgqeQa5a+0rTigH2be2e7scfr09q3y4aGRXb5wpIGehx6VmXMCy5AHHTiuWjzXepjKpKK91mNepbvChw0fkj5AvAH6VBbKtyGDXLxupBGBnNaE1jvjKA9MY3Cs9NPYNuO4HODiujkSOdyb3NC0mCEKLpj0BxFz1+tazhZJE3FVlPCnON+O2PpXO3UE8Vq0sZ3OMEHqR/te+P6VTS1QJHJ5haf75Ocn3OevbNXCDep10MP7RXbOuIbDRuGEgOGUjp7/wAqbhGJC4GOozUdkZJdMjNw7OSWKFj8yjPc9+9RNFNbytu+dT92RRgValrZnNOHK7FiOEO+3cOOWHpTHXn2HGO1LbO3lh26qeMimPuYgDoSRmhpmY9bkPcAPhv9sHn8+/8AnmrWokG4aOM7Y8g7QOpIzk1mqdo3d8dauMpkSGQMfmRePcZX+lZcvvDvpYhZBtyg+cdMHrVeaM3MJ3xEr6P1FW8bWwwNMWfzjIqoQq4xu75rZLQcU3Fu2xzs+nypveIE45I68Vv6T+9gjBJHGWFNQOjmRUO0cHPasvUbyR5/3TPCOqNG2Acd/wA/5VHK5OyNKNJ1HY6slJ8lkww9scVXACSYB+mahjuZo7S2aYbiUAY9OSKlnR5Ej8h1QlstnnI9M+tJWWhPL71mytrFkbm1Z4f9ag3DHWs7TX3wGC4RgrcDPatj7QyZLkkKOQBk0yxmtXlDLtyGOVzjFJysFrle2spbf5fMwucY6n8qgn0+7jL/ALgON2Q0Z5A+lR3WoXTXTTwFWeJimMD5lB6Gtq31WGeONlQplQzA9j6UqkZQaudNShyRuYcMsgLLIGEkZ+UkYNdHpt0TJENpAZe/9KeyxXTAkKwHtmqlgsdpdMGdpljY7RnoD/Os3F3VznitTol3BjyM+maerHIPXPaooZlkG5DkfyqVF75BzXsxaa0O1O545L9cc1Wds9xx3qWTPJ6+nFV5Cccr+uazNiF+p5JpnJPHfjilbrxio2ye+PpUsDvfDFkllaFpBtmkHzk9vb8M/wA613lDxlSQG3cZ7965HQfFrWR8i9VnhYgGQcle3T/P4124W11C2SSJlkVhxIpzn8RXl1VKLfMclWm73uRRttt8qqgnk+p96hUrvDOeB1p93LBp6RC6ZkDkquATn8qqNdW0luPKkj3dBuO0n0680oJtXRjKnPdomji3pMftDS7nLKCMbB6CqwG9yAAQpwc1NYOoBikBVzkrniobdQL+VMkIGIzW3ORK7d2WkQHlmXkc89aZ/Zttb6hFM25o2GCh6D8MfSrwty05XGQMDmnXcEatHGJk84c+Vu+bb649PenGdtmXFzjsRSqEPG1VxwB0+lQmYxLnGUIwwz1FPlcLlGbqOtVmmTyipOdrDj1rRpWMetyOQ4Yct5bE4JA5+v8An+dSKjeXnnnnHoKlR1diPLYwn7x2k49/8+9QzCS3LKV3A8Kyn5T9DST6MCpNM8ahQuSW69hV5ZljtrcSyBT5fbnoT/jVO43lgo5JXnP+fai5WIWtsXk2/M4JVc4+7Wbb5kHQ1AyMR0b68UixQos2PlYsDkYA5656Y7H86pqkbWpMU7HjvUNqZLvcmNpB/eM3Ix3zWjkluXGVtDSt1W5TIIKjlip6D61BdaBDeN+7uWWLP3T+vSkW+CXUUcRHkDjGP1P+eKvzXNlbSFXnCMAHK7ScfkKwU5XfKbU5SWkDPuJYo7j7FdM4L8qWXaPwNStNbxKIDIPnXBxkYrMXW7DVdRurWZQqx5EW4YGO7H05ximXGl3YKzxHzISOCDzRrG2g6sOVXRYtZ2t5XtXYED7pHp2p9xZgP59sQJW6r6+4rKVpWdWZC2Dg+wqWHUdt1tIPynAq20zlNKzkt1mSS8tdxUEPnIIqC4mgub8FVMS/wlMDjNWku1mZkI4YfMM1zsiSQ37QoSfmwP6UNO1maOo2rHU6fLBI0il38xSc/N1rJmuJItSuSBjYQRjvxSRpM08dzESrIMSDnBqwc3UclxEqmUH5lxyfpTepma9neMzpJ9xSByeOa31LMMggEiuX06ZbpBhOTwwIrpoyuwYTaF7V14e+r6HTRvqeNyscjpVVjyecZ9RVmZSONuePWqTnOePbmtTuGHJ6VGwz7Z9qUv6io2kGalgOOa6vwRZ65cXxfTpvKtFP71pQTGT6Ad2+mPqM1x5kB5/lXpHgfxLHLajTpgFlgT5doxlR347/AONc+IbUNES3ZEGs3Nys13cSxrJPGzRxxkEgYIHC/rVBYdXldfNFrjAJU7sjjkE4PP8AhW1r0q6ffNdwgzRuvmSBeoPQnnt3/CsmDUor1UnVCE3HhuFU+/J/X261NJpwXKdcWnr0JlhjVMCExvITh9+wNjHAYdz6kDp7jOddTXto4k8+eJm4y0pcenT/AOt271bu7iENDPnEsZ3R5GSF4IyCMHn+VV1ml1XFvExZlGSwGAG/2j+nT0961dluJxW7Or0fUxNYRzyx8kEMwA6jp+mOcClmls0u5bsR/wCkOoBfcQWA6VjWMARRHBMcL2Y4NWJJERMMrebn7rHiuJNNux5FSb5m1sTPfxmcqYFJ6qSTz+tQtdkOGWOMH0Kg/wBKpGQecBs3MecFumaRppIZQEBI6gKeK0VjnuaQunkdHMjMD/e7CrDXBjAX78RPzJ7+o9DWVLJI6biArA5ySOf8fwqxEwlgwAThuOKtpNCuWZoFCNKreYGwAehU+hqGfZNYjeSuJQAQOcEH/ChJmgkLLh1PDKejD3rUsbO3uYXO8iInJDdV65Gfoetc8n3NIrmehy+nxXBnlETFbVAd0kvAXv1/Ot03kG0QIpRBzg9WPqas3NiJ7eSAxrEgxtPVRj3FUUsI7MxoHV8fMcHgA9h7VVrq9zRwShvqVpbcRzmVOY+p9RVOG4VbRzNIm4qXZiclj6fj0rX1Dy/LGxfvgjr2rATwofPea0niVJU2lHXocg5GOnSrpSjFu5th5qBg2X22XVmuYCpI/wBYWGF2nsa7rSY7mLR1Y/6kO7ICT09v1rP0/wAOzWflrcDzASWdYicMe2T16dvrXWSSiW3WMwCFAmMHCgfnRVqKXuo0q1I8vLuc5Z3YMjvu+U9cjpVTV7M/a4J4AXD8Njnn1q5Fp5sUffMrIQcAdx6ZqK7JuIbZ7adoRFIPNUH7wrOK7nFFXdmxFtpIdQW6BUDbt2Pnn6irRt4L0GYALKp2hm5xz6VYv0S5t/OhCgqvQCs6GVlg24bOewq79CNhZXu9Puk82Ndh43L0YVLZMBNJ5ZIGc8VoiRbmzKsAwIwQ4rH1i4TQpY2t0LpKMupb7v0OKLSbsjSFN1HaJ0+jRxMXkDlnJ4GOlbAIG4YH1HWsDRFCXOAXCgA885BrfypHzYyOCeldWDnzRasdMFZWPHZRg9On5VRkTnp+taEse0ZyCPWqkiggnv6V0HSUGRQCc5OelPE8SgDZ9QBRIDkjn3qERjqcVjKHM9Qb7EpmglIUQEk9AAOtbGkaUIriO63tDKpyqg9PrUWm2GEWbb8x9ewrT+yuzrJFIoZeDnPP6VyyabcY7HLVqte6i5NdCBjvJIfpxWZa6fGb1jDc+WnUqRkjnoOlXprQSqrG4J4+Ylf/AK9U47K4iLN50QOOT7flWUYyjrFmMK047DddS2JjA3uRwCWxx9BgVY0m8+zRmOJD5fU4GT+NNudOkvtjCeM4Xvn9OM+lMi0q4iI/ewlSP9r1+lU4yas2V7aT+Jk7ahFFdOV3ruGcAfXgVcgvZLhWZraSIHPXqR7isxtKmZ/NNxFu3c53fh/DV62tbiMnzLuBkx3Ldh9PajltsJzVn3LMSCWUrhcDtjr6f596ryLLb3A8xYsEn5UBwB9andP9IJWVQOzIOcfSnvPayExSo7MBwS4HXjpzTs7GF+jEuwpt0kiOUBBIPbrT7WULGMrjIwcVJE8UahFtkweuSTn9aswopbeIYgg5wct/M1TYkhkUBmR3bCRg8uen/wBeq+vXbWWjmW2donWRPJdeu7PJP1XP4VflLysNxyU6AdPyrM1m3+1xxwn7kfPB6k/4f1NKFNymjaktdCTRddTVIPvmO5T78YJGPdfb+XT0zdmnlYD5g+3p5gDE/mK4KeyudPnFzAzI6HIZeorY07xKl4Ftr3EU54WVeFb0z6Vc6VtS5xktjbS+NzJ5bQW7FScZBA/Sn2moRSF0ixCydUKgEfj1rMt7iSC+O8Z56nvWpcadBeCS4gG2bGAc43e1YxiZXdi01yZozGJWYsOm4nH0osJiyGKQDzV4zjrWBZXM9o5SVWVwTnP8quGeSZ1kztIPUVqkuhnc2ZUV4QvByMMMZrn7/TZIMtauSpPzRk9Pp61toHRQWZWB74qlqDMArDG4HIoauBlfap7WFYfmRz1Dda0oJ2YQEgEuuOnWpxbR3cQEqbj2z/Q0z7FBa3kUImbLjKqw6fjStYduwgSfeYwR5ZJ6+lPfRY9UurV7iU5jPyL/AAnvTdtzEzjy9zFcgDqKnt7plkgjlGwjk5GOaTik7msZSpyOitrdbaJUAAzwcirCDHVTz3pqMCqlvmyM0nmMxO4EfTvXpwUVFKOx1o8unTOeRzzWdMuP5jitiaMHOevXGKoTxAkn86k2Mxwe449aj28dOlWHQq3Izx1phGf8aQhscskLhkPQ5x2P4Vu6ZMlyCiOVbBJTP8vbpWEw7mnRsYnDo+GB4IrGdNS16mVSmpo6hPvEPhccdfekK+WQ6qzZ7jtVyKPzIYTMEkkEYJIxjOOenB5NVFuHjlZCMpk+lYKzPOkrOw92kRN4QY6Ehee1Ot7iOQEDIxwQTxmrMZV5QrHr1FULqykjuPMtz8pbPTnP1p2sIuSxAIQxCk+mc1FHCQrhJGZgeuf0plxJcR2wkIDNu/IVBaXqCYnGz5emetFgLOyRWG3aSGAIPT/PWpL2CPMc68P3FTMFmjDKeoyOabDIrko+enGaGrDHW7K8iKcsxP41buUbevksMAdeufX/AA/Co28m1haZWUBcck8AHvz9CKnt5YnUESKc/kaze47WWqJreNmIaQj5eh9aR4cjGPfNT243QhgBh2yD7DpTiTnlfz6V2UY2VzspRtG5kT2AlQhlyPpXF6vo72jl1H7s9x2r0oqCOQPXr1rPvrVJ4yjLkEd+a2aNDjNO1IXMQs7yQrKOIZj/ACNdJY3M0GI5QFOOW6g1yGq6Y9ncMuPl7Guk8MamLq0ayuCGlj5VmGSwriqU+V3RzVYdUaE8kd7cvbIQs8aghsZDD0P0rNSa8sptki7ecA8EUy+EmmaqtyrfK/P+IroIhFdQhwFdTyR6VCRzsjikkkiCpknHGKRh9ojMUoKyDqasGN0IMRBXOduOfwpsVwHvGRhjPTPXNDkirC2M0ZLKzEOhwq7eaq6rC8k0FwjAleQc1Lqkybx5bbJM5JXvU1jDG9uhm5QnBz1HvWTktmWoJ9RLbc9wZgpLOOcnI/CtKKzZ5Fd/l7kf/WqzFaJbL8uOOenari/dxxjFd8KOnvO50KnfWWoKqhFXsOnNAQYGVx9KM49ak425HOK6UraGp5wxyO4z1qnNFxkLyematsMjA7enFMZQQBnP4VBoZE0J7VWdAowQenNa8qYbBBPuBVYxcZwPTnvSAz9pxgj6GgqADgD61NJE27GPwpgHHJyc96QF3TZbkzrAtwwixkr1468Z6Vr3MAu1MiBFds4HRevSsWyYrOCM5bPQ/pWnBdozspIjfrhuBnv/AErim/3ljhxC1Q4Q3YMTbChU4feccfzNTFyW2AlXzknPGf8ACraguFUDdkcHpVOZDHch9xwepx0/zinsc5YAMkex0AHcHms67sXgJZSCuew5FWpbyWF0JiJXHcEZqWG/tbhW+crz+VPRiKVjcmJhHtHy1pARtIpwM4yFzy1VZfs0cyyKxG/qo4B7ZpkpPy3SEnacN9KTA1QqzRTJuZQ/HPUfSsaMztfCGN2y2MAjqff9a10mSSMSqck9s9Mc1NptqpunuipG0AAkeoqHC8kkbQTloakKLDEsKDAUAdKkKq3T8KULjqcGnBMjBGa9JKysjsIfL+XgZBqKSIHGR0ParW3px360jZC5CkkUwOf1bTEu4G4w3rjmuMMc+nXquuVkjbI9DXpzoHQZHJ6YrD1PRlnyQBuA61Mo3AqwXEHiCzeJvkmT5tp7HHY1FpVyLWVre7i2sDjk8g1Tt9ImhlyuUfswrUha4lZXngGAB94dTXDOm07I5p0mn7pdu5i1u5UY7cVYsFW6gQkKz+pqiq3GWyoIIwR0qW1822YERgr2wcUpUp9EL2Uuwl9ZldRYeYDnAC46Hr1/EVPEssNwm9W8oenQU8B5ZCxjbzC+clvYD09q1Y4WkKuDjHUMMisXRqXehrKm+hf+UxDcew5oHAGMGmorBMMwPoQKfke30r1aaaikzRKysGTn0H0pck85IPrTMjoBj6GhcY989KsZwO0Bc5J9M96GQAEnpT1TAzgFfWh8lsKMAjoTUGpVeMHBqFotydO9Xiuc8An0NNK8HC4x1oAzpYPmyR+Aqs0ByeO3fnFaroWTnk5zUTxYIPX0wKQGX5XTGPf608xsQOO3FXWhIOcd8mkMYyG4x3wKVgI4ZriI4jdxjHf/ABrWttQl8jDFWKnJXaAGB+nWqQiyfurknOQaAzQuQGK8AHjOTXPWSSOetFct0bLahDeLuRQdwwR/dwOfwxVWHTrbeZkXBPPXKkfSmQOkcrqVGGGd479KltWVEZPMQKTkDqf89Kyjy2OPVsjvoh5Cyc7lOGI9P8/0qvDL5BUKpHfj1rYCNIu0LlCOSy9/pVS50+6WTbaWwaLaADvAz65yeuR096fK97Fckmr2HW8qgEJBskbjbt6/h71v26NHAEIx61m6VpbwSG5uRmUcIoOQB3/HmtkHHPYjBFdFKnb3mdFKDWrDkDIyV/OlXHrS7lC4bOcfSgkqMZODzkHr7V0GwFgeCCTSAqwzxnpQpU9eeP1pFyr5Qkf40wAgEkcmmtGGAz19DUwZyNo5z2zTtuBnGD60gKBtgB0688U/yBnp1q1tU4+vagA5GTn2oAq/ZVXOBx7ilFuF57VaxkEHGe+RSgY9PagCusK8grx6+9Wovk4UZP1oK+hpT8vI/SiwD9xAH+0aczZUepPSowcZ5P0FO5PQimIkVu/b0pNwd8YH500E9DjA70vIUjPNAzhSMAjk45+tIoPQmnb9y5Jzk5pyDoTnHYGoNBM4JIzwO1NAbPTIHr/n61IyjPA5zzSOoXGDg9iPX8KAIpFw2QOc/lTHUEc8DNSnB3Nge3NGcjkAjvmgCuyMWAABGRxmnNHtGPXuKlJ3MD9PrTthOPagREUwcEgZ5xT1hTO4r8xxkgc+1SFRu+YcHvinopIBB4PSk0nuAiRqvy4BGMYA96nRCo2560RqM7fXnBNWkQKoPI4p2EEQ4GCfzq3GQTjPPc+tQIu1W5yPT0qcfdyOD785pgWEJHXHHX1FLuBGNvP0zio1ZtvO3PpTm4A+8R656UyR55GP8ilOQoPX69aTIB6Y96XI24J5x0x0oATgZyM+gowWHCjI6ZFPX5RgcfjQvzDOO/WgBoXjI69cVIHOT6n9KTGScn6etO24BIJB70wG84A/mOKkUEr157VGAehOQewNKD5aY6+9AEo3BMc8HmkHTnOO9JuBQ5x78UIQCdwI7cUAOOPXcPU0cYJB6U0HOQvIB7UK+DtHr0zQIcCWPqPWlYgYwSOfXpR8ufu/MOgp3LDP9aAEzj2B70gJIBB6UbgnB47H3pTtxkAce9AH/9k=",
  "imageHeight": 256,
  "imageWidth": 256
}
