# Supplementary material for: Deep-broad learning network model for precision identification and diagnosis of grape leaf diseases
Source: Front Plant Sci. 2025 Sep 10;16:1611301. doi: 10.3389/fpls.2025.1611301 (PMC12461735; doi:10.3389/fpls.2025.1611301)
Supplement: Supplementary file 1 [file DataSheet1.zip › B_r00261.json]

{
  "version": "5.4.1",
  "flags": {},
  "shapes": [
    {
      "label": "leaf",
      "points": [
        [
          113.73770491803279,
          176.52459016393442
        ],
        [
          113.9016393442623,
          182.91803278688525
        ],
        [
          118.81967213114756,
          191.9344262295082
        ],
        [
          127.34426229508198,
          208.65573770491804
        ],
        [
          135.37704918032787,
          228.49180327868854
        ],
        [
          141.27868852459017,
          238.1639344262295
        ],
        [
          149.63934426229508,
          237.672131147541
        ],
        [
          151.44262295081967,
          235.04918032786884
        ],
        [
          160.62295081967213,
          239.47540983606558
        ],
        [
          181.60655737704917,
          241.44262295081967
        ],
        [
          181.44262295081967,
          226.36065573770492
        ],
        [
          192.75409836065575,
          223.5737704918033
        ],
        [
          202.75409836065575,
          224.0655737704918
        ],
        [
          202.59016393442624,
          213.9016393442623
        ],
        [
          201.44262295081967,
          210.95081967213116
        ],
        [
          207.01639344262296,
          208.98360655737704
        ],
        [
          208.1639344262295,
          207.01639344262296
        ],
        [
          207.672131147541,
          202.75409836065575
        ],
        [
          218.65573770491804,
          193.24590163934425
        ],
        [
          225.04918032786884,
          191.60655737704917
        ],
        [
          218.81967213114754,
          184.88524590163934
        ],
        [
          209.31147540983608,
          178.1639344262295
        ],
        [
          216.36065573770492,
          168.65573770491804
        ],
        [
          208.81967213114754,
          163.7377049180328
        ],
        [
          225.21311475409837,
          151.6065573770492
        ],
        [
          218.81967213114754,
          142.75409836065575
        ],
        [
          214.2295081967213,
          140.13114754098362
        ],
        [
          212.91803278688525,
          137.34426229508196
        ],
        [
          217.8360655737705,
          138.0
        ],
        [
          224.88524590163934,
          124.88524590163935
        ],
        [
          232.4262295081967,
          121.44262295081968
        ],
        [
          228.81967213114754,
          113.73770491803279
        ],
        [
          222.59016393442622,
          113.08196721311477
        ],
        [
          225.86885245901638,
          100.78688524590164
        ],
        [
          220.45901639344262,
          99.47540983606558
        ],
        [
          225.86885245901638,
          82.75409836065575
        ],
        [
          215.21311475409837,
          79.14754098360658
        ],
        [
          197.672131147541,
          80.13114754098362
        ],
        [
          196.36065573770492,
          68.49180327868854
        ],
        [
          186.68852459016392,
          68.00000000000001
        ],
        [
          185.70491803278688,
          59.9672131147541
        ],
        [
          188.49180327868854,
          52.26229508196722
        ],
        [
          175.54098360655738,
          53.08196721311476
        ],
        [
          174.39344262295083,
          45.8688524590164
        ],
        [
          173.7377049180328,
          38.16393442622952
        ],
        [
          165.8688524590164,
          39.14754098360657
        ],
        [
          159.47540983606558,
          29.311475409836074
        ],
        [
          157.18032786885246,
          17.18032786885247
        ],
        [
          153.5737704918033,
          20.786885245901647
        ],
        [
          143.5737704918033,
          27.508196721311485
        ],
        [
          127.99999999999999,
          33.57275541795666
        ],
        [
          117.78328173374614,
          33.26315789473684
        ],
        [
          109.20936280884266,
          45.23016905071522
        ],
        [
          107.64889466840052,
          47.57087126137842
        ],
        [
          100.36671001300391,
          44.18985695708713
        ],
        [
          97.76592977893368,
          41.068920676202865
        ],
        [
          94.3849154746424,
          47.310793237971396
        ],
        [
          89.44343302990897,
          49.91157347204162
        ],
        [
          83.33159947984396,
          54.07282184655397
        ],
        [
          74.3589076723017,
          51.60208062418726
        ],
        [
          70.45773732119636,
          51.992197659297794
        ],
        [
          67.46684005201561,
          59.92457737321197
        ],
        [
          56.8036410923277,
          57.323797139141746
        ],
        [
          45.490247074122244,
          49.52145643693108
        ],
        [
          43.27958387516255,
          63.04551365409623
        ],
        [
          36.64759427828349,
          78.78023407022107
        ],
        [
          31.57607282184656,
          83.46163849154746
        ],
        [
          25.724317295188563,
          83.20156046814044
        ],
        [
          23.7737321196359,
          84.37191157347205
        ],
        [
          26.89466840052016,
          107.12873862158648
        ],
        [
          17.401820546163854,
          107.77893368010403
        ],
        [
          16.49154746423928,
          139.1183355006502
        ],
        [
          7.128738621586482,
          145.49024707412224
        ],
        [
          5.828348504551371,
          154.98309492847855
        ],
        [
          12.850455136540969,
          165.38621586475944
        ],
        [
          7.648894668400526,
          167.33680104031208
        ],
        [
          7.258777633289993,
          175.6592977893368
        ],
        [
          14.540962288686613,
          179.1703511053316
        ],
        [
          16.49154746423928,
          185.80234070221067
        ],
        [
          16.101430429128744,
          196.33550065019506
        ],
        [
          31.055916775032514,
          201.79713914174252
        ],
        [
          26.374512353706116,
          218.31209362808843
        ],
        [
          25.854356306892072,
          220.5227568270481
        ],
        [
          51.34200260078024,
          221.30299089726918
        ],
        [
          67.46684005201561,
          222.7334200260078
        ],
        [
          73.57867360208063,
          222.99349804941482
        ],
        [
          72.148244473342,
          219.48244473342
        ],
        [
          82.16124837451235,
          210.37971391417426
        ],
        [
          86.84265279583876,
          201.40702210663198
        ],
        [
          97.76592977893368,
          190.35370611183356
        ],
        [
          103.8777633289987,
          186.97269180754225
        ]
      ],
      "group_id": null,
      "description": "",
      "shape_type": "polygon",
      "flags": {},
      "mask": null
    },
    {
      "label": "Black_rot",
      "points": [
        [
          16.0,
          170.9
        ],
        [
          19.8,
          171.2
        ],
        [
          20.7,
          172.0
        ],
        [
          21.5,
          174.8
        ],
        [
          21.5,
          177.7
        ],
        [
          21.0,
          179.6
        ],
        [
          17.9,
          180.4
        ],
        [
          15.6,
          178.7
        ],
        [
          15.3,
          176.2
        ],
        [
          14.8,
          173.1
        ]
      ],
      "group_id": null,
      "description": "",
      "shape_type": "polygon",
      "flags": {},
      "mask": null
    },
    {
      "label": "Black_rot",
      "points": [
        [
          71.5,
          159.9
        ],
        [
          74.0,
          158.7
        ],
        [
          76.4,
          157.4
        ],
        [
          77.5,
          156.3
        ],
        [
          82.5,
          157.9
        ],
        [
          86.2,
          158.4
        ],
        [
          88.2,
          161.0
        ],
        [
          89.2,
          164.8
        ],
        [
          88.0,
          168.1
        ],
        [
          86.1,
          171.1
        ],
        [
          82.8,
          173.7
        ],
        [
          77.6,
          173.2
        ],
        [
          72.1,
          170.1
        ],
        [
          69.8,
          168.0
        ],
        [
          68.4,
          165.8
        ],
        [
          68.4,
          162.6
        ],
        [
          69.2,
          160.3
        ],
        [
          70.8,
          159.1
        ]
      ],
      "group_id": null,
      "description": "",
      "shape_type": "polygon",
      "flags": {},
      "mask": null
    },
    {
      "label": "Black_rot",
      "points": [
        [
          78.8,
          136.7
        ],
        [
          80.0,
          135.9
        ],
        [
          82.1,
          135.8
        ],
        [
          84.1,
          137.3
        ],
        [
          86.2,
          139.8
        ],
        [
          87.6,
          142.2
        ],
        [
          88.1,
          144.4
        ],
        [
          88.0,
          146.4
        ],
        [
          86.3,
          147.5
        ],
        [
          82.6,
          147.6
        ],
        [
          81.1,
          147.8
        ],
        [
          79.5,
          144.3
        ],
        [
          79.1,
          142.3
        ],
        [
          78.6,
          139.9
        ],
        [
          78.4,
          137.8
        ]
      ],
      "group_id": null,
      "description": "",
      "shape_type": "polygon",
      "flags": {},
      "mask": null
    },
    {
      "label": "Black_rot",
      "points": [
        [
          38.4,
          142.2
        ],
        [
          40.0,
          140.3
        ],
        [
          41.0,
          138.7
        ],
        [
          42.9,
          137.6
        ],
        [
          45.0,
          137.3
        ],
        [
          47.7,
          138.1
        ],
        [
          48.5,
          140.4
        ],
        [
          48.4,
          143.7
        ],
        [
          44.4,
          145.1
        ],
        [
          40.5,
          144.8
        ],
        [
          37.9,
          143.3
        ]
      ],
      "group_id": null,
      "description": "",
      "shape_type": "polygon",
      "flags": {},
      "mask": null
    },
    {
      "label": "Black_rot",
      "points": [
        [
          103.1,
          167.0
        ],
        [
          104.2,
          167.0
        ],
        [
          106.2,
          167.1
        ],
        [
          106.3,
          169.5
        ],
        [
          105.9,
          172.0
        ],
        [
          104.0,
          173.5
        ],
        [
          101.4,
          172.7
        ],
        [
          100.0,
          170.2
        ],
        [
          100.4,
          168.2
        ]
      ],
      "group_id": null,
      "description": "",
      "shape_type": "polygon",
      "flags": {},
      "mask": null
    },
    {
      "label": "Black_rot",
      "points": [
        [
          175.9,
          159.8
        ],
        [
          180.8,
          159.4
        ],
        [
          186.7,
          159.4
        ],
        [
          193.4,
          158.9
        ],
        [
          197.8,
          158.5
        ],
        [
          201.4,
          157.5
        ],
        [
          204.4,
          157.1
        ],
        [
          205.5,
          160.6
        ],
        [
          207.6,
          163.1
        ],
        [
          208.0,
          165.8
        ],
        [
          207.0,
          170.0
        ],
        [
          204.3,
          173.6
        ],
        [
          202.1,
          175.9
        ],
        [
          198.8,
          179.5
        ],
        [
          196.5,
          181.0
        ],
        [
          190.0,
          179.9
        ],
        [
          185.5,
          179.1
        ],
        [
          182.0,
          178.7
        ],
        [
          178.3,
          175.5
        ],
        [
          176.0,
          171.5
        ],
        [
          173.2,
          169.0
        ],
        [
          172.6,
          167.1
        ],
        [
          173.5,
          163.5
        ]
      ],
      "group_id": null,
      "description": "",
      "shape_type": "polygon",
      "flags": {},
      "mask": null
    },
    {
      "label": "Black_rot",
      "points": [
        [
          162.7,
          135.5
        ],
        [
          165.4,
          135.5
        ],
        [
          168.5,
          136.7
        ],
        [
          170.4,
          138.9
        ],
        [
          170.5,
          141.2
        ],
        [
          169.6,
          143.4
        ],
        [
          167.9,
          145.2
        ],
        [
          164.7,
          145.6
        ],
        [
          161.7,
          144.9
        ],
        [
          159.4,
          143.5
        ],
        [
          158.8,
          141.6
        ],
        [
          158.8,
          139.6
        ],
        [
          160.1,
          137.8
        ]
      ],
      "group_id": null,
      "description": "",
      "shape_type": "polygon",
      "flags": {},
      "mask": null
    },
    {
      "label": "Black_rot",
      "points": [
        [
          196.5,
          112.8
        ],
        [
          200.9,
          114.5
        ],
        [
          203.4,
          117.5
        ],
        [
          205.4,
          120.6
        ],
        [
          205.9,
          123.4
        ],
        [
          204.9,
          126.9
        ],
        [
          202.2,
          129.7
        ],
        [
          196.7,
          130.7
        ],
        [
          194.4,
          129.9
        ],
        [
          192.0,
          129.2
        ],
        [
          190.0,
          127.4
        ],
        [
          188.0,
          125.5
        ],
        [
          187.7,
          123.6
        ],
        [
          189.6,
          119.5
        ],
        [
          191.3,
          116.5
        ],
        [
          192.2,
          114.7
        ],
        [
          194.5,
          113.2
        ]
      ],
      "group_id": null,
      "description": "",
      "shape_type": "polygon",
      "flags": {},
      "mask": null
    },
    {
      "label": "Black_rot",
      "points": [
        [
          150.4,
          108.6
        ],
        [
          154.4,
          105.8
        ],
        [
          157.6,
          105.8
        ],
        [
          161.2,
          106.7
        ],
        [
          161.4,
          108.3
        ],
        [
          162.0,
          112.8
        ],
        [
          160.0,
          115.4
        ],
        [
          157.1,
          116.0
        ],
        [
          154.6,
          116.2
        ],
        [
          152.1,
          116.2
        ],
        [
          151.2,
          113.8
        ],
        [
          150.4,
          111.0
        ]
      ],
      "group_id": null,
      "description": "",
      "shape_type": "polygon",
      "flags": {},
      "mask": null
    },
    {
      "label": "Black_rot",
      "points": [
        [
          130.8,
          55.7
        ],
        [
          134.1,
          55.4
        ],
        [
          136.1,
          55.4
        ],
        [
          138.7,
          55.8
        ],
        [
          139.8,
          58.7
        ],
        [
          139.1,
          61.9
        ],
        [
          138.1,
          64.0
        ],
        [
          133.3,
          65.3
        ],
        [
          130.2,
          64.0
        ],
        [
          127.8,
          62.0
        ],
        [
          127.8,
          58.9
        ],
        [
          128.7,
          56.5
        ]
      ],
      "group_id": null,
      "description": "",
      "shape_type": "polygon",
      "flags": {},
      "mask": null
    },
    {
      "label": "Black_rot",
      "points": [
        [
          148.1,
          51.9
        ],
        [
          152.0,
          50.2
        ],
        [
          155.5,
          47.3
        ],
        [
          157.4,
          46.8
        ],
        [
          159.9,
          48.1
        ],
        [
          159.5,
          53.0
        ],
        [
          158.4,
          56.2
        ],
        [
          153.9,
          56.9
        ],
        [
          151.4,
          57.0
        ],
        [
          149.1,
          55.2
        ]
      ],
      "group_id": null,
      "description": "",
      "shape_type": "polygon",
      "flags": {},
      "mask": null
    }
  ],
  "imagePath": "..\\Grape\\train1\\B_r00261.JPG",
  "imageData": "/9j/4AAQSkZJRgABAQAAAQABAAD/2wBDAAgGBgcGBQgHBwcJCQgKDBQNDAsLDBkSEw8UHRofHh0aHBwgJC4nICIsIxwcKDcpLDAxNDQ0Hyc5PTgyPC4zNDL/2wBDAQgJCQwLDBgNDRgyIRwhMjIyMjIyMjIyMjIyMjIyMjIyMjIyMjIyMjIyMjIyMjIyMjIyMjIyMjIyMjIyMjIyMjL/wAARCAEAAQADASIAAhEBAxEB/8QAHwAAAQUBAQEBAQEAAAAAAAAAAAECAwQFBgcICQoL/8QAtRAAAgEDAwIEAwUFBAQAAAF9AQIDAAQRBRIhMUEGE1FhByJxFDKBkaEII0KxwRVS0fAkM2JyggkKFhcYGRolJicoKSo0NTY3ODk6Q0RFRkdISUpTVFVWV1hZWmNkZWZnaGlqc3R1dnd4eXqDhIWGh4iJipKTlJWWl5iZmqKjpKWmp6ipqrKztLW2t7i5usLDxMXGx8jJytLT1NXW19jZ2uHi4+Tl5ufo6erx8vP09fb3+Pn6/8QAHwEAAwEBAQEBAQEBAQAAAAAAAAECAwQFBgcICQoL/8QAtREAAgECBAQDBAcFBAQAAQJ3AAECAxEEBSExBhJBUQdhcRMiMoEIFEKRobHBCSMzUvAVYnLRChYkNOEl8RcYGRomJygpKjU2Nzg5OkNERUZHSElKU1RVVldYWVpjZGVmZ2hpanN0dXZ3eHl6goOEhYaHiImKkpOUlZaXmJmaoqOkpaanqKmqsrO0tba3uLm6wsPExcbHyMnK0tPU1dbX2Nna4uPk5ebn6Onq8vP09fb3+Pn6/9oADAMBAAIRAxEAPwDqyhJBJFRn1YEketT8E85z0qIoGO04AHJxTKED7WyW4pjtlQwB2nrT3XbkLyB3IpYlO35vxoGQsu78+/pQkhGQAWwcYFOaPBOcEU3C7gRkk+o4oEPaTptHbpTC5BDE55xjNM2qWJKn8aXBAIC/THT65oGKr7hg/Kvf3qMuOMZGRTyjkAHtznsaYVOCCcHpQA//AFg5/EGkwMDBAXuKdHGwHAORnOeeaYTj1GRzigB0gG0c8DpUTFSw559OBx/WpNmQQeg5HPSmgDgFt2OwoAYrhe+Mnp7U4YLZIHIx060yQY+5gY64FIxJIAJJwOegoKFkPBJA4/zionJCA5A/Sh3RTt9MDJwaZu3IQDgZ64pAOLqzHjJxz2x/nFMC5ZmwCO//AOumquG4Jx349qkyE24CgA9BQA4Lt44705gu9mZQSfxqMsePkC4/Ek/5FDHB5O1/XpxQA/LbScqqjNVWJcjK7R1wKeWwPUY4yfemBgyttXB6ZxQBIoXaM4x0FRyEYIVh8v44pT8w+Y8dTjn/AD/9amogCkswzj5iB1oAVQWLFs4688D2prSOv3T8wPI7ZpxLFflQcnoe9MZSW+XYfl/Lj1pDJWDBFzliRyR1JqBiCcgqNvc9uKdjEmx2yec474/zmmEAgqxC+5BoAaxDdWOe+f8APFQu6I2BuYnng8fzp0h2E9MehHP+f8aYEAYMSTuwCMYFAzsBk/1zSkKoPGKbuxkg89OaTdgYOc/WqMhDkDIHGBilGd2Sc+gFIzADBANKD0boaAGtndg/pSBEyGHftilLbj3yPWkLArg4I7igYhxknGM9MikBPGAOKj3g9DjA6+lG/kdSPXpigB7MAGGfvD61GpUEkjGemaaS2crnr1pNzYOD+JFAEjScfeGR96ozltp3Yz2phkOOc49+tN3fMAS35UASKO+Oc8mkdzkZ5Yc8cU1mLZIJHtRg4XdnnjBPSgBpfcCfwzTSTu4U49aexKrgDIHTb1pjZIyQR9aVwIigL7iM47ilcKzYPLdx/n2p5HGT26Emqsl5EAwQgsOpQ5zWU6sIK8nYq5M5CR53KgzySazhqex13IQrttVt3X3x2qjc3kl5IIgdgJxgmp760WazDRMN8SjYPp/k1x/WnKStsZe018jRiYyHIGcjj5qkySpJbBPAJ7Vm2N400P3jwM/dGKtB94xkgnr7+leiakoDYAD8jjPUn8aU7gMMMAc5xTFIXJ4zj0700uobcx6Dkd859KBk+0E/K+70xzn0oVSq9flPIA4xULuEUYAUDpg57U1jlmByB9T+gpAT4PP93601sI20oACeBj9DUUkvl/LlAR6+tM3rjcD8uByP88UASO0nVSCceufxqIlpFBwMFjyeeRTCzNkgqQO2eTn+X0pDyDk8H34GaBi78KAGyD1bH9fxpjPhOQDxx/nrSOVZTsAwBwBwajVpMlyuB2I9ePzoA7POFGf/ANdJk4PVcDril5ABI3U3k9ME1RkAb68+ppDnHrjt1qTBGM8HtimsmM/w+wPWgYwnpjjHPPFKApO0ADJpVUM24nIHAyKcwUHv+dAEOD8x447UwMWOFGc/pU2w9fu/SmkNk4B29MmgBi4wCMFug460bNwyRkjilG9XyBle+etKq/NndnuBQBGVKqckY+tR8g7eefToKstkZBHHfNQB1X3P9KUmoq7FewoCgY6mmnCg55zz0qGW4fAIHbkdKY1z+73FeB36gmsViINXJ54kplREd3yMdB61U/tA4ZrhUjUYCbTuJHrUNzchrYqeSRzg0WkO6EDH7zHUjp3rznUc5ORj7R3M+7upr2d0DmOFRjg8H/E0RzW9vCEBAKjnOMn3ovIym9VOO9Yk3zORuJbqeDisKlLm1e4Ko7lu2jefVPNQDagyQDjrx/jW2Sgg28rkcHuPzqnYRi3slLEbn+Y89u1TkGTbnbknCjpk+n6VpGKhDUiUm3oihclbW9JhcgSkkr/h9aueY8AQSLIjP8q7getSwoltMkjoPNCbS/ryT/Wn6ldNJYKVYD97g5PXIP8A+qumlXldQsb06l7Jjd7heOpPP+fpSnAyWHA65HU1Qimw33m68c8VMJwJRkY98H3r0DoLKSblyeuM9aGfnduYYJPHNQq5UYwDzjBGePxqQ/MqqGxg8KFxmgBDuwGIwR/C3fFKynlhk4z6HFIflyOx68c0LtGB1btz3oAZ8uVy2ecZ4xj6YpJCSoUHv1HenqSIzkDdjsaRVZX3EEkHJIwAAD70AMQEgD5iRwBkd/8AJpwfaMEquD0Xn/P4U0uWzs4Hp0zUTZAO4Zz/AJNAztyQ3YDHHSk2nOD0NOOFzwM0gYH7wGe1UZCDG3r75pCwZR69hTiRxwSfWm44PY9qAGgEZwOlQXE32dV+UAscYParDbVwB29azNUYyQBl5BByT2rCvJxhdEzdloS2d+tw2C+1wSCD2qyZQCDjp3rDtcTBSnyjufep3nltmGW3D35qIYhbSJVTuaZcKPmH1FRG6QAZJGee2KybjVkaBnORgkcd2rJ825njiiAZAVy5YYrKdeXN7uxMqtnodTJeL5ZZSGQH60yOeKNCzt85/hFZcVv5MOf19aQwgA7jkn3qZzdXRmUqrZI0zycLkLknd+NEcp3yR7tgK/KxGcH1xUDOduM7VxVVpGLDb9D61PLoRzWdzSuRHkEDJ4yfWltrph8mzj3FVFcsFLduxqxbSBLnaQGX1qYwdrMfNd3IdVgIj3EBS/T1rItbZprwI6nYeSOnGPWna7bifVpJJScdVU5IAHGAT9B+f1q5p0LW+nKZGJZicZ6gU50nGKdzoqUlGPNct3cxt7RpEj3sMAcZ2j1xWZlWv7OSSTe/mA5LjtzwO3atRJB5ZTAORggjOah8xVwkSqgzn5RRT92L01CliIwja2pLcyMZurEnnnGBVcxmaGSJQWZlONvXOM1HKzNJnkgrgEjt0qRd6Rl29CAB05GDUpW1ORS965Ut7S48vLOg+YfKWzz60skRiceawdmOSEOcYx1/P9Ks+YBgKQqgcmqF8Sl66jLAIu3J7YB/rXTTqTlLU7KdSUpWZcSUYxlgR6A/rTvMKkqmBt4561RR/mHzDBPQdqsIzkFFOO3TtXUdBaQA4Ytz6gfypSQBkbt5OOKiZtxC4JPXGCfTsP8APFAzI3DAseQPb3pgSZOck5JGMEY59aZLIAoLjGfyH+f89qTGAQWHHTPajyxjBGctnkZJ/WgYjMx4A4/vKaTfsUrx04x3PpTpMR8McPxndwaiIcn74PGcHrmgDvCxzgYx3pj5PbmlZ17ntTC4YbhVGQi/KeBwO3pSlxyccfSmfQYpCwD88UAJJLtUszbQOoxWZJMZFeTzt0L/AHY9owv4981D4iuzFZmJGIZ+uPSuZmvpGjijiU4OBXmYqblLlRlKpZ2NeK5SC4dC+AeQAe9WVDTRCSQNszxj3rFt4380YVc5zk1avdTcbUQH5h8oArFRaWphzdSV1BnZ8ghR0FVRM4l8zI8o9u/1pm6dYmY43EdCarQrI+wb1VV4Pua1SfUi5sLO7MVJwB2qUyqY8g/rVWNFaEfOQRxuPenJIy4WRcDpuPQk01oSPKbiCw5AHP4VXeTDAH5Vz19qmLFoVkLAZUce/pVPy3uDweB1rRAyRpNzgLkA+lW1JCIV47Z+lU9rAkrjbjqatW8oGVc/KfTsfWkxCXMhdkVWw2cDPc1NcMHZdvCjGBntUWGadWxxGhJIPcnA9+maQgcfMM9wDmsmrstt2sMZnd/LjXkmmyHyl2jk9z61JgujJEzQse469aaw+YLu3YUc45Jqm+gmvdvcZbxmRskkDODirEuFXbk4zjp0pI4zGgYLjPJpJFLvgcbRz9f88Ura3EkVTHJM5YPlAccDH6fnT10ZbiZmN4UbAJBTsOBzn6VfiVd6QqMb0JUZwBtI/wAR+VPmiWNkZgMkcg1PO07xN4tw1RjTwvYsuDvRvuuV64x6/Wmq/wApO7OR2bj9Ks6vPvhi2qAu7OR24/8Ar1kidwPugnoa7KE5SjeR1wd1cv8AnZ6AHHap1kIy27knpWakxAJGQ2cfL3qwCAeTxjr1/nW5ZZRsEEbjn1OcY7+1O8xjgN94evp0/wAiolJ6ADGeBnk9KcrZGAMBuvofc/lTGSAnJOTgA9B/nH/66jJIOcZI7Y6/jSsx2gZyAeM00EGRsqB2GPQ0Adwy4XCj68UAblBwQaQuSe3vTfMGSD17HOaoyFc7VA6n61R1K9+xQl8B2Azg1YeQFwvTB6+tc74mulRQBndgZHbFcuKqShFWZE20tALDWUW4uE2hOMLkAj3prxxxny41Xj06Cq1pdE2saAqkSgM7Z5J9KdHcm+mEkKgKowW7fSuHmd15nK9dx7zLEp2x7j06dTVe2lUNI06qJByAOTtpkkFzISItrYPPzAZJpkEL2NyLieZC/dBycVrK/QhFiVTLbvP5gWPO38aoQsDcCJBkE9Km129cW0cUYAYnKogwBTtI090JnuGxIVAC/wB3/wCvSiwla+haY42qegPQVNEcn68n6USQozZDYxgk460sUZP8QXnjHWqERXccryYTGxuSfXnH9KfDCIouPlGepH9KmcLCCMOzbsMTz7/1NOSSTZt2gD0IFNMbVnqQtFsyjsF+oqExsrEAg55FSkrISWbLnuc01yScIMt6DrV9NRWuPODbqqqoY9WAweCR/n61GFwMYJz39auiS2+2JamQFhGSzEcLjgDJ71AJUmgEoPDHAAH3fx71hGT3NZ0pJXZWYEyDnknGfSpI1wpPJboaaUOd/cdhzSxM7RNtA4GSSOlUzFdiVJjtKng4x2qJs7lAAUEAcZ/OrCoTnDHYvZ/6c1Vdtrc89wSMUXQ7Fhbl42UKQ2B83P4UxvMm++zKzDPHBHX/AOtUTxny1DKefm4H606KRfvLjuOtCj1HfoJAwklkQOpZD1Yc5PX27CnkxhmidgB6jvWdK7Wl5vP+rPGB1p9xvlARFLA87w3AH17molC5akQ3FyhcxBARnjYMcVHN+6kErcIDwM89P8cirgtomidlJDkdayponNuyEZ3OAP6/pmjVOyepcJyvYspKZgspDLnBx6Z9alDDPHQ8N7mq8fCqCBkDqfw6flTjLuBKnBGeT1xXpLY7y0Cp43Yx37mhpSXxhT3zkH2qp5mXb5iVBIIHrUjS8ngLj0OT/OmB6ATvAPQDnAFMGfYjPQelOQjkcZ9cdKjI5yeOfStDIDGAcrxnrzXO+ILMT3SMwYjA6V0O5cHJ59azZpors7wP9TlTg9fxrzMXOM0lHe5nKSaMh4IzaeSke446KKbAxsEEMS7AB0zUk16se8RjGeMCsxpSsnmsGkkI5APArPmsrs5d9jTiumZJJmCiNOWYmq0kbzOZ/NXB5z7U2FZbi0haMAow+6F460qr5MUjTKysflCngY9qHJ7A1ZakmmxR3bny13Sp8gYjoP6ccfhVydhbkR8eYDgj3qhp8n2S6WSJcKxwTnGT2/wqZBcXN1JczqoLn5VB6CmnoD2uT7nGz5h1+f8AI/8A1qmjO05A5pm3Zk4z9aJZtqZwABV2bRFyeWVmWT7oY8gLzux/9Y5qopkK/M2T65qL7RvuV+Z+DyMY4NSIpWVlLg7TjI70JWYNtkckmAq9AOBzT7QguGYHC/NkHHTp+uKguGQP0PAyPrUoYLaFwRliFHGPc/rinPYRYN2xXnB44yQagRQkKRKQSvOB/n61ErZHzYBA7ipVjYsAFJYgdeOOtTGKSDmdrDDl2AX72M7farIhZsBQCvUHHU+tSJtCFlUsoGXZVznFZk2o3YKtCvlRkcAqCQB3JP5cU4pzehvSoynsW3aQtgcL3BqCU556gZyR2qaBVnt0mIyWzuJPU5xmopyQ20tx0+nNLfczmuV2Y+GYyEZz8o4yeKrtIbe5Yfwsc8jpUwibzEI+9n86LbT23tLck7icquOAKfNZCSbKVyst3cnf8kCjGP4iR/If5HrVqBk2bANoVQox7Ut+zLOTu+XZ6dPT/PvVGz3TTmJ8gEdqhz1LsWJHiWLfuwCeo71Xmj3WavIGV1ywHr/hWhNYhVUhDx1BNZ2qyB7XywdsYHJ68n/9dCX2hxbT0KnmAYK5I7MP50iyuwKkYHXrVFCqqMM2B0H+TUpYDpuz6jnFd6vbU9EsCXkBgcYzhakWUEAsxAz0AP61UDZ6qOvPBqaIg8nkkc5qwPTHO0gsfqKh2szZJ5zwamkGTgIcmhgNoGM+9WZlDUDtX72MjqKx1nSx0yV2bOck4/StbU4nZAFYAevpXOagsCYtVRp5HILjOBjr2rx7avyOKejsVITLcRrcN8kRJxn+L/61W7aVI1LAbyqElQuWJ9qq39x+4Y4A2nYka9BxT7MNY2vnScPJ29BSlBPQmMuV3Nue5EOmJJGrIXXJB4rKtpZrkkMoKKNzDrntVVriW6UyTM20HvxV7Rb5oZJY1XKSKRhTjHTn3+hzVxjrrsDld3RZgto3dAihUUg8HPIPvU829PliOc8gn0oGETk4HrihJRJCxXPyHj/d7/59zT21JTuRguxw7Z96pkCV2UysEU4PHWpW8yVCygRpjO7vWVLdxW48uJ2xnlgeTWiehJqFII1HGSemWqRizIsqHBGEc9eOx/p+A9azLK6h2Mz5L56kCtNblVVMxMY3HIxtBH+f5VDkWVmCtLtjDHHGc1Ncjy4YUBHClyMY5Jx/SpJAkLKEXcuC6ED7w/xqG7Obw5yQDtH4DH9Kba0IYxRmIAgjvirm9gAqjLYAYgdvSmBFiDZJ8ztjkL6/jj8v5V1lcOWLlhjninuGxoWksmdpYBSeT0/Wq6aNEkDyNcsQOEG0AjnrmnLKoTJxyORTzMWXLHd9DQuZPRm8KrgmkQRXAMIThdgxjPAqPy3lYFTyeRxSkL5qqBndxg+tWAoTOAAvQ0NWMXq7sdGoVvmkG5e6nj8P8ae9yqBy7bY0GXJ9OtVGvIS5z0HGc4Nc1rc73pVYiRaxPukwc59M/rUaSfK2b0Y800hb3Xb+6nb7OkQjDfKu0EH0569jXSaP5c1qs2wJMOHUHJWuesp7cK6Qp5v90kbTnrnjvW1pMDnVHnflFiKiRU+Xdkcf59qqpTglzJWaPTrUo8ho3c3Byx47VmTIjxL5iI65yAyg1pTW8sg5XC+tUJwIN7OfkAznPSojLQ8jW+hzd1CLeZgowCOOeP8A9VRbmchQePr3ou9QebcgACnIyRyRVMOedvJ9u1dlLmt7x6ML8upcWUs2WY8dSamR0+6BwTwOmf8AD86pRMxOc84zheKsRMVU5I+n9P5VsWessxyT0x2pjbiw5GfTNPde+QMVFNMsY3OcD+dXJpLUxbsY+pXREko2khV7f1rnJpZCVWMMZJD8xAya279Y7u6UK7QrIw3DPUD+VW1WK1YkBVB9sV4yi7uxxSWpz8Gn3chT9wEG7JaQ8kfSp7myluPl8zK5xjofyq/carDBHIzIXwpZQO59KxbXULpbpZ5yqvKwTGB8qk9BWlOMpt2OinQ543G6k+yAQW6MVXg471o6PZG2tVeb/WuNxz1qS+mtUlLNtyWGFznNP+0M+ChIDDgEYNNSuc1rDyA8mCfrirAKQYKplj7Z4qtAjxpJ57q5DZXHGB6Z9aikuZpLS5aEbSEIU9eQKbs9A5fesmQat+6gkAJPGVFYEGnyvseUEZ5A6cVZ068kSf8Aes8w6u0jZAz3/P8AnWo4d3EjIdp4GO9PlcXZlVqTpuwyGM20I2REL6J1NWFQbcuPnPXJ6UNP5JjVkJVs529sU/G5sKDVtaGck1FO25Z04gXCxyHdHknaR0IGciqrXIS4ITC/7ZPP59v881IqmNJpCx+VG49zhf61TY7hu7461jy+8K+lidF59jxjtT5IQj7dw55UetRJuUkHoCBmn3Lt5ZderHnArVJiH4RSA2DnoM04BsLGgYyE4VQOvv8AzqosU1xKu35FH3pGGRUt6ZItMkNu7IQVLlT8zDPY9u1DlrZGkIczsTIFjkfaVaUcMc52Z7Y+lZN3MHJU3TDqBmLnr9ax3tUKSSeYVn++DnB9jnr3zVy1gnltVlkO1zkk9Cf9r2z/AFqJwa1Omvh/Zq6ZHcqtsFC3LyOxJORjFT2SW6QucNJ5w+cNyD+lQPp7Ftw3E5wM1oQ2OyMIT1znaKjkTORSa2JLHStOCEfZtjZ7Owz+vT2rqYJlnhWMAKijAUcAVhW0CxYBHHTmtMOFhjVG+cqCRnqcelc9bmutTojUlJe8yd5SAVPBPBNcZ4qvxHItlEwP8Uh/lWvqOnTah89tcmG5TAQsfkPOcHg/X8K4HUEvIbyRL4OLj+Ldzn8e9dVCKdtTaEYuzuKGHPTgU8MMfLkeoPQ1UDDB9PpU6sOMk475ruR0FyMqO3Tr2qYMwKj2x/8AqqojDBwMA9+9WIySx3MxXOMg1YHrzFlGSQSBWBeXjK7yffUA8jnmt2QrsOU3Bu1czqMy2qHKcjhQBWOIvo+hw1r6GVDcSS6lbEjO8knPbitbUJYI2jUO/mMRj5ulUBm1jjuJVUSk/KuOR9aryJMs8lzKSzOMRjnArkWhzE1vNBbX5LKZV/iL4PGanvJLdpnks7XaWACYySawI0kmv1hckfNg/wBa6J7tYWVAOFHyjNJJ2sjRVGlYit7MF/PuSDKvRfT3NMup2uJUtUYAH7xPp3qlNqO662gH5jg1EzSq7MqFcnA9xQmkZnQLNbyqYBIPkXAzk5qK3likuPsVqzkpyxVdw/E1nW+l3ZLTyny4QOSTzT21uw0rUbW1hUMsmBLtGRjsw9ec5qNZX0OqlDmV2aFroENm37y5Zos/dH6danuFW2TJICnlSx6j61PDc2VzIFScOxBcLtIz+Yqg18HupY5SPIPGMfqP880OcrrmFUlJ6TLDRQusOfmYMTk4I46Y657n8qUsik9F+nNZl0ZLTamNxJ/dsvAx2xUzJGtqDLOw47VupJ7GMpX0JWmWS2uBFIGPl9+OpH+FUYZnkUqVwQ3XsadbLEbW5KSbvmQAsuM/eot94YqeCF4x/n3rNN8zI6Fpkby888c49RUcZyx5by1IyQBx9P8AP8qfCJLgqoXaBwzMflH1NTO6owHlsIR907SM+/8An2rRvogFExlXOMIBhRnoKmiUOedrLjkHp9KprMnlBQcbmPHpVmJw2EVug600lYOtyv8A2bbXGoSzLuWNRgIOh/DH1p7oByrLwOOelXbSCNmkjMyecefK3fNt9cenvTTblZwuMA5HFZynfdm0nOW5lEbHAIADHAxVmSLYkJ+0NFtcMwAzvHoarXCg38SZJQsBmpr91IEUYLOMFsc0uciN07olYrvLIeD0qaRt1vllUkcj1HvVFbq2jtz5ske7odp3EevTmrdpLBqCSi1ZnCEK2QRj86xmmldlxpz3SESUJGFBBbdzjt3rI8T2SXtoGjG6aMfIR39vxx/KugK2un2zySssaqOZGOMfia4jXvFrXp8iyVkhUkCQ8Fu3T/P4U6SlJrlNqVN3vc5zkHntxzT06jkioVyO+frUi9ecV6iOsto2O4571Zi+ueapxk44X9cVYjzwenrxVAezEg7RgfU9ax9ZjiUpIXKuDyMda2MqB8uMngHrWBrah7nBLlSCeOMAVhjJ8sUrHNNXVjGvWBmj8wkjOeaiie71C6fyo12Djc3RRTdHuE12WRrhCiRDKKG+99TitgyLbWYVQFAGAEFctpJ2ZzTpum7SKIt4LICYgNKx2ll4zz6VVa2km1BrolSNu3YmePoKWaVmg24bOe4rRsES2t/OmCksvQii/Qz3MfSLM/a555wUCcLnjn1q3eXYEiPu+UdMDrUdoTbw3L3M7TCWQ+UpP3RUsunm+RNkyqgAyD2HpmokuxclZ2TJtWjuZdHZh/qS6M4BPT3/AErhb37bFqy3M5UE/wCrKjK7R2FerRyiK3aMQCZCmMDDA/lXJ6h4dmvPMW3HlgEMiyk4U98Hr07fStKVRR91nbSqR5eXYjmuFa0QwyJuCh1YHBU+n4dKuRW4knEr8R9R6mst/Ch89JrueJkiTaERepyTk569a39P8vyzvX7gA69qKsoyasZ4iamPF5BtMDqXQ84HVT6isLUIrgTxCVi1q4G2SLkN36/lWw9hHeGRC6pn5hk8EDsfar1tYiC3jgEayoc7j0U59zUWsr3MVBOG+pmwbIbE7CWzKQSRzgAf41NDApRZWbywuQT1LH0FXr6zt7aFDvJiByAvVumBn6DrWW8zTyBmwijhVHRR7VMX2M5LlepaW4MgK/ciB+VPf1Pqarm6eN3cSMoH93uKilYRQYIIy3PFV4pJETcAGYnOQRx/h+NdCSSM7llbslyzRxk+gUD+lTJfxicKIFB6sQTx+tZazSTSkOCB1IY8UokHnEbNrDnAbriodh3N6GWze7iuzH/pCKQH3ElQetJrGpiGwknij5AAViB1PX9M84NZ8ciOmFVvNz91TxVe+gDqY55jhuynJrNtJq50U5vmTexk2s17duZPPnlZeMrKUHp0/wDrd+1aLQxsmDCZHjIy+/eFzngse49QD19jii00ulZt5WKswyGIyC3+yf06evtVi0uIS00+cyyHdJgYJXknAAwOf512qz2PXUVuiNodXidvKFrjBIUbsnjgA4HP+NX9GublprS4ijWOeRljkjAIBySOV/Wqk+pRWSvOyEpuHC8qx9uR+nv0rW0GVdQvlu5gYY0XzIw3UnoDx27/AI1lVaUHzDk0tehh+N7PXLe+D6jN5tox/dNECIwfQjs31z9TiuUGa9D8ceJY4rU6dCA0s6fNuGcKe/Pf/CvNxIBz/Oqw7bhqjkTuiZRj3x7VIMjrUCyDNSB/QV0IotKeRznHoKtRMcnpVFDjHHtxV2FSeNuOPWqA9lcZ6KeO9V7m3W5iZCAccDAqXzGUjaCfr2pXYBWK/LgZq5qLi1LYxZySaLHpd1dPbynMh+df4R3phSfeIyR5YI6elWLi6ZpJ44hvJ5GBnmoNtzKyDy9rBckHqa8xRTdzklKVSRHPOyicgAFFx06Vm/ap7qFofmdx0C9a1vsUF1eSwmZsoMsqjr+NPNtHaRERJtPfH9TTtcyt3M2w02SfDXTkKD8sYPX6+ldBEipCV4GBhRjFZunsxDMcbicmrrh3UlWVQO+KaVhCX8xVBFGB5rcZx0oW5MMYjMrKVHTcRn61mCeSF2kzuJPU1Tvbme7cJErM5Ixj+VDS6hc1LvUIoyiS4mZ+iBQSfx60x7420nlrBbqWIzgEj9akt9OgsxHcTjdNjBOc7fasu4uJJ74bBjnqO1ZSiaXdjahnlUH5gm7r5YCkfkKpa1rqaXB98yXL/cjJJz7t7fz6euMfUfEqWYa2ssSzjhpW5VfXHrWPBZXOoTm5nZndzks3U1tClfU1hGT3Ow0G7a90cS3LtK7SP5zt13Z4I+i4/CrEsBhRHXDxk8OOn/1qp6Nb/ZI5IR9yTnk9CP8AH+grTiLxMdpwX6g9PyqJ03GbIqrXUzrqUNGcLnAwM0y0Ci3eSU4QkkAd+laEyKG3mGIoecDK/wAjVaV4pFKNbJgdMEjH600zFoz41luLg+WsWAR8rg4I+tWJUEUoXC4PbHT1/wA+1OSe1jIiiR1YjkhwenHTimIn+kAtKpHdnHOPpU2dh36IZPeyW6qy20koGOnUD2FU11CKW6QtvbaM4I+nBqe5tbiQjy7uBUx2Ldx9PeqK6VMr+aLiLdu4xu/H+Gly33N1NWXcl1a8+0xiOVD5fUZGD+FV9CS2BkB3oTwSGzx9DkU+XSriUn97CFA/2vX6U+206Sx3sZ4xle2f14z60KMkrJj9tJfCyG60+MXqma58xOoUDBPPQ9a04boTsNhICdeKzpLK4lKt50ROOD7flVyG0ESswuCOPlIX/wCvUyjKWsmTOtOW5lavpQluJLre00rHLKT1+lY4mgiJUwEEdQQOtdN9ldXaSWRSzcDGeP0rM1KwyjTbfmHp3FaxaTUZbG1Kq37rM0zxMCNn0BFMVFIBzg56UwxjqMVNGDkDn2rqjDleh1J9yeNOen61eiGT06/lVaNQAD39KtxR7hnIA9a2A9cKDBwufrQyqUZex681JxtyeM1HnPrWjV9DIypbNkkZ0+buB/8AWrNudyXAmKkMg4wcD8a6dvu44xiqctolyvzY556dq5p0dPddjJ07ax0Oa0qF45p7h2ALck5q1fTRgqqsS7nDLt5pb6GNLdzDwgOBjqfeodLmTefMbfJnILdq4FJbI53BLqNUfZ4xFEC0h6GllkkjiKvkHHOalluAl4qKM46465pwjdyTKQFznbjn8a1UkRY595ry9m2Rru5wTwBWlBJHZXKWzkNPIpJbGAo9B9atyiK1hLkKijkD1rn7ESanqrXLN8qc/wCAoaJRoX1zNPmOIBjjhugFc3qOpC2iNnZyFpTxNMP5CtnxPqYtbRbK3IWWTlmUYKiub0rTHvLhVx8vc1dOnzO7OilDqyTSNHe7cOw/djue9dpBYCJAFXA+lTWNqkEYRVwAO3FaAUAcAevXpXakdJXSHAxj3zS3EbKS0ZHzdT6VYBOeF/LpTbgbYSxAwjZJ9j1rGtG6uZ1Y3jcoWyNvbzmGCOvTHp/h+NVLhlSR1GVYH8avXEsSKSZFGPyFQL5N1CszMpDZ5B4IHfj6gVxrc47XWiKVlBHmSduX7Co9kjMd20EsQAOn+elWJpFQhEz05xTlCwxlmPQZPNaJXEVpISVQPIysT1z+lSxRAoApDEeuc1Qu71DMDjf8vTPSp7eS4ktjIAFbd+YosIdcXEcYAOTngAHjNNRpHTeUGOgJXnvUdrZSSXHmXB+UNnpzn61fkKpKVU9OgotcCgF8wl2Vlx3Pelf7wCYbPHX3oa4eSVUAwmR6Vblj8uGYwhI5DGSCcYzjjrwORSdkOKu7GPqcyWwCO5ZsAhM/z9utYUkskzlnPU5x2H4U6RjK5d3yxPJNNUdxW8Kajr1PRp01BDNvHTrUiA9hx60oGP8AGnohZuBjjrWxqTQrn+Z4rRgTGORxzVeCIAg/lV+GMDGOvXGKYz0zJHOST60mTn1H0prYx756UZHQjP1NaGIp5BzgUfKIjtPY80uR7fSmOrFMKwHqSKiom4tITV1Y5qVZZrh9it5R9ehqCxsy2oqPMAxkFcdT16/ga35IWjLOTnPQKMCsoh4pAwjbzA+chvYj0968pUal1oZxpvqF+q2sDkBVf1FV7SYrboWGe3NJdebcsSYwF75OaiZbjK4UAAYA61tGlPqjL2UuxQ1W5F1KtvaRbmJxweSalnuIPD9mkS/PM/zbR3OO5p8zXETM8EAwQfujoay7jSJppctl37sacKbbsxwpNv3jIEc+o3rO2WkkbJ9BXZ6TpiWkC8Zb1xzSaZoywYJA3Eda3EQIhwOR1zXdGNjpI44gM4HU96l8v5eRgCpFyVyVIJpdvXjv1qgGhVXr+NRzIs0TQuMhgR0qcpgYAxTSuehyaTV1ZgcTIZ1vjDI7ZXOQB0Pt+lbJVYYoU3MwTjjqfrUmpWqi6S6Ck7gQSB6CoXmSOMyscEds9c815qhaTTOOacdCEiNZGOBnGSueVrNvrkysY9o+apYifmunJG44X6U+L7NJM0jMTs6KeQO2atGJVtLF5yGYgLnuOTWiQY49iICOwHFNmv7W3VfnLc/nUUV5LM7kRELjsCcU9EAByG2ElnzkHPGf8KhMN2TK2wuWOE2HPH8xUsKGS5L7jgdDjr/nNXGBQMpG3A5PWluMp20AtFEjhGdcZHVevSsjUpbkTtA1wxixkL0468461oT3aK6qCJH64XkZ7f1rMvWLTknOVx1P6UoP95Y6MOtWUgoIGQPrRtOMAfU08jjg4Oe1PjibdjH4V2ncRogYYAPTirMMJ71KIuM4Hpx2qzEmWwAR7kUwFhi4yV5HXFXFOB3OOlRqoAIzj8KeowMHv680wPQtwR8YH50rN37elN5KgZ5pCT0GMHvVmYqthT6g9KbuJB/2TRyOpFNJzjk/Q0CGy/PwwwfrVVoV4AXj196tj5uT+tIF9TSsMpG3Dc9qT7KrYyOPYVcIz6e9JjAAGM9sCgCp5Az06UwWwI6dOeaukHJwce1G1Rn696AIVjCg46+gpwABA5FTbcjOMn1ppZwNp4x2zQAwlVGeM9KUMBwAQaa2WfLkn/GlYqOnHH60wBsetJyRk5C/lTgSwxk4HOSentRuUrhc5x9aQFa4RpICgGfSsC4lUgB4N8i8bdvT8PaumJzz2AwBWNqulvPILm2GJTw6k4BHb8eK56tO/vIxqwb1RhzS+eWDKT359asWMQ8hpOdzHCk+n+f61LbafdNJtu7YLFtIJ3g49MYPXJ6e1WyjRrtK4QDgqvf6Vz8r3sc/JJK9ijNp1tvEzrkjnrhQPpVpdQhs13OoG0YA/vZHH4YqvdMroqeYhUHJHQ/561FO6SSooUYUZ3nt1pS5bE6pi3OoS+RhSqljkLtBCgfXpWTNNcSnEjuc57/4VZLNM4BYtwQOMYNBiwfurkHOSa1opNHZRiuW7M4RsAeO3NM8rrnHt9aviMZLcY7ZFKsJJzjvkV0WOgprAcjjt24zVmKD5sgfganSLJJ6euRUqIVTjg5zTAgWLanTvUyRgZNTBeBlc56U4LjHAB9BTARUBAI6UbQVzkj1x2p6ZDYYZAHQGhkyM4AX1oA7YkgEk9aXOfcDvQNuMkDn3pNwfgc9h7VZkCkHOSTz69aQkqfQetP5UZ/rTflz935j1FACcYBJ60DHrtHqKaz5O0+vTNBOMBuAT3oAU9OM47Up3FMc8nimuQSNoJ7c0bgEGMe3FAwYEL1571Hzgj+Q4pSfMTHT3pCD0BwB2JoAUucj1H61GV4yevXFS7cgEkk9qbjBGD9fWgCPBUcqMnrgUcHGBj1FPb5RnHfrQ3zDB5/GkA0ZKk9Pp1pBwMf5NLkbcA846Y60mQT0z70AJuAGNvP0xmkck9Mc9PU0i8g/eA9c9aazNt4259KAIpCAcZ57H0qpKODkn86tn7uTyfbjFQOu5V5wPT1pFFF0LDbnpUDxq3y4AGMYI960XQMpPJ4qrIozt9OcA0rAUmhTO4L8wzgkc+9MCZOAQcc4q06kAkngdaYFG75RwO+KSSWwysse4Y9O5pqowYggAZPGas7CM+9NB2sT9frTAjRQBxyM0+NctkjnP507OBwAB2xQMDa2B780DAhs9MA+n+fpTs5IJzyO9Kihs5OT3J9fxpVUZ5HOeKAImB6A0oGQByM8/SnuOpGcdwKbv2rkHGDmgD//2Q==",
  "imageHeight": 256,
  "imageWidth": 256
}
