# Supplementary material for: Deep-broad learning network model for precision identification and diagnosis of grape leaf diseases
Source: Front Plant Sci. 2025 Sep 10;16:1611301. doi: 10.3389/fpls.2025.1611301 (PMC12461735; doi:10.3389/fpls.2025.1611301)
Supplement: Supplementary file 1 [file DataSheet1.zip › B_r00262.json]

{
  "version": "5.4.1",
  "flags": {},
  "shapes": [
    {
      "label": "leaf",
      "points": [
        [
          132.70459518599563,
          193.64551422319474
        ],
        [
          143.64551422319474,
          201.96061269146605
        ],
        [
          154.1487964989059,
          205.46170678336978
        ],
        [
          165.56390977443607,
          218.04511278195488
        ],
        [
          180.6015037593985,
          241.9548872180451
        ],
        [
          189.02255639097743,
          252.33082706766916
        ],
        [
          192.4812030075188,
          247.36842105263156
        ],
        [
          193.2330827067669,
          241.65413533834584
        ],
        [
          199.84962406015038,
          243.45864661654133
        ],
        [
          203.00751879699246,
          240.6015037593985
        ],
        [
          223.75939849624058,
          241.65413533834584
        ],
        [
          223.45864661654133,
          232.0300751879699
        ],
        [
          220.45112781954887,
          224.66165413533832
        ],
        [
          219.09774436090225,
          220.90225563909775
        ],
        [
          232.78195488721803,
          211.72932330827066
        ],
        [
          236.09022556390977,
          207.21804511278194
        ],
        [
          238.796992481203,
          202.40601503759396
        ],
        [
          232.93233082706766,
          190.52631578947367
        ],
        [
          238.49624060150376,
          174.73684210526315
        ],
        [
          227.96992481203006,
          176.2406015037594
        ],
        [
          235.48872180451127,
          165.56390977443607
        ],
        [
          239.24812030075188,
          152.6315789473684
        ],
        [
          235.33834586466165,
          147.51879699248119
        ],
        [
          233.08270676691728,
          145.26315789473682
        ],
        [
          220.45112781954887,
          143.30827067669173
        ],
        [
          224.66165413533832,
          140.45112781954887
        ],
        [
          227.0676691729323,
          133.38345864661653
        ],
        [
          227.0676691729323,
          130.0751879699248
        ],
        [
          223.15789473684208,
          126.46616541353383
        ],
        [
          230.52631578947367,
          110.52631578947368
        ],
        [
          220.90225563909775,
          108.42105263157895
        ],
        [
          217.14285714285714,
          107.5187969924812
        ],
        [
          212.6315789473684,
          107.81954887218045
        ],
        [
          214.58646616541353,
          105.26315789473684
        ],
        [
          214.28571428571428,
          90.22556390977444
        ],
        [
          215.93984962406014,
          76.54135338345864
        ],
        [
          205.56390977443607,
          76.2406015037594
        ],
        [
          203.75939849624058,
          76.2406015037594
        ],
        [
          201.35338345864662,
          67.5187969924812
        ],
        [
          197.89473684210526,
          58.64661654135338
        ],
        [
          198.34586466165413,
          42.40601503759398
        ],
        [
          192.0300751879699,
          43.7593984962406
        ],
        [
          179.3984962406015,
          52.63157894736842
        ],
        [
          176.54135338345864,
          56.691729323308266
        ],
        [
          172.0300751879699,
          50.07518796992481
        ],
        [
          169.77443609022555,
          42.70676691729323
        ],
        [
          161.8045112781955,
          46.9172932330827
        ],
        [
          153.68421052631578,
          46.9172932330827
        ],
        [
          147.96992481203006,
          44.06015037593985
        ],
        [
          143.1578947368421,
          41.503759398496236
        ],
        [
          135.78947368421052,
          39.24812030075188
        ],
        [
          127.21804511278195,
          38.94736842105263
        ],
        [
          123.00751879699247,
          38.94736842105263
        ],
        [
          116.09022556390977,
          41.65413533834586
        ],
        [
          109.47368421052632,
          42.40601503759398
        ],
        [
          102.85714285714285,
          41.804511278195484
        ],
        [
          87.66917293233082,
          29.32330827067669
        ],
        [
          77.89473684210526,
          42.857142857142854
        ],
        [
          76.99248120300751,
          47.21804511278195
        ],
        [
          70.82706766917293,
          43.609022556390975
        ],
        [
          64.66165413533834,
          43.1578947368421
        ],
        [
          61.65413533834586,
          58.34586466165413
        ],
        [
          52.33082706766917,
          53.984962406015036
        ],
        [
          35.18796992481203,
          47.96992481203007
        ],
        [
          31.8796992481203,
          61.95488721804511
        ],
        [
          31.12781954887218,
          69.77443609022556
        ],
        [
          23.00751879699248,
          71.42857142857143
        ],
        [
          29.172932330827066,
          86.9172932330827
        ],
        [
          20.451127819548873,
          87.5187969924812
        ],
        [
          13.533834586466165,
          86.9172932330827
        ],
        [
          19.398496240601503,
          99.09774436090225
        ],
        [
          23.45864661654135,
          127.06766917293233
        ],
        [
          16.541353383458645,
          130.22556390977442
        ],
        [
          10.977443609022556,
          132.93233082706766
        ],
        [
          8.120300751879698,
          136.39097744360902
        ],
        [
          19.548872180451127,
          150.37593984962405
        ],
        [
          23.909774436090224,
          156.54135338345864
        ],
        [
          16.69172932330827,
          162.85714285714286
        ],
        [
          26.616541353383457,
          169.02255639097743
        ],
        [
          21.052631578947366,
          173.8345864661654
        ],
        [
          10.977443609022556,
          184.06015037593983
        ],
        [
          10.827067669172932,
          188.72180451127818
        ],
        [
          17.894736842105264,
          196.54135338345864
        ],
        [
          25.71428571428571,
          203.3082706766917
        ],
        [
          27.819548872180448,
          205.56390977443607
        ],
        [
          27.518796992481203,
          209.62406015037593
        ],
        [
          27.36842105263158,
          212.33082706766916
        ],
        [
          28.57142857142857,
          215.18796992481202
        ],
        [
          31.729323308270676,
          217.593984962406
        ],
        [
          28.57142857142857,
          238.34586466165413
        ],
        [
          33.83458646616541,
          238.796992481203
        ],
        [
          38.34586466165413,
          239.09774436090225
        ],
        [
          44.3609022556391,
          242.1052631578947
        ],
        [
          51.2781954887218,
          244.06015037593983
        ],
        [
          48.94244968872159,
          255.0
        ],
        [
          96.63699582753826,
          255.0
        ],
        [
          106.2336578581363,
          232.38108484005562
        ],
        [
          114.16133518776078,
          215.9694019471488
        ],
        [
          120.97635605006954,
          206.2336578581363
        ],
        [
          129.18219749652295,
          199.557719054242
        ]
      ],
      "group_id": null,
      "description": "",
      "shape_type": "polygon",
      "flags": {},
      "mask": null
    },
    {
      "label": "Black_rot",
      "points": [
        [
          49.6,
          199.6
        ],
        [
          53.0,
          199.6
        ],
        [
          54.7,
          201.0
        ],
        [
          56.1,
          204.5
        ],
        [
          55.5,
          209.1
        ],
        [
          54.3,
          213.0
        ],
        [
          52.0,
          214.3
        ],
        [
          48.4,
          213.6
        ],
        [
          45.1,
          210.0
        ],
        [
          44.3,
          207.9
        ],
        [
          45.1,
          204.9
        ],
        [
          47.1,
          202.5
        ]
      ],
      "group_id": null,
      "description": "",
      "shape_type": "polygon",
      "flags": {},
      "mask": null
    },
    {
      "label": "Black_rot",
      "points": [
        [
          78.9,
          156.7
        ],
        [
          82.4,
          155.2
        ],
        [
          87.4,
          155.2
        ],
        [
          91.2,
          155.7
        ],
        [
          95.2,
          159.8
        ],
        [
          97.9,
          163.0
        ],
        [
          100.2,
          166.5
        ],
        [
          101.4,
          169.6
        ],
        [
          101.5,
          173.1
        ],
        [
          100.2,
          177.3
        ],
        [
          98.4,
          181.3
        ],
        [
          95.2,
          186.9
        ],
        [
          90.8,
          189.6
        ],
        [
          85.7,
          189.1
        ],
        [
          80.7,
          188.8
        ],
        [
          78.2,
          186.3
        ],
        [
          75.1,
          182.2
        ],
        [
          74.2,
          177.9
        ],
        [
          73.3,
          171.6
        ],
        [
          73.5,
          168.4
        ],
        [
          73.5,
          164.3
        ],
        [
          75.2,
          160.3
        ]
      ],
      "group_id": null,
      "description": "",
      "shape_type": "polygon",
      "flags": {},
      "mask": null
    },
    {
      "label": "Black_rot",
      "points": [
        [
          130.9,
          39.2
        ],
        [
          131.8,
          42.8
        ],
        [
          132.4,
          46.5
        ],
        [
          133.3,
          49.9
        ],
        [
          136.9,
          52.3
        ],
        [
          141.2,
          52.4
        ],
        [
          143.7,
          51.0
        ],
        [
          149.0,
          54.5
        ],
        [
          154.1,
          52.6
        ],
        [
          154.7,
          48.5
        ],
        [
          152.0,
          46.0
        ],
        [
          145.0,
          42.9
        ],
        [
          141.3,
          41.5
        ],
        [
          135.8,
          40.0
        ]
      ],
      "group_id": null,
      "description": "",
      "shape_type": "polygon",
      "flags": {},
      "mask": null
    },
    {
      "label": "Black_rot",
      "points": [
        [
          111.7,
          80.2
        ],
        [
          113.9,
          79.2
        ],
        [
          118.2,
          79.8
        ],
        [
          121.1,
          81.2
        ],
        [
          123.0,
          85.2
        ],
        [
          123.5,
          88.1
        ],
        [
          123.5,
          92.2
        ],
        [
          123.5,
          96.3
        ],
        [
          118.5,
          97.8
        ],
        [
          114.6,
          97.5
        ],
        [
          112.2,
          97.8
        ],
        [
          107.6,
          98.0
        ],
        [
          107.6,
          94.1
        ],
        [
          108.3,
          91.0
        ],
        [
          106.6,
          88.2
        ],
        [
          106.0,
          85.4
        ],
        [
          107.4,
          81.7
        ],
        [
          109.7,
          79.5
        ]
      ],
      "group_id": null,
      "description": "",
      "shape_type": "polygon",
      "flags": {},
      "mask": null
    },
    {
      "label": "Black_rot",
      "points": [
        [
          133.6,
          70.8
        ],
        [
          137.6,
          68.5
        ],
        [
          141.1,
          67.5
        ],
        [
          145.1,
          71.3
        ],
        [
          148.3,
          74.8
        ],
        [
          150.1,
          78.8
        ],
        [
          149.8,
          83.4
        ],
        [
          148.1,
          87.9
        ],
        [
          144.1,
          95.8
        ],
        [
          139.0,
          96.9
        ],
        [
          133.8,
          96.6
        ],
        [
          129.5,
          93.0
        ],
        [
          126.5,
          89.5
        ],
        [
          125.8,
          85.3
        ],
        [
          125.5,
          78.9
        ],
        [
          126.6,
          76.3
        ],
        [
          127.7,
          74.5
        ],
        [
          131.7,
          71.5
        ]
      ],
      "group_id": null,
      "description": "",
      "shape_type": "polygon",
      "flags": {},
      "mask": null
    },
    {
      "label": "Black_rot",
      "points": [
        [
          199.2,
          111.9
        ],
        [
          202.3,
          116.6
        ],
        [
          203.9,
          119.1
        ],
        [
          206.4,
          122.6
        ],
        [
          207.1,
          124.4
        ],
        [
          210.5,
          122.1
        ],
        [
          213.1,
          122.0
        ],
        [
          216.4,
          123.5
        ],
        [
          220.0,
          125.1
        ],
        [
          225.0,
          126.7
        ],
        [
          226.3,
          128.6
        ],
        [
          227.5,
          132.7
        ],
        [
          226.1,
          137.7
        ],
        [
          223.9,
          140.7
        ],
        [
          221.3,
          142.9
        ],
        [
          216.7,
          144.9
        ],
        [
          212.1,
          143.2
        ],
        [
          208.9,
          141.7
        ],
        [
          205.9,
          138.9
        ],
        [
          203.3,
          135.5
        ],
        [
          201.8,
          135.0
        ],
        [
          198.5,
          138.7
        ],
        [
          194.3,
          140.5
        ],
        [
          190.4,
          142.8
        ],
        [
          184.9,
          138.2
        ],
        [
          182.1,
          134.6
        ],
        [
          181.7,
          125.7
        ],
        [
          182.1,
          120.1
        ],
        [
          183.9,
          116.6
        ],
        [
          185.3,
          113.3
        ],
        [
          188.5,
          112.0
        ],
        [
          191.6,
          110.8
        ],
        [
          195.2,
          110.3
        ]
      ],
      "group_id": null,
      "description": "",
      "shape_type": "polygon",
      "flags": {},
      "mask": null
    }
  ],
  "imagePath": "..\\Grape\\train1\\B_r00262.JPG",
  "imageData": "/9j/4AAQSkZJRgABAQAAAQABAAD/2wBDAAgGBgcGBQgHBwcJCQgKDBQNDAsLDBkSEw8UHRofHh0aHBwgJC4nICIsIxwcKDcpLDAxNDQ0Hyc5PTgyPC4zNDL/2wBDAQgJCQwLDBgNDRgyIRwhMjIyMjIyMjIyMjIyMjIyMjIyMjIyMjIyMjIyMjIyMjIyMjIyMjIyMjIyMjIyMjIyMjL/wAARCAEAAQADASIAAhEBAxEB/8QAHwAAAQUBAQEBAQEAAAAAAAAAAAECAwQFBgcICQoL/8QAtRAAAgEDAwIEAwUFBAQAAAF9AQIDAAQRBRIhMUEGE1FhByJxFDKBkaEII0KxwRVS0fAkM2JyggkKFhcYGRolJicoKSo0NTY3ODk6Q0RFRkdISUpTVFVWV1hZWmNkZWZnaGlqc3R1dnd4eXqDhIWGh4iJipKTlJWWl5iZmqKjpKWmp6ipqrKztLW2t7i5usLDxMXGx8jJytLT1NXW19jZ2uHi4+Tl5ufo6erx8vP09fb3+Pn6/8QAHwEAAwEBAQEBAQEBAQAAAAAAAAECAwQFBgcICQoL/8QAtREAAgECBAQDBAcFBAQAAQJ3AAECAxEEBSExBhJBUQdhcRMiMoEIFEKRobHBCSMzUvAVYnLRChYkNOEl8RcYGRomJygpKjU2Nzg5OkNERUZHSElKU1RVVldYWVpjZGVmZ2hpanN0dXZ3eHl6goOEhYaHiImKkpOUlZaXmJmaoqOkpaanqKmqsrO0tba3uLm6wsPExcbHyMnK0tPU1dbX2Nna4uPk5ebn6Onq8vP09fb3+Pn6/9oADAMBAAIRAxEAPwDRUFBkgdiTnp61Ju3EFQd3RRgZ4psk/wAyMqkjOCGODjpyTSEM6bWJIz8wOR/n/wCvWJ6ARlo2J64PTpUihiQT16gj/PH/ANemsgBbYBuxnGf69qfG7AYb7x6g9vc/lQMcyNngK2eo9/bmmuG2lMgliDkHAFKmSdqlcd89T+NNO4yA5DAemMj/AD/WgA3fKoQYGcZAGP8A61LtVANrEEjg54H1H0FCkM4Ve3JCn/PtTyNzDBxzk8/59vyoAgKom05OfYduw4p+84GQqsv04/LrTSxCkDBA7HHr65pquZDwdgI/zz/nrQBIojBLYG4cnI9qeCqvgMy+n/1qNipFuQcMRnPHPFQurb1ThR2HXigCVyMt0wSOg4qIjcFV/mAOcdR0pGJh6AAYyAO3sc1ICpT5jknrj/63+NAxzYjIyMnGdo9cU0jcpBJIPOfSnkNu9eOp60hHBHGPXH+fQUgGh9pIJ5PQdacVBA4GQO9CPvGcZHbB/WnM0gIACkDgnHX/ADigCDbtwCAo4Az0pfKwDjaB69c8U4kKBkrheOPpTFdTnKksRxQBNw8ZBOGX2NNRgwKs3zDoSevNCOVIyRwOQAef8804DEnXBAJP/wBegCYcbMjPPrTQG8zgYXtwaRWEqA85wCOOlPiy6/dwe/HX2oEKTlgSMdsCgrtcjgA9u1IBt6Fc+uen40gLBy5xjHPqKAHlQqY5ypyO1MdvmGc9gTj/AD7VIDkfL2FRs7I5Vhy3A9v880ASbsDLE5PrTXK4GwAnpwMU3eQMjPAzjNAIPzEc46f5/CgCQDJPByeBnimuBjkjk9TSoMc91H+NMyA7LknHJGKAKDBQg+8GJJB6bu+KVQzD5eWGM8D36/570jb0xISGx0K/0PfinxKr/O2CCQxGOnT/AD+HtQA8pubBCpgYVi33uP1P+fo5pSxXv6ngjr1pGdiRlSxB4IUHtz+NKvlsAPlJY4HPH8/rTAYDKRgD5MdhgnGO3tTgFXDIieWR68AY9KbMyoclTh+Bk9eeeh4GDSmRy6qRkcHOMcenegCUbQVKlefu+9LhiquFHTlief8A69ROhWXcOCeck/pUhAIztB3MOD1PT+uaAGOi5KghQeTt5z/n/PSmGBy6ne2zIB3cfrU+ACGBYAE8+tN3vHkHKoeM4yfx9+tAEodT8pzkDuc0wnJIOAemOSDxjmkEmIgXPReuOgxTCCFUt93jHOfTFIBGRHfbsVgpzk9fw/KiLy8gkDIPIB7ev8qGeNJVYEMOmMcdKM/MdwB6jIXHHemA8FmX5QfTHr704AuG+XBUc+nXH9RURc73IAIzgEjoMYx/Omko2wZ+YkjkUhkgX5iFGCP8j+VMd9gGRnIyPX8qeoK8DA7nmmvggZ3gKc5DYzQBHKG+UcMCMHJ70iF8bhkjPGTwf/r1ZfbJCFH3+vI7e/vnFU0BEg67Sx4YjjHpQBMyNvKsQV4O4NinAbtpHRupzk00SNlmC4TB6nNPTmTIJwDgds/5/pQBKCEJOCBjtxQkuWU7dregpORxjcAeDmmDJUo2CQe3+fSgCwqjBw2cdPamMw2nnr3pFZgoAzjp6YpGbPDR4/pQIUkKFXnIpCxZwvJHXOORQGOAyjjHT0pQVDeXuIYjIHt/kGgYrfMeVOOw9P8AChPmXKnnue1IpVE7sAewpQxB3DBA647fWgQrOyPtHTOOT6U3O7qxA/LpQzFv4QBjGKaq98AdcehoGQvlgmGBbGTzj9fwpgXaA0m3PXAwB9eO/wD9akwJIyzKpZhkD2Jx/n/69Ii4aQA8AZBI+6T/AJ/WgQ5mU7f4Tt+YZz047/596eXUA5bOAuWUdAen+elRIGGCT83Tcx5qMPn5VZvXOD+Of1oAl80rICxcscHGf88c0satGFIddw9VGBjr/n3qPKAxpxuwPlXkD2/xqZEJlywz255B9/8APrQBOshSJSu5mH3SOMD2FRbSHZwSTz24zjHf6U55BGDliqqvPIG7P9abIoGJI2Gdv3e4Pv7/AI0ASx9GUAbmJyRnP+f8ajLKhBx1bnnnFULnVIYZREzYdR/CcEdePpmqNzq0DW81xbSN9pUCMK3bd3GPbt7Vl7aHcz54kut6jHDCypJhyDwPp0/rVKz12VAqyAlGP3R2z/nPaufmv/lIzuJ65qa1IkKKF+YIpOPp6/jWDbb5kcjm3K520Fx5yqyPujAz075/+v8ApVxcYYM2DjI9+PSuPtb/AOwzbvMPUbkXofbPY/T/ABp8viW7jmB2xOpP3dpH9av6wlo1qdMaytqdWwO4LlT+HT/6/wDjVWQpEAXcBB0zxk/XvXHT+J7ueeRbdxDEhzhB0/x/lUuo3ovreyuRIwlAZJIw3AI6Ejtnn8MelKWISTsi1UTukdbHfWf7u3FzAHIwse8bj9B1NO81S7IrNkHsP1rzHxOVS0t7lDtk3bQQOfUGq0PjfVY0tlaXf5SMrMzHMoJGN3rjAHT19a1pVHUhzGl0etQYLlChUdOeMj/ConY+aG2g8Y9x7fyrk9J8e6bPEBfqbN0UDCqWRvcYHH0P61039oWt0I5Ip0ZGXcrBgNw6/wCfpVOpFOzdgLhywDL1xg5OKRZAG57Ac5zg1kXXiCxgk2JKZJs4Kpyu7vg9P51asL1r7T45mUKx4KocgduD+VJVYSlZPUSaexqDaI9xxg9T/nH+TTc87toyBkcYzTFyeFzg8de/+f5UTzwW8W+4mWNOgyQOew/nVtpaj2Jc5b0yOvrShCUUsTzz97jPes631aK5u1SJDs6Ft3I+Unp+AH4+1aK8fMRgdOexpRmpK6EnfYVflG3I46MDTGQEhuNxHOef89akHEbAYzzx2zj0pm4pksOnrVDFWPKYdgWAIFTZOQNxUg8AYGO9MByF2n5jgjjg/jRtKoCxz3we3rQIbGeWJHAA+U//AF+lJIcKc4KgZIHambgccndzjH0pgOD8oLFznOM46n8uv50DIdilthCFiQMEdOeBkU+DdtBXBcjJweTx1zUIKQgFxnPGF5AHv+J9PT0p25FlCAndkAg8jigQ4lpJGAPDYOCc5Pp+lK4BdlcH0AAyBz2/T+VNcf8ALNY85Axt4x+n0qAySEshXCqVIIXhuef54oAhvbqaBQFVFAXdk+nPTI9f89qqw+IZoh+9iDMDhgp25qvfO00hbcNoBxzgYGMgfmT+NZinexCgBgcdQPp/9f8ACuSU5XdmcM6klJ2Z09vqcM2NrGNuvJwR7f5/Sprm4SGNpEJPy5AYdecjGPoBXMM+2LYeHB59j/kU3z5nt3XJaPGcs3Q5zx+n6VCxErNM1VbTUpXMzz3Q+8ScndkZxj3/AJe1VUIBAJB79zT8uJDIq8KpJycjB4/rTF3M+5Bgk5yD271nCOhzNjnZGiywGcYyeo9qsC5MCBSqhRgYDdP0/Cqzo2TID06DPU0lxbTyTMxYRK3JBb3z25rZCIhcO0jMuWYnnHIxUkU7m4WIxEgvhy3Uj8aakEcYVdxH8W7+9+tO85UZCcZXnkYJNTJDNqzsbK4sCytsfazkMAQGPXj8+eKprawXGlzFni+1+cHC7cfdzxkn0Oenbp3FW0vJbWWSGIbkfhVJ6ZIwc/T0pVkV1YlVLM4IU84Pb9DWba7HSpx00GXAgu4Eju4hJETxlsfNz0/Wsr+wLSC6Ekk7S268iMrgkehOfpzW1Orq6hc7ASBznp6/yqlOjMvJODxt9fSs6c5R0i7Dc2jKutGgmlZ7STygRnym5A/GtWS4hEccKqFhjGFQdqrwqRKrKANxGcd+ahkcNHgo+4rjJf8ApitZJzsm72InO8RzsAf9vBPIz+o710/hLVRHcGymZts3KsTkBvT8fr1xXIgsoAMWSDjpzn0/+t7VLDOlrcRSxSSMUbIYoBjB4I5NNJxaaMYS5Xc9A1bxHBp1w9tComuAfnUNhUP1/L/GuPvNTuL6fzXd5n4AUDIx0AA9M/nVB7pXnJY43HccDPqep5PU0yQr1GPu8KwOSTj/AByPp+dSk5PUqdRyOy8ITF9SK5HlhCqfNyffGT79K7PcxbCkY+6cjHHpXmHh26js9Yti78E4Yk7dgOBx9M/57eou394ZHBIHpW9DRNHTRd4ihstuYgofugjp0zRsJBKgA844/Pjp6UrurAEqevrx/npTQilCpxkcgn9f6f54rc3F3KCDkevAzz1pFfcOpLDnJxTTJhjhtueVBprqcKS4BP8AED9P8/8A66AGSOqpvB6HIxjpUvD4DEA9+cZphJaIYwXPQt2H0pyDywUI2jaMHuPp+dAFZts0JzypGTuOcD8/TH+eKaZmHGNoHORtH8s9s0iEoRtJVCfnYntj356+3p75HLSR7CyqikAq4xuHBOOMf59qBAAUAO04wcD0/wDr9KiuJVYFzwuQRk8j8B/j3FNkjcyKMbRkgKcnBx+X4dMY9qzdUCLFINwABOSo6nqT71nUk4q6JnJxjdFK8WJpnKSqwI/ken8qqs0cOQFJJGCNxyR/kU3zMRfLHtOCDn1yefr/AIGo2kCD58+pAA5GP/11xHnt31GzMWkSOJTnvjvUpkAVkRuP8/lSW7ARyDZ82CVIGOPrVcncGZchcnGT1/z/AIUmhCM+JBjoF5U87vX+tMDoiswZiWBxz2/yKZL8o+RgQTyc9ajgIlLBiVX+96H0rSJK3JxulzhBz64xUksbrErFlAKgnPf3pMCJBx8o4DryG5/T15ouXyVSBWclQCFXjPGfpVspioqOHWYnOPk+XIJz356Yz0B7cd6gZAVG0AH72ccj8fwqSKymdgJCFJYbuc9//r1Z+z7QFPPbkYFZSYIzg2+ZHwwbG0n1I6fp/KliSRJpvLY+USQVOMDn8/wqz9mw43jGDnk8H/OKmghWWWQu4WNSzE9z7fpWbl0RrGLJFVILVJp2AXGQzHseR+mKyLrV7FZ1jBY8ld+3gfnVG5u7i9lE8hVsYKgj5UHbg5/+v+VZt3Ew++pUn1FdFPCLeT1OqUEjpdg3LMDlQAflPas5giSZCDPUbm6f0qLQrly0ls4BAQspPbkZH0qzKsSIN55PQDr26/5NZOLpycWc1WKWxWwFLYz0xg989OOvbPftSKNox0X1I64H8+f1pZB5iHnBBJCjt/n8+KQPhiHIyck9/wD63rV9DEe6K3RmQgc8dG//AF/lUbZwoyVDnd93AOMgYP1z+VKSfLyrDbz8pPI6evf6elPDBJGX5QoIDBTkEjjP+fWmAB9xXOSRgAg9Bx2r1rTbg3mnWsxVyHUFs8HivKpJUkkZgqgdsKF4+g/nXWaR4gj0rTI7YlnlA3lV4X5sELnr0746minNRd2dFGSi3c7XnC5UDrgk9aafMZyu7JPXqD07ZrFtfEsF0EURsmT823kD6nitjzvLYKFUj1PGOK6YVIz+E64tNXQ7gJyMsRuUYxn/ADxSOob1Xqeo/wA+lRkEYPDZOWIPP05609S2xcfeHOMZ9uTWgxUkLnK4wp//AF/0pefmwMkng56/p1pA21Wx83Gc7fx69aQBX+UYB28ZP64/GgCi/Id8DcTliTgqCBz0NJGcnJjGNuc5BBJHcf5zjpTTznOUDHAGcqOv+AH41E0bJHnOWU84XHXv+p7nv6cgFp3QsXQ5Y8n+6OfTP1/Ksq5KXSmNX3yAHBweevH5VDNO6WwHmgysMsuQQP61lzSOeduCemPSuGpVcrxsc1SprYQDy/mfk9hjIH+cU0bGdQ+9c9cHH86VoynGVIUnndmocKjADnPt1rJM5WTKkaMNudvAYZwSPrj2qtdFlfykHXhRjt1z+tWSC0eUAZsc7ufT/PH9KglTEZQNudec8Dj0/wA+tXZoRnSuNp3HL/TgDH86lhwY1THPcDj1/wDrVBjfMBk4HOfQf5/zzVxGQOCowgztI6GrRCLUaMMs+VC8Ec/l/n1qUSiaNSqKpj+UqvGAeR+uf0qjLKxBVzgAZx0wDS2sib9pGxHG0sTkgdv15pM0LSXIEibhkjjJOenqKbf3zfu44ZBG7dQBzg8ceg5NT2sEcEmxjulB5Zu34VDrJEir5KruQbRxndn0/H+VKm4uaudFFK92c/e28kkuVJVweG34J98k1s6XJ9q03DurMQyPuPf3xVeS3dAhYDBx1Ug59AMdiM5p2n2zRQSRv+6IYnb35/nWuJs4po6ZtLUxrUhZwpyynIIGPx59uOaLmB1hAMZCbdwYnPfHWr8mlNFc749kqMeVIwAffFUJw4mVAhwSMqOuR6eldEZqSuir8yuGkofNmkH8EePTqf8A9dWJvusrA/eA+n+fpV23tRZWBBILSNlvYgdB+dU5lVkzkc+lcc5c020cNZ3dkVA4Ckc5B6Chmy2cZbbjgcH1PPf/AAz9WEgOwIyP7w44p+wLy3IJ+bswOO+f8mqMB0TNDIGVmzGd/wB3OCOmc++B+NNjaNVyGbOSCpXoPr/+r/B4I8rB2g54YdRgdD+Y/LimOrFs5G0fKGHfp7c9frQMtIoHOVwTwT2+tKHcSbi2TgcsOBj+mB+lV0cnILKFc8gcYOfT8advy43gFXbcT1x2+o7/AKVnYDoPDeZNXhQNtBO7PqOteglNwbO0qQQcn9MdO9eeeGCY9Xt2AyuW285IIXP9R+tehIeVCYZGBB74xz/jW1BWTO6h8IhxIGD4BPQDOSf8+lKzGNCQ2c8Djp1/xo3ZL5K4PGAeuSaHyVUK7BWBBweldRuAcvIeBn+LGMD0/lTVmYnainrjIXk8deP88U8HlgmFU8kkdc9KazvjcG4HQ9QT/nP5UgKSyM6ZKhFHyAHucHvnHrUTxrMW2yfKRnb2Jx0x+HHpj8KVQPmwdybudoB79OfqaiLgKp3AgnaeecEn3x/+oUCKt35alpBjcyBSzZwQBxx2PB9/0rGkIicFmVgxBx7VoXpdI/MYhWAGQpzjn3+oH4fniSvulId9yr7n/PtXHVVpnHWXvE0jrIflXAUdf71LGvzAscDHPP51ErFm+ZcoD8pPUH1/z/OrKIY0ZpWAJ+6Qeo55/OsmYERfAaNS23P96opHCl335K+p65qUhCoZRyeScfpVcyBTv+VcE9BzmtVqhMhZAFKKW2t8+fX0z+FICoAw5DdT/n+tTKxkjwBuaPkfT/8AX/OooVZSGZeo4Gf1pIjqSNEWOCcc5O7oPenLZxqN7OcdgvH+etN++cE/U5qNg2/awGR12kZNMsuyykx+cqqR0bHr/wDX/wAakgsBOh84kHO7bu27f8KjtXt1Vkz948ludp9R/wDqqRppo5CjKPlPzHOc+3WsrNPQ0UmtixJLK/Tce3TNV7kjEcrgEuMYY9cf/rpygn58547DnFJdzOUj37WAztyd3HHT0NLlW4czaY1G8srIz5BH3Qf0/r+NRTTAORgL2FQrK3zN8xPXgdO1NgU3FyivwNwDkDovc47dKHFCjJomu2TEathyEBJJJ5PP6VA8cM0WSnl4OPl9fx6ClndnkYh1ALcL6D6GoUQsRhfu87ScdRVJWE3dlSeJZFT93hVznaeW+pNV/KYMGXDBecAfU9O/TNaz2ewMGkw33cEZqqYWDqoABLYXB7+n51pfQTRGyowj2hEfbhicHk854qGWMDcTncR/CP8AOKtfKZ2YAgFiQCenPtT2t2YlpTsj9T19f8k1m5WBJvYppGsrsxHygZODg/T/ACP5GnMzpIfMA3Nxg9GHTr0xkfpx0q20URjQxMgHOADncD/OkdQPlPQ87c8A9KOe43FrcveFpEXXbclW3AkdAQflNehiONiCHLbjjBHHP4dK860m7h069F0YnYqMRqDwCScnPXA59a6ODxTauwFxFImSGUod3bHPP+fStKdWEbpnVRklGzZ0Lf8AHyjKVKFeuOBg/wCfSmkBvKJ5KnKqCMfX3/Gqo1C2neJUuQ52EIu7lgOcY65xzx6HiriP5iMcq5HHIwDn+mfautSUldHSNctG2FGVAweuRjnn3pxyPmXkkdG60x9rphWyqjt3H0z+VOVChXv/ALP94UwM1WByocvGC2M4yAD2HfH+FEoIz5ZdyTuB25ycf/q5/wAKYDuR9ofJx/u8+/fpyKfMGMHzAgYyBgcj/Pp/SgRmajKVDBQxUjjac+/+P0rn2ZAd5GW+nBP+f5VvX8fmAMQzlcINq/14zx39P1xfsjxzlJI3ABw2chfpnvXJX+JM5a3QjHmyOEjxgep+6PxqwsMbRCOR2JA++OT+Xcf59amCARkRgIF5wOKrSOQp5J+vNZHOSpHIjDDKYzyXUcf/AFqrzqJHdRn1GOnapbaRsMzfdxgg/r/SnZg5KqY3wRgdCfpVp2EQRFLeRTsyhxkeo702RWRz3YMce9Pkgk3Ham9TziM5/HHUflRNG5hjOG3YCFSO+OP0x+RpN6k2EtizE4VScZB4HQU7aSCHbYRnGOf/AK1SYMcJ28NgE7T3/Cq5cOx6nGBTuMXy4YsM25jjkMeM59P/ANfSriub6EDC+agwBj76j+Z7f/qrP4GBg785JwMfT60LKYpB13dchv69+lS1caZZEmwhFGDjDYNTXCo9gCRk+aOPqD6fT2qWNEvsmXME3P3ujn39D/n3pJLOWOyn3rseNgdpOcjOP65qWxmeW28gZ/vZ4wf8etPhxHBJM/B+4p75PU/lx+IpixNlVT940nAA7mpLp1TZbrsKxDBz/ET945HX/AD8a30EiDyg3RmyfU0+SGa1IdlC4H3QchqdbsGVQFJYAEZPf0p7SLcYywHT5MYyau2gyo12WGGUkjgA9f5VYtlMpZ3XKIOMEct2x7/4U2SNJSVbhsYBPb8quLHHbx+QCNwJLY9fT/Pes5bWQIqKiW6GXG0KMse//wBaue1C7a9Zs5EQ5VefzPvXVX2xNP3OygOcHAzxg8fpj8q5WcpuZQo4JwW9PpW2HgvjZ3Uoe7coODFgq4ODwwrdtbz7baeYVCsG2tj19vY5rCdChKg5XHNTaXqA0+4cspaJxggdfY1vWp88brdETjfRnQrETj5Tjt3OfwpWQeZu5PzcADt7nt+vesc6/ceduEaeVnJQkk/nW5Z6jp97LHDFKVkc4COuDk8Yz0rz50qkNWiPZ9jqvD1m32cXcmBI2VTP16/zreE52YLqDk9COv8AnAqrAiRRRRxBCANqgN29f0/z3kYA7nV8kA5AUgH0x6f/AFjXfShyRSOpKysOP7sYOQp6AAHvjpQSwIVhkg/dAzn3x/nrTWO0EsFPckDaB/nNPIXnecqDxj/PT/PWtBlAEDc4HzMDnJz/AD9apXl6lsAZMEBQBHn/AD1/l+dWBHIyMPJ2lT8oK/j9P8/TOZqlu8imTBZ8H92e4H9fw7VnU5uX3SZXtoY97q8shYB9qEH5VY4z/X8c1SinIc5bgjr1yaSTyZCWdMdeV4x9RUaQkE7CGXrnvjnt+Fce61PPbbZrwzhYwS/zjr8vGPr2qncTHfled3cVSMx2YDkjpRHI3XIzjvSjGwm7mijcAEDB9u9SLh3YhtwHrxk1nCbb1HJ6/SrkT4j3DknBPOPy/wA960EKN5kd89OMHr/nirUcuAFkO5T1zyV4wP8AP4VBxjuCfWhR5a72GWbgf5/z+tZy1J2C43+ZsYldpwR1Jz6URwhBhgS5OG46VLGRLH5hH7yMEZ5wR/iP61WmlZ5TIRtByQDTi7jHNl2YsDkjlh2z/wDrqSOJY49y5zwoY9Vz7VWt2cvjJUd++asOwBba/T/ZwD/PvWgBzsBDDIPzH61opcC4spbfzmLFfl3H05I/Ssc3IEZyuWYnIPrn86vac8/22KNrdwpJBIQ4II69KzmtLlR3CJP7OgaeRsTSjEeeoHc/5/pWaI4SSQWDHv61pamS0z7lyM4Pt7VRSJcjd8vIBbsP88VcF1E+wqxSupbAIAwefuimMsscm8nI9RzU7PhETAjGMZB/njv/AIU6Ah9rdjwTwe/fP1q2BLaE3H71wpjRdxz1PYc/lUjosrB87Xc5OG+8fpT0RLeKMAhUcF2XJJx0XHp3P4iq15IYGyjjGN3OOOcdO9YN3Y2S3tulzZiIT52NkEjuMiuWlkBII3DHBOc/hitRp3kX/WZYnnJNNGjNeuZYSq8ZYH7v4mt6U1DR7HVRq6crMUxvKxwGYeijg/lUF3YzWaxmQD5x/D/Wu5tdPg0+P5P3kpzlz1HsP0qC/tYLyMJKmcc7v4gRTeJtKy2HKcWzhgpKEgHAON2OKehlhJdWZMgjIPOO/Pb0rTvdHmtZQEjZ4z91lBwcVHbafczyFFhc4xnjAz2rp5425r6GiTPQvCEs9xoUU0sss7yFizOdxUA7R/n1NbpbdHghwmep9M9iOc89KytKtxZadaRQADanz7eOeM+/Jyc+prVUYZSMfK2Qx5Hbk8nig1AkSfKoAUD5S4+vPP0P+ermyyk5YrJ1Od3fHfv+nJqOX5QyMM55yoIzn19utKrxo7Lj/e7cfTt9aBGe8v3t4ycexGAfr6ev9KrySSRJkzHaASUGRj37/wAvSpgzOwDyBip+UHHOT0Hp1Pr1qtNII42RVDhhn2B45x/npQxGHq1kqv5kZxgYO05ANZS7lbcoZWXI68it6RSS/wAvIXDhTwAT1Pbrgf5zWVerGrRKpyuMZGcMQexI6c1x1UlLTqclWNncptCjkcbAByV6e3FNceSqgkEH+JelDuAAowE+lMEp+4qj3z/WkYikksABjHNWAzKDyQfTpVfEaqQu5XAzkHIFCZ3fNgk9x0/+tSYrGrbzArkhQQTjPcVPJgryv3h0rNik2AAmrc1zHb2pmJ6fdHcn0rJ72Q1Dm0LUKmJzhcnPGRkUXFhunDb/AJCNw7/hWL/bdzK+UgiRfQjJ/pWtYaok8RhuNkZJyJOg/I/56+lX7KpHU2+rysOlVYkKqMKAcYx9M1UTc7qPm598mrM6sWKP90D5vah0XywsZCsD0Y8/jTTOcYk4hAKH7vVl/iHv3qSCYtMhIbII6c/nVYRSNKQVLPwM9Rn61PBFOp3GPco5yHHr2q3qguXb6CM3Uy7eQ2cAnvg1XW3ViW+cBecBv/rVcmaE3UfmkrujRueuB8p/lUcrLmRI93JOSAeaUNgluQMilv3ZVmPyg9cj1otYJZZViAIR2ALbenfP5Cod+XBwQMgcdq0rGEi2muGO0MNqZ6HPU/59ac3oC1KV/KsuWXbhOEwR07A/lWc8vmYQ8np06fX1rVa0iYkvMpx94RrxkfWo9sMCh4oFTd0duT+vT9KzApQaZIjq10DGOyn7x/DtV6O4MUghCgLjgfp/MVXZmDqTkZH8fp7/AOe1AEbuFY9/l2joT/8AWp2vuFy68gc8Ej1wMDPeodwY9QSRj2/Korkup2gs56Y+g6fqaIkMcRd87gMjHb/OaTjcdy4r+WdrKoAyc5pHuhbtlPvr94+n+c1UaeMMFkY9eD2NKAsvyrxuzye3uTWfJqVzvoa0GpthQztyfuk5GK17e9ilRFaUBi3049RjvzXHxBUw24yNntyv/wBf8a1LK5ldo+AQGBHHIxWlPmhJWNaVR81jpHkd325ByAOFwD7fpSKm0E4zgksApBJH6+lIjEJkH5XXnHQ9OcdTSptQYViCTkewJzXoHaUZCgOSACAcHafw5I5qtLBwUQKeQC/QHj/H0q5klA3y4x3HLjGAceuaryrhGQE7C3Pyjj8+3txQIxLwNj92W5XBUjrz+vT9Kw7iRSMEfMefx5rodQVApZn2Rt1XuD3x+f8A+qsWeaEx/LEVbIO8tye1clVR5rrc5atin9ncMd7BeM+pP4ev1prHaDsBCnnnk1fhVCOSAfcdfeqs6YYlfut0rNO7OcqbwSxAPB9adHLsOc8/yoMZJJzyPSpEt2wSV+Xvu4NaOwky3Hcq4BnUOcDk8H86yr66aS5aMu3lxn5FC5z9eatmFmfjvzVK9gMN0CeNyA06KXOdNN3J4NoCMXG08HavI/x7VeKB0dIVT5TgMGGSM/rziqUS7irMxOB8uG6kdK1I4UjhXaAjMR8xf5cY/X/PWus67aF3TZRd2/ks++ZAGO053L2I+n+FSCMoQCBuB445FLo7RDV5QqoVWLA2k/K2Rn6d/wDJ525rOG6bdH8r91P8X0rhq2jOxxVYXd0YUgwwKLvjQ/eIIz6Z5pI2IKhSo5zyf8+tTzAQllKHI4G4EYqCGFJTu6Eng/0x0qeY5y1qa+ZbW8qqCxLBiueB15/OorZlgRyxxkEHcPccfoauMfJ04HcHIfqBjqP/AK1U3Rb65UQArH0ZmbBJ7n8KUJDaEsbX7XcNKV2QL8zkc4GcYBPftVu9uSZVRRsQDAXsP6f5zTrhkgRYIeEU8kcbj61nuGc56n3q1q7k7aCnjnJw38XTn2pkwABPOMcfXtxTjltq7wTjjHp3/lTyAzDd/AMbTz+tXYCntBxgDj5jz1z0FOJCyZAGR3Pb2+tSSSFWHQ5boeP/ANVRTAK+cK2CADj+lFhBO2VDKPlPU5ycUxZvLbY2NhzzjpSHduVCGOcbe5P0qwbNHCvPId27iNTjHpSQyHBlDKGAUckYJB7f407ckeY1GARzg9+2aSaKQgLbHYEHEY6cj19aqi4cEtMDkDGCentRYRIU3NwQpOB1xXQ6UhVkY4J2nnGSD/e/Tv6VkWHlSyN5pCqAcMRxn6Dr3rpLHyjGoidWbGDgnn8KdO3NqdeHSvc0QpBxtV/YnIIHp3//AF0jP5jKCpBBOSWyeMf40icREE5Y8E4yRzn+X4/hTwrGPLcgt0x0/T0/PFdR2Gc771KqnC8eZ7AdR7c1Wup47dWkLEADgl8kk5GBg9xUyJj1fknGOcf4/wCNZOtKAkbj94uCWA7H8aio2o+6RNtR0Mi6vjO5Y8kA4HUAYqnuDnbzn88U4PFj5YVYkEE5bI/WiFbfhnWUgHGQ4/w965Ujzm7kcb7CDuPHOfSglm5Yn1GakNszNmJg68DDfKf/AK9O8qWEASIyEnjcKLoREF+bpwOv+fzqZT8w9M9T3pApycdzz+FOjVmI46nrjihsCaKHnAI7Htj1qHWLfCRT4+Vfk9q0EQx9RzgYxUnlLIrxv9xhg1kp8slI3pS5WYVs6hXTq0igpzgA5zg+vT/Jq0JjO4iXAZyEAB+bIxj6etSHRRvOJFZecHPI/SpbTTU065S4aTzGUcDHAPrXXLEQSumdTqJI6K30x9PhM0z5lDdAeAp65/Q/hUhmAj2AkEHOc/epbe+a4j2ljvxg89frUT8MVYqD+ma5XJy95nDUnfUlZYrxAswKsB8r46/X2rKvLeS2kw6de4HX8atkSIAwyXHfripYJmYGOVPOiJGY2B/T0/CoemxKd9ypCymwcEkAyLyTnHJ/SpIAsNrJLt+aU7EOcgg9SO/t+NXXsUjjlijD4YgkOvK4znoMdzg/Sq9zZPiMQxjy41Chd4HHpgnnPvQpIqUWtShI0hAc889eme+DSmPKseCeD8v6VcS0f5N0RODkjIpjWlzsKiBjuI4I9Oa6FJGdmUFaMSRlWLNtO4Y788UhAJDE7+ef5VYGnsjL5ssSNnpu3H6cZ7YpXhtUc73kkJGRgbf8aOdCKzoqoS2M5xVjyEdFZ8qrZYk9ue3rinz3MPm7xAC2SfnYknJqCRnlAkHIyAM8begwR+PaknqMSWZUI8lRt7nu31OahJkLZ59CAcfh/n0odf3zKr74gByB3NNWUL+7ycsMgn/PtiqAWWRpTIo+Xjp3NI6xsq74lcgdOc/TrTkCqocfeYZ3HoBULFWbIySO+fTqaHoA+GbyyI0+UDoASAa6LTJCsZBZSw4wW5Hv+prnordjGZByVO3Z68Z71uaZuZSGGGJC4zz75A/lThG8r9jqw8Lu5sN8+GKqGXAGP8+ppcY3EY5AA4xgcdj+X50AE7AQy4wCQM+lOyzAgOq89AMdf/rdveuo7DOfibONwOMY/r/n1qlfQNdRsGxgKdpI5x6fp/Oryj5BGWbd97GT/n0prheQxHytnIblcDp/P6UCOEuY2t5GWRTnON2M5pnmBCB2xzXU3+li6iYg4YjOc4569a5oW8qz/Z2T5h93jHTv+lYVIJao46tO2qFMuwYHPFXrRp5V/etuTqEYAj681FDZ4O6aNgvqDj8OafdXLWtq0igbyQq5HA/ziuR6+6jKMW3YvNEjsqNbqnOcqMfp0qQafGmPLlYZ6hhkH8e1YNlcPDf28shaRpGCsWPODwf510JuArYwSFPNFSDg7XNatPkYsllIMFF8xOpMeCc/z7UxIgHJPOVPQ0JJ5MZELHruJPrVhbuSNJfNSN2HGWQEjj1NQzF2uRRpnHU/jStb7wyZ6jApP7RYpkJFnI/gH+FKmoS9MheOAABUcrFdFexYo2C2OcfStFbnLpFOAjE4AIwDmqbX1xuBMr+vBrQ+cACR8unDc9Dx+lWm1uNWJ44Y0Q71LHrtU4xUTXU0GI4Yliz3x+dS28h3HPHPJNc9qush1NvYk4X5TKTn8j3+v/66Iwc3ZFKLexPqfiCe2ulgtnVvKIMrHkOxH3T9P6+oqOC8j1HdNbFUkBw8ZOCp/wA9/wD9Q5HDRXWSchvXnNJN5kN0XjYq3UFTgiuv2KTsjSUbqx3ERmRgpYjB9+lWFLbfMDkpjnP+fpXJWviG7hULMFmUeowa6a01GDULRjbkZ/iQ9VrOVNrc55Rkh4i2xAozuBkZI5XqcH/P+FU3JySM8cjJxkVKrPHKzMMBsgp7ehoeEPA0kecIMMMcr+NSvMm9yHghiwyee3T0pVPlp8pIbac4HuajKsnylcsx5Gf649M0soBRQD046++f61YAxhmVgqiMg8+jf4VXa0mBACBxnqpzn+vXNSq6Rgg7iC4yQRkdadl2cKxOMdu1MCKS5RMouSeAcEcfpUChmUZ6dvbvVp5FklcvEjEDguM49uafFIS+4FVfAwdoBHvTbGSh44YwgH1I5BPrmtKwmLYBcpjjAXOayt6swyisR93bwfr71Z09XeZZEQqgOME/J9P1qU2pKxvRb5tDpm27HDAglSNwHX6A05+UyrFnIAYY/XHX/PNQREtuQKE3c/KRkZ6cdzUqJG21sHb0yCflP/1s12HeUpn2oxIGVHIx3oxiNmGzcVAxjp+f40MxSP5SMdgcDPt/Kq6OETLDO84Pfj/JpiHk+Y6jnIzuxwO/9PwrH1Nkt5EfZktwTjgdOBW2pkk46lj90c5/Cs7VrZZrPa+0MnfuO9RUjzRsyZq8bGMZGm5XjkD6VJJZJeW3ls4BByp9DSwvtiEOSY19ecfj+dNL7DkHCk8HvivOd07o4FLld0Vl00x3SzttRI23KinPOPrVw/Pxlg+eBjg5p0bGdXU5xj72eBTtyW+NpDHb97uPpVSk5u7HObluIpWAMWbEnsPun/H+VQCRguR25OaikBZyxJIfnn1pwUBAAQCadjJsXIBPHGccfWlUsu0Dpjp7+9GzeO4x3PP+e9OgjJm27SSeR6f/AKqb0JLtt18zaDs5XnnPb8uv/wCur4G4ZXA42j39P/11SYxbolXARRk4PUnrj8MflVuORYYWnbGxeg9fb8axbuzWK6FHXLho4lsYXO58GVge3pWALdlGwHqavM7STPM/Jc5NTRRqzjbkEjg16NOHJGx3U4WRkXVr/o/nKOEINRXEJYxvgZZRXSvZebZS/LgEH2yP8ism3C3CHoTH8uB+FDfvIpx1MZosEDH6UtvPLZzrPEcMp6HofY+orSubMr8wPtWdLGR+fSr3IlA6u3nS+tUuIsAnhlz90+lOV/KyUIYj+HoG+tczp969hcbh80bcOvrXRFklQNGcqRkHFcdSHK7dDgnDlZYkRPOkSPO4HAUnnHt61XxiNclc55B6/wCf8alnG26cMOhIzUHmkowcDC9Gxzz/APqpIz0FhwrehIJz1p7JsLAtuYZGc1HySmATkgAgUNIiAg8ZOeaOhSIOkzE9Oh3DOPrSoh3qWIRD/EfT2/OgKbhiwwqLxuAouV3zbkZimeWb/P07/wCFCvJ2RUYuTshRJn93GX567e/4Vt6VH8ihVBGORnntxWfZ2TF1Zk5HTBycjFdDb2yxL5a53BuSo4x798fnXZGCij0qdNRRa3ZQ7NoU4xt/HPX60+SNiqD5T0+6w+nX6U0htvmAFQOcrwOOP8fzpEQ5yflPqeOcc/zqiyisy4bLBXAIwOgAHA/I/wAqiCyNCxJQ443c9f8A9VOQg7ywVuBkA9D6fy/LtSbC4ZAR+fAxx0piJVUGPaMsTycqcNms7WpW8gc8lgGOOv8AnitFWdo9h3AgdSP5j6Y9ayNdBayQjghslR06Ht+P86id3F2JnfldjGUySvlSAuerdOn61dVkC7NofB4ZhxWTDdx+YFkkCgHqQavxky4aNgwI9QB16/TmuKSa3POaaJnkZkZeQAvyg9uagVty+uO3vUsMUnmbm+XjHJpXGz5clmJ6etTdCsRld2Rk4HI9qPuruX5h06dKV2AAIOD34/z2oQfOTuBHO76VSZJJHG0nQYIGT6AetT7xtaJMgZ5J6t/hUMsgQIkZYIOoJyc+tMLMSCMZHGMUWvuBZ2MEX5sAMSv6Uy+mzHDEuRxuPHftQjGTyw7Y559KpuxmnZ2ztPp2p0oXnfsdNGN2SxqCwGDnHrirdtGGVcA559icdf8APvTYYdy78ZPuR+dXkiPDKoLehyP8/jXazvihZkHlkDB4OAB1PX+X+elZFhbH+z1YJ+8kGTjHXgZ5relj2RNgMOOqryeOtU7P5IYFB/hPTjge1YTdpxB7oqTWmACc4xWPd2xA45A5zjmuukiLphzyOcDqfWsa+t/LZ2IJAHQDocVuSzmHTb7VpaNcbXNtIeD8yfX0qKeLgMO/TtVbaQdwyCDn8aU480bHPUhdHSySAoTk/LxUEiMkO9s5br/n86jtLsTxbhnzBw47fWnS3DFijfKR19xXDqtDia6MktnKQMQerYP4Y/xqJ0EjHZlCevHH/wBanoP3Sj+I568fT+VJgjcx5z6djxViF3LFGIwcYGQfX3/nUltFvYJj5mH1JPWq0bDJ3YPA496uWfy3ETEkguBz25pc1nc0pO0kzdtrfY2QoJ9SOQfWriKpJlChvmwM4JI556U1Y1/iDNkcgZ/zirCBZXyFPy4zuUjpjr/kV3HqD3LqFWR4yrnptPp154/H29+I2cx7enHfd945/r0oXDkYORjGeuPT60YEYYcYxuJY49OP50CMxdwdVDttBPy5IHpzSKCdzBxxjrg/4+1IQeI1ztznn2yOuKY4Urt6Ae2cVQiyoVY8g9RnIHGOQe/+eKZc7pYdrJweent0/wA+1S7wQMZGB0PPb1pn7xgAytychj3HekBzd/pEZGUAz+lYbJcWUh2EqOTjqK7tos8Oobj19ayL2yV84GTnnPak7PRkygmU9Mv2u4ZhNGqGPHzLnnOeMGi5jwx2Nlh1B6mo0xbwbFP8RY4P+fQU1SzZkbO3qOfvV57iuZ2OCo9bD0Bk+82wZ4PX8BT5HzCioNqqccHk8d/XvUDTNJhmIz6n/PtT1+cMoAzjIOeP89qbMxd25SD0PJ4pY1dZMn5o/UHFQgtHkMOfSrqQMbUPjGTnHoKTdkNIYzNgjPzNnFOt0Bz8vzYxgnr61AWZpOGAHbIq1Du3ZXO5fX611048sT0KUOVF23CRthmCsx+XceSa0YwoclVOQc/pVaKISBCqKxGSpHHbnBq6qhSUyAM9zmrZ0IbKd0DZbJwc9sVU09dyxkoy7VIGOc9DxVu4C7ZFH3ipJ4yBxUdkuEhBRTiPnIzwTXPP+JH5g9xzKR8oLduV5H51WuIVdGAb5GHQen+RWiY1baqxgYPQAg/TP9PeoDCyqThs9CEHf/IroRLOdu7XgqQwxwAayJoCjYwB3rqZ7ZiS3HT+tZUtvkt65xVENGTAz28wkRj0w23uPStUSh8Fj74P51RMJDAc5zUqbvs/l7Rzxuxzj0rGpT5tUc86XMyKa+nklfaqBSxIAXH06VHvmYltx57VOLck9eP0qX7OQQADu7D8K1UIroUqSIoWm2lS5K8Hbnqa3NOtkORIrbkIYFT09Pw6Vn2sayBh5bDn5T69c1sWSP5xOSUPHHvQ4R7GsYJGyr4z5Sgc5yF7cdBn8PwqRinA3bVHt29P89qbHkRLu+9yDg9M09gGHLAgdQ39c/WmaB5gSAbgBu/h/vYPT0/DmlVtu5W3Nggkg8HOM9PcimopOSCe+4jjmnykI54YnG3bn/OOaAP/2Q==",
  "imageHeight": 256,
  "imageWidth": 256
}
