# Supplementary material for: Deep-broad learning network model for precision identification and diagnosis of grape leaf diseases
Source: Front Plant Sci. 2025 Sep 10;16:1611301. doi: 10.3389/fpls.2025.1611301 (PMC12461735; doi:10.3389/fpls.2025.1611301)
Supplement: Supplementary file 1 [file DataSheet1.zip › B_r00263.json]

{
  "version": "5.4.1",
  "flags": {},
  "shapes": [
    {
      "label": "leaf",
      "points": [
        [
          132.16149068322983,
          191.91304347826087
        ],
        [
          143.4658385093168,
          192.53416149068323
        ],
        [
          147.8136645962733,
          193.90062111801242
        ],
        [
          153.03105590062114,
          194.77018633540374
        ],
        [
          162.9689440993789,
          203.46583850931677
        ],
        [
          166.944099378882,
          207.31677018633542
        ],
        [
          169.30434782608697,
          211.66459627329192
        ],
        [
          170.29813664596276,
          209.42857142857144
        ],
        [
          176.6335403726708,
          213.0310559006211
        ],
        [
          181.72670807453417,
          217.50310559006212
        ],
        [
          184.83229813664596,
          222.09937888198758
        ],
        [
          187.06832298136646,
          214.8944099378882
        ],
        [
          191.7888198757764,
          214.8944099378882
        ],
        [
          204.08695652173913,
          214.64596273291926
        ],
        [
          209.42857142857144,
          214.64596273291926
        ],
        [
          213.77639751552795,
          214.14906832298138
        ],
        [
          209.30434782608697,
          205.32919254658387
        ],
        [
          207.68944099378882,
          200.6086956521739
        ],
        [
          213.6521739130435,
          197.6273291925466
        ],
        [
          221.35403726708074,
          192.40993788819875
        ],
        [
          225.82608695652175,
          188.6832298136646
        ],
        [
          221.85093167701865,
          181.97515527950313
        ],
        [
          218.37267080745343,
          179.49068322981367
        ],
        [
          223.46583850931677,
          175.26708074534162
        ],
        [
          224.95652173913044,
          172.16149068322983
        ],
        [
          222.09937888198758,
          167.68944099378882
        ],
        [
          222.09937888198758,
          166.57142857142858
        ],
        [
          231.54037267080747,
          151.54037267080747
        ],
        [
          226.4472049689441,
          148.93167701863356
        ],
        [
          218.9937888198758,
          145.82608695652175
        ],
        [
          217.75155279503107,
          144.58385093167703
        ],
        [
          222.72049689440993,
          132.40993788819878
        ],
        [
          220.98136645962734,
          129.30434782608697
        ],
        [
          218.24844720496895,
          127.8136645962733
        ],
        [
          214.0248447204969,
          127.8136645962733
        ],
        [
          216.38509316770188,
          120.6086956521739
        ],
        [
          219.11801242236027,
          109.18012422360249
        ],
        [
          204.33540372670808,
          108.55900621118012
        ],
        [
          204.45962732919256,
          95.26708074534162
        ],
        [
          202.8447204968944,
          84.95652173913044
        ],
        [
          193.27950310559007,
          85.95031055900621
        ],
        [
          187.06832298136646,
          71.54037267080746
        ],
        [
          185.32919254658387,
          70.4223602484472
        ],
        [
          180.60869565217394,
          72.53416149068323
        ],
        [
          176.88198757763976,
          74.77018633540374
        ],
        [
          174.52173913043478,
          76.88198757763976
        ],
        [
          172.7826086956522,
          78.99378881987577
        ],
        [
          170.17391304347828,
          78.86956521739131
        ],
        [
          169.30434782608697,
          78.0
        ],
        [
          168.06211180124225,
          74.14906832298136
        ],
        [
          167.06832298136646,
          69.92546583850933
        ],
        [
          164.33540372670808,
          67.93788819875778
        ],
        [
          159.98757763975158,
          67.8136645962733
        ],
        [
          156.2608695652174,
          53.27950310559007
        ],
        [
          152.2857142857143,
          54.894409937888206
        ],
        [
          148.43478260869566,
          56.01242236024845
        ],
        [
          143.96273291925468,
          56.13664596273293
        ],
        [
          133.1552795031056,
          38.86956521739131
        ],
        [
          126.81987577639751,
          43.341614906832305
        ],
        [
          117.37888198757764,
          32.906832298136656
        ],
        [
          111.7888198757764,
          31.54037267080746
        ],
        [
          102.09937888198758,
          12.161490683229824
        ],
        [
          100.48447204968944,
          27.68944099378883
        ],
        [
          98.74534161490683,
          38.00000000000001
        ],
        [
          96.26086956521739,
          37.1304347826087
        ],
        [
          96.63354037267081,
          48.55900621118013
        ],
        [
          86.4472049689441,
          49.18012422360249
        ],
        [
          89.92546583850933,
          55.26708074534162
        ],
        [
          89.18012422360249,
          70.9192546583851
        ],
        [
          79.98757763975156,
          69.80124223602485
        ],
        [
          82.96894409937889,
          75.88819875776397
        ],
        [
          83.83850931677019,
          80.98136645962734
        ],
        [
          79.24223602484473,
          80.2360248447205
        ],
        [
          71.29192546583852,
          73.65217391304348
        ],
        [
          63.590062111801245,
          68.43478260869566
        ],
        [
          62.72049689440994,
          83.59006211180125
        ],
        [
          58.496894409937894,
          95.14285714285714
        ],
        [
          47.68944099378883,
          96.01242236024845
        ],
        [
          50.54658385093168,
          115.88819875776397
        ],
        [
          40.48447204968945,
          116.26086956521739
        ],
        [
          39.614906832298146,
          124.83229813664596
        ],
        [
          43.71428571428572,
          135.63975155279505
        ],
        [
          37.37888198757765,
          143.34161490683232
        ],
        [
          37.50310559006212,
          147.93788819875778
        ],
        [
          45.080745341614914,
          159.49068322981367
        ],
        [
          35.14285714285715,
          164.33540372670808
        ],
        [
          31.41614906832299,
          167.19254658385094
        ],
        [
          31.664596273291934,
          170.0496894409938
        ],
        [
          42.09937888198758,
          178.9937888198758
        ],
        [
          44.45962732919256,
          181.6024844720497
        ],
        [
          38.372670807453424,
          186.57142857142858
        ],
        [
          43.59006211180125,
          189.30434782608697
        ],
        [
          36.509316770186345,
          203.59006211180125
        ],
        [
          44.7080745341615,
          205.08074534161491
        ],
        [
          43.96273291925466,
          211.04347826086956
        ],
        [
          51.41614906832299,
          206.8198757763975
        ],
        [
          56.50931677018634,
          208.55900621118013
        ],
        [
          53.90062111801243,
          221.10559006211182
        ],
        [
          64.95652173913044,
          222.472049689441
        ],
        [
          70.4223602484472,
          222.472049689441
        ],
        [
          73.65217391304348,
          224.83229813664596
        ],
        [
          81.22981366459628,
          223.71428571428572
        ],
        [
          85.45341614906833,
          229.92546583850933
        ],
        [
          95.88819875776397,
          216.01242236024845
        ],
        [
          107.19254658385093,
          200.85714285714286
        ],
        [
          118.12422360248448,
          194.39751552795033
        ],
        [
          129.42857142857144,
          190.0496894409938
        ]
      ],
      "group_id": null,
      "description": "",
      "shape_type": "polygon",
      "flags": {},
      "mask": null
    },
    {
      "label": "Black_rot",
      "points": [
        [
          53.35641547861507,
          171.17718940936862
        ],
        [
          57.633401221995925,
          171.27902240325864
        ],
        [
          62.317718940936864,
          171.38085539714868
        ],
        [
          65.27087576374747,
          174.74134419551933
        ],
        [
          68.93686354378819,
          176.67617107942974
        ],
        [
          70.66802443991854,
          178.6109979633401
        ],
        [
          72.39918533604889,
          182.4806517311609
        ],
        [
          72.09368635437883,
          185.94297352342159
        ],
        [
          68.22403258655805,
          188.18329938900203
        ],
        [
          64.55804480651732,
          188.89613034623218
        ],
        [
          59.87372708757638,
          187.97963340122197
        ],
        [
          56.30957230142566,
          185.94297352342159
        ],
        [
          51.82892057026477,
          181.36048879837065
        ],
        [
          53.865580448065174,
          176.67617107942974
        ],
        [
          52.64358452138493,
          173.31568228105905
        ]
      ],
      "group_id": null,
      "description": "",
      "shape_type": "polygon",
      "flags": {},
      "mask": null
    },
    {
      "label": "Black_rot",
      "points": [
        [
          89.81262729124236,
          164.65987780040732
        ],
        [
          92.56211812627292,
          165.27087576374745
        ],
        [
          94.08961303462323,
          167.20570264765783
        ],
        [
          95.82077393075357,
          168.73319755600815
        ],
        [
          96.22810590631366,
          172.29735234215886
        ],
        [
          95.61710794297353,
          174.74134419551933
        ],
        [
          94.39511201629328,
          176.67617107942974
        ],
        [
          92.05295315682282,
          177.69450101832993
        ],
        [
          88.4887983706721,
          178.30549898167004
        ],
        [
          86.65580448065174,
          177.38900203665986
        ],
        [
          84.51731160896131,
          175.5560081466395
        ],
        [
          83.60081466395113,
          173.41751527494907
        ],
        [
          83.29531568228107,
          171.17718940936862
        ],
        [
          83.60081466395113,
          168.83503054989816
        ],
        [
          85.33197556008147,
          167.20570264765783
        ]
      ],
      "group_id": null,
      "description": "",
      "shape_type": "polygon",
      "flags": {},
      "mask": null
    },
    {
      "label": "Black_rot",
      "points": [
        [
          60.79022403258656,
          125.9633401221996
        ],
        [
          58.04073319755601,
          125.86150712830958
        ],
        [
          56.30957230142566,
          121.9918533604888
        ],
        [
          55.80040733197556,
          119.24236252545826
        ],
        [
          57.735234215885946,
          116.18737270875765
        ],
        [
          61.09572301425662,
          115.4745417515275
        ],
        [
          63.437881873727086,
          115.88187372708758
        ],
        [
          63.94704684317719,
          117.91853360488798
        ],
        [
          64.04887983706722,
          120.87169042769858
        ],
        [
          65.27087576374747,
          121.58452138492872
        ],
        [
          69.4460285132383,
          119.9551934826884
        ],
        [
          70.05702647657841,
          119.85336048879837
        ],
        [
          73.51934826883911,
          122.90835030549898
        ],
        [
          74.43584521384929,
          124.23217922606925
        ],
        [
          73.62118126272914,
          125.86150712830958
        ],
        [
          70.76985743380857,
          127.69450101832994
        ],
        [
          70.26069246435846,
          131.5641547861507
        ],
        [
          70.36252545824848,
          133.6008146639511
        ],
        [
          69.85336048879837,
          135.63747454175152
        ],
        [
          68.12219959266804,
          137.57230142566192
        ],
        [
          66.08553971486762,
          139.0997963340122
        ],
        [
          62.317718940936864,
          138.18329938900203
        ],
        [
          60.89205702647658,
          135.4338085539715
        ],
        [
          61.19755600814664,
          132.78615071283096
        ],
        [
          62.0122199592668,
          130.64765784114053
        ],
        [
          64.04887983706722,
          127.4908350305499
        ],
        [
          63.84521384928717,
          126.06517311608962
        ]
      ],
      "group_id": null,
      "description": "",
      "shape_type": "polygon",
      "flags": {},
      "mask": null
    },
    {
      "label": "Black_rot",
      "points": [
        [
          89.60896130346232,
          100.91242362525459
        ],
        [
          92.4602851323829,
          100.91242362525459
        ],
        [
          95.71894093686355,
          101.72708757637476
        ],
        [
          96.02443991853362,
          105.49490835030551
        ],
        [
          95.92260692464359,
          110.58655804480652
        ],
        [
          95.20977596741345,
          112.52138492871691
        ],
        [
          91.03462321792261,
          112.11405295315683
        ],
        [
          89.09979633401223,
          112.01221995926682
        ],
        [
          86.9613034623218,
          111.29938900203666
        ],
        [
          87.67413441955195,
          106.51323828920572
        ],
        [
          87.87780040733199,
          103.76374745417516
        ]
      ],
      "group_id": null,
      "description": "",
      "shape_type": "polygon",
      "flags": {},
      "mask": null
    },
    {
      "label": "Black_rot",
      "points": [
        [
          101.52342158859472,
          123.82484725050917
        ],
        [
          102.13441955193484,
          126.4725050916497
        ],
        [
          106.81873727087577,
          130.0366598778004
        ],
        [
          108.04073319755601,
          133.70264765784114
        ],
        [
          110.9938900203666,
          136.0448065173116
        ],
        [
          116.28920570264766,
          136.5539714867617
        ],
        [
          117.81670061099797,
          139.20162932790222
        ],
        [
          117.81670061099797,
          142.35845213849285
        ],
        [
          115.57637474541752,
          145.31160896130345
        ],
        [
          112.11405295315683,
          146.5336048879837
        ],
        [
          109.4663951120163,
          146.0244399185336
        ],
        [
          107.938900203666,
          145.82077393075355
        ],
        [
          104.78207739307537,
          143.98778004073318
        ],
        [
          104.78207739307537,
          142.25661914460284
        ],
        [
          105.08757637474542,
          139.30346232179224
        ],
        [
          104.06924643584522,
          137.26680244399185
        ],
        [
          100.70875763747455,
          137.0631364562118
        ],
        [
          95.82077393075357,
          136.1466395112016
        ],
        [
          95.20977596741345,
          134.21181262729124
        ],
        [
          95.10794297352344,
          131.25865580448064
        ],
        [
          95.92260692464359,
          127.18533604887985
        ],
        [
          96.73727087576376,
          126.37067209775968
        ],
        [
          100.09775967413442,
          123.72301425661915
        ]
      ],
      "group_id": null,
      "description": "",
      "shape_type": "polygon",
      "flags": {},
      "mask": null
    },
    {
      "label": "Black_rot",
      "points": [
        [
          107.02240325865581,
          34.0081466395112
        ],
        [
          109.56822810590631,
          36.04480651731161
        ],
        [
          111.91038696537679,
          36.961303462321794
        ],
        [
          113.03054989816701,
          39.5071283095723
        ],
        [
          115.06720977596741,
          42.35845213849287
        ],
        [
          118.02036659877801,
          44.39511201629328
        ],
        [
          118.73319755600815,
          46.228105906313644
        ],
        [
          118.63136456211814,
          49.89409368635438
        ],
        [
          116.28920570264766,
          52.23625254582485
        ],
        [
          113.23421588594705,
          53.35641547861507
        ],
        [
          110.48472505091651,
          50.403258655804485
        ],
        [
          108.34623217922608,
          41.23828920570265
        ],
        [
          105.29124236252547,
          38.28513238289206
        ],
        [
          106.10590631364563,
          33.295315682281064
        ]
      ],
      "group_id": null,
      "description": "",
      "shape_type": "polygon",
      "flags": {},
      "mask": null
    },
    {
      "label": "Black_rot",
      "points": [
        [
          145.20977596741344,
          56.818737270875765
        ],
        [
          144.70061099796334,
          60.68839103869654
        ],
        [
          146.0244399185336,
          63.74338085539715
        ],
        [
          149.28309572301424,
          63.437881873727086
        ],
        [
          151.1160896130346,
          59.9755600814664
        ],
        [
          152.03258655804478,
          57.12423625254583
        ],
        [
          152.03258655804478,
          55.80040733197556
        ],
        [
          148.67209775967413,
          56.10590631364562
        ]
      ],
      "group_id": null,
      "description": "",
      "shape_type": "polygon",
      "flags": {},
      "mask": null
    },
    {
      "label": "Black_rot",
      "points": [
        [
          160.0773930753564,
          68.73319755600815
        ],
        [
          158.85539714867616,
          73.4175152749491
        ],
        [
          158.95723014256617,
          77.89816700610999
        ],
        [
          159.56822810590631,
          82.07331975560082
        ],
        [
          160.89205702647658,
          85.12830957230143
        ],
        [
          163.9470468431772,
          87.979633401222
        ],
        [
          167.10386965376782,
          88.38696537678209
        ],
        [
          170.9735234215886,
          88.18329938900204
        ],
        [
          174.13034623217922,
          87.16496945010184
        ],
        [
          176.1670061099796,
          84.51731160896131
        ],
        [
          176.98167006109978,
          79.01832993890021
        ],
        [
          176.37067209775967,
          75.9633401221996
        ],
        [
          174.9450101832994,
          75.9633401221996
        ],
        [
          173.21384928716904,
          78.40733197556008
        ],
        [
          170.9735234215886,
          78.81466395112017
        ],
        [
          168.42769857433808,
          76.77800407331976
        ],
        [
          167.30753564154784,
          73.62118126272914
        ],
        [
          167.10386965376782,
          70.36252545824848
        ],
        [
          164.5580448065173,
          68.4276985743381
        ],
        [
          161.70672097759675,
          68.4276985743381
        ]
      ],
      "group_id": null,
      "description": "",
      "shape_type": "polygon",
      "flags": {},
      "mask": null
    },
    {
      "label": "Black_rot",
      "points": [
        [
          152.74541751527494,
          103.4582484725051
        ],
        [
          157.0224032586558,
          103.9674134419552
        ],
        [
          162.62321792260693,
          104.57841140529533
        ],
        [
          165.27087576374745,
          104.98574338085541
        ],
        [
          167.0020366598778,
          107.4297352342159
        ],
        [
          168.42769857433808,
          109.77189409368636
        ],
        [
          168.6313645621181,
          113.33604887983708
        ],
        [
          167.6130346232179,
          116.39103869653769
        ],
        [
          166.28920570264765,
          117.81670061099797
        ],
        [
          161.80855397148676,
          118.52953156822811
        ],
        [
          158.142566191446,
          117.10386965376783
        ],
        [
          156.20773930753563,
          115.67820773930754
        ],
        [
          153.050916496945,
          113.84521384928718
        ],
        [
          151.1160896130346,
          113.13238289205704
        ],
        [
          150.5050916496945,
          111.09572301425662
        ],
        [
          148.061099796334,
          107.938900203666
        ],
        [
          149.89409368635438,
          105.39307535641548
        ]
      ],
      "group_id": null,
      "description": "",
      "shape_type": "polygon",
      "flags": {},
      "mask": null
    },
    {
      "label": "Black_rot",
      "points": [
        [
          173.41751527494907,
          125.55600814663951
        ],
        [
          175.6578411405295,
          125.55600814663951
        ],
        [
          177.28716904276985,
          127.89816700610999
        ],
        [
          179.1201629327902,
          129.73116089613035
        ],
        [
          179.32382892057026,
          132.5824847250509
        ],
        [
          178.5091649694501,
          135.12830957230142
        ],
        [
          173.72301425661914,
          136.1466395112016
        ],
        [
          170.66802443991853,
          135.4338085539715
        ],
        [
          169.44602851323828,
          133.19348268839104
        ],
        [
          169.5478615071283,
          130.64765784114053
        ],
        [
          169.64969450101833,
          128.71283095723012
        ],
        [
          170.76985743380854,
          126.67617107942974
        ]
      ],
      "group_id": null,
      "description": "",
      "shape_type": "polygon",
      "flags": {},
      "mask": null
    },
    {
      "label": "Black_rot",
      "points": [
        [
          155.39307535641547,
          143.88594704684317
        ],
        [
          157.6334012219959,
          143.88594704684317
        ],
        [
          160.0773930753564,
          144.49694501018328
        ],
        [
          160.17922606924643,
          148.061099796334
        ],
        [
          159.05906313645622,
          150.40325865580448
        ],
        [
          156.9205702647658,
          151.72708757637474
        ],
        [
          154.17107942973522,
          149.4867617107943
        ],
        [
          152.23625254582484,
          147.5519348268839
        ],
        [
          152.74541751527494,
          145.31160896130345
        ]
      ],
      "group_id": null,
      "description": "",
      "shape_type": "polygon",
      "flags": {},
      "mask": null
    }
  ],
  "imagePath": "..\\Grape\\train1\\B_r00263.JPG",
  "imageData": "/9j/4AAQSkZJRgABAQAAAQABAAD/2wBDAAgGBgcGBQgHBwcJCQgKDBQNDAsLDBkSEw8UHRofHh0aHBwgJC4nICIsIxwcKDcpLDAxNDQ0Hyc5PTgyPC4zNDL/2wBDAQgJCQwLDBgNDRgyIRwhMjIyMjIyMjIyMjIyMjIyMjIyMjIyMjIyMjIyMjIyMjIyMjIyMjIyMjIyMjIyMjIyMjL/wAARCAEAAQADASIAAhEBAxEB/8QAHwAAAQUBAQEBAQEAAAAAAAAAAAECAwQFBgcICQoL/8QAtRAAAgEDAwIEAwUFBAQAAAF9AQIDAAQRBRIhMUEGE1FhByJxFDKBkaEII0KxwRVS0fAkM2JyggkKFhcYGRolJicoKSo0NTY3ODk6Q0RFRkdISUpTVFVWV1hZWmNkZWZnaGlqc3R1dnd4eXqDhIWGh4iJipKTlJWWl5iZmqKjpKWmp6ipqrKztLW2t7i5usLDxMXGx8jJytLT1NXW19jZ2uHi4+Tl5ufo6erx8vP09fb3+Pn6/8QAHwEAAwEBAQEBAQEBAQAAAAAAAAECAwQFBgcICQoL/8QAtREAAgECBAQDBAcFBAQAAQJ3AAECAxEEBSExBhJBUQdhcRMiMoEIFEKRobHBCSMzUvAVYnLRChYkNOEl8RcYGRomJygpKjU2Nzg5OkNERUZHSElKU1RVVldYWVpjZGVmZ2hpanN0dXZ3eHl6goOEhYaHiImKkpOUlZaXmJmaoqOkpaanqKmqsrO0tba3uLm6wsPExcbHyMnK0tPU1dbX2Nna4uPk5ebn6Onq8vP09fb3+Pn6/9oADAMBAAIRAxEAPwDpdnI3TEqeBnaecdvwqYeWXBjwTkjcODg4OT/XFReZGzYO8DdncVJH8qDKBCX3ZCngDBP+NSdQ45D7QFyOW9G74qYuvQLv29AMYHequQ3zb2O1sFc5znHXH+NSRSDzNxUADBznr64Pr1oAn3hgxXoQexPOKMF4wpZWXPQHBJGMAE9/fpUZLeWMhSBkYxgEe30/DpTsM2eApIwM8YHp9aBDlCCQ5BXkYycjn26UsZBuGQFBsOc4wcf044xSlV3ZLkqcEYHcY9/Y/jSAiNt5yRk4CnHA9/8AP40CHRuBGVyAR/AwyST9T/8AW4NTIjBeflHU8j/PTPNRuqryS2G7g8gYxjpx0oVlUFndmH16HnA9uPT1NAE5KKoyV6BVKEYP1/SmjMalhkAFi2Dn9OagUyzNgNlGIbd0wMc9+nTr/wDqWacW8DO3CJHuBDckAHJ9+c0CLTFRIsb9DjHoDjBOakaPadojKkkkYI9T+XNc5Y6/FfRl5IHRvPEQ2nKjdnB7YAxg4+uMZxvOoUyqCmAcgDoBnoD64zz+lF1ewCMMrlgDsYZAxyc5HT0yO3pxT3bGN+VA6sMfiM/TH60yXbG5CKnzcEqCW4I/Tk96QCcxuZQWZjjcTnj3yDzz+P6UwJWRDjcwDM2GTZwB/nNIHjwD84xwAS2Sc8jGPYfl2pHOEUPwy8HaRnj/ACKccBlV3LBzkBVI/A+2aBCRhhkfvNwGAGPoD3/A+lP+Xy9rAjd/tYx68fnx+VNdQileSpOCvTj2J69KleNIsCMkrnJIH3v5HPufyNADGjVBiJmBGQADwep6A/j2pUKPgg7eoIB4z9Py+vFPiiVF+ZirAfKcfNn0z17ZH0pihQdxyxdj2PJGDx7AY6elAgjSRZBySqjaF4Axx2Hvz6U8bmjJHUDk+mP55xUZYcDLbmO0cYBzx3+hpZrfdvzlsHkv83rz06denvQBIoOQ4I3jIHtx/Lr+dKGOFyc84CkZxk9P/rUwozqTyVBzlW/D6Z5pVJiLB0LMpyBgZx6Z6Y/pQA8BAWHzD12jHuP1p6uByHO8EZzjqR2AoYqzmRSNoG3Gfb09vzofC7cqT04xg9M9f8/jTJGoFdcMcDpktnAp/lhUBDEknLD07ZH496buIw2whSfmBXknjjjPf/PepVfcQw4IYqMkjpz1oAauAMBckkH2/KpGAHzBPnUAbiPzwc9P6UrBQWQJuJx8uO/fimDdnaGO4DGcnj3/AD/lQBysY2jc/Ibg5HIPfqfTPNPkEiEtsCdQCARmjAVW3u28AqCDzn6H/PBpzLuOwMMAEnAPfqKg3GOgMQxIQ/8AHn7pPfp1pMKMGMgAqBxwc8UoIAVUVhhRhTzxzxgflUmxWiO4qW9TnOfQUAOB2EDo208r+f55oZWUAFuQfUcjt+P4d6dIArl/uqWxgckfr06U/aRIw3JkBuMj8een5elMQzOdxjXuDgdT26f/AF6eCi7Dt6EEnkY989z7U1SUmJ2GTuPK4yPr6/WlkaMR+YQexyqYPpnGf84oAc24yGQMrZBGMevPHp0NNAcIWVQPVXXO/j8+/wDnNDKpG5mPoAMdaTzWVlOwfKNwKseQO596BDldUYom5fMXJAHJ6ZI9O351leJ74WWiTmPCCXEQQgNg8E8444Bpmpa/YaU+y4fzHyDthXJA9TzjnNcP4h11tYvUbDJbxqViQkcDuT7n/D60AXNAuA18qMT8wIJLcAZ9K9Ehl+0WyPKFaVCCAcEhuB3+nt26V5f4VBkvSxDMABgdOvPv6e1ej2ssdsGSUlYmHzc/jz/jXnKso19euhhKVqljUYhW857hjJIScH+9j0P9af8AISMln2kFTkHIxjg854I7Z9uKWC3VseVkBQTgtwx49fqP881DIXVfMO0MerBcHk56Z9if59K9I2EKyvsdOZC4bPGc9sHt7D1/Oplt9ygyBCy4IIfPYjOexz+PNII1baSxjK53gA9MY69+v19PSnNG0ifKjMGOQQeQMc8Z6ehI/PuAIY23YGMAAsM8YB9APTPP+FS5/cbnJweScc9vX35z7/jUYTL+Yqqis+DjqPT06Y706TGcFtoZfmHUMfy9/wCVAh7FZDlB04AYdu+fTvUabwjMvzFFLEHsT29AeQfx7VNuUglRlAQPnz1Pcjtye3/64wJIw4DLk84DAYz0PrnjjrQIVFeSYAxssQJPAOB79B/WjcAyeWeg7jOCOP8AOPb1ojYGNZY0YKQPkyTknnGO4/8Ar0iSIzsjllxgqytjI6c4A5oAdJlmyMkE/NtX8PTkdOTTy7IxAYnI+Y/3ufX37/Wnqi+W4+YEnhiATz298DFMEWJSEMe1CMbV27x3Hsf5UwEUrlsZDDls55P4/h37VIpdInYqAVbPJAyCD2/yeaVwowEcgAYwOM+2BUaIcsCcbjww5OBjr396CSZdpJwgA4G1cHn/AOv/AIfSljXyvmwqg5CjAz/+rtTIyqkIANpOcD6+v09fWkEYAAbLYU4+Y/mT1HegB5KhVxIQVxznaQOvT6Z/OlRWyGC5Tsp9uvv/APrpFYK2cbVXAPXkY/z7U4uT1Le5BJ7f/XoA5lUXC7hkH+6Ovf8AxoCjgADc3IC8dOn16U9VA67gy8ZyAT+Of5+9IsivKMHdhsdBknr9MYzUG4hRHaMZAxgnAHIJ5yce+M050ZRtGGBO5vXHYn16U3eEk3ZHoUz8wxn0+mKkkYhW8zgbQQi5y3b1piEcjgDGSD/qxj1x29P5UnmKquXIABzj9f8AI/x4QOChQnay4GQo6E8D/wCvSM6YWVTx3IB7YBPpSAkVoIpC4jAyfm2rg9sfj0/OhCol27xtX+Fud3p+v8qkL7FwzEHdkYHQevH5cn+dV5mW2tmeSUZjUueeAOpyPxz9MUwM5/EukAujXK+ZvOSUPJ9c4wD+NRa54hgs9MaezlSSdjsjeJlZTxknj04/P0NebTyGSWRguCz/AHVx+VQNI/zEn2Ge5+tOwC3F1JNI8skjF3Y7mJ6t39aheRlkKEngkd8fXPftTW4U5PToRyBTN79Tnjpg9aynLQaR1nhqZrRBICPnYfK6joM9/wAK0/EPiCaGC9Zrc/ZWUBCPvfMMfjz249apaJABp0bMqksobn/PpWzcWUN3YpFdRpJHnaxI52t8pHTPUg8Y6A9q8l2c/eRx05qVVqS3IPDl7qEEf2ia4keM/KschLDH+Pv7CuqbX7GDY9xJ5JA4UK2c5xgHGPWsHS9Hm0RLSwuAk0DHEUmfmAboRk8/kMYrR1bT7Sa0EM8rIyHMZOM57/y569q3oznSlaexdTmpTs9joLWWN40mjYSxyLlGLfL7Y7d+eh6+hqdY1DqhkLjOFIUAenOMYOQPpXD2UstnDGS7kxyfu1ckgeowemeTXZx3CsgkMYjiKBixXHTsOOuc/lx1zXZSrqo2rWCFRT2HRwhhvd/nALAk5yvqR/n/ABkB8uQlgMrn7xHJxz2x7Z/+tTmKsWLI5U4zjoM+3Hv+tLjAJaPEhJ+XOFBB6+p/z+PQaka7/JION+OAp+8Og65Pf3P5mpQpEbEKSuST3GMZ/PpxTi+JFjONuwYI/vc+nuQeveomRmeNc+XknqQRgew6cc/hjuaBEeyLeWI2uAPoe+cdO1TxxkHIVDgngDpkHsR6/ShgrRAoDHuJ2g8kkj2P+etKGKBCkZjVhgg9M98Y/HkUAIQyrkrvBwFXGee3B/8Ar9qjdEUqN2W3EkHdkZ7fzqQIWO4qp2dQPT+Z704gOyuVwxGPMJ5Hf9ev+NMCRoiwQIGVgBkEbs89c8H86SLIUNuGQN3IzzwcetJlV2L5jMC5++OCM+uePy6Y60xMHjYu4jgYAK+3X8ee1BJKsex2R8bjjauccd+O3A/WmgfOREzBW6565J9u/wDjUxCJ5gjULkfxH14yP0/SgrHnDfvOecjOex+tACqimLcxOMgbs9B3GPX2o2M3KsxXJJyAR9aUqqqAQQF5AX/9Y/z+qxD5AHXAA5Zh1GOPw5oA5jGSpVTuGMHccHHbPYUF445CzEEgEncMjOen069qZE5VPmIIHQZx/nj/AD6ws4KgANlf4SeuDyPzqDcsjc0jOgySQV2jjnHpzUciqvy4LqMbm/Xj0/8Ar0ioGTJ+UDgHpj/Dv1odCjDyWJidTuJUY+n+f60wJiUjUFWUsxBYkggj1wKy9fvLrTrQ3lnMjMjASJISdwPGeDnjI/yKvpIu7hfkOeSh46/pWfrSk6PeSIvmnyjnJGScHt9D+lAjEs/G6lgl/Cy9SskJGOucbSen41d1/Ure68NT3Fvc743VYwY24GSMgjAweOh9a82MhDEYPA5PU/SlM7R8JISn8WM4IznHv+XanYYjtu34yW9uKZxtODk+lIX5Ixk98VFkZIHI9D/Sk2AjA9iR9T/n2rstNsrG5sYpEhgZmXoVBGe45/KuNf5SMgjPIx/k12nhtc6NHIThgW5bHqcYrhr62ZzYptQVi/b+XCRFFDGFQBf4scDHrWvGWMZym9HQgBsgHPHJHT0rMCkSeZ0j7Y4qzbXIizGwUxk965KkbxPNTady9Bd3LRGa7mjZYmcKq8ZIOAWP0zgdeetZFzdedebpNzBm+6TwATx9B/jVi9kUKViGYzk8DP1z2PY1j+Z5jZU/Jnow4Jz/AD5P51N5TfvG9atKcrs1Ujk8hGjGTwUyTw3IJP8An1rd0m6nlUhzEqvjHGcEDr198GsiCSeaA70IPH3QAQTz0x6ZrXjiiVYzNMFYYxuGAQOnQ59eldEfd95dDOnJppou3PiDTLJ1iub2MyZ2GNVLsO3RQcfj1yKt2N8mqqJIDIgQcoUCt6Drx0X+XNefvoJur0w21hIrmbzpJZFCxqmfupnv2AHOc9hkdbo0iwalJj5FbCcSZK4Gece4P+eK65VrSS6M9GclFpPqdG8bnZG7p65AGSB3/EYHP40wieQoCASr54U4PJ7f57cURuBJvjYDLBsp0zjqCe/fpUgAVHViXTgjKEj6fzrpKIsqrOdqjLZI28DuM+3J/I07AhjQMxcg55yMc+xHOPT19sU0sWc5CkgbtwOCvUjHvgHHoaMhXIL5mVcruGMZ56kd+ME/gKAHZZER1K7lByM5OMnnr3GMZ4GaIkEwjKkMucjoAM+nYjv7fjRt3BY0GAmEAJ5JxjGP++j/APrqXKuqsSnPy4bOMkEHj6Z6nkc0AMmhj3Y4DcdR1/rnBxz6/ksQ+7sB3Y3AFc5//WfajytkyMwO4dct9cgZGD0H4VIu47Sku4nGQAMHrnnp/wDq65pgKFfAG0EYIbAJHJ56H6DpRHJEUWRGUKwGDk7W+h9Oaad0h3Bi0bZyAOgx249f88U9XUx5I3ueMgnn/I9f60Ei/PK4Vm3bs4+c429alcKScMw7E9h3pq/u4+qk9scAH3pSuSWEeWzkDjPc0AcnGw81wEcFevPzEdev5/l9aapJ3hRhichic4455/8ArdBR5apcZKkqBlgD2wB0/PvU6RKcqF3fLgAL19SevYfp6VBuRhzscRxlmO0f1Jx+X+ejiAQyYBAf+7ncSefoMClDkw7iw3Dv8vHI9Pw/T2ppCxkKAACSw7Z596AGEMznBYZfnnPXPb8qbLvYFFC7SucZAGOvFSoI/NA5Z1Gc+px6DtwfyNRyjMe9sBCRjA9AT0x/nFAHm3jCzgsdYRYY1iEkQlYKeN24/wBAOK5t5cbuMAnjknpW14rvjfeILqTzGCo3lLk9NvBxjjGdx/GsE8ncTlck4J4p3GO81JSdpzzjA+n+fyqLe27bng5xzWfcCWBhMucHuB0q1aS/bVkyAsiDcQO4yOmf8/05/aXV2Qppmn/ZV/8AZhNHBuXqCuDke2D1rqtALf2NGu1sqWBLDodx4rN8L3Jlt7i2fBWPDIvoD1+nOPzNdCXMT4GGUHKnGfp/nr1rjnKV7SOHEzbfIyzGm/byVwMgn9aYyBwI1kJbaSobqce/ekS6mAAbGCegHB+vqKluIEldZ1UJhAVYHP16/U1Ks1Y49Oowf8eskZZchgSSOMVXSMvh3Tp34H4fXA+tW1Ks28MNrAjI6DPqP/rHvVd49tyq7Sx/hXdz15qYLVh0NCKIrBI0ZVShycckdOaIpMQNKRvjU5Ulud3/AOvP6062ieaHY7SYbPJCs7Aep4z9cY/OraxQv5McaYwQFJXjHUZ6+v5etbcnMmNEdrPuuYmmDTIjgkHjDevtx+Was6Va3ZszfSR4fPnfINuCSTwD9Gx1+tFzK1pZzMBO2AFCrtYOx4BORn8uCGPB4rEfXZ5ty7ZHMa/Kg6HuB7c49PwrNxUVaRqrXSZ1Gl+Iob66uY5rco8IIUg7+ePlXC84/wA5rW8wTBJY92SuVBGOMjgg8+3TPWuC0/TGj0rT5YVnaK3uY7nCliWiAVmQDtyScDJIXvwKy/FHip7ySUxyzJYoPliJ/wBZ0PzY68j9B3r06cm9z1qkFG1juj4t0yGfZE0sx3fMqx/LkHljnhhyTwDW5Z3EM1rHewTEoykryAOAMjA6Htjjp0rxKbUJpLLyI53SMSBlUMdu7uceuO9d34I1RHtW013AeD99GT1I4BH8vzNYxxKlNRS0OX2i5uU7VjySsqbmCq20jBwcDpxnpx3qZ5NqhC4yGySmPmA9f04/wqMEhFzI2zBAVxwAOPp0/L3xTcuYv3Ad5Cu8cfMBjg47Zzn8q6jUV5V3hZHwrHAY9D04z/npU8UgLAMRwMcYyT759emPaqzLu3AfOWO1gevTn8xxmpEjK4BYhRgbsED/AD2pgSugZcKxDL8pHfIxnPt259PpTygMZDNscDPytnA4wf8APr+FQB2DAKFWNB90c45/z6fyp6gkcDaY2zx82eevT+nc9qCRx3DYC3PIO0Y4z359j1qRCGIVMnruLkjHr+lRIcxZb5XYZz2BxxwPT/PtIq7E2PnOQBycDn8qAOStw64dwuRhRkZI57/mKd8vUPvZAMsFyR6nvzx7UNLl4xsJJ5LNwf5dPT6UsciAsGDs4z/EcDv0HU8/yqDcdtGQqk4HTjGecDFNkbCDbEyAHADDIHXv279qcZBKH2gZBxnHI4Pf8qdgeTuCr+7GcHAPbv3+h/8Ar0AQkNGmcHjONhxn14/z0qrqbm2sLu4hZQ0MDuMtndgccfUf57GuyXNvot7PETHNEhKyOc4xye3oD6V5FNf3VxOZ7i5nkkxgu7ljj0z19aASKszM25/ft0/WkiRp5gg5yR94/wBaa4J529T19q3NG0tZbN5nk2+buRflJx6H8Tn8qxqzsias+SDZjPa77ZiWyxGQPvZ9qyTBNZslzC+056A84x/IiurW0Fq0TSNlQc4OOBjP+ffNYl5Eqaw6qEMbPuCpnAU8gc9MZxXJTk1ocEJO5veDdShN3JtRWmkKKYiecc7sE8YJI6n8+tegnTGv7aZoofKKfNtZwRt9iP5V5BNZXWnPb3dujK0gIKj+LvnH4iu78K+MnFqbeR2EMh/eAAE59v8AIqtE9dmTUs3zGvJBujwQBweM9TTLYEjyyMKeeXACmtq7t3lcXRdDE2WRlwB65wOmeDj0IrNuI4d5xJl0wSgHTPT8KxnHlehztMg+VA4A6D5Aeg/CmSxoJ4XL/wCtG4JydpBPXI56Z+h+tWYgs5RdoWYKdo/venHTOM/X69X2tupmaZ12+SpWPg9eT06Y4/Wi2qZNiyY3hhUhQyRf7Xf+YHuPUfg1rwWsyTsSFOCrZI5HOSBnn/8AX7VTur6aYOoDKqjJCnue+e3OKy2hmuLz5o2eQnAHJOev8h0rdOysPmtsXL67knjl+aVojtIGcZO4Y7gf4c/Wr3h/SEdxcTTuriPcqR8ZIPOSD6Y9Ohz1wKkdncXUcCIF+VsncwAA59T7jj8ccZrYknGm2/lIf9JyAxQ8EYOCePpUWV7yKjrqzn9c1x9De9hme4VdoWNolGEGWPXHythgMDBGB615wt8t66R9It3z8Y/AYrV8V3/m3iQhuF+aTDfeY9/bisS0BnmCF9oyCcnjjvV8zcbnp/WW4banSJlpVUAEheGxzz/+qtvSpZbW8t7m2d4H5AcjIA/zn25qPS5ZfKd8IshXglMleMY6dhx+FaOnW8hlhlkugWVf3LGQAghsZXdn8+2K5rdep5t9TubfWLKG0ifUGZLh1/eMICgYnOcHGD35zg8mtOG6juYVnimR1ORkLtBI5PBxjA5zXnMNusaXMz48/eqW8fVnYkc7RlsDIJJGOPfjtPC+waIdxVi5zIwfdzgE8fnXo06spSszqp1XJ2ZrRRBJwg3MxXJO0ck9vTHPb+tSgrHtULuUdCq4wOuf855pssgGVA2jfhyrHH4Y98D6detPiJ8sDPHDHJPJz9M9810nQPRGOXUgqCTkgADr1/xxUpALGQEbjycDgenP1pgEu4bTlged/HHT+f8AOpI3KBiHOOVPPO4en8sfzoAeWSN/l2sxHK91Hr09/wBaaxU7C2Qc8JjGR0x/LpSxuxyiErkZXBwc9/8AP/1qTAmIMihzgknuc/8A66AORmZVRUwgTBGGxkUqhcKI24YjDE8diB/n36dKY0OZypVggIwQwyfw6e/9O5epxOI1JYyEsp5z79cYPT/INQbimScEjD545Y5zjrj8c/l60CGJ4xKBuVDjK9eBnj0prk+YZQzqcbSuBgdP88UM7eWI/I27ctnGcduPfr70ARy75EaMqMEldgIGRzn+v+FeN6pbGx1KWA5/dyleuCRnj9P517JK5SJckqRyGCkhh1x156f5xXAeO9KczrqkYZlf5ZT1wexPtjA/4DUsaIfDtir2a3iIrhGAcMATjuRnrx6Vr+MZLeH7DBayy4dC7qeCQxGO3A68Diq/w+fbG8spAjV/KyUzyeQOh68/qe1T+LtLkh1GG4jU/ZpB8pCn5eCCPTtn/wDUa8taKXqebWupNs5MJIm37QdjngDOcg+n51PqOnieyW/SEgWrKJG3csjdD14wR0Az8x9Kk1A29xb2sMMTefAhWQr8wfnIA468n9KlsdQuNQiXTNh8mdtu4qA20+h25HXOOntWiaWhkjL08T6vMqj7tuCUQrwBjp+OKoMUs5pZ7d5Pmk5DL8rgnjGOh/L8K2LdBpDT2shJuHRkAHHXkEg9O3vVK/if+ynEtsY5AfLIVSfnGMjP4g/j24pRV20d+GowqKV+h6Z4D1KDXdONrO2ZLZSU+Yg464IxzjnqRjA9a07qONpZGiTejDBJ64Gcflk15H4X1WXTPE8FzAzBJD5cqsuV2n1Gecdfeva5ZGvdnkLlnPHOQh6noeen+FbxSlHlZxTjbRHOmBPNY79wJJO4YI+vv/nmpZrxLtXjYbQillb+InPc9+Ofwp0/7meVGyCQcbRjNM06OQSDEAZSSqAA7nY9vTuKys9TnWmg6001ZkD5Kp0UlyWBJ6f1qGayff5ixhw+fuqAoXqDu9Dz9avLdmSNVZcEHaAD7jt+OOetXxcFvLjgjdc5CtH7kk4HoQc5/wD110JRtctRi0YSCWB0eRmWYjJyeQDx68nOevt06VQv7wrKzRgeVtznqe/H0/Suj1hEi06S8nnETyOFcnI8pOACMjJ9Px4xkVwtxpFqpdkYQEEqJFkODzjt/wB89uTxnqef2Lld3OylhOdXucNqrSSalM+STvI6fhWnpVisMLSOEZ2A2oVzkn6dOMn6gUupaNc2EpvA5+ZHJRyGJIYg5GeOOeea1HAtrW32MCksjMynHBGArev8RwO+D+CqXVo9B4ilKmkaFvJ5cSsyKAFI2qSpKjk89hjPbJ/lsachmubdxbyuwRVYxxnavcE45yAD3B4zjg5ztNiaS6MckUchyCilePu+pBxj6Z+XFbZnisreZSJ0kuEL5i25jiIPORkcgkYxkYPPTOkUcCKUKyXd6z2tgZY4NwWYFhHjj5vxyOnONo7V3mjsF+0rGFTbsRVjYkALxzkYyPmHp09zXMw3enWUkUTRC1GcvCxJPY4BP3QfmPXqeO9QajqUMV1YB7h/M/4+JPLf5kR9rKuexAyMc4wK2g4xd2zam1F3O/SAAAIzNIuHYsvbPP48duman3IAAQy7AAVKH8MjPqT/AJ6cpa+M9Ptwlosl5OykAtJGp4POMhuexz69zW7BdxajaR3CBjsJ4wRk9T9evXtzW8asJOyZ2qSexoKpP3TlS2QoOcEjoeKesHlo0hQ7icLggn/PbP8AjUUe9fLG4gsuWQLyW78jr6U9dpLeWx4T5sHr0x/n+daDJArAMwQgEcc4zx9KVSCwVSGJ4yoxnknB/wA+lMYBcjaM9Xyf5dqkRlXBRQR0DHGOf1oA4+Q7pQqljkcLjkNnil2FHUmZmck5AJwCBjjr71CG8xif3hBGR79u/wBPWpI93mqwHzhQBkbiBgcE4+n51JuISjE70OPvDHGM88n8KEJVMbztz1D8/TJ78f41GybwpdC2DnO7H4579vxqaSH5HYEbv90ke3/6uKAMvXdZh0e2Fw5yxbEUR6uc++ex5JHYe2eQm8ZXt9Cy2+lW7QlSmJmMgOcA45A554x3rW8fwmTw8JFEam3kBIGc7TkYBI6ZI/yK5DT3EtjG4ATCYB6AnHT+Vc1eo4WsRUnyRuiTRjfWt1Iy2hVXbdGiZJBz91Ryemeua7Cz1qz1jQrpng3OJgkju4UlWPO1MdBxz2449ectI1ubuGF3Z5dikqcZz6Z7DB4+nTBqS/tLzRopo7O3imgDFt5wCg7ggkdPX09D04qVnNyl1MaPs6snz7kN9pv9j3n70q1ucndG3Pfgevrj+VY/mkzh7eMplsBdxIH5Y9f1rcv3XXrGzhijQwxsqwrG+6RcDrk4JPPOMDIGMDJqlcafdR+THiMXDoMxoOcnv0wD64/DipqQ9mY1cP7OPMRXKOjR3W0vO+A/BGDwRk9yeR/wHvW5fwomkRiSUO8iEk9MY/8A1/04qppMkVxBPZXFuTMUZ4QoyzkYwFPrwBnnPSqdrcyXsqs7mXYMKqknAOTgfiR+lLTc5tdzEmVbKZ3Rio/u/wCA6V658O/E0GoaRKso8uSNQmG5yQDt78DHp/d968w8QWC7bZ0kXErsp9FOfU9uo/D8BseDLwaDqkMglBaVtrqnIUZHPHocH8K3U+S0jdpxSbR6Xe2EhkEiY5IYxhQSqnnOOfqf1qsp2TwxmZQjMvmRlQe/Tit1GUCRUMvnDlMZAA9Bj155PbFZksUcZm8yMxuCeCBkj29QP611SV1oZSj1MtxHHIyJHsZVLOMYzjsTzjr7HP51JAZ5WDQ20sszNgAKGjXr26gcNg9OPpUt1ZXVsRtlyNxKpu6D1/QcfjVC6hnVCYYP3YHMnGfU4PQjAHpWTvojOzRJepNOgiuRw7bVDNyOnzDHodpGeB371y9015F4jexsY5bqFY87cbWibacjnqRkkZ6bunep3sby4mVY43eN3ySc4K7iOTgYxgdfWq+or5N9LbwSSPHCNjbeoxksPbrz9COetZu8dToo4idPYytae+mtWi8lAhHl/aHk+9x7/NyBxnnB5z3NOtpdR1I3LTg21tCoaRmVgPmOF574Pvx6ipL+B54bWN+XLBQd4VQWxgn0zkdR249orMxoGjd2IhBdF8r5thPU7c4PfqegHTFZuUpPVFzrTr9DrbSZYDHBaBptgI5VSh5YLnuemfQj8anCERMZNlxeSSkFyQpD7Qd4P93Hp0B75qazshDp1vLJIVSRd6lTwUPU8Y67QfyqK/1A25kMT4YIFdlI57AHtjHcdcnvzXRHa7OXbcqXElvY3DyzAXE7O2QQfu5+Xd2PG0/LzjOSK529eSXVizbVZgrMTwCcdPQYFT3EuUBtF88mRssFG4KcHAA5989c9fSq+oxW6uLf7UxnEhEhxgAHjYR1z644GMc84zqaiEWRP7SQWzebEwUn5doZscgY6jPX17ete1WdsttYWsbLsZU5Gc4PBPHYfnnFeQ+H9Ka81S0jRd9ubhRKpPyhRyefU4x684Br2h9ihQwwMkk5BPXoAcYFaYSOrZ1UF1FK5dJQzBSP4R+mPX+n6uwPuEM6+qtkLkdsds/jxTIhvLnygnTkjHfA+g/P/B0UhcHOFIwSo7Z59B0J6/5HedJYSIRoVMfyueR3Gf0pVCJkL83IUAEDHf8AyKYhJcqQ4bGDlcYwOf54qUIQwc87uRvGMY9PrQBxMcjtIqAA+aB1xwD1+vBqd0bDRlPu4GWydwx1/X9KhuI3DBFlIOM5Jxxz1xwO3+FNbeZSiqSCcbgTnn2z3z+v5SbkqhQGDKzKxIAwOO3Qdeg6VGqCTA+QJ2QHqOecfkOfSn7f3ijaeefQqD/9Y+9U70zR2Uwt4lMkakoTyGbGRn25AzmgDP8AErW76DfW97PGC0TCMNhcueV59ePX1ryzRJdrOhAYKeAQT1/z/KmXlxdXl47TO0krHLH3zyK29G0U20E1xIS8rKo8sfdAz1PGfp0+vFcmIatbqY4iUVCz3NmwdtN1F7pIRLKkTAA8Df0UnnOecAce3NSz281/bqHXzVMkZn7fLnnOOvPHFQaXaGXWY/PJIDGTY2U3ADnpxz04zXXTlYUnWyKzTzqTIkQOOvJAHtkY/r15Ix+09kcFOXLJS7GFf2i6ZYWk1k6CdJ1QEH5gGIViBjjgkZ6jg1jyRYeS4aZXdmOAoAHfPpjBx29a379o9M0SCZZGLXEZB3/MSRnHtjOePzzXLXM0kbKQyqpXaTuwASMZOPwNKp70kbYquqsvdKMtzJFKfJDRhcbnTgnHQ5HIGQPy9atwXJ0+3jW3tyBLmVmbsAOigj05yex9qowuZJI2O0LjjzO4x75GfQ1o2cscnl2jDEcyLuc5XYRnGf6nuG+lKastDJLQXTjajSxa3821WZsF+QPU/p7Z+nWHSjHaXxiLRyeSxwxYYZAcZHtz6dqvC9OoXBhlskWJZSdhTJj56c9ME/55rcGlJbyMsduvnTCQFcYOAQcjsVwcg/l0Fa/xE+h6SmsTH2b0sdDpOqR3EkflDe0ceAUI+dTg4yTg884wf5CukaS2e2hlUbhsDbgSSp5z97qOWwRxnrXAXFklhJZmw2GWWNxO4wu1BkB9uf7wIHHT61upcS20tkTKC8LlWZkAD54yeMc8HPHBPpWsZuno9jkq01Tly3uWJryS5wJEKw75CzICNy54IPGc8n6HqDgVl3F7FbyOizsELMkoV8k89wCO35kfkmoPe+aBBGYreJQrYyeACuQPTr+OTzzWe8FxJFEryMIDne+EYAZ64JHPIGSefwqoXaTZyydmUzrE8ru4maNg42rK+5QwB4YNwec9c8Hoe1NLeOw0pS7qJZGG8xnOMjIxjgAZ/MdeuEMLPGDJh/Lk8p227goP4YySOPfOepqW7t3WGFAwlVmEgQYxnBAOMnHB6c984qHK+pnqyK7eWO1SeeSQG4XZ5mefLAAIyCP4cDB9fasm1vrK0v5BLCHWdvldhnIxjPcDGfQ8gH2qDU7g3F+y5CRIpijCsCCATkhgBkFtxzz1xnip9Pt5NsBhEhZz94kbTwD09huOf5Vmnyu51Uqzoyva500d7cnTyI4nKrMwgAXaNpAIwoxgZz0x1981kX7y3jITIjH7zKCBk564Ppn+fvjVWCS4iVVt2dZBlQEzkdM9O+frz71QQFAkhRJ22FmKr8iEgdSBjv0B64HqKq7buzGc+eTkRPM9nDHBCxN2cDIwCijptJJx659DnuKz4PKeKXIVPMOMsCcrn06gY74/rmR5oPsjb5F3kn97JvLbmGWyQeclWHT+I5PQVF5kCgM7kHooIOeByPzyPxHSk9SC8katpeF/1qvkOHBXHGB/sgZJz/UGux8C6neSXTwLJcSR5ClWjBQDnp757ADPPTArjJUeWykjt5W8hsFlfhieeD14H68Z7Y9M8GaW9royzeS3mTuFUr8wOMAk8A8FffjpxybpRbmjWldy0OmUbslXJEpOCQOOB2//AFinvGrvhl35G0hhk8/UjpwRxSxEGTbnk4GcgZ+h6/h9akQI8qkE8sCpYY4B455P+fy9E7iIB1BJCABsfLjrgY9qmcFAdxAxwpBx68+3+fSlb53w+EIAOM5P+etBUKMqyhzxnHt9P6UAcYcMQCqud2Vdc/8A6u/406OMTIPnBZfmwxxu9s/UD/I5ajfMA25kCHnpk9ex/r3/AApzo+Qo2gElRgdGJ45Prn8gak3Bo9zAIuWGeSMAnjnkfWoQp2qp2vuyO57jHH5dP8KlkV94bzVZifuHsoJ5x+H6Uk4X5kZTknJz29cg9+OB37dKBHm/i/Tf7K1ddSWMra3UhLJhvkb3J9eT19eOBW7bjFjZR+Y0hmQsyrghACwx785PXvVfxt4gt7OzbTxDFPNMuXR8sFXI5J65OMjB98jvleCtciltW064kRZIV3IZDgGMdR+ALfn19OSrBX5jmxMG0pI6KC3mkuZCCuwhUClwuc8ZJ4x9OMVO0csLCGIRC7m3BpFXKoARyuOo+YVlS6m2p6okNlKY7OP91Fg7d23b8zeucsRxxt5ANaLfabbSLiVb7dKgCqDIG646ZycZBx7gd6zi9HY4NtCjrEE13p1uZ5og0e5U8yUZYKOg646j65HNc9qSG28PokuxJHmCYY4kHAJOO44HB/ve9adxps9zYROh3NGDzuG48cDn0x/L8agt449Oja5Ak8sllDthsnPbrnqc88AZBAxWWzugT7mPGH+zsXJwoVhIMEdM/nyeKAzLbiUncpOBkdfXn+lTtGg0420DBlOH+9hyMjJOeCM8evOcVUdWSIuUIYPsIx+efTvTTTLOp8NwLfalDcqF2qT53mkADA4ODjO73Jyc+oFWfFmqxXN9b28AkAhPBRygT/vntgDjoKydCvfsuyJm2CQHeNvIxyDj2x69qW/ikbV5BLIFXON24MSB6evTP0FJXXuoam4u6Ojig8qNAg3OylndiWxx2JPbg4zj9Sawy9+ZJ512ZUdDt3EkngZIOAff65zWjE6WcVrMkf7uZTEqSHbhuOuD1AYdsfzqvA1uLhZJVLS79wZDgAE4HHUjrxx6e1bKHchtyd2Xbu1aKY3M6I8irvQEgR8qCSynjOcAnHOPpT7/AMiORVhZJIdpaJIZNx5XA56KRnJJ9eneqd8g1DXXjlaVXRlfDtlUGwHgDOW6/jUqSyRpcvCJEMeU3bwqxkEKH+YYzxjn0/Aa00+RDe41IJZt4upo40ZgzD5flOCFOO+Dn/HHNc1r92hnY6bavG8JVp7hpeeoGcnrlmHHYHHQE1qSzySrNFGygAl1BC5Zh1yc89OAfQdc1i3CWZtkW9R3uXl3+UBteMYOdzHp1Hy44zyRjAycnHZGlKpyXMy2tMWU1yZPLRCF3PjGc9x1/wDriujt7AtYhZmMTuyFWcE5U4GAM5OMjp6jt1qQweZKIIgI4VBOMctnHB3DB/AcEEfXRFshuiCzRwuoX5sblGFwSDzjaDz0BOKFG5ix99qc97aXNra+Xbxwp5TKpA8zkA4wcAHaoODjLHrnFVXit7XTLhGSKedpVKyx4YAsvIGMjqeMdCT+F9YpZcLFCWn25+U8Y4UtjGMkAkkdc46CsbVppLWfyAUDlt5CZyGOCcseOfb2rRpJXDzMO+DXcYmRiI1kCpH3AxwAAPr1xnPHer0UIn09fLXzNrg5UEEdiM+xI6j8aiW3EqQ78FgWYwjOMjBAI685xk/ge1T6KXluIiu9hGwVpPKyqsckZP4H/IrnYjc061XzdkqEJGoMpUYGQDnPcDgljWzp/i+/hdDmMDAUwgfJhQQAF/h69iB7cVzjsLb7X51wfI2mJfm2l9w7cZbBPJPHHvzCt6BDGltZvHjgyOd25hjJAxgcY4Ofxp81vIE2tj1vR/EdlqcWY454ZnJChhkHgnOfoO4H41sMjIQSDx7cnPt2/PsK5bwdo/2LTYriRt1zMhAcrnbxjHrjjA//AFV1UQkYguQGbJIGOx+mfT6cdea76Tk43kehTbcbscFjOQyPgHK7gO/t0/yKmjUeWMDkKB7f/Wpibfk2E7Tzkgc57f59qdlyyHehA6qCffH9DWhZxEasQELZ6lcnk5I/Dnn+f1TeogkcksxUEgNzzx0PTn/PaoPP3MD0fdwMAAAenPUg/hU4M0jhVlVgDhFVMlz6Z7en4+lSbCF33K28c4G4c4/w6+vc0rpAgdmd2JT12g56nJHHr1qvGQGdl8vcxJ555+vuKmMquzE7WByAw+Y4A4zn6D178ejGeJS+fq17LPKceYxYAk4C+gJycAcfTFalnELUpHGoiVmOSp5PY59ePz966LVfCxtZfPsYmWFyAY0Odme4x2yeg9PypiOMPbxIhPybnk4wDn/JrycTUkpWkcGIcm7PYhtVNrePblMhHwNwwWGOM/hjFdJeX23TkiaJNwwu4Eqygcrjg+/+euHfJIyXF9EqzNuVXUtt3dFyAAcnr19au6g0txoMQt7O6Dbt0pYYwqjr6HvxkcisablJPl2M44ecveirjkuZruKK3gT5dzY5Hy5GDyc+9Z07ySuygv5XI3nOWJ/iPJHPHr1Fdzp8FlpmgtdxXCySCNm34GAcfjz27HivPL7UfMkdIlKpkrggfd781s9EkzHllfUpHy4bqWSVgIchBkE4GM4H55qdibi9gt7YSIoRmCyRLgkk7vXtjP4mo5rR5b60abiFgRwO/uenT+R9q2dS8owRwEK8yIFjSPO8HJJ/LHXtTjSUldnp0cNGVLnb1ILSOC1gZ57cOzttCrIRwDk8g9O3H/69OGWLVpYGliMYUeWGjXO8KhwMHoeOCeOvcYNDVDLIAxUF0UsAh4zxntz9Kx47py4YMiYOcquGzjtj349DnnPbOK6o8y7vqdSlw2o6hMdrCBAyquSY4lycKTgYA9h1+taekzSIPMFwC8q/LsIBTAyT6egwx6HpWCs63tqyCUR3chDEJ0fg8c9+RzxnHqediy8q0it3UsXkfyow7Bfl28MoPKkYyc8fMvHGT105X9ShL66kXVGt7IRuZW/1kx4j2krjHQEYPcjlvalmlu5XsFnKYlUnAztTrkAYwCevfIHJzjEN9hPEun2trZRzXM0RbE3KZMjnOSeevf61vSRLpk0t3qbNJOUQoVgHJAYbdp43HoBg9c4ABYaU9I6lNNs5e8jfTUnmLnzhgwxyY5H8RKDAOMn5ehJPDAPWc1qBbwyyTefLOTM7Z3uVBfceDydwPJPPbvWxFBdXuqm7kgWaZYlAQZ2qMZyM5x8uTk5yfVjTbPTY5JZCLlTb7fKCb1JYDsAMnBYMRgkncAMUKL3ZNivqKwQXtvDDGyDYTKSnDls7Tlc5HBxj6ZzyJytlFayRW++ZliYxurjcC3HUD5uSRgheeB2zV1SSSPX5pZWBkkmBEhbkOpwWA7dsAg4AHoSa9lKY7uaGdjAUz5iyDaqDOQCuOwUY5HOPxaeor6h9qYgujXC3QjDiViUAGO/HzfLnGSOOOelZOtSm4IkBdnLNuZvvMCeMnq3v/jVi0V5bQTBBFFGoZ+VU4OATzzk56dOTxgGqzzxBRgNMejF8hQSDyo6nscn05BzWUnoJqzJ1s5VtfMYGNhtBZjtUghiD9TgY55wasW96NOaRoHZ2LBhKRkKD/dXuCMdfXkVUleS4YTyzvN0VA4JIGCeB6DngcDFOGxd0xdpcYY7lGSTksO4z9c554rJ3J9CMO814XuJGZwAd7HcXHbrz/h+lb/h/S5Na1OC1gUCMHNxKVPyKATjPIGcnHvisK3V5o41RSsm1UGwH5ufvHP5dRS6LLeNrlstqJUull2InUhhwBj1zgE1KVtxxWt2fQYiaJUCqgKpwMDg9AM5/z0FSogIJJIOCBgZyfyqK1SZ4IjKIxIQpcIcjd3/yf8amaRnw0eck8jqAO/H0Festj0iUHnBwrFsHPc/5x+dNHRRiMAc9fy/nSJvlYOz5A5yV6en64/z1d8+OOAp9ifp/OgDz5HaBT/q2wmQBzkj3J/l6/iJ4XBEbSMw25w3UAensTx09qYiKZBu8sbCGOB8wUjnnPck/T61HLIoRQzkAANuLfKOePw/Ad6k6CSdR5XmRKHEhypj57c9ffHt09ajmleORt7KiruLNnsOQdw7AjnNSqgIB3vuXh1QZ2EZx0OT1HXA6+lcv4nF/fRxWFqrluS6l0VWxjABz2yRj/CgZSv8Ax1HBJJFHBJOh5yZPLCn2GCSPr69K5M+Jbt2uDJFGwc5jEfyCM8Zx144/X8q2oWl3aYF1BJEWGRvUru9evaoLaEXRdgrKFB+YnjOOAMd/wrmxCi1ZozrK8di3ceIZ5LQxSWyhC+47CcAdf545rtNE1U3Onxs6RxxO6ISAWJJBHI6E9BzxyAMHFcfplkzzLlQZAf4uRn3rv9C0v7Oi3NtMiKvysrhigYjtjHrjB/8A181OUIvlWgqGJhD3GHitXs7T7XaYByGlymNwB5Hp3PuDWCNL+13KKivIUbqiliR69+3tXS63crJZGGeS1itnmWMrGTucDb1yORyMgDOBjPWsTUvEUz2EkGnQmBHbzXIOCvQYHoM/nx06U6kYydznxVSEmuX5jLswS3CQNAu2BQkkbSAZIycjnIOPxBJ9Khjt1SBZLWFpZopNykMXPI7dsjPaqlrbBpJXQBy2MZyQuTj1+tOwoHlrtIQ5DFslgQD29OP89MXGXRnKqjSstiaWRjcpGpMbRJjB69yRnHHpnFZRgEchGSYo2LLu74Jz/wDX/GtAXJGVQv5cbYERc7WG7kGp5dtvJ5V2sMt1kY3KUEORjDFSORx64xjrkAu47kJIy47dxOTvc5wFPcDoenJOOMcHpXWafdHVYliu5BFcxFnj+cYYtj17kBRnP175yoTFNIYIbGDYFG7aznd/496Htnoa3tHmWCdI4hA0jAsjrEWJOOoHJAwO5HQ+lNSb1SGlrYtR27x+IBqz2+wxacqx8HEUjZLBj6ANg8HJIAFO+3TazN9onDI7M6IkvyHcByPvehzyOOBlmyX0NTXUL2NZEiSCXacRhF4zwQMnsDjrzj88G5guy0NoY4vM3EM/lqoRSMDJwcH7vTA4x6V0U+dP3kbTXLoxNVtU02ySGJ4buS4bzJLjGdvKlsjHXJBBBwQGHOSaoyKIWt5IcTyLCpkVognc52jrgdSckcAGtsWwsokkjdj5jbY0eRiIy3QDd6DsepHB5Ncve36zXtxBI8k6tI7EZ+4ig7SM/d7nJ5A65reTkiGyMiyjknvLqUMbmds7U80hSCR82QGOPQ5/WoUvT5q29ivyswKFk3s2OBkcg9OmDggYPSqEtlNE6tFERGyNIzuMZXDZBXt0P/fJ69rMgjjt4IyJ8DjB4YAnqfbIPHv2JrFK5nqOubj9xDbIwuF3KzsGfCYH8OenU8Y9PpUU8Tx26RxLmRirFRy20DIwvJOSxPHp09JHdGiV1k81t/3Aw/uhicc55wM9MDtgVUVjPd+ZMJX8zCxhOOdwyOh6A/y6ChpLYCdVMawQxRyNNOuEKDBbjAPPfOQe3Hr0iuBuihdnBMjsGO1s/wAOfm78nn6cdajlm84SPOCY5MrEpjXoB8uD24Pb0NWZibZopUTojB1JOEUYU9zzz6+n4w9Q2ZrWNssSPO7FYIVDsgJIz0z+JwO3UehrqfAp0OLUnmW2m/tCWNmZnkDDqcqmAMduv51wl5rQvIxDCrxJvyULghuCOgUf1rY0GO6m1S0a2M33gzsq5I5HQZ5xx6dPypNJqyKjLldz2sHhgI2BHy9cZAx/PAHrQHikZztyRkc9Dx1Pp/hVe1uBLD57IImwGKKDw2Bkfp/PmrEYJi3PwM5JxxnrnOOlegjvJzgwjClwTjOMEdDTfm27jjevcjtxn1/L6fio8vcMqpPOM8bcDHH6UwKqsNi5Ucde1AHBpufaWC7s4GSAAw6dM+//ANeovuqimQM2CFwBzz/nkf8A16kaQKA7EEFd2duOe/PQ9T/jQrIVkjOBu5yB7evrUnQMErbzHGQGP8AkyDknOe5+n68YqJ4wkhCN5kqqCxDEkj69/wCuTUrBfKLB8q46Z+br/n8vaneX85Cx4AVgAoDcFTzk9Ow5/wDr0AY/iTULDTrUw39uZZChKqwLCY56Z6YHGcjI7ZNcAkKGWQRxiBC5YRKSdp5IXn8ua73W9BXVp7eVswuj7Q2d+5Cc9+OOfXqPw4u1t72GFS9mPJZ/LSRgVyxz+eNp4rjxKla62RlWjKUbRNLRykdzPL9m8zA2oN207sde/c//AKq2dRvp5tJtdOmaFInQqywqVbHucnr1zTRYPZMVlAVHwWBJGD14PTPTgnnOMdKh1GEiWAA+UApEhZlJHTHAPr6//XrjjL3bo8tqcX2MiaLdJ5S8MmACQcjpz71BJBkMBuJ7gYxzWqVyhdE3qoBzt5bBPJ9uf0FUbGOM2kiksXyQWZeOPr36fnWqvczvfUzpNwk2lsALkgE/NwDTgZEkCxjDn7jAZyc/qe2KtX1rHAbZ3kDLJn92jZYL1B9uGGDx1PXFWNOt3kdUNuRGmWVfLDeYVU/xEDjrx6HnOKG9bF+bK0OYNoiB3oS3mIQdh9scH1z+WMZNnT9MuNQfy442mdiAEU4PT68Acc/T2qXRYXumEcWZWf5AqPhumSfphTkngA16Ja2a2WneWp8sqRuaQj5+pz04GC3HOMnvkmqVJ1NzaEHOXkYdn4UtbeX/AEsmVsHakRwuc5xuI542/MAO/Q5retbe2t4ZDbWcSK8is4JDMf4sMSctyOpJ96soA9uHVlWQYUu4GVwORjtjC4Ge+PQ0nl7bMxxmMSKodUdhnB6ZPTt6nHAHau2NKEdkdsYRjshZJjIFi8vLM5LLkBskEbs5B9VJPrwar7Emth5kEZY8h9uQrHnnjk4PHpn8KtQI8okDIZAgbbk56g5Oe/Q9exH4vmtYZAXTYDjco4IU9QepAH+B+lalvUzzocCofLRlIk3M0JIEYAbpkE88c5IGOveuL1bw+9kHuAnnqxEhdQAVCqcbl5GDnJPTj3Ar0faWLeUoMixbRKjkEjHJPp/9bj1qKNopbdFKMI1OfmYsCVxg/TAPT+9WcqaZlKlGR4zePcXOrzSRgKssg2qMEKm3CL05wvGDnPvU11Z7t371ZLl41G7PyJgDAU+uAR6dPw7XVfCccMRvrBWVjmSSIJhVUgfdPUH7xx69hjnlY5YokLCZG8xCFVlBG4EHnjBUMB0zkZ4rmaadpHJODjuY1zMTdBCRHAgCRSIpwR0yM9QWPX0qxeSR20MDRSEzyqGD7flCZPPXhsgqRjoDjgjMVncnyiWXHlr8yuOHIC4BPPPHccDjnpTjBE0UlxIrJhNhZeN5IIHB6nOOnQAnBNRzXM3uQpbtCLeYK6+YWAbaeoxwPzB49evPGxqkEq6DGjSqVSTKptBBPPGcHPBJ64wO9VoUh+1W5iYSoqhSZG6MSTjnnHTOP65q7Lrhn1EC0O2yRgUQgNvA/iZT1zxxjGPxNLZMXmw8M+F7vWrhd+6G0CgyTHOAAQce/wAuPT9K9g0fSbbR4Et7W3Us6Yc4G58dyTwB3wOB6UzTLuKXSbd93kCQKNqjaFOcEYHQDGPyrSDhFx5fUgFTkknHT9K66VNRVztp00tSVGERLggnG0dMMO4FOw5kwV+YYPOQBn3FM+ViWDh+wDD7vfGP8alcBhmTO4biVPTHTFbmooyFAYjPUEd/r+XepEbjODuxkZH9ahKK3z5II65GScfyNSqC2UY5PT7pGKAPP5Y0YBghVQQ+XGcAdh7ZA4P69mTgovyB3kP8PH4DkcdPzqeV5FlR2dVDt8gzncQBzkjPp+fagTFYRvUrvz8i5AJIBxkYx3HYfN61JuRQ2mdvnJ5gT5sAYBIwcfoD7U4Iy4RCd5Kt8+FDEZIw2Bg+v4/i6Uxtn5AXVBjLY6Hk4GfX1p+H3OzM6x52MobHG3JOATzyPXvQAzcVJ2jCv1cFVK5HYD/e/Xp6VzErTx3EwG+LdtL5LKxwCQB1J44NXZwHaVjsbLEdMKenPJ7ZP5fkhtztO5gVBG47NvI4AAPTkk9Ox/CJRUlZgmUmzBJ9oZ0DAM5BxgDPJ4xg4Pvjp3zXFG3jl8mO1DmEoEjVR1JOTx3OSBnjJrtdSj3afc2lrNtkmQIiv8oYYwR9ffjn6ZrGl8P3f2eOOWInEYHlqQRgk+/zc49ulcte/MklocmJjKSSRi/araPTrdp5GmnYsqxxgKuFHBLdskg8A5wc46lkP2n7FcSJ8kpUBdgx0IJIJzggDHGOnFWj4du0toY5FVWV84eQfNj05/Xjrx7vNwiQNFFGXdvvsFwF7EYxzxn8/WsXe1mcDi47qxjWFus0sLjaDGxzu5B49P19On49BdpNpmkNLFLjz8ov7sfeIOAB2/i6nt0PApbKOG2mPnM8L4EmMdV685IxkgdSOx6EEbOlWD6tdxa1PEkdnEh+y2rHcW5BDY6Hnt3wBSpwbd+rNIx5tB/hjS49LsbaSQst4w3Hkfu0AzjIzjcNufqO/FbaqvnbVMobJdlIwASASTj16dfyp0cD4c5kf5tpRmxnPO7ntwTnH4UJbLx5sQwcEF+OigbifrjPfvXpwioqyO+EVFWQsCn7Ou5EEbFg3BAXLYJJPBGenPTp2xJEvn253BWm6gEbRz3A6dc8e4wOKWKSR3YpICCWLFs7gOnGDx0x7c9aVpBM7M8TKQ43bO2B7Dk+49fzssRSZUkaU5VMeX8pw3cAgZA5I/TNTSRkruUMoDfMrscrgEtnpk/59qa0rp0jUbWCYPO0heSScdzn/wDWKn3xzpJuyrD+BmwSMegx1z+GD0oAjAfym3ARGLtyVB57n8OnHX3p5LK5B2qSAASpZeW6EdMfryfWo929/JWMsmSQgAORkcH6Enr7D6uldZJygZiCucAZGRjPuAMg/h6dEAOrI6hYwFY4YsdzHORySPQde9c5deDtPkRYmzE8CuySAb8k5YAkg5UHAGecDr1rpk+a53RlN0hDHbnLDk8+3Tv+eKbLGq/KQwQtnBz8qjOOMHAx+HOO2KTinoxNJ6M8c1rw9eaZeqt0UX7QBKm3hJNqnIB9Qc5B9c9xUV1Y38tnbRwRTss4YgKmRIFwMDHJ6EnPtXrOracmpWAVo18+NleMngB15bpjORke3J4qxotqun6Tb2asxjgUKSrZIZgWbPHQnnBAI/ny+xfNbocro+95Hk9v4a1eSB9unSn5M4MTAjPb5hyfp6cVOnhjVRtlXTp95YBiIsEDHPb9f8a9djQgZkkJJOVIbk88DP8AiP1qaOIsu5ZDGNxG6M549Mc8VfsF3D2C7mf4b0l9N0iG2kZ2IAYtkYRhjA46gn+VbDM8mZG2gnJCg8kev69e2ajQbCu0gKPcA4x/D045554+lOiIJBCBDzyEwT1z9P17V0RVlY3iuVWJFDMzsflJ/wAB2P0qWIBXXLNtUAjnn8u3Vfz96SLy/wDVIoLt2cZ29unrTsbo137VKkkqW6HBzz/Xg0xggAbKgMdvysCRn/P9fSpA2Du5k4Gcn/OOtKqABsFskHDE5HNIFLcuXCjG3OP6UCOBVB9pJLZRW3BRkhxkcgngdwO/t6EkSIBGwk28ZUgkjH1+n/1qm8txMESN2YrnIU/NnJ4981GERmOWBUPhs/MQOgz2zxjJ/wD1o3JEjW3Xbn97lWVeg4GRjHXt/LtUIaQyOCpOJcrhMcdstkdD+IwKmUNDbYjbYSxA2sGGTjhT07H86csUhYxqShLEswUNjnoO2Ov4ZoAjLNH+7hBVWG0gAHJBJ59BwenqaVwNyx5j3568nk9s9T+vfNSbhiO4VgSyqN2MfKO+D7VE0UomLoXZJVDtIzE8denr1Pf60gHqhiYFRvJ+ZVDZCknI4J6/X19KjljZzGWZZJGGfL4xjGdoyeeRjj6Zqy0ojUvMQ8agYYyFGDHIzn8vzFV7eKPazLgIRgKpAVOQMjjP9OvvQBA7QxukbuRyqoiAMDgHt1GQPQc9s8ixaw7Ld3jRI4d6qx8sZbIxzxk8qvX1BzTJrfA8xwYyTkxg4VMnjj/gXrn6VbjQQI4KSBzg7ieCTkZPc9+M8g9aXKm7sTSZSewEl/azzPIxZNpI9FIOc5z2wT15GK0Y1k+zkKqBQ21QGICgDng89OfwPIqJJBKvmsRtc7/mGduc/N7dfXn05qfylitZDkLIQMr/ABDI68Hv6Hjn6UKKTbM+VJ3GWtvyXBl2Sd5sHYcfy9/bHTIp8qA2Ma73VHAcFzhiME7myOg9OMUF4vMDuZFcgNlABkcfd65zgfr0pUgEsZQEpIF3bmXK+oLc57ge+MkZ6WUEMqJJ5kagRgZ2FgWHXjpj1HJ7DpStCJGWGPbFITn5l3BUPc8eo449Dzinw+asY2CNFyFyVLYyMDJyeCMnn0708p5k5SP55SEVlXqB/dyeTnI79hQA0bwGCLFFHjYSzEkk5weR6/yqOIIJkLcBBkMinJ3ZJ556dAO/OOtWioindFygfjcrYCg4XPbPUfr1qORCsigSlACBvIOfm/i/T264zzQAqssAJRWeNUU5KjPsP1H6ehpBECCQwTaR07E88fmOfp0609o28tJ3Q7wRudjklgF9OMZGeg6dB0qtAXkZv3TDJ6jCkZwcdAcdfpj8aQFoMfljOWDZUnYM7cgnHXv6HpxSbGziYqUx/DyGHQ55x6+30pu0SuMAAEsRKN3frwOf89qkWFUiBZeArHGSSCMZ5JB9O/ftTEPAxbFV81XAz93hmxnJ7DqT+PtUn3olR9xJJ5J4GRk+np7d6QlVmUI2zaANm3rzx/IDIx04zSxwLhGyrKWx84wOCfX8B2NIAAMt0zPw7t8r59cZ7euPyPrwrJHlUyE2sqlcjcRxg/jgc9fanqdsRMbJkBQFHP1wcDuR2/nU+8qqAFmAGDlPpzjA9zxTJEQJtIUfL97k5Jx3z+XP1qZU6O8hLAHjJwo4yPeonUFvN3HCkkk5O7jPr7ZxUwCsQWXPHybjgnnv7/1oAVAu8pgAnBzjOPw7c+/apIojHGxP3R0yfT+f/wBeo7aSNkDfLznscjvx+hqY4c/LjacDG7v+XP8A9agQ7h8KEXbzjbwBxnIp5+UE4G4diP8APajKt2Ix1HP9KZvwcjLKwyNvSgDgEMEwi+8WXG3DcH3IHt3/AEqQctuboxxtdcZ7jaR7Uxp1t1kEW8KrFlEXJUdvmzz09e3TmpfMRQXQFvmwA3y4HPHHsR69KRuR/unyEl80EDaWGAe/P6frTzlfKXCgqOGAB2g59SB6fTb+Tbh1LgZMe0/vEL5VuTyeOenT6duKN7G5TO0bjkp3XjBHv06n3oAeGEj7WYZUnLPydwyPTjualmLhR8zbCDnzD27e45Hfiq0QVrkiLB3Ljay7hn0IPbr1/wAKcZ3jLQnGCwDFnwBxjk9D1FAh0cfmRqU5mxhnVy2BjPB5zS+b+7CrKgjY+ZvwBgdenPqD/hSsdo2qo3FNxz/tD3/D35HanwDCOY1fZ8p5HX8enrnPp+QBGSmHlC4yQxDMC2SDg+3bgcfypWCBgYmUFMnLDknkgZA4zyD1qTzvLYkth16M/YewB+bPP+Hq6WXJk2eUsZ434GGHTpj3P58+gAFUxhX8lJWbBUA4YAZ4IPXv+n4mXYZ905YBSA0jK2VUHrz16defX8a0duGt2wrldgbDbsYPr7deh7A54p0wjmQFSMuzHAIPz84OefY/XgYpiJMSGVRsLJu2HaORkDIOMY+vv+NTpPtEqt8hGVJYZUDGPvEdef0qkzZnYAfMucZIXHTgYPuPzxThsjVhgptBb5ASc8n9Acf09ACyypHIQjL5KnDAjGfXH1yfzNRh5GkSR0kVWO4gHAx1GRn0BHvk+1RCOIoWKDY6cE8lhjt+HpTgZNrLuKwKrB/MC/NjHy/zHI9PpQBK0hQ4K5aQZJLfeAA6dR6/5zhJJt1yjg7SrFjk88cH2wecfj0ps+UmbzGJz8mSeg6Z7kHPp/8AXqYZVXVJ0GWwQ3Tr3Ock8+1AiRGDx+awJ543FuhPT9MdP8KRQHn3hyzvhWZHG3jd69eMdieR603MbSA71BAIG4DJ9QB1PfrmpyDJMVjTKHoqktkg9MfX/PogE2ru8tGVOMrntx3/AC/Q+9PSZRMT55QjJPOOPpyM0KyTNgADna64HOOx4HXp24pxiMzEPlRjGT3IHPU+p60xCCMSbRhQ6YyADyPxHHHHFTCV9wCn5SMFR0Byeeenfk9+tMjyNgdV83jA28HHIJ6dAB1PrTyFMg2Mc4AIXp7nr/nmgCRGeNwuCysBhs/eAOOc++PWn73dg7jCNj5i2eOO/FQcrO28nLKxUbQSuP5HOP1p5j/dKzKAy8/Nxk9OPzNBJJKWd3VGjKggD5sAY7euO/8A+uiI7jubDgg5PXt0z60pSIY+6MkBgeBnH8v884p6ARtuIHy/KCxA5z249aAJFZFO13ByCRggDPf8OtSZ27jICOueefr14qA5aP5HP95hkZBP8unepkiOQo+7356etACs0kmFD4AI+vbgDj3p4LMmAACR054/CmKhVcHIOcEn8O2aljJLY4HYHOT+dAj/2Q==",
  "imageHeight": 256,
  "imageWidth": 256
}
