# Supplementary material for: Deep-broad learning network model for precision identification and diagnosis of grape leaf diseases
Source: Front Plant Sci. 2025 Sep 10;16:1611301. doi: 10.3389/fpls.2025.1611301 (PMC12461735; doi:10.3389/fpls.2025.1611301)
Supplement: Supplementary file 1 [file DataSheet1.zip › B_r00264.json]

{
  "version": "5.4.1",
  "flags": {},
  "shapes": [
    {
      "label": "leaf",
      "points": [
        [
          127.67527675276752,
          190.89790897908978
        ],
        [
          138.99138991389913,
          195.32595325953258
        ],
        [
          145.38745387453872,
          198.27798277982777
        ],
        [
          155.47355473554734,
          209.5940959409594
        ],
        [
          165.31365313653134,
          224.4772447724477
        ],
        [
          170.11070110701107,
          231.24231242312422
        ],
        [
          174.04674046740465,
          223.2472324723247
        ],
        [
          183.39483394833945,
          225.830258302583
        ],
        [
          185.73185731857316,
          222.140221402214
        ],
        [
          195.9409594095941,
          223.7392373923739
        ],
        [
          202.82902829028288,
          220.910209102091
        ],
        [
          199.2619926199262,
          209.96309963099628
        ],
        [
          204.7970479704797,
          206.15006150061498
        ],
        [
          208.73308733087327,
          208.73308733087327
        ],
        [
          212.30012300123,
          210.3321033210332
        ],
        [
          210.8241082410824,
          205.53505535055348
        ],
        [
          214.6371463714637,
          202.460024600246
        ],
        [
          218.9421894218942,
          201.59901599015987
        ],
        [
          215.4981549815498,
          195.81795817958178
        ],
        [
          211.9311193111931,
          190.28290282902827
        ],
        [
          218.3271832718327,
          186.34686346863467
        ],
        [
          210.94710947109468,
          180.44280442804427
        ],
        [
          220.0492004920049,
          173.06273062730625
        ],
        [
          224.2312423124231,
          167.89667896678966
        ],
        [
          218.8191881918819,
          163.22263222632225
        ],
        [
          211.07011070110698,
          159.65559655596553
        ],
        [
          218.0811808118081,
          148.33948339483393
        ],
        [
          221.0332103321033,
          143.78843788437882
        ],
        [
          212.05412054120538,
          139.23739237392374
        ],
        [
          212.05412054120538,
          136.0393603936039
        ],
        [
          216.6051660516605,
          125.33825338253381
        ],
        [
          215.2521525215252,
          118.94218942189421
        ],
        [
          213.77613776137758,
          117.58917589175891
        ],
        [
          204.7970479704797,
          117.58917589175891
        ],
        [
          206.5190651906519,
          96.18696186961868
        ],
        [
          197.90897908979088,
          95.81795817958178
        ],
        [
          193.72693726937268,
          84.25584255842557
        ],
        [
          192.00492004920048,
          74.16974169741697
        ],
        [
          192.00492004920048,
          70.97170971709717
        ],
        [
          184.74784747847477,
          77.36777367773676
        ],
        [
          179.33579335793357,
          79.95079950799507
        ],
        [
          175.03075030750307,
          82.28782287822878
        ],
        [
          171.95571955719555,
          84.99384993849938
        ],
        [
          171.34071340713405,
          78.59778597785977
        ],
        [
          173.67773677736776,
          72.93972939729396
        ],
        [
          176.87576875768755,
          69.61869618696187
        ],
        [
          172.57072570725705,
          69.37269372693726
        ],
        [
          168.63468634686345,
          69.37269372693726
        ],
        [
          166.17466174661746,
          70.97170971709717
        ],
        [
          166.54366543665435,
          56.45756457564575
        ],
        [
          169.00369003690037,
          47.97047970479704
        ],
        [
          159.90159901599014,
          47.724477244772444
        ],
        [
          156.70356703567035,
          29.643296432964327
        ],
        [
          155.35055350553503,
          22.14022140221402
        ],
        [
          154.48954489544894,
          11.68511685116851
        ],
        [
          150.79950799507995,
          19.434194341943417
        ],
        [
          146.37146371463714,
          27.675276752767527
        ],
        [
          142.68142681426812,
          32.34932349323493
        ],
        [
          139.23739237392374,
          33.08733087330873
        ],
        [
          131.6113161131611,
          40.098400984009835
        ],
        [
          129.520295202952,
          43.05043050430504
        ],
        [
          122.63222632226321,
          39.36039360393603
        ],
        [
          111.5621156211562,
          56.21156211562115
        ],
        [
          106.88806888068879,
          53.87453874538745
        ],
        [
          101.47601476014759,
          54.24354243542435
        ],
        [
          99.99999999999999,
          54.24354243542435
        ],
        [
          94.46494464944648,
          67.89667896678966
        ],
        [
          88.57838660578386,
          71.37899543378995
        ],
        [
          88.27397260273973,
          77.92389649923896
        ],
        [
          83.8599695585997,
          79.2937595129376
        ],
        [
          80.20700152207002,
          74.27092846270928
        ],
        [
          70.61796042617961,
          69.85692541856926
        ],
        [
          64.68188736681887,
          81.42465753424658
        ],
        [
          62.855403348554034,
          83.8599695585997
        ],
        [
          62.855403348554034,
          86.14307458143074
        ],
        [
          53.41856925418569,
          85.99086757990868
        ],
        [
          51.43987823439878,
          109.58295281582953
        ],
        [
          36.67579908675799,
          109.27853881278538
        ],
        [
          42.00304414003044,
          127.84779299847793
        ],
        [
          35.6103500761035,
          129.67427701674276
        ],
        [
          32.5662100456621,
          132.41400304414003
        ],
        [
          37.43683409436834,
          144.1339421613394
        ],
        [
          24.499238964992397,
          150.3744292237443
        ],
        [
          30.891933028919336,
          161.18112633181127
        ],
        [
          33.175038051750384,
          166.81278538812785
        ],
        [
          30.130898021308987,
          173.2054794520548
        ],
        [
          36.67579908675799,
          179.7503805175038
        ],
        [
          29.522070015220706,
          189.03500761035008
        ],
        [
          36.82800608828006,
          193.75342465753425
        ],
        [
          45.199391171993916,
          200.29832572298326
        ],
        [
          47.330289193302896,
          201.66818873668188
        ],
        [
          42.916286149162865,
          211.7138508371385
        ],
        [
          42.76407914764079,
          215.06240487062405
        ],
        [
          53.722983257229835,
          215.82343987823438
        ],
        [
          65.89954337899543,
          215.6712328767123
        ],
        [
          69.0958904109589,
          218.2587519025875
        ],
        [
          73.35768645357686,
          222.3683409436834
        ],
        [
          75.94520547945206,
          215.51902587519027
        ],
        [
          82.94672754946727,
          210.49619482496195
        ],
        [
          90.40487062404871,
          204.7123287671233
        ],
        [
          100.29832572298325,
          197.40639269406392
        ],
        [
          107.7564687975647,
          194.66666666666666
        ],
        [
          119.32420091324201,
          191.9269406392694
        ],
        [
          123.28158295281582,
          189.18721461187215
        ]
      ],
      "group_id": null,
      "description": "",
      "shape_type": "polygon",
      "flags": {},
      "mask": null
    },
    {
      "label": "Black_rot",
      "points": [
        [
          144.4,
          36.4
        ],
        [
          147.1,
          35.7
        ],
        [
          149.5,
          35.2
        ],
        [
          149.6,
          36.2
        ],
        [
          147.0,
          43.4
        ],
        [
          145.3,
          49.1
        ],
        [
          143.5,
          54.2
        ],
        [
          139.6,
          51.8
        ],
        [
          136.9,
          48.2
        ],
        [
          137.7,
          45.4
        ],
        [
          139.6,
          43.5
        ],
        [
          142.6,
          42.5
        ],
        [
          144.1,
          40.2
        ]
      ],
      "group_id": null,
      "description": "",
      "shape_type": "polygon",
      "flags": {},
      "mask": null
    },
    {
      "label": "Black_rot",
      "points": [
        [
          104.9,
          54.9
        ],
        [
          104.9,
          57.9
        ],
        [
          105.2,
          60.7
        ],
        [
          106.6,
          63.2
        ],
        [
          109.1,
          64.0
        ],
        [
          110.9,
          62.7
        ],
        [
          111.1,
          59.9
        ],
        [
          111.6,
          57.3
        ],
        [
          111.2,
          56.3
        ],
        [
          109.2,
          54.5
        ],
        [
          107.7,
          54.0
        ],
        [
          105.8,
          54.2
        ]
      ],
      "group_id": null,
      "description": "",
      "shape_type": "polygon",
      "flags": {},
      "mask": null
    },
    {
      "label": "Black_rot",
      "points": [
        [
          89.1,
          71.1
        ],
        [
          91.1,
          69.8
        ],
        [
          93.1,
          69.4
        ],
        [
          94.9,
          68.7
        ],
        [
          95.8,
          68.7
        ],
        [
          96.7,
          72.2
        ],
        [
          97.1,
          77.3
        ],
        [
          96.1,
          81.8
        ],
        [
          95.6,
          84.4
        ],
        [
          93.2,
          87.2
        ],
        [
          89.4,
          88.2
        ],
        [
          85.2,
          88.5
        ],
        [
          82.6,
          87.9
        ],
        [
          80.4,
          85.1
        ],
        [
          80.1,
          81.8
        ],
        [
          80.4,
          78.2
        ],
        [
          80.5,
          75.2
        ],
        [
          83.4,
          79.1
        ],
        [
          84.5,
          79.2
        ],
        [
          87.1,
          78.7
        ],
        [
          88.2,
          76.4
        ],
        [
          88.5,
          74.0
        ]
      ],
      "group_id": null,
      "description": "",
      "shape_type": "polygon",
      "flags": {},
      "mask": null
    },
    {
      "label": "Black_rot",
      "points": [
        [
          89.2,
          105.6
        ],
        [
          91.3,
          104.5
        ],
        [
          94.6,
          104.9
        ],
        [
          98.5,
          104.5
        ],
        [
          102.8,
          104.5
        ],
        [
          104.3,
          104.9
        ],
        [
          105.3,
          106.7
        ],
        [
          107.1,
          108.6
        ],
        [
          106.6,
          110.1
        ],
        [
          105.1,
          113.0
        ],
        [
          102.9,
          115.3
        ],
        [
          98.2,
          118.2
        ],
        [
          95.6,
          118.1
        ],
        [
          92.0,
          117.8
        ],
        [
          89.2,
          116.9
        ],
        [
          87.9,
          116.4
        ],
        [
          88.0,
          111.7
        ],
        [
          88.5,
          106.4
        ]
      ],
      "group_id": null,
      "description": "",
      "shape_type": "polygon",
      "flags": {},
      "mask": null
    },
    {
      "label": "Black_rot",
      "points": [
        [
          80.5,
          125.3
        ],
        [
          82.8,
          126.0
        ],
        [
          85.0,
          126.2
        ],
        [
          86.7,
          130.5
        ],
        [
          87.0,
          133.0
        ],
        [
          85.1,
          135.1
        ],
        [
          83.1,
          135.9
        ],
        [
          79.6,
          136.2
        ],
        [
          76.2,
          134.6
        ],
        [
          75.7,
          132.6
        ],
        [
          77.0,
          128.9
        ],
        [
          77.9,
          128.2
        ],
        [
          79.1,
          127.0
        ]
      ],
      "group_id": null,
      "description": "",
      "shape_type": "polygon",
      "flags": {},
      "mask": null
    },
    {
      "label": "Black_rot",
      "points": [
        [
          96.9,
          143.5
        ],
        [
          100.9,
          143.9
        ],
        [
          104.0,
          144.7
        ],
        [
          103.8,
          146.1
        ],
        [
          102.6,
          148.9
        ],
        [
          100.5,
          150.9
        ],
        [
          97.9,
          151.4
        ],
        [
          96.2,
          150.4
        ],
        [
          96.1,
          147.8
        ],
        [
          96.9,
          144.7
        ]
      ],
      "group_id": null,
      "description": "",
      "shape_type": "polygon",
      "flags": {},
      "mask": null
    },
    {
      "label": "Black_rot",
      "points": [
        [
          161.7,
          101.9
        ],
        [
          166.2,
          101.3
        ],
        [
          168.5,
          102.2
        ],
        [
          169.7,
          106.0
        ],
        [
          168.9,
          109.1
        ],
        [
          167.3,
          111.6
        ],
        [
          165.1,
          112.3
        ],
        [
          161.7,
          112.3
        ],
        [
          160.0,
          110.7
        ],
        [
          160.0,
          108.3
        ],
        [
          160.4,
          105.7
        ],
        [
          160.4,
          103.7
        ]
      ],
      "group_id": null,
      "description": "",
      "shape_type": "polygon",
      "flags": {},
      "mask": null
    },
    {
      "label": "Black_rot",
      "points": [
        [
          153.5,
          127.0
        ],
        [
          160.0,
          127.8
        ],
        [
          161.7,
          129.8
        ],
        [
          160.4,
          135.4
        ],
        [
          157.1,
          136.8
        ],
        [
          152.7,
          137.2
        ],
        [
          151.4,
          137.4
        ],
        [
          150.4,
          142.5
        ],
        [
          148.9,
          144.9
        ],
        [
          145.6,
          145.8
        ],
        [
          140.7,
          145.4
        ],
        [
          138.7,
          143.7
        ],
        [
          138.7,
          139.5
        ],
        [
          140.0,
          136.8
        ],
        [
          144.3,
          135.6
        ],
        [
          147.9,
          135.3
        ],
        [
          149.1,
          132.7
        ],
        [
          149.8,
          129.7
        ],
        [
          150.8,
          127.3
        ]
      ],
      "group_id": null,
      "description": "",
      "shape_type": "polygon",
      "flags": {},
      "mask": null
    },
    {
      "label": "Black_rot",
      "points": [
        [
          191.4,
          122.0
        ],
        [
          191.6,
          119.4
        ],
        [
          192.1,
          117.2
        ],
        [
          193.4,
          115.6
        ],
        [
          197.2,
          116.3
        ],
        [
          199.8,
          117.8
        ],
        [
          200.9,
          120.5
        ],
        [
          198.9,
          123.7
        ],
        [
          197.6,
          124.7
        ],
        [
          195.3,
          125.7
        ],
        [
          192.6,
          126.0
        ],
        [
          193.6,
          127.3
        ],
        [
          194.3,
          130.7
        ],
        [
          194.3,
          133.1
        ],
        [
          194.2,
          136.8
        ],
        [
          192.3,
          139.1
        ],
        [
          188.9,
          139.3
        ],
        [
          186.4,
          136.9
        ],
        [
          184.8,
          134.6
        ],
        [
          185.5,
          129.5
        ],
        [
          182.4,
          127.4
        ],
        [
          181.0,
          125.5
        ],
        [
          181.3,
          123.0
        ],
        [
          183.3,
          121.3
        ],
        [
          186.0,
          119.7
        ],
        [
          188.0,
          119.9
        ]
      ],
      "group_id": null,
      "description": "",
      "shape_type": "polygon",
      "flags": {},
      "mask": null
    },
    {
      "label": "Black_rot",
      "points": [
        [
          165.6,
          164.6
        ],
        [
          169.4,
          165.6
        ],
        [
          172.7,
          168.8
        ],
        [
          173.3,
          171.5
        ],
        [
          172.2,
          173.6
        ],
        [
          168.9,
          176.6
        ],
        [
          167.5,
          177.7
        ],
        [
          163.8,
          177.9
        ],
        [
          160.5,
          175.8
        ],
        [
          160.3,
          173.7
        ],
        [
          160.3,
          171.0
        ],
        [
          160.3,
          169.3
        ],
        [
          161.2,
          168.1
        ],
        [
          163.4,
          166.9
        ]
      ],
      "group_id": null,
      "description": "",
      "shape_type": "polygon",
      "flags": {},
      "mask": null
    },
    {
      "label": "Black_rot",
      "points": [
        [
          192.6,
          173.2
        ],
        [
          194.7,
          172.3
        ],
        [
          198.8,
          172.6
        ],
        [
          202.2,
          174.3
        ],
        [
          203.2,
          179.4
        ],
        [
          202.4,
          182.4
        ],
        [
          198.5,
          187.1
        ],
        [
          194.9,
          188.9
        ],
        [
          191.3,
          189.3
        ],
        [
          186.2,
          187.4
        ],
        [
          184.8,
          186.1
        ],
        [
          184.6,
          182.8
        ],
        [
          185.2,
          178.9
        ],
        [
          187.9,
          176.1
        ]
      ],
      "group_id": null,
      "description": "",
      "shape_type": "polygon",
      "flags": {},
      "mask": null
    }
  ],
  "imagePath": "..\\Grape\\train1\\B_r00264.JPG",
  "imageData": "/9j/4AAQSkZJRgABAQAAAQABAAD/2wBDAAgGBgcGBQgHBwcJCQgKDBQNDAsLDBkSEw8UHRofHh0aHBwgJC4nICIsIxwcKDcpLDAxNDQ0Hyc5PTgyPC4zNDL/2wBDAQgJCQwLDBgNDRgyIRwhMjIyMjIyMjIyMjIyMjIyMjIyMjIyMjIyMjIyMjIyMjIyMjIyMjIyMjIyMjIyMjIyMjL/wAARCAEAAQADASIAAhEBAxEB/8QAHwAAAQUBAQEBAQEAAAAAAAAAAAECAwQFBgcICQoL/8QAtRAAAgEDAwIEAwUFBAQAAAF9AQIDAAQRBRIhMUEGE1FhByJxFDKBkaEII0KxwRVS0fAkM2JyggkKFhcYGRolJicoKSo0NTY3ODk6Q0RFRkdISUpTVFVWV1hZWmNkZWZnaGlqc3R1dnd4eXqDhIWGh4iJipKTlJWWl5iZmqKjpKWmp6ipqrKztLW2t7i5usLDxMXGx8jJytLT1NXW19jZ2uHi4+Tl5ufo6erx8vP09fb3+Pn6/8QAHwEAAwEBAQEBAQEBAQAAAAAAAAECAwQFBgcICQoL/8QAtREAAgECBAQDBAcFBAQAAQJ3AAECAxEEBSExBhJBUQdhcRMiMoEIFEKRobHBCSMzUvAVYnLRChYkNOEl8RcYGRomJygpKjU2Nzg5OkNERUZHSElKU1RVVldYWVpjZGVmZ2hpanN0dXZ3eHl6goOEhYaHiImKkpOUlZaXmJmaoqOkpaanqKmqsrO0tba3uLm6wsPExcbHyMnK0tPU1dbX2Nna4uPk5ebn6Onq8vP09fb3+Pn6/9oADAMBAAIRAxEAPwD1FQD8xT52BG4D8snPT+lRtgjBXBBJ9vypx3Z2ljuIxnJ59/z/AJ09QpKoU2kZ+XHftxQWQ+WGQksQQcqPXtk/j3pjhUXCnI6ZDYyKmZ9pLHklgpwSevPWotxOW2EqD8oC8g88c47/AOe9ACs4PJc7yTjGOoHcGmEISo+Y+m4Z9z+tPTDbsKR14xk9M9f8/hQpVXEjEbSNuM+3p7/nQBGWOGwcc4KgYzg9P/rUjA5LkjecA+/H8un5UjEylQiFWY5IwM49M9Mf0pAjIoPIUnOWb8PpnikUKdyxgnqRwfXP8sZpkiSNIeSFYbSvBGOex9+fSiG327MZXJ4KfL6c9OnTr7UgYcjLblO08ZAxx2+ooAVyiZJO7oACeM/T8/pzSLGrjErMScAgngdD0J/HvSsFJ3DKlGHY8E5PPsRnr60+WJXX5WLMR8xx82fTPXvk/WgCP5fL2qCdv+1nPpx+XH50yQMcD95uIwQp9QO/4j1qZI0lyJCQucgkfd/mc+4/IVEih1C8hQcBevHuR060DELx4J+c54IBbIOeBjHufz70qogztYFlbCps4I/zigYLMqOVCHJDKT+A9s01DlGCcs3A3EZ5/wAmgBUbOdmWB6McfgM/TP6UxRhcqAN7HAOODnJ6+uD29eKQicRoYgVZTjcDjj2wBzx+H6UsW2RwHVPl4BYENyT+nA70DJlj3HaYyxBBOSPUfnzUalTI0adBnPoTjAOaRFDGJSUwTkg9CM9CfXGOf0rBvtfisYw8cDu3nmI7jhTtxk98g5wM/XGMZV1ewG2cyKGOSCVK5OP04pwKMpwV6FWLkYH0/Wq8M4uIFdeUePcSW5AIGD7c4pGMsLYLYRSW3dcjHHfp16f/AKwCZ0Yrx8w6jkf56Y5qGRwYwuQSf4FGCCPof/rcinMysAyOyj69Txke/Hr6ChFVuQWwvcnkjGMdOetAyOQgXCoSh3nOcZOP68cYpGCGQYBbk5wcDj26UpIkbeMgZGQxzwff/P4UoVd2Q5CjJOR3Off3H40ANwUjKhlVc9CckE5yCR39+lG8KFLdAB2I5xTcMuOAxAwcc5Hp9aaC3lnAUA4GMZAHv9fx60DHh16Fdm7qDjB71CMl9pC5PK+i98USyDzNwUEHJznp6ZPr0qPIX5t7Dc2AucYxnpn/ABoGTnyw5MmAcgbjycDJyP6ZqHZydsxCjg42jnHf8KUSgwh92Ax5BwD/AI0eZGrYG8jdncFIH8qAOqdWyWK4Tuo9+nv/APqpAVKtmQktnnO4kden0x+VODkdC3sSSO3/ANamswZs43K2QOvAx/n2qjAWRfN+bCsBgMMDP/6u1I20EZQEcja2Bz/9b/H6UwxgghcrlRn5j+YPU9qWQqxKEDaDnB+vr9PT0oARi7xIwUEs2eCDgADt/k8VGxXK5yWPK4zwfw/Hv3pXQ5UA52nljwcHPTv71IgU5DuSCMYPOPbBoAjDs7AFiMD5T/d59fbt9KZHlWycgA/LuX8PTgdeRTzFmUBzHtcnO5d2wdh7n+dPZF8tB8xIPLAAHjt7ZGaCiDcCz+Yeo7DGSeP859/Sh1eOYgRs0RIPIOD79D/SkeRFdUQs2clmZs4HTjIPNLIwEbSyIxUA/JkjBHOMdh/9akAx95RWb5S6hgB3I7ehPBP4d6kUrGcuOvBCjt2x69qaRJIEBZcjnBYHOOp9c889Kk3KACwwhJHyZ6juB35Hf/8AUAMz+43ITgcg457+nvzn2/GohG27BxgglRnjBPoR6Y5/xp8eM4Dbgq/KOgU/l7fzppTD+Yyq6q+BnqfX1657UDEa32qTGEDNkkl8dgM57nP48VCFlTe78SBy2eM575Pf3Hr+dTrG0afMjKFOSSeSMccZ6epA/Ls0xqu4hjIWxsBB6Yx17dPr6+lAxfkBOCybiSxyBgYxyeMcA9s+3NMUhm85LhhJGQcD+9j0H9KbGXZfMG0sOjFcng56Z9wf5damnt1XPm5IYA4DcKefT6H/ADzQBQml+z2zvEFWVySQMAluR2+vv36153r9wFvmRSflAAIbgjPpXd3UsdyFSIlolHy8/jx/jXnHioGO9DAMoIOR16c+3r715rrKVfTpoYxlepY7vwxfC90SAyYcRZiKABcnkjnHPBFarOrsEfc3lrkAjkdcE+vf8q8v8Pa62j3rthnt5FCyoCOR2I9x/j9a7jTdfsNVfZbv5b5J2zLgkeo5xxivRNzXIcoGZQfRUXGzj8+3+cU5dwkEhZVwAMY9OefXqKZ5rMzHYPmG4lmPAPce9KqqBuVj6EHHWgBSUbedvUkg8nPvnsfamZxtMi9ycHqO3T/69OjaMx+YAe5yyZPpnGf85pGJeYHYY+583nA+vr9KBjFVmBAbkn1HA7/j+HagneSOrbRy35/nmpdpMijcmSF4yPw56fn60yMBnD/eUNjB4J/Xp1oArYU5MhBAUjnk55pUQCI5kJf+DH3Qe3XpUmxViG0qG9RnOfQ1GSCGV1Y5U5UccccYP5UhixiRyG2B+gJIJxTJBuG5OAvAwOSe3Q+mOalVdp2FhggEZB7dBTcBlXY7byApJPOfoP8APIoA6zYy8szBcgjAAH1oZFEW5ScZI3Z6jsMevtTpR8hCLkEcMo6DHP4cUgVWUgAkNyQ3/wCs/wCf0swK5HzgSsxVemOuQffv/hTmj3uqJjcM7lznjtx34P6VIFjzhf3fPGBjHYfSgBH8sSKGwP4T6cZP6/rQBFLkqW3DJG7gY55OPWlWIqHDhmYg4AG3HPXPJ/KonwONi7gORgEt7dfx47U/KtvXzGUBx9wcAZ9c8/l0z0oAroiMWG7DbgQBuycdv5VIAzLkLsAyGXGOe/A/+t3pwARmcLlgMeYDye/6df8ACmlCp3BVG/oD6fzHagoJIyTkqgyRwR1wB2A9frUGyLeGA3OQfoO+cdO9WCxcOXjMiqMADpntnP4cmkUKsRLgybSNwHBBA9z/AJ60gAqTGpKkLkEdhjGfz68VE2/yQBjfjkMfujoemD29j+QpyoyvIufMwR0IAwfY9eOfxx2FSh8yNGMbdhyT/e49fcE9e1AEJPmSAqBlsfdI4OOO2PbP/wBeo5IQo3o/zkBiQcYX1A/z/hPjIBWPMgI+XOVJJ6+o/wA/gilVKlUcKM4z0OPbn2/SgYxo1LsgkKDOGJUEenGc5OSfrUF1LGkbzSMIo41y7Bvl989u3HU9PUU6S4VUMgjEkQQsGC569jx1zj8+ema4y9llvIZCHcGST94qEgH0GB1xwa56tdU2la5lOoobm8uv2M+97eTziRypVs5zjBOMelcr4jvdQnj+0Q3EiRj5WjjJUY/x9/c1u6Tp9pDaGGCVnZzmQjGc9v58dO9Z2qaPNraXdhbhIYFOJZM/MQvUnB4/I5zXHWnOrK0Ngp81WdlsZ3h7xBNNBZMtufsqqQ5P3vlGPw57c+tZniWZrtDISPkY/Kijocd/xrft7KG0sXitY0jjztUgc7V+UDpnqCec9Se9Y2twA6dIyqoKqW4/z6VgrKfuoipNRqpRWxySSM0gQE8kDvj657d6mt7qSGRJY5GDow2sD0bt6VU3v1GeeuT0p68qMHr1J4Br1oS0Oxo9X0PxDBeaYs95Kkc6nZI8rKqjjIPPrz+XoKlTxLpBKItyvmbxghDwfXOME/jXlSyP8pB9jjsfrU8EhjljYrkq/wB1sflWthHsblTLt3ja38K8bfX9f50M0Esgcxg4Py7lye+fx6/lUcLLc2yvHKMyKHHPBHUYH4Z+masB964ViTuycjqPXn8uD/KkBD5isqFCCCc4/X/I/wAOVQjkHGQB/rBn0z29P50xXTDSseOxIPfIB9KUuAgQHczZGSo6A8j/AOvSAVEZhtOFAO5fXHcj0600IiNIMg5yRkDgA8YOPbGakjYlV8vkbSSjZyvb1qPeHk3ZHoEz8xzj1+uKYCFRyCBuXkhuevX6daGRcNtGAP7w6d/8Kc0ipKcnblsdBkHr9MYxSsoPTcWbjOQSPxz/AC9qQzqkCgjLMewPY96i+eJyqtt24z85xt61IFwQxjw2ckcZ7Gkb95H1UHvnkE+1WYEUkkQRpHZSqg5OTtX6n04oKvgjaAMALkEDg8dT9R0pWdRHkDY44ySeP8j0/pTBujO4sVjXGAR1GO/Hr/nmgBko+9vB3Y3EBcY//Ufakhhj3Y4Lc9B0/rnAxx6fnK24bi8u0jOAQMDpjnp/+vrmo/K3zOyg7j0w30wDgYHU/hQUMlQQiQsQq5yehBx69gO/v+FGWdHdiu5gMDODjI569hnOODipcqiswKcfLhc4yAAOPpjoeBzUW3aGjcZD5QgHkHGMY/75P/6qQBgTRuFYoSc8ZOefcnnHr6e+KblWZDtU4bIG3g9zj24H5ijIZwA+JmXLbRnOOeoHbnJH4igMVcYCgkbtxOS3QnPvgjPqaAFAnjLgAAs+eVOByO3+e/FPSNxvjR09ckDIB7/gMjj8KUgMiKpKJyThCB9P5VHI4Mm+RgcMWy/TOOpI79+lAFK+vk0pTJOZHDjhAgZvQ9OOjfz5qpbeINMvXaK2vYxJnYI2Uox7dGAz+HTBqvrMiz6lHn51XKcyYLZGeM+5H+eK5JNBNreiG5sJGcTedHLGoaNkz918d+xB5zjscnmjWvJroiYSUm0uh1GrXU8SgIYmVM54xkkdevtgVhPHJ5DtIMHkvgnluACP8+lbskUTLIYZgzHOdoyAD16nPp1rInknhgGxCTz94Akkc9MemK5Je97z6nnVJNttlS2uvJvN0e5QrfdB4IB5+o/wrXnu7lYhNaTRqsrIGVucEnBKn6YyOvHWuY8zy2yx+TPRRwDn+fA/KtiykUqFlGIxg8jH0x2Hc1z3lB+6aUa0oSui3IWEYwmxEQAhckDHHBPX0rIuPLmJilhjKuCv8WORj1q7c3IlxGoURg9qrFSZPM6x9881VONomDbbuZWpWVjbWMsjwwKyr0CgDPYcflXGqD3JP0P+feu08SLjRpJAcsSvK49RnNcWnzE4BOOTn/IrroaXZ6WFbcHcn42jJwfSno23ZnIb35qtkZAPA9B/WpQ/IGMHtmu5M6T03QNSt7Xw1BcXFzsjRWjJkbg4JwAMHJ56D0qleeN1DFLCFm6FpJiMdc42g9PxrhBO0nDyEJ/DnOAM5x7fl3pBISwGDyOD0P0p2A9Y0C8utRtBeXkyKzsRGkZI2gcZ5OecH/JrUBSRSWZQyklSCAAPXBrK0VSNHs5HXyj5QxgjIOB2+g/WtB5F3cr8gxyEPPT9KQgjVW+XBRTna368+v8A9apDuWRXcYIJLbhxxn15qJELsfOYiJFG0hRj6f5/pQyBUyPmB4J65/x7dKBkoeOSQMpAJAI2jAznp9OnajGCxZTuOcnccDPbPcVWVwFIIbLfwg9MngfnU0rlk+UgA9RnP+eP8+iA6tyFJV8jptKEnPp+lRjcd4Dc8AbhnjPbn3HSnsu9NiZzkg8nB5/Ko3OIsr8zqM57E454Pr/n3swHhAIwFbe5GfmbGRzk/wCfT8KYiBVwzEs3ygd8nOMe3bj1+tIwIHI3GRs8/Ljnr0/p2HamF2LEMFaNx908Z5/z6/zoAklkAYhSORjnGQfbHp0x71Akq7ysb5VTgsOg68Z/z1pzxlsgMSpyN2CR/ntUart2g/IVO1QOvTj8hxmgonSTcpQOMlsgvj5QfT9eP8ahU8gtKm5QyruIwMnB68Z68dqMuIv34dJAu88fMRjk474xn86cSSjYkbZgAqg4IPH06fn7ZpARXlxDDayXs8xCKoLcgjkHAwep7Y569Kwx4t0yafZK0sJ3fKrR/LknhhjhRwDyBWT431REtV01HBef99IR1A5AH8/yFcJDqE0dl5Ek7vGZCzKWO3d2OPXHeuWWJUZuLWhl7Rc3Ke0eYIQ8sm7IXLADPGTwAOfbpnpWTqniKGxuraOG3LvMAGJOznn5WyvGf84rhPC/ip7OSIySzPYuPmiB/wBX1Py56cn9T3rU1DTGk0rUJZlnWK4uZLnDFgViIZlQjvyAcHBAbtyK2qSa2OqnBSvc2tVtbsWYvo48vnzvnG7JBB5A+q56fWq11PtuZWhDQo7kgDnLevvx+eKzU12eHau2RDIvzIeg7ke/OfX8a27aVruzhYidcgqVbaoRhwSMDP58AKOBzXmKKkrRPJdrtIzZZMwLKBsjY5Yhud3/AOvH6USxFoI2kKsXORngnrzV1ooU86ORM5JDELxjqcdPT8vSqlzE8MOxGkwuOQFV1B9Dzj64x+VacnKkZMynjKZdE69+D+H1wfrVg/8AHrHGGXJYkEDjFRJHuuWXaVP8S7uevFWGKq28sNqgDJ6HHoP/AKw7VjNaoXQjVAgMbSENtBYL1GfftT5E2buS2RkkfpS28CRO07KHyhLMTj6dPoKie6mIIXGAehHA+noKp2SsGnQy9fLf2NIu1ssVAKjqdw4rlf7Kv/sxmkg2r1JbAwPfJ613Icyvg4VScscY+v8Anr0rnvFFyYre3tkwFkyzr6gdPrzn8hVQlK9onZhptPkRzW9t23PAxnmpfNSIjccc4wfp/n86qXcv2JY8ANI43AHsMnrj/P8AWrbiWdjM2cDuR1rs9pZXR3OaRrpLnbxkA88kda6TwfZwX2sOs0ayiOIyqGPG7cP6E8Vy44O4HC5BwDxW94UvjY+ILWTzGKu3lNg9d3AznjGdp/Cui5Z6lFvUBGC7QucZBGOvNOAZXGSxw/HOOmO350kQxHvXBQE5yPUA9Mf5zUjiPzSOVdhnPoceh7cj8xSEKAAFTAAL/wB3G0g8fUYNNLnYgkjKsNw/qDj8/wDPVQFkJUgEAhj3xz7U4uRDuDDce/y88n1/H9fegCFiRsDDLA5LA4zxxz/9boadIw81AUclunPzAdev5fn9KleJRhSu35cEFenoR07H9fSoPLV7jIUhSMqCe2COn5d6AOwUqN5XJOeUxnA6Y/n1pwZJH+barAcL3YevT2/Sm4EJJjUIcAg9xj/9VLI7DCOS2BlsnJz2/wA//XqzAYAAwkJG4cjI4Prz9aidGGHYgKSDkAEHp0/xxU0jlwpLnHCjnncfX+WP5VGRLuO44YnjZzx0/n/KgCElZNyldqnqWXOR1z/nHNRSxB5yh3KwXIO0cEdvTHHf+lTSk+WRnjlhgng5+me2aZFIDhSNw34Qsxx+OffI+nTpQBBNdR20LTyzIijAyV3AE8jgZzkc5rMuNYsprSV9PZnuEX92xgLhSMYycYHbnOBwaXxRsOiDaVUocxsX284JHH5Vxc1usiW0yY8/eyXEfRkYE87ThsHBIIGOfbnmqVZRlZHPUquLsjM1WWW6vLi5uXed+AXAwCP849uKxHysrKQASvLY54//AF11Go28glmljugGZf3zCQEklsZbbj8++aztUll8pHwjSBeSEwW4xjp3HH4151uvU5b6nFNfLZO8fWLd8nGfwOa9H0PXH1x7KGF7hl2lZGlUYcZU9cfM2FIwck5PpXmV2DBMUD7hkkYPHPetvwpf+VePCW4b5o8t91h39+K6eZqNz0vrLUNtT0XxBpCI5uIZ3ZzHuZJOcEnjBJ9M+vUY6YNGxu5II4vmlWIbiRnODuOe5H+PH1rbjnGpW/lOf9JyQpc8AYGSOPrWPJZ3FrHOjhfmbI2sCCOPQ+x4/HHOaiyveJ5ktNUaK3gupnnUkqMlmyTyecgHHP8A+v2pwjeaFiVCpL/td/5ke59D+POrDNb3nyxskgOCOQc9f5HpWpa300IRSGZWGQGPcd89+c1bd1YnmvuQRRoZ5nD/AOqG4pyNxJHTA465+g+lP+VwgI6j5wOh/CrN1bqJlmRd3nKFk4PXg9OmOf0pkoWAuu0NMVG4f3fXjpnGPp9emFtWxWILkEDywMqOeHBDGnxwbY8AA8DjPQ1Lbxw7xmTDvkhCOuOv4VpWlu8Tm6DoIlwzs2CPXOD1xycegNEI8z1KSZVGmNYW0LSw+aX+bargDb7k/wAq8+8ZalCLuPcirNGXURA84425I4wCD0P5da3fFXjJzai3jdjDGf3YIAOff/JrhIbK61F7i7uEZmjAAU/w984/A1to3psjop2T5jPEE14z3Mz7jnoTzjH8gK1ktdlspDYYDJH3ce1Q2cSvrCKwQRq+4q+cFRyRx1zjFbbWgumlaNsKTnAxyMZ/z74qakm9CpydzJlRoJih4wT90/1pYWZdr+/fp+lbOs6WsVmkySbvK2o3ykZ9T+Bx+dYaAjnb0PX2rrpTujvpT54JntWmObmwtLiZlLTQI5w2NuRzx9T/AJ72gGkTODzjO85x6cf5614xDf3VvOJ7e5njkxgOjlTj0z19K9d0KS5uNFsp5SZJpUBaRDjOeR29CPWtimi5G2UO6JnBOCFGAenfv27U7aMlWJwevGcc4OadgeTuKr+8GcDBPfv2+g/+vTRIIgm4DJOM45PA7/nQAz5epfYzg4Yrgn0Pbnn3ptwHbLoFycqcDBPPb8jT5JEJUKHVzj+I4Pfoeh4/nSLLh5BsII5DLyf5dPX60AdgxAYqxCkcZYZxyDgf59aQqxCsUJAHPOccfSnOytkuoA6FhjHH61GoDYG0Z6pg/wA+1WYA0HmIsgQ7gcNkgH/PbP8AhTGUj7xwobJUnGSB0HFK20FfMY8p8uT065/z/KmSb28wbiSq5VCvIbtyenpQAbkIIAZt4IChD+OBn1A/z1geAEEOzLI2XUqvbPH489+uKgnu4tOtJLhww3kcYJweo+nTr34rCuvGen3Ae0aS8gZiQGjjUcDnGS3Hc59e4rOVWEXZsTkluaWsMG+zLIFfdvRlkYgENxxgYyflHp19jXBzLJaXqvdWBijn2hpiWMeOfm/DB6843DvV/TtShlur8JcP5n/HxH5j/M6JuZlz3JGBjjOTU813p17JLEsQuhnKQqSD3OCR94D5T16jntWE3GTumcVRqTuZmooYbm4c28qMUZVMkZ2t3JGeckEdyec45GMe4k8yJmVFIKgbWJYhTyOe4xjtkfz6ITxXtvCoE7yW6B8y7cyRADnJwOAAMYycjnrjE1KJo7oRxxRxnJLqF4+76gDOfpn5sVjJGLOT1WxWaFZECK6g7kC4wR9evGD9SazNKaSPUoXyQd4HT8K6hALm1uN7AJFIrKoxyTkM3r/CMjtkfjl6bo1zfyi8Ln5UQhEIUglgBgZ54545rOnd3j0O/D0pVEzvLC8LSq0gHlbc56Htx9P0q+4lnd3jZmmAyMHkgcevBzjp79elczb6RasUZ2E5JCmRpDgc47/989+RzjqO60dEl06O8gnErxuVQjJ81OQScDI9Pw5zg0/YuNncVXCcivcy4bJ9/mNGECY+8oKlepO70HH0qa701YUL5LJ0YhyGJB6f1rXNwV8yOeN2xgM0nsQRkegAzn/9dUGuzHGyquSTtIJ9z2/DHHSuhqNrnG4xSK0N4loqRqNwdQzN/EDnse3HP41EIE81Tv2gEEbRkn6e/wDnipNRjkMhzAFUEK4IO5GHb07Gnwfvp4kXJIAzuGcVz2ehD10LlrHGssbSpsRRgEdcHGfzwKzPHmpQaFpwtYGxJcqC/wAxJx1wBjjPHQnOT6V0UUjWW/z1wyHnnAc9R1PHX/GvFPFGqy6n4nnuZ2YpGfLiVVwu0egzxnr7VrJKMeVHRCN9GUVKXk0U9w8nyycBV+VADznPU/n+NX9QE+kTMp+7cAF0C8EY6fhmo7CJ/wCykEVsZJCfLAZSPnOcDP4E/h35q7cINXaC1jJFwiKhB56ckgDr396wkrNI7cTRhTUbdR2naeILJr94SRdMwjbdyqL1PXnJPQjPyj1qApI+77Od7jgjOMAev5VoX2oXGnxNpmw+TA23cFBbaPU7cnpnHT2qLTzb29vdQzRN586BYy3yhOckHjrwP1ptp6HAzovB0lvN9ugupZcIgdFHJAUnPbkdODxWR4isVSza8dFQOxCBQAcdicdOPWtbwjpck2ozXEin7NGPmJU/NwAB6d8//rFQfEF90aSxEGNn8rITHI5I6Dpx+h71m9VH1NaN3JNHI6XbG+1KKAZ/eSheuSBnn9P5V7JFvjRYwowCF2Eg4HGP6f4VwHgTSnE7apIGVU+WI9MnuR7YyP8AgVd/E5eJsEsTyWKkBR1x146/5zXqI9JkxhiSMykbVc4y3XkZ59aBJOSBh888qcYz0z+OPz9aart5Zj8jduw2cYz259+nvQhPmCUs7HG0LgYPX/PNUIVguGEjcKTlgeO5I/z7delJCysjJhCmAMLjJpWOZzGxKmMhmPOfbpnJ6/5Ipiw4nChWKEnJLDI/Dp7/ANO4AOzYI+A3y8lSCQc9/wDIpHiEiBRH8qHgdzj9KeUJYuONvJ2DOc+v0qJyQ4UBy2MDC5zkcfyxVmBFgfcAZF9WbAbA757Z/HmmhcO8pZioH8Q/THr/AE/RZZCgGMMTkhT3xz6HqR1/yWyjYUPlB+vIGe+D9R+X+IBVvLZbmwuo1XezJwM4yeSOO4/LGa8VaRP7ScXLeVEoYj5dwVscA56DPT07+te6JsYMFGRkEHIB69CBnIrxfxBpTWeqXcbrstxcMIlB+UqeRz6jOPXjBNcGLjqmc1ddSrZPJFqwZdrMoZlI5AOOnociuit5Le+uElhAt51dcAA/dz823sONx+bnGME1zmnRW7Obf7UwnMgEZxkEDjYB1z6Z4OcccZsW8uEJu18giRcMVG4qMnBB5989c9PSs6ehynSlCYlMey3vI5QA4IYl9pO8n+7j16gdsVBdzLOZILsNDvAHCqEHKhsdx1z6AfhViw1A3BjMr5YoVRmI47EDtjHc9MDvzUt5ZCbTriWOQska72LHgIOh5z03E/nWktroe+xw2o20unakLlZwLa5hYLIrKoPzDK8d8D249BRor30NqsXkoUA8v7Qkn3ePb5uAecc4HGOyXhjcLGjsBMA7r5XzbAeo3Yye/UdSOmalsIHghuo04cMVJ3hlJXOSPXGD0Hfn351KUXojqhWnQ6GlateS+I0sb6OW1haPO3G5pW2jA46E4BOOu3p3rqLJJoEMVsOEbawVuT1+Y59TuJxwe3auW05fOvoreeSRI5hsXd1OcFR79OPqBx1qwljeW8zLJG6Ro+QRnAXcBwcHOcnp6Vory1IrYidTc6eczxMWmtpYplbBBULG3Tt1I5XJ6c/Wo0Eckio8e9mUMgxnGewPGenuc/nUNrDOyAzQfuyOJOM+oyegGCfWr9rZXVyTulwNwLJu6j1/U8fjWivqjns2Kx3zzRiZSis3lxhQO/TmrNlYSCQyPjglhGVALKOc44+o/SliijkMPlxmRyRwAMge/oD/AErTdlIjVzL5x5fOSCPQ59OOR2zWsVZamkY9Tl/iJ4mg0/SIliHmSSKUwvGCQN3fkY9f73tXkcKrezI7sWH93/EdK6XxneDXtUmkMoDRNtRX4DDJ559Tk/jWP4fsF23LvIuInVR6Mc+o7dB+P4Hlc+e8jVJyTaR0thCj6RII5QjxoCD1zn/9X9Oaw7ZHdpLraUnTITgnJ5JwexHA/wCBdqlurmSylZkcxbxhlYkZAwcH8Qf1q5q0kVvBBZW9uRMEV5gwwyE5yGPryRnjHSsNNzDXcxPNInL3EZfDYK7iAfzz6fpWxY6b/bF5+6KrbjB3SNz24Pp64/nVa30+6k86PEZuEQ4jcc5Hfpgn0z+PFXbB10GxvIZY0EMjMsyyPtkbI65GSDxxnIyTnIwadOHtDppYf2keY6G81qz0fQrVkg2uZikbo4YhVPG5MdDzz3549OP1k311dRs1oWVG3SI+QSc/dYcHpjpitGwtLzWYoY7y3ihgLBt4wS47AAE9fX09T1ju41truaFHZJdjEKMZz6Z7jA5+vTAqqtlNSj0Nq3s6UlybliHxle2MKrcaVbrCFCYhYxgYyBnkjjjjHauv0LWYdYtjcIcMGxLEOqHPtjsOCB3PvjzfUHEVjI5AfKYJ6gHHT+ddf4AhMfh4yMI2NxISAc52jAwSB0yD/k120Kjne5tTnzxuzq3JZMbztz1L8/TI78/4UAopGxDj7xzznHPB/GnRw/IjEjd/ukD3/wD1c1CqbAxRCuTnO7P457d/xrpLJ9hd2ImZXBGAScEkY56e1JGdspViwwOVxyWzzSSbvNZiPnKkHA2kjB4Bx9fyqMt5bA/vAAMn27dvr60AdqgLgbSDnhiTn059/wDPrUJDsAQEILY+bHXBz7VOFDDLMpccZx7fT+lC/I+Ew5IJxnB/z0qjAgSNUfCrswNoCjB4+hPXknimMNuCzkCIjJAHPB7f/qFWHCJKxJPDEsVGeCeeeD/n845SBJtzyMjOQcfU9fw+lAHnnjrU7yO6SBpLiOPJUKsYCEcdffPYg4465Ncc8arpeG/1rPkuXAXHOR/tA4Bz/UivSvGelvdaM03kt5kDlWLfKBnIBHBPJb2468cjzOJHiso47iVvIXJVU5YHjgdOD+nOO+fOqxamzhq3UtSpP5SRRYCv5ZxlQRhc+nUjHfH9MaCTPeQyQTMRdjIycEup67iCM+ufQZ7Gs7zIGBZHJPRgAc8jgfngfgetSpNB9kXZIu8EfvY94bcoyuCTxgso6fwjB6ioWhkW7B5bNnIkRT95VJBwc9cD1x/L2zryXtyNPAkicK0yicFdw2gEnKnORnHXPT2zWc4Lh5AiQNsDKWX5HIB6EjHboT1yPQVfaCS3iZWt2RYxlgUxgdM9O2Prx7U7tO6LhPkkpHN3V9ZXd/GIoQiwN8zqMYGMZ7A5x6Dkk+1a1o8slq88EkhNuuzzM8+WQQBkk/w5GB6e9ZOoW8m2czCQMh+8CNo4J6e42nP86g0y4NvfquQ8TqIpAzAAAkYJYg4Abac8dMZ5qW+Z3NqtZ1pXtY3nt47/AEpijqZY2OwyHGcDJzngg4/M9embg1ieJ0czNIxc7lifapYgcKF4HOOmOB0HevaW7tDMhYRKrGQocYzgAnGRngdOO2M1EIWSMmPCeZJ5SNt2hgPwxkE8++MdBWilbU5dUdVb3sVxIiNOxQMqRBnwRz2BJ7fkT+epDeSW2RGhaHfGVZwTtXPJJ5xjg/QdSciuaSC4jilVJGMAxsfCKCM9cAnngjIPH41oae975pE8Zlt5VKrnI4IC5I9On44PHFXO6TaNIu7OvWS2S2mlYbRsLbiSCx4x93oOFyTxnpXN6tqkdvJJ5o2NJHglyPkUZOMg4HPOMD+Ypz3EtzLekSgPM4VWVAQmOMjjHHJzzwB61hW9kl/JeG/2CWKNBA5w25DgF9uf7xAPHT6VMpupotjqpU1Uly3scfqpju74RBo4/OYZYMMKhOMn249O9TaibU6WbWwm3KrLkpwD6H9ffH06dIdKS4kVZLdfOhEYC4ycEk5PYLgZJ/PqawzenT7gQxWSNE0oOwJgyc9OOuSP88Vl/DS6nW5rDR9mtblOe5OoW8i3FuSIsSqy9wR0YAenOR2HvVSK5kllHnBpA2drvyRnqcnkjJP5+tXryWOPzLRRmOFG2uMtvJxnH9D2C/Ws6ZzHJIw2lcc+X2GPbAz6msoK61PNa0NuOLLx3CzKjqwyGAI7Y9c5Oe3pWxYWi6nYXc166Gd52Qkn5iFJVSRjngAZ6nk1zttNJIzEsrKF2g7sgkDGRn8TXU2DR6nok8zSMGt4wBs+UgnGfbGccflinT92TNcLXVKXvGdBbzWFuwRfKUSSGDv8ueMZ6c8c1Ffu2pail08IileJQQORv6MRznPGCOffmusgKzJAt6VhngUGNJQcdeCQfbAx/XpyOqWhi1mTyCQCwk2Ll9oI468cdOcU5R+0tmY1Jc0nLuchrcu5kQAKGPIAI6f5/nXqfhprdNBsbeynjJWJRIFw2HHLc+vPr6Vwms6KbmCG4jJSVVYeWfukZ6jjP16/XmsSzuLqzvEaF2jlU5U++eBXXh2rW6nfh5RcLLc9vZBHkfIU7oT0HHOPzHHrUjBSFCqyqpAIwOe3Q9Op61SsjNJZQi4iUSSKC5HAVsZOPbgjOaubf3jDaeOfUsB/9Ye1dZsSIjYWMJ97IyuRtGOv6frUEkjrIyEAeUD0xyB0+nApF3iUIykAHG4k549s9sfp+breNyxRpSTjOQc8cdM8Hv8A4UAdxIo8s5HJUj2/+vUJWMYCo+CcttA7e3T/ACaly4ZzvQA9FJPtn+ppr7fn3k7RzkAcY7f596owIVRnJIB59uRj27/n3NY+seI7LTIsyRzzTIQGCjAHAOc/Q9gfwrZlEiklCCy4IBx3P0z6/XnpxXK+MdH+26bLcRttuYUALhcbuMY9cc4P/wCus6rko3iRUbUbo57UPF9/M7nMZGCohI+TDAAgr/F07kj25rG1G1XzdkSEpIpMRYZGSBjHcjkFTWe16DDIlzZvJngSIdu1jnBIxg8Z4GPwqZGFz9k8m4PkbRE3zbim0d+Mrkjgjjn244Oa/mee23uZcsIg09vMXy9zk5YEk9gM+5B6D8ao2Ia0jMzsTG0hV4+5GOQQR9OmcY57Voa0XiuJS29RIxVZPKwrMME4P4j/ACaga3ESTbMBiVYQnOMnJIA68Yxkfie1JAbqRW91pluipFBOsrFpZMKCVXgHOB1HOepA/G1Y6nPZWlta3Xl3EcyeUqsQfL5IGcnBA3MBk4yo6YxWXpM0l1P5BKFw28B85LDJGGHHHv71stFLFlZYSs+3PzHjHKhsYxkAggnpjHQ10JJq4/Mo3FgVsSsLGV0ZyzICMKMjBGcjOD19D26c5c2mbKG5EnmI5K7kxjOew6//AFzXUm2QXQAZpIUUr8uNzDDZIA5xtI56EjFZ00HlymCUCSFgDjHK4zwNowPxHJIH0zcbAhdAu0E6nUrV5HmLNBcLLz1IzkdMMp47gY6EGuleCWHYLWaORFYso+X5jgBjjtk4/wAcc1ylulmLZ1skdLlJd/lEbnkGBjaw69D8uOccE5wdqKeSJYYpGUgkOwAXKsemDnjryB6npihSct0bVanPY2rDyJJGWZkjh2hpUmk2nhcHnoxOMgj06d6ZaWrSzC5gREkZd7gEGPhSQVUcZzkA44z9ajeWSRLZ5hI5kwm7eGWQklS/yjGeccev4GKxQafrqRxNKzuzPhGwrjYTyDjDdPxrWonyMzW5SOUvxJBOuzLDodu4EEcHBJwR7/TGasywebG4cbXVQyOpK547kHvycZx+hBO1ubhpIlKy79xZzkEA4PHUDpxz6e1WJXS8iupnj/dwqImSM7stz0yepCntj+dZOHYSbi7oyfCeqxW19cW84kImPJdy4f8A767YJ46Gq3iSBbHUprlgu1iPJ8ogg5HJwM42+xGDj0IqnYRSLq8YikDLnG7cFIB9fTrn6Gk129+1b4lbeIwNg28nPJOPfPr3rF3fustzcndmOWZrcyg7VBwcDp6c/wBKJA/2dShOGDMZDgDpn8+BxUaKzxBwhLF9gGPyx69qtrGh04W07BVGX+9lwMnBGOAM8evGcU20hFnTUNz4fdItjyJMUwpzIeCQcdhyeB/d9q6HR4JrTTrgwTRFpNqv5coyoYdD0z0P0weaxjbxyadI1sBH5hDMEbLZGO3XPQ544JwADirdvps9tYSu52tIBzuG4ccjj1z/AD/Bbu7Ib7HQLHLMxhlERu4doWRlwrgk8tnoPlNQT280dzGSV2AMhUOGxjjIPOfpzmnr9pudIt5WvtsrgqwEgXpnrjBxkjPuT3rOi1NtM1R4b2UyWcn7qXJ3bd275l9MYUnjndwCa1k9FcN9CzcDNjex+Y0ZhQMqtgBwSox7c4PXtWF4Q03+1dXbUmjLWtrICqYb529iPTg9fTjk0eNdciitV063kRpJl3OYzkCM9B+IC/l19dXwT4gt7yzXTzDFBNCuURMqGXJ5B65GcnJ98ntpSgr8x34aDScmdeVO1lG1NuB3Hc54/Pr/AI1Mse1iHXDHHIGQDzzwPpTYAvyoqnIORjv6YA788jt360savvLeaqsD9wd1JHOPx/Wus6RZIxCh+cBm+bCnO32z9Sf8nhowpICqh3ZZ2z/+rt+FORHyVO0gEKcjqwPPI9MfkRTXb5iF3KhQc9cHr3P9e34UDO1PRhiMg89fz/lTiecDDMGwMdj/AJz+VJ8+OeQx9gfp/KmvviYur4B5yF6+v65/z0o5xjoAAQSTgA5GMH8qiMTSq4ZUJZORgcnoRnP+ehqZZGTLSZyDwOgI7cfQ1DdJMkEpiEZkAYoHOBu7f5H+FD2A8Y8QaXJoupz2s6gxk5t5Qp+dSAcZ4BxgZ981gF3hvA9vIyuQTvU7Sg79Of8AH9KfrUt4uuXK3Qle6aXY6dCWPBGPXOQDSXCvDHIrqWk2sh3g/Lz94Y/Lqa8lq+x5slrdFu4vRqLRtO7IwYsZQMBgP7y9gBnp6cCq7WcrWvmKDIx3AMp3KAApJ+oyc88ZFIdjbZg7RZyw2qMgjBUdhn6YxxxTYnkt2M8U7w9VcICCRgHkeh44PBzVK4vUZosptyZCXVwy7WX7ygHnB6r7f41rfamADu1w10Yy5lUlwRjtx8vy4zgnjjjpWQk8RU5DQnopTJUkAcsOo7nI9eAMVZu1eK0MxQSxSKWTlWOBkA8c5GOnTgcYIrWL0KSuzoAtlLaxxXG+FmiUyOzjcSvHUj5eQBgBueD3xBpywT3txDNGzjYDEQnCFcbjlsYHIzn6Zzyal7KZLuGGBjOXx5axjcrjOSAuO4Y55POfwsaXJJJr8MsTASRzEmQNyXY4DEd++QAMgn1BGreo76lRbUG3mljm8iWAiZGzscKSm08ng7iOQeO/atGzjfUkgmDnzjkzRx44H8JCHIGcD5egIHCgpUt5psccsZNyot9vlFN6gqD2IODgMVJyQRtIOadLBdWWqi7jgWGZomBQ52sMZycYz8uDkYwfRhScXuh2LMMt3E9+sBTESg4Odr9MAjGCR17YB4Oc5SxupG1Rbe9EaGJv9ZCeJNxC4x0JOR3A4X3rZjiXU5orvTGaOcI5ctAOCQo27RxuHQjA6ZwQQxwbHD+JdQtbqyjhuYYg2IeEyJEOcg8dO31oqax0KSaZc1aaRx5huAHiX5t5BL5GQfT1GFPQdKzHuG07UITtYwOFVlyRHKuRlQcHIPuOv0q7e+Vdx3DsWDxv5UgRg3y7eWYDlic5GOPlbjnIx2nWytVQyiS7jJYB+icDjjvweecZ9RxnUlb1JLM0sWkyztFEZAw8stIuNgZBkYHU88kcdO5wMy7jguoFeC3CMjbSrSE8E5HJPTtz/wDqy5Lpw5Ysj5OcsuWzjvn349BjjHfY0syxgsFAd1DEOeM847cfSuSS6sm7voZqk297Pb3IkdSisVjiXAII2+nbOPwNQDy5rqKSJgYclDgEZGM4P5Zrc03yhBJAAqTOhWRJM7ycgj889e9Y0No8V9dtDzCoA5Hf2PTp/Me9aSpKKuj062GjGlzp6mpA8kTqpL+VwN4zlSP4hyBxz6dDWi9zNaRS286fLuXPI+bAwORj2rEsdR8uRElUsmQuAB93tzXoeoQWWp6Ct3LcLHIY1bfgYJx+HPbueaS1TSPM5ZX0MSzvt2nPEsSbjldxJZmB5bPA9v8APTm7pTdXiW4TAd8HaMlRjnH4ZzWrp7S2+gyi4s7otu3RFRnKsOvoO3GTyapWKSKlvfSqsLbmVFDbtvVckEDB6dPSsajlFLm2NpYecfekrGPeRC6LxyKJVVhgseR2GPTj8vasuLz9JvYp4jny2DEAnBX0JGDgjj6ZrqjHGXuInQj5NyScYJz/AJNXNK8LG6l8++iZoUJAjc4347nPbI6H1/PbDVJOVommHck7LY7lEgcIyu6kJ67gMdDkDn160gd9zNvHGRuPGf8AHp69hSCVUZSNqgYBY/KcEc4x9T6duPWGQgsjN5e5SDxxz9fYV6x3ljepgjcEqwUkAtzxx0HXn/PalkVgCgbHQtg8jBP4ccfz+iEzRuVaVVBOHVkwUPpnv6fh6VB5+1ier7uRgEEH156gD8aQjvvm27hje3cDtzj0/L6/g4YEJypQA4zjJPU1GVVmO9cKeOvanny9xwqg8ZxzuyMc/rVGBCXijZDtwTgcdBx1Hr/hQTwoMbEn5eucA5/lkj1okBEW5ORnIOOM9c5x0qvdXAih89UErYLBGB5bBwP1/lzQwPP/AB0dDl1JJmtpv7QijVlZJAo6jCvkHPfp+dctfWyyok6MWgmUuqEkDPTP4HI79D6iptejuodUu2uTN94sjMuCeT1GeM8+vX88ez1oWcZhmV5U35CBwAvAHQqf6V57abd0cEpczuVrcbYpnVwDG6hTtbP8WPm7cjj689KlZTIs8MscizQLhy4yV4wTx3zgDtz69SEm5aWV06ooRQTh1OVHcc8evr+FaKbyRG8AIjjwsqiNehHzZPfgd/UVK0J3ZZgieS3eOVcSKWYKeG2kZOV4IwVB59enrLbXH7ia2dhbruZkYs+HyP4sdeg4x6/SqbMYLvzIRKnl5WQPzzuOB0HUD+fUVbR0WJnaTym3/cLD+6WBxxjnIz0we+TVpJ7gSvenzWt75flViXKpsZc8HA4A69MDJJyetTAWUkkF5ayhTbTrjcnlEqACfmyQpx6nP6VTjEclvPGBPg8YHLEA9R7ZI49u5FVorKaV2aWImNUWRXQZwuFwAvfqP++h07jVg1OmjUTNcSTYgkaFjGqxB+4xuHXB6g5A5IFXtKtU1KyeGV4bSS3bzI7jGN3LFcDHXIJJJwAVHGAaxLK/WG9t4I3kgVZEYDP30YDcTj73Y5HJHTFdQbYXsTySOw8ttsiJIwEhXqDt9R2HQnk8CtouTNEx326bRpvtEAZ3VkR0i+c7iOB970GeBzyMq2CjZLd5PEB1ZLfeZdOZZODiWRcFQp9CFwOBgggiqdtBdhprQRxeZuAV/LVg6gYODgZP3uuRzj1re0xdQso2keJJ5dozGUXnHABwe4GOvGfywqc7fuouC5tEc1qF0dKiaK0kEtzKVeT5xhSufTuAWGc/Ttjk5LdzODvcYyGPcjoOvIOOMcnrXa6xMs87xyiBZFAZ3aIqQcdSOCRg9ieo9awZjFDIIJrGDYVO3czjb/496DvjqK53JrVoxa1sYogEkgGSIpGDNt7ZIx/9b8K1YpGFy8bEyNKmMDr2IGcc+mcU6LbcSeVaLDFdZOdqlxNgYwpYnk8+mc464BgNyThXL+XI2DEHO1Ru4ApXcthNIsSW6vA0l1C0U0sm5iWKHgd+2TjvU1oYIrh4FgXbOpSONZAcE4OTzknH4kgetUMKR5bbQHOSwbBUAE9/Xn/PVt1bBZIncBCuc4yA2Dj1+lCjLqy3UbVnsWjpf2S5dXV4y7dXUqQPXt29q3vCiveWn2u7wTktFhM7QTwPTsPcmsvTfEUyWEcGowmdEbzUJOS3UYPqM/lz16Vt6JcrHZCGCS1ltkmaMLITuQHd0wOBwcAjODjPStqcYxdzqwtSEW+b5GTreqm20+RkSOSJHdASCpBAA4HQHqOOOCDk5ri7fxDPHaCKO2UoH3DeTgjr/PPNeh67pf2hGubmZHVvlVUDBCwHfOfTGB/+rgNTsmSZsKBIT/DwM+1KpKEnyvU6K+JhP3EKPEt2jW5jijUIcyCT5xIecZ6cc/p+fWWHjqOeSOKSCSBBzkSeYGPuMAgfT06VwdzCLUoxVmDAfMDxnHIOe/4VPp9pd3eRawSSlRk7FLbfTp2rpw6ilZIdFWjseywyvJIuxldW2lWz2PJO49iTxipIFHleZKoQRnLGTjtx098+3X0rmPDAv7GOWwulcNwUUOjKuc5BOe+AMf411DIACd77m4RXGN5OM9TkdD0yOnrXSaDpnAEjRsx3Yy3QEenuRz196gd2nUf6tcpkg8YJ9wf5+n4kikUowVyQQW3BvlPPP4fge1SOiiQ7fLO8lhkfMVA45z2IH1+tAjvnbjODuxk4H9ajOSpCkZ6knt9Pz7U9gVwinB6fdJzUQRV+fJJPTAwRn+ZqjATDiTAX5jk8ZIOPc012EpDkgHG09MKOwNSIAozHncdpCjpjpiovlUhi4TsQo+93xj/CgDM1jSbbWIHt7q3UMiYQ4G5M9wRwR3weD6V4/wCJvC93otw2zdNaFSY5hnBBJOPb5c+v617eXDrjy+hICjIIOOn61m6ndxRaTcPu88RhhtYbgxzgDB6g5x+dYVaakrmVSmnqePaXBK2gyIsqhXkyybQADxxnAxwAeuMHtWO9u0wuJirt5ZUFtp6nPB/Inn068c7kWuGDUSLs7rJ2JdAAuwH+JVHTHPGMY/A1SmSH7VcGVhEjKVBjbqwIOOOcdcZ/pmuTdI4vNENnJHcwztLIRPEpYvt+Upkc9eWyQoGOhGeAcV7aYi6KAiSBwUlkdTgDpk46AMOvpUogiWKO4jVnymwM3OwgAHgdDnPXqCDgGm3lyfKBVc+Yvyqg4QkNkA8c89hyOOOlPmsNblu1s9u396sdykbDdn5HyDkMfXBA9Ov4w2b3Ftq8MkgDLFIdynADJtw69OMrxgYx7VoySxSoGMyL5aAMqqANxJPHGApYnrjAxxXVaV4TjmiF9fqzMMSRxFMqygH7x6k/dOPXsc8Wk27RNIQctjI0nw+96EuCnkKpMgdgCWDKM7V4GBjIPTn2IrtBocDIPMRmJk3K0xJEgIXrgA8c85AOever0jRRW7qEYxsc/KxUAtnJ+mCOv92pdpUr5qgSNFtMruSQMcEev/1+fWumNNI640oxM/YkNsfLgjDDkvtwGYc8ccHA59cfhViOYxhovLwyuCq5BbIAG7OSfRQR6cmpYbWGMB32E43MOAGPUnqAR/iPpTJ0eIRhUMYcLuwcdAMHPbqOnYH8NDVaFS6t7a4hjNzZxOqSMyAEKw/iwpByvJ6gj2rBvPClrcS/6ITE2BuSU5XOc43AccbvmIPbqcV03l7rMRyGMyMpdkRhnA64PTv6jPIPelcBLcuzK0hyodAMtkcDHfOWyM9seprKVKEt0RKEZbo8r1DTLjT38uSNoXUkFGOT0+vIPPP196rTZn3CUHe5DeY5A3n3zwPXP55zkepXVmt7p3lsfMLE7WjI+Toc9ORgLxxnA74I871qF7VjHLmJk+Qq75bpkH6YYYI4IFcVWk6exxTg4S8jIJkeQrIMuPvsRjBz+h7Ypse4ybQ2QVyASfl4JrU1G3eN2QW5Mb4Zl8sL5ZZR/EAeOnHoOMZqvY2sc5uXSQKseP3bthivUn34U5PPQdM1KetjHzQ2ODAUHcD2Bxjip4YtsnlNyz5BIByevPtRfRxi0jUFg+QAyrxz9O/X8qvBcIHdNisCc7eVyRyPbj9TQ73IvbU0dOvp4dJutOhaF4kQKqzKWbHscjp1zWNrBSS5gl+zeXkbXG7cd2OvbuP/ANdaOnQkyzgnzQVAjKsoJ654J9fT/wCvUxsHvWCxAMiZKgEnJ68npnrwDxjGOtZSl7t2aJTk+5xrwoJYxJGJ0DhjExI3HglePy4rv/DeoWGo2ohsLcxSBAWVQVEJz0z0wecYGT3wa4m6t72aFilmPJV/LeRQWwwx+Wdw4rtNE0FdJnuJVzM7vtLZ2bUBz24549Oh/Hswyla72Z6lGMoxtI00jDyAO3lyspKksQQPr2/pgVKZW3iOQgsP4DJgDBGMdx9P15xTvL+cBo8gqoIYBeAo5yOvccf/AF6aoXygxfCoOmfm6/5/P3rsNRPvK6iQK2AGyBxz/nk//XqV9ybioXdnBwQQWPXrj2/+tSMyBY4xg7ecke3r60LIGBdSAAu7O3PPbnoOg/xoA9ALZO7mPg4wf856VG4BbLAKdvzMSTj/AD/T0qQqV5QuVOd2Mf1pWQELktkAZYHA4qjnIZQGdsM21gSeefy79G/L2qJgysjD5iP8D2H1qbG2Ntm1ixBChupwMc/15NNl8v8A1TqA69kGN3bp60DIVZ48SLtJGCVJ5A9f0698Vj+JNJfUtImto2dSQWDZGHY5yOegB/nWtKQCSUDnjkpkjpj6/p3prjeW3EFT7gnGP4uvHHHPP0pSV1YUlzKx4w/hjVTulbTp94YhSYskjHHb9f8ACoLjw1q8cCbtOlHyZwImJOO3yjg/X15r2qSIqu5pDINwG6Q449MccVDIhIzHIQQcsS3I55Gf8B+tc/sF3MPYLueJWtjfxWdzHPFOqwBSQyYEYbIwc8jqCMe9S6L4evNTvWW1KN9nBlfdyke5RgE+pOMAemexr1zWrVdQ0m4s2ZhHOpUFmwSygMuOOgPOACT/ACr6TpyabYFVjXz5GZ5COQXbleucYGB78Hmo9i+a3QFR97yMq18HafGjRLmV51RnkI2YIwxAIAwpOQcc4PXpXRorO7BowVU4UqdrDGBwQPQ9e1LFGrfKAxQNnAz8ynGeMDIx+HGO+Kc/y3O6QpujJYbs5UcHj269/wAs11KKWiOpJLRCAszgDaxAIJClV4boB0x+vA9KYQ/lLtAlMvbkKTx3H49eOntSxOsc4QswAXOCMDJzj3IOCfx9Ord2x/JaMqmQShAGBk8D6kDp7j6MYRxkLuYMwLfKqMctkArjrg/59qhYmJI2iOFfPmfKcL3IAOAeQf1xVvfHAke3LMf4FbJAx6HPTH45HWoFld+sancxTA43ErwQRnuM/wD6jTAilXyLcbQqzdSANw47kdOuOPY5HNRzqfs7bUQxqVC8EhsNgEEcAZ689OvfMyyCF1ZImYlzt398j3HB9z6fkkskiOpeQAAqVK53EdOcnnrj346UAV2VfO2sZS2Q6qBkEgEgjPp06/nWJ4n0uPVLG5kjLNeKNw5H7xCM4ycZ2jdj6HvxW69svPlRDAySU56qRuB+ucd+9EkD4Q5kT5toRWzjHO7jtyDnH4VE4qSsyJxUlZnC2iTanpCyyy58jCN+7H3gBkEd/wCHoe/Qciufv7dYZZnO0mRhjbwBx6fr6dfw7rVbB9Ju5dagiSSzlQfarVTtK8klsdBz27ZIrGvY4bmYeSzzPgyYx0XrxgnOCT0J7noCT5lSDTv1RwSjy6GVN9p+xW8j/PKFIbeM9SSCSMZJBxznrzT/ALVbSadcNBI0M6lVaOQBlww5IbvggnkDGRjPUWhcI8CxSxlHX7jFchuwGMccY/L1pg8O3b200caqzM+cJIPlz68/rz059mr2sjNRctlcrC3ji86O6DiEIUkVh0IORx2OQRnnBrtVzPJ9oV0LEK4AxgjPB5zk4Htnp2zWNF4fu/s8kcURGYyPLYgDAI9/l5z7da2dNj26fbWl1NukhQo6p8wUYwB9ffnn65rahfmaa0O/DRlFNMURKs8lxCBvl27imQzMMgEg9COeBVjcWI3DKp0clWLYHcH/AHf06esgtztG1gFJO07N3J4IIHXkA9O4/FYAEaJhsXDAdMqOvPB74H5/n1RioqyOtsgKM2UcneCzfJhgpOCctg5Pp+H4NmtMbvJTyw/zYIyATk4/Un3qfD7kZWdo87FUtnjbkHBI54Pp2pkRjXHyAOyHOGz1PBwcenrVgQwAuvzh0kH8PH4jgc9fzp8UaKCxQspJfKDGQex9sk8D9O8hmLQnYpbZj5GyQCATjJznsO4+X1oieRpXdXVgjfOM42kg85Az6/l3oA9CHzAHA3HsB/ntTOEypRdvGd3IPGcmjfk5OVVRk7ulPyq9ic9Bz/WqOcgliMkakfdPXB9f5f8A1qjcLvCYBIyc4xn8O/Pv3qYYQ/NjaMjG7v8Alx/9eobmSNULfLxjscnvz+poAaydXSQhiBxk4Yc4HtULhNoDD5fvcHBGe+fz5+lTkKpJVccfPtOSOe3v/WoUUBvN3HDEEEZG3jPr75xQMqqkeWTIfczKFyNwHOT+GTz19qQgxXSsnLo3zPn0zjt65/MenNveWVwSygjAwn15xg+x5qBjuiBkZMkMCp4+mTg9we38qAI/uxMibgQRyDwcDI9fX37VGRm2Ct5rORn7vCtjOR2PQH8PepJIFw7ZVVDY+QZHJHp+I7mkBVpmDtv3AjZt6c8/zIyc9ecUiivsbOISoTH8XAUdBjnHp7fWlJPzRjKhcKDsGduSRnp39T04pWhV4iVXgqpxkgknOOQSfXv271HtETnIBAKkynd26cHn/PemAhiAAJYPuJ69yOefyPP169aVmWcAurJGyMchRn3H6H9fUVBOXjZf3THB6nDE4ycdCcdPrn8asrG3lvOiHeSdrqcEMQ3rxjJz0PXoelIZWlCGZyvIcZLOpyNuCOeOvQjtxnpUh3kKHWKWPGwFWIIIxk8D1/nTo0LSMDKXBJG8A5+X+L9ffpjPFSBRLOiNlwnG5myGAyue+Oh/TpTAqrCI2aGTbLIDn5V2hkHccep549TxmkmlR5PMkUGMjOwMAx6cdMeg4Pc9anCeXOEk+SUB1VW6kf3cjkYwe/c0ybzWjO8RuuSuQpXOBg4ORwBg8evagCKJALGRd7siAuShywGAdy4HQ+nOaZdW/IcmXZH3hwN5x/L398dMCpHgEUYQkvIV3blXC+pK857Ee2cgZ6oHi8wuhkZwC2XAOBz97pjGT+nWgBsiyfZwGVCpbawLEhgRxwOenP4jk1nJYCO/up4XkUqm0E+jEnOc574B68HNaflLLaxnIaQA4X+I4HXk9vQccfWoHkES+apG1Dv+UY3Yx83v09ePTiocU2mTypu5BdQ77dHkRJId7Kp8sZXAxxxkcs3T0JzVdGhkd40cnlldHAUDIHbqcA+h57Z5OhIgnRAEkLjJ3A8AjAyO47cZ4A61Uht8jzEBkIORGTlXweeP+A+ufrRypO6NEkhYo2QyFWWORRny+MYxnacHjk45+makZDKxLDYR8zKWwGIOTwD1+np6Uy4ij2qzYKAYKsQVfkjJ4z/Tp7VYWUSKHhISNgcsJC7FhgZz+f5GmMgQDc0eY9+evI5HbPUfp2xSBmk/dzAsqjaAQBgkg8eo5HX0FCxSmYO5dUiUusisRx16evQ9vrUu4YkuGYAqrDdjPynvge1AFYtIJEAUjMuWymeO+Gyep/E5NTPGtwu3P73LMy9RyMnOenf+XenNFIGEbEuQwKsVC556Htjp+GKawaa2xI28hgDuYKMjPDHp3H5UwIY4kcGNRJt5woBBOfp9f/rUMg+0ghsIzbipyAgyeSRwewPf29XFEVhhgFL4XHykjocds84yP/1SeW5mKPG6sFzkqflxg8++aAO6JZUwQCQOnPP4UxWkjypfIJP178Ec+1SyEhscHsTnB/OomQsuBknOAR+PbNMwDO7aYwT0xzz9evNRsyMdqOBgAnJBGe34dKe8RyVP3e3PX0qEZWP53P8AeUZGSR/Pr2oGRSnady4QADB6dumfWiIsjortGFJIPzZBz29cd/8A9VSOBI24AfN8pKkHnPfj1pgSI5+6cEhQORnH8v8APGaAE3ujF0GUXPzBscc9+aY7PI5XBVVBy2fugnHGPfPpSCP90zKoLNz8vOD05/IUzlp12E5VVLDaAWz/ADOc/pQAGV9xDH5QMBT0JyOeOvbkd+lQmMR7hhS75wCDwPwHPHHNTAKJDvY5wQA3T2PX/PFMkyd4RV83nI28DPJI69QT0PpQURvMpmB88uTgjnPH04GaZtXd5bsr8ZbHfjt+f6j2qURGFgEywxjI7EjjofUdaazJC2CAedqLgcZ7Dg9OnfigCBgEn3lyrplVZ3G3nb6dOM9geD6UrsEj81QRzztLdAen646f4VIAY5gsiYQdVYlcEnpj6/59YMxrITvUkgA7QMj0BHUdumKQyKObbcu5O4swYYPPPA9sDjP4daVZC5wFw0YyCG+6CD16D0/zjLzllRXnQ4bAC9OvY5yDx71DBl5l8tiMfJkHqOmexJz6/wD16YCl5FkeREkZVO4AnIx1OBn0IHtge9SKqSSAOy+SxwoAzj0z9MD8hUBMm1V3FoGVQnlhflzn5f5Dgev0ppjiCBgg2InJHBUY7/h60DLbz7hEq/OThQVGFIxj7wHXj9agxIJWGwqm7YNw5OAcAZzn6+341GdkiqMF9wDfOCDng/qBj+nq1WxOoI+ZsZwQ2evByfY/ligCzsMG2cMCoBaNmbCsB0569OnPp+ETGMqnnJKrYCkDCgjPJJ69v1/ENhEcKEsRlGU4JA+fjJzx7n68HNNktwtuuVcLsLYXdjA9Pbp1PcnPNADFCFiZWUl8HKjkHgkZI5xwB0pAUwkpXOCWAVgGyAMn378Hj+VTxS4Me/ymjHG/Awo6dMew/Lj0LfO8xgQ2Xbqydx7gn5ccf4eiGReb+7KtKhjU+ZvwDkdenHoT/jSSR+XGxfibGFdnK5GM8njFSzjKIZFfZ8x4HT8enpjHr+bFO4bWUbgm4Y/2R7fj78HtQA+EuVPzNsAGPLPbv7nk9uKiLCN9qsMsRhk4O44Hpz2NNE7yFYRjAYhSr5B4xweg6GmyhVuQJcDauNqrtGfQAdunT/GgB4y3mrhSWHLEAbgMehI9fru/Nn7pMB5fKAB3FRkDvx+v6Uu9hcvjadpyE7txgD269R7UW7qHIyZNx/doHwq8jkccden17cUDFPDbl6KcbUXOO53E+1RuYIRL94M2d2W4HuAfbv8ApU3mIwDuCvzYIX5sjjjn2B9OtRLOtwsYl3lWYMwl4LDv82eOvr36cUAf/9k=",
  "imageHeight": 256,
  "imageWidth": 256
}
