# Supplementary material for: Deep-broad learning network model for precision identification and diagnosis of grape leaf diseases
Source: Front Plant Sci. 2025 Sep 10;16:1611301. doi: 10.3389/fpls.2025.1611301 (PMC12461735; doi:10.3389/fpls.2025.1611301)
Supplement: Supplementary file 1 [file DataSheet1.zip › B_r00265.json]

{
  "version": "5.4.1",
  "flags": {},
  "shapes": [
    {
      "label": "leaf",
      "points": [
        [
          121.71893147502904,
          180.13937282229966
        ],
        [
          130.7781649245064,
          187.5725900116144
        ],
        [
          134.9682151589242,
          197.06601466992666
        ],
        [
          137.1687041564792,
          213.20293398533008
        ],
        [
          148.41564792176038,
          234.96332518337408
        ],
        [
          153.79462102689487,
          241.07579462102692
        ],
        [
          158.440097799511,
          238.8753056234719
        ],
        [
          158.68459657701712,
          235.69682151589242
        ],
        [
          176.0440097799511,
          244.9877750611247
        ],
        [
          180.200488997555,
          237.65281173594133
        ],
        [
          202.0576131687243,
          236.76268861454045
        ],
        [
          203.01783264746228,
          222.63374485596708
        ],
        [
          218.38134430727024,
          217.0096021947874
        ],
        [
          231.96159122085047,
          208.64197530864197
        ],
        [
          228.9437585733882,
          205.48696844993142
        ],
        [
          224.41700960219478,
          200.27434842249656
        ],
        [
          224.2798353909465,
          197.53086419753086
        ],
        [
          232.7846364883402,
          195.47325102880657
        ],
        [
          240.46639231824417,
          189.02606310013718
        ],
        [
          233.33333333333334,
          180.65843621399176
        ],
        [
          224.55418381344307,
          172.97668038408779
        ],
        [
          231.41289437585735,
          164.6090534979424
        ],
        [
          229.62962962962962,
          161.17969821673526
        ],
        [
          234.84224965706446,
          156.1042524005487
        ],
        [
          241.70096021947873,
          151.3031550068587
        ],
        [
          233.4705075445816,
          146.50205761316872
        ],
        [
          236.07681755829904,
          127.57201646090535
        ],
        [
          230.45267489711935,
          128.9437585733882
        ],
        [
          219.06721536351165,
          127.70919067215364
        ],
        [
          221.67352537722908,
          116.04938271604938
        ],
        [
          225.51440329218107,
          109.05349794238683
        ],
        [
          230.17832647462276,
          103.56652949245542
        ],
        [
          218.93004115226339,
          103.97805212620027
        ],
        [
          213.9917695473251,
          101.23456790123457
        ],
        [
          210.01371742112482,
          99.17695473251028
        ],
        [
          205.89849108367628,
          98.76543209876543
        ],
        [
          207.40740740740742,
          81.89300411522633
        ],
        [
          194.10150891632372,
          83.1275720164609
        ],
        [
          192.18106995884773,
          68.44993141289437
        ],
        [
          177.36625514403292,
          69.41015089163237
        ],
        [
          170.2331961591221,
          51.16598079561042
        ],
        [
          167.3525377229081,
          49.93141289437586
        ],
        [
          162.41426611796982,
          51.02880658436214
        ],
        [
          160.08230452674897,
          43.20987654320987
        ],
        [
          148.559670781893,
          34.29355281207133
        ],
        [
          144.17009602194787,
          29.62962962962963
        ],
        [
          137.86008230452674,
          29.218106995884774
        ],
        [
          131.27572016460906,
          32.37311385459534
        ],
        [
          127.98353909465021,
          35.116598079561044
        ],
        [
          125.78875171467764,
          34.5679012345679
        ],
        [
          123.73113854595336,
          34.29355281207133
        ],
        [
          115.9122085048011,
          41.56378600823045
        ],
        [
          106.85871056241426,
          41.1522633744856
        ],
        [
          103.97805212620027,
          46.50205761316872
        ],
        [
          94.3758573388203,
          55.82990397805212
        ],
        [
          88.06584362139918,
          54.59533607681756
        ],
        [
          80.79561042524006,
          53.49794238683128
        ],
        [
          75.03429355281207,
          64.74622770919068
        ],
        [
          74.21124828532236,
          69.68449931412894
        ],
        [
          64.74622770919068,
          65.15775034293553
        ],
        [
          61.179698216735254,
          72.01646090534979
        ],
        [
          60.49382716049383,
          76.26886145404664
        ],
        [
          54.1838134430727,
          73.25102880658436
        ],
        [
          46.090534979423865,
          63.92318244170096
        ],
        [
          43.34705075445816,
          74.7599451303155
        ],
        [
          46.090534979423865,
          79.97256515775034
        ],
        [
          39.368998628257884,
          80.24691358024691
        ],
        [
          39.64334705075446,
          86.41975308641975
        ],
        [
          42.93552812071331,
          92.31824417009602
        ],
        [
          33.47050754458162,
          92.4554183813443
        ],
        [
          36.762688614540465,
          99.86282578875172
        ],
        [
          39.231824417009605,
          110.97393689986282
        ],
        [
          42.1124828532236,
          113.44307270233196
        ],
        [
          33.333333333333336,
          114.40329218106996
        ],
        [
          31.13854595336077,
          116.04938271604938
        ],
        [
          33.05898491083676,
          121.94787379972566
        ],
        [
          35.80246913580247,
          129.35528120713306
        ],
        [
          37.997256515775035,
          131.27572016460906
        ],
        [
          34.15637860082305,
          131.27572016460906
        ],
        [
          31.550068587105624,
          134.97942386831275
        ],
        [
          31.275720164609055,
          137.4485596707819
        ],
        [
          34.01920438957476,
          142.11248285322358
        ],
        [
          35.116598079561044,
          144.30727023319616
        ],
        [
          26.886145404663925,
          146.639231824417
        ],
        [
          21.262002743484224,
          150.75445816186556
        ],
        [
          21.39917695473251,
          153.77229080932784
        ],
        [
          27.983539094650205,
          162.5514403292181
        ],
        [
          25.78875171467764,
          164.3347050754458
        ],
        [
          24.96570644718793,
          167.4897119341564
        ],
        [
          24.005486968449933,
          169.2729766803841
        ],
        [
          34.29355281207133,
          175.30864197530863
        ],
        [
          29.218106995884774,
          180.52126200274347
        ],
        [
          29.080932784636488,
          184.77366255144034
        ],
        [
          36.62551440329218,
          190.6721536351166
        ],
        [
          39.50617283950617,
          193.00411522633746
        ],
        [
          35.390946502057616,
          200.960219478738
        ],
        [
          32.78463648834019,
          202.880658436214
        ],
        [
          30.45267489711934,
          205.76131687242798
        ],
        [
          38.40877914951989,
          208.36762688614542
        ],
        [
          47.46227709190672,
          212.48285322359396
        ],
        [
          53.223593964334704,
          213.8545953360768
        ],
        [
          58.29903978052126,
          213.8545953360768
        ],
        [
          59.67078189300411,
          217.0096021947874
        ],
        [
          67.90123456790124,
          213.58024691358025
        ],
        [
          82.99039780521262,
          202.60631001371743
        ],
        [
          96.98216735253773,
          192.45541838134432
        ],
        [
          109.73936899862825,
          185.45953360768175
        ],
        [
          118.24417009602195,
          183.40192043895746
        ]
      ],
      "group_id": null,
      "description": "",
      "shape_type": "polygon",
      "flags": {},
      "mask": null
    },
    {
      "label": "Black_rot",
      "points": [
        [
          50.7,
          181.2
        ],
        [
          55.3,
          178.6
        ],
        [
          61.6,
          179.0
        ],
        [
          65.3,
          182.4
        ],
        [
          66.8,
          186.8
        ],
        [
          62.3,
          192.9
        ],
        [
          56.3,
          195.1
        ],
        [
          50.5,
          195.6
        ],
        [
          46.7,
          196.1
        ],
        [
          48.3,
          192.3
        ],
        [
          49.4,
          190.3
        ],
        [
          49.5,
          186.4
        ],
        [
          49.5,
          183.3
        ]
      ],
      "group_id": null,
      "description": "",
      "shape_type": "polygon",
      "flags": {},
      "mask": null
    },
    {
      "label": "Black_rot",
      "points": [
        [
          28.4,
          160.3
        ],
        [
          32.2,
          159.2
        ],
        [
          37.6,
          158.4
        ],
        [
          40.7,
          159.7
        ],
        [
          41.8,
          163.1
        ],
        [
          40.8,
          165.7
        ],
        [
          39.7,
          168.3
        ],
        [
          38.8,
          172.8
        ],
        [
          34.9,
          174.1
        ],
        [
          30.3,
          172.4
        ],
        [
          28.2,
          171.0
        ],
        [
          26.1,
          170.3
        ],
        [
          25.0,
          168.3
        ],
        [
          26.0,
          164.7
        ],
        [
          28.1,
          162.5
        ]
      ],
      "group_id": null,
      "description": "",
      "shape_type": "polygon",
      "flags": {},
      "mask": null
    },
    {
      "label": "Black_rot",
      "points": [
        [
          93.6,
          118.8
        ],
        [
          99.8,
          118.7
        ],
        [
          105.1,
          118.9
        ],
        [
          107.3,
          121.1
        ],
        [
          108.3,
          123.7
        ],
        [
          107.6,
          126.4
        ],
        [
          106.3,
          128.9
        ],
        [
          102.4,
          130.4
        ],
        [
          98.8,
          131.6
        ],
        [
          96.7,
          132.3
        ],
        [
          94.0,
          131.6
        ],
        [
          91.9,
          129.1
        ],
        [
          91.4,
          126.9
        ],
        [
          91.2,
          123.6
        ],
        [
          91.2,
          120.5
        ]
      ],
      "group_id": null,
      "description": "",
      "shape_type": "polygon",
      "flags": {},
      "mask": null
    },
    {
      "label": "Black_rot",
      "points": [
        [
          115.3,
          112.7
        ],
        [
          117.1,
          110.5
        ],
        [
          122.0,
          109.3
        ],
        [
          125.0,
          108.8
        ],
        [
          127.4,
          108.5
        ],
        [
          128.6,
          110.5
        ],
        [
          128.3,
          114.2
        ],
        [
          128.4,
          117.1
        ],
        [
          127.6,
          120.4
        ],
        [
          124.8,
          122.0
        ],
        [
          120.5,
          121.6
        ],
        [
          117.7,
          120.3
        ],
        [
          116.6,
          118.4
        ],
        [
          114.7,
          115.8
        ]
      ],
      "group_id": null,
      "description": "",
      "shape_type": "polygon",
      "flags": {},
      "mask": null
    },
    {
      "label": "Black_rot",
      "points": [
        [
          137.9,
          99.1
        ],
        [
          139.7,
          98.6
        ],
        [
          142.0,
          97.8
        ],
        [
          145.0,
          97.7
        ],
        [
          147.6,
          98.1
        ],
        [
          148.8,
          101.6
        ],
        [
          150.4,
          104.2
        ],
        [
          147.9,
          107.3
        ],
        [
          145.3,
          109.3
        ],
        [
          140.5,
          108.1
        ],
        [
          137.9,
          106.3
        ],
        [
          136.9,
          103.0
        ],
        [
          136.8,
          101.3
        ]
      ],
      "group_id": null,
      "description": "",
      "shape_type": "polygon",
      "flags": {},
      "mask": null
    },
    {
      "label": "Black_rot",
      "points": [
        [
          137.4,
          110.4
        ],
        [
          140.8,
          110.6
        ],
        [
          141.1,
          111.8
        ],
        [
          141.2,
          113.4
        ],
        [
          141.0,
          115.3
        ],
        [
          139.1,
          116.2
        ],
        [
          136.8,
          116.0
        ],
        [
          134.9,
          114.1
        ],
        [
          135.5,
          110.4
        ]
      ],
      "group_id": null,
      "description": "",
      "shape_type": "polygon",
      "flags": {},
      "mask": null
    },
    {
      "label": "Black_rot",
      "points": [
        [
          161.6,
          60.1
        ],
        [
          164.5,
          59.7
        ],
        [
          169.2,
          60.1
        ],
        [
          172.4,
          61.5
        ],
        [
          173.9,
          64.8
        ],
        [
          172.2,
          68.9
        ],
        [
          167.8,
          69.9
        ],
        [
          164.7,
          70.1
        ],
        [
          162.6,
          70.0
        ],
        [
          158.9,
          69.1
        ],
        [
          158.5,
          66.5
        ],
        [
          158.5,
          63.5
        ],
        [
          159.8,
          61.7
        ]
      ],
      "group_id": null,
      "description": "",
      "shape_type": "polygon",
      "flags": {},
      "mask": null
    },
    {
      "label": "Black_rot",
      "points": [
        [
          130.5,
          139.1
        ],
        [
          133.4,
          138.5
        ],
        [
          138.7,
          141.4
        ],
        [
          139.9,
          142.7
        ],
        [
          139.3,
          145.8
        ],
        [
          137.2,
          149.2
        ],
        [
          134.7,
          151.6
        ],
        [
          132.6,
          152.2
        ],
        [
          128.6,
          152.6
        ],
        [
          126.9,
          152.0
        ],
        [
          125.2,
          150.2
        ],
        [
          125.1,
          146.2
        ],
        [
          125.2,
          144.1
        ],
        [
          127.1,
          141.5
        ]
      ],
      "group_id": null,
      "description": "",
      "shape_type": "polygon",
      "flags": {},
      "mask": null
    },
    {
      "label": "Black_rot",
      "points": [
        [
          168.8,
          105.2
        ],
        [
          174.1,
          104.6
        ],
        [
          177.6,
          105.6
        ],
        [
          189.0,
          105.7
        ],
        [
          196.2,
          111.2
        ],
        [
          197.0,
          112.2
        ],
        [
          191.3,
          113.5
        ],
        [
          187.4,
          115.5
        ],
        [
          184.1,
          116.8
        ],
        [
          180.8,
          118.5
        ],
        [
          177.5,
          120.8
        ],
        [
          176.7,
          122.7
        ],
        [
          174.3,
          128.0
        ],
        [
          174.5,
          130.6
        ],
        [
          175.6,
          132.7
        ],
        [
          173.3,
          134.4
        ],
        [
          171.9,
          136.5
        ],
        [
          171.9,
          138.8
        ],
        [
          175.2,
          140.4
        ],
        [
          175.9,
          142.3
        ],
        [
          178.6,
          143.7
        ],
        [
          182.5,
          145.0
        ],
        [
          181.6,
          148.4
        ],
        [
          180.9,
          151.1
        ],
        [
          175.1,
          151.5
        ],
        [
          171.7,
          151.5
        ],
        [
          167.2,
          150.3
        ],
        [
          165.7,
          148.9
        ],
        [
          163.8,
          146.3
        ],
        [
          162.0,
          144.4
        ],
        [
          159.1,
          143.4
        ],
        [
          154.5,
          141.8
        ],
        [
          152.2,
          140.0
        ],
        [
          146.5,
          136.5
        ],
        [
          147.8,
          131.7
        ],
        [
          151.1,
          125.4
        ],
        [
          153.0,
          121.0
        ],
        [
          155.6,
          118.7
        ],
        [
          155.3,
          114.9
        ],
        [
          154.9,
          112.5
        ],
        [
          157.2,
          109.2
        ],
        [
          160.9,
          106.9
        ],
        [
          163.0,
          106.2
        ],
        [
          166.6,
          105.2
        ]
      ],
      "group_id": null,
      "description": "",
      "shape_type": "polygon",
      "flags": {},
      "mask": null
    },
    {
      "label": "Black_rot",
      "points": [
        [
          206.9,
          99.2
        ],
        [
          207.4,
          102.3
        ],
        [
          207.5,
          104.7
        ],
        [
          208.0,
          105.8
        ],
        [
          210.2,
          106.1
        ],
        [
          213.9,
          105.8
        ],
        [
          217.0,
          104.9
        ],
        [
          218.4,
          104.0
        ],
        [
          215.5,
          101.3
        ],
        [
          213.9,
          100.5
        ],
        [
          211.3,
          98.8
        ],
        [
          208.6,
          97.8
        ]
      ],
      "group_id": null,
      "description": "",
      "shape_type": "polygon",
      "flags": {},
      "mask": null
    },
    {
      "label": "Black_rot",
      "points": [
        [
          233.2,
          147.1
        ],
        [
          239.3,
          150.1
        ],
        [
          240.9,
          151.4
        ],
        [
          235.5,
          155.6
        ],
        [
          231.2,
          159.5
        ],
        [
          229.5,
          161.6
        ],
        [
          231.6,
          164.1
        ],
        [
          225.0,
          172.6
        ],
        [
          233.8,
          181.8
        ],
        [
          234.9,
          183.6
        ],
        [
          229.0,
          183.7
        ],
        [
          221.2,
          180.3
        ],
        [
          215.6,
          176.3
        ],
        [
          208.0,
          175.9
        ],
        [
          207.9,
          172.5
        ],
        [
          209.4,
          169.6
        ],
        [
          216.5,
          166.1
        ],
        [
          216.9,
          155.4
        ],
        [
          220.9,
          152.3
        ],
        [
          225.4,
          149.6
        ],
        [
          228.1,
          147.2
        ]
      ],
      "group_id": null,
      "description": "",
      "shape_type": "polygon",
      "flags": {},
      "mask": null
    }
  ],
  "imagePath": "..\\Grape\\train1\\B_r00265.JPG",
  "imageData": "/9j/4AAQSkZJRgABAQAAAQABAAD/2wBDAAgGBgcGBQgHBwcJCQgKDBQNDAsLDBkSEw8UHRofHh0aHBwgJC4nICIsIxwcKDcpLDAxNDQ0Hyc5PTgyPC4zNDL/2wBDAQgJCQwLDBgNDRgyIRwhMjIyMjIyMjIyMjIyMjIyMjIyMjIyMjIyMjIyMjIyMjIyMjIyMjIyMjIyMjIyMjIyMjL/wAARCAEAAQADASIAAhEBAxEB/8QAHwAAAQUBAQEBAQEAAAAAAAAAAAECAwQFBgcICQoL/8QAtRAAAgEDAwIEAwUFBAQAAAF9AQIDAAQRBRIhMUEGE1FhByJxFDKBkaEII0KxwRVS0fAkM2JyggkKFhcYGRolJicoKSo0NTY3ODk6Q0RFRkdISUpTVFVWV1hZWmNkZWZnaGlqc3R1dnd4eXqDhIWGh4iJipKTlJWWl5iZmqKjpKWmp6ipqrKztLW2t7i5usLDxMXGx8jJytLT1NXW19jZ2uHi4+Tl5ufo6erx8vP09fb3+Pn6/8QAHwEAAwEBAQEBAQEBAQAAAAAAAAECAwQFBgcICQoL/8QAtREAAgECBAQDBAcFBAQAAQJ3AAECAxEEBSExBhJBUQdhcRMiMoEIFEKRobHBCSMzUvAVYnLRChYkNOEl8RcYGRomJygpKjU2Nzg5OkNERUZHSElKU1RVVldYWVpjZGVmZ2hpanN0dXZ3eHl6goOEhYaHiImKkpOUlZaXmJmaoqOkpaanqKmqsrO0tba3uLm6wsPExcbHyMnK0tPU1dbX2Nna4uPk5ebn6Onq8vP09fb3+Pn6/9oADAMBAAIRAxEAPwDvPMyQT9wn+HqPbinv5Zk2q2cA/dOBjPPJH+fSqRc4DZJ+b5htwPz4xUySSFRkK6dMk+v+f50DHJ8gwQ2MjG3oR+ApDuyN6jOeBjPr/wDq6elNZpHk2KqovoGPQEc/5NKC0OWK7XYk7imSR7f5/KgYtwxuDtjkcOq4C5z1OeAPp+Zp0cIEaoQCx5O3tjrwfqOaY0rK5EWxyeCpcA49yP8AP8i6P5cLIeeCeCMjrjtQIWQSMDghQAf3fOCTyOg5xyPy6VMkrs8zyIAoBA2v0I7+nrx6j2pNuIXQt935SwBxj0/n+VPQJCznOACSo25LfjnjkDnPTPWgBu4uodWx8pBVuvHf6Y/lTJLhnn2hGPQDGCOPb6fjkikWWR2wwIjBO1uF7c/yHB/xqRAECBWBG/58k4PU8c89+fb3oATZzJiBI0QgEyMo47le/A/yOtEjR79hQjJCgt0I5JJPb9f8EG6QbEZsJkkj5dwOBwCefXFVZZCYoSpdnA3sFJB456jpQMk892i6KCp+QkcyHPBPPQD1yOlSKsSSB8szkkNznaexXk881TTz41l2yo+Pvbc4ZR1xnj06fT0qSIPKXClyAEATqVXBU46nsOMj0oAIp1icoNoUvg4XCN/s4PXGR19TRkOkSM4KhQcKuevAUYOQQD36UBZZySsYhQr8rPkMue4Axz9fU1A0KsWRpAqlirALhzyCcHnAPHPX2JFAEk8gRijK8qDAUF+Nw6+gxxnj+opiuyyrI6NlQrEEgBGJAAAP1B49c+tDzM21Yg5Y/d5x36hQOv3u3IP1pThQ0hVwxkBdRyvB9O3fjjBPTvQA+4eO4U+XuG8bA6cFuuOMZGMDn0NQ/bHjlKEujvt3sqbl4OedvQknvjPPHpBLvYyPllIHQsWwCBn15GfyI6d5Y0ZGEm4/J8pjkRBzu9MgnHJ9aAInlZ3nURr5sSHzWK7hktnOf6ge2O9Oj8jfHC2yExOysAfvE+5GcduR0PX0J2/eRqsjI+dpE6AK3OOnccHsOg+gJLtInRnhVcZRi2M8dj+HYdcn8AB0kiRscSrG7gBoyBlffA78+gPPrmq6yyyyRtGN6gZILNhAOCOvbOcDHUdulmWRFcRhNyvkblAI3AnlmyDztxx69MCo5IQJmR40O4EwbdxOR2HJI6Ajntj1oAtLHNLKgyriMBXbYX2H5cYLdiSAcdgR7VTjJ3tthcumRiQE8HnHJIzx2HT0qWIblcJCgjJXaWiB3OAeuRgd1P1xUNxcTLOsvmJk5JQ5OzgDrz6d+m72zQBGiHzIlZyuSWw2eFx0x2wQOB6VYHl2wPmOZ5Bu+VRkIdvBbng/KODwMc1GXcxBNqBGzh4gDkHGTjt2HHbAprGZ5ioU5UZyCcsuM8exIOep6c9yAS+YI55JGjZA/IBPIIwcjGCcYHI5+veJIwGHneWVUZ2qVbpwB+WOgppAaVImLzfMCuw8ZGM4yeeB0x2POeae0RjhGMvC0xIUYB2/dOef54xj8aAGOFICoshYgKM9SCMDqcDHByP73Xmo4EiKgeYFkUgLhxkjp9ew9Dz2Ipwbf97yt33lO0EKeCcngdv0PoamBlmSEhzEWjIj5BbI54wPUg+/NAGnIo5RnZ1A5Zwck+mfb6UeWWkVncY64Uk/T8h6ipCg2bgHCknA9eKj8tsFgdpA5OO/rgUAMEpyqq+4A8g8YPrz64pXeRnZHUADggDlR2HH+P4eilCmSSGXIUkgj8qRo/LiZp2BbjGRjnBBHP4f56ADk3PciWRRhT1UdF9ug/8A1VIXYRgYcuoOcDeM9uTjP1/xqMxgbcmTa/KEYIA9fT8fapcQsvy7wU4JYk4P5f7v50ANy7oq+byV+YqMcc9fUc/n+OX78QNIUYkD5WbIyce3P4e/SiKMEbYX25+647cfrxn/ADiltmQGQGIsVOAdp5II5AOf89qAI445FARY/lX5CjZJJ79fU5696cZHmkdwp4/55rgkn2x1xnpz7VEjiONcyopB5Xkbu+c9/wCo7U9iLcyMU3sU3hVdeMjv2/X8KAFUq8Y/duSzZdlwT+I+n/16asUcTBXCqSrDyySCRwc46HtxQ0rtCCgZGwCfMIGScYPb26/gKhkMaWhYGJgw3KN67gQMlgOwGR/SgBEWKaVkERix8yMRt79ACOR7dwccYqeMRnblNqBg2VViduST14xjv29+tZ8tx+9DRjIOCxkYHH0OSNuMce+MU+6njhMO+VcLyDkBQgx/Lj1+gyKAJ2KQz5Cxgg7l+U/Lnj06nPPI6k1BKzTReXysq8MdpwSQDwcZGd3bgg/WiaIwMgCnKSDLsc/KM46d/wDOaarsI3E0nmlmDpGeCCWBJxk//X3UgLBO9Jts+yPmPaVHI+h9MnuMfzqLGyuMb2Qpuzn5hg9yehGDxz1HqMPkkht7MvK6xZT5JMjBPfGT7A8Z5/Gsq11uyluhAzuZHIC4JCltwwMjPPPXFZupCLs3qBpjzCwlk2kDIAZN3HHPH3ex7dfxpJZPLm3SxuS0oVVVQQ2OSMZ55xx279DT4ZPNilaFEZlIRRGPmBzg/gM+/H6ornY0SeSqhhvIYk8EeueBg+vatE77ANYhsFMRBxhXbAYnqDnPPXOT6VJM1oJxJEzhg2dpGeCPyHfqR0qNZ2kKyRKSqnap3FtpxzkZ4OMYGO30pskkrx7ju/ektOqxckDd3B6du33RQA4JI06xpHvAwSQxGR19OD398jA44X964VYozIXOBIyY/iyD7nAPTnk+nKkLEgELogQk+WELY7YOScnaF59qgMSmISWyxSM3fcSeRxuPPvx79s0AWVu3bcnmMxRyqkyZGcjA9j8oGT6Z9cKiwqWCvtj5QtySGz3/ACB+pHFVDDI7KkjHODGCXBAJP3dobrn36seM4qdLVCkjxosm4EqTIcDGMqOmSAcfL64zzywEDRhHIjLthw67Q+Bt6DH3chvoB61FG7gtIEURuF2xr0Pvk545/A++KQI33rlGebghMnAHsc+x6nHT2zHMkxJYACJpdiHG4qO5JA9wOfr7UAPEZmMgdm2lSdvKsvUcjnjJyfw9sSLArFWEhUs+VZhkHB6ehGA3X/GnfJabnJRCSMqAQwHGADx3BPT/AOvHJJLc3FvGoXbuAPyZ9CDknB57dPTjoAE7SGMRqpjzly4YE9852556+nWo441SLG6RCmScc+o79uMgnJNMmvfLZQfljbjruXkDp6DIPHtxkmpDEsky4dBkgBwpY7efmHfPPJ4zke1IDdU7TvAYtjPK57fhUZKyYVVUtjJODn6Y/wAKjUu8eVZd+OgH3Ae2R/n60+KOR3EZzIi/eXHcdf0/nTAFc7QFPygjJ9TxjP41IsbEs0oPXCqCcLn+L/65H8qSHeABGwwM7SfmJPH+f8inCYRRl0kLjIAYLwcHnPr+PpigBksqxswaIkYJ3E4PHbjj/wCvSrsaP7rgMQfvE56kHOcflTHYoQjBo2OfkYdCMckn2/yaEYMOHDnOQxAOcDkcD35/CkA9Y28rdtwoBVsZ28cY6c/y47UzIEqyhTvwSrAE9sZ9O5yD16d+azzMZGUSlHkI+YMpwBz+XT25/N8jRsVVyo2jllbJ9+ehGM5HTrQA4tIjhGA5C4wuSeccD8cdx19KkWUR7pBz+7OSTgk5556d/wDODUUbN5/nZVVj4Y7sHpxk9uc8du1NlKhlY/vJXGEOfm9z68fgORkcUAEq+YfNwQzhRjBxgccA8jPWkLRpGYlSXkFmywyBt6jsCQeO/T8E8rezJGQ7qhLAEbM+h5P+0OnY/SoZIEtwsTK/J3KpiCntjA/kR6e9ACSMIS5QhTnZtUHKDg5B7Yz6E/WnFFa6QXDzSqspfcc8sQV347jrjPr9KZc+WxkBKqFj5yTsU5/LjHNcBrHi2WC7uI7CTEO4ZDYKlcgZBx03D9ce1Y1Kyg0t7g3Y9ElMFmPMiIEYUvlWCgL3OOOx74GSfQ1xF/40eHWAmnwmaG2QLKGO3uQ2Dj5R8wAz6D2FYOo+LrzU9GS3k2xFn+fyQVEqqMLnnPXPA4+mBWZYQsLabzGBGQqqo3Y/pgnHTrt9hXLWrt/DoiXLsbl7qd1rl800zEIH3JHkDaMY/HjHNaGgCWHUhqCBV+xpuBLD7zfKMgjnq3Pqc9qwMLb/ACoSGP3cgDH4GtG1kVLOW4d3RpnOCMBWVe/HbJYf/qrhi25cxF7s6SxmWzPmASZddxDkEknP3RnHTn3wB3rXtb2O5h+02qK0LEsHI+RQMrjA74459D0IyeOguSY9si7WIJOGJzz68enr+NSWk627StH+5Nxh2KOwOR8ucEnBOM59h6V2Uq/s1Z7DjK2jO2gRnSSQqCS+GDEFS2OSAe2SPXqBTsniIsIwqZJZ85YDGcYzjA7+o570zzonhFy8heIoH3Kp34J6gEZxgjn8DUT3COgDFQAAgIIYOQckbR3HGMAY3dBkivRTualhTcMrPKSwVzjAyAucc9hjrjk+lVV8+NUj8kJ5pJDDq2QSMA9PXjpx0qwsqRSGGC0imU7tpkOQnQEBRjJwD+fAxmkHniGRAfL8yM7lyS2OmPfoR3Hy89qYFkhPPLxsi7Q5YlxxleQMH1ye2PbGajVWnZJdm1eDtLFlK56A88k5BzxjPrmq6XEZKRAklciJGU/Oc/MCCRhePbvk56OMKLco9wxZgMnP3S/JxkcBfYfTvwARTSFCSGdAcB1jyuCOp4zkZGMDoAccUkUeyJN6MvmMoK5JHTAPHXqM4zwPcZsPAIoUVomcglyYzlFyCdpOf8/lTZJ5VjE3n/Iu4DLDnoD+GV9Og4zxQIWWGBY32PtbzNp8vPJwckZHyg4PTnIPrmqiPJJLueZQBHu2ZBHBOeP6dePwqy00bpI85gbJU7sMBj7oBXpnBx1xwcZHVj4EoJ8wKY8ZGCwBxk4K5PU/XBoAQKkY/dxxIq5IkbJ6c4IOcjOOvt7gqUiPMTbW2lgAR8p7AHknk+3TrSmORkAkBRR8jLGCue+AB2zkcfkcU7cse1UYxoCPnYgcemO9AzREh+bYUVMY+fqPU9KJZGU+WTlenJ4HPWojDvCp8p+XoFwAe/8A+odqR4FaRWRxsIyFHcUxEjXRkH71SSeRgcZx2/A/rTWkkd2KHgY2tnaV9O3oKikYRhUiZzK2R93oOnX8PSpGZ3QAuCBwvpk8H/PtSAknYzE7kLFTnnLHtwPz6+9LCAEOWUE4CjB59hj16/rUMcysSiEAAZBJAx19gOP8+tNeBSxmibndhTwS3uSB/wDWouBO8xMiIEkZo2AJPyluvbgjt06+9NgQrCf3TASYAB6/QEAf5HfnLQ+UjkDuTnDcZ59Rnj9PzpmXCjy5FXoOnU4POMe444zQBM8kkxUOzBj1cufveo9s9v8A9QjSSNPNbzCArs7SOmSeD149FHPoPwpVYkPLIcsv3YXJYbuuBnr1XgenvWfreqJoumO8CIHAxGxbkE98enT2z9RUVJqEXJjCW/tSz+beoJMsPLkdsMMc8cBTjI49+vSpIJIXtpnQbs8xy53ZHPA64we+e4H18hn1WciUDlsHcQM8ccn8x+Yp2k61f2l2WikYwsCsyA4DqeoPTJIJweufpXFDETteaI5zqvFniaMLc6ZaESgsGmdSDuIzkcAZHBycdsDA5PnLsrSqctkngk96vZLOfOY/M/GORzwen0FJaqkKzuyqWMYIBGSDvXjjpWXM23J7kN3IGYBl3RsAExz/AD/L+dX7ZW3ZbLN8wbuF98jOen+RVScGLMbhT05BDcfUHjjt/wDWp0MnlMhZRkgfM2SM569OR+dTLVEGoCWxkkdc7j0/+t+tXYnW1gtoTDJuWMSOGJHLcnv747dB35rNsg1xdrAquFkGAVONue/PYfj0P1rejKTX0shlDbj94k7Y+2R09OcjtWaXQV9Blqkki7chUAPAfIUehPb+ua0LZGiXfEUWPbkSkbSBnqPrg/WpEkW3lRWkURkk4A6e+O/Qfn+Wff6inlSbXWPCDqPu4wSfb1/Ej0puyGtWTxeKhpdrc2cMYkly3lS4wIyRwNuPmwcnJxzx9el0nxE2o6eQywQXPnCHDShix+UgLkHAIUgDnG3rXlMOotc3PmJaPIpPBJwW9cfj/MV0cZm07RzdReaIku7ea7hZQXaNDkAdsZ5z7ema6ac6kGlPY7OSSV2ekKkjRLsWMyKq73Tbkj1HrjuecYqOW1ZnMQkiiUY2yp8uwfOfmz1+7gk8H1p0aRyRYDGM3AJMIXJY9c9M859v51Oqxg/aJHYp5ZChUHDdcADIB6jAHbIGBXokERBtmkby8wrLkBWJfIA5Ixg9Oew59Ke0zwSrI80gyxVY1fI2cggc4J4GD/PjBdSsqySKiqkMW05G3B5J6+pBOM/lSb44YkIVJDcRZOewHOccnOc5ABz6DJyARI8q8qWYpllKjOD971OOR+nTuJJgZHDGYySsvHHY9Dj8OMdsccjMaiO5O6OOIk7m+dfvEfeHPPp1Oe1SBo3mDsm52jCNiQEHOc/L0z6f0xQBDKuzcQ4be67Q/BBDH6Z5P0+nNSwQiOd2aRGOeqqQF5zk569sjGevJ7NkgELdMbEDKu0kk4GTz1ycfmMYpVufIl3eZy3IJXOTyN3A9Ofr69gBkuxUk5USc5IBXb06f5yf1psfmXLAIhKq3ysFJfkE8Hn35GaNgEyLtlVtowsjnkYOcdjznp2qciNFIcCN0GNrk/PtBPpyD7+oPHGAC0wDK5OXGNuR0Jz04PvTmXksAoZeF2jp6Z/TtUQmXayMuSBxj5eo707zFSInnkZz7YOP0oEI6AqQ5Kqp3EbwCOMd/wDPSnBo1BRBtxnkryc9T/8Aq9KhkuFc4zuVRwWGB7ZzSqoZDIXXJ4G0nOOOOn07j9M0ASsh3bTGSWfklSS3bPf0rM129FjBa5kDHIJXb8vrgj64znrV9MthvmweuMYHGPw/CuX8ZJOI7QNISoZ13HPXjGc47D68VhX/AIbFP4dDbh1GyvLQTRSYGcyLgE5/Ed8cHuB2xUl1dxWlo9xMZNkfzOJFHIzjtx/d6e1ebRalfWk8bWzyxBwcOM7SOPUcjp19u+Kt3fiOe803yZ0jEgK4MRIGAD97PfhT6fSub6y1Bp7kqempsnxrDFIrSQ74zuywbDHI5/Ecj/IrF8TapDrs0BtJyqKgPluhUgknOQoxz8uCD/icKaVj5hOHVk53rkZJ64PGRyM+9LC6IMqPnZeMd+ev8xXJKrNxtJ3Fz9CksMiTKCQmcqSx7H5WGMjGQe/1p3m7YiuzauCAQOPXjsKnuWaRWXeD8oHJwB0Hp6YqC5bLIEWNQ+Du3ZC57dT044xTT5lqZld3BG5mIOCMrgnGPTr7f/qpIpcxguWyc/dlCjt97I6dPbihEQlnkR3iLHiL5f6c8Z4wKHTyU2mHqD8+CQ3fPPHbtWgDE+ZmLL+7XO4jGcHuPyx6fnSw/JmTzAdrdffnn19e4pGLO+45LuCxOR7+v5/oKa8vQ/eYAKeMcY4wev8AL9aoDW0t1jYs6sp2kxggDPY4PXoc1pxjyo1KqG3HA/eZPX07evbtWZYxmK3WYqm12IXORtIx39Du/SrhYpEW4bk5J5OOgJHX865+opDp5JkQP5xC4wBvPI6AcfU/5xWTI11dSCIbikxKFQ3B7f5zU15cPcbYuFRRk7R1J78f56/StXQrANMLqQmRnDCNS3IH8Tf5/wAKpK2oRdmHh7RpNI8wSosshXG8uME8ZC4PH1rsJbiKdJkZEcOuCSNo4PHHY8kfn0ODUKWUMKJiOMAj5S6j1+nofepP3i6ewKtE4TBjUjGMjr6c4/H61rKpOSszeVWUkZ+kajJoNu1jd2/mLHIwh2M2XhycKx46DGMZ4OOMVqJ4msiiKROilRlRgBCOuznj16dc47Vzt0ZJAjk7XJ3bt3qBzxz0/wAKhu5reRgFZv3gEZfADN7+3ej6xUXUlVHfU9BAiuiDEsJDD7qEFTwzAgjIwcjnnv2NPntsxBv3fmIylUjBJKgDBXBxjkn0OM1xHhPVJYdR1DRFRJHtyZbd2X5lRzkrn2L5ySc59K7ABpIpJJZSWU/IwTeCMcADHGSSfyHTGfTjLmVzUmQM7lZFLj5TnLZJII9ASMAcY/XFIXl+0So8k0bIdhCklicnA56d+PUflHu8h1aQzKpYBFjbJ4IHUcYHAHGDz75ldRFOiuFEsQVgH9QAxB5PPf8AD3FUA1FfcrvJGY2BfjJUnv6+3PvzTR5alCzklcKeM9RzggY7n1oRsI4kIDtkDIHzd8c5/ke/XpUfl/uRvYKozGyj7wHJIAHOOvTGAc0ATzykSrbebFKUG4FOS27kkZHqCPfj3pIwWlaFF2AfdYABtuevbcPmA7dBweaSOYI8gj2n5zyACRgkdieMZ578fjH52YpEYbNvJwBgAgdD+XFAFx4WRyNwKDqCeduPf69fSm/vFfJbAYDHBJB/r/8AWp7QqyqTJkHrnGcnrj1pDFl3OApdhjJJHWgBYSkzEySYJGTvJwQB344p2Y2ZXiYYJyPmzzj/AOv/ACpsiTMuIslwRhtvIB/z29qejeXuUNuCgBhnrzkAcDnP9aBCkHYsYbaSeCRxjvx/nnNeRanq2qTanNDc3dwUjYh42Y7Tg8A4OODj8+tek6jrltpalZQVcgkB0JB4HQjg9f5159qi2uo6i99bwsFckyRnlFfAJIIwf0rgxM4N2vqjOoyjJeNKBnd83ICgHj1+uahl3kAl2Yk5OBx/n8Ke8KSSfMdzsfvg98989eM/n1pHjBjCkpu6nqQMnGCT09eARXKrGBEkjBHZm3jcAqYyCefmx3xnjPvTFVVUuCmCMkNk9un8/pxzUhZ4kXZIFkAzlScg88DH1qAnO6R5FDJjCEZ3c9Pp6/5wmtRi+RI0jRCFyQuW2JuI/KmwK21HI2rE5GV4Prz+fWplcS5wru3X1PTJ789D26UkjyyBYvlwMOozkknGOgPPt+dA0Z8iDGQcAdwMk9B/n61EACvyuyMD82fTsePp/ntM4SNGHLE8Dt25/XBqJQpCog6nrnP+fzrVbDJdsaB3b5pGGBgAAHjoB/nmhCSoLpvGcnPBJ6Hmo1CkBQhZmGOOuT0/p/L3q1FujfdGsXyYYhiCDjJ7/wCfrUt2KNKBYxFFvljUiMfKd3BOWPQcdaWW4dICi7trAnOMHuM0sFk7MbZg3nKxBAXLMAeo/AdP8KuQWYhBLclgdqHjHBIJP9PfnuDhfUlrUh0zSHuZVlnjfy2JKpn/AFhA56DOPf8AL27a3tWt4HSXCIF24ZsKpB6YXg849uPpina2T7TLM3zkgq27Gfb14OfbiteCDyVkSQ4UOpBRhnaMk4yfvHnHHbt0rqhERMsEIkZ8SPIFBwP4V/i7+pP+emFreuYEsVuJY5GcgRxnkdh7E5PYfSnajqqWyo8TyCRG+6VA2Efz4wOnNcxd6mYYvN34uJB+7Krt2Lk8n3Pt2Pvw5ztohFeW7ZP3G/8Ae5O8I2cnPA46/h3+lUoLxRLGxkcKpB6jjpz/APXrKmnAJG/cA3cUyOXcuG+nPTPas1T0A6WwS1n1b+1gLhbgOGQrIoQAADay7STxweRnPavQl1PzUiMcIKzsqKFAG0kgHnj19T+eBXmWnPJFB5gRTuJKEnAOOv8An9KvXGtXMFhJMjhXjGUJUEBs+nShVqkJKKehtCbvqeoJI6pmUqpUbGw2CvOdwJ9+f8ODTSSsbRwr5qPlgCVIRjkbSMe/bufy43wFr2qauL43skc0cPl4LIA2STxwOcgfpj1rsVh81WdS7SbQRHjBzwOp9gv4emM16yNSJ7ifekiRooBDblIHy4Ix2x3Off8ANiqzSOggZyGzGY89DjP4DoD9OtS3CGAyK2YgrjaGbBPHXBHqc9h7ChpJGX5VkxH8w68fn+P59qAFwFiDxGbOFDOWYADORjjGAcf/AFs1DESux2Kq4VSDtAAOMn9eOhHHFMEJS3VSpVBtwQX5IA56Y6+nvUwiEeWLRuMkYLHnPXOM+n+e4BoJcKJA2cd/mbp9RzTPORyEUIAORuGOfYkVGrggjBUjJBz09etSonzHDsdw5fOc+386YDiib1w6kkYOBkfU+o9s0mTGJEUFcYIyMDnr+uetQSK/QykqOCuMgjr3/rRIQu3AZSwBwuRxyOhI9DxQBz/ja1M9lHeA4dGMcnGRtOe/t9O9cfZsQJRbxkMdxG7lcngYHcDHP0/L0XWLaXUNEuIEibJj6cHcwwR0zxx+n0x5a3nSTADe+4/LjqTx1/zzXm4mHvepz1NJXLs7DducgkNgHOMD2H51C7ARuhc8dieOnv8A5/oslvKkKuISxZvunqPc+38sc+8Ox4Y9z4Ldcgc8g55/CudIxHOWfMjoWKrzjIBBA5/Lv36+9QxkEu8eGj+8VwSMf5/nSF5JQdhbaM52jkD1/lU0ksgjwFjHByqEDbg//XqhlIoR5hDHrgZPBoJCSMWViNxAwM4I6/WpWkllURs7YzwhJIWqkpWMFQpJPr64/wAakpDrjbvPy/M45AwQCCM4I4xx054NQyBS2AQV2gA4C5xxyAf/AK9QOSGZd4wSOnQ/1/8A1mpoACc4OcEnPAJGTjB49OPatbWRdhjPlsZB74/nViBPNnjgVW8x2CAnpzwOMVXmhwEZmG0DljwAPQk/lUljf2f2mOMLJIdw2lVOCevqP5U3FtXSLjBs72FrO3Dl7hiJceYe+Pp+fX/69c/LrhOrzWtvLHBFGcFnGSwHGcngdcjirF0oZmO/JY/wjj6DJrPfTre/ZbhblBPHwXTBPQjkA9uea56MoqXvLQum1e8kdxoOr21zDcLe3RM6EbQAEO3nH3eCOlTXWrQmJxAuyPqjHnHOSPrnbz14FcTb7tNLzRz75ZRtY7QoC/3QB61Jda5Da2RkuZJF2/6uFTyST/CO3uf/AKwrWVRyl7iJqWlP3C1PNBPI1zOh8uMEtuPB9vf8K5LUr2W7uZJQx+ZjleTj26fXj2qRH1rV4toDxQ4zhE6+5Y/zqZdKghhWWW5dsEpnzCWzzgDnOPwreFHl1kaRwzZWstF1C/jEsULKueZHIAPp1rfTQY9PuEhni8+VkO1ei56fU8/1q1DeawQi2p2x4AxNEg3HkjBzznHryfzqOOXVJr5bi6vIZGjxhdg+6eeo4Pvg/wAqmUKkhvDS7mnH4YEsT3F0WjKLn5eBnPHHbj2psPhj+07eS285/KG0ygABtowflzxz6/zroDr8N/Y+RhElABK7upx1X24P/wCsVViaey0meGGRFubhxukXnYv1/OuN3U1F6GSg4S94qaJeaNoaT2NuWt4fNUG5nILu3uMdB249frXXbyiCYLvgw2wkDcw/iPAHHv0GOvINcpHp8DRJDKryKBgjcwB+uD9fzrWtvLtbUIqCOFRjC+ldv1tQ03LnVpt+6aMs5RFYryHbDMdwOGKkHk88Y/LtTkVlB3ElgcY5KnvjqcAD+Yqlp0kk5+0wSQSW0qMUZcsNoyDngj738j3rUUiJJVDqUcKynhec55Hfvyeo+gx2xlzK4yoYpMCRJckjcAAfu55AOM9e/wDPNIY41hIiKj5TjPUg5+vqenPNSEYBUzFxu3YJA55P4nr+f1FRGGMyLLs3DOcIffrjPt+H48WBp+Q3mfKGjXs23k+/0/wpjo4OHdGB7NznjuPz/OnRqz7vMwwYchsAD8KFLbSwbJAJ5B460wESFRvdAq5OOD6nGPfr/KnR+ZEg/eIqJ93LBjnr3H0pHdNzJ5ZJz1HP+HtUYlVn+QyLyMN95wOo+o9v8KAOQ1PxFqKXMiR7YcufvRggEcHqPpWJaSojTSsQHkOX2rtB/DoBWp4qi8jWZJAvFyofDZ5zweB3JBP41iMjWUY28s3zMMYKen+fX9fJmpXs3c45t3aYahfmN9rlgxXJIfPXn/I9z9aquPtMKrEEg8wk+WzEk49M9+Twfz54gjlViZmT7rcHA6fl1zVh3An80Z2hehbPbHGf8iixJHuCBYw6lsHBI7AGkmaNVAL4DD5uOnv+H8vrVsIrhftUTtI6gDacMo7D68Y5z6VD9lykrxzhhwCHXDMe+ByOPc0rAQCNLd2jKsW6lmGCfzp12qRQeZIyooHy7mGM1orZr5ZeRUyRsMh5AIxkgjOe3P1Iqhq2hXN2loyxytbEvkqPlGMc/wA/X6VEVzzSNqUeaVjm5J4TK/7yMnquHHFX7WGV0ULgKTlSw6ge35f/AF6rSaF5Sb9y7i2DkHj3PbHBNaGgLNcIyHcUhfEfHTPb3rqrRUYXR0zpci1GatpTgQzyEtCQULPnCn+9wc85Hr0rOsU8nUbQKwLCYKfTB4/qa7HUGCNFazLFhl+4SCSRyfrjisyOztzqQaCEiRIy6bck8EdPTAye3Ssqde0OVoUaqSs1qaDHZKygAsDtOPU/z79KpWNva2CfunLyHHLgYUZ6e56Z/GkkOUdFC/LwGyRuAyc89ulIuD8xj4LD5V4we3r+FYJNJrucynJKyNS2tFvp0QZVm5ztPbrnP06/jT9S0m2TVLZJAZPl3BSMYORk89z/AEFbmjWa6bafaXVZBjMh3ZHXge4/Hn34rNuL0gyX8wSSaQYVGONhxgYI64z09eo5rShF81zsw0deYp6hK9nFFbJcKjTLlo0HCjcGyR0x06dMcgVVS2jjieG1haWVfvSSNw3I655OM5x/hTbeE6jfi5mi/cxIVy0hxK44DADGO554/GttmSwTiPcxPlxRhgFZycj7uOOR/PIrteh3+bILfTPMch2mOPnCM20Jn1wOvAGfY+9ax07ZtJYKgBIHQZPUjn61aDpBFsBBZfmYqoG5j1P51E96k8Xk4Iz6AHFcHt5Sejsjy6uKm3aOhZt9LtlAuXK5JOT3X8unare21tpVYMsqAYK44zzWXFLuj2S3SYZSQq8jPbJ/z9alF6jW/wBnIQJk7gOg9x/jVqz1OVu7uyee6ilbaiIq7jnZ6Z4+tZ/jG5/svwfO6uvmXDLHE4PJBPJH5GqFwqozSQShlPJVu3rjH4/SuU8ZXrzx2kJkJRdzYJ/WqjZzs0OnrIZ4I1max1uK1a52WdxuDxu+FLYyp9iSqjP4dK9aa5fyXlTLxI/30fb7jqeufx449vn0Ejnn6V3Gn/Ea6hEX26wjmCABZI2KtkZyTnIJwfboOa9BM60z0xWjjXzFlBwcYQnBGenuKQhEmCxqA5YhsYyAO2enpz7c96yNI1/TtYt/Nsbh1uWJ3WxKq6++M/MOfXHTvxWqslwkbDiNZQGUMeR+HHPHvVlGoh3AhVZwBk4fOefw/wAimMNihsksecFcim7owx+X7vI2yEAdx3qKSYoN8kZyThdwyB/nNUSXA67HRVZnJOSoAAPYc+/+eaiufL8iR2dUH3scAn3z0/8A19agiZFRAQUbA2gD5e/X0qKdlKvErCUOMNgZAH+RzSd7aAc5rWpWV+6W0NvKWQHymDbck/eBHOQenH19q5xnm8wRCLEkhyR6D/PNWtRsW0rVminm2oBkMnQr65/Eg1SgiN0263cfKDt3uE/HLYz/APWrzW5N3lucc7t6jLq0MxKwMoxyw6BRnqvHT2/yEaeSMNDG+0tyV6fj/wDWpFkmimIMRcryzFwAfoc8/hVqEW935hSAW8jgL8zAjt0OMA5//XSbIKckmZNhZuuBkY798VbVFSJFYdDgEnqPy9vWomtHiuHlmjZIwvV16jtjp6Um8bGLZXacYT64/LmoYGzZsJZCgVZUYHIf+FgPl49+R196s/2uVVkZvLBOQB/CcdcdD9DWLDeRjBOCu8/ID1x06+9WZ2iZ2u/KI52sGxjcO/4/41jJNO6ZcZNaroARre0uJ7uYSSzrtIRQuFznHAGRxzhR+GKxoLsWzBIkCoGPGc7fcnvUl5e+YjfM3PTDZ3H3z+NYrSb5OgwSO4rT3p/EzSVWU9zVkvDdzKpiEgVvkDDoc8H65NObeJoX8jLEbGO77uTnP5DH1IrOibeQWI6bueD26fnVuC6hC3Mly5CgKqgDJLHOBgHnpT5ddCYXbsTmF5ZUSNdxYkjAGRgfpwTXQaP4fhUI0iGQk5kkH8PqB1BA9e/061tMN0bdpVgt7aAqDIHJZmGM4LcDqCcADt1xmr8njPSbaw8yIkzr8vlA8Kfr/h+lEqc47m0qUoK7LusywxCGwMyQxyjcZWyBgcrkD3xk9sVzWsGEyW9vG7G3QEs78YJIXA49uvsPTNY2veJb7XXCGFYsElCBtK56jA7c9KrWv9o2y+Z5YnVQSSATtyOuM5/H29q6aaSjbY6qFSKSR2EflIFt0iEiRAA/xH3/AMT6ZFULG5lvdejeJF+z2jMGkJyCBkZGOvcj6elZr6xd3AaOO2aKQjcjkEMOMZB9jg5/qRTrN5tFsm2xmUSIGlAbGzk8479f/r0qqfI0tzom24vlR1F3exwsXj3OBjqeKzpdVLAgkLGeqLwPwrBn1gOzDY4XjqOg/nVN7hZMtnBPPBrihRa3PFkn1N9rgtKQkvPUg49Pypi6m6McHbzx3/lXNi8KyZDZUfwk/wCFSpeKxIxjnt2rf2bJ5Wbk+pllI3kHpwOPWnTancpEUErBASQpOQG9QOxrHRiQdu5sDqBnAqWVVMKCVwW7xqP0zUOPca0LNrdNdXCSXtwxgiO47wGOewGe/vWR4mvory8V41bcM5Zmyx+pqzuEhChQq9lA4rD1IKt4UUAbRg49a3oRXOb027kUMjpKrIzK4OQVOCDXvlj5v2aOG5kDXKRIrSeYOSAB+OSCc5xj9fn9PvA176ko8mI9QQGXMn8W3g/lyT7DHWvQNkXg4ZFHzEZww649KTzRFKWfLcNlc8rwe3+etNO3O4R7exPX9PwpWEaKVR1OQVZTjaPy/CqAa5fe2CYhvAbnkY69P88U1ZY0hZ4/ndhk5B4x7YpwR3lAj3MgU8Hgc+mcYFQvN5cTRldzdBg9R/n/AD1rlrzlG3YipzdCjqktrMN17Zh0I4BXoevXr/nvVcaba6h5cVsFiB5A6soweB0GMAd/61eNxaaiBZRT21wJOXVH3FPc88Hg+4xUFzpMn21DC2YhhQOOvfj0/qK5+Z3OeSl1KNx4YhUOsbOxUgbWIBz6nsO5/EVh3VlLbkAQNuPOMcY6c+3BrWuLy5jvWtlckI3zMpwVI659xmtJdTDTr56qVzhMk8LzwP1/Gj3H5E6HGRzSpCyS/vIy3EUg4HPbuCcD0yMU54VdtkAaF9o2xyHaDnAGGIHGc9eOOprtruDTtQg3fIQy8DeR8wJBPJODznHuDkZzWNe+HF48uXnGcHnv1OO34nGOgodN9AsYGw2yRpcx+XNycnnd1wQR1+tWbN1uZJLcruVxhSASA/Y/iePxqZdJu4bdsxGRBkfMm5Uzweo45HXioQUgBC2kkLk/MgbKFcZ+6cnnr1/+tjJdGK1jMuQ93O6xqBEDtye3tjr7VRuYhvOyP5fVjk/XPf8Az7V0995Vyv2qNcgnEsbdM8Zz3AJBxz+NYJUzM+2T5IzkktkLng/jjB/CnGV0PYqvKNrbmYA+pyc1oWlkZ7RLkRjas4JCjJChSDweoG8f5zWcY3c5C49gck9efzrqdK/0fTUuHIYgthQgAH3FzjHJ+UU3LlaaNKcuV8w27WZ4EghaTAITCDoDnk9So/8ArdKxINIjt02kxlhku3Q59B/L8a3bq9M0jEgiJRyoIx9Pp+VZJYPMxJcg4wp4zx+P196U6spabI0qV3NWJbfTgAXIVlzjZ3Hv04/+tXR6fapFEvJWRjjaQOfVTnp061R0y1N2+QpEjcjnjHt+HP4Gug2m2gQWy+e7AEzKyhVPPIyeev5GsXd7mS7lfVdPjurNJTMq3Ck5GACy9h+HHp39a5O/VFiyYpf3hKo7Z56/w85zn9PwGrex6jP/AM8vLJGAki4UdMnBqv8A2dNIqxz30ax7BwgJYHHpwP1rSnOSVrHTTxM4qzOftI5oS9xewlg6FdrcsOev0wDVK4SF5f3LbAex9a7TyrGC2WHyWuJf4zISue/Tj+f55qrdJBw6QojqMb41CsB05PUitOd3uznnU5pXZx76ZeLIA0GwZHLnbgVYWy8sB5EaYZ+6vyj885/Std7ednz/AKxcZGeeOv8An/IpiQBgQWdTxgAVTqMz5iil1EB5SgxY6oc5qR1QIWzsjPOT0/Ote206K7lVJFDr6EdvrWVcaLFcX88atItpDKQI+vTj+dTG03Y3o0nUehTtryRp9tsjTsOWVfuge5qtq+nYmEsENwjycvDKhJB9Qe4/WtkeRpqgBFiUEllXtjtn1965/UNXkupCsSrHHnqByfxrrhCzujscIQiUY1JkC45z0r3m0iWG0it525Eao27kuQBkcYx1PH+NeE2cyQ3cUssZkjRwzJuxuAPTPau9n+IyucQ2EmDyd8/I9hxyOPxrpMUel+UjSZ+ZjxnIyDUTygbGQlgDg44A5/Xt/hVrckQG1goz908c/wCc0zbMr/NFlWO0FenX24plCRssakBxvwRtzx1rL1BdNvlEFzOiI7ZB8wICQcnGcZxzkc1pozCNsqQDjGeox6jr9Kx9Z0KHV02xyvAxwVYqH5HfHGe/cdvSpmrqxUGk7s54yWK2ksdtKgjDhlYZ+9/sgD3Hb8609PTViYpdQuJVC8LESMsOOX+vp3zWXZ6Tq+m3nmX/AJJjRxIzxNncfQd859cda1H1tnnMhIy/BYnkZz+vHv19a82pNX5QxVSLSSNa5hsVuJoBABJKMnywOpXjPPuvHQY+tVLqwMVuI4UDjA+cHJYYHUe5x6fWlW7iVvNWLI3bmyASSBz2x+dVrjW2WaNDtaIYb5GKt6kbsdAc8dOnXFNyicGjE+ztYyKskYG4ZPABPHX3weO/QinW8771cSueACq5BAA+Ybsntn1HPTsJGkGoqs81nJAw/wCWm4s3HIwuOAACPxNOVrMQFFnCeVlDI0ewOQcg+/f0PT0oUl0C3YumaJCyeUrR7N7AqueR0B6g/wAwvoKy7yyEpE8CgyOSQgXJI6+n+PTtxTryNzc2+2J3LFQdsmdq54ycHHGen1oe9iEoSN/uAYZG2j5eAck84Hfr71pzKQepz5jlsz5pVcSAhldSVI9xjpz+lV7mCGW2R7cxrARtY5I8vIzg+o46gc81vm2W7tZ2VNjLtG58LyT3989Og5HtjK+zNblmwWV/3ZEgxuA9gcgjP4YrnnC2qF5GAVKlgpzHwDt5+n9a3bOYHSoEJTy/LJJKDqZGHBP0FVLnTnEeLdZHRm6lDlfY/wCPSlR1tdDjaQ7iV2DB53ZOQP5ZPqahtOzGk0mP1K4kmlwDI8Y/hlI44x/Pd+lLp+i3V+xZ90cC8mV+FxnjB78Z4HPBqa3sUiUSX8TxsQWigVirE8DJz90fXk9h6aovbq6PkukccQGxI0j+RQMfL7c8nJ575ppXCyW4u+C3gNrZh41kQ7mZAxk9s54Gc8c9uuOGTS7EK8Mq9fnIyuc9/r+H1zVmOxlP76WLyopApwpUEgrng5I9ue/HJHEEdtNL86QkbgofKEjJ5BPHHTtzW6jZCbbKthCZonyyqQflyAeOp+vJz09+9XXt9kbLIhVd24Zxk/lnHbjHap47FbViEYRyBfmyAACT9eR+uD0q1ARbOzyqwmUhABxk9ehGerA8ddv41SjYRR+x7wWdtzYG3GcbR9OvXA5qhJp7HBKqoJwGboDnuc/jW1IskjBMqC74JK9O/wCH/wBb2qwbQyohaSMK/wAx5H0yR+PWk43CxinSlkAG4vsGWHygY4wePb37VBJpKxq2N209AQM//W5Nb8DmCcK4Zsep5J5GPxOPUcfnbtkglmIIcP2JI/L+QqZJJBY5xTaabC9zMcHGAq8sx9Mf1rn4pEtVe5mGyOZumAfmbnAGM9fT09q07yeRbi7dk82VZflE0gRVUHpg59xxn9c1FBC1wy3coWSXBESKSFh4Odo9+56+w6VdOko6nrUqfs42Rga1BEdNa6u3lQSDEEW3BVgOrdcnj14HvXG4ra8Rzai+rOmoAoVyY1x8u09CPr/9btisfHNdkVZGVR3YL6VesLOa9uo7aBd0jnAGcVY0zw7qmqxTyWdoZVgIWQb1BUn2JzXQWHgLWHjS4MsFuyNnG8l1wRg/KCPpzV3MrHral8qRwM8s1SKU8vcNnHAAXp+tV408wJhsKRwMdMfTr1pHLLOY4/ur94Buozkd6ZZNk5OVAXJYf/XqG6fysy8jnJAXHJ469+1G5dy4LK3Xng9PvdKY67o1KlSjdUbP48Gpmm4tLcllOYG6+RghDfe2sMY9cDv15rmr7SrmO6VVUEN0O4ZxnrWvqSSWZwMGI45yeT6E9uvU1Qg8+5l8xi20jhmB2k+1eNKnyaPc5JXvZlK8urzT/PsreKGWXaoZ3PAz6d88+1Q2eoyW0qTXdvE21AJWjDbgO5GWIzj0/wDrVrWunma8uxLJvUyZwM8uVGBx6GoNQtII1kiyHuMlFKMCc5HPqRwR9Qa6YU48q0PWhRp8i0I9R8RRtCBaBNjfOHXjI6gA/gP8ishbyaNcNEyKMcEZ2nt29O1adto6C3SJkBkQYIHbOT+dSnS/IdR8/QnYoznrn/8AVWFnc8matJpFAXrIjOu5GfGWwACBxgex5/wrStdRnuFdfIF1IeNjDgDqeccDnFOk0VIU865DxIcEBvvH1xzx+OevSl3+VYGCMGLnZtUYZj7n+Lr/AJ4qtxaosS6oloSoihBhcEtA5IPIJIbOc5J5/lxVEarbtCQtkS5IyGlYDHUdPx9Og61k3N9baZ+8umZZsfKiPlj159Ae1Ydz4pupMJYwx2mOkiDMnXruPTjHT0q40pSLSkzsnl8izSeYpZrGA+8ux49MdT0HPeq/h6803URLHAQJrdmdGaPlFDZUrzgE8cghs8ZHBPnVzdz3Uv72aSVgMFpGLH9aktXktpklhYpIhypHY1tHC+7vqapaHr1vokc7uUmSZ9qhtpA5PUlT69eAT39KRrHyZGllEnmLg/NxgZ7flnP+FVtOS5l0u31C5h8ud0Jk+UgL82Ace4IP51tRTvJCYnubiGUn5WTIAU5HOeRzx+uRgZxXNHRoxa1sxsMCNbyNAwZ+6kDdjK5+U5yMnGBkYGTirVpOqs8SxkTKpUbGIXgNwME5AGP15xVBLi/S7+y73WTOArPj5sjgZPXnp6UG9lWDDSRuc8AjJ+p9Ovc9u1bKT3JuiS4JUSM+zco5IAGcnsMZPb261AqYjjZQzKDkN0GOvHbt39asfbJmjSNo4JiThN8Sr9Bz2OT09aiF2JiwkhiVhyGVQAD/AD/z+cuTvsARymWUvGsrbScMhwFHt6DJH5Ursxw7iNeAVK/dGOMcfrSz/K6M0gkjOCUQ9B25I9vfr1rOeQbw2xthHH0Pf35od7CZaaZHbLOcsckYxn8e/wD+unm5KuVRRgDHuaqZAyNg79ug9P5UkSGSYKeFzjisJpsVzUiZnlG0qVYcjHQfSsjVdJjtplns5Ftzk7lVSUb8OMdB/hW5YBJApm3pGMhmjwpI/HvWbczpePJEgxt5ViBlhnvS5XFXW5tCpKOqZyeqIdRs3s9Qt3Ew+aGaMFgWA9ee2c1xeoxXVvMVltfsqvkoiqQNuemTyQPck8V6mk5t2CqDtc4JP8Nc14nuIbi0eObLbfuso5U+v+fWtKeJmpKLR0Oqp9NTl/D+s3Gh6pHdQcg/LIh6OuRkfpn6ivaUnEtukvyuko3IzHaCDyDg9+PrXhEBCSZ8tXyCAGz1Ixn6jrXtmmRzJo1rE5CyrGiMGfJDbAMYB5GcGvSGjVxIG2sSynOQOw6VJIyCPGV5xzgDbx1/lUDTjcse7YSMAKeRnv8Ahn/OKVH5GGPPAz7D1B6VQxCHRG4GACRkde/TjNLGH80GNAmT95sn8/149qayuvDLuyDtAXgc9Oevr+VIxTcWVNuedygEnBz6e1AD5p2Td5yZVuCpbhh6YPXj3rKt4I2nCxRqiMRkqCcfz9KlundpQzqfLAGMcgfz/WgOluIpcGTzE4VOMDOAeO/Hp+dedWbnKzWiOWpJt2FbR7mPzB9reSNlLz7V2SKjHbheeSe/HTpnqKcWnxWV1vVJC8gI+cfN1468dPT3qZNRaN3kllcJIBwxxvHY+gxn+dQXN7b3CExvhk44HXA6k56Dp346EUpaq1ypVpyVrhCyW8hLb0JAw4Hp9OvT1qez1SWa6mmj8t1jACoVBDuw6gkHHQZ6Zyay2iurq3cyAZbHGenUgkdh6cZ64zxl11rNlomkhNwYypgquN0nqee3Xr+tTGKMlckvJzbwu0roiqdzTMcA565OPQ9s+1cXq/i+4uCY7MskfTe4BYn19v8APeszWdXuNXufMmf5R91B0FZZFdUKXWRrGFtxGdpGLuxYnqScmiQ+Wny/eP6VatbOSYMyp+7UgMxHyj6/rT9L0mXW9SW2swc43OznIUZ5Y4HA5HrWujdjSxHpum3V9cLDbQtLM/YD+foK9L0DwNa2QW41CSOe4VihjC7kTII5GDk5x1x16cZrU0nRbbw/C0EUIlYrhpxGC0uD15bCgEHrjGPc50Um3WshkVVdgcAS4x/Fzwe2OhGSBk9joUkSzKqqEVsFG+83QKCcH5f589TVeKGPzlVZFZc/KrLgH8+D1/z2sxyojqrhwQd7kj5+eBjkZGfbvVSaZohhCcuu0ENlguOMY6cEcfzFctdWtIyqrZjrhFmj2rtHfJAyVByD6+3vx71Rn3RBUIKkN8wKg4wex4/L8+1IyiNVMY8vHTkq3vz6ccf/AFqmJN0m+EsjoASu7KHHHH5njkdaxTMGIjo8c8T4Cl84ZcbT2OecD1wOg/KOOBfPQFXDHDMWwSOT/wDW/Pv1p8UYdmRyiuMcnjr6/hUyQl3XcCxxjzOpHA4PYgVVhbkc0rM7LgGPJAXH+fTp7CmPEzyfMAoPGQcnOB+fpgfkKlMKw7ZJuGcEjYODnp9KtWtqSUZlDswPyHopHXr+dLlbYvUqeRF5TSFyADwMck5HUAYq1BaQwhHb3JY4OOo6f40lzPFDGB5YdFG5JA5B6Hgc45/TFYlxei5twBOsYAGUVOfX7w7UnZPUdkjS1G/iKtsAVDllx1Hr9B/LNYFvP5lxgHgKd2Bnt39aju4pXfE88YiztKq3P69+1V5dRWImO0tnCoc52/171jJ3YzG1XxTGxZLRSTz85GK5ae4luZN8rlientWnrkPmXst0NgeQ75EUYAPcisf+ddlGMbcyOmKVtDQ0u5t7MzTyRK86Kpt9zMNrh15+UjnGfavVNI1+01+1EkTFLhVAlj6MDjsRwenXivHfQ+tdF4NeRPEtqUcoMPvxn7oUk5/KuqxaPXhGjtyAR1PzHt2z9aduaOQOFbP3Sx7Dr78daSMo/b5epyen4CrDJhD/AHVPLY5PIplFaUszndlg2Sdufz4pqoAyRZkIA2gHg5qyjrGuRt4GS33c8Hjpkn/OR1prsZEPmDeVACjnP48c55oAYkMiIFJbaOODwCRg9Pb/ADmoZhJNC4ik2ysuWAHU47nn36dj3qRniCBfJIbnJPH6dc03HAJj3gADHPX1J9Bn3qXFSVmByetXl1p0dvJdEfOR+7U7iMAd8fhWHFqEV2pzG0aqwDqshwfQ8j2/zxXc6lo1lqyBbjzEA+44IDJyMkD0wOQcf4cXqPg6/tizRiO5QDJ8thuH/AfX0xmsHho8tkzGVNdCtN4gktlaO2wq5GAwDZ4IySeuPTpycVz9xNLdStJM7Ox7k1NNGY5CrqwYEghhjmojH1GAPetIUVAFFIrMuOSPwp0Fu9zMkMSlncgAD61J5eSeSPUetb1jGmh6a2oygC7mGII2XI2kfe/z2x68FWfItN+hSRT12aLTrKLSLUAMFBuHVsh2/p/gB711fgOwisNIa5nYeZdHfs6Mqr93r3JyfoRz1FcLptjNrWtQWu8h7iTDORnHqcd+OcV7NBCYoI440aKJECqrAlkAXaAPwxjmnThyRt1KWrDynMTbo2YYO3OFx9Tnp8uaYCn2YKybR94OGBIIHBPqe/WrdujO4BZX5+ZmO3d7c57deP6UiGNjI0m5XRMbk+bbkEevI/z9LKIjKmzJl3bsbDvIDHgeue/oO/41LsvIzKWbJblyoGffPA459K0LdAgb96jsnqpDJzg5wcjqOvGfSqupbwiuJPNKHL/Kc4/Dr2+mDWNaN4+hnUV4mc2fLZ08x1kbYA4HUY49AOc49qmuY/s8SsrDA6dBwPxPQ5qtNIWVJQ5Yg/Mq+h4z65ztpyzPJaFF3Y7hjXInpY42XrO3mugs6SeW/wB0OWA3DB/Entxyegz0pkscm0JsKHguwQZ7Y6ZyPeq/2m4RGhjD+Tk5ATGPy/CpEndj5LuwCnduH3l7Ef8A1qpO2gy1JukjL+Yjyg5fnPH07/5NNa42w7PMKqMsuGIG7j9eOtZs5lyx84SRKfmK53H8O3Ppnp2rHvrsSuxUMu45J3ZJ60pTsBNqF+zN9nWY4DYzwOwH9KrR7zCsgjbAGCwPemNpt2yiSVPLj65Ocnrzj1/Ks/VNUj0yVYUEzDbwOAPz7/pWa5pMLNly7aURMCrZY5Jxx71lTXq2seTKAwzwprHu9ZurgnLEA9jzWeXZySxJNaxw7fxGkab6li6v5Z8qGIQk8GqlLgZoIBrtjBRVkbrQfBE80ixxoXdiAqgZJPoBXpvhbw2dKtjPdxj7XMANrDlBnoPQ8cn6VxHhvWW0XVEmO4wMNsqr1x6j3H/1u9esw3STRx3UEiyb1VxI6+vPc+n61TKRpxx7yVZcfw+x/T/OKYUAAUIMYyMHv3J/OrBiDcgHrgdyR9f1pmGJGC45GBk8HuevH+fSmUAj8zBTeny/w5znnkcelKpj2H5xkevbn60m0N8rEqwxjB4Iz+fFOzsCAO24MdzKxUEcY49sZoAbKwI2qSQo2k88nPv/AJ5qJWBjkYOBjnZzgEd/WpjDulZy2SvJY+nftz/9c0yNASzs0nykD5iSCPXP/wBY+5oAjcysfOCozHJf59uRjJ5yD37YzkUFniQMFBJ/iwO4z/n6UggZTwiFsHA//UOTjHpSiBTCrS3IVgMHIxx1x7dqQGVqmm2N5ETLbQzuqg7gGUj8Bzjk8e/58PrPh+6t9QdLSzne2CjYwBbHHIJxgcg16UsaysYjGuWG5QckHGTnrz0/Sk8tot2Xj3FhuUk8gAng9hknPP09mibXOB03wrcW0jXmqxLBbQqH2swbzD1A6/zrB8RanNql+1w42p91FxwB/jXpOLtNRhE4P2GMkpEAOD0U9BkAHueuO4NcFr0k+t+KWhmOAkvkIQOihiMn9Sa5qcJTn7SfyKasrHQfDzR4o7WTU5seZKfLhzggKDzkZxyR3x933wewMi/upGl3ESYycenXGM9f5Z74pdOtvKsbeGNWCrGsa5y2xRkckDngAe+O3FJ5asmyPc65G3a2Gz26e46+2a6AQPcxb5ECqPlBLA7M55BI9jjgY6j04fAsaSqfIDODhCwB3DqAe3BGOM59qZHHIGCOpIzgKr9+2cDjnjPoaUOZnYbPl5+U4zjqOvbP9etADpLMu4lYwjJOWI53HJ5I7ZH8qWK1jlJZkYrIflZRgArz0GQPQev0ppZMNHJG3KKdmduQeRx0PX09SM08QoZkEamTeAoVui85yc5HUjr2/OgDn7krDezQRMwRzmPad2VOenJOefWqaXG7IZ8sDgqccfnW9qlm93BGFYPP/wAs8SEkH+70xjBHTv171z1sGuLlY2hc7HAdm4Ax1BPYdsf5Hn1IOMrLqcc6b5tBRNcDCoC6sRnYenp+P1qSSVo3EZm6HHTk/j/+rNWL22FjMI2aNVJJXA4AHUg+3Q+9Qu9usY3vG6bc7toJI/z/ACqNtyGmtGRKzhwI2GexxnGac6IjrKY13IM5cZI+tY9x4itLG7MccTnaPmI5GfTFV5vFUEsJjWORATkgnP8ASq5ZNXsPlZtS3L+VvZyI2G0YXJ7flXFeInElzHgkgLgEj6VoyeJY40HlRAsOgORXPXd1LeTPLLjJJOB0GaqlTm58zWhpCLTuyrSYz9aUD/JpcV32NhoFOAp6xMxGASTW5pfhTU9RlA8lreLqZJht49geT1pjM7TNNn1K9S3hXOTlmxwi92NevWGnw2FnFbQOQsUZXjB5PU/jyT/Kq+kaXaaNp5itTic4Ly92OP09vQe+TV0YEbgEMudx5z296RaRoq6EbmDYPCnHQ04bym0gFMH8G/KoixDAM2DnOD0I+n9KcMvhxHkDsTwe3+RTAcroqtlgrnPfG38vf1pJVDiMK5Jxgll57c1ArEDLAbuCQozjHapXkwjFS3zfNxwVGf8APNAAUZdrEbgeQR/L/Ioy+wqTz14OOM5PHagTeVGcEiQg+hx/LmlcFwjscKOQQ/BHTt3P40ARkuGTseSJFXAA9D68/wCe9SCJJjlIVZhjHUnp7en0qNnjD5dd43cKGGQPr068fh609pYIxiBJLdsdN2SPx/76/SkAzy7hJchcFV27ZO465yenX9PWlkWEEysv3iNuGPX68+59/wBaA8ayAO46jJZM7eh5x+NSLJGQwKMSDgMMDvySD2xg59jTAim8pxGJ8vgnqCAQev8AnHpXIa14anbVf7S0l1SYMJSu/ndnIZSeOevP9cDr3PmybixPoB1xwD+vFCKJf3qkIcZYAfMBwBwMcdP1oAgjeSa3xIMTEHzDEuIw2Mnoc46ke2KBGrnEq58tMAsGygz7jP8ALv1zUrRl5SDvKr/EQBjH+z+B59qSFVlkYkZY4zhcDGOckcn8vX60ARyzszHbMd6Yw4PA+uOefQU1d00O1XGQAmxYz83PIGP4uDz6VcWOQq8mT5OMgoAN59M/kf8APFeZCiYG/G7kshI6nnOP1J4zxQBIsEO45VY3kYb2BI3jBHQ9gc/n3ppSOR1dEMhK4ClQ2DxjP5Zx7fU00Izl/K8l0AH7snB7cZ7nP/1z3ojt9rKCpY5Cl3YgZHXPHpj/ADmkALcR+UkzAENjcGQgDgdefT09KltykrDyBuPTORjucYyAB/jn2qtGhtisWY23cKuOcHPIyMjg9PfvT9hDRZIUMCrKBnjggknHYEcY9aAKmsadbanp8lu800bAM9uCu1VcdORngHjjpn8a83bUbiz823njBdDtw2cg9P8AP1r1MsGkR2kzIxxgnbt5ORnrz1B5HJrl/FOkDUIlu7OEm6iAV1xzIgHB9yMHHHI9TxUyhGekkRJXPPJCXYs3XPNRsCAM8Z9av21hdXkxjgt3ZzwQBwPr6fWm32nXOn3DQXEZVh0PZh6g1dkKxnGjBPb61Ievt70m3t1pgRHjrS496kK56daNmT+FAHa/D+ZmW8tlCM67ZUDcezc/98/lXZuc5AUEBihypIHqORx/SuL8FWDxxXN9Io2MREm7ueSe305+tdhkeZ84ZSVUBjxyO2ce/epZoth7yFVjiclck4B6/wBOensKQvt5JRQV3ruYDP5envSLJFuVlbLlucLxjgnnrmnMVcY8wA9MZG7AH8vf3oGf/9k=",
  "imageHeight": 256,
  "imageWidth": 256
}
