# Supplementary material for: Deep-broad learning network model for precision identification and diagnosis of grape leaf diseases
Source: Front Plant Sci. 2025 Sep 10;16:1611301. doi: 10.3389/fpls.2025.1611301 (PMC12461735; doi:10.3389/fpls.2025.1611301)
Supplement: Supplementary file 1 [file DataSheet1.zip › B_r00266.json]

{
  "version": "5.4.1",
  "flags": {},
  "shapes": [
    {
      "label": "leaf",
      "points": [
        [
          135.17185385656293,
          180.7740189445196
        ],
        [
          138.01353179972938,
          183.7510148849797
        ],
        [
          147.6211096075778,
          186.59269282814614
        ],
        [
          158.58186738836267,
          191.4641407307172
        ],
        [
          177.255751014885,
          204.86062246278755
        ],
        [
          185.23951285520974,
          214.19756427604872
        ],
        [
          188.4871447902571,
          212.4384303112314
        ],
        [
          196.2002706359946,
          216.63328822733425
        ],
        [
          197.28281461434372,
          212.16779431664412
        ],
        [
          200.12449255751014,
          212.4384303112314
        ],
        [
          209.0554803788904,
          213.1150202976996
        ],
        [
          208.1082543978349,
          207.29634641407307
        ],
        [
          214.33288227334236,
          208.1082543978349
        ],
        [
          222.18132611637347,
          205.80784844384303
        ],
        [
          223.2638700947226,
          204.86062246278755
        ],
        [
          214.87415426251692,
          193.89986468200271
        ],
        [
          226.37618403247632,
          183.48037889039242
        ],
        [
          220.15155615696887,
          174.68470906630583
        ],
        [
          227.05277401894452,
          172.11366711772666
        ],
        [
          229.62381596752368,
          169.81326116373478
        ],
        [
          231.24763193504737,
          166.97158322056833
        ],
        [
          229.3531799729364,
          163.99458728010825
        ],
        [
          228.13531799729364,
          161.42354533152908
        ],
        [
          235.17185385656293,
          150.05683355886333
        ],
        [
          219.06901217861974,
          145.72665764546684
        ],
        [
          225.83491204330176,
          134.0893098782138
        ],
        [
          220.01623815967523,
          132.0595399188092
        ],
        [
          218.2571041948579,
          131.78890392422193
        ],
        [
          223.39918809201623,
          121.91069012178619
        ],
        [
          224.3464140730717,
          113.52097428958051
        ],
        [
          216.22733423545333,
          113.38565629228687
        ],
        [
          221.6400541271989,
          93.35859269282814
        ],
        [
          212.84438430311232,
          92.68200270635994
        ],
        [
          215.28010825439785,
          90.11096075778079
        ],
        [
          216.36265223274697,
          81.04465493910689
        ],
        [
          209.59675236806495,
          80.3680649526387
        ],
        [
          212.03247631935048,
          78.20297699594046
        ],
        [
          211.62652232746956,
          65.88903924221921
        ],
        [
          211.085250338295,
          63.72395128552098
        ],
        [
          208.1082543978349,
          67.10690121786197
        ],
        [
          202.96617050067658,
          72.51962110960757
        ],
        [
          196.47090663058188,
          75.49661705006766
        ],
        [
          193.76454668470907,
          69.94857916102842
        ],
        [
          191.8700947225981,
          67.78349120433018
        ],
        [
          188.08119079837618,
          67.37753721244925
        ],
        [
          183.7510148849797,
          68.32476319350474
        ],
        [
          182.53315290933693,
          69.00135317997294
        ],
        [
          174.2787550744249,
          53.3044654939107
        ],
        [
          164.67117726657645,
          56.010825439783495
        ],
        [
          161.0175913396482,
          57.3640054127199
        ],
        [
          151.68064952638701,
          46.53856562922869
        ],
        [
          149.10960757780785,
          41.53179972936401
        ],
        [
          143.5615696887686,
          42.20838971583221
        ],
        [
          140.71989174560218,
          42.74966170500677
        ],
        [
          131.92422192151557,
          34.35994587280109
        ],
        [
          127.99999999999999,
          35.57780784844385
        ],
        [
          122.45196211096075,
          30.70635994587281
        ],
        [
          117.851150202977,
          28.94722598105549
        ],
        [
          112.03247631935047,
          30.57104194857917
        ],
        [
          107.83761840324763,
          33.14208389715833
        ],
        [
          101.88362652232746,
          41.53179972936401
        ],
        [
          97.55345060893099,
          39.637347767253054
        ],
        [
          93.08795669824086,
          51.274695534506094
        ],
        [
          86.18673883626522,
          51.410013531799734
        ],
        [
          84.02165087956698,
          54.92828146143437
        ],
        [
          79.0148849797023,
          67.64817320703654
        ],
        [
          77.6617050067659,
          69.00135317997294
        ],
        [
          65.48308525033829,
          68.59539918809202
        ],
        [
          61.55886332882274,
          73.19621109607577
        ],
        [
          61.82949932341002,
          83.20974289580514
        ],
        [
          53.57510148849798,
          83.20974289580514
        ],
        [
          48.027063599458735,
          83.20974289580514
        ],
        [
          49.38024357239514,
          98.63599458728011
        ],
        [
          44.373477672530456,
          98.90663058186739
        ],
        [
          38.55480378890393,
          103.91339648173206
        ],
        [
          29.894451962110967,
          104.0487144790257
        ],
        [
          34.49526387009473,
          117.30987821380243
        ],
        [
          36.38971583220569,
          128.40595399188092
        ],
        [
          20.828146143437085,
          128.13531799729364
        ],
        [
          20.016238159675247,
          133.95399188092017
        ],
        [
          22.451962110960768,
          145.18538565629228
        ],
        [
          17.715832205683366,
          150.05683355886333
        ],
        [
          15.821380243572404,
          151.81596752368065
        ],
        [
          25.699594046008126,
          160.47631935047363
        ],
        [
          23.399188092016246,
          163.99458728010825
        ],
        [
          31.24763193504737,
          172.2489851150203
        ],
        [
          15.550744248985124,
          188.4871447902571
        ],
        [
          18.933694181326125,
          193.08795669824087
        ],
        [
          31.38294993234101,
          198.50067658998648
        ],
        [
          25.699594046008126,
          206.89039242219215
        ],
        [
          25.428958051420846,
          210.67929634641408
        ],
        [
          41.80243572395129,
          220.15155615696887
        ],
        [
          51.951285520974295,
          222.18132611637347
        ],
        [
          51.951285520974295,
          233.6833558863329
        ],
        [
          55.198917456021654,
          237.33694181326115
        ],
        [
          76.3085250338295,
          236.79566982408662
        ],
        [
          81.31529093369417,
          245.99729364005412
        ],
        [
          90.24627875507441,
          241.26116373477672
        ],
        [
          95.38836265223274,
          236.11907983761841
        ],
        [
          100.93640054127198,
          239.77266576454667
        ],
        [
          103.50744248985114,
          240.71989174560215
        ],
        [
          115.41542625169147,
          217.851150202977
        ],
        [
          120.69282814614343,
          197.553450608931
        ],
        [
          122.72259810554803,
          190.787550744249
        ],
        [
          131.78890392422193,
          182.93910690121785
        ]
      ],
      "group_id": null,
      "description": "",
      "shape_type": "polygon",
      "flags": {},
      "mask": null
    },
    {
      "label": "Black_rot",
      "points": [
        [
          19.3,
          148.8
        ],
        [
          24.9,
          147.8
        ],
        [
          29.2,
          149.1
        ],
        [
          32.4,
          151.0
        ],
        [
          36.7,
          152.7
        ],
        [
          38.7,
          154.7
        ],
        [
          39.4,
          158.8
        ],
        [
          39.7,
          161.6
        ],
        [
          42.2,
          165.6
        ],
        [
          44.7,
          168.5
        ],
        [
          47.3,
          170.7
        ],
        [
          48.0,
          173.5
        ],
        [
          45.2,
          176.3
        ],
        [
          40.8,
          176.2
        ],
        [
          37.2,
          177.9
        ],
        [
          34.3,
          181.0
        ],
        [
          30.2,
          182.6
        ],
        [
          26.2,
          183.7
        ],
        [
          22.6,
          183.5
        ],
        [
          22.1,
          182.8
        ],
        [
          21.8,
          182.3
        ],
        [
          31.3,
          172.1
        ],
        [
          27.2,
          166.9
        ],
        [
          24.1,
          164.1
        ],
        [
          26.3,
          161.2
        ],
        [
          20.7,
          156.3
        ],
        [
          17.3,
          152.9
        ],
        [
          16.0,
          151.4
        ]
      ],
      "group_id": null,
      "description": "",
      "shape_type": "polygon",
      "flags": {},
      "mask": null
    },
    {
      "label": "Black_rot",
      "points": [
        [
          44.4,
          99.0
        ],
        [
          47.3,
          101.4
        ],
        [
          48.3,
          102.7
        ],
        [
          48.0,
          105.0
        ],
        [
          46.0,
          106.3
        ],
        [
          40.1,
          105.9
        ],
        [
          38.8,
          105.3
        ],
        [
          39.6,
          102.1
        ],
        [
          41.7,
          99.8
        ]
      ],
      "group_id": null,
      "description": "",
      "shape_type": "polygon",
      "flags": {},
      "mask": null
    },
    {
      "label": "Black_rot",
      "points": [
        [
          85.6,
          60.2
        ],
        [
          88.3,
          59.6
        ],
        [
          90.5,
          59.4
        ],
        [
          94.1,
          59.4
        ],
        [
          96.9,
          61.3
        ],
        [
          98.0,
          63.1
        ],
        [
          97.6,
          66.7
        ],
        [
          95.5,
          70.1
        ],
        [
          89.6,
          70.7
        ],
        [
          85.7,
          69.2
        ],
        [
          83.8,
          67.3
        ],
        [
          83.8,
          65.6
        ],
        [
          84.8,
          63.1
        ]
      ],
      "group_id": null,
      "description": "",
      "shape_type": "polygon",
      "flags": {},
      "mask": null
    },
    {
      "label": "Black_rot",
      "points": [
        [
          108.8,
          97.5
        ],
        [
          112.8,
          97.5
        ],
        [
          114.4,
          97.6
        ],
        [
          119.2,
          100.4
        ],
        [
          119.3,
          100.9
        ],
        [
          118.6,
          103.3
        ],
        [
          117.4,
          105.5
        ],
        [
          116.2,
          108.1
        ],
        [
          111.6,
          109.1
        ],
        [
          109.2,
          108.5
        ],
        [
          106.9,
          106.1
        ],
        [
          107.2,
          103.7
        ],
        [
          109.2,
          101.1
        ]
      ],
      "group_id": null,
      "description": "",
      "shape_type": "polygon",
      "flags": {},
      "mask": null
    },
    {
      "label": "Black_rot",
      "points": [
        [
          128.1,
          109.3
        ],
        [
          130.6,
          108.9
        ],
        [
          134.7,
          109.7
        ],
        [
          137.3,
          110.4
        ],
        [
          141.7,
          114.3
        ],
        [
          140.4,
          116.3
        ],
        [
          137.1,
          119.9
        ],
        [
          135.6,
          121.8
        ],
        [
          131.5,
          121.9
        ],
        [
          128.7,
          121.0
        ],
        [
          129.3,
          117.5
        ],
        [
          129.8,
          113.7
        ],
        [
          128.7,
          111.8
        ]
      ],
      "group_id": null,
      "description": "",
      "shape_type": "polygon",
      "flags": {},
      "mask": null
    },
    {
      "label": "Black_rot",
      "points": [
        [
          154.8,
          118.8
        ],
        [
          160.5,
          118.2
        ],
        [
          164.3,
          119.3
        ],
        [
          164.1,
          122.5
        ],
        [
          164.9,
          126.4
        ],
        [
          163.6,
          129.7
        ],
        [
          160.4,
          131.2
        ],
        [
          157.4,
          133.9
        ],
        [
          151.8,
          130.4
        ],
        [
          148.9,
          129.7
        ],
        [
          148.0,
          126.9
        ],
        [
          148.3,
          124.1
        ],
        [
          148.5,
          123.2
        ],
        [
          151.1,
          119.7
        ],
        [
          152.6,
          119.0
        ]
      ],
      "group_id": null,
      "description": "",
      "shape_type": "polygon",
      "flags": {},
      "mask": null
    },
    {
      "label": "Black_rot",
      "points": [
        [
          124.5,
          138.7
        ],
        [
          128.9,
          139.9
        ],
        [
          131.0,
          141.9
        ],
        [
          131.5,
          144.6
        ],
        [
          131.4,
          150.0
        ],
        [
          128.4,
          152.4
        ],
        [
          125.1,
          152.4
        ],
        [
          121.7,
          150.9
        ],
        [
          119.1,
          149.6
        ],
        [
          117.4,
          147.5
        ],
        [
          115.6,
          145.4
        ],
        [
          116.2,
          143.6
        ],
        [
          117.8,
          142.7
        ],
        [
          118.0,
          140.4
        ],
        [
          120.0,
          139.3
        ],
        [
          122.8,
          138.8
        ]
      ],
      "group_id": null,
      "description": "",
      "shape_type": "polygon",
      "flags": {},
      "mask": null
    },
    {
      "label": "Black_rot",
      "points": [
        [
          80.7,
          132.3
        ],
        [
          83.3,
          134.9
        ],
        [
          84.1,
          137.0
        ],
        [
          81.7,
          139.4
        ],
        [
          77.7,
          140.8
        ],
        [
          75.9,
          141.7
        ],
        [
          74.3,
          145.5
        ],
        [
          75.5,
          147.4
        ],
        [
          75.8,
          149.2
        ],
        [
          78.6,
          151.1
        ],
        [
          82.0,
          151.9
        ],
        [
          86.3,
          152.2
        ],
        [
          90.7,
          149.7
        ],
        [
          92.5,
          146.8
        ],
        [
          94.3,
          143.8
        ],
        [
          99.6,
          142.7
        ],
        [
          103.1,
          141.9
        ],
        [
          105.0,
          140.2
        ],
        [
          107.7,
          137.7
        ],
        [
          108.8,
          135.9
        ],
        [
          108.8,
          133.9
        ],
        [
          106.0,
          128.8
        ],
        [
          104.5,
          124.9
        ],
        [
          102.4,
          121.2
        ],
        [
          99.4,
          119.6
        ],
        [
          99.6,
          117.3
        ],
        [
          100.9,
          113.8
        ],
        [
          100.8,
          110.6
        ],
        [
          94.0,
          106.8
        ],
        [
          87.0,
          104.3
        ],
        [
          80.6,
          104.3
        ],
        [
          78.4,
          105.0
        ],
        [
          70.4,
          105.2
        ],
        [
          64.2,
          105.3
        ],
        [
          59.7,
          110.4
        ],
        [
          58.3,
          111.4
        ],
        [
          62.6,
          112.5
        ],
        [
          64.6,
          115.5
        ],
        [
          71.2,
          116.8
        ],
        [
          76.3,
          118.9
        ],
        [
          79.0,
          122.2
        ],
        [
          80.1,
          125.2
        ],
        [
          81.0,
          128.6
        ],
        [
          81.1,
          131.3
        ]
      ],
      "group_id": null,
      "description": "",
      "shape_type": "polygon",
      "flags": {},
      "mask": null
    },
    {
      "label": "Black_rot",
      "points": [
        [
          221.6,
          158.1
        ],
        [
          225.4,
          159.9
        ],
        [
          227.6,
          161.5
        ],
        [
          228.4,
          163.7
        ],
        [
          229.2,
          167.4
        ],
        [
          227.2,
          170.3
        ],
        [
          224.7,
          171.8
        ],
        [
          222.2,
          173.8
        ],
        [
          219.7,
          174.8
        ],
        [
          218.0,
          173.2
        ],
        [
          217.4,
          170.7
        ],
        [
          216.9,
          168.2
        ],
        [
          215.1,
          165.5
        ],
        [
          214.8,
          163.2
        ],
        [
          214.9,
          161.3
        ],
        [
          218.4,
          159.4
        ]
      ],
      "group_id": null,
      "description": "",
      "shape_type": "polygon",
      "flags": {},
      "mask": null
    },
    {
      "label": "Black_rot",
      "points": [
        [
          197.4,
          178.8
        ],
        [
          202.7,
          178.7
        ],
        [
          206.1,
          180.7
        ],
        [
          206.9,
          183.6
        ],
        [
          207.0,
          186.8
        ],
        [
          207.1,
          189.8
        ],
        [
          207.9,
          191.9
        ],
        [
          208.2,
          195.5
        ],
        [
          206.1,
          197.1
        ],
        [
          201.8,
          196.0
        ],
        [
          198.5,
          194.8
        ],
        [
          193.6,
          193.2
        ],
        [
          191.4,
          190.8
        ],
        [
          189.9,
          187.8
        ],
        [
          189.4,
          185.9
        ],
        [
          190.7,
          183.2
        ],
        [
          193.8,
          180.7
        ]
      ],
      "group_id": null,
      "description": "",
      "shape_type": "polygon",
      "flags": {},
      "mask": null
    },
    {
      "label": "Black_rot",
      "points": [
        [
          115.8,
          110.4
        ],
        [
          118.4,
          110.0
        ],
        [
          120.0,
          111.1
        ],
        [
          120.5,
          112.7
        ],
        [
          119.8,
          114.7
        ],
        [
          118.1,
          115.6
        ],
        [
          115.3,
          114.6
        ],
        [
          113.8,
          112.3
        ]
      ],
      "group_id": null,
      "description": "",
      "shape_type": "polygon",
      "flags": {},
      "mask": null
    }
  ],
  "imagePath": "..\\Grape\\train1\\B_r00266.JPG",
  "imageData": "/9j/4AAQSkZJRgABAQAAAQABAAD/2wBDAAgGBgcGBQgHBwcJCQgKDBQNDAsLDBkSEw8UHRofHh0aHBwgJC4nICIsIxwcKDcpLDAxNDQ0Hyc5PTgyPC4zNDL/2wBDAQgJCQwLDBgNDRgyIRwhMjIyMjIyMjIyMjIyMjIyMjIyMjIyMjIyMjIyMjIyMjIyMjIyMjIyMjIyMjIyMjIyMjL/wAARCAEAAQADASIAAhEBAxEB/8QAHwAAAQUBAQEBAQEAAAAAAAAAAAECAwQFBgcICQoL/8QAtRAAAgEDAwIEAwUFBAQAAAF9AQIDAAQRBRIhMUEGE1FhByJxFDKBkaEII0KxwRVS0fAkM2JyggkKFhcYGRolJicoKSo0NTY3ODk6Q0RFRkdISUpTVFVWV1hZWmNkZWZnaGlqc3R1dnd4eXqDhIWGh4iJipKTlJWWl5iZmqKjpKWmp6ipqrKztLW2t7i5usLDxMXGx8jJytLT1NXW19jZ2uHi4+Tl5ufo6erx8vP09fb3+Pn6/8QAHwEAAwEBAQEBAQEBAQAAAAAAAAECAwQFBgcICQoL/8QAtREAAgECBAQDBAcFBAQAAQJ3AAECAxEEBSExBhJBUQdhcRMiMoEIFEKRobHBCSMzUvAVYnLRChYkNOEl8RcYGRomJygpKjU2Nzg5OkNERUZHSElKU1RVVldYWVpjZGVmZ2hpanN0dXZ3eHl6goOEhYaHiImKkpOUlZaXmJmaoqOkpaanqKmqsrO0tba3uLm6wsPExcbHyMnK0tPU1dbX2Nna4uPk5ebn6Onq8vP09fb3+Pn6/9oADAMBAAIRAxEAPwDcnSIKR5gaRiQ2XGQOn17n1PHcmpECgFXWQMAVOOoAGD0ODnk5P93rxUhMsKTEuZSsYEnIDZPPOR6gn24qEts+75W77zHaAGPJGDyO/wCo9RQUSPGCx8nywrDO1iq9eCPyz1FS+YJJ45FjZwnJAPJJycnOSM5PJ5+naNYjJCc5SFZgSpwTt+6Mc/yznP40wALK8Sl4fmJbeeMnOM4PHB6Y7jnPNAFg+XcgeW5gkO35WGA528leeT8x4HBzxVd0PmSqrlsENhc8rjpjvkk8H1pymZJgpU5YZyScquM8+wJGOh689w4O4iKbUKLjLygDAGcHHfuOe2RQAshO9d0Lh3wMRgjgc44IGee46etXGjmilcZVBICqNsKbz82clewIIGexA9qpW9xM07S+YmRghBkb+COvHr267ffNTSjaqB4UMYLbisQG1yB0wMHso+mKAK7SyxSSNINikZADNhweAOvfGcHPQ9utiORJGGZVkdAQsYAy3vg9+PQnj1xTI4QZlRI0G0Az7twOT2PIJ6knnvj0qSKRGcxlNqpgbmAA3EjlWyTxuxz6dMGgBknkb5IV2TGV1VQT90j3AzjtwOg6+rUlZHgUxr5sqDymC7RkNnOf6ke2O9Oju0ld2SFWzhFK4zz2H4dj0wPxIG/eSK0jO+doECAqvOOnYcjsep+hAJftjyShAXd03bGZNq8nPG7qQR2zjjj1mt3jt1HmbjsGwu/JXpnjGTnJ59BVeRGdjJuPz/KI40Q87vTJIzwfWoot6mN8sxI6BiuQAcenJx+QPXsAWWdmlaREbLBmABBDsCQQQPoTz6Z9KfBIHYIqvEhyGAfjcenqMc55/oaaMMFkCuWEhKKeF5Pp37cc5I6d6RJmXcsocMPvc579SpHX7vbgD6UATZCJKiuApUnDLjpwVOTkkgdutEs6yuEO0qHwMrlF/wBnA6ZwenoKgWFVKosgZQwVQVy45JGTxkDnnr7AmpyssBBaMTIF+ZkyWbHcg55+noKALDLE8hfLK4IC843HuW5HPFR+e6xdFJY/OQOYznkjnoR6YHWo5Q8RQMXAIcFOhZcBRnoe54yfSo38+RYt0qJn7u7OFU9M449ev09aAL8bR79gQnBKkr0A4IIPf9P8TZzHmBJEckAxsp47Fu/I/wAnrVSKQiKYsXVyN6hiSeeep61aO6MbHZsPggn5toGRyAePXFACR3DJPtKMOoOcAc+30/HINP3FFLs2flACr157/TH86HAcOGYAb/kwTgdDzzx259/ao2lkRsKCYyRubhu3H8zwP8KBEjyurwvGgKkAHc/Unv6enHqfeoYxIoGSGBA/d84BHJ6jjPA/PrVhwkzIc5BILDbgr+OeeSec9MdKZtzCiBvvfKGIOMen8vzoAikhBjZAAGHI3d89OB9DzTbdjbnbJI5dlwVzjoc8g/X8xSyfNlYzzyRwTgdcd6asrM4EuxCOAocE49if8/yAAo3ZOxRnPIxj0/8A1dPWlf5xgBsZOd3QD8RTSWmwwXc6kHcEwQPf/P50itIkmxlV19Cx6Enn/JoGWE8sSbWbGQPvHIxnjkD/AD6UzzMEkfcB/i6n25qN5JApwFROmQfT/P8AKoQ5wWyR83yjbkfnzmgRlyRq8WN0jl8EZ49B27c5JGCKkgaQRmNlMmMOHLAHtjG7HPT16UwRLHM2XQ4JBcqVO3j5j3zxwecYPvUcN75jMB80a8ddq8A9fUZI49+cEUhlloFUsxkLFXyzKMAZPT0AwV6f4VGYzCYwjNtCg7eWZug4HHGRkfj75dHJLbXFxGwXbuIHyY9STkHA57dPXjrJ8l3tcFHIJwpBLEc5BPPcg9P/AKzAjkdyVkKKY0Dbo26D3yMccfiffNSloyiExlGwgRdoTI29Dn72Av0I9KqwpMCGIBiWXY5xtLDsQSPYjj6+1SFG+9bIyTckpk4I9zn3HQ46++AC26wsVDPuj4QNyCWz2/Mn6g8UjXbrtTzGUu4ViJMDOTke5+YjI9c+mWPaoEjeRFj2gFiJDg5zhT1wSBj5vTGeOIBDIjMkbHOBGSHABIP3dpbrn36qOM5oAn/eoGWWMxlDgyKmf4sk+xwR154HrwhSRZ2jePYDkglicDr6cnv7YORzzEIlERkuVijZe+4g8DnaePbj274qcBZUImdHDkHyyhXPbAwRg7S3PvSAdC1oZzJKzli2doGOAPyPboT1qNSFyXxKEGGdcFgepOc8dM5HrTY5JUj3Dd+6IaBWi5AO3uT07d/vGnNO0ZaSVSFY7WO4ruOOMDPJxnIx3+tABFJ5k26KNwVlKsrKAFzyBjPHOeO/bqKU+YGMse0A4BCpt4555+93Pfp+NKznYsT+SyljsJYg8k+mODkenelmk8qKJpkRWYlGEg+YnOB+Bx7cfoN23AY0bM5zvVAm7OfmOT2I6k5HHHQ+hzbB2JDun3x8R7Qo4H0Hrgdzn+WFda3ZRXRgV3EiEhsklQ245GTjnjritWOSG4sw8TrLhPnkyMA9s4PuTzjn8KzVSEnZPUB0TNDF5fLStwp2nAIBPJxk429+AB9KnUpNPkrGSTub5T82OPTqMccnoDVZnYxoIZPKKsXeMckkMSDjI/8ArbadDEZ2cFTl5Dh1OPlOM9e/+c1oBdkEY3YTchYtllYHbkEdOMY79/brUDrFDKqGIy5+Z2A3d+hAHA9uwGOc1DazxzGbZKuG5JyCpQ5/nz6fQ4NMiuP3paQYAyVMbAZ+pyBtxnj2ximBoNFHKxVArEKo8sEkgcnOOg78U5iqRn924KtlGbAP4D6f/WqvGY3tAxMShRuYb13EkZDEdwcH+tTLK6wkuGdsEjyyDgjOT39+n4igB4keGRHKnn/nouSCPbHXGOvPtTZI5GBRo/lb5Ai5BB7dPQ46d6FIuDGwTYwTeVZ15wO3b9fwpjuJI2xKjEnheTt75z2/oO1AE2/MCyBGBI+ZlycHHvz+Ht0pmXRGXzeQvylhnjjp6Dj8/wAMSXLITGBEVLHBO08Ek8kDH+e1JLGANsz7sfec9+P04x/nNADQ7GMjDh2AxkbBnvyM4+v+FRvuS5MsajDHqw6r79R/+upcQqvzbyX4BUkZP5f735VEIwd2DJtTlycAEevp+PvQA1HkV1RFBB4AI5Ydxz/j+HqhlOWVn2gngDnJ9ePTNKsfmRK0DANznAzzgADj8f8APVQhfBBCrkqCAT+dAC+WVkZkcY64YkfX8x6CiNRwiuyKRwyA5B9M+/0o8tsBidxI4OO/rg1IEGzcQ5UEZHpxQBhhIhzK25toYgkfMe4J4I5Hv160hVJB+8jidWwTIuR15wAMYGc9Pf2Ak3LJuV2MiEn51IPHpjtTRHIqERgup+RVkBbHfBB7ZwOfyGaQyB3kjl3JMpBj3bMgDkjHH9OvP4VbihgaNN77m8zaPMzwcDBOB8wGR15yR6ZqJMGUkeYVEeMnAYgZwcBcjoPpkU9Zo0SN4DAuCx3YYjH3SAvTOBjrjkZwOgIilj3xPsRm8tmAXJA6YJ56dDjOOD7HCwyFyCWdwMhFky2Seh5xgZOMHqCM8VLHPK0Zm8/5G2g4YcdQPwy3p0POOackAlhdViZCSHBkOEbAB2g5/wA/nQBIytAzy7Ny8naGKqFz0J45BwBjjGPTNSAJ54eRkbcEKkOOcLwDk+uD3z75zVUQo1y727FWIyMfdD8HGTwV9j9O3LXuIwXiJILYEqKp+Q5+UAAnK8+/bBz1BkbefIrx+SH8oglj1XABOQOvrz1561aY3CqrxEqGcZyMArnHHY5644PrTD55hjQnzPLjG1ckNjpj26gdh83HelaVJZBDPaRQqNu4xnAfqACpzg4I/LkYxQA7J5iDCQMmQVfGGIxnGM4we3oee9NnRkSOQKAQ+FCkBQ2OCQO2QfToRUKXCIhClSCChJIUIScgbT3POcg529DgCpfOiSE3KSFIghfcynfgHqQBnGAefwFJuwFe6vY7aH7TdIqwqQxcD5GBwuMHvjjj1HUnIyL6Zbw+YRJlF3AIQCCMfeGcdOfbJHasm7nW4aJpP3xt8upd2JyflzgEZIznPufWo57kiPbGu5gARliMc+vPr6/jXnVa/tFZbGUpX0RJr4lm1I6g4VvtibiQw+8vynAA46Lz6jPes+y1O60O+WaFiUL7njyDuGMfhxnmnXUivZxXCO7tC4yTgqqt357ZCj/9dZ2FuPlcksPvYAOfwFccm1LmFezOksPGjzawU1CEww3KFYgp3dwFycfMPlIOPU+4rt4jBeDzJSDGVD5ZgwK9jjnsO2RkD1FeL38LG2h8tgBkqysNuf6YBz16bvc1p6d4uvNM0Z7ePbKVf5POBYRKww2Oc9ccHj65Nd9Gu18WqLUu56mEVbpxbvNErSh9wzwwAXfjsOmcen1psbCYoXIY52bWBy45OSe+cegP0rz/AEfxbLPd28d/JmHccBcBQuSMk46bj+mPau/tvLUxgFWDR8YJ2Mc/lzniumnWU21tYpO5ZDRvGImSXgBlwwyRt6nsSAOe/X8ViXyz5uCWQMMYOMHjkDk461XjgS4DRKr8HcyiIMe+cj+ZPr7VN5WxlSQhHZAVBI2Z9ByP9kdO4+lbAWWlEm2Q8fuxgg5IOeOenb/ORUYaR3KKBwGzlcEc45H4Y7Dp60yIqWZh+7lQYc5+b2Prz+I4OBzTpGbz/OyrLJwp3ZPTnB7844796AJcgytKVO/ALMQR2xn07DAHTp24e0beVu25UgKuc7eeMdOP5c96rRtGpZUKncOGZsH256AYxgdOlMSZhIqmUu8ZPzFlGQefy6+3H5AFxtix/dchST94jHQk5zj86SKVZGULEQMA7gcnntzx/wDXprsFHLhDnJYADGRwOR7cfjQjFyUUNIwx8ijqTnkEe3+RQBI0bAq0QPXDKScNj+L/AOuB/Oo2c7SGPyknB9DznH41KZhLGHeQoMkFivAyeMen4euKbNvIIkYYONxHykHn/P8Ak0wGgrHlWVQ2Mg4Ofpj/ABqRjuO8hg2M8Ljt+NRSxyI5jGY0b7q47np+n8qYxdI8sy78dCPvgdsn/P0oAypPMtmIdCFZvmYqQ/AB5PHtycU6LYyR8qZOMEgtu69f85H61KBG6gIBI7jG1Cfk3AH04A9vQnnnMGwGZ12ys205WNzwMDGew5x17Uhk08IknRlkRTnqykhuc5GOnfAxnpyO8US79pLhdjtuCckksPrjkfT68VI1z58u7zOV5JC4weBu5Hpz9fTukcAmbpnehZl2kEHBweOmDn8jnNAD4QY3LCYxyqvPHYdTj8ec9s8cHEbvK3LFlL4Ziwxk/e9Rnk/r07mQtGkxdU2usZRcyAAYxj5emfX+uajYR2x3SRxAja3yL90n7o459ehz2oAmWZ55WkSaQ4YK0bPgbOAAecA8nJ/lzlgBuWjby8QtLkhmIfJB5AxgdeOx49advjmiclUjNvFkY7g85xwc5xgEDHocDC2srMscjIrJNFtGBuyeCOnoSDjP50AQRWrK4iMkUqnO6V/m3j5D8uOn3sAjgetSMkixNvWMSMrbHfbkD1PpnseM5qVljJ+0RuwTywGDIOW64IOAT0GCO+SMGoJEjjiwWMhtwCISuCp656Z4x7/yoAzNW8RNp2ngKsE9z5xhwsoUqfmJDYAyAGAI4zu61zUvioapa21nNGI5cr5suMiQgcjbj5cnByM88fSjIZtR0cXUvmmJ7u4mtIVUB1jc5IPbGec+/piucm1Fra58x7R41B5IOSvpn8f5GvOqTqTbUNi+STV0dtco0q75SjR7cmUDcSM9T9Mj6Vn3SSRrtyGQgcF8Bh6A9/6YqSw1FPKj3OsmUPQfezkg+/r+AHrWg8i3ErqsimMEHBHX3x26n8vz5lZnG9GYUrrdQXMIhk3NGZECknleR39sd+p781SJK5wSemNp6/8A1v1rZkKQ30UglC7T94E7ZO2T19eMDvWDehre7aBlcrGMEsc7sd+Ox/DqPrSa6CvoQ3KtuyuVb5QvYN75OMdf8iqCsCzbY2IKY4/n+X8qmmk81nKqMgH5lyBnPXpwPypsAMuI0CjrySF4+pPPHb/69ax0QyqjKsrHLZB5IPevRvCfiaMrbaZdkRAMWhdiBtJxgcg4HIwcd8HI5HDXSpMsDqqhhGSQBgk724560uSrjyWPyvzngccDr9TVczTUluWnY9qnkhS2hdxtxzJLnbgccHpnJ757EfSOK/tQyeVeoZMqPLjdsKMccchjjA59unSvJ9W1q/u7sNLIwhUBYUJyEUdAOuCABk9c/WmwarOBEDw2BtJGOOeR+R/I1rPETteCL5z2l5I38pvMJDOrrIiYI4HTj0Y8+h/CpEkkhLBGYsOjhz971Ptnt/8AqOZomqJrWmI86IXIxIwbkkd8enX2z9DWgzEBJYzhm+9ChKjd1wcdOjcH19q7Kc1OKkix06FoR+6YiPIIHX6EkH/J7cYckxEjoUkVpGIBHzFenbknv16e1QZcqfMkVuo6dDgc4x7HjnFPL4SSQu4OcLxjn1OOP0/KrESzAFBhlJGQwwePY59Ov60kDGEjahUsc8ZU9+D+XX2qBIFDCaVud2GPAK+4JH/1qdJMqkI5BBGSQQc9PYjn/PrRcByySI6lzwc7mzuLevb0NOW6MY/dKQRycjjOO/4D9KYrOiEBwAeG9Mjgf596jjYSBklZxKuB93qOnX8fSgCzFIzHywcL04PB560GQ/LvKMmMfJ1PoelQpAqyMzuNgGSp7ClEOwMnyj5ehXIJ7f8A6j2pgVJAVlWF13g/eYgFtuevfaPlI79TwOKWCUmVrbzYoi43EvwV28gnA9SB7c+1Q+diKNFG/dyMgYIAPU/nxUkkwd4xJtHzjkgAnJA7kcYxz25/BDEPlsXKuQWyo4x0HGSRjsPSnOr7mdJIxGoD85Cg9vT359uKh8v9ydjBlOI1U/eI4IBB5x065yBmpHbKIIyC64BwB8vfHGP5Dt06UAPDy/aIkSSaRnOwBiQwORkcde3HqfzVwyOFjUoPmOctkEAD0JAwTxj9c0IolndUCmWUMxCepBYAcjnv+Psai3ee7NGZmUMQ6yNg8kjqeMHkHjA49sAE0FtiIt+78x2YskgIIUg5LZOMcA+gzmmERWpJlWEBR91yAo4ViSTgYGDzx27CoyGjijkilIZj87FNgAxyCMc4IB/MdM44/wAWapLNqOn6IyJG9wRLcOq/MyIchc+5TOQRjHpUylyq4G2/iayCOoE7qFOFOCHJ6b+efXp1xnvWXq+oya9brY2lv5aySKJt7NlIcjKqeeoznOOBjnNZdpNbxsQzN+7BjD4BZff37VNamSMO4O5wd27d6A8889P8K8z6xUfUydR30OgiuIoEhRURAi4BA3Dk88dzwB+XU5Ncf4h0aTV/LESLFIFxvDjAPOA2Tz9a67942nqArSuUwI2IxjJ6evOfx+lRvZQzI+Y4yAPmKKPX6eg9qI1JxVkVGrKKPOo2urWQxHcEhIQKW4Hb/OK1oJJnQv5xK4wRvPA6Ec/Qf5zUuu2AWY3UZMbIFEihuSP4W/z/AI1lWdw9vui4ZGGRuHQjvz/np9KyavqYSd2asg82Niyhdpwf3mD19O/r371mao6yMGRWY7QZAADjsMnr0GauBi8QbheRgjg46EgdfyqnfRmW3aYKm1GAbGTuJz39Bt/Wp6hEzJvnxJ5gG5uvvxz6+nc0j/KylV/dtjaTjOB3P549PypqS9T91iCo4zxjnJ6/z/SnKWR9wyHQBgcj29Pz/Q10jHyy4jJQtkY+9KGHf7uB06+3NKjgDcrEnAGWwDjHp19v/wBdIiecm0Q9APnwQF7544796HRAVeNHSIMOJfm/pxxjjBpAWfN3RBdm5cAEkcevPY01oZHmYAh8YUFT2HyqMZOcAdvrTrZsM4dY2CZO7dgNjt1HXnjFT2zNGqrvA+Ujg5B6j09M1k3yrQDoPDOqQ6FNObucsjIT5aIWJIIxgMMcfNkk/wCI2h41hlkZo4dkY24YtlhgcfieB/k1xMzo4yw+dV5z256/yFJDKw8sjCKqcbFwMg9cDjJ4GfapjVmo2i7GnP0PXLW7iu7RLiEybJPmQRqOBnHfj+9196jm1Gys7QzSyZGcxrgA5/Ads8nsD3zXC2niOez03yYEjMhLZMpJGCB93Hflj6fWqkupX13PI1y8soQDLnO0Dn0HA69Pfvmuv6y3BJbjc9ND0PQr0X0F1iQKckhdvy+uAPrnGOlaaod20RkFX4IUgr2z29a5Pwak5juwshClkXcM9ec4xnsfrzXUPlct82B0zjB4x+P4100P4aKh8OpIWjYBHG7OOQvIx0P/AOv1pqIAoCEsrHcBvBJ4x2/z1pjKFQSB1yODuJzjnjp9e5/XNJHcKhxnarDkqMj3xitxlhV5DEKWbhtw6+uP17U1QFVCMoMbcnoDnpyfak8xXiB54Gc+2Bn9KaZl2qirgkc5+boO1AGTKS291Ks5ViTtBBOMj9eOgHPNTYDRF5TNnDBXDMQRnJzxjBOf/r4phiEmGDRoMgYDHjHTGcev+e0JhL27KFLId2SS/BIPPTHX19qQx7KyyIhgZCWzIZM9BnH4HoT9elPS4n3vI8aMCS25iD8uAMd89jn2/JyySKvzLJiT5j15/L8Py70W6GcxquZQzncFbJHHXAHqM9x7GgCQEtGscy+UiYYgFQHYYG0DHt37j83PI7JmIqxYbFy2S3OdxI9+f8eTTGh8pVdi6ybSTHjJzyOo9i34euc1x3j3XtU0gWJspI4Y5vMyVQFsgjjkcYB/XHpQwOjbU/KSUyQgLAzIwYA7iCQOefT1H55Fee36WsGrf2sRcNcFyzlpFKEEEbVXaCOOBycY70+31q5nsI5ncM8gy5CgAtn06VR1F5JYPMKKNpBcg5Az0/z+leS61ScnFvQynN30Gz3imWRhI5ViT1HPXn/69XYrtn/cb/3uRsDtjBzyOen49/rXNSS7Vwv046Z70+GcEgb9oLdhQ6ehien6JrmRFFcCWSRXAMch5PY+wOR3H1rdaCEyK+JEkKk4P8S/w9/UD/PXz201MzRebvzcRj94WXdvXI5HuPfsPbnp9O1VLlXeV5DI7fdCg7yf5cZHTitITvowLVxatcQIkWHQrtwrZViT0w3A5z7c/XPE6npD20rSwRv5akFkz/qyRx1Gce/5+/oM8HnLGkZypdiS7DO04Izg/eHGeO/fpWRdWT7RLC3zgks27OPb15OPbmlOIzjorh3gCNu2qAc4yewzSTrGYpdksbExn5Ru5Iww6jnpV6ezEwBXgqBuQc54BJB/p7cdgKc9k6sLZQ3nMwABXDKCep/A9P8AGuW+o0tTFckKSibBnIxyQeg5o2xuEdflkUYOQCCeeoP+eKml3SPukWL58sApAAzg9v8AP0qqwUAqUKsoxz1yOv8AX+XvXQncoaQAvzOzsT8uPTuefr/nvLGgxknIPcjBHUf5+lRsFAZHHQ9c4/z+dSoEkRRypHB79uP1yap7ElqdW2u4G5ZXAy3J9ePy607yJFkWIwuCVyu9NpP50+N5Yw0Xy4OXYZwQRnPUDn2/KlZxFjKujdfQ9Mjvx1HbpWImNZVZQ5KYAyAuR26fy+vPNPeRiiMrbBuIZMYAPHzY7Zxzj2qEHG2RJFLPnKAY289Pp6f5zOGeVG3yBpCM5YnJPHBz9KEtRDot4BIdlIORkcf5/Cpo7xogcbvl5IYAcev1zUaRgRlQU3dR1AODjAI6+vIApUhSOT5TtdT98nvntjpxj8utN2EWdM1bVIdThhtru4CSMAkasdoyeQMnHJz+XWvXQDsaMtuIPJA4x24/zzivKtLW107UUvriFiqEGOMcIz4JBJOT+leg6drltqihYgWcAEhEIA4PUngdP5V1YacE7X1ZvTZpZjVmeVhgHJ+bHOP/AK386bMUhYGOTJAyNhOACO3HNPdvM2qW2hgQoz05yQeDzn+lMjSZVxLkOSctt5IH+e/vXeaDP3jPkNkKDnggk/0/+vTkhZ3A3AIegB5249vp19KBFh0OAxRjnBIHWlWFVViJMAdMYzkdM+lAzMEcbQgSlT8ozjqAMfT0HXnilEUmDI8uCBuIIP3c8AnGevf+WKaIYxI0uzaM5w59+uM+/wCP4cygZAUTFBu3YBB54P4Hp+X0FIBXVmA2khicY5CjvjqMgj+RpsU5dGYLyXXLKdoGWCgDkc84/PtVliJUiUuoRAzMeG5zngdu3I6D6nOXqMkkB+0zyQR20SKXZsqNpwBjgD738x3qJS5VcC/vLoZiuyDC7yANyj+E8g8e/Q568E1yOt3mja4kFjcFriHzWAuYCA6N7DHQ9+PT61s3Pl3VqUZBJCwxhvSsmTT4FieGJXjUjAG5iB9Mn6flXF9bU9NhQq00/eKM3hj+zLeO285/KO4xAgFtpyfmxxx6/wAqdJ4YEUSXFqWkLrn5uRnPPHfj2rUlae90mCGaRGubdztkbjev1/KrQ1+GwsfIwjykEhd3Q46t7cj/APWa4ldzcVqQ4OcvdOIfQY9QuHhgi8iVUG5eq56fUc/0rAvdF1CwjMssLMueJEIIHr0rpZJdUhvmuLW8hjaTOV2D7o56nge2T/OpJrzWAHW6O6PBGIYkO08E5OeMZ9eD+ddkYVImqw0u5yum3stpcxylj8rDC8jPt0+nHvXWwTQQSLcwIfLkAK7TwPb2/GucbSoJoWliuXXJCZ8whs8ZB5zj8Khd9a0iLaQ8sOM4dOnuGH86udHm1iKWGaPUbXVoREgnXfH1dhxnnIH1zu568mode1e2tobdbK6IncncCA528Z+9wB1rk7XXIbqyEltJI27/AFkLHkEH+Id/Y/8A1xUdxu1IpNJPsliG1TtDAr/dIPpXPGo4y99GdO0Z++EWuEavDa3Esc8UhwGQYKg8ZyOD0yeK6CZrO4CFLhgIs+We+Pp+XT/69cumnW9gzXDXKGeTgO+AegHAJ78c1oWqhWU78FT/ABDj6HBrKtKLl7q0KqNXvFHPTp5U8kDK3mIxQkdOODxiq6vhsZA74/lUl9f2f2mSMrJGdx3FlOAevqf5VHDDkOysNpHDDkEegI/KuhRaV2iJQaJIwobBIC7SCcBsZ44BP/16mt9u8fL8yDgHABJJxknjHPTjgVBOADnBzgEY5AJwcYHHrx71ChJZV3jAJ69B/X/9QotdEWNEEPIpVWA3AHIxknp9KAhPlkseuDg8CoYisgClSCPT1x/jVtZJYlMau2M8oCQGrEhj5CAUeTCx/eC4IGP8/wAqmQsmJEQqWXjOSAADz+Xft196SOWQx4KxngYVyDuyf/rVCHkiA3ltpxjcOSPX+dUSWkYGNEDnnsDx09v8/wBZoGG7chAJbBOc5HuPyqpseaPcmA3XJHPAGOfxqaO3leFnMJUq33R1PuPb+eePaWhEt4xIiFxGSw2k7eFyODkdgc8fX8+w8E2pgspLwnLuwjj4wNox39/p2rgl86OYg702n5s9Qeen+eK9S0e2l0/RLeB4myI+nA2sck9ccc/r9c9GGh73obU9ZXNLJkEaMC2ck4GRx0/XHSlCJvbLqCBgZGB9R6D2zVeMht2QzFQThsnjgdAT6jiiNX6CUhTwFxgAde39K9I6CXzkQlGCEHk7Rnn3IFPe4UyFs57/ACt1+g4prp8wy7DaOHzjHt/KomcAAYLE4JOevp0oApgI8xWRQXDALnGSD2z09effjtSs0ci+Y0oGTjDk4Az09hTGkuHjUcSLECzBTyfw5559qytX1/TtHt/Nvrh2uVI22wKs7e+M/KOPXHXvxUlGsty/kpK+Uid/vu+73PQ9c/jzz7+S+N9ZmvtbltVud9nb7QkaPlQ2Msfcgswz+HStDUPiNdTCX7DYRwhwQ0kjFmycYIxgA4Hv1PNcOSTzz9Khsls9l8HXP9qeD4HZ18y3Zo5XJ5AB4J/MVoQXUUTbXRGXcMb/AEzz9K818G3rwR3cIkIRtrYB/Wurt1V2WSeUKo5Cr39M5/D6158rKdkjkqaSOn22tzKzFliQjAXHGeKqXGl2zA3KFcgjB7t+fXvUZvUW3+zgIUyNoPQ+5/xqKWXbHsiukwqglW4Ge+D/AJ+tS7LUSdndEQ07fuIYMhAJHUZHQnn6Vk3GmeW4CNMM/OUVtwfHpkdeSM+49q20vUgi8nBOPUAZqUuk8WwkBm+ZSyg7WHQ/nUe3lF6u6Oqlipp2lqca9tHJEkN1C0UrfdkjbheT0xyM4zj/ABq1p8r3kUts9wrtCuVjccMNxbIHTHXr1zwDV9WS/TmPawPlyxlgVVwcn72eOD/PJrEuITp1+bmGL9zKgXKyHETngsQc57Hjj8a71qep5ovabpNs+qXKRgx/LuKgZycnB47j+pplzaLYzuhyzLznae/TGPr1/GrtvekmO/hCRzRjDIpzvOMHJPTOOnr0HFaWs2a6lafaUVYxjMZ3YHXkew/Hj25rirxfNc4MTHXmOOvre1v0/euUkGeUAwwz09j1x+FXVO+VVIAYnaM+o/l261QbA+YR8Bj8rc5Pf0/GljOERGC/NwWyTtBwc8dutZtNpLscbnJqzOfvk87UbsMwDGYqPTA4/oK0dJ0pyJp4yVhACBkzhj/e5OeMH061dks7cakWnhJkeMO+7IPJPX1yMHv1rT09g7S2sKxYVfuAgEE8j6Z5roqV7w5UjplVTVktTm7qGVEYNgqDlio6A+35/wD1qoRzwiVP3kYPVsuOa1tfWa3RUG4JM+JOOuO3tWfHoXmpv3LuDYGAefcdscg1rRipQuxwpc60Ny0VJYPMjZXUj5trDGaaY0uHWMKwbqGUZI/KpNJ0K5tEu2aOVbYFMFh8pznn+Xp9KvtZr5YeNUyBsEg4BJzgknGO/P0JrkkuSbRzVY8srGdC0bKQHyFHy8dff8f5fSl3Bw0ZdQ2BkgdiBUn2XCRPJOFHIARcsp7ZHA59jUxRUDfZYnWRFIO45Zh3H15xxj0q7GJAg+zQssoSfyyD5asQRn1x34HA/Pjm1p9+ZH2oWLBcgl8dOf8AI9h9arI4M/mnO0r0DY7Y5x/k1XklVSJlT7zcnA6fl1zTsBsXcqO0MqkF4zlNy7gPw6EVt6Z4i1F7mNJNs2HH3YwASeB0H1rnVRr2M7uGX5lGMl/X/Pr+m34Vi8/WY5CvFspfC54xwOD3BIP4UQUr2TsVBu6SO7k8yVD+8Rkf72GCnPXsPrTXhU7HcK2Djk+hxj26fzphlVX+cyNyct91yOp+g9v8akR03KnlkHPU8f4+9esdg1EcnCOigdl4xx2H5flT/IbzPmDSL3bbyPf6f40jFtoYtgkA8A89KJFZNvl4UKOAuCD+FAGPfeb9mkhtpAty8TqsnmDgkEfhgkHOcY/TwOaR3lZnZmcnJLHJJr3l5R5Mp6AAs2JP4tvJ/LkH3OeleBP94mpBm54ZvorO8Z5FbccYZWww+hrXurprW4eSyuGEEp3DYApz3Bx3965XTQrXgRgDuGBn1rc3CMlSoZe6kcV59eK5zGo3c2IdTuXiCGVihIJUHALepHc02DUyqgbyT05HHrWdEqiFxE4Ddo2H6ZqJ2IA3blyOpGMisFHsYPU2W1N3YZO7nnt/OnrcFZQHl56gDHp+Vc694qkDGee/eojeFpMlsKf4Qf8AGr9mxcrOyi1UqAAQ0Y6I3I/GtG0vY5mDybkBz0PFcIlwseGzkjnk1cg1gIyjY5XnoOo/nWE6LexUU+hr31zLZa9I8qL9nu2ULIDgAHAyc9OxP19KvyeU4a3eIRpKCB/Cfb/EeuDWBePNrVku6MxCNC0QLZ38jnHbp/8AXpqaxd24WOS2aWQDc7gEseMZJ9zk5/qDXbST5Enue1BtRXMjT0cwiS4t5HYW7gFXTnJBK4PHv19z65rpdGlhlE1gJkmjiG4SrkjB5bAPvnB75rzi6/tG5XzPLECsAQSCN2B1xnP4+/vVnQfEt9oTlBCsuSC5I3FsdBg9uOlVUScbbnPXqRaaOr1jw/Cwdo0MZBzHIf4vQHoAD69vp058QvFK6SLtKkE5Aycj9eAK6aPxnpNzYeZKSJ2+XyieGP1/x/WqGpm6FusrQW9zAFJjCEqyjGcBuR1IOCD36ZzXLGnOWxyxpSmrox13maZ/IwwGxTu+9g5z+Rx9QabHeG0mZREIwzfOFHU55P1yKjnuoSttJbOSpDKwIwQwxkYJ461UlbYSVI6buOT36/lRy66mM7p2NCe7FyxSVAyFhxnG73B7VslGuLS3ntJhHLAu0B1DZXOccg4HPGVP45rkFk2SdBgE9xW1Z3vlovzNx1y2Np9sfhS96HwsqNWUNjpv7XLKqK3mAHJB/iOOuOg+gqteMIpAhVYkUDAT+JiPm49uB196rwNErrd+UTztULjG49/w/wAKrTXkZyRgLvHyE9M9envWcU27tmcpN6vqNZFeJ1UdTgkHoPy9/WqkcmJNgZuuDgZ79s1LvGxSuW3HGH+uPy4pVtHluElhjZ4yvVF6Dvnr61siBizySBYZH3FeQvX8f/rUtraGEhZ2U55UdQwz1bjp7f5NiYW9p5ZeAXEiAr8rADv1OME5/wD11VaSaWYARFC3KsHBA+pzx+NWmBYV5vMMRizJGcgeo/zzXR6LqVlYO9tNbyhnA81i27BH3QBxgDpz9fauZniNq264cfMBu2OH/HK5x/8AXq7p1i2q6ssUE25CMln6BfXP4ACmnJO8dy4XT0PSLby/IjdXVx97HBI989P/ANXWpS67ERlZXBGCwBBPcce/+eKzoGUKkTMIggwuRgEf5PFSysjI4ALtg7gR8vbp616SvbU7CdRvUtkhhzgLgU9ztADKyAjIy+Mc/j/k1VjmLjfHGcg4baMA/wCcVLujLD5fvcndISD3PemBi3cSzWktvA3JjZF28FCQcDnOeg4/wrwaRSJCuOc9K9Ag+IyocTWEmByNk/J9jxwOfwrgryZJruWWKMxxu5ZU3Z2gnpnvSBmlpGnZmMs8Nw7x8pDEhBJ9Sew/WrNzeSLPtuUaBjyqt90j2NZ+n6vJayBZVWSPPUjkfjXQHyNSUgosqkgqrd89s+vvXNOF3dmyhCcSFFQoGzvjHOR0/Oo3uoiPKYGXPRBnNTW+ixW9/BGzSNaTSgGPp14/nWrc6dFaSskahF9AO31rklaDscdak6b1Oeay8wF40aEZ+63zD885/Sq6aZeNIQsG8ZPKHdkVuPAFAAZ2POQRT0t51fP+rXGTjjjr/n/IqlUZhzGNbpCkv75t4HYetXbuOaYpcWUJUIgXavDHnr9MEVu2qQcu8KO7DG+RQzEdOD1Aq15VjPbND5LW8v8AAYyWx36c/wA/yxU87vdGkKnLK6MuwVGiyIpf3ZCu6546fw8Yxj9fwPWaVp8drZvKJla4YjAwCVXuPx59e3pWB/Z00atHBfRtHsPDghicenI/WrFlHqMH/PLywTkPIuGHTIyazqTk1ax0VMTOSsi7qFqksTclpFONoA49FGOvXrXOXGnAgOAqrnGzuffpz/8AXrtdpuYHFyvkOoJEzMpVjxycHjp+Qrn9TtTaPkqTIvJ54x7/AIc/iKzV1scz7nPT6RHcJtBjDHBRupz6H+X4Vt2izJA8EzSYJKYcdQMcjoWH/wBfrWWGCTKQXAGcqOccfh9fata1vTDIpAJiYcKSMfT6fnW0Kso6bo1p13BWMe7sjBaPcmMbWnJAYYJUqAOB0B2H/OKz0lG1drMQPQ4Oa6jVf9I017hCFJK5UoCD99c4xwfmNcsI3Q5K59icEdOfzpqXM22Z1Jcz5h1tEN43x/L6qcH657f596vWwe0nRZFBiJ25Hf2x19qiCmFk3SfJIcghsBscD8cZP41vWPlWy/apFwAcRRr0zzjHcgEjPP40pSsjPchvHW2kjtwu1UGGJBAL9z+B4/Cq2w3KSJbR+ZNwcjjb0yST0+tWSUnADWkkzg/KhbCBcZ+6MHjr1/8ArzNpN3NbriIxocD5U2q+OB0HPJ680orohWuUkhVG2Thpn2ndHGdwGMg5YA8Zx0456imyTSvCqRfu4w3MUY4PPfuSMn1wM1v2XhxefMl5xnA479Rnt+Iznoa2bSDTtPg3fIAq8jeT8xIAPBGTxnHsTk4zWypvqOxyVrZS3BIMDbhzjHGOnHtyK3LfwxCwRZGdSxI2qQTn1HY9j+Bq42phZ28hVC5w+CeV44P6fjWbb3lzJerbM5AdvlZjksT0x7nFHuLzDQunTbXT/MiuQsoHJHRmGBweoxgnv/SrGly2sI3WVmEQDkBep69ev+e1JbaTJ9tczNiI5Ujjr249P6mpxcWmnA2Us9tbiPlFd9pf3HPJ5Huc0czuVFS6FxpY3hV5PkdRkYB5z7YpyF965JlG8heeTnp1/wA81Ck3mRLGF2t0OT0H+f8APSpijpKRJuVCo4HI49cZyK6KE5Sv2OinzdR/miWUMmV4XC55bgdv89KUuFRh8wGcKOmfWmqI3UK7qMAKqjG0/n+NINudxj3dgen6fjXUWeBX9nNZXUltOu2RDgjOaot6V21/4C1hI3uBLBcM7ZxvIdsk5PzAD681z+p+HdU0qKCS8tDEs5KxjepLEewOaVxWMfFdlosEQ01bq0eVxGMTxbclmI6r0wefXke9cfjmtjw5NqKasiaeC5bBkXHy7R1J+n/1u+KiSujWm7M6mWRLpUuYRvjhbpgD5l5wRjPX19feugY2mpQpcwnJxgq3DKfTH9azZ4Wt2a7iCxy4AlRiSs3AxuHt2PX2PSpbOeRri0dU8qVpfmEMgdWUnpgY9hzj9M1x1KSlqa1aftI2ZNHpKyKud20dQAM//X5FTjSljBG4pvGVHykY5yefb3710dykEUwADl+5BH5fzFVJ3M85VAy59DyDwMfgc+g5/KIpNHk2Ofj09hkhVYA4LL0Jz2Ofxq/9j2AMjbWwd2c42n69OmDzWmLQxI5WSMqnzDkfTIH4darxrJGxTKko+AQvXv8Aj/8AX96pRsFiilvvjVY0LLu3HGMj88Z78Y71Sv4TDEmGViT82ABx1H05Genv2renIuXV4lYzMShB5wevQDPVSeem78aqyWK3TAOwkkK/LgAgkH68D9cDpTcbgU4Zd6BeFVunzk4XOe30/H64p++C4gFreB5FjQbWVApj9s55Gcccd+meUktpovneEnaGCYQgZHJI4569+anksZR++ii82KMMcMVJAC55OQPbjvxwTzLjdDTaOd1DRbqwYMm6SBuRKnK4zzk9uMcHnkUmm3EkMuCZEjP8MRHPGP57f1rcN7dWp8lEjkiI2PG8fyMDn5ffnkYPHbFZVxYpKpksInkYANLAzFmB5GRj7w+nI7j1wasOyewXkwGlToCnl+WCCEHUSKOSPqawgpYqGOI+QN3H1/pWm7rdaHI0Z2kLsOTzuyMA/wAsj0FJbac5jxcLIiK3UIct7D/HpSTSuwabSH20EMVs73BjaADapyT5mBnA9Bz1I44qwI5bw+aFXEYAVUUhQPYY6cfrTvszXBVsFVT92BGM7QfYnJJx+Oa1RbLaWsDMm9m3DcmG5B7e+evUcH3zcIX1YvIns7IREzzqBIhBKFcEDr6f4de/NagmicqnlKsezeoCrngdCepP8g3oazUvYjKUkf74OWdtw+bgnIPGR36+9FnG4ubjdE6FSwG6TG5c84OBnjHX610cyiP0EuJ33s5lccEBWySQR8o3ZHbHoOOnYt+ztfSMscYO0ZHAJHHX2yeO3UCrDNZmAI04fzcIJFj3hCTkn27ep6+tNWQacrTw2ck7H/lpuKtzycrjkEED8BWbkuoW7j7WwMtuY5kCDB+cnBUYPQexz6/WrdtDYtcQwGAGSIZHmAdQvOOfZuOhz9KzLfW2aaRBtWI5b52LN6gbsdCccdOvTNWWu4mbzWiwN25cAAgkcdsflQpRDRFPUE1YGWXT7iVg3DRAjKjnlPp6dsVmCSxa0ijuZUMZcszHP3v9oEex7flWmmtsk4kBGU4DA8nGP159unrWXeaTq+pXnmWHkiN3MivK2Np9D3zn0z0pU5q/Kd+FqRSaZ0+nrptipgtp0dEbJPmBwCTkZxnGeMDitSRlkUAuN+ANueOtY2jaFDpCbZJXnYZLMFCcnvjnHbue/rWw7MY1wpIGc46nPoOv1r0oKysE2m7oiSUHezkqCcDPIPP6d/8ACpfKRZM/Mp5xgYAp22Zn+WLCqdpLdOvvxT9ySg7mDDP3Rzz/AJxVEmW84it3l+VEiG52U7gAOScDvz9a8W8Qazca5qkl1PwB8saDoi5OB+ufqa9e1OOZ9GuokIaVo3RQr4JbYRjBPAzk14nOQ8mfLVMAAhc9QMZ+p61ImWNOiuriYLFa/alTBdGUkbc9MjkA+xB5rtNLQ6dZpZ6fbuZj8000gKgMR68dsYqHwxcQ29okcOV3feZhyx9f8+ldK85uGKsDtQ4BH8VebUxM3JxSEqqh01H6VpMdzM095ItwcjarKQi/hznqf8K15WZJTuKhVHAx1H0qlbTpZvHE4zu5ZgBlRntWlfhIwxh3vGcBWkwxA/DvWfK5K73OedSUtWykLks4V1GCMe4pizIjZVzlTkDGcfj2/wD1VWlQxzFRyucc0uQcDYO3bqPT+dOCaMbl5GYZdBG3BLFvunPGOf0pJJTFKHkWVdxGWc5DD39RkH86oJIN5bY2wDn6Dv7c1owfM7ssgjjGSEc9R35A9/bp1rdXsNETJmORmDKpOS3UY689u/b0qe3JYRsmzcw4JAOMHuMZHf26VGbsQlRHDEzHksyggn+f+fyl+2TLG8axwQkHD7Ilb6jjsMDr6UKTvsMtXc6syRNGTMyhTvYleQvByRgEZ/TnFVZoEW3jadgr9lAG7GWx8oxgZGMHAwcjNRC9laDCyRoc8gDB+o9enY9+9D3F+939l3u0mcFVfPzZPBwevHT0qnJ7hdFVbHzpFliEnmNk/LzkZ7/nnP8AjS3GiRwOheZIX2sF3EHkdCFHp15APf1rQlneOERJc3E0oPzM+SCowOMcnnj9cnJxi6ilzFpdxqFtD5k6IDH8pIb5sE49gCfyrF80tEiktbIzPEN5punCKOcgzXDK7ssfLqWyxbnBI55JLZ4yeSLCS+fZvPCUvFkBfeHYcemOo6nntXm108lzM8szF5HOWJ7mo7a7ntZf3U0kTEYDRsVP6VtLC+7vqbNaHpp1W3WEBrIhwTgLKxGOp6/h69T0q9FqiXZCmKEmZyQ07kAckgls5zkDn+fNef23im6jyl9DHd56yOMSdeu4deM9fWty2vrbU/3lqzNNj5kd8MOnPoT2rGVKUTJqSNm61Ge3VF8gWsg42KOCOo5xyOMVmm9Z0V23OyZw2AQAeMH2HH+Fau/zbAQSAy87NrDLKfY/w9P880keipMnnWweVBkkL94emeefwx06VGxGrMJryaRcLEzqc8AY3Hv29O1a+neIo1hIuwmxfnLtzgdSCfxP+TSjS/Pdh8/QHYwxjpj/APVUVzo6G3eJUAkcYAPfGD+dTZ3HBXkkyC81GS5lea0t4l3IRE0gbcR2JwwGcev/ANaprO6vNQ8iyuIoYpdrBXQ8HHr3zx71Z0+0gkWOLIS4yEYuwBzk8+oHIH1Iqe608w3loIpNiiTODnhwpyOfU1vOnHleh606NPkehUsdKuZLplZQAvU7hnGetdLCDa/IoQBfu7mGMeuD36c1hT+fbS+YpbaByyg7Qfer+mpJeHBwIhnnJ4PoD36dRXNGnz6Lc8mN72Ru2r+biXk85AK55HHXt3qbJyMKCuQx/wDrVWRdsbFioReiLn8OBT9y7myWZuvHJ6fe6V7ME1FJ7nWiyxTy9x2c8EFev61GxfLE8jPDLUSFmnEcn3W+6C3QZye9LInlh8tlQORjrn69OlUUc1q+v2mgWpklYvcMpEUfVicdyeB16815Xqlzb3hhnjiVJ3VjcbWY7nLtz8xPOMe1anjJ5H8S3Rdy4wmzOfulQRj86531PpSsSx8FxLbSb4nKkdfeup0rxTGpVLtSDx84Ga5H+dbGhw+XexXR2F4zvjRhkE9ia5a0Y25mRJK2p3dxP5dxgngqNuRjt29K39Ov4gq7wGQYZs9T6fUfzxXKRaispEd3bOVc5zt/r2qxaRSo+IJ4zFnaFZuf079q44uzOY62e0hmDuvsQwwM9B0/wqr5EXlLIHJBPIxyDk9ARis23vRbW5BnWQEHCMnPr949q27aeKaMjywiMNzyFyT0HB5xx+ua2Vm9BWTKSRMknygMBxknBzg/l6YP5GnwysrquAI8gFcf59enuauXVqQXZVCMoHyDoxPTp+dVRCs26SHlkAJ3jgY6/WnytMXoQSQL57gK5YZZSuATyP8A6/5dutSO6JHBEmCofOFXO49znjI9MjofzleEo7bQVOMeZ0J4PA7AGoZYwjKiFGc55HPT0/CnYewyDdKGQAsS3ygKBnJ7nn8vy71et0WGPa2098gDIUnJPr7e3PtVYE2qb5izu4JC7sIM8c/kOOB0qFVEisZB5mevJZvbn055/wDr1LY0X5YY/OZWkVVz8yquQPy4HT/PexCqspRmyXb7y9CpIyfm/nx0FVYZmlGHJyi7SS2GK45znrwDx/IVbklR3ZUDkk70IHz8cHPJwM+3atqCveRvSW7OU1/wNa3oa40+SOC4ZggjK7UfAA4GBg5z0z06c5rzTUtNurG4aG5haKZOxH8vUV7g8221jMaqzqBkGXOf4uOB2z1JwScHsM7VtFtvEEKwSwiJguFnMYDRZPXhsMCSOmc59hjqNWjxeM+YnzfeH60K7RsHRipHQg4NXdU0mXRNSa2vAc43IyHAYZ4YZHI4PpTLqzkhCsyfu2JCsB8p+n6VnonYmxvaR4vuLciO8LPH03oAGB9ff/Peu0s5zcQo0To6sdyzKcgY6YOPQd8e9eSAVqaNq9xpFz5kL/KfvIehrKdLrEzlC+x6reapLDdQzSeWiyAhkCgBHUdSQBnqcdcYFQTMlxICu9yAcuR6/Xp19aqWus2Wt6SU3BTEmArY3R+h47dOn6U1Yrq1t0MYGVzxnr0JIHcevGemcc45ZRRk7l6XT4r263skgeMAfIPm689OOnr7VcXR7mTyx9reONVDwbl3yMinbhueCO3HTrjqaVte29ugMj5Z+OR0yOoOeh6duOpNTvqLSOkkUrlIweFOdg7n0Ocfyqo6K1zWNacVa4XEEazlZY1dFJwWBGf5etasM7Pt8lMKvAUNwo9MDpx71nl0uBLLgx+WnKvzkZwTz359PyotXdZSyKfLIOc8A/y/SnRbhKyWjJpyadjQkD+aTIgfB+8uR+X6ce9IA7ovAwQCcDp36c4pqlNwZk3Y53MACMnPp70qq7cKu3AG4FeDz046ev516J1FiNkMeMrxnnAO7jr/ADqPEhbapKqMYB7jpTXfk5Y8cHHuPUnpSLONzR7t5AwQx5OO/wCOP85oA4/xT4bOq2wntIx9rhBG1Ry4z0PqeeD9a8ynieGRo5EKOpIZSMEH0Ir2+a6SGOS6nkWPYrOZEX057H0/WvJvEmstrWqPMNwgUbYlbrj1Puf/AK3akiWYtW7W/lgwpYlARwKqgAUYGamUFJWZL1OqhvVuo8iUFjjhjWraNKYlAVsqcg449q4IOyEFSQa0LTWbq3IwxIHYcVxSw7XwmEqb6HaSbxC0hjbBGAxPerOn37K32dpjgtjPB7Ef1rD0vVI9TlaFxMo28jgj8+361oLpt2qmSJPMj65Gcjpzj1/OsnzRZnZo7BbjdDs8wspwzZYkbuf15606PdHGH8xElJynOOPp2/ya5OxuxE6lgzbTkHdgjpWxAZcqfOEcTH5S2dw/Dvz646960jO4F6KOTaU2FzyUYoM989cYHvT7y3mtQ07yeY/3S4YHaMD8Qe3PI6HHSoHndT5KOxDHduP3m7Af/WqP7TcOiwyB/JyMApnP5/jTbvoBJbR/aImZmGD16Hg/iOpxUK58tXfzEWNthCAdTnj0I4zj3pGmeO0CNux2CmmwyFVeUuVJPyq3oOM+uc7qlvSwkXrQvGyqGbIbhwoOPfPI549atiVNmRLt253neSFPI9c9vQ9vwi03eUZzJ5Rc5T5TnH49O/1yKtXCBwv71EZ/RSWfnAxk5PQ9OM+tddGNo+p2U1aJVJT7MVVNw+8XLAEkjkj0PfrT/KcRLtjZRgbsYbP0OenzZqdzGpjaPczumNz/AC7sAD14H+fqtwjI5AZU5+VlO7b7cY7dOP61saHF+PLCK/0hbmBh5lqd+zqzK33uncHB+gPPQVymhzRajZS6RdAFipNu7NgI39f8CfavV54TLBJHIjSxOhVlUEM4K7SD+Gc814zqVjNoutT2u8l7eTCuBjPocduOcVFSHPG3Ul6Mgnt3tpnhlUq6Egg/WmqueQPwrpL6NNc01dRiAN3CMTxquBtA+9/ntn05wfLwRyT6D0pUp86136ktDreaW1lWSF2Rh3BroIfEElyqx3OGXJyFAXHAGQR0z6dOBmsAR9BgH3qWGMySBUVixIACjPNE6KmS4pm9LqEVooxG0isxCK0hwPU8D3/zzW5ot5dajHcSWpHyE/u2O0nIPfH4Vkad4Ov7kq0gjtkIyPMYbj/wH19c4rtNN0ay0lCtv5jg/fckFn5OCR6YPAGf8c1ho8tmwjTXUuwiSGFBLJulVcqCOhx2PHt17DtUzwyOhUFtp45PBIGB19v85qPHBIj2AgjHPX1B9Dj2pyvEUK+SS3GCOf065rdRUVZGw1kBZ4syAEbSByc06IsrjblQuCN2fz5qVGMaDyxsLAhhzn8OOMcU53WRcnbyMhvvY4HHTIP+cnrVARbmkkLlWz90MO46+3HSmmNEbgADqPmPftn61ZVMoP7rHhscjk1XkKJ2+XqMHr+BoAzb/T4b+zltp3JWWMLzgcjofw4I/lXkOp6bPpt69vMuMHKtjh17MK9jODGgJCrncOcdvaqWr6Xaazp4iujmcZKS91OP19/Ue+DSBo8bIppFdDqnhTU9OlI8lriLqJIRu49wOR0rDaJlJyCCKZBFjH1paXFIR/kUrCNrw64juZMkgFcEgfWu1iuX8rerkxqNpyuD3/OvOrS6ls5klixkEHB6HFdDH4ljkQ+bEAx6gZNcFWnNT5ktDGcW3dHVIiO7SiNdzjOUGCfpTWZy5EjDPc4xnFYMPiqCKERtHI4ByADj+lWLfxFaX12I5InG4fKTwM+mKnlklexnys2Y5WkcxibqcdOR+P8A+vFRma4OVcFFUnG89fX8fpUyPbtGdjxom3O7aAQP8/zqaythfTGNWjZQQWyOCD0JPv0HvU77CSb0RVe424CvhicBRjn8quWxWa9hglZiiHMm47cKMdeQc8etULkNb3LRrC43uQjLyDnoAe47Y/yeh0uze0gkDMEn/wCWmZCCT/d6YxgHr36dqunBylZ9C4U3zal2W1jiIZUYLGfmZhkEtz0OAfQ+n0pI7Mo5lUwnBGGA53DB4J7ZP86cYUEziRTHsBUqvRuc5GMDqD07fnTAyYWOONuEY7M7sAcnjoOnp6E4r0DsFnWN5WPkBXJw5UAbR1IHbknHOMe9MS5i3xoVU/KSGJ34xySB7nPBz0Prypcwuo2fLx8oxnHU9O2f6dKSSOQsURSBnBVn798ZHPPGfQUAAkX97Isu0mTGRj064xnr/PPbFcf8Q9HiktY9Thx5kR8ubGACpPGBnHBPbP3vbA7Dy1VNkm5Fyd25stnv19z1980uo23m2NxDIrFWjaNsZXepwOCRxwSPbPfmgGeReHdTm0u/W4Qbk+6644I/xre1LwrcXMi3mlRLPbTKX2qwXyz1I6/yrN0GSfRPFKwwnIeXyHJHVSwGR+hFd7i7fUZhAD9hkILxEDk9GPQ4BA7HrnuRXPUhKE/aQ+YJXVjidG8P3VxqCJd2c6WxU72IK544AOMHkiu40vTbGziBitoYHZSdxDMT+B5xwOPb8tHy2l24ePcGO1QTwCAeT3GQMc/X3Vo1iYRCNcqNzAZAGcHPXjr+tdLJtYeGeVCxUAj+LA7DP+frQhlU+cVRWGCnz7sDGRzknt3zjBoMCiFmiuQzEYGBnjrj370hgZjyiBsDI/8A1jg4z60ihzMBHGxcHPOznBJ7+tSxMANrEgMNoPPBz7f54psiAFXVpPmJHykgAeuf/rD2NPEO2VXDYLchh6du3H/1hTAGMewfOMn078/WkMfl5L73+X+LOc8cnj0p2d4cF23FhtZmLADnPHvnNN2hflUlmOc5PAGfz5oAiCAgqUGMZOT37EflT5I9hCquf4fYfp/nNOwwJyXPJyMnk9j15/z608RBeSD1wexA+v60AYofdyCjALvbawOPz9falSQsskSEtgjIHX+vPX2NClUGPMBPTGRuwR/L39qa0kW5mZsOG4yvGOSOeuaQx6HGAVABYIMKQD6Dgc/1rjPiBMyrZ2zBFdt0rhefZef++vzrr8jzPkDMQrAsOeT2zj27Vx/jWweSK2vo1GxSYn29jwR2+vP0oQnscPj3pBz0qXZg/hQFx161RmMwR2+lAp+3t0pR19vagAUEg45x6VJGSjBl654qzY6dc6hcLBbxlmPU9lHqTTrmwurOYRz27q44AI4P09frSsgsXV1G4vPKt4IwHc7cLnJPT/P0r0jR9OttM0+O3SaaRiFe4AXcrOevJxwTxz1x+NYXhbSBp8TXd5CRdSgqi45jQjk+xORnjgeh4rqAwWR3WTEinGAd27kYGevHUngcCojCMNIocVYmuCkTHzxtPTORjscYyQR/hn2qJriPynmUABc7QqEg8Hpz6evrSbCWlwQwUBVUjHHJJBGexA5z60yRDclosxrt4Zcc4GOTgZPA6e3aqLJgkcbs7oYyFwVChcnnOPzzj3+hpzQQ7hhVkeNjsYknYMAdB2Jx+Xao5LfczAKVOSodGJGT0xx6Z/zigoyFPN8lEIP7sHJ78Z7HP/1j3oAjbdDDtZxkgpsaM/LzwDn+Lkc+lOinZWG6Y73zlyeD9M88ehp0KF0wd+N3BVCB1HOcfqDzjmrDRyBUkyfJxklwDsPpn8z/AJ5YFUxqhxEuPMTBKhsuM+wz/Pt0xRI8kNviMZmAHlmVcxlsZHU5x0J9s1JMqxSKQMMM4yuRjHGCeR+Xp9aVYykoA3hW/iABzn/Z/Ec+9AHJaL4anXVf7S1Z1eYsZQu/ndnJZiOOOvH9MHr4fKQSCDKZI6AkADp/nHrQ6iL96xDnGVBHzEcg8HPHX9KEPlSbgxHqD1xyB+vFACxrCSJVX7pO7LHr9ePY+360nl3Dy5K5LLt2x9h1zkden6+tStJGAoCMCTgscHvwQB2xk59xUZeNpCEcdTgqmN3U8Z/CgB5iSE5eFVY5z1B6e/r9KjBcs/c8EyMuQR6D05/z3p6ywSDE6SXDY6bsE/j/AN8/rTFeMvlF2DdypYZI+vTrx+PrSAfl9gUHnryc8ZyOO9ARm3MBtA5JP8v8ilQFA7qcqeSS/AHTv3H4Uhm82MZJMgA9Bn+fNMB0ShBIGcg4wCq89+aVnRlXDBnGO+d35+/pTEkyili3y/NzyWGf881EzEjKgbuSAwxnPagCyd4TaAAmB+LflTWdANyhsDhjjqaQ5TLmPAPYHgdv8imhiWIVsnOcDoB9P6UAf//Z",
  "imageHeight": 256,
  "imageWidth": 256
}
