# Supplementary material for: Deep-broad learning network model for precision identification and diagnosis of grape leaf diseases
Source: Front Plant Sci. 2025 Sep 10;16:1611301. doi: 10.3389/fpls.2025.1611301 (PMC12461735; doi:10.3389/fpls.2025.1611301)
Supplement: Supplementary file 1 [file DataSheet1.zip › B_r00267.json]

{
  "version": "5.4.1",
  "flags": {},
  "shapes": [
    {
      "label": "leaf",
      "points": [
        [
          126.38731596828993,
          196.14949037372594
        ],
        [
          128.53907134767837,
          202.49150622876556
        ],
        [
          137.37259343148358,
          207.70101925254812
        ],
        [
          145.41336353340884,
          213.25028312570782
        ],
        [
          158.77689694224236,
          227.18006795016987
        ],
        [
          166.81766704416762,
          234.881087202718
        ],
        [
          170.10192525481312,
          235.44733861834655
        ],
        [
          175.65118912797283,
          234.881087202718
        ],
        [
          186.8629671574179,
          236.2400906002265
        ],
        [
          197.5084937712344,
          236.01359003397508
        ],
        [
          205.09626274065684,
          234.31483578708946
        ],
        [
          207.361268403171,
          231.8233295583239
        ],
        [
          208.26727066817668,
          225.02831257078142
        ],
        [
          221.7440543601359,
          213.59003397508494
        ],
        [
          222.53680634201586,
          207.81426953567384
        ],
        [
          216.87429218573047,
          203.51075877689695
        ],
        [
          213.92978482446205,
          201.01925254813136
        ],
        [
          219.47904869762175,
          199.32049830124575
        ],
        [
          224.4620611551529,
          192.638731596829
        ],
        [
          233.97508493771235,
          184.25821064552662
        ],
        [
          228.08607021517554,
          183.35220838052095
        ],
        [
          216.53454133635333,
          177.23669309173272
        ],
        [
          219.61849710982656,
          171.64161849710982
        ],
        [
          226.94026974951828,
          163.9344894026975
        ],
        [
          229.0597302504817,
          158.92485549132948
        ],
        [
          216.34296724470133,
          150.4470134874759
        ],
        [
          225.59152215799614,
          134.0693641618497
        ],
        [
          227.5183044315992,
          125.59152215799614
        ],
        [
          216.53564547206165,
          122.70134874759151
        ],
        [
          211.14065510597302,
          121.73795761078998
        ],
        [
          213.2601156069364,
          108.2504816955684
        ],
        [
          212.48940269749517,
          100.35067437379575
        ],
        [
          213.0674373795761,
          89.7533718689788
        ],
        [
          211.14065510597302,
          85.70712909441232
        ],
        [
          203.8188824662813,
          87.05587668593448
        ],
        [
          201.8921001926782,
          76.45857418111753
        ],
        [
          196.4971098265896,
          65.28323699421965
        ],
        [
          194.76300578034682,
          59.3102119460501
        ],
        [
          191.8728323699422,
          57.76878612716764
        ],
        [
          187.8265895953757,
          55.842003853564556
        ],
        [
          181.66088631984584,
          61.236994219653184
        ],
        [
          176.4585741811175,
          62.97109826589596
        ],
        [
          171.2562620423892,
          64.1271676300578
        ],
        [
          165.28323699421964,
          53.14450867052024
        ],
        [
          157.1907514450867,
          54.493256262042394
        ],
        [
          154.10789980732176,
          51.02504816955685
        ],
        [
          149.67630057803467,
          42.54720616570328
        ],
        [
          147.36416184971097,
          42.354527938342976
        ],
        [
          143.70327552986512,
          45.05202312138729
        ],
        [
          143.70327552986512,
          46.978805394990374
        ],
        [
          135.03275529865124,
          35.80346820809249
        ],
        [
          129.63776493256262,
          30.023121387283243
        ],
        [
          125.39884393063582,
          29.63776493256263
        ],
        [
          117.49903660886321,
          25.01348747591523
        ],
        [
          113.26011560693641,
          23.66473988439307
        ],
        [
          110.36994219653178,
          23.66473988439307
        ],
        [
          104.01156069364161,
          29.830443159922936
        ],
        [
          97.65317919075144,
          37.92292870905588
        ],
        [
          95.53371868978805,
          41.00578034682081
        ],
        [
          84.9364161849711,
          38.50096339113681
        ],
        [
          81.85356454720616,
          43.317919075144516
        ],
        [
          81.27552986512524,
          47.749518304431604
        ],
        [
          78.0,
          50.832369942196536
        ],
        [
          75.10982658959537,
          54.30057803468209
        ],
        [
          73.56840077071291,
          58.34682080924856
        ],
        [
          67.59537572254335,
          54.685934489402705
        ],
        [
          60.08092485549133,
          55.649325626204245
        ],
        [
          57.576107899807326,
          63.9344894026975
        ],
        [
          58.15414258188825,
          71.25626204238921
        ],
        [
          53.33718689788054,
          70.87090558766859
        ],
        [
          49.48362235067438,
          74.33911368015414
        ],
        [
          48.13487475915221,
          79.92678227360308
        ],
        [
          46.786127167630056,
          90.33140655105973
        ],
        [
          42.932562620423894,
          87.2485549132948
        ],
        [
          37.92292870905588,
          86.09248554913295
        ],
        [
          35.03275529865125,
          85.51445086705202
        ],
        [
          34.06936416184972,
          101.89210019267823
        ],
        [
          36.38150289017342,
          107.67244701348747
        ],
        [
          28.867052023121392,
          109.21387283236993
        ],
        [
          25.78420038535646,
          112.10404624277456
        ],
        [
          27.90366088631985,
          121.54527938342967
        ],
        [
          31.179190751445095,
          131.94990366088632
        ],
        [
          26.169556840077075,
          132.91329479768785
        ],
        [
          20.581888246628136,
          138.5009633911368
        ],
        [
          28.289017341040466,
          152.9518304431599
        ],
        [
          25.206165703275534,
          156.22736030828514
        ],
        [
          26.169556840077075,
          160.85163776493255
        ],
        [
          34.06936416184972,
          168.17341040462426
        ],
        [
          30.793834296724473,
          176.0732177263969
        ],
        [
          33.6840077071291,
          182.04624277456645
        ],
        [
          38.50096339113681,
          186.67052023121386
        ],
        [
          41.96917148362236,
          190.1387283236994
        ],
        [
          40.42774566473989,
          193.99229287090557
        ],
        [
          41.391136801541435,
          198.61657032755298
        ],
        [
          43.703275529865124,
          202.27745664739882
        ],
        [
          43.703275529865124,
          209.59922928709054
        ],
        [
          46.786127167630056,
          214.9942196531792
        ],
        [
          48.13487475915221,
          218.84778420038535
        ],
        [
          53.529865125240846,
          220.0038535645472
        ],
        [
          60.85163776493256,
          221.54527938342966
        ],
        [
          62.58574181117534,
          221.54527938342966
        ],
        [
          61.236994219653184,
          227.90366088631984
        ],
        [
          66.2466281310212,
          237.34489402697494
        ],
        [
          73.76107899807322,
          240.62042389210018
        ],
        [
          77.8073217726397,
          241.00578034682079
        ],
        [
          83.58766859344894,
          239.271676300578
        ],
        [
          89.7533718689788,
          244.08863198458573
        ],
        [
          93.99229287090559,
          244.28131021194602
        ],
        [
          98.23121387283237,
          236.5741811175337
        ],
        [
          102.47013487475915,
          224.4354527938343
        ],
        [
          109.21387283236994,
          213.4527938342967
        ],
        [
          113.83815028901734,
          203.8188824662813
        ],
        [
          121.54527938342966,
          200.92870905587668
        ]
      ],
      "group_id": null,
      "description": "",
      "shape_type": "polygon",
      "flags": {},
      "mask": null
    },
    {
      "label": "Black_rot",
      "points": [
        [
          100.21018418201517,
          205.08559046587214
        ],
        [
          103.46045503791983,
          207.4691224268689
        ],
        [
          102.91874322860238,
          210.5027085590466
        ],
        [
          100.42686890574215,
          212.01950162513543
        ],
        [
          97.71830985915493,
          211.3694474539545
        ],
        [
          98.15167930660888,
          207.57746478873239
        ],
        [
          99.12676056338029,
          205.6273022751896
        ]
      ],
      "group_id": null,
      "description": "",
      "shape_type": "polygon",
      "flags": {},
      "mask": null
    },
    {
      "label": "Black_rot",
      "points": [
        [
          26.028169014084515,
          157.15492957746477
        ],
        [
          30.112676056338035,
          157.7183098591549
        ],
        [
          33.49295774647888,
          158.8450704225352
        ],
        [
          37.85915492957747,
          161.2394366197183
        ],
        [
          37.01408450704226,
          163.63380281690138
        ],
        [
          36.45070422535212,
          166.4507042253521
        ],
        [
          33.77464788732395,
          167.15492957746477
        ],
        [
          31.80281690140846,
          164.76056338028167
        ],
        [
          28.84507042253522,
          160.95774647887322
        ],
        [
          26.45070422535212,
          158.8450704225352
        ]
      ],
      "group_id": null,
      "description": "",
      "shape_type": "polygon",
      "flags": {},
      "mask": null
    },
    {
      "label": "Black_rot",
      "points": [
        [
          176.02816901408448,
          182.9295774647887
        ],
        [
          178.28169014084506,
          182.78873239436618
        ],
        [
          180.95774647887322,
          183.35211267605632
        ],
        [
          184.19718309859152,
          186.02816901408448
        ],
        [
          184.4788732394366,
          188.8450704225352
        ],
        [
          182.22535211267603,
          191.38028169014083
        ],
        [
          178.8450704225352,
          191.6619718309859
        ],
        [
          177.01408450704224,
          190.39436619718307
        ],
        [
          174.4788732394366,
          186.8732394366197
        ],
        [
          173.77464788732394,
          184.9014084507042
        ]
      ],
      "group_id": null,
      "description": "",
      "shape_type": "polygon",
      "flags": {},
      "mask": null
    },
    {
      "label": "Black_rot",
      "points": [
        [
          185.04225352112675,
          128.70422535211267
        ],
        [
          186.30985915492957,
          130.67605633802816
        ],
        [
          188.4225352112676,
          135.3239436619718
        ],
        [
          185.74647887323943,
          137.43661971830986
        ],
        [
          181.80281690140842,
          137.43661971830986
        ],
        [
          179.6901408450704,
          133.91549295774647
        ],
        [
          180.67605633802816,
          131.09859154929575
        ]
      ],
      "group_id": null,
      "description": "",
      "shape_type": "polygon",
      "flags": {},
      "mask": null
    },
    {
      "label": "Black_rot",
      "points": [
        [
          102.78873239436619,
          105.04225352112677
        ],
        [
          108.70422535211267,
          106.16901408450704
        ],
        [
          110.3943661971831,
          109.40845070422536
        ],
        [
          109.97183098591549,
          113.91549295774648
        ],
        [
          106.87323943661973,
          116.45070422535211
        ],
        [
          103.49295774647888,
          116.59154929577466
        ],
        [
          99.97183098591549,
          116.30985915492958
        ],
        [
          98.56338028169014,
          113.77464788732395
        ],
        [
          98.0,
          109.97183098591549
        ],
        [
          100.67605633802818,
          106.02816901408451
        ]
      ],
      "group_id": null,
      "description": "",
      "shape_type": "polygon",
      "flags": {},
      "mask": null
    },
    {
      "label": "Black_rot",
      "points": [
        [
          103.21126760563381,
          72.64788732394366
        ],
        [
          108.70422535211267,
          72.7887323943662
        ],
        [
          112.22535211267606,
          74.19718309859155
        ],
        [
          111.52112676056338,
          78.70422535211269
        ],
        [
          111.52112676056338,
          81.80281690140845
        ],
        [
          110.53521126760563,
          84.19718309859155
        ],
        [
          105.6056338028169,
          83.63380281690141
        ],
        [
          101.80281690140845,
          82.08450704225352
        ],
        [
          100.3943661971831,
          79.12676056338029
        ],
        [
          101.38028169014085,
          74.19718309859155
        ]
      ],
      "group_id": null,
      "description": "",
      "shape_type": "polygon",
      "flags": {},
      "mask": null
    },
    {
      "label": "Black_rot",
      "points": [
        [
          82.08450704225352,
          45.74647887323944
        ],
        [
          87.71830985915493,
          46.16901408450705
        ],
        [
          90.8169014084507,
          48.28169014084508
        ],
        [
          91.80281690140845,
          51.66197183098592
        ],
        [
          90.53521126760563,
          54.760563380281695
        ],
        [
          84.3380281690141,
          54.61971830985916
        ],
        [
          80.8169014084507,
          53.21126760563381
        ],
        [
          80.67605633802818,
          49.971830985915496
        ]
      ],
      "group_id": null,
      "description": "",
      "shape_type": "polygon",
      "flags": {},
      "mask": null
    },
    {
      "label": "Black_rot",
      "points": [
        [
          50.11267605633803,
          82.50704225352113
        ],
        [
          52.64788732394367,
          80.8169014084507
        ],
        [
          58.14084507042254,
          82.08450704225352
        ],
        [
          58.28169014084508,
          84.19718309859155
        ],
        [
          57.15492957746479,
          86.59154929577466
        ],
        [
          55.1830985915493,
          88.42253521126761
        ],
        [
          51.94366197183099,
          88.28169014084507
        ],
        [
          50.11267605633803,
          86.30985915492958
        ]
      ],
      "group_id": null,
      "description": "",
      "shape_type": "polygon",
      "flags": {},
      "mask": null
    },
    {
      "label": "Black_rot",
      "points": [
        [
          80.11267605633803,
          65.74647887323944
        ],
        [
          79.54929577464789,
          70.95774647887325
        ],
        [
          80.3943661971831,
          74.3380281690141
        ],
        [
          82.92957746478874,
          74.19718309859155
        ],
        [
          83.21126760563381,
          71.52112676056339
        ],
        [
          83.35211267605634,
          68.70422535211269
        ]
      ],
      "group_id": null,
      "description": "",
      "shape_type": "polygon",
      "flags": {},
      "mask": null
    },
    {
      "label": "Black_rot",
      "points": [
        [
          88.14084507042254,
          75.32394366197184
        ],
        [
          90.3943661971831,
          78.56338028169014
        ],
        [
          89.83098591549296,
          80.95774647887325
        ],
        [
          87.1549295774648,
          81.38028169014085
        ],
        [
          84.3380281690141,
          81.38028169014085
        ],
        [
          84.47887323943662,
          78.84507042253522
        ],
        [
          85.74647887323944,
          75.60563380281691
        ]
      ],
      "group_id": null,
      "description": "",
      "shape_type": "polygon",
      "flags": {},
      "mask": null
    },
    {
      "label": "Black_rot",
      "points": [
        [
          124.7080745341615,
          101.1055900621118
        ],
        [
          127.3167701863354,
          101.35403726708074
        ],
        [
          129.1801242236025,
          103.46583850931677
        ],
        [
          129.42857142857144,
          106.57142857142857
        ],
        [
          127.44099378881988,
          107.68944099378882
        ],
        [
          125.5776397515528,
          106.32298136645963
        ],
        [
          124.95652173913044,
          103.09316770186335
        ]
      ],
      "group_id": null,
      "description": "",
      "shape_type": "polygon",
      "flags": {},
      "mask": null
    },
    {
      "label": "Black_rot",
      "points": [
        [
          158.62111801242236,
          108.6832298136646
        ],
        [
          153.03105590062114,
          110.67080745341615
        ],
        [
          151.66459627329195,
          113.90062111801242
        ],
        [
          155.14285714285717,
          115.26708074534162
        ],
        [
          158.37267080745343,
          114.39751552795032
        ],
        [
          161.47826086956522,
          111.29192546583852
        ]
      ],
      "group_id": null,
      "description": "",
      "shape_type": "polygon",
      "flags": {},
      "mask": null
    },
    {
      "label": "Black_rot",
      "points": [
        [
          143.4658385093168,
          111.29192546583852
        ],
        [
          144.45962732919256,
          115.76397515527951
        ],
        [
          145.70186335403727,
          119.11801242236025
        ],
        [
          148.31055900621118,
          118.4968944099379
        ],
        [
          147.8136645962733,
          114.14906832298136
        ],
        [
          146.57142857142858,
          111.54037267080746
        ]
      ],
      "group_id": null,
      "description": "",
      "shape_type": "polygon",
      "flags": {},
      "mask": null
    },
    {
      "label": "Black_rot",
      "points": [
        [
          140.36024844720498,
          127.44099378881988
        ],
        [
          143.96273291925468,
          127.3167701863354
        ],
        [
          147.56521739130437,
          125.20496894409938
        ],
        [
          150.0496894409938,
          123.3416149068323
        ],
        [
          152.40993788819878,
          125.95031055900621
        ],
        [
          150.67080745341616,
          127.06832298136646
        ],
        [
          148.93167701863356,
          130.79503105590064
        ],
        [
          145.70186335403727,
          137.2546583850932
        ],
        [
          144.832298136646,
          140.73291925465838
        ],
        [
          144.08695652173915,
          143.8385093167702
        ],
        [
          139.61490683229815,
          144.95652173913044
        ],
        [
          136.6335403726708,
          144.2111801242236
        ],
        [
          136.88198757763976,
          141.10559006211182
        ],
        [
          137.75155279503107,
          136.13664596273293
        ],
        [
          138.8695652173913,
          132.16149068322983
        ]
      ],
      "group_id": null,
      "description": "",
      "shape_type": "polygon",
      "flags": {},
      "mask": null
    },
    {
      "label": "Black_rot",
      "points": [
        [
          53.19729425028186,
          138.20293122886133
        ],
        [
          56.46674182638107,
          138.20293122886133
        ],
        [
          58.49605411499437,
          140.45772266065387
        ],
        [
          58.608793686584,
          142.48703494926718
        ],
        [
          57.48139797068772,
          144.74182638105975
        ],
        [
          53.422773393461114,
          144.85456595264938
        ],
        [
          52.18263810597521,
          142.9379932356257
        ],
        [
          52.52085682074409,
          139.33032694475762
        ]
      ],
      "group_id": null,
      "description": "",
      "shape_type": "polygon",
      "flags": {},
      "mask": null
    },
    {
      "label": "Black_rot",
      "points": [
        [
          68.32567049808429,
          185.632183908046
        ],
        [
          72.73180076628353,
          185.82375478927204
        ],
        [
          74.83908045977012,
          188.69731800766286
        ],
        [
          73.6896551724138,
          191.3793103448276
        ],
        [
          68.13409961685824,
          192.72030651340998
        ],
        [
          67.75095785440612,
          190.42145593869733
        ]
      ],
      "group_id": null,
      "description": "",
      "shape_type": "polygon",
      "flags": {},
      "mask": null
    },
    {
      "label": "Black_rot",
      "points": [
        [
          37.01578192252511,
          117.93400286944046
        ],
        [
          38.737446197991396,
          120.80344332855094
        ],
        [
          39.02439024390244,
          123.09899569583932
        ],
        [
          37.30272596843616,
          126.54232424677188
        ],
        [
          33.57245337159254,
          125.82496413199426
        ],
        [
          32.855093256814925,
          123.38593974175036
        ],
        [
          36.441893830703016,
          119.3687230989957
        ]
      ],
      "group_id": null,
      "description": "",
      "shape_type": "polygon",
      "flags": {},
      "mask": null
    },
    {
      "label": "Black_rot",
      "points": [
        [
          98.6,
          161.0
        ],
        [
          98.7,
          163.3
        ],
        [
          102.8,
          164.3
        ],
        [
          104.1,
          162.1
        ],
        [
          104.1,
          159.9
        ],
        [
          102.3,
          159.4
        ],
        [
          100.8,
          159.4
        ]
      ],
      "group_id": null,
      "description": "",
      "shape_type": "polygon",
      "flags": {},
      "mask": null
    }
  ],
  "imagePath": "..\\Grape\\train1\\B_r00267.JPG",
  "imageData": "/9j/4AAQSkZJRgABAQAAAQABAAD/2wBDAAgGBgcGBQgHBwcJCQgKDBQNDAsLDBkSEw8UHRofHh0aHBwgJC4nICIsIxwcKDcpLDAxNDQ0Hyc5PTgyPC4zNDL/2wBDAQgJCQwLDBgNDRgyIRwhMjIyMjIyMjIyMjIyMjIyMjIyMjIyMjIyMjIyMjIyMjIyMjIyMjIyMjIyMjIyMjIyMjL/wAARCAEAAQADASIAAhEBAxEB/8QAHwAAAQUBAQEBAQEAAAAAAAAAAAECAwQFBgcICQoL/8QAtRAAAgEDAwIEAwUFBAQAAAF9AQIDAAQRBRIhMUEGE1FhByJxFDKBkaEII0KxwRVS0fAkM2JyggkKFhcYGRolJicoKSo0NTY3ODk6Q0RFRkdISUpTVFVWV1hZWmNkZWZnaGlqc3R1dnd4eXqDhIWGh4iJipKTlJWWl5iZmqKjpKWmp6ipqrKztLW2t7i5usLDxMXGx8jJytLT1NXW19jZ2uHi4+Tl5ufo6erx8vP09fb3+Pn6/8QAHwEAAwEBAQEBAQEBAQAAAAAAAAECAwQFBgcICQoL/8QAtREAAgECBAQDBAcFBAQAAQJ3AAECAxEEBSExBhJBUQdhcRMiMoEIFEKRobHBCSMzUvAVYnLRChYkNOEl8RcYGRomJygpKjU2Nzg5OkNERUZHSElKU1RVVldYWVpjZGVmZ2hpanN0dXZ3eHl6goOEhYaHiImKkpOUlZaXmJmaoqOkpaanqKmqsrO0tba3uLm6wsPExcbHyMnK0tPU1dbX2Nna4uPk5ebn6Onq8vP09fb3+Pn6/9oADAMBAAIRAxEAPwDrQ2eWBBzUe2TeRnCjoP73H09fekZtx6E89fXtSDJJDdO+aBkzyM43DavHA60zOPmYk4zx35pmDkZOMdPX6010U89AOuTQBMrFhwCMHPI/z600gMcZJYjsP8P88GiI5O5f4T02/XHNOAyCuc49s5zQA3BecIQSDyOMdP8AJoLBC31IGaGk4C8epA569D070mAzkKQVyDgNn6EelMBjTooClGU7f4h1pdyRcBQVUEn5TjHXIx17etOMYMhDcxt7EY57kdqQucbmZVU8k9O/+fzFIYhKqm1svu4CkeufrxUe84DKGKnLLkYAx0/OpChX5y5AQfMxPf2P4GiONlRCuA5J6gccf/WxQAwBY9rKVLYIAA6Z56A5ph82OQZ+ck4DH5cevU5zz39fep924BG3biM5GcAf49fyFVyFMLtPIAACCwPB9Tn0P+NADWlaPcyvlMAhhkkHGevf+HjuM9KbmR2WNzzk4yuCc9OnfHNOy0koZ4+UJ+bnHTHH0/pUBAaRm2gMwI3BgC3PQfkfwoAlW4aLaqMhBYkq79OWyD1xzgfnjGBTSqLCFO0schpOw4PI4yOMUxJdixI42Rv90BRkZxwevPHamGWBogys5YKfnAAw3pyent9fpQMdAIlYs7sxXLJGB8xAGSRxyc598Gh8RyDgON5KsABgAcnPv9KWIJJOu2KEGKPoxwVA68dgcn9PxjldlKthWCJ8xUZGOeMH8f8AHigRLKockujlQCGYN15+nuOPb65jRyWLNvKn7u33OcgnPHT/AOtUX2naTIGAOBuLAkE9jzz1HVh+maURGNWQDD5AO5Rnb6k/UnNIZLgtI5DAOgwwCgcHB6+vJ+mRTJZUichU2qB1Qfh06denX8OKawbzF8yVi4bhU6c54/Lv0/OkOd7lQOTz6/4Z5HHv+QASgSRry8Y7jGTt4PI64/xp28OCRsKsMc9c+36/WocBfl80EP8AxDJAJOen4j/IpcBpeeAw6btoHGSTmgBbhdy5WMNnAAwCc/TPPbioUBDbliKspA5zx65x7/8A66sMR5jO7bumGPoQOMdunrz+OKYBuwzZXjDLnpx9aAI12sGU53c8A88H39P8+tRyKFdjtBXOeeg46cdv8KlwvlKQoDKeGBOBnHAPtzTQvUh/cc4OM555oKGnLO68bMf3MHtzj1NNcomRGWLHk5HTipMbl7A9c49c01yNgBAKcAE9D9KAOifLtt5HHA9PWlUDOApHOKc4IJ75A57UwqcAtkgt3/WmZj3AfGCDSADGAc47j1oUF2BUgkHHTtTlXaevTnqDQAxQyAhlwQMEg8H6U/DMCvOM8kHgUZ2qS3Y845/HpTUYEqxbDBeRzz+tAEcssceGkZRvOBu4/n/WlAR1ZdyMSedpz+lFzEkseJ1V0ZwSGGQB7+3PP1qu2mWzhVWNYeBgKNpwOO3FAy2rZIIcbThVOeTk/wCHpTVJHytlsdlJ6+2B6Y9Ov5R2sSxEozbsHgM27PHTmpmDY+f5cnA5FACYVV+VxvBHGfw/n/k0Hd9oDudmDjIP+euf5fSgKMrGFbcTznjnB5IP+evSo3lLRyq7/MGKkckqPr9O9AErMv2gqCvCBgM8jI4J79cc+31qF7dC7eWAqKCSG4HXOO+fpz/KnRsxl378sPugdeQMdx6ZrntVvJYFghR1UGVVYryWJYA89x/PP0qZSsrkykoo27mZS21WQKduScfNjnOOOcGowxYOSwZ5Pkwcnsef/wBX6VyrGW1uZJLR2DM+WQgbe2OeevOenQde2ra3VyyuxjZdoHEhGHwc5ABOP88cUlPuKNRNF94zFtZNuM7x97PPTPPXpyD2pAPm2yBRJtEYwuM56kYHXp6VUhmWdzvG5UUMgLfe9RwRUltIp3PI5KSIDgPgNyvy7s45OAepJOOMU00y1qWJpVgs0iWJiUwzEguxGDjIx3PHJ5+pFQ/aFjnlXCuynBwQMjHPJ7c9uOh71DHJMCrvJuViR90HkcdT16dTjp9KeZBOuNx4x8y8cgge2Mfrz9KYx3nPFKpBVMZIlDkZz0zwOu3tz78HE3ErBtjmMKDs5BHbOB2465/Ko/OXymbgBmJOBnOemeh4z+v1qJHkV4l/eLtUyKcBg5xywY8/j+NAE7klncbc8HbjIJPOR6j8h+VRI8kadFG1cgr0XJ9+f8nFQof3cbSKGIbDfMOmO4/HPXv1qVH2Qu7gNs3Fsdh/D/n3oAWUgNDtYNyVRUYEfhyeKjXaxznD4yCRwSBnpx1yPTp6U43o5ZVZ04CZJABOfzPP+c1HNKDMwJY7Rty3HbqPb6+tADgQCE2EAqDzkgf54oZmRhgEHBHbHTPb1x/KozKEVhHGc8ZIOCPUe56U3ssYaMFTxlhk/wCHpQA55UdlOCVycYPU5z17UMCzhcgDsSPT9RTOHfaoYDOfTHr/AI0/ZtUkFypySecAHuPzNIoXbgKo+YcHJ4B98U1mPygNkMeSTx/T3pMZIO7ORgAnpxTXbJJAbLnIHYf5FAHTgBkb5jnp70zKhAcAFmIGeeP85/Okyykjjkd+o7Yp6hSg4HUnP+fpVECIrE/KNqjrj0/zmlJ+UAAFQxwScnPvTjxt5OW9O1DLnrgHOSSetACE7snbubjknrxz16//AF6CpYZbO3g/Lzg9vxoJ+ZAMg47nINNk3OwAJODxkYA/Dv60AKwUbmLEMcg5br7mpHwWY54AyDnp6imONiZA3k/jk/57ULvLMdp2gg8+v+RQAxQoDYPy7fvL1P4mnmRViA8sAKCMDB3Z9j/9b+dKcKsjujAd8Eg0wbM+mQfx/wD1UABaC3Jdyq5B5Lfe9MY7Y/zxUbOBgw8FeBs4OTz1z+tcj4ov4hdGHzoldAFKOwyScHvz6f8AfNc9bXl7a3DiGeVImzvIbaBkED8R/k965HibT5bEuVuh29xrURka1SRncL97JBXnBH/6vy4NUrx1meEJKciRWUegDDI/n+vWsCxJIaR2LFhksT0571qglZoG3Id7ENhuR8p6/iR9apNy1Zyyk5MsxRM0hbpySTnmq2o6g1o4VmZlJ2sAcbRnufTPFaDTGJRsUc/fJxxXIeJLmW6XEioAn8CHAP15POf8+lNWVxJaXNoz+Y+5nbcCDnOc9cj6f59a0o7yKaORfNdVVs5XJYnofu5weMZ7596yZ0EWY9gRsAkHnPFV2MqRNPCqySLkkNzuHT/I9qE7GlOdnys2rWVSjTxBX3/KqyDI9MD35H6mp7m7M0ZD4xzjzD/BnGcY4Pfr36etFYo/sMrFTJd4BB3FRx1A6/5HSm6felo0YGFQ/wBwSnnJGMd8DjjnufaqjJPY6YyUtjTdFztVQz8fMSF6fLnIxj9OtNMkiRpIyK7xksAjZLc4+U55HT68D0qojtjg5baTxk4Hrj1+tTW6NGMxmSTAwrnkjgjHPU9sjqDV3LHLOVWJyyIwGSUGNwycHsD29e9SFk8zc0QbJ2nyzyp6j27dPYehpoyhWBAqBOQdu0D+LGM56sSewqJTlWdXPmJkbCBjp6H1zQBZ8zeu1ztAPB79ecfT3/Co5QUWT7oH3d2z654zzUbyMJAIolA7Hce3Qd89+/XNKpVlVRk7id25cA555z244z6mgBVZyoDB2CKCMH5hnPOev/66fuO5zuYAkgYzz2/pSLu2tkADaQWc4wOn+f6UrfMqkgKueQB1B9R3oAEcZ35UgjB+XA6fy/z9FR2+UnIQg4QN2x1yPp79KgLYCZUZK9AOnb8sVJGq7QqgrtOCewGOTQA4t5oJON2D1PIH9e/+ejZRtbeyKTjrjB9f8akfBVUHJDdMcn8c1WJLkbSwx6AigDpZHYJwCMDrniqayZRdpAwSQRz781eBGzkHp36VA0AdWZM/d5xz9KsgeHkkDKeWOAe5/TpU8ZCuBIMs3fqF/r/+uqcYBkLbQSSOc9PrUqtuJwrZ6E7sUMCWRw2SWKnPc/59qFUvhm2gqCRkY6//AK6QFwp+XO09cZz7fXFOTgljk7jyF7D19qQDsqC0nOT8pOcY68+lRT3MdvEzTyRwrnIZmC/zxmpQ25wAyqhPU8dOSP0rh/H2pxxyWlmTGMnzAZG4OcjHHTAPXI6/SoqT5FcDsY7mCeGWS2ljkjA/5ZkN74HpWD4i8Rf2REqIAbmQ5UkZ2Ad/r2/P0rzu1u7mzn85JWjZOVkAwQTxxn06fh3qa+1WXVNRjupZQk8YBZu2QeoH1xkD61hKq3EwdToZN9a3NxIZUHmiVnbeSFZyTklh0z9M1t6W7x6cy3WGlB+YlgTjtyOv1rIV5FfeARtwBjmr9rLELUnefMLkFc9sD/E1g5SloypVXKNjWt3LAgrgdsjHua07eZjeWwXhCWzxk52Hj9T+X54cMoD4BB575xnrWpaBzPbvgBQ5zx14I/PrW0NInN1NS9unEWzJOBhQB2rmrzEjZcA/X19hW7ehc7cEscH6D1H5fpWTAgkvwq52od/TgHPHI9/5VoyUWcEIqvIuF+VsDqegxVqEAIXDHhScHGBkdOn1pbdAzEmNeRycH86s+WW3EEseevNTLsDZWkuVgtd+T83aqlo11PcssYUcht5ONp6D8v8A62DV68iT92mBleM474//AF1Ega2+ZvlDdBj9aSTRcJOGxdWIQsMMqAkKFB2kZx6A8Dn1NO80OjSl2YAcAfKS2Ae3f34rOu2/d7HGcnrnvTbS4R4tsjYzlSoHGce+f/r5HvVp6nTTqc25pElIlDjBwTlezY+6B26d89fapgVnQtkM5OJHCt9Bzj/P8qi7B5qPGAhG0BvvHnBPX0C447VFd3kpmt0jK+bMwUkDheMHj6ZNNysW6kUaJPlyiLbtdRlQQQCR2/DH6U1xmRiGKKSMkDO4Z647Y7Y9+aoQTxtdywoFRud7Nkg/LjnvjJ/WrRkG5UiKlGwpOSc8e5ojK6uUmmroe0jYBTjByTjOQD/h+vpigSgb90h8tRgjJw3GeBQUCruTcIzgkMRyec5H5cdfagIoyQRk5KEnA+vP51ZQgGQWZiY378YHTP481PvKRgAkkE8nk9+np/8ArqNERI1O/gEjOCdwxz/T86ZLIhYhtx5I5HX25pgSlNrgo2RyMk/rx/nio2cumScnqP4h06c/jQpPmgbcYHGBk4/z296bJuc/dwrHqpx36e3+RQB1DEBQQQNxwSOacpyQXY4zwKjKKJgMcnp7en8qmQA4JGARjniqIG+WFZiTnI5xmnBVaM/K2B2xjNIXwBgcnJCnP+fwpWLfaAVY4HUj+nvQBJ8pHIUsBgjJGBTSFJG0jtls9celRZYgFcgYwTjkdf8AP4GpGUYwzHk/Meo/zzQBBc3NtbQ5mnjRezOcAnt39s15h4vaC88RzzLCJ7ZQvkyITtHygEAjryP51e16WWe5lUTNvZyB+ORgfhXOTxMuQSVwvDE4PJwa4pTczB1X0K+Hmmm+UhmO8Bjzjvnj6HPGMGpbdFRV3NtLHDEZ6fT86qzs8bqQrKVYMAw79Rn1q2oTAbdlWAOVIyAf8KmxkyvDIZkfMZLBfvAdRkdfT/CpIsLICx2hgTkr3GcDPp29OeelR3DLDcMI1BlcEtjBHHsP84p5l8yFWUHbjHQgA9/1pSXXoaSS+JbGhBIEZtyFSfk2HPynPPHb0rorBeYCVDHL8H12n0PvXFz3ksFuqRMQxIXd36ZGP1/StjRry7lvIEMhZJNy5d9yrkEZ/rx/LrrBNxbBUW1dHQapuEgjjILHgDH5cU21tfISX+J5MM3PPTpV144ycnAOc84JHt/Pj+eKZCokuGQkkjk4zg1p5mBJDDhPu4b0NWVAiYEr8oGCAf8APembihkVxwB0qtM5OE6ZOPqOv9KLa3E1YS6TzfMUOFQDdk8k+lUZNzSHzORjcvPTtU80iqBuJAPAzwPSo0gMrBmchN2M45OOwoZalpYhdSwiZseYVDZz0qezaNIyyACTcfmzzSTwwmYsASu3kdPwqNVb5diYBJAAHOPWoYvQsTsAnXLetVrXdhplwSCVB9PX+lPnDHChcscKM9zVkiO3RUwCQOSKZBQGIrlJeTtyG59f6ZwfwrSEsciklljcj7o6kjkYOef/AK3es7zFd5VwCu3p60WEzyQhcgujbTux2/D04/GnHsdlCWljVV9ijequGOSNoYduuPTrTxI64YjBIBJfsPp0/r+VUo43YDhQM8hsnHU45+gPtUsjYdhu3MTwcjIx0rQ6ScO247WaRfvEoMDHtjoKUBmZScMcDDMw/Qf/AFqqmX93hTHyOg7HqKGMan5pQSeDjp/n/CmBYkkK4OQ5PBbGc9cU1XBXOMA54Az/AJ/z700bQAMb8nOM4B/KkUgNk/L2Xrz/AJzQB15jj+0K+WYjp83f1qVTk4UA9e3UUgjG0g5OfSpCCoJXjjtz1qzMjj++y44GMH/9dS8/MB1APNIuCu85YZGcj8OaVCHO0BcHJK9M/rmgBkksSMqSSJGDk4x1P1FOkfMR+YbR0J7D3FYevyAXMaAkjy84PPesf+03t45RGMGVSjndjcD6/wCNYObTsZOqlKzOU1q+un1HbARHGCp3KgJJPrnPc44qLUFLxxlIiC6g4PBU+47VplMw/KrE/wCy3TPv+J9KoTglFWURu2CcDtznnj+WelY2SSSRlOopRSsYciyFiNwOMn8BVmzcSx7AV3R8nJADA+3U9PrzUc6gLIcct2AxjnOf8+v4VWgk+yXSEsyA8PnPQ+vr249qondFuaBDksBuXjOcE+3+fWq5lIVhsYNgAKBgD/PFakieVEcESMucl0GR9M9+lYtw0guj5algT2BGc9ef89alq+g4tvQmhVZFaNwJEJAxnrznPXPauz0rTI4LWC8DbHjwqrtALfN1JHfn0PH0FcRDlbgI4OVb7p4we+a76yhWPSZfLIjQje2BnnrnrTjdJ2K53FF9N0tujYw7KCQ3rinpheMBdx+UD/P+cVG7tHGYzuJXj2z/AJFN+cqWHB6AZ9a03RkrXsyy+I3Z2fIJyD6f55qoZAknmDLsozGpPAc//WJ71GGMaNxtye3alhlDRO28sTwVx6c8fmab7A7XGrGhkJnkMpB4BG0evT8BUOoXojQFeQhz9OabNOEcMOTnoP61l6kHnXMed5IC/nRoEUm9TTM+/hDwx6kYpRM0bYRhhRtJ9qhKKMBOqDr7013AVtpJPfiotdkvyL6yiQlto+QYDe9RMAxyWJx3p6IYoREwJbqfr3pfLATO3APNHQNyuQse8KSWI6kYxVS2YxvIpOd3zAHOMjjtV1oCpDs2cDjJyTU1tNFHb8RgEtnpR1NIS5ZXIhOCQWcLnAOMAD04J+nepN4A27gUxgBk/Tj/ADx7VUu2eKViMKx5UbeSffFQvOQoPmZc/Nt4yD/k1alc7IT5lc0PNcZBDZznpyM+v5fypTMWwzBWbjA9fp/9es1LnBOQDg7s7+p9OOe1Txyh0cKgXIzwM/jVmhfVy2duAMc7jgDtTsvg7jjPQH+dVEcAEKQxzyFzj9KkEpY7snng4z/OmB6HuznOCD6H/PFLlcLxnPTPTNO3DacJnPXNRqp7rntxzVmZIrKCxGACMY9frTXaRVfAXfxgE/pQ5wFUAZ9c1Wu763tIwZctn7wHJH4Um0txN21MHxA/lzp577AoUkBc5Utgj9f0rAuFxK2MkL368Vp6tex6lOR5ZBACsGIIIzkYI/z0qhMqqh2EZ5BI9KwbTZyVJJlWGJWhY8bnJ3c/hkdu1ULqErICxyWO4EY+nPpz/nvWkZiI1+UjjHze3aqV1cA7gqA8cEnr+P4Ck0+hnGLk9DFn2yFo5w7MF/1iHODwMkd/0696z8IWaMKZMjEZwBx1yeCc8D8O9bTQNLE0pyAPlyBn3xn8ay8NBMzqSrAbc4zwRzz/AJ4qdnY02dmXRukiBlJaQHaTvJJPPXPfp7f0qXMDLhiBt3fdB/SmxThH5ZjHjLr159cfn+Z+tXSVKqXKk4+6BwBjrUyF5mZZruuNoUjB7ntmu9ijKaVtGcuvIzgcjpXAS+Yl+0cZZVULlkIBbIzj/Poa62yvGlC28zM7bMruYcAe46/j6GtIxfLc0lSfLzG+rtPEshY5b58AZHNRSTxwQ+ZKxRSwXOM8/wCRSx+WbOEq3OxRgYwOB/n8KpXNsb2Ap5mxlO5Tjvjp9KE1ZXMopOWo93UsrxvvQjKkU4ymOBEyORkH2PP9aalsIzHCjHYO/Uhe5/Wm3UhLnaobryKE7vQmVk3YqSSc9Bkc/XtVXeZZY2Ulhuy2PTjvVhmj8s/3h1GTxSXEsVvEIUB3PyVz09zSa1sUotuyQplGSoPXGaLZC90FyAB8xPXp/wDXqJGGDg5HTIrQsYjgzFflOAOD2z/9f8qZFrMkkhlDFt27jrSupd1DcADkZ5omlYbSg6nkVDIrhiZGBPJ4GOKduo0la4Tys6kdgPXtU1nHGIBId3UkA9KqrG1yQoJxn5m9BV6ZkWIAdFGBjjikIwtZlLTI2eWz3qh5zIMcDd36GpdeZVaPHByfwFY5vkhtWAALtnnNF7I7qOkTQ+0HzCeTg9d2Pwq5DdSFcliAp5G6uetbozDHCnvgVpRTFug+i1sbXNyKYTbSCDjnGScdetXlKjjLFQDjPPNZNvkxgHGT6da0EZlG0nGB0Pt/nFAz04Lg8tx6YpGcMcK2AcHjjP8A9bijO9cAbj64/pUe0KOORnK8duOaszFI+8ZCAAevoM8H69KwPERCTBSymIopAAyc5Of5Ct9gSDuIBJBPtWL4iTfbw3AyoViDkZ6jI/lWVRXiRU+FnMxp5fmySdTwFJ7c47fWot4dsFgcDnIyD7dv8ioSk39qPKZPlZAqgHjb0PGfUE5poPlt8u6RRyxHTqOo7VmtDklFK1mS3E4jAGU8o8M2Pf2Pt/k01IBKcupKA59OfSoZsNAwZVAJOMjn25qzHP8Au0V9pdV+YZx9P0x+INXYi5UuvLkgMcakAMR8uCM+3+eKxLxIoEG9mCs20YUEng81uvEqyb2VQX+Xbjndz29etY04AkCFfMCtllPRScDP6j/JrNrU105r9DPeNi3A284z2qaErtSMt869BjgjPT39vy9KWZCZAPMDCQZHJ+n9KqumZcjJHAGMjn8Km1wLl3Yq3lyQtmXAL5ON3ofY10OmRTpayMxjMjgDAwoH4447fSsiCOa8QSIoDAF5FUZIAHLcduDn0z2ras5R5BTAIzxnsfwqlKVuUcqj5eUuWqstiqZUsAWOMcfO3H6VA5VoZIGbCuGUkc9eOKdagixlJABEhAP4D/GqgVnmXguXbAxnn/OaIr3TG9ndGhAVitVAb7gwGHHPfH4D9apTzAybVAJYdvSrFywiCQIB8nDe59fx/lVRlCDe5VcDlsfpVK+/cbbkylH+9kCEguvqOQanktyZyzsAGOcd/wAachEKN5eWdj1xzj2qXb+8ZznOMYz3o1vc3nOS12uRgKSQMBQe3atmBRBbbTkYGOnf/wDXVCzgL3KFsEA7jnpgc1bYTz48qJgmeGYbQR680aJnONnk5PzAYHA7mo1EtzyvAHVj0FS/ZFQbpZN2TjC9P8asEgpsQDA6Y7UnLsBEhFumxenqe9Urm4JfY2NvrViZmzgZPqT2rNuZEMqwrgyP8u73pXAw9dnBePcw2gGueOGJbovYV2V9pdpMFWUFmUY3biM1g32lLHnyJDgdn/xpxaT1OqnUilYyYTiQ46VrW0oJxz6cdKzBBLbyYlQqTyM1aifbjBxW17nQb1tIevf2HWtJGAAx6dKwLeXkDccdgK1YZS2MkBfXPNBSPYFV9zbjjJ6j8aR5QuEHfk846UZ3JtDZ6ZOff/69QzQM7oYmI6gk9MVZA5pAeFLAZGTjjpyetZGp38MlvJA8RKP/ABB+RzwQO/6Vfu1X7LMoZC4QnA6/l+BH5+lca5LFmYknqQev4VE30Mqk+XQY0Q3GQYyw4PXiqjqY0YK3c9DjHP8An/Iq4ZGit0O7J9cY6HtVeU7ogzYHHGMD/P8A9esDjasNhaMxSF1U84XGR078UhZZfnYMoT7vJIJ9T61Bd3L2djFJEFkJbDbugGCfbmklnBhWQ5DkE9ehzVdLluLUeYknkWQSPIq5X7qqwyc5/wA/1rKwrFpH3EJyDt6kds+tWGwsYSYlSz/KUUkID29cdT+P1y2QYXywTtXGOeeTmh67krQqTB7gDDPhFztzwO3+H1qjMDktkhgdwOSPerE6ExOkWQM52qMEfT8aWAAxoGQE7cEOc4Axzj/H/CpSsbNaXQ62V1uQWICqw3YcZYDqPTn16c1vQABRJH/qTwwPJQ+h/wAawgpJOVyCSDg/d+vt/hWtZMwctHuKAfdOCcdOfw7U7dUYsvHzAtxuPyIAwB9SP/rCnwRfZ4hKwBMgJRc8gev4j/PSrKGP7A8wQb5AqbWGQnXn3B//AF+9SXe0pdyWb1PWpjd3QthrKHJIJPfOMYqpNE8kvJIiIAJz9au/KijexXdjAAxmqksrMHTzcRqfu1sr3OjDxfNccEVTuGNq8Ak9acGYqOAMVWJ+7EucAc/StCzj3zGQgEJhvx7D/Poazb1uZ1Jc8rliFTbwYJIdwM46gelPEoB3Z9sUyYGQZPX6daijkESAjlvfvRaxmLqF0YLbzVjDsW2LnoCe5osbqS6iZGC+YnJYDGaAcqUkVdrfwmopJI7dSIkCBuuO9TdctramqlHltbUkmcRhlVsseprDLCPUInJ3EtjJq7cOAAw5OODVVLWS5AlKlYlcAydh7fWklYz3EuzJLP5cakv2AqreQgDDEOQOfStKecRswjXYp6+p+prD1OVo4GkcjMgIVf61VrlRV3Yxru5a5uNx+6oCr+FIjYzzUC/jUqEZ7VukkrI7kW4m/izj0xWvazF+Cc+mTWMh6Vet22AHgH3pjPdsoQC+RjnGKXACL0HHJA/PilZY85B69sUMcOCDkDrz/hVCI8lZMMAuehAI71x2qWbW9+8aKCGy6Z6YP+HSuufbu3MwHHPpXP63qEFtMLeaVlOCQuCRj1/GspmdWHMtDCutwXaWUNyu5hjnrn/P/wBeqMsheDuCOMAcHpyKhnmZwzhgVOQuDkfnTIAzS7RHuhGQ7H+nvzWSdzj8mWZQgkKBkwQOOen93B9On4VGzszkl/mAIXHB+mB9aTfDIWOSjBsDPI6d8f4U2JGaRXJAGzdkHPXjnFUkhEE4bBXGZPQ8nOD0456/rUbObeDY/L9Qwydo5yPoc/pVkHBLegxxz1qCVEkYqxIPc+3+f5U7aAiJ12ptXhuh6cnPHtVaQKsysGXOeuasg/6tWByBhWIzn2P4Hg/h06MjtzNL5jD5VOAO7fhSLEdZGlALgj0Hp0+lX4GClURsDp0zx0NQytumDCQbjyELDLDpxSW75cgADB9eaaZLbe5u2rGVWUEjC/Kgzg/MCf0z1pHOGO35TkYI4x9PypunuhlA8otK7BY3DYxkEEYx7j0qSUsWDc8Hg+9C+JiexC4jVyDISSuNp7CqIHmZcBTlsYq4YfOfeSAKYka7gOSq5yfWm9rGnP7tkCxgn7uc8cd61ER7eDayj1PHQ/5/xqK1QAlyhymMZOOe39abcXOeuQB+tTuzMJJ2cFgAMfjVaBv37lnPQ4GAKSScsm44+p61GjbLhOeTx79KGFySST5sc4z3qKU54zgHqaV+ZsBSWPGB1NXFsRGgef72OFP9aVg8ytBZtNbl5ifLH3R3P/1qdKAIPLjO2PH3RwKtebuJLEY6VGWRiQVp2Ax2kMk3luhZ2PHufSua1udnu/JKkeXwc9zXYwwpLfo3CquSSKz/ABBDbXEBLhd6cKw60k7amsGk7s4sGpUpssLwOAwOCMqcYyKeg5rZanYizHjA5q5CeAB1qivpV23I4I/OmM99IAIOD97JwKZyTjJK9PqKe4xwPvep9arMJCWZmG1hkdj3/wD1VQgVctkMevRen+eaoa7pCaxp0ls08kEwAKzKASp6/iOKvx7UXPAKn8B/n+dNldYwzt2+8AenrSHex5jNYS6Ws0cyIJA2DtPDdMsPY/hVmMsbKIMAmU4HOB34/E/rWlfXLzzM0h5zlccgVmxyFwysuSp4ycbvzrme7ZwzlzSKrJnc20bWJIx8uPeqwDG7QjcpzncvBGORVy58y6jQwYhmhb95AxwSGxjr6Z9O/wBMyNCsUxZ25K/3eB+P5VS8wnBw3IA6OHVwM53N8oBYd8t1/D/Co98EkoHlyhm7I4HH4g0+Rlj+Zu/ynnkc/wCf1pkcQDSOxO7BAOcnnqarQz1GO8MZwbdmyOE38H1J456E1GoM03mFwJjyVI4b0x/tfz9zSCMGcndnaNw55PP/AOuo9hLjGWJP5d+wqXbcaYTRRSSrKFAfOPl44GetSxMFuOejHGMY/wA9qVH85Ee43QuTs8xxjd/ve/Tn8/UQ9Jgem0hse3r7ihPWzLlfZmgjNyV4Na9w0ZlPlKNuflOO3bn8awo5doJ6DnkVr7mMUbMMbk4x7cf0FN/EjLoRMxK7W6diDTEfaFHU9+aYWJOPfir1tElun2qRS2OIx6n1/D+dEnZXBC3DLZlInf8Aeld23HIJxn+n5Vn7pJ2KIpf2AOTU73lzl38+TcTx8xp81/My/wCtY56fNmpV7BoMSyuCoDqI+oO84x+HX9KlEFvCoklcyOvOBwP8agW4LR4LcjqSeoqMuXQrij1AuvcBB+4Xyy38S9cfWoHaNN7HIJ/i61CH3IAccVHO29AAM+wFLQdyxslO1gyle3zdfzpVicvhnUE9eQf0qs8xG0HAxUInKyrJn5cc89RTA0HdLaNhGx3EcsaxtVvmjtw+/YPUdaszPvG7+D+dcfq121xeMM/KnAFO12a048zIHmaaTcx9h7CpF44qshzVlOa2SsdiJkPpVqLt+tVoxzzzVmEcimM9/ILkcAA84GelNI+QAkYBz1xxSCXBG0ADGCT296Y5B+Ypn+HqeP8AH6UwH7I93z4Dt7Z4qCaJWjYByoxyDnpTk3bsqrADoDmlZ/mYnb/Cevp1x696QHEajAbe7aFo2UkjbjkY9R+veqnkAz7wcLEOc9SDXbXllDdQ+VIjE4JEi/wnnv6fzrmLyKWyDRPbtyMiT8TWLjY4502tjOISLUDKkWXZMls5BxxSTlWAzwx4z/n8adsa3RUQ5ZjliM4Yg+neo2MZiyVI2njHfj398d6VjFtvcrQbGjMbDJQ55/wpLn5ZNwcYycNzzTbh5bUjytvlyA7pMjAIx69M5/SmzbTb7mB3Ec/5H+f5VVtLjcWkmML5TeuMkn5+/X+XH6mq4ZfNZ/Q9emDg063ADupGeN2COh6ev0pJ05QA8Ac8c9P1pWEMkfJ+YYI6ZNMhusII5stGCSpyOPofz46HPahmLL0wR9055NVmXAO4HGeOP8+1JrQaNNQUaNTjDfdYdG+n+citaFla3HJ8xW+bjsRwM/ga5mK4MbtvwQwA24wCB3z68V0dtHlZdr5AQliyYJ2nA+hwTkfSolK1rg12IhIAC5GQvQL37AVeu5mkWMNkEKAFzwBjpQgNsnlceYTmQ+/p+FV7p9pyKpPm1JfYgkIDZJGDSb1aLJI444pFJVORhs5qJZN0iBiMjsTTYIWOQmTc2UB6AnrTpWd2G0Z9DRLOO+Bx0Haq3mL5ToHIyCMjgjNTIrRssI6tLw6NjnAOT+VOnl+Ur3xXNxPcQyhlQ7kPBxx+daMk0so3KrsD1AGcUpxs9GazpqOzHSTlFYSPgHoahFzgYXBTGM0wpKdwYADtlgKrvHlcGVRz25phpaxcaTyoy7gMc8Lk4FYd1aI7NJEduT0zkVoTSKW+8xH0xVXcvIKnr601oVHQzAjI2GFWEHFOkcBiE706Mc1tF3OlbEqA9vzNWo1ORkfhioYl9asxqV565qxnupyAR8oYg8L3ApoZWjHP3R6Yz3/mKcWwuRyQmOM5PWoVxFIrMRn/AHuBSAlON/OCV9O3rUecsGGNoHTHTn19KeyKwzu4zx/SoVVs9ABnk9MdO1MBEkfDFZNxwCwVxyD09ff8q5nVJZEvCkkZMrvg56+xFdSw4bduwBwAc4+v6Vm67DA9uJpYlkdSEQtkY9uCM/59aiSuZVY3icnOD5ZYsF5J3HPH5VXuNiQgZGM4Oc5PvVp2SRGQEgj1ql5b3JdM7UB2lyOB7Y4pHERR3EhmIRFMikHc44GO5xT5LiSGIKfJlZTyzRLk85z05qUMtsTHEMRt0J6+3P6VUmT5WVTjjgEhf1qWFxXulMmSkeWGPuBf5D6flUKXFsxDS2sexerBn/8AiqVwvybRtO3Byc54/wD10xhgL5m8rxx04/zmiyKuT28Vk8ePKlM2MgJJkZ56cdO9PFjZNIrtBK2BnDuMHr1AGf1/CpLVIYmEDMrXDjpt7Z9T3P8AL8abPdCMlB1AyTjOB61DWo9VuVpprW0uAEtLcjoA6lv5sa0rTUbSze0WVI1klkUCNFACgnG4+wyf85xzV9qCO6pbqA2MNIOrf54H4VXSF5G8xixZgPmY5/8A10ez5tzaEHuz0KS2tJWYmcxMOCWUEH6HrVC608lh5M8Eu7ptfBP4Gqkeovd2qpLH+9UYEmcBse3boP8AOBVCTduJJO1cipUZQXLcylGz1RcuYJ4mihZYFBXndMoYH6E1V+zuswZprdSM9ZQf5Zqo0gmlzISJNvDk5yPT/wCv/kMcso54P8qabYO3YtNbuz/6yIgekqj+Zpht/KhEk1xGqscKqEOf04/WqbykKcdPQVExIQYPOOaLMEiZJY0DFF5BBy5zn8OlNe6dz8zZ9M9vaqzSfu/mH0IpSysoKHPsKLFWHO5xjPFU2Lo+5eQefrUxVth6gnH4VFISQRxn2plJD2PnKGUAZ96qyShV2owJPUip7eJijhjhX+UVXkhEUpQOH9x3qorU1gkRIhz6mrccGOaZHEf07VbhQEYxj3rY1JI4xjjqMc+tWFAx3z7UiRYXHUZ496spGcE4HBx16UwPZXOUG3qT3PaotjuRhcDAp7R7oeSMdOOKcOWxhd2fUjPYmkAgcyIXAIIxjdwef5VEWUg/I2R2QEgY9vyp+wkkHBAwQM5yfypo2RKwCgHHBHI9aAGIPk3YIByDkdvX/PtVLWYpJrIMoIC8k9c+v5Vou2Duz8pXqec/jTdu8gHacgg4IOeBnjmk1dEyjzKxwTNHArHHzY53EH6/yqqsrrM9vMrBh8yoy4IB9u3/ANeuxvNDt7lXYhozxhgcYPoQTXPTaBLATL9oBi5LFVxzggcZ6/59aVjldFooNGXY525HIb+n8qY0Y2hpBnHXHQD8vpV4RBTtUMCRj5m3H+Q+vSovLaWQRojPzuOG5xx1JqLGb00KMqhizEcjoM8Z/wD1VYNnHbKt1eYwuFWFGG5m4xn0GSPf6VbjRIGIXBkXJLZ6Z6gfyrJvJXnureFOvmKSFwOM/wAqTEtxlwftN7LcMZC0nVMd+n8v5/Ws7U7kQRsu5TcScEg/dH4Vc1Jgu45YqT97pWA4MsrSMCfp2FC1ZvD33r0JLWIkkktj1U9K1YIs53EA4yM4I9B/L/PaGzg5VREcMcZHHSuh022V41Dqsi9t55APT/PWtkjoIrGyDyiQ5G/JLMe/WtG4023uQqFiko4Drz24BHfvV20iBb5ARnLqRkZ5zjHXtVhkYBXXJDD5to6j1yeOgB/DvzQ0nuPlvucJd2c1tMYplw+Mj0Yc8g1AsgaRYnz8x4b+6T0/Cu71LT49QHlylVKAhXUcg+/+R2ridRs5NPudjjcV+ZSOjjPBrnlGxzzp8r8iuxxkKBgHqD0P1qIksp78EA0rgE+ap5YdQTkZ/wAmowzbORn5iMjj0pEJDMLKvyA8djSEADauOKcjrtIX7xPpgmo5Sykg5Vh1yKZVhGlKYA56DBqZ0UjOwY9qrH5SWkBA7Ch7tIgocFic5wKdh27E7SDG1QQcVVETSSgouamiX7S27BCnn8K0YrLglQvpirjA0jCxVSEqPTPoc1aWFlwMHP161PHbMfmxyB2qxHEdwDJ9K1NSONMqMDGPQH/PpVlYsEAg47GrcFuuD8uAfXvTwBGSCB7d6APR/lK/xAHpj1pFJJG5htzwPf0oZvmwc88DPpntT9w2nACjH+elIBwcLGxIBwOADnNVniyy8YOMZHb8alJYD5jkA5IPf0qNy6FccYHH+RQA37sQyTlnI3FetOZgiqpO4klcqc56knp9eKkPEYBVQTyMjJ9+n4UyL5YmQDG0fN7nHH9P0oACSw2q4Yn+HP3fXjmqt/EGsHViQQu4DGM9Op7n/Pep2ABDSKvHGFBwPX2PeogGMbIwD/KTx+AH9f8AOKQmrqxyMqEsNhAIPO48Cmmb98qBVAwAvGM49au3lu0dw6IpMKEHJXn64PWqBmMDF1ZwxUrkZHDZBAx1yCR+JqNThcJLoVJ2/fOVHG3oOD175rPHN8ACCB85O7g4P+OKvJFI7yGZJI1OMDGCcH9Dz/Oq0hitEMmGJZyGbPoBjH5mpb7hZozdVkDOsCcHkt34qvBb/vUUY3OQqk/dPX/D+VaMlsx3Mm0k/Pk5zgMP5DHp1qeO2QgRouEZgGY8ckZ7cevWtYxOqEeVWIbe1UsuDgYxjHIPT6d+9dVYWu4lVLbVGG7ke3XP+T3qvptgY3MkiJy2W+UAZ+uf88VuwwqWbavMZySDxzjP8un+NU2aIasO0Dau88hsKSe3bp2HX9QamKxLbqsQwS+4nqD3Awf6elOEbRKNjLhn+U+vYcZ68e1L5eJgu9HJO7rg47cd+P5UiyvsX5QyrtPI2t3HHHtn+lVL/SYtTtmt32q6n5XAGVPHQZ6fl+lajPGbYndujkPcBifXA6dv15qAlWO5lZZCRuGRxwcHP5j35pNXBq+55td2c2nzvBcx7GA+U9vzrPJLHapyD6V6peadDqVo0UkCnPK4bDKecYx+NYEXhBIJHYTHfyu0cHBHp+lZcjuYOlrocXHCS6OwG1TnGQM0yYmNwU79ciu6l8MQNESHb+8Cpxz7isufwjydkrlQTz7fpT5WT7NnJ583k8DPJI4FV54t7oABjggCuvi8IjBVpD165GPp656VdtfDVpDIGKFmGCAcjB79f8/lTUWmaRgzE0rT9yD1z0IrZWxMQ+UZHoeMcfrWsIEiYAAcDIHYHH+NOdVO1lwRt9eprQ1sZSWp4JPXrj8KeLZQmDweuRV4R4z8pz17UMmwbuygdD/nmi4WK6xbAAMcdeetNKcjAweD8wqwd4JJTHQgHrUe1lORhTzwRx+FAzvPl3AsepOeOOn/ANak5D/PwD2NJISJOCcLz978abks5JbJJ4z1/OggVzlSowCO/r/WlDA7cqAT1OMZP+RSA7CpAP19aJSu5VIGcckcYHbrQA0lWUMnzbs/nQFOxeCx7kDH6U7KAn50GDkk9B+NNMpK7DgMcNycEcdKAIHVR+9YYwhy2ep65zSkuzAgDK8jbkZ/xFPRlRVUlUH3h5hHyj0zTGw4y5DDAXDDgjHT26n/ACKAIJLcSRqXQbtwO7Pr0z7cD/PSo9pH5qPsX5WG07fb278Hp65rS2gpsK5XDAD1x0OcZH0qFIm8oqSETucDHJ/xoKMttPh3OxVWPY+p9ux9/TPNUZNBjFzDLISAGJZM8ZwPfI6jn2rojlVZeDGvXOSe2Pw6flVZrdAGBJBXHU5BycY6de/Wk0nuQ4pmFcaePNKxsUYJkkAr06E4x09On8qhtrYea6SRoWVtwAHQc8dOny9PbmulaKYly67kcnjbkD3746j/AD1jFuEbYkUYzt3rjccEkDnPqOuO4qrhYhtIAQQNxk4IXAXjkfj1/L9b67k+cod/ARR8uSRnGT6Yzj2pCCEBZWVt3IXkc/5/X2qVV81VxkH72ASe56j9M5pFlfzYi5QSASLknj2B6fU8D0B/FQoBjDLOTgEk598gcZyff279VcpFcqFUpheOuMDB59+4z1wacskca8GOQf6vggAAc4B5/KgAKfdC8ADp09jkfTqakEUb5Ab5doEhTBzjIHfPc1GrMrjCoVcDCkkMOoB9enf6055F2EMQWxg5I6//AKuaAIPLxHtOTtyGIOcnPqKcRH+8jKt5gTldpAx054+v5UZJmbqny5ViOo5x7g9qhdy24SbhjOwluO3H5n9aQDi6wptjJGTtyDgA/wCHI9arvEJHQ5BkJzjbxwPX/PQVKDIJCylgF+bpwB6np3IH4UqKyEAEHdgcjk896BldV3biUwR/DyR3Hamth1U7iPl6jnnjNTzIxc79saH5cgYGe+P8+9VpCm8/McdAc8AUAQtuZxgkEnvnp/nNODKVx8oVcEH9KRQ2wsxBK4HPOR6Y/wA9KFyz8qOAPbgGgYFdvC468H0NRsw+UA8gZPGcinFtxLEgMOoz3/yaFj3NjcpA4G3vQIiIAbPPQ5wP1oCHBDZznOMYqRl+Xj5sHqO30prDC+gI/KgD/9k=",
  "imageHeight": 256,
  "imageWidth": 256
}
