# Supplementary material for: Deep-broad learning network model for precision identification and diagnosis of grape leaf diseases
Source: Front Plant Sci. 2025 Sep 10;16:1611301. doi: 10.3389/fpls.2025.1611301 (PMC12461735; doi:10.3389/fpls.2025.1611301)
Supplement: Supplementary file 1 [file DataSheet1.zip › B_r00268.json]

{
  "version": "5.4.1",
  "flags": {},
  "shapes": [
    {
      "label": "leaf",
      "points": [
        [
          128.91370558375633,
          194.80203045685278
        ],
        [
          132.36548223350252,
          199.5736040609137
        ],
        [
          137.23857868020303,
          202.41624365482232
        ],
        [
          142.31472081218274,
          205.96954314720813
        ],
        [
          146.0710659898477,
          211.1472081218274
        ],
        [
          157.44162436548223,
          234.2944162436548
        ],
        [
          160.28426395939084,
          243.22842639593907
        ],
        [
          163.12690355329948,
          244.14213197969542
        ],
        [
          167.8984771573604,
          243.0253807106599
        ],
        [
          172.67005076142132,
          236.83248730964468
        ],
        [
          176.93401015228426,
          239.97969543147207
        ],
        [
          178.76142131979694,
          240.994923857868
        ],
        [
          186.2741116751269,
          238.55837563451777
        ],
        [
          193.38071065989848,
          234.19289340101523
        ],
        [
          193.98984771573603,
          223.32994923857868
        ],
        [
          194.19289340101523,
          219.16751269035532
        ],
        [
          199.16751269035532,
          219.4720812182741
        ],
        [
          202.51776649746193,
          217.9492385786802
        ],
        [
          208.2030456852792,
          217.746192893401
        ],
        [
          209.11675126903552,
          215.8172588832487
        ],
        [
          212.06091370558374,
          210.84263959390861
        ],
        [
          212.26395939086294,
          207.39086294416242
        ],
        [
          210.23350253807106,
          202.61928934010152
        ],
        [
          214.7005076142132,
          197.5431472081218
        ],
        [
          215.51269035532994,
          195.00507614213197
        ],
        [
          212.9746192893401,
          190.53807106598984
        ],
        [
          223.12690355329948,
          182.8223350253807
        ],
        [
          224.14213197969542,
          179.5736040609137
        ],
        [
          224.4467005076142,
          172.67005076142132
        ],
        [
          222.8223350253807,
          168.91370558375633
        ],
        [
          221.0964467005076,
          166.0710659898477
        ],
        [
          228.2030456852792,
          162.01015228426394
        ],
        [
          229.42131979695432,
          157.9492385786802
        ],
        [
          229.7258883248731,
          154.59898477157358
        ],
        [
          227.69543147208122,
          152.06091370558374
        ],
        [
          230.63959390862942,
          149.5228426395939
        ],
        [
          232.7715736040609,
          143.12690355329948
        ],
        [
          233.68527918781726,
          139.5736040609137
        ],
        [
          232.5685279187817,
          136.4263959390863
        ],
        [
          232.36548223350252,
          133.68527918781726
        ],
        [
          229.5228426395939,
          131.65482233502536
        ],
        [
          226.57868020304568,
          131.65482233502536
        ],
        [
          225.05583756345177,
          130.33502538071065
        ],
        [
          227.49238578680203,
          126.68020304568529
        ],
        [
          228.60913705583755,
          118.25380710659898
        ],
        [
          228.40609137055836,
          114.29441624365482
        ],
        [
          227.18781725888323,
          109.42131979695432
        ],
        [
          226.57868020304568,
          107.08629441624366
        ],
        [
          220.994923857868,
          108.50761421319797
        ],
        [
          220.18274111675126,
          108.91370558375635
        ],
        [
          219.5736040609137,
          84.95431472081219
        ],
        [
          213.48223350253807,
          87.59390862944163
        ],
        [
          209.01522842639594,
          89.42131979695432
        ],
        [
          207.28934010152284,
          74.09137055837563
        ],
        [
          206.78172588832487,
          71.75634517766498
        ],
        [
          201.4010152284264,
          70.03045685279189
        ],
        [
          196.0203045685279,
          70.74111675126903
        ],
        [
          197.746192893401,
          67.59390862944163
        ],
        [
          198.86294416243655,
          65.46192893401016
        ],
        [
          197.8477157360406,
          59.77664974619289
        ],
        [
          195.71573604060913,
          54.700507614213194
        ],
        [
          193.27918781725887,
          54.5989847715736
        ],
        [
          189.82741116751268,
          54.5989847715736
        ],
        [
          186.4771573604061,
          55.61421319796954
        ],
        [
          182.8223350253807,
          57.44162436548223
        ],
        [
          176.4263959390863,
          49.21827411167512
        ],
        [
          173.98984771573603,
          47.18781725888324
        ],
        [
          173.58375634517765,
          40.89340101522842
        ],
        [
          171.55329949238578,
          38.659898477157356
        ],
        [
          166.57868020304568,
          38.761421319796945
        ],
        [
          162.7208121827411,
          41.2994923857868
        ],
        [
          160.48730964467003,
          40.791878172588824
        ],
        [
          145.46192893401013,
          23.12690355329949
        ],
        [
          140.69035532994923,
          24.44670050761421
        ],
        [
          139.0659898477157,
          29.725888324873093
        ],
        [
          133.07614213197968,
          30.030456852791875
        ],
        [
          126.68020304568529,
          31.147208121827408
        ],
        [
          123.0253807106599,
          32.36548223350253
        ],
        [
          120.99492385786803,
          35.41116751269035
        ],
        [
          118.55837563451777,
          39.06598984771573
        ],
        [
          116.12182741116752,
          42.51776649746192
        ],
        [
          112.16243654822335,
          46.17258883248731
        ],
        [
          107.08629441624366,
          41.80710659898477
        ],
        [
          99.87817258883248,
          53.482233502538065
        ],
        [
          95.81725888324874,
          53.17766497461928
        ],
        [
          91.14720812182742,
          51.451776649746186
        ],
        [
          89.31979695431473,
          52.771573604060904
        ],
        [
          86.4771573604061,
          58.05076142131979
        ],
        [
          85.66497461928934,
          60.89340101522842
        ],
        [
          84.24365482233503,
          62.41624365482233
        ],
        [
          80.48730964467005,
          61.90862944162436
        ],
        [
          76.73096446700508,
          60.18274111675127
        ],
        [
          72.46700507614213,
          57.34010152284264
        ],
        [
          68.81218274111676,
          54.90355329949238
        ],
        [
          61.40101522842639,
          53.78680203045685
        ],
        [
          59.26903553299492,
          55.61421319796954
        ],
        [
          58.25380710659898,
          60.58883248730964
        ],
        [
          58.45685279187817,
          65.15736040609137
        ],
        [
          56.2233502538071,
          69.11675126903553
        ],
        [
          51.65482233502537,
          86.88324873096447
        ],
        [
          44.85279187817258,
          88.1015228426396
        ],
        [
          43.32994923857867,
          90.03045685279189
        ],
        [
          44.04060913705583,
          121.60406091370558
        ],
        [
          31.248730964467,
          125.46192893401016
        ],
        [
          27.49238578680203,
          127.18781725888326
        ],
        [
          32.26395939086294,
          137.746192893401
        ],
        [
          38.25380710659898,
          151.0456852791878
        ],
        [
          26.984771573604057,
          159.87817258883248
        ],
        [
          34.294416243654815,
          167.59390862944161
        ],
        [
          37.34010152284263,
          170.33502538071065
        ],
        [
          39.472081218274106,
          176.93401015228426
        ],
        [
          25.46192893401015,
          185.15736040609136
        ],
        [
          29.11675126903553,
          191.1472081218274
        ],
        [
          36.62944162436548,
          198.76142131979694
        ],
        [
          41.80710659898477,
          201.0964467005076
        ],
        [
          37.34010152284263,
          203.32994923857868
        ],
        [
          34.497461928934,
          208.71065989847716
        ],
        [
          33.68527918781725,
          211.75634517766497
        ],
        [
          36.73096446700507,
          216.93401015228426
        ],
        [
          41.502538071065985,
          219.16751269035532
        ],
        [
          44.345177664974614,
          218.96446700507613
        ],
        [
          46.274111675126896,
          219.77664974619287
        ],
        [
          49.62436548223349,
          221.70558375634516
        ],
        [
          52.36548223350253,
          221.90862944162436
        ],
        [
          50.13197969543147,
          225.05583756345177
        ],
        [
          49.42131979695431,
          228.10152284263958
        ],
        [
          47.79695431472081,
          231.0456852791878
        ],
        [
          51.35025380710659,
          234.09137055837562
        ],
        [
          57.34010152284264,
          234.9035532994924
        ],
        [
          63.025380710659896,
          235.20812182741116
        ],
        [
          67.69543147208122,
          235.51269035532994
        ],
        [
          73.38071065989848,
          235.51269035532994
        ],
        [
          78.15228426395939,
          234.19289340101523
        ],
        [
          80.48730964467005,
          233.48223350253807
        ],
        [
          82.9238578680203,
          235.00507614213197
        ],
        [
          86.88324873096447,
          236.32487309644668
        ],
        [
          101.60406091370558,
          223.32994923857868
        ],
        [
          110.23350253807106,
          213.68527918781726
        ],
        [
          116.93401015228427,
          209.11675126903552
        ],
        [
          124.04060913705584,
          206.0710659898477
        ],
        [
          128.40609137055836,
          201.4010152284264
        ]
      ],
      "group_id": null,
      "description": "",
      "shape_type": "polygon",
      "flags": {},
      "mask": null
    },
    {
      "label": "Black_rot",
      "points": [
        [
          76.9,
          182.4
        ],
        [
          81.4,
          183.4
        ],
        [
          81.7,
          186.6
        ],
        [
          79.4,
          189.8
        ],
        [
          77.2,
          191.0
        ],
        [
          74.0,
          190.5
        ],
        [
          72.1,
          189.7
        ],
        [
          73.2,
          186.9
        ],
        [
          75.3,
          184.8
        ]
      ],
      "group_id": null,
      "description": "",
      "shape_type": "polygon",
      "flags": {},
      "mask": null
    },
    {
      "label": "Black_rot",
      "points": [
        [
          71.9,
          130.2
        ],
        [
          74.1,
          131.5
        ],
        [
          74.5,
          132.6
        ],
        [
          75.0,
          134.5
        ],
        [
          73.7,
          135.8
        ],
        [
          72.2,
          136.4
        ],
        [
          70.1,
          136.9
        ],
        [
          67.8,
          135.7
        ],
        [
          67.8,
          133.6
        ],
        [
          69.9,
          131.3
        ],
        [
          71.3,
          131.2
        ]
      ],
      "group_id": null,
      "description": "",
      "shape_type": "polygon",
      "flags": {},
      "mask": null
    },
    {
      "label": "Black_rot",
      "points": [
        [
          169.4,
          46.7
        ],
        [
          172.2,
          46.6
        ],
        [
          173.3,
          46.8
        ],
        [
          175.5,
          48.4
        ],
        [
          176.3,
          50.4
        ],
        [
          175.4,
          51.8
        ],
        [
          172.3,
          53.5
        ],
        [
          169.9,
          54.2
        ],
        [
          165.7,
          54.4
        ],
        [
          165.4,
          53.3
        ],
        [
          164.2,
          51.1
        ],
        [
          165.6,
          49.3
        ],
        [
          167.4,
          48.0
        ]
      ],
      "group_id": null,
      "description": "",
      "shape_type": "polygon",
      "flags": {},
      "mask": null
    },
    {
      "label": "Black_rot",
      "points": [
        [
          192.4,
          62.3
        ],
        [
          194.5,
          62.0
        ],
        [
          196.3,
          62.5
        ],
        [
          196.4,
          64.0
        ],
        [
          195.4,
          66.0
        ],
        [
          193.4,
          66.1
        ],
        [
          191.4,
          64.9
        ]
      ],
      "group_id": null,
      "description": "",
      "shape_type": "polygon",
      "flags": {},
      "mask": null
    },
    {
      "label": "Black_rot",
      "points": [
        [
          200.1,
          81.7
        ],
        [
          202.4,
          81.7
        ],
        [
          204.8,
          82.4
        ],
        [
          206.9,
          84.5
        ],
        [
          207.1,
          87.3
        ],
        [
          205.0,
          88.5
        ],
        [
          200.7,
          88.6
        ],
        [
          198.9,
          87.6
        ],
        [
          198.0,
          86.7
        ],
        [
          198.8,
          84.7
        ],
        [
          198.6,
          83.3
        ]
      ],
      "group_id": null,
      "description": "",
      "shape_type": "polygon",
      "flags": {},
      "mask": null
    },
    {
      "label": "Black_rot",
      "points": [
        [
          148.0,
          72.4
        ],
        [
          151.3,
          73.0
        ],
        [
          156.0,
          74.8
        ],
        [
          156.1,
          76.7
        ],
        [
          155.1,
          79.8
        ],
        [
          154.0,
          81.9
        ],
        [
          150.9,
          82.9
        ],
        [
          149.6,
          83.2
        ],
        [
          146.5,
          83.9
        ],
        [
          144.2,
          82.9
        ],
        [
          144.2,
          80.7
        ],
        [
          144.5,
          77.8
        ],
        [
          145.0,
          74.5
        ]
      ],
      "group_id": null,
      "description": "",
      "shape_type": "polygon",
      "flags": {},
      "mask": null
    },
    {
      "label": "Black_rot",
      "points": [
        [
          175.9,
          66.3
        ],
        [
          176.3,
          69.7
        ],
        [
          176.2,
          73.0
        ],
        [
          175.7,
          74.0
        ],
        [
          173.1,
          74.9
        ],
        [
          171.6,
          73.5
        ],
        [
          171.3,
          71.2
        ],
        [
          171.3,
          68.4
        ],
        [
          173.9,
          67.1
        ]
      ],
      "group_id": null,
      "description": "",
      "shape_type": "polygon",
      "flags": {},
      "mask": null
    },
    {
      "label": "Black_rot",
      "points": [
        [
          168.6,
          74.5
        ],
        [
          171.9,
          76.4
        ],
        [
          173.3,
          79.0
        ],
        [
          171.9,
          81.5
        ],
        [
          168.7,
          81.9
        ],
        [
          167.0,
          80.0
        ],
        [
          166.3,
          77.7
        ],
        [
          167.4,
          75.3
        ]
      ],
      "group_id": null,
      "description": "",
      "shape_type": "polygon",
      "flags": {},
      "mask": null
    },
    {
      "label": "Black_rot",
      "points": [
        [
          126.9,
          101.8
        ],
        [
          129.0,
          101.1
        ],
        [
          131.4,
          101.4
        ],
        [
          131.1,
          104.2
        ],
        [
          131.4,
          106.9
        ],
        [
          129.9,
          108.3
        ],
        [
          127.7,
          109.0
        ],
        [
          126.7,
          106.6
        ],
        [
          124.8,
          105.2
        ]
      ],
      "group_id": null,
      "description": "",
      "shape_type": "polygon",
      "flags": {},
      "mask": null
    },
    {
      "label": "Black_rot",
      "points": [
        [
          149.3,
          105.1
        ],
        [
          152.3,
          104.9
        ],
        [
          154.8,
          105.2
        ],
        [
          156.8,
          107.0
        ],
        [
          158.3,
          109.8
        ],
        [
          158.4,
          113.2
        ],
        [
          156.8,
          115.6
        ],
        [
          154.0,
          117.4
        ],
        [
          152.1,
          117.8
        ],
        [
          148.3,
          115.9
        ],
        [
          146.9,
          113.5
        ],
        [
          146.5,
          111.3
        ],
        [
          146.6,
          108.7
        ]
      ],
      "group_id": null,
      "description": "",
      "shape_type": "polygon",
      "flags": {},
      "mask": null
    },
    {
      "label": "Black_rot",
      "points": [
        [
          104.0,
          124.9
        ],
        [
          107.6,
          131.2
        ],
        [
          109.3,
          134.6
        ],
        [
          111.3,
          137.5
        ],
        [
          112.0,
          140.4
        ],
        [
          111.9,
          144.2
        ],
        [
          115.2,
          144.5
        ],
        [
          118.5,
          143.6
        ],
        [
          118.4,
          139.7
        ],
        [
          117.6,
          133.3
        ],
        [
          117.8,
          128.5
        ],
        [
          116.3,
          126.8
        ],
        [
          110.6,
          124.9
        ],
        [
          108.2,
          123.7
        ],
        [
          106.7,
          123.6
        ]
      ],
      "group_id": null,
      "description": "",
      "shape_type": "polygon",
      "flags": {},
      "mask": null
    },
    {
      "label": "Black_rot",
      "points": [
        [
          96.3,
          107.6
        ],
        [
          99.1,
          108.9
        ],
        [
          102.2,
          112.3
        ],
        [
          103.6,
          116.6
        ],
        [
          98.6,
          115.2
        ],
        [
          95.3,
          113.0
        ],
        [
          94.6,
          109.1
        ]
      ],
      "group_id": null,
      "description": "",
      "shape_type": "polygon",
      "flags": {},
      "mask": null
    },
    {
      "label": "Black_rot",
      "points": [
        [
          126.6,
          111.4
        ],
        [
          129.0,
          111.4
        ],
        [
          130.0,
          112.8
        ],
        [
          129.0,
          115.4
        ],
        [
          127.5,
          116.8
        ],
        [
          125.5,
          116.0
        ],
        [
          124.7,
          113.7
        ],
        [
          125.6,
          111.3
        ]
      ],
      "group_id": null,
      "description": "",
      "shape_type": "polygon",
      "flags": {},
      "mask": null
    },
    {
      "label": "Black_rot",
      "points": [
        [
          156.8,
          205.6
        ],
        [
          158.2,
          208.5
        ],
        [
          158.8,
          210.3
        ],
        [
          157.1,
          211.6
        ],
        [
          155.4,
          211.7
        ],
        [
          152.7,
          211.1
        ],
        [
          153.0,
          209.1
        ],
        [
          155.3,
          206.8
        ]
      ],
      "group_id": null,
      "description": "",
      "shape_type": "polygon",
      "flags": {},
      "mask": null
    },
    {
      "label": "Black_rot",
      "points": [
        [
          184.8,
          185.6
        ],
        [
          187.7,
          186.9
        ],
        [
          188.8,
          189.4
        ],
        [
          187.5,
          191.5
        ],
        [
          185.1,
          192.2
        ],
        [
          183.5,
          191.8
        ],
        [
          183.0,
          189.9
        ],
        [
          182.6,
          187.5
        ]
      ],
      "group_id": null,
      "description": "",
      "shape_type": "polygon",
      "flags": {},
      "mask": null
    },
    {
      "label": "Black_rot",
      "points": [
        [
          203.7,
          168.9
        ],
        [
          206.3,
          169.9
        ],
        [
          208.2,
          172.2
        ],
        [
          208.5,
          174.8
        ],
        [
          206.6,
          177.0
        ],
        [
          203.4,
          177.6
        ],
        [
          200.6,
          176.2
        ],
        [
          200.7,
          173.7
        ],
        [
          201.7,
          171.3
        ]
      ],
      "group_id": null,
      "description": "",
      "shape_type": "polygon",
      "flags": {},
      "mask": null
    },
    {
      "label": "Black_rot",
      "points": [
        [
          220.4,
          160.1
        ],
        [
          224.3,
          158.9
        ],
        [
          225.9,
          157.0
        ],
        [
          228.5,
          156.8
        ],
        [
          227.9,
          160.8
        ],
        [
          226.5,
          163.4
        ],
        [
          223.8,
          164.7
        ],
        [
          221.6,
          165.3
        ],
        [
          220.0,
          164.1
        ],
        [
          220.0,
          161.4
        ]
      ],
      "group_id": null,
      "description": "",
      "shape_type": "polygon",
      "flags": {},
      "mask": null
    },
    {
      "label": "Black_rot",
      "points": [
        [
          200.2,
          138.0
        ],
        [
          203.6,
          138.6
        ],
        [
          204.2,
          141.0
        ],
        [
          203.5,
          143.4
        ],
        [
          199.9,
          144.7
        ],
        [
          198.0,
          143.9
        ],
        [
          198.6,
          140.9
        ]
      ],
      "group_id": null,
      "description": "",
      "shape_type": "polygon",
      "flags": {},
      "mask": null
    },
    {
      "label": "Black_rot",
      "points": [
        [
          219.9,
          119.1
        ],
        [
          222.8,
          121.4
        ],
        [
          222.8,
          124.0
        ],
        [
          220.5,
          125.8
        ],
        [
          218.0,
          125.4
        ],
        [
          217.1,
          123.2
        ],
        [
          218.7,
          120.1
        ]
      ],
      "group_id": null,
      "description": "",
      "shape_type": "polygon",
      "flags": {},
      "mask": null
    },
    {
      "label": "Black_rot",
      "points": [
        [
          154.5,
          158.2
        ],
        [
          158.4,
          158.6
        ],
        [
          158.3,
          160.2
        ],
        [
          154.9,
          162.7
        ],
        [
          152.4,
          162.5
        ],
        [
          152.6,
          160.6
        ]
      ],
      "group_id": null,
      "description": "",
      "shape_type": "polygon",
      "flags": {},
      "mask": null
    },
    {
      "label": "Black_rot",
      "points": [
        [
          176.1,
          116.0
        ],
        [
          178.9,
          116.7
        ],
        [
          179.1,
          119.7
        ],
        [
          177.4,
          120.9
        ],
        [
          176.1,
          120.0
        ],
        [
          175.6,
          117.9
        ]
      ],
      "group_id": null,
      "description": "",
      "shape_type": "polygon",
      "flags": {},
      "mask": null
    }
  ],
  "imagePath": "..\\Grape\\train1\\B_r00268.JPG",
  "imageData": "/9j/4AAQSkZJRgABAQAAAQABAAD/2wBDAAgGBgcGBQgHBwcJCQgKDBQNDAsLDBkSEw8UHRofHh0aHBwgJC4nICIsIxwcKDcpLDAxNDQ0Hyc5PTgyPC4zNDL/2wBDAQgJCQwLDBgNDRgyIRwhMjIyMjIyMjIyMjIyMjIyMjIyMjIyMjIyMjIyMjIyMjIyMjIyMjIyMjIyMjIyMjIyMjL/wAARCAEAAQADASIAAhEBAxEB/8QAHwAAAQUBAQEBAQEAAAAAAAAAAAECAwQFBgcICQoL/8QAtRAAAgEDAwIEAwUFBAQAAAF9AQIDAAQRBRIhMUEGE1FhByJxFDKBkaEII0KxwRVS0fAkM2JyggkKFhcYGRolJicoKSo0NTY3ODk6Q0RFRkdISUpTVFVWV1hZWmNkZWZnaGlqc3R1dnd4eXqDhIWGh4iJipKTlJWWl5iZmqKjpKWmp6ipqrKztLW2t7i5usLDxMXGx8jJytLT1NXW19jZ2uHi4+Tl5ufo6erx8vP09fb3+Pn6/8QAHwEAAwEBAQEBAQEBAQAAAAAAAAECAwQFBgcICQoL/8QAtREAAgECBAQDBAcFBAQAAQJ3AAECAxEEBSExBhJBUQdhcRMiMoEIFEKRobHBCSMzUvAVYnLRChYkNOEl8RcYGRomJygpKjU2Nzg5OkNERUZHSElKU1RVVldYWVpjZGVmZ2hpanN0dXZ3eHl6goOEhYaHiImKkpOUlZaXmJmaoqOkpaanqKmqsrO0tba3uLm6wsPExcbHyMnK0tPU1dbX2Nna4uPk5ebn6Onq8vP09fb3+Pn6/9oADAMBAAIRAxEAPwByFHwJCwYcjA68U4ZV0XjZj+5k9+ceooQjYQAAnIJHQfWnY2r2J65x6YpGoyNQzqdoC5zx0PHTnt/jUjbVCqM7uOCeeT7ev+fWkK9CX9zzk4znjmnYXymJUFmPLEnBxngn34oAa4Jbc0RZmJHGefTGff8A/XU1uu1ctGFxkEYAOfpnjvxSEbcsuW4wq568fWnqR5iujbeuWHoAeMd+vrx+GKCR28IATsCqMcdc+/6fSmxARxty8g7DGDt5PA64/wAKZgLLxyFHTduB4yCMUmA3y+aAE/iOQCQc9PwP+TQBPFKkrgMm5SOrj8OnTr16fjzT8FZEJYF3GFBUHgZPX14H1wahGd6FgODx6/4Z4PHt+aqG8xvLlYOW5V+nGOPy79PyoAkdyGDLvCj7272OckjHHX/69SRKEIKI4UgBWLdOfp7Hj3+mK5iMiqhGXyQNqjO31B+oGKT7TuIkLAnB2lQQAe5456nqo/TFAE6YkkPAQbwWYgHII4Ofb6UTiJmDI7KWwzxkfMARkE8cHOPfApkTsxZsKodPlLDAxxxgfh/jzUkoSOdt0UJMsfRTksD047gYH6/gxDwqNCVG0MMBZOx4HJ4yeM05rhpdyuyABgQqP15XAHTPOR+Wc5NVxLAsRZmcMVHzkA5b04PT2+n0p7y71lRBvjT7wKjJxngdOee9AyXMiM0aHnIzhckY69e+OacsrSbWZ8Jgkscgk4z17fxcdhjrUAAWRW2gsoA3FgSvPQ/mPwqfLRylkj5cj5ucdMc/X+tAh482SQ4+Qg4LD5s+nQ5zx29PankLJuZiobABBHXHPQnNRgKIUaCQEEABieB6HPoP8KsbtoKLu3AZyc4I/wAen5mgCLecFmDBRhmwMg56/lUgKsm1cpt4KgemPpxRJGzI5bBcEdAOeP8A6+KAhb5w5IcfKwPf3P4igA3JLwVAVgCPlOMdcnPTv6UizowKhGY7f4R0pwc43Kyso5B69/8AP5GlEYEgC8Rr7E557E9qAFDByv1AOKMFJygBAHJ4z1/yKTAVwGIC5JwWx9SfWlWTgrx6gHjp1PTtTEAAU4yQwHcf4/55FOZio5BOTngf59KCMALnGfbGMU2U4O5v4j02/TPNIBc5+ZSRnHHfinpIyDcdrccjpVdEUc9QemDTsHJwc56+v1oAdtk3gZyp6j+7x9PX3qQtjlQSc1CcggL07YpVbaehHPX07UAc0rH5gWwFPBB4/r7U7bkMp+UcnI5A98VEjYIJDZQ5I7H/ACKdjBJ3YwMEA9eKk0HKCrlcgjuQPX9TQkqIzHBC5Gcnoc5696Nm5QSXCjBB5wQO5/IUzhH2sGIzn1z6f40ATqzOxyCTgDtjpnv6Z/nQSCSmwkBSeMgH/PNQ9mjLRksecMMj/H0pwlDqokjOecEnJPoPY9aZJI21TnOXxkkDgEjPTnpg+vX0qSIgtNuYLyFdXYAfjyOKhhlAmUAsNw25Xnt1Pt9PSpBejhmVkTkPgkgkY/I8f5xQA53kkTop3LklujYPtz/kZqVCQyOdueTtxgAjnJ9B+Y/OoXffCjoAu/aVz3H8X+faonP7uRo1CkthfmHTHYfhnr260AXeImLbHEZUnZySe2cHtz1z+dQ+c8srElXzgmUuTjHXHB6bu/PvyMsd5GeVf3jblEjHAUIccMWHP4/jUvnL5StwQrAjIxjHXHU84/T6UAJ9oWSeJcKjMcDJBwMccjtx346ntU0Mqz2bxNEwL5ZSAUYDAzgY7Hjg8fUGqwkEC43HnPzNzySR75z+nH0pkkkxLOkm1VIH3QOTx1HTr1Gev1oAtkfNtjCmTaYzlc4x0JyOvX1pUjMu5n24zvP3s8dcc9evJPeq9zIo2vG5CRoTgvkLy3y7s44OQOhBGOc1HNMsDjYNqupZwG+76Dkmk2kJ6GkWKhCGCvH8mBkdhz/+v9aktplDbWZCo3YIx8uec455wKxrq6uVVGEbNuB4jIwmTnJBIz/njmspTLdXMcl27FlfKoANvfPPHTjHXqendOfYiVRJHZJboHXzAGRgCAvI65x2x9OP51MrL9oCkryhYjPJwOSO/XPPv9K5rSryWdZ4XdWAlZVLcFSGIHPYfyx9a6GRmEu/fhj94HrwDnufXNOMrq44yUkPG77QXQ78nGSf89Mfz+lGFZfmcbyTxn8P5/5FRpKVjiVH+YsFA5BYfX6d6kKjLRlW3A8Y55wOQB/np1qihGJPyrlc9mJ6++R6Z9en5uZsEkuNoyrHPIwf8PWhQ2Pk+bBweRUN1EspCK23J5Cttxx04oAeQiKq7kUg8bjj9KSKWOTLRsp2HB28/wAv6VAumWyBlaNZuDkMNxweO/FWLaJIo8QKqIrkgKMAj29uOPpQBLhlAXnGeCTwaYwZwAq5JGASeB9aV2ALMGyxXgc8frTs7lBXueM8fj0oENIGME4z3PrSoAmckClZdx69eeoFNYFGJYgEnHTtQAjAZwVJ5xSJlG28njkevpQFOCVyAG7fpT0BJHbAPPagDl4hubeqKDjrjJ9f8KcG8oAjG7A6Hkj+nb/PWAEoTuLHPqCaspgKyHglumOR+Oak0Ed2+YjJQAZQt2x1yfr7daR3Gd+VAAwPlyOn8v8AP1bIq7SrAtuOAexGODUYbIfCjIXoR17fligCbcdyHcxAIBznjt/WmMzhSFDqHUk5PzHGOc9f/wBVPX5VYgBlzwCOgHoO1I27auACNoAZDnI6f5/rQARAusf3SPu7tn0xxnipPM2LtQ7gTye/XjP19vxqBiqqynI2kbdq5Axzxjtzzj0FIkjGQiWJSO53Hv1HbHbv1xQBMGTzNyxBcHaPMPLHqfbv09z6io2nLLK4ZHYjILjO0ZGT3A7+namMcKrs58x8DYAMdPQemKlOXLQOFcPyTt3A/wAWMZz1UEdjQAokkeN5FRUeQhiHbBXnHzHPA6/TketORFztZQr8/MCG6/LnJzn9elQXCNIMyGSPIwzjgngDHHQ9snoBULu2OThtoPORkeuPX6UXAtW12YYwExjjPln+DOM4xye/Xt09ILqVQizyhU2fKyxjA9MH34P6Gq2oXpWN2JhYJ98RHnIGMdsjnnnsPenNFH9hiYKY7vBJO4sOegPT/J6VEpJbkSko7luS8ihjjXzXZWbOWyGB6D72MnnGe2Pas0T+W+5XbcSTnOMdMD6f59KpqZXiWeZVjkbBAXjaOn+R71YgQS4j2B2wSAOMcVLdzmqTu+VFnTtQa7cqrMqg7VBOdwz2PpnirMsTLIG68gg55rl/DdzLariNUIf+BzkD6cjnP+fXr1mMqneo4+4RjmhK6uZtaXIbN1heYPKcmRmYeoLHA/l+nSrtvrUQkW1eRkcr97JJbnAH/wCv8uRWQSWmnbcg2MAuW5Pyjp+IP0rKviQFkRipUZDA9ee1S246ocZOLPRFcHJm5LcHfycjnrn9akDQXBDoVbAHIb7vrnPbH+ea8suby9urhBNPK8S42EtuBwAD+J/ye9dD4Xv4jdCHzomdwVCIwyCMntz6/wDfVSsTefLY6lK/Q7QSK0RHlghgBg4G3HsP/r/ypjBSFyfl2/ebqPxFKdmfXAH4f/rp4wyxuiMR2ySTXWUOTAZTngjJOevoKjUKdrBiWGAMN09xStvDKdp2kk8ev+TQg3pkjYR+GD/ntQABSoyudvJ+bjJ7/jQDtwdu1ueQenHHTp/9amx7kYgkjJ5wMg/h29acD8zg5Jx2OAKAEB+UggBSwyQcHPtSOrA/MNynpn0/zinquOmCc5BB6UDndycr696AI8qUJwCVYA444/zj8qeQFRfmOenvSMFCHgdQc/5+tMyzEDjgdup7YoA5dXKJkHB6n+EdOnH4VIE3OS7YHAyD+vP+eahj3Ifu5VT1Y579Pf8AyKcxPmkbc5HORg4/z29qksm3l4yCSCSORwe3X1//AFVARgBlYiNO/GD1x+PFEUiBgF3DkDgdPbinuiPGx38EgZwRtGOP6/lQA0yg7Nsh8thgDJwvGeRQsjYJfnJyDjGAT/h+vrmgopwSRkYLkHI+vH50BAy7n3GMZICkcHjGB+fHX2pAOQYkUli6gnBIxtGeuO+e+fbmnA+ZKYtu52GWABIBPb8c/rUAkG5klKhFyoOSMcexqrPPGt3FC4V242MuQB8uOO+Mj9KiUrK5LaSuzQJWBA2Qrg4jcq30POP8/wA4QS8TBBk4By3dsfdI79e2OnvVW0vJRNcJIV82FioJHDcYHH0walbYfKRIwUA2kL94c4B6+hbPHehSuSqkWTeaERZQ7KCOQfmIbBPfv7801ohMxyyuASpUncTjPqBwePQ1nXdwiRbY2zjChSOM49sf/WwfanWjfu9iDGD1z3pN6kVKnLsQXbXUFyqyBTyW3g53Hofz/wDrYFW47lZ7Xfk/L2prhrn5l+YL1GP1qWziT94mBluM474//VUNNnNOTnuRzAFA5Y8qDgYwcDp0+lVcEoypIuG+VcjoehzWp5ZXaSSp46cVWuECsCI14HBwfzpx7EJmJZ4jbKAD6evuK6WyunMWzJGRhgR2rBnQR35Vs7XO/pwTnnk+/wDOtayC524IYZP1Hqfz/WqQMjuJmF5chuUBXHGDnYOP0H5/lmXDlQAFyO+Bn3FW7sOJ7h8AqXGOOnAH59Ky5pQXwSBz2zjPWs56xK6kWqO8mnKtrhZSflIYA478np9axLG1ubeQSuPKETI28EMyEHIKjpn64rTupYjag7z5gcALntg/4CqDPIz7yCd2Qc8VipSjojpjVcY2PUPDviL+14mRwBcxnLEDG8Hv9e35etb0lzBBDFJcyxxxkf8ALQhffB9a8jsdVl0vUZLqKUPPICVbtknqR9c4B+tQ3V3c3k/nPK0jPy0hGSSOOcevT8e1bxqtRJVToeyQXMdxErQSRzLnJZWDfyzipcqSsnOR8oOc56c+lcP4B1OOSS7swYzg+YTG3AxgY565A65PT613Bba5BZWQHqOevIH61vTnzq5uMZSmWXaSwBOBnp/+qiNwuCGLHPY/596V+SGGRtPAbuPX3ppLlR8uNx64xj2+uKsB8hDORGMMvfoG/r/+qoC8kYVRwwyB2P69aGbaRlWz0B3ZqKQASBtoBBPOev0poCJpMI24g5IJJ49+KuRuxTkE5HXPFRLAEVWfP3eM8fWpyRs4B6dulAHIM4C5xkDHBGP8/wCfanRyFsnIQjgNjGOmaiYgtkfN2brx/nFKdpBGNmDnGcgfnWZoTEMrMRhTg5ZWH6j/AOtSF23DczRr94FxkY989RVZTGx+WUAjgZ6f5/xoEv7vDGPgdD3PU0AWjI7ZYDJAJBTuPp0/r+dMZ96nYqoFOQNoUd+mfXrUUbZdRu2sDycjJz1qKSN1B4UjPAXIz0OOPqT70gJjLHGoIZZHA+6eoJ5OTnj/AOv2rNOJbl5eRuwF59P6Zyfxpb+Z44SuQHdto247/h6cfhR5io8S4AXb09Kzl2OavLSw663YWZsAkhSfX0/rVmBgU64b1p4EdwjJgAkcE1WgDDKlcMMqcdjSOMfeNG8YZwDJuHzZ5qBFKiVlx5gUtnPWnMrfNvTIBAII5x61JBDCJgxBC7eB1/Cki/UZHuWQeXwMbm569qvWqeV5alwyEbsjgj1qo8BiYsrkpuxnHIz2NSQyKwO0kgcHHI9KtDctLGowErEhflIwAT/nvVaaHKfdy3oKZC5GU64OPoOv9as7i5jVBwR0otrchK5l3Vr56RfwvHll556dKdpe4yGOQgMOCMfnxViZRHcKgJBPIznAp6Rxg5GCc54wCfb+XH8s0eYyhfrzOQoU5Tgeu0ep9q52eQOy7ULEfJsGfmOeOO/pU2s3l3FeToJCqR7Vyj7VbAAz/Xn+XTHgvJZ7dklYlgSu7v0yc/p+tZzTUUzd0Wldj5cNISp3BQDkL3OMjPp29OOOtRzSGFExGQxX7xHQZPT1/wAKeJfLhZmB24x0JBPb9aZbss1wokUCVACucAc+x/zisorr0CKXxPYnuEV1ba24qcKTnp9PyqLDwzQ/KSyneQp5x2xx9TnnORUzBMFt2FUE5YjJA/xqpAzyOxKsxZixCjv1OPSnYzR0XhBoLPxHBM0IgtmDedI5O0/KQASenJ/lXp9tc21zDmGeN17shyAe/f3zXjcETNgAlsrywOTwcCuj0GWWC5iUzNvVwD+GBg/hVRm4GqqvqekgKCdxHfDZ6Z9ad8oHAUMRgDJORTFUYwrHg/Keg/zxUeWAJbJGMA45PT/P4iu03HlVWMfK2D2xnFN8sMykHGBxnNOUt9oJZjg9Cf6+9IHyDkcjBKjP+fwoARjgkoxxnkU1SCpJIO04BPFSOAMkDIAxxzUIRTMRjkdff1/nQBxuXwNpzjqB/Oms5XG7BGONpyD2qIylTuyeOBnP86jdwQAxCnPAbOP1qDQlExXLKFVucj0+v/1qTzXOAA2c56cnHp+f86qyShEQMgbAzyMfjUD3OSMADJ3Z39D6c896QGlvBG3cAmMEKn6c/wCefeozOASVcNjIGcEH14B+veqSTkqT5mHHzbeMk/5FTWjPLKpOGYcsNvIPtmocrGc58quQXLGR41Bxt+YgZxk8d6tgLJsDEhgOoGc1YuZopLfmMEhs9KhWAsS6tjI5wcEVHU45y5pXHKApyGIz3qVpRGQ20fOMFvek8sFM7cgc0joZYTEoIbqPr2o6GexEZmkbDsMMNoPtSCfZw54U9QM1Ajgqu4kHtxTginIfq46+9FrMF5ljT70SIS3Ac5+vNTNGgkBgkMRJ5AG4evT8TWHpoeBcyZ3gkN+dakM4dyx4Oeh/pV6FSST0LokDyeYcozDMig8Fx/8AWA71bTEjq6vgA5J9f88VRmlCxI28qRwFx688/kKQsZEXjdg9+9C7ArXLj4bjAbafmB/z/nNMfdFbu2MuqkgL64pnzhQx5PQjPpTkdpIxGNwLce2f8mlsgdr2Rlarpkc9rPeFt7yZVl2glfm6gnvx6Dj6muMmVY1WNAI0BIxnpznPXPeu6vYVk0mLzCJEA3rkY56561wM2WuCiA5ZvujnJ7YrOV2lc153JEglJVRsYtggqRkH/PNWIYEGCoG5uM5yR7f59Ko27SG6HmKVAPcE4x05/wA9K2o082IZIjZsYKIMn6479aSVtCZNrQq3jiKPYSu6TkYIIUD26jr9eKrRrIGA3AZwfwNRzyfa7pyGZwOExnoPT078e9WYFBWM45XsRnPOc/59PwqhbI09PUpHIXiJKKTgclj7DvUui310mo7ZyJIyWO5kAII9MY7jHNJACEZYhGjYBwe/OeOP5461fCYh+ZWB/wBpuuPf8B61Nk000VCooxaseoxviIfMNp6kdx7CmxyxOzJHIkgGDjHQ/U1xv9pvcRxCQZMShEO7O0D0/wAa2NAkBuZEJIHl5wOO9bKbbsaqqnKyN3n5QepA5qKT76rjg5yf/wBVSuQh2kLgYIXrj9c0jYC7xlRk4wPw4rc1GMcHDADp26CohHH9oZ8spPX5u/rVgAsAW5478dKjMY2gDIx60AefMVPGWCkDOOOaoyzCHcSQM84yRnp0qw7Mw2g5yOg9/wDOKz7jIjIGMj161BoRTXUgXIYkMeBuqn9oPmA8jJ67s/hTJZivUfVazbq6MIxwx7ZFArmx5zOMcHb36mr+jSlZnbPK471zovkmtVBADrjnNbGgsrNJnk5H4isb3RjW1idHeRxmAyDd1BIHSoYJWRQOxHr2q1CyNEQejDBzzxVFo2tiVJOM/K3qKDhLSKUdgvII4GeaSOGUsG3beOtRRq5YGNgDweRnipoZWO4uOh4FO3UbStcz7lCl0VyCD8wPTr/9egSjIUnpnFW76I4EwX5RkHg98f8A1vzrPdhgZOB0yaQrXYzeYpZGYlRuyufTnvVqOTnoMnn6dqZbyxXERhcHcnIXPX3FKrR+WP7x6DJ5pJa2LcWnZo0RKZIHTI4GSfYc/wBKajqGZ5H2IBliabayEONyhenJpz2wkMkLsdh79CV7H9KbdnqTGzauWY5454fMiYuoYrnGOf8AJqVnaCJpAxyvz4IwOKzra2NlAE8zezHcxx3x0+lXZPLFnMWbnYwwcYPB/wA/jQ2rOxUklLQrSxl9K2nOUXgZyOB0rgrxdtxtKk5PY9s11d7eNEGt4WZG2Zbaw5B9z0/D1FclF5j36xyFmVg2GcglcDOP8+oolF8tzWNJ8vMWraBmywA27vuk/pVs7o4iYiVkJ2g7yCDx0x36+39QFQrFCoOPukcEY61SlnDvwzCPGUXpz64/L8h9aziZ+ZDhAyxlTHgYkOAeOuRwDnk/h3rQg2xlY4A6sV/1jnGTyMgdv16dqq4aeZXYlmI25xjgDjn/ADxWosDRRLKMkH5ckY98Z/Cq3dh7uyLdrCWkJU4KncScfTj15/z3q/NEqwqeNyEbefwye3eqtrcAbQyAcckHp+P4mromJjb5SeMfL79qpJ9TOUXF6j7dcyrnIDd+nFb/AIffzJ38h94YMQCuMKGwB+n61iQqrIN5GeACfSr+k3semzgeWSSCqhSAAM5OSf8APWmmkzSnJI7NGkZUyF385AP6U5mUlScEAYx6fSqlpfW93GTFlcfdB4J/CrKHIZSBn1zW6aex1p31DK4bjGOuOmaTdjGMAD1P+eKRlPZcdueKk3DaMpjHTFMZ5K7Ag59OlZtzIevf3HSrE0pXOCCvrnmsq4l5I3HHcGoLZXuZQDjn056VkzHMgz0q7K+7OTmqpgluJMRIWI5OKL2JEGFIbqvcV0OhTgPJtYbSBVKx0pZMefIcHsn+Nb1jpdpCGWIFWYY3bicVjJpvQ56lSLVjVtrgh9i42+tXXIuE2N09R2rItpEErQtgSJ8u73rShZs4OR6Ed6VzlGMJbbluQejDoakgk5HzA5HI7irIICbHAweue9V/siuN0Um3Bxhun+NNS7gSzqJ7baMnIx07/wD66xiFBAOCpPfvWqongz5sTFM8so3AD14qpeQFLlyuACdwx0weaejYFKO3InDIwIU5x3/CoJP3UhQEB29ByTV7b+8VxnOMYz3qJyJkXzMq6nrjnHvRre50QnJ672J4JgJNrAAqO/pV2crLasC33xgseee2fwP6Vnqocb0KtkcNj9Kt2zCUPA4Hz8L7H1/D+VDvv2ME3FjUKrDHArZVAqgnjpxzU90rNYsmVDEBhnHPzrx+tZ5VkmbgoUbBznj/ADird0CbGIgAkyAE/gf8KmS90V7u7KupxTvaxspjEiAjBwwP4457/WuetLFV8ySZsS4JTBzt9T7mukvJR5ATAAzzjufxrFnjms0MjqCxAeNWGCQRw3PbkY9cd6HKVuU2jUfLylKYrteMN87dRjgDPT29/wAvWoUjYNyN3OM9qYiYlycgcg5yefxq1ChEhHmBRGMnk/T+tTawiWzSKdDsZiqttOVAI4HNbdr5ccAjkUkFgPmwBn3/AM81kQAGQoF8sM2VUdGIyM/of8itlIlaTeqqSny7cc7uO3r0qktQ05r9CZ4BEcopCE59efSnW84kBGU8ocK2Pf3Pv/k0sk/7t1TaHZflGc/X9M/iRVaHCwKFVSARnA59+a0sZXLe8I2AwGRxgYA9u/8Ak1LInmeVJH1HBUHtxnt9KpE+Y3zbo1PKk9Op6DvTgk39qJKJPlVCrAnjb0HGfUg5qHqXGKd7s6zw6Q8xUMoiCMSCMHORj+ZrfA+6YyCCevqM8n69axfDqbLea4OWDMAMDHQZP862lBAG0gkEke9aU1aJ10/hQ9XCnDNkDJ55x/8AW5pSuTw3HpiotoYc8DOW47c81JnYuCNp9cf0rUs8RupinAOPXBrIlb+LOfXNXLht4J4J9qouetSMgds45pbS5a2uNw+6wKt+NMcjPaom/Gk0mrMTOrs4QRhSEJHHpVq0MkU/lyKQ/cGsvTJWkgWRCMxgBl/rW5BOJGUSLvUdPUfQ1haxwyVnYqhhJqErg7SGxkVuQuJAqs2GHQ1jPayWwMoUtEzkCTsfb61at3BBY8HHJqWrk7GhfXUlrEqKF8x+QxGcUafdGe281owjBtjY6EjuKijkjuFAlQOF6Z7VKThQkartX+EU7rltbU0co8trak5lBO7PtimTKbiDAJLoDjPUj0qKSQSoSeG9u1SwgxjI6/TpVWuZFAswU8A5ppRWO442twSD0qzeR7JhIAAHy349x/n1FZ4P3omzgjj6UJ63NKcuSVx8MTxy8EmIAgHP0q2qhCCSR3zjOarRSsoRPNzGx+7Vv5XU7GLbc5BGcVo73NMRF81x08X2iIyqADGAXXPJHr+A/wA9aYPMK2+0/I4LED1A/wDrmli3rKHQlW9R1q25j+wJMUG+MMm1RgP059gP/wBXtjK6sjn3MycAqZJP9SOFA4Ln0H+NYNyrtckqQVZjty4yoPQenHr04rXvWYuGk3BCPujAOOnH4dqySpBGFwAQBk/e+nt/jVW6saKcIOQ2SWJ3E5J96vQh7cHLPh1ztzwe3+P0qKcARuFQA7cAIcZBzzj/AA/xpIEIiRJckZztYZJ+v40mrmyWl2W8KpWRNwD8k7ehPbPrWrBIsYjeNVy33lZhkYx/n+tUIxlfLJO1s5554OacuGjKQksVf5i6kBwO3rjofw+mKWmxi9TRDLF86hmD/e5IAPqPSlmaMRRlFUc4bOT1781WinAhaQZLgA9epzS2ly95YyyShYyGwu3oRgH35o6XKUW48xMimRFDN3HU5zz/AJ/yatrENwkOMqOT04qCI7Yiy4PHOcH/AD/9arAkaW3c7sH1xnqe9SQlc6XTL+GO3jgSIhE/iL8nnkkdv1rXWQDhixGTg446cHrXCoSpVlJB6gDr+NdlaKv2WFSyBygOD1/L8QPy9a3g+h2U582hcSUNlD25HOetKyvuXac4PU/hUEMDI7mViegBHTFTZ2ptLY64Off/AOtVmp4NMeCD1qnJjB5q3cEck/nVJvSpGV3qImpnHNMihedyFBwBljjOBSegmaGiTsl35IUnzOBjsa6VZDHN5aIVdTz7H0qPw/DbW8AKBd78Mx61oTQpFfu3DK2CCaxbvqcc2m7omiAMHlyHdHj7p5FNns2htw8JPln7w7j/AOtVgMikALUnm7SCpGOlOxkZ8RxxnIHQ1LHJ82OcZ7VYaxEiF4PvY5Uf0qmnE2CpDDjB6ilYPMlnb9+hVz0GRgGrMc7IAxAOfwqi7b7h+eRx79KkjnKpuGPqOtNBc0XR7iDaqj1HHU/5/wAay2jAP3cY457Vdt7nHTJB/SnXSAkOEOXznBzz3/pRswMcjy8OQow2MVeQRs4AkIIXG0dxUTxruI5CtjB9KeIfJfeCCKpbWNOf3bMmQ5YbvmOTknnP1/OlumMSqpJOV+ZDnA+YkfpjpSxFgxbnk8n3qPUHQSkeUVlRisjls5wAAMY9j60n8SM1sZk7BiyO2R06Y46CqCLIspAcAeh9On0qxcPhwCAcn15pYm2zFjINw5KBhlR05obGm1sUYwrTMxZc565qyi7k2ty3QdODnn2pkluYZfMUfKxwR3X8KeT/AKxVByRhmAxj2H4Dk/h06ooerm4g2Jw/UscjcOMD6DH61JAGwFxiT0HBzgdeOOn6U2JEjYKpJPY+3+f51OTkhvUY546U7aEMlV2VwQ/zEANnk/TB+lSRBDIELJgA8c9P7uB69PxqCVGWRnBBGzdknHTjjNO3wxlTkuxbBxwOnbP+FJpASxSFIO5J4wRwOvJq9a7iu0MpbhdyjPPXP+f/AK9ZE4ZZdpj2wnARh/X34p8EzIFcsAowGycD86luw/JHR6XZtcX6RuoAXDvjpgf49K7HJaTCgNjqSCe9c5omoQXMxt4ZWY4BK4IGPX8K6BNu7crA8celawOylDlWpNgFG6HjgkflxSZQAlMnPOMU5TlyScA9Of8AGhVjzknp2xWpofP8vf8ASqrn1q1MOTVaQc8cUhkDc8VGkzQyblPsfcVI/FVnOKTVxM7PSr5pLcvv3j1PWtlHS5jUSMdwHDCvP9Ju2t7xRn5X4IrsIX2Dd/B/KsbWZx1I8rL7ROHwrqSOnIH6UmyUbmLKF7/N0/KqJnLStJn5ccc9BUyTE7gMHNIyLSNG+xhkkfxdKnS4Dj9+vmFf4m64+tZ0DbEIIx7EVIX2oQMc0tAuWzBbzKZInMbtzg8j/GonsrgKQiiToBsOc/h1/SoQ5RAuKka4Kx4DcnoQegp+giLdJAwR1KexByK0LdlvC8SP+9C7tuOSRnH9fzqGG/mVf9awx1+bFMS8uco/nybgefmNDvYNBjvuDDoe3NPViF2r07kmrFzElwn2qNSueJB6H1/H+dUQxBx781UXdXBmjbtGJR5qjbn5jjt35/Csh2bgtya0dzCKRlGdqc59+P6msiSXcAeo45NC+Jh0IpWDXHHRTjGM/wCe9RQxRRytKVBfOPm54OOlHWYnruJbHt6+wqZ38lHe33TODs8xBnb/ALvv15/L1Kb1sjWN9kIwMM3mBwZhyFA4X1z/ALX8vY1IjwyHAt2XA5TfwPQjjjqDVbYQ5zlSD+ffuKkMYE4O7G4bjzyOf/1UK25DZY3wRykeXKWXs7g8fgBUhdECKgGc7l+UEqO2G6/h/jUckQLRupO7ABOcHjoafGyyfMvb5Rzyef8AP6VWgtSuQwu3J3Mc53NyTnk1ZVMbW2japBOfmz71OsKyzBkbkL/d4P4/nUdt5lrG5nxNNM37uBTkgLnPT1x6dvriX5GkIOexPIWFlKFAfCcjnB78/iP0qtDYS6osMcKIZC2BuPC9cMfYfjVmSQoFVVwWPODnb+VaVjcvBMrRnnOWzwDUrdMIS5ZHTaFpCaPp0dss8k8xBLTMACx6/gOavsuGyWPXo3T/ADxTYnWQK69/ugnr6U6Ta654JY/gf8/zrpO69ybkHGSF6fQU8AEk4P3sjIqsokBVlYbVGT3Pb/8AVVlBng/e9R60xHgMinJwPwxVVwe/5irsiluemKrSr6UDKTjiq5RnbCirkg5psbgsA/aok7Cew+1tERlklO7B6ZwK3Fk82MOgCnPK5ODWTuXgBT19atQyKG+8wH0zWL1OaWpbNzkYbATGM1NHOXVRG+QOprOSPC4EqnnvxVgJKNoUAjvhgaROlrG1BL8oXvimu6rLy6LnnBOD+VZ0c0sQ3MrqB0BGM1nSvcTSlmQ7nPJxx+dKEbvVhCmpbs6OJnRjuGPU02SQiTcuXA6gHpUHmL5SIXJwAMnknFWYpx2weOh704mWiY/eqxZBHPHNLGQWyCMCoGk2yOFIyewNSsSycDLZzVIlmjaTNGsgXJJUgrngjHSqJkBAcDAbqG7diKmtX3HJqw4NynlceYDmM+/p+NJvl1BdiGZlW3PJ8xm+XjsByM/iKyWBdpFGML95j0X6/wCcmtO5jwsW58AoCpVMkbjg/U4AwPrXOS3BkddmAFBG3GQAe+fXmpjK97FJdyaa6yhjhysZILHI5+p/LjoMd6fG+D8oyT1wapquQNoOM88f596sqxVemSfvHPIq0tAZKWXzVf1PXrk4FWA+E3tjII+fv1/lz+gqCBOXBPBHHHPT9KW4ALooGON2AOp6ev1p2EXbb5pNxcYyMtzxSz7FjEajBc54/wAKih2i33KDuA4/yf8AP8qdbvLdE+bt8uMDbJkYJOfTrjH607aXGotpsvQFVBxyw4z/AJ/ClASXUBK8WHVMhs4AzxTFMYiyFJ3HnPbj29896k2NcIyOcMpypOcKSfTtU2Em1sL5AE+8nKyjjHUAVb06A3F2sKxsxBO7PAx6n9O9SWcUt6FiS3bgZMn4iuns7KG1h8qNGBwCZG/iPHf0/lTUbm0Kbe5ZhiVY1BcsMcAZ6VPsj3fJguvtjio1f5lI2/xHr69M+nakfduyysQeoGa2OwmA+QgEYJz1zxTgChPAIHODnpUKED5gmP4ep5/w+lPMuSdwBGMAjv70wPEGAx3z71XkjGOepzz6VoPGcA4HJx161WeLK46DPPtQBmSQZ5qo6HPoa05kAGMZ96qSRH9O9IBscoZdrsAR0Jq0p8lSzAHHvVSOESyhC4T3ParFxEwRApyqfKaxktTKaQil3fc3AHP0q4jnGM8VUjJAA4z71KFbYOpIz+NSZNFxLp0Pytj1x39qc8sbhS68kk5Q4x+HSqoZVUlzj2NIsn7v5R9SaVibGsLfzYTJDcRsqnDK5CH9eP1p627q/wDrIgD6yqf5GstSShyeccVKkpKjPT0NFmS0af2d2mLLNbsTjpKB/PFWraCeVpYVWBgF42zKWJ+gNY6FmHHJ/nT1kEMuYyTJt5cHGB6f/X/yRtoFbsdHa6eQx86eCLb13Pkj8BV+O2tImUicyseAVUAD6nrXLR7twIJ2tgVfk1F7S1ZIo/3rDBkzkLn279T/AJyKTjKa5bhGN3oiW71G0vHu1iSNpIpGBjdQQwBxuHscD/OM5sM1rd3BD2luB0IRSv8AJhWI8Lxt5ilgyg/Mpx/+qrFjqCI7JcKC2MLIeq/55H41Xs+XY1nB7o2jY2SyM6wSrkZwjjA6dARn9fwplxFZJHjypRNjJDyYGeOvHTvUsF0JCEPUjIOMZHrTrpIZWMCsq3CDpt7Z9R3H8vwoS1MdXsU3uLZSWitY9jdGLP8A/FVMl0okyEjyox9wN/MfX86rqMhvL3heeOvH+cU9Avz7huO3AwcY4/8A1VdkK5ajuJJoio8mJmPDLEuRznPTimSXEgmAdFEjEncg4Oe4zTIU+VVY545AIb9atlluSI5RmNepHX35/ShE3C32PCRkYzgYzke9WIAfLDBg3IO4Z5/OqnlvbFEzuQnaHA4PtjmrqMkaKhJJPpVAaelyyPeBI4yJUfAx19ya6Z5HwpaTacEqGccAdfT2/OqGhQwJbmaKJY3YlHK5OfbknH+fStJRwu3dgjkE4z9P1pxVjtpRtEXOGLHG0jpjrz6+lSDG/jALevf0qBlbPQEZ4PXPXtUyoqjO7jPP9as1Asqxnn7w9M47/wAzThkgD5SwA4bsDULYlkZlIz/vcGpg2VyeCUxznI6UgPJmiySADjuarSJhTkZz6g/59a1yBIQAB79qZPbrgfLkD07UwMBoWbIwc/XpVV4Sw9cepxWzJEdxCp9aryWzD5sckd6AMExNHKS64q0sgxtYEnFXZbLgFgvpis6VfszbsEqOfwrKUDKULkyIoGdgx71CspfIPHUYFMS7SUMEBUjGMigfMQ0YJHcVFjO3cmABG1sc0uFiX5weewpkRZiAMsx6YFSO67QG+8D6ZIpCsSglVHbgAmpVOcBgME9Sep+tVyzbOBj5gMnn1qRAAfNY8qOpJycf5FIlonaQLI0SZ+U8t/eI6/hU9pZzXMwihXL4yfRRxyTTdOs5NQudiDaW+ZieiDPJrttN0+PTx5cRVi4AZ2HJPt/k96cY3LhT5n5FG3023tgyBi8p4Ltx25AHbtWdfWQSUyDJ2YIZT3610yoxDO2QFHy7h0HrkcdCT+Pbiq93EA3zgnGHYnJxznGOveuhJLY6OW2xxc8WMbSCcZOMAeh/n/nvlXURBBBbHqx612GpWypGwRVjXvsPJA6/561z15ByymI4U4yeetDQg0y5E8aruUXEfAJP3h+NaNufs17FcKZA0fRMd+n8v5fSubQGKVZFBH17it/TWDbTlgoP3utYvRnPP3Hp1NMWcdyrXVnjDZVoXYblbnOPUZB9/rVeJQpVgOT1GeM//qplnK8F1cQv18xiA2Dxn+Va0iJOwDYEjYIbPXHQH+VCMHuUVjG0tGMZ6Z6Efl9aesZRhjbk8lv6fzqby2ikMboyc7hlucc9CKlMQY7WDEgY+Vtp/kfr0p2GtdCm0rtMlvCrFj8zIq5JA9u//wBarStHOqnHzY42kD6fzqaHQJZyJftAEXBUsuecAHjPX/PpXQ2eh29sqMA0h5yxOcn0ABq7Giotk+jRSQ2RZgSG5B6Y9Pzq64+TdgkDAGB29f8APvTtuwkDaMAAZIGODjjinI2Tuz8oXqOMfjTSsjqjHlVhoZQB8jZPZwQDn2/OpS5jQOQSTnO3k8fzqM7JVUFQTjkngetO2EEAYAOSRnGD+VMobsdCcrkYNSocId3UHse1B4bGF3Z9Scdgaase2HgjHTnmgDz4JycjJ5PyinNFvBBxz056U7azHJwx44A4/GpBvJBCZ6kgdaCymbZSmByeuTTHtTyQenTP41oqm8buzA9T/nmgx5x8pz17UXFYy2sTKPmGB6DnPH6Vjarp+1D656AV2KKo3M2ANvr0NNMCSsQQORkjsTj/ABoCx5fBFsdwQMckg1Yz5XI5GeCBwa7S68NWk0hYIVY5JAycnt0/z+dUpfCIwFWQ9euRj6euetZuLbMpQZz0JMjkv26YFPkhId3UDaxzjIOK6ODwjyN8rhSRz7frWpF4YgWIEu394ljnn2FLlZn7NnDglTtY4A9a0LSzm1CdILaPexHzHt+ddLL4QSeRGMx38LtPJwB6fpW/Z6dDptosUcCjHLZbLMeM5z+FLkdylS11K9hpMWmWy26bWdj8zkDLHnqM9Pz/AFq3sX5gqrtHJ3N3PHPtn+tOBVTuVWaQE7Rkc8DJz+Q9uKnV4xbA7tscZ7AKR6ZHTv8ApxWqVjdK2xGFia3ZZRkh9wPQDuRgf19ahaHcDuXYeAuVIPft07np+gFWfLzMV3ohB3dcnHfjtx/OkMbSqd7LhX+Y+nY8Z68+9MDEv7XaQrFtrDC9ifbrn/I71ytxaqGbJyMYxjknp9O3au/mhUMu5eZDkEnjjOP59P8ACsLUrAyOJI0Thsr8oIz9c/55ppkM4ue3/eupxuQlWI+6On+P86saVIFdoH5PBXtxWhJbIAY3XKKxCsOeQM9+PTpUEdsw2s+0EfPkZzgsf5jPr0qZRM5x5lYkPF8QSAD84O7gZP8AjmtCBv3yFhxt6Hk9e2KqRmK7QSYYFXAVs+oOc/kKsvFIjxmFJJFGcjGSMn9Tx/Ksk+xy2bL4m/fMhVSMENxnGfSnRIQx3kEk8bTwajExnYOzOWChcnJ4XAAOemAAPwFX7O3aS4RHUiFyTkLz9cDpVagoSfQ6GwiC2CKpJJXcRjOOvQ9j/ntVoEqNrOFI/hz97044quQwjVFAT5QefxB/p/nNSqASWjVeeMMDg+nsO1WdyVlYcrB1ZQdpBC5Y4x0IPT6cU370RwTlXA3BelPl+aJUIzuHy+xxz/X9aeOYyAqkjk4GD7dfxpjIkiwzcZOMZPf8aslw0akADI5BOMVXQu5bPORz/k1ICxHynAJyAO3rQAjEgnaw255Hv6Uvyhf4iB1z607cNoyAwx/nrTFb5sDPHBx6Z70AcYUOAFznOcYzQAC2eegxkfrTlGV9QB+dOVfl5+XJ6nv9aRYisPmBPJGRxjAqQLu4bHXk+pprR7WxuUA8Hd2oDbSGBBY9Bnv/AJFADyyhcfKVbJJ/SmruVzkkkHtnp/nFK2VfhRyD78E0MG2BlIBbI44wPTH+etAydcIrHcT8vU8c84pzLt2kJkn+HkDsO9RxlN4+Y46E54IqzCjBxs2yIPlyRkZ7Z/z70CGJEI3c5AkBzjbxyPX/AD1NWA6zJtkJODtyTkE/4cH0prqzkgkDbkcDkc9qQmQyBmLEN83Tgj1HXuCPxoAnAj/dxhW8wpwu0kY6ccfT86b5eY9oyN2ApJxg59TUaOV2iPcc43kNx34/MfpU2SJl6v8ALlmA6DjPuT2oETmKNMAt8u0iMvgYzgHvnsKjCfeDcgjp19hgfToacki7AFIDYwMEdf8A9XNNZmZzlUCoDlQSWPQE+vTv9KYDCoJkCrODgkEZ9sA8ZyPb379E82IOEMgMjYI49ien1HI9CPwkaSOReTHGP9XyQQQecE8flTUKS3LBlL5XnrjByePfucdMigBzbn+cId/IdT82CBnGR65zj3qhdwAAA7hJySuA3HA/Dp+X6abL5StnJP3sEkdx0H6ZzUQBKEqrM27gNwOP8/p70Actc2w81EjjQMzbiCOo446dPm6e/FTW+njzQsjF2KZBILdepGc9fTp/Kts24dtjxRnG7YuNpwCAec+p647GpFimBQou1EI424B9+2eh/wA9HcixiR6DGbmaWMkgsCqZ4zg++T0PPvV5dPh3IwVVPc+h9+w9vXHFW1t0IUAkls9DgDBxjp179asjLKq8CNumMg98/h1/OpSS2BRSKaWkfmu+xfmY7jt9vfvyOvpmrcduI42KIN24ndn0649uT/nqrxN5QUEOnY4GOD/jU20BNgXC4UEemepzjJ+lMsAXViSBluTuycf4CkRVP71RnKDDZ6HrnNKuEGUIUYK4UcAY6e/Qf5NPdldWUFXH3j5ZHzD0zQSPKnY3BU9iRn9KAVVSz/Ltx+dAlIXYMFhluDknjpTsoSPnQ5OQR0P40AKWA3YUEjocZwf8mkQ4UKcEnv6f1oiK7mUAZxwTzkd+lBO8sSD9fSgB3Jf5OQOwpfl3EqehGOOOn/16jyVcENgg846/nToyTJyThufvfjQB/9k=",
  "imageHeight": 256,
  "imageWidth": 256
}
