# Supplementary material for: Deep-broad learning network model for precision identification and diagnosis of grape leaf diseases
Source: Front Plant Sci. 2025 Sep 10;16:1611301. doi: 10.3389/fpls.2025.1611301 (PMC12461735; doi:10.3389/fpls.2025.1611301)
Supplement: Supplementary file 1 [file DataSheet1.zip › B_r00269.json]

{
  "version": "5.4.1",
  "flags": {},
  "shapes": [
    {
      "label": "leaf",
      "points": [
        [
          131.4450867052023,
          208.20809248554912
        ],
        [
          138.15028901734104,
          213.8728323699422
        ],
        [
          151.21387283236993,
          218.4971098265896
        ],
        [
          160.34682080924856,
          221.84971098265896
        ],
        [
          169.0173410404624,
          226.12716763005778
        ],
        [
          174.4508670520231,
          229.8265895953757
        ],
        [
          175.83815028901734,
          232.36994219653178
        ],
        [
          178.84393063583815,
          239.07514450867052
        ],
        [
          182.4277456647399,
          243.12138728323697
        ],
        [
          193.03267973856208,
          250.98039215686276
        ],
        [
          195.21132897603485,
          247.49455337690634
        ],
        [
          207.84749455337692,
          246.40522875816995
        ],
        [
          215.4727668845316,
          246.18736383442265
        ],
        [
          232.90196078431376,
          247.27668845315904
        ],
        [
          228.32679738562092,
          238.99782135076254
        ],
        [
          227.45533769063184,
          233.33333333333334
        ],
        [
          223.53376906318084,
          229.84749455337692
        ],
        [
          227.45533769063184,
          229.19389978213508
        ],
        [
          239.22004357298476,
          214.37908496732027
        ],
        [
          239.00217864923746,
          208.06100217864923
        ],
        [
          234.64488017429198,
          205.88235294117646
        ],
        [
          235.08061002178653,
          203.05010893246188
        ],
        [
          239.22004357298476,
          203.05010893246188
        ],
        [
          244.4488017429194,
          197.60348583877996
        ],
        [
          243.7952069716776,
          192.81045751633988
        ],
        [
          239.43790849673206,
          187.36383442265796
        ],
        [
          240.7450980392157,
          183.66013071895426
        ],
        [
          254.9063180827887,
          175.8169934640523
        ],
        [
          245.53812636165577,
          171.67755991285404
        ],
        [
          236.60566448801745,
          164.92374727668846
        ],
        [
          246.84531590413945,
          145.7516339869281
        ],
        [
          241.61655773420483,
          145.7516339869281
        ],
        [
          233.3376906318083,
          143.57298474945534
        ],
        [
          237.47712418300654,
          137.69063180827888
        ],
        [
          238.13071895424838,
          130.28322440087146
        ],
        [
          242.70588235294122,
          124.18300653594771
        ],
        [
          239.6557734204793,
          122.87581699346406
        ],
        [
          228.98039215686276,
          119.82570806100219
        ],
        [
          227.89106753812638,
          90.63180827886711
        ],
        [
          217.35905044510386,
          90.94955489614243
        ],
        [
          219.28783382789317,
          74.33234421364985
        ],
        [
          210.5341246290801,
          74.92581602373888
        ],
        [
          208.9020771513353,
          75.07418397626112
        ],
        [
          208.45697329376853,
          71.66172106824925
        ],
        [
          206.23145400593472,
          68.5459940652819
        ],
        [
          204.0059347181009,
          64.68842729970326
        ],
        [
          202.52225519287833,
          57.71513353115727
        ],
        [
          201.33531157270028,
          56.52818991097923
        ],
        [
          195.40059347181008,
          65.13353115727003
        ],
        [
          192.7299703264095,
          69.73293768545994
        ],
        [
          188.7240356083086,
          72.99703264094956
        ],
        [
          187.24035608308606,
          73.73887240356083
        ],
        [
          189.91097922848664,
          66.46884272997032
        ],
        [
          180.26706231454006,
          66.32047477744807
        ],
        [
          176.70623145400592,
          66.32047477744807
        ],
        [
          175.66765578635014,
          44.3620178041543
        ],
        [
          163.79821958456972,
          45.6973293768546
        ],
        [
          159.34718100890208,
          46.73590504451038
        ],
        [
          152.22551928783383,
          35.7566765578635
        ],
        [
          148.07121661721067,
          27.151335311572698
        ],
        [
          144.6587537091988,
          20.623145400593472
        ],
        [
          139.91097922848664,
          27.151335311572698
        ],
        [
          137.24035608308606,
          31.15727002967359
        ],
        [
          135.31157270029672,
          31.602373887240354
        ],
        [
          132.19584569732936,
          23.73887240356083
        ],
        [
          126.26112759643917,
          18.5459940652819
        ],
        [
          118.69436201780415,
          11.572700296735905
        ],
        [
          109.64391691394658,
          3.264094955489614
        ],
        [
          109.49554896142433,
          13.353115727002967
        ],
        [
          108.30860534124629,
          19.881305637982194
        ],
        [
          98.96142433234421,
          31.75074183976261
        ],
        [
          97.18100890207715,
          38.57566765578635
        ],
        [
          97.18100890207715,
          42.13649851632047
        ],
        [
          86.94362017804154,
          39.46587537091988
        ],
        [
          83.82789317507418,
          38.724035608308604
        ],
        [
          83.0860534124629,
          58.90207715133531
        ],
        [
          75.51928783382789,
          56.67655786350148
        ],
        [
          64.540059347181,
          54.59940652818991
        ],
        [
          63.64985163204748,
          71.513353115727
        ],
        [
          53.26409495548961,
          71.513353115727
        ],
        [
          55.19287833827893,
          86.49851632047478
        ],
        [
          52.67062314540059,
          86.79525222551929
        ],
        [
          50.89020771513353,
          87.3887240356083
        ],
        [
          51.78041543026706,
          94.51038575667656
        ],
        [
          51.78041543026706,
          97.3293768545994
        ],
        [
          53.709198813056375,
          101.6320474777448
        ],
        [
          54.74777448071217,
          103.70919881305637
        ],
        [
          50.0,
          104.00593471810089
        ],
        [
          45.40059347181009,
          104.45103857566765
        ],
        [
          39.910979228486646,
          104.89614243323442
        ],
        [
          24.33234421364985,
          106.82492581602374
        ],
        [
          27.44807121661721,
          127.44807121661721
        ],
        [
          27.74480712166172,
          131.15727002967358
        ],
        [
          16.02373887240356,
          134.71810089020772
        ],
        [
          14.836795252225519,
          139.3175074183976
        ],
        [
          15.578635014836795,
          146.14243323442136
        ],
        [
          18.5459940652819,
          152.37388724035608
        ],
        [
          18.84272997032641,
          156.08308605341244
        ],
        [
          18.991097922848663,
          159.94065281899108
        ],
        [
          16.91394658753709,
          164.09495548961425
        ],
        [
          16.172106824925816,
          168.5459940652819
        ],
        [
          16.765578635014837,
          172.40356083086053
        ],
        [
          21.216617210682493,
          176.26112759643917
        ],
        [
          16.32047477744807,
          179.080118694362
        ],
        [
          12.166172106824925,
          183.0860534124629
        ],
        [
          9.792284866468842,
          186.35014836795253
        ],
        [
          7.863501483679525,
          189.7626112759644
        ],
        [
          6.083086053412463,
          191.3946587537092
        ],
        [
          11.572700296735905,
          192.28486646884272
        ],
        [
          15.281899109792285,
          195.69732937685458
        ],
        [
          17.95252225519288,
          198.51632047477744
        ],
        [
          21.364985163204746,
          201.03857566765578
        ],
        [
          25.519287833827892,
          201.03857566765578
        ],
        [
          23.44213649851632,
          204.3026706231454
        ],
        [
          20.623145400593472,
          206.08308605341244
        ],
        [
          17.2106824925816,
          208.16023738872403
        ],
        [
          21.216617210682493,
          210.08902077151333
        ],
        [
          24.33234421364985,
          210.38575667655786
        ],
        [
          24.92581602373887,
          213.2047477744807
        ],
        [
          23.293768545994066,
          217.35905044510386
        ],
        [
          21.364985163204746,
          220.62314540059347
        ],
        [
          18.84272997032641,
          225.5192878338279
        ],
        [
          21.661721068249257,
          226.8545994065282
        ],
        [
          27.299703264094955,
          226.55786350148367
        ],
        [
          30.86053412462908,
          228.04154302670622
        ],
        [
          34.718100890207715,
          229.080118694362
        ],
        [
          40.652818991097924,
          230.26706231454006
        ],
        [
          40.0593471810089,
          234.7181008902077
        ],
        [
          46.14243323442136,
          236.49851632047478
        ],
        [
          50.29673590504451,
          236.35014836795253
        ],
        [
          56.52818991097923,
          236.94362017804153
        ],
        [
          62.759643916913944,
          238.7240356083086
        ],
        [
          69.43620178041543,
          240.20771513353114
        ],
        [
          74.62908011869436,
          243.91691394658753
        ],
        [
          75.22255192878337,
          240.20771513353114
        ],
        [
          94.21364985163204,
          230.86053412462908
        ],
        [
          99.70326409495549,
          225.66765578635014
        ],
        [
          108.9020771513353,
          220.91988130563797
        ],
        [
          114.39169139465875,
          214.98516320474778
        ],
        [
          119.43620178041543,
          212.9080118694362
        ],
        [
          125.22255192878337,
          213.64985163204747
        ],
        [
          129.080118694362,
          213.35311572700297
        ]
      ],
      "group_id": null,
      "description": "",
      "shape_type": "polygon",
      "flags": {},
      "mask": null
    },
    {
      "label": "Black_rot",
      "points": [
        [
          58.45697329376854,
          236.35014836795253
        ],
        [
          64.68842729970326,
          233.38278931750742
        ],
        [
          66.61721068249258,
          232.64094955489614
        ],
        [
          70.77151335311572,
          232.64094955489614
        ],
        [
          74.62908011869436,
          235.60830860534125
        ],
        [
          75.37091988130564,
          239.3175074183976
        ],
        [
          74.1839762611276,
          243.91691394658753
        ],
        [
          70.47477744807121,
          240.94955489614242
        ],
        [
          69.43620178041543,
          238.87240356083086
        ],
        [
          64.68842729970326,
          238.7240356083086
        ],
        [
          62.31454005934718,
          237.6854599406528
        ]
      ],
      "group_id": null,
      "description": "",
      "shape_type": "polygon",
      "flags": {},
      "mask": null
    },
    {
      "label": "Black_rot",
      "points": [
        [
          33.67952522255193,
          227.89317507418397
        ],
        [
          36.49851632047478,
          225.5192878338279
        ],
        [
          36.49851632047478,
          223.4421364985163
        ],
        [
          38.724035608308604,
          220.91988130563797
        ],
        [
          45.845697329376854,
          220.62314540059347
        ],
        [
          49.40652818991098,
          219.58456973293767
        ],
        [
          53.26409495548961,
          218.10089020771514
        ],
        [
          57.2700296735905,
          219.58456973293767
        ],
        [
          59.19881305637982,
          221.66172106824925
        ],
        [
          59.79228486646884,
          224.7774480712166
        ],
        [
          58.6053412462908,
          225.96439169139464
        ],
        [
          60.53412462908012,
          232.0474777448071
        ],
        [
          56.67655786350148,
          234.4213649851632
        ],
        [
          48.6646884272997,
          232.7893175074184
        ],
        [
          45.845697329376854,
          232.64094955489614
        ],
        [
          42.581602373887236,
          232.0474777448071
        ],
        [
          41.09792284866469,
          229.82195845697328
        ],
        [
          37.982195845697326,
          229.080118694362
        ]
      ],
      "group_id": null,
      "description": "",
      "shape_type": "polygon",
      "flags": {},
      "mask": null
    },
    {
      "label": "Black_rot",
      "points": [
        [
          18.24925816023739,
          196.5875370919881
        ],
        [
          23.590504451038576,
          196.5875370919881
        ],
        [
          28.189910979228486,
          196.5875370919881
        ],
        [
          30.415430267062312,
          197.92284866468842
        ],
        [
          32.49258160237389,
          201.9287833827893
        ],
        [
          35.60830860534124,
          204.15430267062314
        ],
        [
          36.35014836795252,
          207.2700296735905
        ],
        [
          34.56973293768546,
          211.42433234421364
        ],
        [
          31.899109792284865,
          215.43026706231453
        ],
        [
          26.409495548961424,
          215.72700296735906
        ],
        [
          24.62908011869436,
          212.75964391691394
        ],
        [
          24.62908011869436,
          209.79228486646883
        ],
        [
          19.43620178041543,
          208.9020771513353
        ],
        [
          18.24925816023739,
          208.45697329376853
        ],
        [
          23.44213649851632,
          203.85756676557864
        ],
        [
          25.07418397626113,
          202.52225519287833
        ],
        [
          20.919881305637983,
          201.48367952522256
        ],
        [
          17.062314540059347,
          199.10979228486647
        ]
      ],
      "group_id": null,
      "description": "",
      "shape_type": "polygon",
      "flags": {},
      "mask": null
    },
    {
      "label": "Black_rot",
      "points": [
        [
          20.178041543026705,
          155.9347181008902
        ],
        [
          25.07418397626113,
          156.52818991097922
        ],
        [
          30.415430267062312,
          159.05044510385756
        ],
        [
          33.82789317507418,
          163.35311572700297
        ],
        [
          35.311572700296736,
          167.35905044510386
        ],
        [
          32.93768545994065,
          170.62314540059347
        ],
        [
          29.97032640949555,
          172.99703264094956
        ],
        [
          25.07418397626113,
          174.4807121661721
        ],
        [
          22.700296735905045,
          174.18397626112758
        ],
        [
          18.991097922848663,
          172.55192878338278
        ],
        [
          17.359050445103858,
          171.06824925816022
        ],
        [
          16.02373887240356,
          167.65578635014836
        ],
        [
          16.02373887240356,
          164.83679525222553
        ],
        [
          17.359050445103858,
          161.5727002967359
        ],
        [
          19.881305637982194,
          157.86350148367953
        ]
      ],
      "group_id": null,
      "description": "",
      "shape_type": "polygon",
      "flags": {},
      "mask": null
    },
    {
      "label": "Black_rot",
      "points": [
        [
          36.69565217391305,
          137.5045500505561
        ],
        [
          40.03235591506573,
          138.51567239635995
        ],
        [
          43.369059656218404,
          138.92012133468148
        ],
        [
          46.6046511627907,
          139.32457027300302
        ],
        [
          48.32355915065723,
          142.25682507583417
        ],
        [
          50.04246713852377,
          144.78463094034376
        ],
        [
          50.24469160768454,
          147.41354903943375
        ],
        [
          48.82912032355915,
          150.75025278058644
        ],
        [
          47.61577350859454,
          152.36804853387258
        ],
        [
          44.38018200202225,
          154.08695652173913
        ],
        [
          38.920121334681504,
          154.2891809908999
        ],
        [
          34.97674418604652,
          153.37917087967642
        ],
        [
          31.134479271991918,
          150.8513650151668
        ],
        [
          31.134479271991918,
          149.6380182002022
        ],
        [
          32.246713852376146,
          146.4024266936299
        ],
        [
          33.35894843276037,
          142.5601617795753
        ],
        [
          33.460060667340755,
          140.7401415571284
        ]
      ],
      "group_id": null,
      "description": "",
      "shape_type": "polygon",
      "flags": {},
      "mask": null
    },
    {
      "label": "Black_rot",
      "points": [
        [
          51.96359959555107,
          87.15065722952477
        ],
        [
          56.31142568250759,
          88.36400404448939
        ],
        [
          58.33367037411527,
          89.77957532861477
        ],
        [
          59.4459049544995,
          92.00404448938322
        ],
        [
          61.3670374115268,
          94.83518705763397
        ],
        [
          63.692618806875636,
          96.45298281092012
        ],
        [
          64.70374115267948,
          99.08190091001012
        ],
        [
          65.2093023255814,
          101.40748230535895
        ],
        [
          67.737108190091,
          104.13751263902932
        ],
        [
          71.37714863498483,
          105.24974721941355
        ],
        [
          75.32052578361981,
          105.65419615773509
        ],
        [
          77.34277047522751,
          106.96865520728008
        ],
        [
          78.96056622851366,
          108.99089989888776
        ],
        [
          79.06167846309404,
          111.92315470171891
        ],
        [
          78.75834175935289,
          114.45096056622852
        ],
        [
          76.93832153690597,
          116.57431749241658
        ],
        [
          74.1071789686552,
          118.29322548028311
        ],
        [
          69.35490394337715,
          119.10212335692619
        ],
        [
          67.1304347826087,
          118.29322548028311
        ],
        [
          64.50151668351872,
          115.66430738119313
        ],
        [
          62.98483316481295,
          114.85540950455005
        ],
        [
          56.61476238624874,
          113.13650151668352
        ],
        [
          52.671385237613755,
          110.91203235591507
        ],
        [
          49.840242669363,
          109.90091001011122
        ],
        [
          46.30131445904955,
          109.09201213346815
        ],
        [
          40.942366026289186,
          108.788675429727
        ],
        [
          39.02123356926189,
          108.28311425682507
        ],
        [
          38.61678463094035,
          106.66531850353893
        ],
        [
          40.33569261880688,
          105.45197168857432
        ],
        [
          44.38018200202225,
          104.9464105156724
        ],
        [
          47.51466127401416,
          104.74418604651163
        ],
        [
          51.86248736097068,
          104.03640040444894
        ],
        [
          54.79474216380182,
          103.73306370070779
        ],
        [
          52.77249747219414,
          100.4974721941355
        ],
        [
          52.26693629929222,
          97.76744186046511
        ],
        [
          52.06471183013145,
          96.14964610717897
        ],
        [
          50.85136501516684,
          92.50960566228514
        ]
      ],
      "group_id": null,
      "description": "",
      "shape_type": "polygon",
      "flags": {},
      "mask": null
    },
    {
      "label": "Black_rot",
      "points": [
        [
          75.3,
          122.2
        ],
        [
          78.7,
          123.5
        ],
        [
          82.5,
          124.4
        ],
        [
          85.6,
          125.6
        ],
        [
          87.6,
          128.1
        ],
        [
          88.4,
          130.4
        ],
        [
          87.4,
          132.0
        ],
        [
          84.7,
          133.6
        ],
        [
          82.1,
          134.9
        ],
        [
          79.1,
          136.0
        ],
        [
          77.2,
          136.4
        ],
        [
          75.0,
          135.4
        ],
        [
          72.7,
          132.7
        ],
        [
          72.4,
          128.5
        ],
        [
          72.5,
          125.8
        ],
        [
          73.3,
          124.0
        ]
      ],
      "group_id": null,
      "description": "",
      "shape_type": "polygon",
      "flags": {},
      "mask": null
    },
    {
      "label": "Black_rot",
      "points": [
        [
          97.7,
          126.6
        ],
        [
          102.8,
          126.6
        ],
        [
          107.1,
          127.7
        ],
        [
          109.1,
          132.1
        ],
        [
          109.1,
          136.7
        ],
        [
          105.7,
          141.1
        ],
        [
          103.0,
          143.8
        ],
        [
          100.4,
          145.7
        ],
        [
          101.7,
          147.3
        ],
        [
          105.1,
          149.2
        ],
        [
          107.5,
          151.4
        ],
        [
          109.2,
          154.1
        ],
        [
          110.0,
          157.1
        ],
        [
          108.9,
          159.7
        ],
        [
          107.2,
          161.5
        ],
        [
          102.6,
          164.0
        ],
        [
          101.0,
          164.7
        ],
        [
          98.3,
          165.1
        ],
        [
          94.6,
          162.6
        ],
        [
          92.9,
          157.4
        ],
        [
          92.8,
          155.1
        ],
        [
          93.2,
          152.8
        ],
        [
          95.4,
          150.3
        ],
        [
          96.0,
          147.7
        ],
        [
          95.1,
          146.5
        ],
        [
          93.2,
          145.0
        ],
        [
          91.0,
          142.4
        ],
        [
          89.5,
          139.6
        ],
        [
          89.0,
          136.9
        ],
        [
          90.0,
          132.6
        ],
        [
          91.8,
          130.0
        ],
        [
          94.1,
          127.2
        ]
      ],
      "group_id": null,
      "description": "",
      "shape_type": "polygon",
      "flags": {},
      "mask": null
    },
    {
      "label": "Black_rot",
      "points": [
        [
          63.6,
          176.8
        ],
        [
          67.3,
          177.6
        ],
        [
          69.2,
          180.1
        ],
        [
          70.9,
          182.3
        ],
        [
          73.8,
          182.1
        ],
        [
          76.1,
          180.3
        ],
        [
          78.5,
          179.5
        ],
        [
          81.9,
          180.8
        ],
        [
          84.1,
          183.1
        ],
        [
          85.4,
          186.7
        ],
        [
          84.8,
          190.1
        ],
        [
          83.2,
          191.5
        ],
        [
          81.3,
          192.3
        ],
        [
          78.1,
          192.5
        ],
        [
          75.4,
          192.3
        ],
        [
          73.7,
          191.3
        ],
        [
          72.7,
          188.7
        ],
        [
          72.2,
          187.0
        ],
        [
          70.5,
          188.0
        ],
        [
          67.9,
          189.3
        ],
        [
          64.7,
          189.5
        ],
        [
          61.3,
          189.4
        ],
        [
          58.4,
          188.6
        ],
        [
          57.8,
          186.7
        ],
        [
          58.1,
          184.4
        ],
        [
          59.7,
          180.8
        ],
        [
          61.2,
          178.6
        ]
      ],
      "group_id": null,
      "description": "",
      "shape_type": "polygon",
      "flags": {},
      "mask": null
    },
    {
      "label": "Black_rot",
      "points": [
        [
          79.0,
          207.5
        ],
        [
          86.4,
          207.8
        ],
        [
          90.6,
          208.0
        ],
        [
          92.2,
          208.2
        ],
        [
          94.7,
          207.3
        ],
        [
          95.0,
          205.1
        ],
        [
          99.2,
          205.1
        ],
        [
          101.0,
          208.0
        ],
        [
          97.0,
          210.2
        ],
        [
          94.3,
          210.3
        ],
        [
          93.1,
          213.0
        ],
        [
          91.7,
          216.5
        ],
        [
          91.7,
          218.1
        ],
        [
          92.8,
          219.2
        ],
        [
          99.1,
          217.8
        ],
        [
          103.4,
          217.5
        ],
        [
          107.1,
          218.7
        ],
        [
          107.7,
          220.1
        ],
        [
          106.2,
          221.9
        ],
        [
          102.4,
          222.9
        ],
        [
          98.3,
          224.7
        ],
        [
          96.5,
          226.7
        ],
        [
          93.1,
          230.2
        ],
        [
          91.8,
          231.4
        ],
        [
          90.5,
          232.0
        ],
        [
          88.8,
          230.7
        ],
        [
          88.2,
          227.0
        ],
        [
          87.9,
          223.9
        ],
        [
          87.7,
          222.1
        ],
        [
          85.8,
          221.4
        ],
        [
          83.0,
          221.4
        ],
        [
          77.3,
          221.7
        ],
        [
          75.7,
          221.7
        ],
        [
          74.0,
          220.1
        ],
        [
          73.9,
          217.7
        ],
        [
          75.0,
          215.2
        ],
        [
          76.4,
          212.4
        ],
        [
          77.2,
          210.6
        ]
      ],
      "group_id": null,
      "description": "",
      "shape_type": "polygon",
      "flags": {},
      "mask": null
    },
    {
      "label": "Black_rot",
      "points": [
        [
          97.7,
          187.1
        ],
        [
          101.5,
          185.7
        ],
        [
          103.0,
          184.5
        ],
        [
          104.7,
          183.4
        ],
        [
          107.0,
          184.3
        ],
        [
          111.2,
          187.9
        ],
        [
          114.3,
          191.2
        ],
        [
          116.4,
          193.6
        ],
        [
          116.6,
          197.6
        ],
        [
          116.6,
          201.1
        ],
        [
          115.3,
          203.5
        ],
        [
          110.8,
          205.1
        ],
        [
          101.7,
          202.6
        ],
        [
          98.6,
          199.4
        ],
        [
          96.7,
          197.3
        ],
        [
          94.8,
          194.3
        ],
        [
          95.7,
          191.3
        ],
        [
          96.8,
          189.4
        ]
      ],
      "group_id": null,
      "description": "",
      "shape_type": "polygon",
      "flags": {},
      "mask": null
    },
    {
      "label": "Black_rot",
      "points": [
        [
          112.9,
          93.2
        ],
        [
          116.2,
          94.8
        ],
        [
          119.6,
          98.1
        ],
        [
          120.3,
          102.4
        ],
        [
          118.1,
          106.0
        ],
        [
          115.0,
          107.4
        ],
        [
          110.3,
          107.9
        ],
        [
          109.4,
          109.4
        ],
        [
          107.0,
          113.3
        ],
        [
          101.2,
          111.7
        ],
        [
          106.7,
          107.4
        ],
        [
          102.0,
          103.8
        ],
        [
          103.8,
          100.0
        ],
        [
          106.0,
          96.9
        ],
        [
          107.9,
          95.1
        ],
        [
          110.6,
          93.9
        ]
      ],
      "group_id": null,
      "description": "",
      "shape_type": "polygon",
      "flags": {},
      "mask": null
    },
    {
      "label": "Black_rot",
      "points": [
        [
          85.4,
          46.7
        ],
        [
          88.0,
          48.9
        ],
        [
          90.4,
          51.8
        ],
        [
          91.8,
          55.1
        ],
        [
          93.1,
          61.0
        ],
        [
          92.3,
          63.9
        ],
        [
          89.1,
          65.2
        ],
        [
          85.4,
          64.6
        ],
        [
          82.1,
          64.1
        ],
        [
          79.9,
          61.1
        ],
        [
          79.9,
          59.2
        ],
        [
          82.7,
          60.4
        ],
        [
          82.7,
          58.1
        ],
        [
          83.6,
          54.1
        ],
        [
          84.3,
          49.9
        ]
      ],
      "group_id": null,
      "description": "",
      "shape_type": "polygon",
      "flags": {},
      "mask": null
    },
    {
      "label": "Black_rot",
      "points": [
        [
          99.1,
          42.5
        ],
        [
          101.4,
          42.4
        ],
        [
          101.8,
          43.9
        ],
        [
          100.8,
          46.5
        ],
        [
          98.6,
          48.4
        ],
        [
          96.0,
          48.5
        ],
        [
          95.3,
          46.4
        ],
        [
          95.7,
          43.4
        ],
        [
          98.1,
          42.1
        ]
      ],
      "group_id": null,
      "description": "",
      "shape_type": "polygon",
      "flags": {},
      "mask": null
    },
    {
      "label": "Black_rot",
      "points": [
        [
          109.2,
          17.7
        ],
        [
          110.6,
          19.2
        ],
        [
          111.6,
          21.9
        ],
        [
          113.5,
          24.1
        ],
        [
          115.2,
          25.1
        ],
        [
          118.1,
          24.3
        ],
        [
          117.9,
          20.1
        ],
        [
          118.6,
          17.8
        ],
        [
          118.6,
          15.2
        ],
        [
          118.1,
          12.3
        ],
        [
          117.1,
          10.7
        ],
        [
          115.0,
          8.0
        ],
        [
          111.9,
          5.7
        ],
        [
          110.5,
          4.8
        ],
        [
          109.1,
          4.6
        ],
        [
          109.7,
          8.0
        ],
        [
          109.7,
          11.7
        ],
        [
          109.3,
          14.5
        ]
      ],
      "group_id": null,
      "description": "",
      "shape_type": "polygon",
      "flags": {},
      "mask": null
    },
    {
      "label": "Black_rot",
      "points": [
        [
          126.0,
          26.5
        ],
        [
          127.7,
          26.2
        ],
        [
          129.1,
          27.3
        ],
        [
          128.9,
          30.5
        ],
        [
          127.8,
          33.1
        ],
        [
          123.4,
          30.7
        ],
        [
          123.5,
          28.1
        ]
      ],
      "group_id": null,
      "description": "",
      "shape_type": "polygon",
      "flags": {},
      "mask": null
    },
    {
      "label": "Black_rot",
      "points": [
        [
          123.4,
          40.2
        ],
        [
          126.8,
          39.9
        ],
        [
          130.3,
          40.6
        ],
        [
          133.3,
          39.3
        ],
        [
          137.1,
          36.2
        ],
        [
          139.0,
          34.3
        ],
        [
          140.3,
          34.1
        ],
        [
          142.8,
          37.0
        ],
        [
          144.0,
          39.7
        ],
        [
          145.2,
          43.5
        ],
        [
          143.4,
          46.2
        ],
        [
          141.8,
          47.7
        ],
        [
          137.2,
          48.3
        ],
        [
          135.4,
          48.2
        ],
        [
          132.6,
          48.2
        ],
        [
          130.5,
          53.0
        ],
        [
          128.2,
          54.9
        ],
        [
          122.7,
          55.6
        ],
        [
          120.8,
          53.9
        ],
        [
          119.5,
          50.0
        ],
        [
          119.5,
          46.1
        ],
        [
          121.4,
          43.0
        ]
      ],
      "group_id": null,
      "description": "",
      "shape_type": "polygon",
      "flags": {},
      "mask": null
    },
    {
      "label": "Black_rot",
      "points": [
        [
          151.2,
          35.8
        ],
        [
          149.6,
          37.9
        ],
        [
          148.5,
          41.0
        ],
        [
          148.4,
          43.7
        ],
        [
          150.0,
          47.7
        ],
        [
          152.5,
          50.0
        ],
        [
          155.4,
          50.2
        ],
        [
          158.9,
          50.2
        ],
        [
          160.1,
          48.1
        ],
        [
          157.9,
          43.6
        ],
        [
          155.5,
          39.9
        ],
        [
          152.6,
          36.2
        ]
      ],
      "group_id": null,
      "description": "",
      "shape_type": "polygon",
      "flags": {},
      "mask": null
    },
    {
      "label": "Black_rot",
      "points": [
        [
          108.8,
          56.3
        ],
        [
          111.0,
          57.0
        ],
        [
          114.2,
          59.6
        ],
        [
          113.6,
          61.7
        ],
        [
          112.3,
          63.9
        ],
        [
          110.3,
          64.2
        ],
        [
          108.0,
          63.5
        ],
        [
          107.1,
          61.9
        ],
        [
          107.9,
          58.8
        ]
      ],
      "group_id": null,
      "description": "",
      "shape_type": "polygon",
      "flags": {},
      "mask": null
    },
    {
      "label": "Black_rot",
      "points": [
        [
          148.3,
          64.2
        ],
        [
          152.3,
          64.1
        ],
        [
          152.8,
          64.8
        ],
        [
          153.3,
          67.9
        ],
        [
          152.8,
          73.1
        ],
        [
          151.9,
          76.5
        ],
        [
          150.4,
          80.1
        ],
        [
          148.9,
          82.9
        ],
        [
          145.3,
          83.0
        ],
        [
          142.6,
          82.6
        ],
        [
          139.1,
          80.2
        ],
        [
          137.5,
          77.5
        ],
        [
          137.0,
          75.3
        ],
        [
          137.1,
          73.2
        ],
        [
          137.9,
          71.1
        ],
        [
          139.8,
          68.3
        ],
        [
          141.2,
          66.5
        ],
        [
          143.0,
          65.0
        ],
        [
          145.4,
          64.4
        ]
      ],
      "group_id": null,
      "description": "",
      "shape_type": "polygon",
      "flags": {},
      "mask": null
    },
    {
      "label": "Black_rot",
      "points": [
        [
          134.9,
          91.7
        ],
        [
          138.5,
          92.1
        ],
        [
          142.1,
          94.0
        ],
        [
          144.3,
          96.2
        ],
        [
          145.7,
          98.7
        ],
        [
          145.7,
          102.1
        ],
        [
          145.7,
          104.8
        ],
        [
          145.6,
          107.4
        ],
        [
          144.4,
          110.6
        ],
        [
          140.1,
          112.5
        ],
        [
          138.8,
          112.7
        ],
        [
          136.4,
          112.5
        ],
        [
          132.2,
          111.2
        ],
        [
          130.2,
          108.4
        ],
        [
          128.8,
          105.6
        ],
        [
          128.2,
          102.7
        ],
        [
          128.5,
          99.5
        ],
        [
          130.0,
          97.0
        ],
        [
          132.0,
          94.6
        ],
        [
          134.2,
          92.5
        ]
      ],
      "group_id": null,
      "description": "",
      "shape_type": "polygon",
      "flags": {},
      "mask": null
    },
    {
      "label": "Black_rot",
      "points": [
        [
          178.9,
          71.9
        ],
        [
          182.4,
          74.0
        ],
        [
          183.5,
          76.2
        ],
        [
          185.9,
          76.5
        ],
        [
          189.4,
          73.5
        ],
        [
          191.1,
          71.5
        ],
        [
          193.4,
          69.9
        ],
        [
          193.6,
          72.3
        ],
        [
          192.2,
          76.6
        ],
        [
          189.1,
          79.5
        ],
        [
          185.1,
          82.2
        ],
        [
          183.0,
          83.7
        ],
        [
          181.0,
          85.7
        ],
        [
          181.5,
          88.6
        ],
        [
          181.7,
          92.2
        ],
        [
          180.4,
          96.8
        ],
        [
          177.2,
          102.0
        ],
        [
          175.0,
          103.6
        ],
        [
          171.8,
          103.3
        ],
        [
          168.3,
          103.5
        ],
        [
          166.0,
          101.5
        ],
        [
          167.3,
          98.6
        ],
        [
          170.1,
          94.6
        ],
        [
          170.9,
          90.9
        ],
        [
          169.1,
          86.4
        ],
        [
          167.6,
          83.9
        ],
        [
          167.8,
          80.9
        ],
        [
          169.4,
          78.4
        ],
        [
          171.6,
          76.1
        ],
        [
          175.3,
          73.5
        ]
      ],
      "group_id": null,
      "description": "",
      "shape_type": "polygon",
      "flags": {},
      "mask": null
    },
    {
      "label": "Black_rot",
      "points": [
        [
          153.6,
          108.2
        ],
        [
          156.9,
          109.1
        ],
        [
          160.9,
          109.6
        ],
        [
          165.6,
          110.0
        ],
        [
          169.6,
          111.5
        ],
        [
          172.0,
          116.6
        ],
        [
          170.6,
          119.7
        ],
        [
          168.7,
          122.0
        ],
        [
          166.9,
          124.2
        ],
        [
          166.6,
          125.6
        ],
        [
          170.1,
          126.5
        ],
        [
          175.5,
          126.3
        ],
        [
          178.4,
          127.7
        ],
        [
          177.1,
          131.6
        ],
        [
          175.9,
          137.1
        ],
        [
          176.3,
          140.6
        ],
        [
          174.7,
          143.0
        ],
        [
          172.5,
          140.2
        ],
        [
          171.3,
          140.1
        ],
        [
          166.9,
          142.4
        ],
        [
          164.6,
          143.6
        ],
        [
          160.6,
          144.4
        ],
        [
          157.8,
          141.1
        ],
        [
          156.4,
          139.6
        ],
        [
          152.9,
          143.0
        ],
        [
          151.3,
          145.1
        ],
        [
          146.6,
          144.6
        ],
        [
          144.5,
          142.8
        ],
        [
          142.2,
          138.7
        ],
        [
          142.9,
          134.3
        ],
        [
          146.3,
          131.7
        ],
        [
          149.9,
          129.7
        ],
        [
          155.0,
          129.3
        ],
        [
          156.4,
          128.9
        ],
        [
          152.0,
          125.8
        ],
        [
          149.5,
          122.2
        ],
        [
          147.6,
          118.7
        ],
        [
          148.0,
          115.3
        ],
        [
          148.7,
          112.3
        ],
        [
          151.5,
          109.0
        ]
      ],
      "group_id": null,
      "description": "",
      "shape_type": "polygon",
      "flags": {},
      "mask": null
    },
    {
      "label": "Black_rot",
      "points": [
        [
          140.6,
          168.8
        ],
        [
          143.6,
          166.3
        ],
        [
          146.3,
          164.2
        ],
        [
          151.6,
          163.9
        ],
        [
          155.9,
          168.5
        ],
        [
          157.2,
          173.6
        ],
        [
          157.0,
          178.2
        ],
        [
          151.9,
          181.6
        ],
        [
          147.0,
          183.4
        ],
        [
          143.1,
          183.1
        ],
        [
          139.6,
          181.5
        ],
        [
          138.7,
          178.3
        ],
        [
          138.4,
          173.4
        ],
        [
          139.7,
          169.3
        ]
      ],
      "group_id": null,
      "description": "",
      "shape_type": "polygon",
      "flags": {},
      "mask": null
    },
    {
      "label": "Black_rot",
      "points": [
        [
          152.0,
          215.8
        ],
        [
          156.6,
          214.5
        ],
        [
          158.8,
          212.6
        ],
        [
          165.2,
          213.2
        ],
        [
          169.2,
          217.1
        ],
        [
          178.4,
          226.1
        ],
        [
          181.1,
          228.1
        ],
        [
          182.5,
          231.1
        ],
        [
          183.2,
          234.7
        ],
        [
          183.9,
          237.5
        ],
        [
          182.7,
          239.8
        ],
        [
          180.3,
          239.9
        ],
        [
          178.2,
          238.1
        ],
        [
          176.5,
          232.1
        ],
        [
          174.7,
          229.7
        ],
        [
          171.8,
          227.5
        ],
        [
          165.4,
          225.0
        ],
        [
          161.7,
          222.6
        ],
        [
          158.7,
          221.3
        ],
        [
          155.6,
          219.9
        ],
        [
          151.7,
          219.0
        ],
        [
          150.2,
          216.5
        ]
      ],
      "group_id": null,
      "description": "",
      "shape_type": "polygon",
      "flags": {},
      "mask": null
    },
    {
      "label": "Black_rot",
      "points": [
        [
          171.9,
          203.6
        ],
        [
          174.6,
          201.3
        ],
        [
          177.4,
          199.8
        ],
        [
          180.6,
          199.4
        ],
        [
          182.8,
          202.7
        ],
        [
          184.3,
          208.4
        ],
        [
          182.2,
          211.3
        ],
        [
          179.6,
          212.5
        ],
        [
          177.3,
          213.8
        ],
        [
          174.3,
          214.2
        ],
        [
          172.6,
          213.3
        ],
        [
          169.7,
          211.5
        ],
        [
          168.6,
          210.0
        ],
        [
          168.6,
          207.0
        ],
        [
          170.5,
          205.1
        ]
      ],
      "group_id": null,
      "description": "",
      "shape_type": "polygon",
      "flags": {},
      "mask": null
    },
    {
      "label": "Black_rot",
      "points": [
        [
          188.9,
          175.5
        ],
        [
          190.8,
          175.2
        ],
        [
          193.3,
          176.2
        ],
        [
          194.5,
          178.2
        ],
        [
          193.2,
          181.4
        ],
        [
          192.5,
          183.4
        ],
        [
          189.3,
          184.8
        ],
        [
          186.8,
          184.1
        ],
        [
          186.7,
          182.3
        ],
        [
          186.7,
          180.1
        ],
        [
          187.6,
          177.6
        ]
      ],
      "group_id": null,
      "description": "",
      "shape_type": "polygon",
      "flags": {},
      "mask": null
    },
    {
      "label": "Black_rot",
      "points": [
        [
          174.6,
          149.8
        ],
        [
          178.3,
          150.0
        ],
        [
          182.4,
          152.1
        ],
        [
          183.8,
          153.7
        ],
        [
          184.6,
          156.7
        ],
        [
          184.1,
          160.2
        ],
        [
          181.8,
          163.3
        ],
        [
          180.2,
          166.9
        ],
        [
          177.2,
          168.3
        ],
        [
          174.6,
          167.8
        ],
        [
          171.1,
          165.1
        ],
        [
          169.4,
          163.3
        ],
        [
          168.7,
          161.4
        ],
        [
          168.1,
          159.1
        ],
        [
          168.3,
          156.5
        ],
        [
          169.8,
          153.8
        ],
        [
          171.7,
          152.3
        ],
        [
          173.9,
          150.9
        ]
      ],
      "group_id": null,
      "description": "",
      "shape_type": "polygon",
      "flags": {},
      "mask": null
    },
    {
      "label": "Black_rot",
      "points": [
        [
          199.4,
          129.0
        ],
        [
          202.6,
          130.4
        ],
        [
          203.5,
          133.8
        ],
        [
          203.9,
          137.1
        ],
        [
          203.5,
          139.4
        ],
        [
          201.6,
          141.6
        ],
        [
          200.0,
          145.0
        ],
        [
          197.3,
          146.8
        ],
        [
          193.0,
          147.6
        ],
        [
          190.4,
          146.6
        ],
        [
          187.5,
          143.4
        ],
        [
          186.1,
          140.2
        ],
        [
          185.2,
          137.6
        ],
        [
          185.5,
          135.8
        ],
        [
          187.7,
          133.4
        ],
        [
          190.0,
          131.9
        ],
        [
          192.6,
          130.1
        ],
        [
          197.8,
          129.1
        ]
      ],
      "group_id": null,
      "description": "",
      "shape_type": "polygon",
      "flags": {},
      "mask": null
    },
    {
      "label": "Black_rot",
      "points": [
        [
          218.7,
          143.4
        ],
        [
          220.8,
          143.3
        ],
        [
          223.1,
          143.4
        ],
        [
          224.8,
          144.9
        ],
        [
          227.6,
          146.5
        ],
        [
          229.1,
          149.5
        ],
        [
          229.2,
          152.2
        ],
        [
          229.4,
          155.6
        ],
        [
          228.5,
          158.3
        ],
        [
          224.1,
          159.8
        ],
        [
          220.8,
          160.8
        ],
        [
          216.2,
          161.3
        ],
        [
          214.6,
          161.0
        ],
        [
          211.8,
          160.1
        ],
        [
          210.8,
          158.3
        ],
        [
          210.8,
          155.1
        ],
        [
          211.0,
          152.0
        ],
        [
          211.8,
          149.2
        ],
        [
          213.8,
          146.5
        ],
        [
          216.0,
          144.9
        ]
      ],
      "group_id": null,
      "description": "",
      "shape_type": "polygon",
      "flags": {},
      "mask": null
    },
    {
      "label": "Black_rot",
      "points": [
        [
          202.6,
          80.2
        ],
        [
          204.9,
          80.0
        ],
        [
          207.5,
          81.0
        ],
        [
          208.7,
          82.9
        ],
        [
          208.1,
          85.4
        ],
        [
          206.6,
          86.6
        ],
        [
          204.4,
          87.1
        ],
        [
          202.9,
          86.4
        ],
        [
          200.5,
          84.9
        ],
        [
          200.0,
          83.5
        ],
        [
          201.0,
          81.1
        ]
      ],
      "group_id": null,
      "description": "",
      "shape_type": "polygon",
      "flags": {},
      "mask": null
    },
    {
      "label": "Black_rot",
      "points": [
        [
          217.0,
          90.0
        ],
        [
          215.1,
          90.8
        ],
        [
          213.7,
          92.0
        ],
        [
          213.7,
          94.5
        ],
        [
          214.6,
          97.2
        ],
        [
          216.7,
          99.5
        ],
        [
          219.4,
          101.8
        ],
        [
          220.9,
          101.3
        ],
        [
          222.7,
          98.3
        ],
        [
          224.6,
          95.3
        ],
        [
          226.7,
          93.3
        ],
        [
          227.6,
          91.6
        ],
        [
          225.6,
          91.0
        ],
        [
          222.9,
          90.9
        ],
        [
          219.7,
          91.0
        ]
      ],
      "group_id": null,
      "description": "",
      "shape_type": "polygon",
      "flags": {},
      "mask": null
    },
    {
      "label": "Black_rot",
      "points": [
        [
          237.726723095526,
          191.89842805320436
        ],
        [
          236.51753325272068,
          191.89842805320436
        ],
        [
          232.88996372430472,
          192.74486094316808
        ],
        [
          226.60217654171706,
          193.4703748488513
        ],
        [
          222.9746070133011,
          192.26118500604596
        ],
        [
          219.70979443772674,
          191.2938331318017
        ],
        [
          220.677146311971,
          192.8657799274486
        ],
        [
          217.04957678355504,
          198.66989117291416
        ],
        [
          216.20314389359132,
          200.24183796856107
        ],
        [
          215.96130592503025,
          203.38573155985492
        ],
        [
          215.59854897218864,
          206.28778718258766
        ],
        [
          218.5006045949214,
          208.9480048367594
        ],
        [
          219.10519951632406,
          211.6082224909311
        ],
        [
          220.55622732769046,
          215.35671100362757
        ],
        [
          223.09552599758163,
          218.25876662636034
        ],
        [
          224.9093107617896,
          219.10519951632406
        ],
        [
          225.6348246674728,
          217.41233373639662
        ],
        [
          231.07617896009674,
          216.80773881499397
        ],
        [
          234.7037484885127,
          215.35671100362757
        ],
        [
          237.48488512696494,
          211.2454655380895
        ],
        [
          240.14510278113664,
          208.34340991535672
        ],
        [
          236.8802902055623,
          207.61789600967353
        ],
        [
          234.09915356711005,
          204.8367593712213
        ],
        [
          234.09915356711005,
          203.62756952841596
        ],
        [
          237.726723095526,
          202.41837968561066
        ],
        [
          240.50785973397825,
          202.1765417170496
        ],
        [
          242.32164449818623,
          199.75816203143896
        ],
        [
          239.29866989117292,
          198.06529625151148
        ],
        [
          239.41958887545346,
          195.64691656590085
        ]
      ],
      "group_id": null,
      "description": "",
      "shape_type": "polygon",
      "flags": {},
      "mask": null
    },
    {
      "label": "Black_rot",
      "points": [
        [
          215.4776299879081,
          243.7726723095526
        ],
        [
          216.44498186215236,
          242.2007255139057
        ],
        [
          218.86336154776302,
          240.74969770253932
        ],
        [
          221.8863361547763,
          240.0241837968561
        ],
        [
          224.546553808948,
          241.4752116082225
        ],
        [
          226.48125755743652,
          243.65175332527207
        ],
        [
          228.05320435308346,
          245.9492140266022
        ],
        [
          227.93228536880292,
          246.91656590084645
        ],
        [
          222.2490931076179,
          246.91656590084645
        ],
        [
          218.5006045949214,
          246.19105199516326
        ],
        [
          215.59854897218864,
          245.34461910519954
        ],
        [
          214.51027811366384,
          245.10278113663847
        ]
      ],
      "group_id": null,
      "description": "",
      "shape_type": "polygon",
      "flags": {},
      "mask": null
    }
  ],
  "imagePath": "..\\Grape\\train1\\B_r00269.JPG",
  "imageData": "/9j/4AAQSkZJRgABAQAAAQABAAD/2wBDAAgGBgcGBQgHBwcJCQgKDBQNDAsLDBkSEw8UHRofHh0aHBwgJC4nICIsIxwcKDcpLDAxNDQ0Hyc5PTgyPC4zNDL/2wBDAQgJCQwLDBgNDRgyIRwhMjIyMjIyMjIyMjIyMjIyMjIyMjIyMjIyMjIyMjIyMjIyMjIyMjIyMjIyMjIyMjIyMjL/wAARCAEAAQADASIAAhEBAxEB/8QAHwAAAQUBAQEBAQEAAAAAAAAAAAECAwQFBgcICQoL/8QAtRAAAgEDAwIEAwUFBAQAAAF9AQIDAAQRBRIhMUEGE1FhByJxFDKBkaEII0KxwRVS0fAkM2JyggkKFhcYGRolJicoKSo0NTY3ODk6Q0RFRkdISUpTVFVWV1hZWmNkZWZnaGlqc3R1dnd4eXqDhIWGh4iJipKTlJWWl5iZmqKjpKWmp6ipqrKztLW2t7i5usLDxMXGx8jJytLT1NXW19jZ2uHi4+Tl5ufo6erx8vP09fb3+Pn6/8QAHwEAAwEBAQEBAQEBAQAAAAAAAAECAwQFBgcICQoL/8QAtREAAgECBAQDBAcFBAQAAQJ3AAECAxEEBSExBhJBUQdhcRMiMoEIFEKRobHBCSMzUvAVYnLRChYkNOEl8RcYGRomJygpKjU2Nzg5OkNERUZHSElKU1RVVldYWVpjZGVmZ2hpanN0dXZ3eHl6goOEhYaHiImKkpOUlZaXmJmaoqOkpaanqKmqsrO0tba3uLm6wsPExcbHyMnK0tPU1dbX2Nna4uPk5ebn6Onq8vP09fb3+Pn6/9oADAMBAAIRAxEAPwBmR8jkHLHC87S+R+ven+UrHATBK4weO/XHpj/PNQecGcqjOwByu0AnqetWEOF5zs3ccDrjnJ446/SpOkc7sZAgLHgkqo+8SRjP0/LilKyk+YcErgnBAAOTwO3fP40vnKSzIULOVwWA4yBnj3xxz/gIhIxnJcoMKBjHAIHTkc9cZ+lAhDLJEDhyrBuCwxxkYz+v61NGirI6AbRISNp4BJP19v8A61QEAfIhTcRuwON3rkDg8/zpXZ41OEZNpGCBjv8Ah049aAJQfkdctuIOCOmcf/X9emaHAlOSJMKeA3fI7eoz/kVD5uXY7VZmHygkknjjPbuBU6zho3CbmViEUMvII5+U9s+vWmA5DbxLLvRyyqTljnPXn0HT+VICWClHaNgMHPAAwDwfx6EelOVEePeAQzHBycbe4+v/AOuo90algqDHQknIJwBx1/z+FAiYfOgCyb13AqvoMY4B6+v4mnFY873U8d8YOO3Tr/8AX702TYjLgblyvy4xleeefx/+uaV2ZnJDb3JCqMnjnj3J5/U0AGDGQ6AgsMncu1gDg557+uR7Y4rMm1W1trz7NO3kIVBYg8DIHXPbpz04q/IzPsSPLFmOeRkj1BGcc4x7jpXIeJZoW1KPKKZHwpV+RjPTPTkE9P0pN6DirvU7MOjCFfM3RsuQB2/XAHOPzqQwxsA+4DPRlQbsfXHNcH4Z1K4R3tXkDwb1eIPnd05xz04yeOp7V21vdxXCr9lkB8tijkjgEE5UjPBwf5VMakZNx6oHFrUtpBE0juSgRiNpfAIxjjA/3v5/irsHAVBjJIJKgnkHHuMDntUBV/MD5EgY4XvnjoM/X/PNSxujNyoC5HyE9Bg/X/PetCSWKQ8/MOQQMjjnnqetIqAs2fmyowc8Hnkn3Ht/WlVCwC78n+I9Bjpj6d6UyCCTergoD1C89B/SgRY3lWJZA2fmBUcE45/TvTUBZsMrK65DcdT3/wA//XqEurbu4Y5G188Zyc/r/nFSJHySCTxgtjoM9D+FAEo64ATkevT/AB7Uib3XbjJPQ7uBz6j6ZpBKGOfl2jJxjg/5+lBORGVjAcHlV5z9PU/40APxyyvggH5S36ipNxKDMfOflX29KhAEbBo2ckcAnqcH8uxp8ahI0bnaPmyR/L0pkkm0AHbvDckjOefqf/r0rAume5z2pwzt2/6zjqP8aFLFFBHJ420AC/KSQGBb9KMHPUYJwT61M3J4VTntk5FM2jtkEGgB22NFwMAnpnj86RjgnbyOtJvOCeMepPQ5pdquSpz/ACz0oA4lsxKEAO7PJHA75P1x/L3yWRoEbYV3HoW7Zz0weO360ob5WDAF2C8lSO3+f19ackq/6ls8fwgY6Hp3z19/8YNiSNt8IPldsgjo34Z9sY+hpFDKxC5IySzZ5IzyQB7fTJ/WI5Y42uN2ST047DH5mplMcTSKoCErkfLkA88etAB5bLI7bUL9yxbPuD6eh/yakjyrMTtL9B5fb1/HP8vflqSyEFZSpGTzuwP0/L8+vNJAD9o3yIygk4kCrg9Pf5vy96YiQsGjWTYwYgqo4BUkY654/pSAb/KZmG1ejMMnGOn19+ehphX94XeVTyPlQknnsAOvQf5zUoKNcfJgJsA3A4b65B/L/IpATZgkkkaGIw24ICg84B4AyfTA/IVCVVpAEG5jnG0HDAf/AKjj6VIzoloqr95DhgpyM8cfz96iCo+VORn1blsY4z/nrQAiJgsrrnLfKoGR/j6fl6Cp4inQouTghWHfgYwPT19ajkmAZ/L8raRwFBAzjp/nNQySovzMGA2cHPQevv2piFnaJLRmctGigfMg6ZxjP8zjpXNC2XUXvtSLgJGu2HfgAheSRn1IIyPU1X1bVJb67a1ilO3+Nx149Pz7Uz7QSBDGWjijyqoOB757+tcteq42SM51VB2KOkTlNRlwu1l/1e4cA47/AKV0kPmW999shlaIv8k0Kn5XJ44HHrx/9esi4tzbXUEynesgJxk/IR39MYxWiZWjsDcZEkgYhEcH73GOR3PPoAR6c158nJ1eaOlzTncrKJ0FxdslqzxZIb0GDjBzmrNtdRvavO2FiwWZjgAY98dO/t+FYMn7/T4z5qiQRrIdjYwCA2PUcHvz06UltdvNC0KZ3N99Mgbsdsj2z0685rv+sqNPmluEFzOx01rdQz20UsLiSFwCpVccDuQeR361MsfzBFRQFAx3IyM9voKp6XGItHgV2AG0EgHGAee/TnPX1q8qFJ8hQpfkZyM+1dFOanFSQpKzsTBfLjUbVBb7q52569P/AB6ljD7slcpkgNnjtx/n8ahUFcITyoB3NgjI7/5A6ZqdUMbZIK54+YEdT6dq0ENO5SjMvLcLtHI+n+e1TI+wnCgY7oR19T16de3SmyD5ztUEAgZAJb1xipBLkqJVUIRj5hz1I/w/SgkADIyAHkgjceAQf6f4Uok2nOFwMk8YPX3x/nNMGWjzvAjyQGDZ2/j+FTAKxbzDk5PXPT8PyoAaoUhMHLc9+Cf6VJysec5J4GO9J5fmZEY+bPPp19f1pSC0gVsKQvXHT2oAkXCHDZJPAPf69KRV5BIVRn3yff8Az6USFmI2g56nn6URnPzAgrjgY/r/AFoATOEyoyCe2Tmn5ydwAwQeh6Uo2AE9MZ+n4GmAsH44659v880wOLZQZNvDYOV478cDjPf+vNKqkqyhzE2PlBUZzjj+n+eKY5VkG7/VqArKP4e+cn6Dr/8ArJswTfM42thgQcn29+3f29OINxp2XEQCqxGR7K49CPX/AApVjkiVAJPMR2KquBtGe/vk/lzTY3CozKPlkTGCcdwegPb9c+tTFY2JTzVjxtAUDhsn16YGP1HSgBAqFv3cIUuvV1xuz1Ax368fSnMroilmAyApIOeT1+vt3yaYyvEhADKCc8noT1BB59f0p3mBZUzhmZudoxjjnP8APPtQIk58sDBUhSQzjof8On4mmSMgjUfOHPCkgkN/h/8AX9c0wyKz7TMhK8ZXGGK5BwfXIz+NIs8Tu7+YHKNxGHP3ScnGep5P9aAJTcLI7NICRnBAyCPb365x7+oqrezutq0wHoGIO7aO/sP/ANXpS3XRlXPmZAUKuCRzwP5f4ds7Wrkx6fPvz5hAUk9+c/nlfTj1oEOi1gqziZAWb94zrg7hgdh0/wAik1bWFj0+Vo5wD91Rghif59KyvC92rayqPLteSMoNxxnGDj9M/hXS3dtbNceVLbxSynjDIDgVzzr8srWMp1FB6o5LTbXMYZm/eyYdifQ9KfbkKP3nLMMgMcZP8/X8607aVftlxaR2ypFANu5GOQAQoGT3xn3471lvI3m7dpEgbG0nIHGO9csm76nNVg4ydzSMa+UpXIZMuCvGMdef51qWduq22ZlAjcZKsAePpWR9tiFhuiZpSGKsuzG1h1BHrWYVvtRmZlnlY4KgAcg/w/nyKzVJzd9jejRls9LG1qF3b2Vk0kWEVGGCGxnhvlC9+3ToCKyfDmr3zX5uWUfZ87Hj2j5c9XJ7den/AOuqcUEMy2zPILjdBucxNuZWJOQeeMHAPt9QToXF/Zxr9hstwdnQhsDHygZ49TjP4+wrdUIxjeWp1xiop3Z3OranFpdg9w+CiEcDgnPGP1q9HcxXUCTLKShjVlYqeARn8O3+NeY6r9ovrDyhI7upBA3cce2cVc0a/EGnR20g2kEsoLcjJbI/Pr9fajA+7FpvqZtXjddD0YSxFlLBEYZG7dyRz/n8Kn8xWjKqeAMjL9Rz6dP61x9re5AOCwXnIPQc55/zxW9/acP2UrFA0rBflEjDaQcdcd+v8q7pVYR0bM7o04S7Rsy7MZxjHYHpx3/w71IIsA+YpbGFL5z78evQ1HG2yOQLwxUMwwML3xj/AD09qeDH84jZdinoVzj/AA5qxhFghdm7OePTt79Km3b5WHJZTk98+9IhGdvzAdQx45xwevP0pYwH3EbcnOc9T/n3oJJCBuOR0PI9/pSr13AA+gpAQqhy53cZ4/8A1U+OQAkZyo6/40AK3zBNrdT8xA9qACnUEHpzxxTiegCD5R1B5PtUZDkEqAxz8oPHP1oAfwp+bPPrzSMAzEoQvp24oydgJGNw5OO9NxwepoA4thmJsPIjOpA3dB+X4nvTQAj7Q68KCCfXuMfUnrnt6U0ZxuRsIPuMeOvp754xkfhT5C8gLKWYuAMED3PYe4/z1k3IEmVHMaYCNncrHcSSOx5OePWnO+GADJzk+hHP6jIA60N/fcYXOMHnjP549/ajIJG5gwUngnbg/ljv156UABOSxTcwOC7MOSO3t6cflTDIpl8pMHechieCc9D+Q/PFR4DxYXJwCQi/Lx6e/XH4is+51JrO4O6PdgEjceOvBxjr/iaALslyqLvcM2xeB05x6c/rXOm6UZY/MORjkgf41Le6k9zb7ANmMHJIO4+5NYUk7mQkY56k/wCFAG9BqMmyVhKpQnay4yM56e3Sqetam1zbBRwNo3D1PPP5GnWcjCzjGSGbLKpPqTk496uJb2s67Lm3EuSBx8pP071zOva+hzOvFSsY3hu2a/1F4wMERFw3AwcjGeDxzXYw6nIbdlMYe7UKnmf3VPT8evWs3R0t/D095FMQGkKtFuPzFQe4wenPI681JpbyXdxqF4IgFchfbOc/j/8AXqKjTjc1rJOndk8lxJ5Dh1ySMBe546VkSqyhXCmMtgkH734mp7m6meZVkUyeWSOR05Of6/lVXUp5oZIVUKFC7jnA3cnGfyrBRu7I4qMXVfL1J4bmREfbLFEFG5QY+p7YA7nIPUdKp21i/wDasIEMxiSQkCMnaMDKMQOflJJI/wDr0k0zMsDqyn5c8A4Ge/P4VqW106pCz3G1iPlAIySMn+VXGThqaRqSpyd9SzYWzael1dzRxwZLLHEqgbBnOB71m39yDbyuCC4xtwOnI71YuZpp2dpiSi/cLHJOBg/lVGNlNsI8YJbJbYDggg9M1jNcz5mS6kpTuS2KIkALnJJyx9qev2N7555oizgYIUnrjGPbvn2zWbLc3CuFQlFTgbRj6n6/T1Nami2e1llkBd26Ant60ktbplOTim7mgu8oqrwoAyIzgH61fhuCl1AquRsOXA9T2qHYokZniYKMkED8v14/H8rtnAEgeYqWZvmbjv3rflOS7OqQZ24RguQu8LnJGOP0pzq4XGcLzxjr/ie9UrS4jnSPCsSAAegOMfl6frVh1UsVypJO73/n6CvRTuj0Vqrk5nMQCqQUU8gZz+f+elSxgqVL5GM4OcYHP+fyrJvr5LO28wtsZhtUngZ7/wCf8adoWpPqNk00qrEyuVKqSfp1H4Z74zxnATmk+XqVY1SChwRhH5yDkfpT9pDKoYYOCMgDH+eKYqqWxtJXGQV/E5p2QybjwT0BJqiRF3Ox7n+Ijmnhz9wDG48gDt+P+frQoViyyDIxnB4H5VKVIYEHcenC0ANRSDye3APPf/69KEKg+v4ZoGByAox0NKDtJbdznI/z3oA88bzFP7vcc8ZyvHT8fXk/ypwEiMqlSFI+7twW9v0ppYJKwEbI7cN15GMgnv0pqNGFJVlUAAlc5K8DvxnoPXrUm46VDIhwSrOD1GcHPXHA9e/aoDMB0G5uB5g6/h65GePf85ZJB9yM7FIBADEcDn8qqEMZVOByeAR24/P/AOtQBLIBhmUEA56ngmsLXJs3e9gULLtAJBIOfxrUlyBnIXJO7jg9+Bn2NclqE8kpAkbO0nGO/wCNADJLjaWKjHYAdqqGTL5Bye/4VNZSbbyHcMgnbn68V19pbiOBJ5BJHCiliVzngZ9eOlYVKvK7WMatXk6FWC2CmNkZGjKArls4HrSWBt/tU0skq+TGN24HOc9vzqrvN3M8rgsznjcckdh1HPGKaY40tGi89TIcOFTkce/T25rnR5rd2Wv7VNzqZlKERhQo4yQvv+tX4Lx7ZHggjj8rOT8tZEUJeNGKlBtBwe/Xn+VakMcgbJDBVHBfPH06VDj1QnOVrEVxKWkLiGNOcnA5znsOlVLq6kuADIQxPADgf/q4qwyiN5oZNivjDKxwc54x+lVposSfMpTGclgRg+mK0SEm9yjcBiPNI3MTgbj94+n15zVqORI7YOjlH3gsytndxjj6YFG65ELpEWAnXYEUkB8Y4wOp5/X3quMJDIVjcYwTu446859ccU2tDRPQ0IlmIwACWHQjI5+orPvrqSIC3ixu3Esx5A9Pp3/Ktq1lcWMKorebMSOBnaB/ET+X6DrisG7ja315reUqqtwpdsgjsfrj+VCSbszpwtNc12MtrOeTy51ldlbkAMDkjqfZQcDkdePU16HY20dtpNqAimZokLZ65IBOT9f5muTtFgWJQGMtw8QjVAy4TcemQCSODjp944wcNXTJI0bxwo7yOwCnJwFAycY6evTn8uCpbQ2xVkkiWZwLlbePGWXJbuPQDn6/pUcs7QRBRLv4+YDkf560krlmWSTDSEHblgAvufYen86wdV1edSLaweISFslxjK+nP+RUSbb5Y7nJTpym9C5a6lqSXIMM3ljO05QED8wa6o6h9jtPMunQx7chcbST36n39K84ibVNMu49VupN8JYM6Mwy+CQR3wTg4P48908TeI28RagltYrJBaKgXZuyDzksfTrjHsKKUakJ+9LQ7HTcWa99rUuoM1yc+XtPlDd1X+mcZrW8I6tFaXZhnkVEm53MPlD+vsPeuShTFkFT70YEYIOBjPX/AD61Y2gQ7cgtzzg4znH/ANesnKXtPadTOdTldlseyLHF93+EHrzxTsgk/cBAwQR0riYvFcsaRW8MalokVXaUnDkLyRyMDr19c102k3s2oWPnzKis5+ULwNvvnv1H4V6EK8JvlW5SknsaBQjnKYHXAPHoaU9Nh6H1NOXl/n4JOcev+eKCoYMWDFOh9zW4xdwWPGMZOR9RSIN2Ts6dSPX/AD/OhlDHO/5hzgdv85pyjdGRuGfXtn3oA88UL5ZBUMZCWxnG32PfH65+lQ3GTJwVYlc4XjPB7+/5c08Bg4bJCgZ2lQeOvrwOmfTmoZZFO5Ng8s5GTwCRjr+efxNSdAXFwVgDCLDBgVODkeg6+/4fzzIL51kYSlgQOQFz/n/9daEx4VyDhzw5z933HocH8vc1hXxiMYljdS3QqB/gfp+lAFtbtJi8XmEMT8uAPT9O9c5qaRpdOsZO0AHmp/OdSCMqAw5qneXPnAblBcH7wGP/ANdK4DLCKWe8jMcUsioyl9iFtozk8D8a7e6ilkt5oIkI3ZQHnHPWue8L2/mzzsmSybW+UYOMMfvduQOO+DW1p90b27uLe+l/fwuwb5sjAPX8M4rir3vdHPXpuUeZGa+20hWIk+c6ccdBjv6H0qGNCE+ZsFhnqTn/ADk/rVxYZLthlMuSWJHH4GoXKPMjxvxjaT0HU88+2KzTPOaFacxoohOFfO92HzFj/TGPyq1GqYYNlj0Hy859SffmqyKkn7gzQkhiQQ/A9Pzq1GWdjIoCDJxuGW646f8A66a1JafUcgRZMyEMoGMBeaguQspZhv8Al+VVzwO/HoKvtbyMSAjtkkZK459APxqCZFgjLMyQowBG5cng8j8c1V7BGLbsijP5YUZiVSByvIJ5GMnJ6YyMe5xVfY9yHQbBGSAWIAwM89varN3GxJeIAxqQpZRg5PQHp6H68+nFRAYtwbduYdzjPv8AyrRmjTT1OmS+xYp5UYjjRcISfmx/n0rl72IanqiwKcTKP73Tn/6/6Vp2eoSR6eYFto5XVTuVeSuCATnJ45HPqR9KNFhgXVopbuDyp7gYVt2cDgk+3H41k4zjrY66dKcW2zc03w5baeUuPNkkmQcKzAjJHTAH+TS6jdpZ2k84QbxjaxAIXBrSuplVG2EbOSgP6Vx/ia7aWOGJMpESWIJ5Y/T0oV2rs5pSlOWpBp9w93esTkls8D3+lW7LSktL69N3KBhtwDc54J5JI9e/XmrHhTSy8hunRiq5Az/hT/EOrw2uo3MkDAxiNY+/L5JBx04Hv3qaTfO7bHVhpatGH4kv21G/OmxsI0h5fAx+A/T2yOMjFZ1ui2sfkxjHqccn61TgY3OrGeYkuwZ2wepNaEJ86cqFCHB5544q6u/L0LrSZqWKRSMoeQqgyW2/Nk/Qnv0P9elTyQ3yXQVIxtdtsbDG1fr+XOc5qrDcNahI0hjXB+ZuSc/XP8sVaF9PLjzLjBUALkYxz146e9c9uV3OenWULstzRxzXDbVAUH5SAPm6A9Oor0LQI3TQrcMF4UgEYHUmvO7m4lttNedAjSjACt3JPNdRD4ojs9LQmFm8kiMoZRuPA5JA9z0HJxjFXhE1Nze2xtSpya5jtYQoDYHGeWPABoDdRwAewA5rD8M6pe6vZNPdWiQBiGh2fMdpzjPvjBz3z2rbK4OEXB7YOM16sZJq6KatuChCy4AOOgPUilOAn8IB6UmCPmXGSOpHHXp/n3pEwVyXG4kjPUVQHnSAygytlEY4YL8o3YJx7AZ7YqC4QfvNsnPRsdj7nnParbbFjj8wLtYkkrwO/Oe/59KqzmRkYrGFAA2kAnr+fHeoOg5i+Cx3UitIWDcqWOeOfyqhLcbsd8dMHtWhrwO5HyCxyrf4HsD9Kz7e3WWASHdwcHb+Pt6VnOagrsTaSuyOR2GAQ/PPI+v+NU7gg8gk/hW/HokUmWR5CQRgE9OcZ6dOlTQaC0cMkN3HF5ofG7HB4HHbs3r6GsnXja5KqQavcwdHmWLUoGkumtkUlhKP4WAOPXvx+NdYLD+1b+5NoPJZ02hnyr52kcce65xjqevOKN1awQvHHd6ZD9nzlWhU7iAvGSCD155/Xip4tetYLhGhmkeNcyOr7i4bBHB4IPJOcnuaSmpao3ja2jL1o6f2SZi+yUIU2q2fn6f4GsvymSJsLsyO+QMd896R4kkuplF5JGrksGjRgNwyOvQntwTkfrDJc3MEsUDyCRHOznBIz3/M/wA6ydPscNXCttyiJGYYr1AzOy7BnHVj6e3+fpXV2yiSJdoSMud21ByMn17/AP1q5210iWWQHJcrwAozznpg/hXVeTHZIWQkSBeDjI47kf0PpRHa55/UdC0KyfKiyuqklABg47Z9awr+R7meSQoCiuQSSCwyDgD/ACM5PWtLSbQyo1xKqiNTuyecFTnPHpjr7VmGNLrUJGhxBbRTCUIwJL47H/Z4B/H8aqDtds7sK0rtmdMEingfzVdy+7aU+Zg/BBBAwcHHTp6GnGGJLl3ZmZi+VAGCB6UxNj6nJNLIWkLMQT/D7DjjsM1YyiuzLkv6hh1+tKUuZ6GWJqqUvdLOnQRu8yyvy7eYrliSFwcDJ6jLYx369sVrWlpDJJJDHkWzQsjzIcndnGOcL2Izng44A5OBbzta6g0cpMcRA271xvXaOp7jgcH8K2pdbgKKhkd4sl3jYDg88Z6Z4B3fTnGRWq1R6dN3imi1GjLpiZJIBbGB2yfU8cisCHS5Na1NpJCywRYHzDG498D/AD+Nad0zW2jL5jBJHUyEdl3HOP1rLtNYht4VR4ZEjJ27lAOP/wBVcz5ndxVzzHBylJxXU6S41NNL0+RLZIzsjO1N2MkV5jqepreY3OzYyeeMseSfzrota1a08vEMp+YY3FTntxXNqysxdQDz1qqN4K7RtSbgrWC3jEa88yN19hWzbQgW7EuivJ2POQMH+eOf/r1mW0DyyjZyW9e1dFDDE7/eJjjUKjFcg9zz1AJOfxpN3epnUne9yskW75Is8kEcfyrTsrHEp3l9gGGdQR16Z/WrlpbRpKGU7nIGADzkZPOOn9asQRPHEXkKgud3pyevHfjmm4XOQlggt7mJraZWEJJXA65/zmsmXSwNVSGeUy2tso2p0DH0Yeg/r6VbnuTZR+eGUS8+WG+bJ45wOw+oqraF55i7RlmJ3MT6/wCc1yzbj7sHudVKrKET0DRbtZEkU7SwUEcYx/nitnczcY5yQxJx+Vc34bJ+2XB3AKqAAk44yP8AGul3oUK5YknOM4/CvTwitTSNYSursTo24gMcdvpTo1G7Jbb6A9qbtXIYgbhyT61IPkBDZIB6n/8AVXSWecM5CsS7IpG87c4XnPPXqfbtj3qBJZIEHlsQMnn7zLjuOvOf896l+byjhULkfM+dxPHH5ZqAxRt8u8KpHLYPJ5xkeuak6Dn9fjWW2kdCxWIg5HQc4789xz71n6NIgU+bJhckAZ/PPtXQagkUsGfmbIIJHRRtx+XP8q5/SAdt3FE++VWBQgZ3fTjr1rCsrxM63wHQW0sVjOZWf906GQKT8wx2/wA/0qq17PeyiRpxHGGZsE85P3QB0I+UDpwOnTiKCaOKLIQO8i8secdsEd8gn9aSW6exthcKH3sxEZxjGchsnqVxnr1/CuXscCfK9C0tzM75eeHa6NhFzuBz3x0GMj+ZpiLG8cZuNs3GUUDGO55/H6Gsq3kJuS0zHBGOud2COOAfT/OKt2wfzeBiNCSCW4Pp+lZ+z7DnUd7rQz3juLGeaKJFkD7WVsDJHr1xjJwfoKv2dtPqd+k13GYYYgpSINzJjI2g545rQ8gsksjbdwK7PlGRnjj2/CsCDU7m1vXeMxybHII+7uHrnt0rdSqPRHXGrOpG0TvbOGZYTlwQTnCY+Uj360+dlit2UAKCPu7cY47VmW2upeLbgQGGaT+4QVYgDIHpVm5lV4ZJXcIg5Yk4A5oT5fdZwTpyg7MLW532SoECp3LAcnpk/l61iX95DbF4bGFFZyu8oS248/8A1+nrVlr5Ess27xsWDJuZ/lxjlevXkjtWVev5LqOF+UjIUFe/Tqen5Hv3qXZspc0Y2Kcckn2ne7EMR0I7Hmr8bSLhFKnsPcev86zgknlGXY3B2nHv0B9On6VetpH2ln6AAndyQPX9OlUlYxkT3Lq6oZMDChdgGdxBz/JgeauWFnbvgyW0IJ7FRj6VUX5mRmBxufaAe2F/T/EVdBRAFUMQAoA4GR+Z9KFHcfPJaJhqscslqY3ZplknUsCMBB2H0yBTWtFtIWmEUahGVVL4I3HnbjnqOOenHtWxZ6U11aFEk/eBFKN2DZBwfyGa5fxLLPHcGKaIQ+WxBwOpzg7fbGBnp6Y6UUWtY3PSw07x13KuuXTO8siSrIuSqoo4UZ9vp+I/KsewtpZrmRcZLkfiTUl1NN5SqWjiEvJ2AAAemB0+n0q7pF1a2aSojMWALBlGQTWlW6jZGtTWOhr2+nraWzTSYWTcFTOePU+3HNXp7qK3gEMKxnsdvUn2/OqMkSTxWgEiNvBZmLZLE9sevBH1qaG2HmggqBwSuDnp6g/5zWUUeVJWepo6bHHNAGkdlcliBwRj+HHfOd3X2q9P5cUcbXE4RM7SxHGfYfgeOevtTrW3ijWMz7ozjlyOnTnp1xXL6le3F9d/OWESn5FY+1E5pKwRXVkl1dQ3N5uIbyx8qLkcdP51asryOElgxLbCVjwOSP8AP+elZQVGYCTer/XjHp7f54rRt4IwoabjAC/KPm9cgZ578/SuVR1uDkdb4SnaW6lDELAIWZnzgAlhjJ9+1dhDOkpcxsJOm4Lg4P4e1edWXmRTb4l2Z52dcDsD79a3rSQfa4pJY1eZRhGkXlQM/dPBzz+ldlKp7ONraG9KorWZ1QITjcpB6Ef4e1PBLLwM+5z71QtJppWk3oAOPLfBye56/p+NXDuwFzx045rujLmSZ0HnO5GkKFGjMmEOA23n8OvJNYmqamLNQkjlnx8q8fKB/wDq/DmtZhNJHI6EEMBnc+CQTnt/n1rE1yAsi3GSBHk54zt5yAfTk8dzipbsrnQYl1fXd+WQLwfUYxUFgJLS+3SEhWypB6E9Kto0asZVj3RgZ+pxkUoIQussIaWQ4YuCCn4fX+VccqjkjinWk3Z7F+33K0qQxbhuOMnIUA8D3zVKOM+e894WYKuTnn0wMflT7m/uIL1PIWNAyZYH5ufTkk4xz+NQS6ncpKXKKF3bXSJsHIwQcZ+h/D1FZqM2rhHDyauiWJIwbeRkdoyMtEG2kjPIB55x3I/CpFnYOXY/NG2C7HsOv61ZjaG0t2vnKmaL/VxNxz0HH5HH1qlbBxCplUzEsAC7HIz1+vT19KcNdTmfmaclyEjbCnjOPlz+XqOCPzrLWIRyzea/l7iWiIYYB55IH07/AOFaa2sMMy7i2GbcAw4AGOTnHXt6/odHzEe2W2dFaRG38qADjIP/AAL/AB9qu9tTWhVdN3OVijuJp4lhJWNXI8zscEc9M9s/X8a6e4xqlx5cbxkQtgDIJZuM/KOfbpn9KqzuJTtAAIGMHtj27VQjuDba2rPL/o0w+cMBg8bf5H36nrUQk3U17HTCqqs9Sy2nrHdtGot2bcDGCwwe/wA3rx6d8iqSyM7vZmAyhWDqyZOzOQ31XpknsPwqyL4J5rFpA+EWIbVK4UAkkjofXB79sCo47ZN4MiFJDtKLu5UYBA9ACSePfmtqk0o3ZtiOVQ1KvKYSRSpOcr7A+v61L8kbJkk7s5O77w6fj0PH+FWri3WQEeb++UYdSO4+vfnt7+nLVtwrICWZwc7ORgADnjp/9YVlF3PIluWLdf3SSzIThgFC+hDfh/CD+FXba2MzGTbJt64JyeKrWu424hKAkyJkD1xJ/nt2rdtYJJlmA+VNrKH7F+mcfp9QfSneyGkm1cQzTLph+yyrbxx/MX3AFyenJ6Z7D3rmNTjuridmvbkyMsQdCQoJ3fd6dvf/AArp5LwLHbQ4ICHMquv3SOcdQMHp+XqazL/T7q7sYFFwpwd0aOo+ZR0J9z17DPYVpFRhqz12oQSscjLpbtJFDGrlZP8AlpjIduoAPv8A5zWheldJtvKtk25BBLAFgPdSOD15z9DUtzdGzUpZoUnJARCn3TggkHPHQfnjp0pTWEhhhaK4MlzuXd5pBXjkk5/zjjmnKaTXMypTjA2LKBEtUzGrrEAAycAnuenOSc+vNXIWmNwzRxHcwHy5xtBzjJ9Tzj6VNbW0KgwpuVWGGcjrj+n+TWm+nixvAY1jCyr5kZ3fefb06cZyPx+tYxam7Hn0oKc7sw9Wl1JbpBHdJsjGxiF+QN15/wA9OuepyrSV7yGZJdguYiVJA7Y//X+VbuqSiKKedyWeTad6HIQgcHj69+Md+lUbHTbi1865u0QCdA6nuMeowOeaVZR5b9TsrxjyPQhtYVaSOMKpccsD2HXk1vWmmmTEhVQ+7ucemB9MVVjt1a5idVBDfKwC8nnI46e1dFD5MZjiLqWkIIGeBnnk/j+dRFLdnlpNiTK0Kphi8uCAOynHfvgHt7mr2nxebdxeY+87duWPzAY9h9elZt/MLR2KzKvY84OTjBz+JrV8NRi6Sa7C7EyUj5C8cc+ozirjLnkoo0hB3WhvxhQozyB1wc5PbipgdzEDjHXrimxgqmGye+V/kKczksDtJBHPUY9K9I6zzHYflTEwZceYoGQRyMe57VVvUEwKkq24DAPTHf3z3/CrxAUMshbDfMBjnHIHfueOtZV5eC2hLZZTuIBB9f5Hr/KpOgxrO1l+yvCigywuylgM/Tn8a0LSyy6LN1UDBY9vT2xWfBrkSXipNbllPBEHBz2IGMd/89anbWftaeQFKMWUAHjcoz+Z579Oma86pCSb00OOtRle62K13IXupW8to2Dn7q4KAE45z6Y6D09KsTx28bSNtjLEFiUYgZ6ccdOMgDBwetSvCktszXIZiG/dqCQSQc9v8/pT5EtkUTLEoKrk7zuBAHIw3HrxWkasbGkMUlG1ipLD5Nvb28yqHQM+Cf7xJGR6jNWrYmFY5yiLFkhHIyMgZIx7bhx71QlujO+92PGN2Op/+v0pkkjhXjbcMgHHTHT8+ewqUtbnDJ80my1cXBmuZZhtOMuqquF6+nbv07+lMt5JBLLK+5JWPGOqkAnH4YqoJMiMAfMcYA/z9KjkLRq3lls/xOnHpjB9OBz/APrrQSNeS5W4MuxkWNSGkJGG3YGR+Y/OmEW8hVZV3wlSCSOQccEfpWUpaIxhVV1ZQTtYcgEjBC9Dkd+eh9DVy+lVbJIliO3OWyRuYZOBnsOAcdaylC7sawjeSKtgU/tCSaC1kmRB8qseOMEHp/j19q0TIdQYTxgxnOGDNyp9Pyos1gQNvi5QFcQsdwOSc5GS3UD15qPynt77y1AeN1y2V6jkBvbkgf5wNKkOZX6o769Jcly/agb1AbbtXB3Hg+hzV6TyQrouQ/fjAx3P6/5HTCW4/fYkfaB3Jzz7fkK242DSEqxAzxkEfT/GoSujyixZrFEYhIuQxC4IPzNk8Z+hzxzge+a3I2kFrEWIULxhRgD04rGs7eKR7dnj2xpMVwB2Kv0HXqfXH4VqXKxNEMMQTzkjHf2FVGKadxSFuboyRx+YiyeWN6jGDuB9O/tWY0haNrqV2yX+YkHnj/61SStvjIYMcDBJx3rLvCIMRsCFwenPfA+tDirWL5naw25YyPI7Jh/QjAx/nvVEN5Sh5m8tXOck9R7D6j9KmgB8vaoBZvlUufXufYd/YZ+kUOnnUdVVpg6wx/u4lPBIGeSO2cH8W/A5Rpc7NqMHPc6LRo4JyJGmR1AwoU53c1f1aVbuA2rLtYMcSD72f/1AVgzTW9k0Rt4WRiSyBH/jAxt6c/3j+AqXUL2S4vDHEGdgQN7HoOMZ9MYrT2ajazHUh7L4WQrY24kKSO0rISQjEDaeOc/UDj275pIXlmnkjkAYL8rEc/T8OKfB+4vHnBIB4Vmb1zx9evFWbW8jkkuRDEqscDzQ2Dx8owOc8e2ec1lUWt3qzNylP4mV7i4Ns62xGXc9mI2Ds2R69sHt+dq/kSOKdplWSUc8ZyvoDxwMDGPqOvJxtcf7M8U6KxKKNzg8Yznkev8AjWHNq8l08iRtJIZGBOB15PAx1PPf1961o/Bc76FOKWhuWeri7SWzk3/aIckb88rn6ZGDjr/9alDyx3aTqTCAFKOTyMcZHr0PIHWs/SdPuLSeS6uIxGrx7FRj8wzzyPw+tbG2KQqQ6s4HO7rjjv68ds151ZxVR8plVtzaHeeF7zVr0BpXhks0j+Z2H70tjAGQcdiSSCST19OmfJVhtHvxms/S7T+z9MhtwgDCPLDH8XfHrV5R8pDEZPXaP8+le3QUlTSk9R3ueaTr5ZdZZA464Cj5f8c9O1YGuRg2pEYYkfMGYckcY6e39a2ZplfbvAXY3tz09uOeMHqayr2SOGMsdvmFiSh98dP89q0Z0IyNItJ5VhWNISzyF23xgkjAwC3p149/xrRm8OxppLF3MN7GS8cPVsDHAI69s46H8qTTL9RGrWsIM1sx3Q7h86E5yOOOSen+FLLdTzX91GsIjebKyM3QHPO33IHXiudzQ+ZLdkNn/pFukk5O/OxsjHPIP0wRVsW32sMkg2RjIXbzyDj8TnH+eaoSSyW58hW4BIwQMgdhx+FU5J3F4wLM+Pu5P5CsEtXY8mdnJtCSvF9pHlO5jU9CMEjnn9R+VSXzg+Sqscum9yBjgnpjPt/KqY3uCBj5QRxjof51cRkSFIxGryD+NsnA5/z1pt8orXKzptuEVsgqvODj8PanXEmJd32aIKY+UBY5O0ru65zkbuOM9scVea0RXSeYEeZjgnrjk4H0/nVS4tpGuJJo1OzgLnnjj8vWkpoEVWkWPEcS54zuI79B3/zmrtmrzxPHKMRvgjJxz9f6+9V5IWa+ESJtOAOB1zz/AFx+FNUtIyKWyORjPFU9SlJrVHQRWl47O2YkfO4+oBHIx279/Sq12I4D5EYLsCpkc9HIB7+n/wCv3qeSeSLTo9ko8xiI5ijYOOmOPUA5/wDr1Ru0SRVKn7y5ByTzRrJalTrTno2QtEDuZnITGT7DPp65+grZsmYRQA/fVRzuyxBxnOe/07CsBXYowCliCGLAZOBxj0xk/wCc1pae0ruCNp74Xjjnp6cDtSimiJW6HQxsVWCZSVLXAAzkjG1ufp81bLxjYDcBdjfeYHAqhAoDW3yEtuUoHbo21j0Ptu9+lWxIs98qStuVAu9WIA9c8dcfLVR1uioU1OSRQuL1mVbiK2lREGA4Ygvx1GD1AGcjn9awNRvImRJYx8shIVcZOfQnPH0rqtQdUv7gWcKS3EQMuJH2qwUAE57nDAdMfKOR1HJBjbavchowqyKZSpbJjOe/+e/SnNaXR3TpQiua2xLbPJJIkkkTRFRtwR0Jzk/kCP8AgQqw8MyzNOzs0cmPMLZOwAjO3688Zx/OpdPjQh5boSK2c+UFOcnByc9COBj/AOvWhLI0UQdIwoU8b242/Qdz9TUU01rY5Pa8kroy9PtoJpPtc8kk0UKFVeRsAygkhh2IAx16kflbITa0yDO59rytlcAen6H8MYPNQGaWR90iYcsF6DkD07fhVgo8hdpMeWf72c+49v8APpWjSbuzOpUc3czp43a83OzEZJyPqfbgdT/+up0kigEgCgEnP3uRx0FUp32ltszHbzjGMdT/AIVGZCGAGQx6BRnn/PFZTatoQizPcB42BDZyMk8Y9qVb0oi42s5BGMciqqTLGFbaSRgjjqff2oDqcNypHyke3Ofcdq4KiT1NYSa2LX2k+UHGdp4YsOvtWh4Y+wrqsDX9wI0Vi6B1wGYHC5PbufTis4JAtuWUtvUYYN0b3HtyOvp9Khn2rdIASyqikEnHJGcD6En8qiDUXexqk76ntWAgAyxAHTPB604jZweDyQc/57Vwvh/XbkssLkzW4KrHEwwYwOOMZ+oH4cda6+C/hmnEKuyyPkqjjbuHXg/Q5/P0Ne3RxEKu25s12PMNRmaKKXaGO8Y2g5/H+v5fWuUupZZHKENuzjDdeldPO8awsXn3ddygkgDjHfnpjseTWBdn7RckCPa3IDMCC/PUinUnyRubN2TZHYE2UxkVB5mCNxxlc+npU4uCj9SOvAH5c/nTERncKGHHUjPWnzQBmTbNGwAwTkjiuO93dnmzk5PUid2aRph1fJyRyOfpUMsY3DGc4ycjn/OMVIoXbliQvXd2AqvvOwc43ckAYFaIzHwopk3OOvIx+dOvXxOIo28kkgsem0dB9KjScq2QcgcDB/p+FMkjuJrgyxlADgYPB9KStze8bUUlK8jSW4ka5gWaXzYcbVbOSn9Dnj9KLm+RYpIbWJCxOwSZ5454/KqkNl5ioLhgFwAUXk/n/hTIkktZWjkQlV4V9m4Y5Ge9PlpykdUY0pTuammqt4BK8X3BtZe7HP51G6QrODEhMUbELtOCR759hTdOdkufOUsEC7QUOFbp09uOvo1OtxIzxnPyr8wx1B4rJpRbS2OWslGbSLUKJNvQKWWQkbQ348cdaZKIiqtvTy04TJ++3cn0/piqCTs21YyqwhipQnG8Y6+/04zkfhM2l3Kok9rGGhYbivmDGFx19DyOf5jitY05LW5osO3HUgMUYkSRydmSCE6keoz14/lV6xk8uDdI8gbKnA+XHPPTtg9Pek+WSJniCl2cLtwQyDqQfToPzot7VmdNsTNvAYY+UcZyc9h79uTVLU5XdOz3OrsJTGsDr5k2XCjDEhiAecmr+pxSpGl95Zwy+W6g/dGchuPxz+FZ8DCW1tcgmNiCdnUZBYfyFWrvUzPA0aR7ZAAMIc5yTjB+oI/A1Kum2bU+aPvozmk8xj9nhY3I3K8zMcqo4wT0A+VTgZHHT0oWFssMPnyLm6lyymV88jo/0yeMjnr25vfaNsb5AEY3L8w/1hxgr9OeT+HWohNCYLm9uAwMY34j455wFPY9QPp6A0KXNvsazrSn7qGQsqQhJAQYxsKZwenH55zn3FXrc5t2VpGbeOTnG3j2/P8AzxmNIjQROgCs2cjecgd8fyzU6TKiqv8ADgAkjv3/ABraLOJ6MtQmySFF2Nv27c+h6cf5PWqOvX6QoluoWIqgIA4z259Tx+vqadmQoUGJMHOMflz371SkumRhHg5yQCWzx2H+fWs5ysb0ans5czRUJEduglI80nJYjOATx+OKqk+ZIz8DOM4HB7VLeszahIm05UkFenI4/pTUilkXCLnnGDgA/Q1yNsT1k2DPg5yzE9S348dfpWgIlESsSecY4wD606ztlLJI6xyKBn7vG3Pr1z+FMud/nKTKNjfcKnA6dK552sXGOojM0cZRgoKyffHBOOmBwcf54qVYJb6znlt4C8saqFiQEtL0AAAzk55+gNOjtDIoKcKRg8+px/WtmC0t7a3CXLKI3ONrL1P09KmHK3qXez0RF4T0bW9RCXri3htGIILqwLKepXHU8DrgH1r0eGzt4pN5XdMoxvbr+HoP8afYTw3VrFPCwaN04J68f/qqVsY4UZyM546V7dKlTjaUUbSdzyPyw2F37hyueGAB6D69RVG4t4ym5UYsWPzg4BGT/LHTrwa1UEjIkSLH5i5ywAyRgHJPbAqpMU8xXxuwPmKPknII6gY7GqaT0ZuZPnxWACyRyNIykgIuR7kfTH4YpgmieIIY3RXOxXYcZBq5LeQ29qxnkPmrGSEdNpLHgKf0PHr7VllfOgDTeXExUlNowSM9sdR7n078VyuhFCVCm1sXGto4QJJPug9uv4VlTu0kpZECKOgUY/M1egvJbm0kDnbLEdvmMuQR9PXimJGsr7gD68DNYpuMrM8+dP2ZU8ry3VygAzjaCf58/wCTV2Jo0JkYfLn5QRkDOaV7ciUqnUKM/p3okhKbQWGBz+Poab13MriRscjceD7/ANKmMhZNwVhj9aEtGn2hCGY4UHI4/wDrVqQWaNF5UUaFUBbe68sfxHTg8VlKyBMxv3suASeeD3qzbxTLltoY4yADity3sg4EfyfOMkYA/LFSXltZ2tvK5UFYiDjB+8CMYyfXFS530RUYts46WKWC5WGWIK/LIUIAIJ44PHB4PTt+O1DBLAJAskbI6bFVZckMcYOenX8/TtV2SCzvois6sJoT8rIcEZ6YP1FQRaLPA3mw6nFGVXap8ts4HQZU+nH512qsrWnoz0VPl0noVYYTb6oEVVIEAVlQ5DEHoffJPfjpVmSNS0XyARYyNozg9ce3anGwch5BfQG4IJ3ABVXqcAMoPp37VJbrcwkQsI5M7d2x1J9+h+p/CspVFz3izlrWk+ZFyGR5obWKKQwuXwQB0CjDHPBHHT3P5RXTLNeNCtw4gjAMrqB1HG1e2SBnn3Pari27xWsaQqzTbmZCy5Kbu23GcY9OvFZ1ztiSKC3jkSKMhdvltlj3JOOv+PtTU76X0M7yUeVjbi53x7NgARSAA33V4wo/x7msoNI0+0MQp7bug68+9XJo5SpCwOO7Dbg49Krizn8thHG5zwMr2zjpT51sjLldr9S0rKcbASWHA9BnpU8Ls4chlCp1B7k9MZ/P8KWzsHkhVkJUjcCHUhgR2wR9fTpUShWWURk7YztYyJtDMOwA59TnP+NWm3sXToymxF81ppE2t8pGcHn6ZqpLcRi4b92wZSMtj69PfpSfa47K7tvmZvOj8tgU2nrxn154zmmSuFDZJYg5FY1W4uxc6Kp7sFm8yZ2ZVDHnn1xj6YpYS0dwJScuvALHNRr8zBV4UnGaUlS54JAyDjHvzzWDfUzs3oaVqAkwC8o3Ozrx6A/1rC16QtdpBG5VY/nYK38XYfXH862rZdobB4AwTgY/A/nXL+Qy7nKMg81gQeo9Ovtirw8eapd9Dtw8Va5t6bcLHZbZNTuoVJHJG/6gd+3WqU2qRjVbR2kadBxukPK5yOv0/nVGSdVtv+ebgAIImznBOdwycH6Y6dOc13Xg/wAJ+GNZtYGl1B765C75bQN5e3gZBA+cgE/eBAP8+72UWnHubtpatHU+Bru4uLS8DRbbYSKI2z958fMMemNnPvXX4G3AwM8fWq1nY2mm2cVrZwiGGJcJGvRR1/x56/nVgZB2kDnkjFbUafs4KC6GM2pO6PKIztRhGdqlt+QN3AOMfpnPqPxqJrPasRlCsMDdxyCfbt2/TjmpvLVcISJGIxuYlsYPT8gPSmBmUKI2TyycjcMgnHUehzn9KZsZt3pkEzmaZTNI5w5yfkA/HHX0/LJqjNFtdIoY1BJG1ieBwRgn1H0roGZIQ8oVgOmGbqc4xxn1HHtWWVZWO7HJye38q469b2dktyZ1HBFJLX7LayJI2+STLMR03Go4lAXHUk9as3LxW/7yZgFY4GATzVVr+KM/6qUj0ZNoPfvXPFynqkcbUpu4SwyfaAxc/OeD7054SqOrOQVPylTmqk1/cTMjR7YkHOCM5x68fyq/E/nRBnTDjhkBzjvVzU4q7JdJxV2CTTxKrxyfdPRhnB9TUkurm3CwKMNJ8zFP4R/+v9M1EkcpDIckDtx3/wD1VEbK4lumkgdPmAyJGPHbHAPHT86zjKHN7z0NKCipXkXYjbpEbtIzmN2ZQJQO5IHXO7pyOM80/SLY3dxc28jyNAg4AbgN0BGex59qqvp1yE+SGNk2kFQ5JHGM/wCc1BHdvbNMYUWV3ABY/wCrwOOAOoyTzx2xXTKanFqm7s7W1JaHWwWkYnaMx7YkJJ3HJkb1Pqfx/pUN5IQPLjwVX7oAyP8APFc9HPrF5d7LRmaSMDKxqNig+pPTk+tdZo+nXTL5msQKkoJGEbgf7R7dOR9R1ziudYepfuclWk5a3KsOlXdzGZTgRyKx3Y3E4yePrjGf8Rl1/aS6fBH9lD3buwi3bduxicA45PUj0z6jmukVFRwSquQAQqDhumfyx/LpmpVJSJWkjjVWYhIlGWz26YIxwMYP1712xoJLV6kxoxRnrZpHEjymOCVl35RuS3II77uM8c4OenFYlwbqFXNzaqEjIO+D5gVzjOR7/jjFdUtxOJQ0+JAvzOw456HJ7DAA4PPrxSsgRyUQ7c7dwJViMnk+vPP4Y70KhHlSZq0nujlYbm0u02xSxs/LENjfnGDwefx+lV7hoLadWnAVWIACD5mAH9SOv0rqH0a0uCZWiRsIwaVjztyepAzztPHqaw5PCEDEtHeTPIqs22Yh1fGOQABgZz69qx+qu++hKpQvcrw6gjBI5N0CkhVEmATnjj/Cs/ULVoJJRZhHjYZKE9T3GOhx/Wl1qzvrTzZtQixEX2IqgFSecge3BOcZPHaq9rdNH/o8kpKPxE+SQfVcn9KJJ01eJbhye9Aqx6dIzRXNw2GXGEGNq+mT/n8ankO4YB69/UVZuJHVvJwduM59aqQkF9uR09T0+grkbc3dnJObluIE/dleT3OOf51JDFygx9O3Gc8cfypShlxjActgBc9QP/1UkUuzdhsZOWJI5FKWuxCujVghjjKgJ655HHQjr9etYPiUJDPDNEjhWj2yZHcdM/n+laUFxiRiXBQcgHGfalmeK5mxIVeDaUYEEZyOnTjPSppydOXOdFOpZo4V5ACcc5PFd14F8MySa1Y31/G6BZRJGC20/KCw4x7dOOKfp0MEI8lAqRxr8x9B3JP9fevSfD+niO1iu54ZIZSu1Uk4ZEB/iGepxnnkdODmumGIqVqihTVkt35f8E6/aKzZuMGMbAA46Zzz/wDrpY2Pc5I4+YClUEA8tnOB70FQRjrzgHrXqnOeUyeYz4B8rIK525wB7ZHYEdu9NDK/C42beF5zjk7cc+ufwprxgb3YkkAZUk89TjBxgf55yKVIgItzgyA5XIJx3OBjk9uRUnSNe1a4SAFchX3qACAOCo44z349sfSV4LcsxCjaDwpU5GPw9eOtNlgVmKFDheG3HAOR6Dn0HXiplEcssbHCH5gTtIxgEgYx0zzx9PSspU4y3Qmk9zIvNIlu7lSqt5CZYIEJOR1/w/KueuBJ9sdJE8vY+AW4wc+nrXerJGskuI/OURhCpUgKCeTjJ5HPf09cmrb2ILytMwm852dTGoCgnnHXnqO/SocXBWpoFotDk3t8Q7nlcsegZun0/Qfl0qbQnWWOdNo80P8AeK4yD2/DmujOgWNwknl2qEqdoCoOvpkc5qAaNdWdsPsawW0L8iU7mPPHPH8z2rCtGdSHLy/iS/e0IGtWUfvchRxj1/CoodyFspgevrVSbSdRtoDem7YtGfnzMH746Z9SK2dDgn1azEuwIFJDNng471wVMNOmtdbmM6XKrokskjGVZAEOSAB685rAsdNnuJG06BSJI3KyOem3I2kD35/z07W30+1t5o5MtNKflO8lQAO+O/6fpWqVRFfbCEV+N7pgAYzk4Hb8uDXbhKE4NuWzKheJQtbewtLQW1vCqoAqyMMgM2fXqRnPXH3uMd9FUiZNoCiNWGWDAknj378mmKku0vG7fu8jAYNz/DznAHHQckN2FPV5mnVi6himMg8knknuCOB+f416SVinqOZCjHZGC3UHGWIznv1Az2qaMm1dgXAR264GTnPBGOOx461XhuCuZfl6HawbkZXr7np/niiNDHb7QEZF4yTnPIwc5/zxQImjUtEjiFzkAMwXgkZ4bt3PX+tONuVYDfEVUjJI+6Dx0HXr69j17CR+c7um0jBwz9R+tSyFkVzlEOMFQcKRzyB2HTimBG7yq3llVMe44BAGR1zwTznvjPPtgRPHDtOUBIwSq5H0wT069uv4VL8shDF9wOBtyHZu354xz7d6kEaxqPL4UtlsnIbufb9c8H2pAZ1zEzp5fl/KxEb553AjgH68c++K5+88MQzxM9sipIcbof4X4J4yflPPuO3HWusKHK7HHzAqSx5PABOD2wT2qZoFVFaN8KchiQST0yce36/ylq402jywtcteLY3CqwQFhJyDgYxnPXr/AJ71Z4NrELuyO/bj/Ire8QWN1D4mDxQRKj4dpEUqH7OvoT/FgHpjmsm5G2RuMDn8P8K8upFRq2RjiEtGivEW3bW28jqOeBzn2/GlJ3DHGTySVwaWWMIxKltm4hSeeh9ajyXAHUg9Cfb86zephoO/5Zg9u5yMH0p0auzqy4VAw5PQ/hz+metOWMSFVUtnPzE8npzz/wDWq59jBhVi5x2HBwP85/HtWcpJblRi3sd94W0GC2to72W4guGY5jEfIB9eRyfb2rrFBKGTacHgLjp61xXgacslzZOxK/62PAxjs307V2vIQHDHB7j/ADmvUwah7NOK33NlsODFs5IwOvfPrxUgKhRyaagCsCo/HH61J/AxbP1rsGeT2wjJEhjfAOWGMkZ7Z9Ppz2pBFKIhhTHuXkkggYwO/br+lLaRO77RFKgz/CoGef0xn8QDmrGxTPiMlVbO0FeCfT25x19M5NQdBXQyohQjhzxuA4JHUMeBnmpbguk8m1Nn8DJ93gY+UA44OO+M/QiqjTRiTYfL2gcKG3bTjg8Aj0/yaskEeVIrvuLBiR8ucD+6O9IBMLKnzbdpyrYON2exB6kf/qHFTeYVe4hVo0QYYY528ZAHOR1/lVaHZHOSWUkEDe6q/PfJ7dDzgnj8alhj2CUku5OECvuzn29Mgc4564oAnUnhR53zDGC3XPvj6dxxx7UBY3hjm+YFHVwU56AY6f5yBRFbCWA7SAj4U5GChPAHHGflP+esqLGhziNk5O8Db6eo+vXn8iaBDHiDx+TcFljc7HAA3MCORjk46dPX1o02CLT7JLdAfJjYqsjJnJPJBPHzY+nXvU0Kysm4SOCcfMnAUnrjHHTv6jGaljyEhPHnIrNjaeeMghh17gc8fnRYRGpPnF2lK4KIdmDtGfr2HrVkygGKLK+YR1Yjnb/e4wc8/wBMUiYklSKdEVVIkZGUMcjHr1GD3P8AjTgklxIh82JXyfmjB5HH689euB9KYiNY0nmJJnAwWDAltzYPt/8AqOanZF3CMMJD96N+2c9MdRyR07j8aeiJI7nLYOSUUYx1z/h+Bp7GCQyFm4GMtv5HA/X8On5UxA67UAZgqAdGHQ8Yzntn9fWngyD5JVcbTsVCOhAPPB/TH8s04b43d9hCtzv34wTnr7df6D1c6nDW7Fdo6F2BzjIxz/P6eooAd8zkNgk55bB646YHYfXHHvSNGUQysApLchX+9wffGeOh96kG8btpDKQNxPy5z15PGPT0xToo28va4AC5BOCCB6dMnp36UxDBH5pRi3ONpx/FnH+J4/Cl2DLOIzuHABfAxnOcnpzSjcyszIEHUEHv654/P3qQRr5mGjAPBAXP05P+eKAGeWNo6jJ7HqPx69v8igjzldhv3EDPbGMdv0z/AJMsbgOpJYbj0Zs46noff+ZpDGPmOMcfebk4/wBk/hmkBTu9NgvYJIGUgDIV15ZT/Xrz/nHB6pot1YT+XKnzclT1DgY6euMj6V6ZCFQ78rjGDye3v/npSTxRXUUsE0SyRkdGwRj/ACT09Otc1bDqpqtGRKKlueVQaVfXURkgtJpUDbCVQnn6VZXw1qmdo064BzjJjIySQOp7fpXp1hbQWdolrbpsiUEAdeOO+ck9PWraqcd1IPOTj/J71isF3kR7NHntt4M1XystFCjMOA8mc/lnjpVC8+G+vuJJTfWsk6BnRI5H9OApxgZ98V6r8u3ndu6Y4z/n8KcMEFSxO4ckkdz2renhYU9UaQfJsee6Bpuu6M1tdXmnTebu8uRVZXyv94bSe3PPevRcbVyzcEDkDpSfIx4ye+c4o3r5eMZIHTdnmtaVKNNNR6g3cfGMBdvQn7oPapTuJGTgAcjjNRjIUDaOe4IoO1icffHtitBH/9k=",
  "imageHeight": 256,
  "imageWidth": 256
}
