# Supplementary material for: Deep-broad learning network model for precision identification and diagnosis of grape leaf diseases
Source: Front Plant Sci. 2025 Sep 10;16:1611301. doi: 10.3389/fpls.2025.1611301 (PMC12461735; doi:10.3389/fpls.2025.1611301)
Supplement: Supplementary file 1 [file DataSheet1.zip › B_r00270.json]

{
  "version": "5.4.1",
  "flags": {},
  "shapes": [
    {
      "label": "leaf",
      "points": [
        [
          123.75707154742096,
          208.94841930116473
        ],
        [
          117.93344425956738,
          214.10648918469218
        ],
        [
          109.61397670549084,
          216.76871880199667
        ],
        [
          103.12479201331115,
          218.43261231281198
        ],
        [
          88.8153078202995,
          224.58901830282863
        ],
        [
          84.15640599001664,
          227.25124792013312
        ],
        [
          78.99833610648918,
          232.0765391014975
        ],
        [
          76.00332778702163,
          240.7287853577371
        ],
        [
          66.6855241264559,
          248.54908485856905
        ],
        [
          62.026622296173045,
          250.04658901830283
        ],
        [
          60.529118136439266,
          246.88519134775376
        ],
        [
          49.21464226289517,
          246.71880199667223
        ],
        [
          41.727121464226286,
          245.22129783693845
        ],
        [
          23.257903494176368,
          246.71880199667223
        ],
        [
          25.92013311148086,
          239.89683860232947
        ],
        [
          28.41597337770382,
          232.24292845257904
        ],
        [
          33.074875207986686,
          229.91347753743761
        ],
        [
          26.918469217970046,
          227.91680532445923
        ],
        [
          18.432612312811976,
          218.59900166389352
        ],
        [
          16.602329450915136,
          213.108153078203
        ],
        [
          16.269550748752074,
          209.11480865224627
        ],
        [
          21.926788685524123,
          205.6206322795341
        ],
        [
          22.425956738768715,
          204.28951747088186
        ],
        [
          13.940099833610644,
          201.7936772046589
        ],
        [
          10.445923460898497,
          195.8036605657238
        ],
        [
          14.272878535773705,
          189.9800332778702
        ],
        [
          15.10482529118136,
          185.32113144758736
        ],
        [
          2.4592346089850206,
          177.3344425956739
        ],
        [
          2.29284525790349,
          173.6738768718802
        ],
        [
          7.950083194675536,
          173.34109816971713
        ],
        [
          18.931780366056568,
          164.68885191347755
        ],
        [
          9.946755407653905,
          147.05158069883527
        ],
        [
          16.269550748752074,
          144.0565723793677
        ],
        [
          21.094841930116466,
          143.8901830282862
        ],
        [
          16.435940099833605,
          136.56905158069884
        ],
        [
          11.610648918469213,
          123.09151414309484
        ],
        [
          16.435940099833605,
          120.42928452579035
        ],
        [
          26.752079866888515,
          119.0981697171381
        ],
        [
          28.08319467554076,
          92.14309484193011
        ],
        [
          30.911813643926784,
          91.31114808652246
        ],
        [
          38.5657237936772,
          91.14475873544093
        ],
        [
          37.56738768718802,
          79.16472545757071
        ],
        [
          36.56905158069883,
          74.33943427620632
        ],
        [
          45.886855241264556,
          75.17138103161398
        ],
        [
          47.55074875207986,
          71.17803660565724
        ],
        [
          51.04492512479201,
          68.8485856905158
        ],
        [
          54.206322795341094,
          57.53410981697171
        ],
        [
          63.69051580698835,
          68.01663893510815
        ],
        [
          71.0116472545757,
          66.6855241264559
        ],
        [
          75.33777038269551,
          66.35274542429285
        ],
        [
          78.0,
          65.02163061564059
        ],
        [
          80.1630615640599,
          44.056572379367715
        ],
        [
          92.30948419301164,
          46.05324459234608
        ],
        [
          97.30116472545757,
          47.88352745424292
        ],
        [
          111.27787021630616,
          20.096505823627282
        ],
        [
          120.92845257903494,
          30.07986688851913
        ],
        [
          129.74708818635608,
          18.432612312811976
        ],
        [
          138.73211314475873,
          9.281198003327782
        ],
        [
          148.70175438596493,
          3.4385964912280755
        ],
        [
          146.24561403508773,
          17.824561403508778
        ],
        [
          159.57894736842104,
          40.631578947368425
        ],
        [
          172.9122807017544,
          38.17543859649123
        ],
        [
          173.6140350877193,
          59.578947368421055
        ],
        [
          190.4561403508772,
          54.31578947368422
        ],
        [
          191.859649122807,
          71.15789473684211
        ],
        [
          204.49122807017545,
          71.15789473684211
        ],
        [
          201.33333333333331,
          86.59649122807018
        ],
        [
          203.73831775700933,
          86.38184245660881
        ],
        [
          206.14152202937248,
          86.64886515353805
        ],
        [
          202.67022696929237,
          104.27236315086782
        ],
        [
          230.8411214953271,
          106.27503337783712
        ],
        [
          229.23898531375167,
          130.173564753004
        ],
        [
          244.45927903871828,
          135.78104138851802
        ],
        [
          235.91455273698264,
          157.543391188251
        ],
        [
          239.7863818424566,
          164.21895861148198
        ],
        [
          238.45126835781042,
          172.49666221628837
        ],
        [
          235.91455273698264,
          176.7690253671562
        ],
        [
          244.45927903871828,
          184.91321762349799
        ],
        [
          245.52736982643523,
          190.12016021361816
        ],
        [
          241.38851802403204,
          194.65954606141523
        ],
        [
          235.24699599465953,
          199.73297730307075
        ],
        [
          234.71295060080107,
          205.60747663551402
        ],
        [
          239.7863818424566,
          210.68090787716955
        ],
        [
          233.5113484646195,
          212.283044058745
        ],
        [
          233.5113484646195,
          216.82242990654206
        ],
        [
          236.46938775510205,
          227.34693877551018
        ],
        [
          229.12244897959184,
          224.89795918367346
        ],
        [
          221.16326530612244,
          229.3877551020408
        ],
        [
          216.67346938775512,
          231.63265306122446
        ],
        [
          212.59183673469389,
          236.734693877551
        ],
        [
          202.18367346938777,
          237.95918367346937
        ],
        [
          192.18367346938777,
          237.95918367346937
        ],
        [
          186.06122448979593,
          239.18367346938774
        ],
        [
          183.20408163265307,
          244.0816326530612
        ],
        [
          175.44897959183675,
          239.18367346938774
        ],
        [
          147.48979591836735,
          220.81632653061223
        ],
        [
          137.89795918367346,
          212.0408163265306
        ],
        [
          131.57142857142858,
          213.6734693877551
        ],
        [
          127.89795918367348,
          214.0816326530612
        ]
      ],
      "group_id": null,
      "description": "",
      "shape_type": "polygon",
      "flags": {},
      "mask": null
    },
    {
      "label": "Black_rot",
      "points": [
        [
          28.398058252427184,
          245.26699029126212
        ],
        [
          30.70388349514563,
          241.01941747572815
        ],
        [
          33.859223300970875,
          239.5631067961165
        ],
        [
          40.53398058252427,
          241.38349514563106
        ],
        [
          41.86893203883495,
          244.29611650485435
        ]
      ],
      "group_id": null,
      "description": "",
      "shape_type": "polygon",
      "flags": {},
      "mask": null
    },
    {
      "label": "Black_rot",
      "points": [
        [
          14.322645290581168,
          199.9939879759519
        ],
        [
          18.330661322645295,
          191.1763527054108
        ],
        [
          24.242484969939884,
          192.67935871743487
        ],
        [
          28.45090180360722,
          192.57915831663325
        ],
        [
          34.162324649298604,
          191.57715430861722
        ],
        [
          38.07014028056113,
          197.48897795591182
        ],
        [
          39.77354709418838,
          203.2004008016032
        ],
        [
          40.274549098196395,
          206.6072144288577
        ],
        [
          38.37074148296594,
          209.4128256513026
        ],
        [
          34.46292585170341,
          216.92785571142284
        ],
        [
          32.25851703406814,
          219.2324649298597
        ],
        [
          28.951903807615235,
          216.92785571142284
        ],
        [
          25.645290581162328,
          216.82765531062125
        ],
        [
          21.436873747494996,
          215.12424849699397
        ],
        [
          18.13026052104209,
          211.01603206412824
        ],
        [
          16.82765531062125,
          209.2124248496994
        ],
        [
          21.036072144288582,
          206.50701402805612
        ],
        [
          22.138276553106216,
          204.40280561122245
        ],
        [
          18.330661322645295,
          203.0
        ]
      ],
      "group_id": null,
      "description": "",
      "shape_type": "polygon",
      "flags": {},
      "mask": null
    },
    {
      "label": "Black_rot",
      "points": [
        [
          32.45891783567135,
          143.6813627254509
        ],
        [
          38.37074148296594,
          144.2825651302605
        ],
        [
          40.875751503006015,
          146.4869739478958
        ],
        [
          43.581162324649306,
          148.59118236472946
        ],
        [
          45.785571142284574,
          151.49699398797594
        ],
        [
          45.68537074148297,
          154.10220440881764
        ],
        [
          44.68336673346694,
          156.6072144288577
        ],
        [
          42.67935871743487,
          158.21042084168337
        ],
        [
          38.57114228456914,
          159.2124248496994
        ],
        [
          35.06412825651303,
          159.4128256513026
        ],
        [
          32.25851703406814,
          158.9118236472946
        ],
        [
          30.05410821643287,
          157.80961923847696
        ],
        [
          27.148296593186377,
          156.2064128256513
        ],
        [
          25.545090180360727,
          152.7995991983968
        ],
        [
          25.545090180360727,
          151.59719438877755
        ],
        [
          27.448897795591186,
          149.19238476953907
        ],
        [
          30.35470941883768,
          145.78557114228457
        ]
      ],
      "group_id": null,
      "description": "",
      "shape_type": "polygon",
      "flags": {},
      "mask": null
    },
    {
      "label": "Black_rot",
      "points": [
        [
          54.30260521042084,
          130.5551102204409
        ],
        [
          58.21042084168337,
          130.45490981963928
        ],
        [
          60.91583166332666,
          128.85170340681364
        ],
        [
          63.52104208416834,
          128.65130260521042
        ],
        [
          66.12625250501003,
          131.55711422845692
        ],
        [
          67.22845691382766,
          132.95991983967937
        ],
        [
          69.43286573146293,
          135.56513026052104
        ],
        [
          70.73547094188378,
          137.1683366733467
        ],
        [
          70.13426853707415,
          139.87374749498997
        ],
        [
          67.22845691382766,
          143.4809619238477
        ],
        [
          65.12424849699399,
          145.78557114228457
        ],
        [
          63.82164328657315,
          147.3887775551102
        ],
        [
          61.91783567134269,
          148.29058116232466
        ],
        [
          59.2124248496994,
          147.68937875751504
        ],
        [
          57.60921843687375,
          146.08617234468937
        ],
        [
          56.1062124248497,
          144.38276553106212
        ],
        [
          54.70340681362726,
          142.8797595190381
        ],
        [
          51.99799599198397,
          141.07615230460922
        ],
        [
          51.79759519038077,
          139.87374749498997
        ],
        [
          51.79759519038077,
          137.5691382765531
        ],
        [
          51.99799599198397,
          135.26452905811624
        ],
        [
          53.100200400801604,
          132.15831663326654
        ]
      ],
      "group_id": null,
      "description": "",
      "shape_type": "polygon",
      "flags": {},
      "mask": null
    },
    {
      "label": "Black_rot",
      "points": [
        [
          29.553106212424854,
          92.67935871743487
        ],
        [
          30.755511022044093,
          96.3867735470942
        ],
        [
          34.162324649298604,
          99.69338677354709
        ],
        [
          36.86773547094189,
          102.29859719438878
        ],
        [
          40.875751503006015,
          98.59118236472946
        ],
        [
          42.47895791583167,
          95.38476953907816
        ],
        [
          42.57915831663327,
          92.47895791583167
        ],
        [
          40.97595190380762,
          90.77555110220442
        ],
        [
          39.97394789579159,
          90.77555110220442
        ],
        [
          38.270541082164335,
          92.67935871743487
        ],
        [
          34.26252505010021,
          92.17835671342685
        ],
        [
          32.358717434869746,
          92.17835671342685
        ]
      ],
      "group_id": null,
      "description": "",
      "shape_type": "polygon",
      "flags": {},
      "mask": null
    },
    {
      "label": "Black_rot",
      "points": [
        [
          48.49098196392786,
          79.75350701402806
        ],
        [
          51.897795591182366,
          79.85370741482966
        ],
        [
          54.00200400801604,
          80.15430861723448
        ],
        [
          56.1062124248497,
          81.75751503006012
        ],
        [
          56.607214428857716,
          84.1623246492986
        ],
        [
          54.60320641282566,
          86.56713426853707
        ],
        [
          51.897795591182366,
          87.2685370741483
        ],
        [
          49.09218436873748,
          86.56713426853707
        ],
        [
          47.88977955911824,
          85.26452905811624
        ],
        [
          47.48897795591183,
          84.1623246492986
        ],
        [
          47.28857715430862,
          81.55711422845691
        ]
      ],
      "group_id": null,
      "description": "",
      "shape_type": "polygon",
      "flags": {},
      "mask": null
    },
    {
      "label": "Black_rot",
      "points": [
        [
          62.2184368737475,
          68.83166332665331
        ],
        [
          62.41883767535071,
          75.14428857715431
        ],
        [
          68.4308617234469,
          81.75751503006012
        ],
        [
          74.14228456913828,
          85.16432865731463
        ],
        [
          74.34268537074149,
          93.4809619238477
        ],
        [
          76.34669338677355,
          98.89178356713427
        ],
        [
          80.15430861723448,
          103.50100200400801
        ],
        [
          87.1683366733467,
          104.60320641282566
        ],
        [
          89.97394789579158,
          101.59719438877755
        ],
        [
          86.36673346693387,
          95.18436873747495
        ],
        [
          84.96392785571143,
          91.67735470941884
        ],
        [
          86.86773547094188,
          85.56513026052104
        ],
        [
          88.27054108216433,
          80.9559118236473
        ],
        [
          82.55911823647295,
          75.54509018036073
        ],
        [
          78.1503006012024,
          73.34068136272545
        ],
        [
          75.84569138276554,
          72.83967935871743
        ],
        [
          72.63927855711424,
          75.64529058116233
        ],
        [
          70.63527054108216,
          76.04609218436875
        ],
        [
          68.03006012024048,
          72.83967935871743
        ],
        [
          67.92985971943888,
          70.33466933867736
        ],
        [
          64.32264529058116,
          68.5310621242485
        ]
      ],
      "group_id": null,
      "description": "",
      "shape_type": "polygon",
      "flags": {},
      "mask": null
    },
    {
      "label": "Black_rot",
      "points": [
        [
          65.02404809619239,
          175.84569138276552
        ],
        [
          68.4308617234469,
          175.94589178356713
        ],
        [
          69.63326653306613,
          177.749498997996
        ],
        [
          70.23446893787576,
          180.35470941883767
        ],
        [
          69.43286573146293,
          183.36072144288576
        ],
        [
          68.13026052104209,
          184.3627254509018
        ],
        [
          64.42284569138278,
          183.8617234468938
        ],
        [
          62.919839679358724,
          182.55911823647295
        ],
        [
          62.519038076152306,
          180.65531062124248
        ],
        [
          62.81963927855712,
          178.65130260521042
        ]
      ],
      "group_id": null,
      "description": "",
      "shape_type": "polygon",
      "flags": {},
      "mask": null
    },
    {
      "label": "Black_rot",
      "points": [
        [
          8.71142284569139,
          179.45290581162325
        ],
        [
          10.61523046092185,
          178.95190380761522
        ],
        [
          14.72344689378758,
          178.95190380761522
        ],
        [
          18.13026052104209,
          179.85370741482967
        ],
        [
          19.232464929859724,
          181.2565130260521
        ],
        [
          18.73146292585171,
          183.56112224448898
        ],
        [
          17.12825651302606,
          184.2625250501002
        ],
        [
          14.823647294589184,
          184.3627254509018
        ],
        [
          12.619238476953914,
          182.85971943887776
        ],
        [
          10.815631262525056,
          182.05811623246493
        ],
        [
          8.41082164328658,
          180.65531062124248
        ]
      ],
      "group_id": null,
      "description": "",
      "shape_type": "polygon",
      "flags": {},
      "mask": null
    },
    {
      "label": "Black_rot",
      "points": [
        [
          72.13827655310621,
          152.6993987975952
        ],
        [
          78.0501002004008,
          150.79559118236472
        ],
        [
          80.75551102204409,
          150.29458917835672
        ],
        [
          83.36072144288578,
          151.79759519038078
        ],
        [
          85.86573146292585,
          154.80360721442887
        ],
        [
          87.5691382765531,
          157.40881763527054
        ],
        [
          87.2685370741483,
          160.31462925851704
        ],
        [
          85.56513026052104,
          163.22044088176352
        ],
        [
          83.96192384769539,
          165.5250501002004
        ],
        [
          81.2565130260521,
          168.03006012024048
        ],
        [
          78.65130260521042,
          168.23046092184367
        ],
        [
          75.34468937875752,
          165.22444889779558
        ],
        [
          71.93787575150301,
          157.20841683366734
        ]
      ],
      "group_id": null,
      "description": "",
      "shape_type": "polygon",
      "flags": {},
      "mask": null
    },
    {
      "label": "Black_rot",
      "points": [
        [
          105.40480961923848,
          162.91983967935872
        ],
        [
          110.41482965931864,
          164.02204408817636
        ],
        [
          113.22044088176352,
          166.62725450901803
        ],
        [
          114.82364729458918,
          169.73346693386773
        ],
        [
          116.22645290581163,
          171.7374749498998
        ],
        [
          117.02805611222445,
          174.0420841683367
        ],
        [
          117.32865731462925,
          176.14629258517033
        ],
        [
          116.92785571142285,
          179.15230460921845
        ],
        [
          115.02404809619239,
          182.45891783567134
        ],
        [
          112.3186372745491,
          184.06212424849699
        ],
        [
          108.01002004008016,
          184.1623246492986
        ],
        [
          101.39679358717436,
          179.35270541082164
        ],
        [
          98.29058116232466,
          174.14228456913827
        ],
        [
          98.99198396793588,
          169.73346693386773
        ],
        [
          101.39679358717436,
          165.124248496994
        ]
      ],
      "group_id": null,
      "description": "",
      "shape_type": "polygon",
      "flags": {},
      "mask": null
    },
    {
      "label": "Black_rot",
      "points": [
        [
          87.75790921595598,
          110.31636863823934
        ],
        [
          93.39752407152682,
          110.31636863823934
        ],
        [
          97.38651994497936,
          110.17881705639614
        ],
        [
          100.68775790921595,
          107.97799174690508
        ],
        [
          104.81430536451168,
          108.39064649243466
        ],
        [
          106.74002751031637,
          112.24209078404401
        ],
        [
          107.15268225584593,
          117.33149931224209
        ],
        [
          106.1898211829436,
          122.28335625859697
        ],
        [
          104.26409903713892,
          125.17193947730398
        ],
        [
          100.55020632737276,
          128.19807427785418
        ],
        [
          100.41265474552957,
          129.4360385144429
        ],
        [
          104.81430536451168,
          130.12379642365886
        ],
        [
          108.66574965612104,
          131.0866574965612
        ],
        [
          112.10453920220081,
          133.70013755158183
        ],
        [
          112.51719394773039,
          137.82668500687757
        ],
        [
          112.79229711141677,
          141.9532324621733
        ],
        [
          111.55433287482805,
          144.29160935350757
        ],
        [
          107.7028885832187,
          145.1169188445667
        ],
        [
          104.81430536451168,
          144.70426409903712
        ],
        [
          102.88858321870701,
          144.29160935350757
        ],
        [
          101.51306740027509,
          141.81568088033012
        ],
        [
          98.62448418156808,
          138.37689133425033
        ],
        [
          96.56121045392021,
          142.36588720770288
        ],
        [
          93.25997248968362,
          143.7414030261348
        ],
        [
          88.17056396148556,
          143.191196698762
        ],
        [
          84.73177441540577,
          139.47730398899586
        ],
        [
          81.70563961485557,
          141.12792297111415
        ],
        [
          80.19257221458047,
          141.26547455295736
        ],
        [
          78.95460797799174,
          137.0013755158184
        ],
        [
          78.67950481430536,
          132.04951856946354
        ],
        [
          77.57909215955983,
          128.61072902338375
        ],
        [
          80.05502063273727,
          126.2723521320495
        ],
        [
          81.70563961485557,
          125.17193947730398
        ],
        [
          83.76891334250344,
          123.79642365887207
        ],
        [
          82.25584594222833,
          118.43191196698761
        ],
        [
          83.08115543328748,
          114.0302613480055
        ],
        [
          84.73177441540577,
          111.14167812929848
        ]
      ],
      "group_id": null,
      "description": "",
      "shape_type": "polygon",
      "flags": {},
      "mask": null
    },
    {
      "label": "Black_rot",
      "points": [
        [
          103.98899587345254,
          64.37414030261347
        ],
        [
          108.66574965612104,
          64.23658872077029
        ],
        [
          113.61760660247592,
          65.47455295735901
        ],
        [
          117.60660247592847,
          69.32599724896836
        ],
        [
          118.707015130674,
          73.3149931224209
        ],
        [
          119.11966987620357,
          77.57909215955983
        ],
        [
          118.15680880330123,
          80.46767537826685
        ],
        [
          115.5433287482806,
          83.21870701513068
        ],
        [
          112.10453920220081,
          84.04401650618982
        ],
        [
          108.94085281980742,
          84.3191196698762
        ],
        [
          105.08940852819806,
          83.63136176066024
        ],
        [
          103.57634112792296,
          80.46767537826685
        ],
        [
          103.57634112792296,
          77.71664374140302
        ],
        [
          104.26409903713892,
          73.86519944979366
        ],
        [
          103.43878954607978,
          70.42640990371389
        ],
        [
          103.57634112792296,
          66.98762035763411
        ]
      ],
      "group_id": null,
      "description": "",
      "shape_type": "polygon",
      "flags": {},
      "mask": null
    },
    {
      "label": "Black_rot",
      "points": [
        [
          105.91471801925721,
          36.72627235213205
        ],
        [
          107.15268225584593,
          40.715268225584595
        ],
        [
          107.29023383768913,
          45.529573590096284
        ],
        [
          102.33837689133425,
          49.24346629986245
        ],
        [
          100.41265474552957,
          50.20632737276478
        ],
        [
          97.79917469050893,
          48.143053645116915
        ],
        [
          104.12654745529574,
          35.213204951856945
        ]
      ],
      "group_id": null,
      "description": "",
      "shape_type": "polygon",
      "flags": {},
      "mask": null
    },
    {
      "label": "Black_rot",
      "points": [
        [
          117.33149931224209,
          33.70013755158184
        ],
        [
          121.04539202200824,
          37.826685006877575
        ],
        [
          124.62173314993122,
          39.61485557083906
        ],
        [
          129.16093535075652,
          40.440165061898206
        ],
        [
          133.0123796423659,
          40.440165061898206
        ],
        [
          136.0385144429161,
          41.26547455295736
        ],
        [
          136.72627235213204,
          43.87895460797799
        ],
        [
          136.0385144429161,
          48.55570839064649
        ],
        [
          135.48830811554333,
          52.68225584594222
        ],
        [
          133.70013755158183,
          55.84594222833562
        ],
        [
          129.5735900962861,
          56.258596973865195
        ],
        [
          125.99724896836312,
          54.74552957359009
        ],
        [
          123.79642365887207,
          53.0949105914718
        ],
        [
          123.52132049518569,
          50.34387895460797
        ],
        [
          122.97111416781293,
          47.86795048143053
        ],
        [
          118.84456671251719,
          49.10591471801926
        ],
        [
          113.75515818431911,
          48.968363136176066
        ],
        [
          113.34250343878954,
          47.59284731774415
        ],
        [
          110.31636863823934,
          44.29160935350756
        ],
        [
          110.7290233837689,
          41.67812929848693
        ],
        [
          111.14167812929848,
          38.65199449793673
        ],
        [
          114.44291609353508,
          34.80055020632737
        ]
      ],
      "group_id": null,
      "description": "",
      "shape_type": "polygon",
      "flags": {},
      "mask": null
    },
    {
      "label": "Black_rot",
      "points": [
        [
          139.06464924346628,
          10.45392022008253
        ],
        [
          140.57771664374138,
          14.718019257221457
        ],
        [
          140.30261348005502,
          19.80742778541953
        ],
        [
          140.57771664374138,
          22.833562585969737
        ],
        [
          142.0907840440165,
          24.759284731774414
        ],
        [
          144.84181568088033,
          22.971114167812928
        ],
        [
          144.9793672627235,
          17.881705639614854
        ],
        [
          146.9050894085282,
          12.929848693259972
        ],
        [
          148.5557083906465,
          8.253094910591471
        ],
        [
          149.51856946354883,
          3.7138927097661623
        ],
        [
          144.84181568088033,
          5.226960110041265
        ],
        [
          141.54057771664372,
          7.4277854195323245
        ]
      ],
      "group_id": null,
      "description": "",
      "shape_type": "polygon",
      "flags": {},
      "mask": null
    },
    {
      "label": "Black_rot",
      "points": [
        [
          171.25171939477303,
          45.942228335625856
        ],
        [
          168.22558459422282,
          48.005502063273724
        ],
        [
          164.92434662998625,
          51.031636863823934
        ],
        [
          162.86107290233838,
          54.33287482806052
        ],
        [
          162.58596973865198,
          58.32187070151306
        ],
        [
          163.13617606602475,
          62.03576341127923
        ],
        [
          166.02475928473177,
          64.78679504814305
        ],
        [
          168.50068775790922,
          65.06189821182943
        ],
        [
          172.62723521320495,
          64.92434662998625
        ],
        [
          174.5529573590096,
          63.41127922971114
        ],
        [
          174.41540577716643,
          60.66024759284731
        ],
        [
          173.72764786795048,
          57.49656121045392
        ],
        [
          173.45254470426408,
          54.33287482806052
        ],
        [
          172.07702888583216,
          48.280605226960105
        ]
      ],
      "group_id": null,
      "description": "",
      "shape_type": "polygon",
      "flags": {},
      "mask": null
    },
    {
      "label": "Black_rot",
      "points": [
        [
          110.17881705639614,
          97.11141678129297
        ],
        [
          110.45392022008252,
          102.88858321870701
        ],
        [
          110.59147180192572,
          106.0522696011004
        ],
        [
          110.59147180192572,
          109.90371389270976
        ],
        [
          110.8665749656121,
          111.96698762035763
        ],
        [
          115.13067400275102,
          113.20495185694635
        ],
        [
          121.595598349381,
          112.51719394773039
        ],
        [
          125.99724896836312,
          111.41678129298487
        ],
        [
          126.68500687757908,
          108.39064649243466
        ],
        [
          127.37276478679505,
          104.26409903713892
        ],
        [
          128.3356258596974,
          100.55020632737276
        ],
        [
          128.61072902338375,
          95.73590096286107
        ],
        [
          128.060522696011,
          91.74690508940853
        ],
        [
          126.82255845942228,
          89.82118294360384
        ],
        [
          122.00825309491059,
          90.64649243466299
        ],
        [
          118.43191196698761,
          91.19669876203575
        ],
        [
          113.75515818431911,
          93.6726272352132
        ],
        [
          111.69188445667125,
          96.01100412654745
        ]
      ],
      "group_id": null,
      "description": "",
      "shape_type": "polygon",
      "flags": {},
      "mask": null
    },
    {
      "label": "Black_rot",
      "points": [
        [
          145.3920220082531,
          107.97799174690508
        ],
        [
          140.16506189821183,
          106.87757909215955
        ],
        [
          136.72627235213204,
          103.98899587345254
        ],
        [
          137.0013755158184,
          98.76203576341128
        ],
        [
          138.51444291609351,
          95.59834938101787
        ],
        [
          142.2283356258597,
          94.22283356258596
        ],
        [
          148.5557083906465,
          94.63548830811554
        ],
        [
          153.64511691884456,
          100.82530949105914
        ],
        [
          152.26960110041264,
          106.1898211829436
        ],
        [
          152.54470426409904,
          110.45392022008252
        ],
        [
          153.0949105914718,
          112.92984869325997
        ],
        [
          149.51856946354883,
          114.99312242090784
        ],
        [
          147.73039889958733,
          112.10453920220081
        ]
      ],
      "group_id": null,
      "description": "",
      "shape_type": "polygon",
      "flags": {},
      "mask": null
    },
    {
      "label": "Black_rot",
      "points": [
        [
          148.00550206327372,
          57.35900962861073
        ],
        [
          149.10591471801925,
          60.38514442916093
        ],
        [
          149.51856946354883,
          63.54883081155433
        ],
        [
          146.9050894085282,
          65.47455295735901
        ],
        [
          143.05364511691883,
          64.23658872077029
        ],
        [
          142.50343878954607,
          61.760660247592845
        ],
        [
          144.15405777166436,
          59.422283356258596
        ]
      ],
      "group_id": null,
      "description": "",
      "shape_type": "polygon",
      "flags": {},
      "mask": null
    },
    {
      "label": "Black_rot",
      "points": [
        [
          160.24759284731775,
          43.191196698762035
        ],
        [
          159.97248968363135,
          46.767537826685
        ],
        [
          158.45942228335625,
          49.10591471801926
        ],
        [
          155.15818431911967,
          48.005502063273724
        ],
        [
          154.05777166437414,
          45.11691884456671
        ],
        [
          154.05777166437414,
          42.91609353507565
        ],
        [
          158.04676753782667,
          41.67812929848693
        ]
      ],
      "group_id": null,
      "description": "",
      "shape_type": "polygon",
      "flags": {},
      "mask": null
    },
    {
      "label": "Black_rot",
      "points": [
        [
          205.22696011004126,
          87.34525447042641
        ],
        [
          204.12654745529574,
          91.60935350756533
        ],
        [
          203.30123796423658,
          96.42365887207703
        ],
        [
          202.20082530949105,
          100.0
        ],
        [
          201.3755158184319,
          102.88858321870701
        ],
        [
          202.47592847317742,
          104.6767537826685
        ],
        [
          207.01513067400273,
          104.95185694635488
        ],
        [
          211.0041265474553,
          104.95185694635488
        ],
        [
          218.29436038514442,
          105.50206327372764
        ],
        [
          221.4580467675378,
          106.60247592847317
        ],
        [
          221.8707015130674,
          107.7028885832187
        ],
        [
          217.1939477303989,
          108.94085281980742
        ],
        [
          212.3796423658872,
          108.80330123796423
        ],
        [
          206.87757909215955,
          108.80330123796423
        ],
        [
          204.12654745529574,
          110.17881705639614
        ],
        [
          198.89958734525445,
          112.65474552957359
        ],
        [
          195.32324621733147,
          113.8927097661623
        ],
        [
          192.2971114167813,
          115.81843191196698
        ],
        [
          189.13342503438787,
          118.29436038514442
        ],
        [
          183.21870701513066,
          119.25722145804676
        ],
        [
          180.05502063273727,
          117.74415405777165
        ],
        [
          176.3411279229711,
          115.26822558459422
        ],
        [
          174.5529573590096,
          111.14167812929848
        ],
        [
          175.51581843191195,
          106.87757909215955
        ],
        [
          179.2297111416781,
          104.95185694635488
        ],
        [
          185.4195323246217,
          103.98899587345254
        ],
        [
          189.40852819807426,
          103.30123796423658
        ],
        [
          190.3713892709766,
          98.76203576341128
        ],
        [
          192.70976616231084,
          96.01100412654745
        ],
        [
          195.46079779917468,
          94.91059147180192
        ],
        [
          197.38651994497934,
          91.88445667125171
        ],
        [
          198.2118294360385,
          89.68363136176066
        ],
        [
          201.51306740027508,
          88.30811554332874
        ]
      ],
      "group_id": null,
      "description": "",
      "shape_type": "polygon",
      "flags": {},
      "mask": null
    },
    {
      "label": "Black_rot",
      "points": [
        [
          182.6685006877579,
          122.83356258596973
        ],
        [
          183.21870701513066,
          128.47317744154057
        ],
        [
          183.21870701513066,
          131.91196698762036
        ],
        [
          181.56808803301237,
          135.48830811554333
        ],
        [
          177.85419532324622,
          136.45116918844565
        ],
        [
          172.76478679504814,
          134.66299862448417
        ],
        [
          169.8762035763411,
          131.77441540577715
        ],
        [
          168.7757909215956,
          129.29848693259973
        ],
        [
          170.70151306740027,
          125.72214580467674
        ],
        [
          173.86519944979366,
          123.93397524071526
        ],
        [
          178.67950481430535,
          122.83356258596973
        ]
      ],
      "group_id": null,
      "description": "",
      "shape_type": "polygon",
      "flags": {},
      "mask": null
    },
    {
      "label": "Black_rot",
      "points": [
        [
          151.71939477303988,
          127.51031636863823
        ],
        [
          154.4704264099037,
          127.51031636863823
        ],
        [
          159.83493810178817,
          126.54745529573589
        ],
        [
          163.54883081155432,
          127.92297111416781
        ],
        [
          167.53782668500688,
          131.49931224209078
        ],
        [
          166.8500687757909,
          138.37689133425033
        ],
        [
          163.54883081155432,
          144.01650618982117
        ],
        [
          159.4222833562586,
          146.35488308115544
        ],
        [
          162.58596973865198,
          152.26960110041264
        ],
        [
          163.27372764786793,
          155.43328748280604
        ],
        [
          162.1733149931224,
          161.34800550206327
        ],
        [
          161.07290233837688,
          165.1994497936726
        ],
        [
          155.57083906464922,
          166.43741403026135
        ],
        [
          148.83081155433285,
          162.58596973865198
        ],
        [
          145.25447042640988,
          160.24759284731775
        ],
        [
          146.07977991746904,
          157.08390646492433
        ],
        [
          147.04264099037138,
          154.05777166437414
        ],
        [
          149.10591471801925,
          150.61898211829435
        ],
        [
          150.20632737276478,
          148.4181568088033
        ],
        [
          153.0949105914718,
          147.45529573590096
        ],
        [
          154.6079779917469,
          146.35488308115544
        ],
        [
          149.38101788170562,
          142.77854195323246
        ],
        [
          148.4181568088033,
          140.16506189821183
        ],
        [
          147.45529573590096,
          137.13892709766162
        ],
        [
          147.73039889958733,
          133.0123796423659
        ],
        [
          148.5557083906465,
          130.39889958734526
        ]
      ],
      "group_id": null,
      "description": "",
      "shape_type": "polygon",
      "flags": {},
      "mask": null
    },
    {
      "label": "Black_rot",
      "points": [
        [
          210.8665749656121,
          138.10178817056396
        ],
        [
          215.5433287482806,
          137.68913342503438
        ],
        [
          221.18294360385144,
          137.68913342503438
        ],
        [
          222.55845942228333,
          141.26547455295736
        ],
        [
          224.34662998624484,
          146.49243466299862
        ],
        [
          224.75928473177441,
          150.75653370013754
        ],
        [
          222.69601100412655,
          153.37001375515817
        ],
        [
          217.1939477303989,
          154.88308115543327
        ],
        [
          212.5171939477304,
          154.6079779917469
        ],
        [
          209.0784044016506,
          154.05777166437414
        ],
        [
          205.6396148555708,
          150.61898211829435
        ],
        [
          204.6767537826685,
          147.04264099037138
        ],
        [
          205.08940852819805,
          144.01650618982117
        ],
        [
          208.39064649243466,
          140.16506189821183
        ]
      ],
      "group_id": null,
      "description": "",
      "shape_type": "polygon",
      "flags": {},
      "mask": null
    },
    {
      "label": "Black_rot",
      "points": [
        [
          235.62585969738652,
          156.39614855570838
        ],
        [
          232.4621733149931,
          156.67125171939477
        ],
        [
          227.6478679504814,
          157.35900962861072
        ],
        [
          225.72214580467673,
          158.87207702888583
        ],
        [
          223.3837689133425,
          162.03576341127922
        ],
        [
          222.14580467675376,
          165.3370013755158
        ],
        [
          222.69601100412655,
          168.50068775790922
        ],
        [
          223.52132049518568,
          170.2888583218707
        ],
        [
          225.44704264099036,
          172.76478679504814
        ],
        [
          227.7854195323246,
          174.69050894085282
        ],
        [
          229.5735900962861,
          175.51581843191195
        ],
        [
          234.1127922971114,
          176.06602475928472
        ],
        [
          236.17606602475928,
          175.10316368638237
        ],
        [
          238.23933975240715,
          171.6643741403026
        ],
        [
          239.61485557083904,
          168.363136176066
        ],
        [
          239.61485557083904,
          165.474552957359
        ],
        [
          238.6519944979367,
          161.89821182943604
        ],
        [
          237.414030261348,
          158.59697386519943
        ]
      ],
      "group_id": null,
      "description": "",
      "shape_type": "polygon",
      "flags": {},
      "mask": null
    },
    {
      "label": "Black_rot",
      "points": [
        [
          184.45667125171937,
          182.53094910591471
        ],
        [
          186.65749656121045,
          179.5048143053645
        ],
        [
          189.27097661623108,
          176.61623108665748
        ],
        [
          192.43466299862447,
          176.3411279229711
        ],
        [
          195.32324621733147,
          177.85419532324622
        ],
        [
          196.83631361760658,
          180.88033012379643
        ],
        [
          198.34938101788168,
          185.00687757909213
        ],
        [
          198.34938101788168,
          188.30811554332874
        ],
        [
          196.83631361760658,
          190.3713892709766
        ],
        [
          192.43466299862447,
          190.23383768913342
        ],
        [
          189.13342503438787,
          189.68363136176066
        ],
        [
          185.96973865199448,
          188.44566712517192
        ],
        [
          185.14442916093535,
          187.48280605226958
        ],
        [
          183.63136176066024,
          191.33425034387895
        ],
        [
          179.2297111416781,
          192.0220082530949
        ],
        [
          175.37826685006877,
          191.74690508940853
        ],
        [
          172.35213204951856,
          190.64649243466297
        ],
        [
          171.5268225584594,
          187.75790921595598
        ],
        [
          171.11416781292985,
          184.45667125171937
        ],
        [
          173.0398899587345,
          181.4305364511692
        ],
        [
          173.86519944979366,
          179.5048143053645
        ],
        [
          175.92847317744153,
          178.26685006877577
        ],
        [
          180.46767537826685,
          178.40440165061898
        ],
        [
          183.63136176066024,
          180.74277854195321
        ]
      ],
      "group_id": null,
      "description": "",
      "shape_type": "polygon",
      "flags": {},
      "mask": null
    },
    {
      "label": "Black_rot",
      "points": [
        [
          141.40302613480054,
          191.05914718019255
        ],
        [
          143.32874828060523,
          188.03301237964234
        ],
        [
          146.07977991746904,
          186.1072902338377
        ],
        [
          148.00550206327372,
          184.59422283356258
        ],
        [
          150.89408528198072,
          183.63136176066024
        ],
        [
          153.0949105914718,
          183.63136176066024
        ],
        [
          156.53370013755156,
          185.8321870701513
        ],
        [
          159.009628610729,
          188.72077028885832
        ],
        [
          160.24759284731775,
          192.0220082530949
        ],
        [
          159.4222833562586,
          196.01100412654745
        ],
        [
          157.90921595598348,
          199.17469050894084
        ],
        [
          155.15818431911967,
          203.02613480055018
        ],
        [
          150.61898211829435,
          204.12654745529574
        ],
        [
          144.84181568088033,
          204.5392022008253
        ],
        [
          144.01650618982117,
          204.5392022008253
        ],
        [
          140.7152682255846,
          202.75103163686381
        ],
        [
          138.7895460797799,
          200.9628610729023
        ],
        [
          138.9270976616231,
          198.62448418156808
        ],
        [
          139.06464924346628,
          195.87345254470426
        ]
      ],
      "group_id": null,
      "description": "",
      "shape_type": "polygon",
      "flags": {},
      "mask": null
    },
    {
      "label": "Black_rot",
      "points": [
        [
          72.48968363136176,
          208.25309491059147
        ],
        [
          72.76478679504814,
          205.50206327372763
        ],
        [
          74.00275103163686,
          202.75103163686381
        ],
        [
          74.55295735900962,
          199.8624484181568
        ],
        [
          76.4786795048143,
          199.8624484181568
        ],
        [
          78.67950481430536,
          200.0
        ],
        [
          82.94360385144428,
          203.71389270976616
        ],
        [
          87.34525447042641,
          205.22696011004126
        ],
        [
          88.03301237964236,
          207.5653370013755
        ],
        [
          86.24484181568087,
          211.69188445667123
        ],
        [
          83.49381017881706,
          214.58046767537826
        ],
        [
          80.46767537826685,
          215.2682255845942
        ],
        [
          77.57909215955983,
          213.61760660247592
        ],
        [
          74.55295735900962,
          211.82943603851442
        ]
      ],
      "group_id": null,
      "description": "",
      "shape_type": "polygon",
      "flags": {},
      "mask": null
    },
    {
      "label": "Black_rot",
      "points": [
        [
          74.9656121045392,
          239.88995873452544
        ],
        [
          73.3149931224209,
          238.10178817056394
        ],
        [
          72.21458046767538,
          234.93810178817054
        ],
        [
          74.14030261348005,
          230.67400275103162
        ],
        [
          74.69050894085281,
          229.02338376891333
        ],
        [
          76.34112792297111,
          226.82255845942228
        ],
        [
          79.91746905089408,
          222.83356258596973
        ],
        [
          84.45667125171938,
          218.5694635488308
        ],
        [
          88.03301237964236,
          216.36863823933973
        ],
        [
          90.78404401650619,
          214.85557083906463
        ],
        [
          93.39752407152682,
          213.7551581843191
        ],
        [
          95.59834938101787,
          213.06740027510315
        ],
        [
          98.4869325997249,
          214.0302613480055
        ],
        [
          100.96286107290233,
          215.5433287482806
        ],
        [
          103.43878954607978,
          215.81843191196697
        ],
        [
          104.5392022008253,
          217.0563961485557
        ],
        [
          100.0,
          219.80742778541952
        ],
        [
          97.24896836313617,
          221.32049518569463
        ],
        [
          92.43466299862447,
          223.2462173314993
        ],
        [
          88.44566712517194,
          225.03438789546078
        ],
        [
          85.14442916093535,
          226.96011004126547
        ],
        [
          82.8060522696011,
          228.33562585969736
        ],
        [
          79.77991746905089,
          230.94910591471802
        ],
        [
          79.09215955983494,
          231.91196698762033
        ],
        [
          78.54195323246216,
          234.38789546079778
        ],
        [
          77.44154057771664,
          236.86382393397523
        ],
        [
          76.75378266850068,
          238.7895460797799
        ],
        [
          75.92847317744153,
          240.99037138927096
        ]
      ],
      "group_id": null,
      "description": "",
      "shape_type": "polygon",
      "flags": {},
      "mask": null
    },
    {
      "label": "Black_rot",
      "points": [
        [
          148.2806052269601,
          219.53232462173312
        ],
        [
          150.48143053645117,
          218.5694635488308
        ],
        [
          154.88308115543327,
          217.60660247592847
        ],
        [
          156.2585969738652,
          217.60660247592847
        ],
        [
          160.6602475928473,
          218.15680880330123
        ],
        [
          164.23658872077027,
          219.25722145804676
        ],
        [
          167.40027510316366,
          221.4580467675378
        ],
        [
          168.22558459422282,
          224.20907840440162
        ],
        [
          168.50068775790922,
          227.37276478679505
        ],
        [
          165.474552957359,
          232.18707015130673
        ],
        [
          158.04676753782667,
          226.5474552957359
        ]
      ],
      "group_id": null,
      "description": "",
      "shape_type": "polygon",
      "flags": {},
      "mask": null
    },
    {
      "label": "Black_rot",
      "points": [
        [
          165.6121045392022,
          207.70288858321868
        ],
        [
          169.46354883081153,
          206.87757909215955
        ],
        [
          174.41540577716643,
          206.87757909215955
        ],
        [
          178.67950481430535,
          209.49105914718018
        ],
        [
          181.1554332874828,
          212.1045392022008
        ],
        [
          182.53094910591471,
          217.1939477303989
        ],
        [
          181.70563961485556,
          220.90784044016505
        ],
        [
          178.54195323246216,
          222.83356258596973
        ],
        [
          173.17744154057772,
          222.55845942228333
        ],
        [
          169.73865199449793,
          222.14580467675376
        ],
        [
          164.92434662998625,
          220.49518569463547
        ],
        [
          162.99862448418156,
          218.01925722145802
        ],
        [
          161.89821182943604,
          214.71801925722144
        ],
        [
          162.86107290233838,
          211.69188445667123
        ],
        [
          164.37414030261348,
          209.49105914718018
        ]
      ],
      "group_id": null,
      "description": "",
      "shape_type": "polygon",
      "flags": {},
      "mask": null
    },
    {
      "label": "Black_rot",
      "points": [
        [
          181.56808803301237,
          242.64099037138925
        ],
        [
          180.19257221458045,
          238.9270976616231
        ],
        [
          181.0178817056396,
          236.03851444291607
        ],
        [
          183.35625859697384,
          233.14993122420907
        ],
        [
          188.44566712517192,
          232.18707015130673
        ],
        [
          190.92159559834937,
          232.18707015130673
        ],
        [
          194.91059147180192,
          233.70013755158183
        ],
        [
          199.31224209078403,
          235.35075653370012
        ],
        [
          202.33837689133424,
          236.58872077028883
        ],
        [
          200.13755158184318,
          237.414030261348
        ],
        [
          196.42365887207703,
          237.68913342503438
        ],
        [
          192.70976616231084,
          237.68913342503438
        ],
        [
          188.8583218707015,
          238.37689133425033
        ],
        [
          186.38239339752405,
          239.2022008253095
        ],
        [
          184.73177441540577,
          241.40302613480054
        ],
        [
          183.08115543328748,
          243.32874828060523
        ]
      ],
      "group_id": null,
      "description": "",
      "shape_type": "polygon",
      "flags": {},
      "mask": null
    },
    {
      "label": "Black_rot",
      "points": [
        [
          196.5612104539202,
          231.91196698762033
        ],
        [
          196.14855570839063,
          229.02338376891333
        ],
        [
          196.14855570839063,
          226.68500687757907
        ],
        [
          195.59834938101787,
          224.8968363136176
        ],
        [
          197.66162310866574,
          221.8707015130674
        ],
        [
          198.07427785419532,
          220.2200825309491
        ],
        [
          201.10041265474553,
          218.84456671251718
        ],
        [
          202.61348005502063,
          218.4319119669876
        ],
        [
          205.22696011004126,
          219.11966987620357
        ],
        [
          209.21595598349379,
          219.80742778541952
        ],
        [
          216.09353507565336,
          221.32049518569463
        ],
        [
          218.01925722145802,
          221.8707015130674
        ],
        [
          220.2200825309491,
          224.8968363136176
        ],
        [
          221.8707015130674,
          227.6478679504814
        ],
        [
          222.28335625859697,
          229.2984869325997
        ],
        [
          217.74415405777165,
          230.39889958734523
        ],
        [
          216.36863823933973,
          231.49931224209078
        ],
        [
          212.3796423658872,
          233.56258596973865
        ],
        [
          206.87757909215955,
          234.1127922971114
        ],
        [
          203.1636863823934,
          233.83768913342502
        ],
        [
          200.13755158184318,
          233.56258596973865
        ]
      ],
      "group_id": null,
      "description": "",
      "shape_type": "polygon",
      "flags": {},
      "mask": null
    },
    {
      "label": "Black_rot",
      "points": [
        [
          236.58872077028883,
          197.11141678129297
        ],
        [
          232.5997248968363,
          197.11141678129297
        ],
        [
          227.37276478679505,
          196.83631361760658
        ],
        [
          225.44704264099036,
          196.83631361760658
        ],
        [
          223.3837689133425,
          197.93672627235213
        ],
        [
          223.1086657496561,
          200.0
        ],
        [
          222.14580467675376,
          202.33837689133424
        ],
        [
          220.90784044016505,
          204.81430536451168
        ],
        [
          220.35763411279228,
          207.70288858321868
        ],
        [
          220.77028885832186,
          209.76616231086655
        ],
        [
          222.28335625859697,
          211.41678129298487
        ],
        [
          225.17193947730397,
          213.20495185694634
        ],
        [
          228.47317744154057,
          214.71801925722144
        ],
        [
          230.39889958734523,
          214.44291609353508
        ],
        [
          231.36176066024757,
          211.69188445667123
        ],
        [
          234.2503438789546,
          210.31636863823934
        ],
        [
          238.9270976616231,
          210.17881705639613
        ],
        [
          239.2022008253095,
          209.76616231086655
        ],
        [
          234.2503438789546,
          205.6396148555708
        ],
        [
          234.2503438789546,
          201.6506189821183
        ],
        [
          235.62585969738652,
          199.17469050894084
        ]
      ],
      "group_id": null,
      "description": "",
      "shape_type": "polygon",
      "flags": {},
      "mask": null
    }
  ],
  "imagePath": "..\\Grape\\train1\\B_r00270.JPG",
  "imageData": "/9j/4AAQSkZJRgABAQAAAQABAAD/2wBDAAgGBgcGBQgHBwcJCQgKDBQNDAsLDBkSEw8UHRofHh0aHBwgJC4nICIsIxwcKDcpLDAxNDQ0Hyc5PTgyPC4zNDL/2wBDAQgJCQwLDBgNDRgyIRwhMjIyMjIyMjIyMjIyMjIyMjIyMjIyMjIyMjIyMjIyMjIyMjIyMjIyMjIyMjIyMjIyMjL/wAARCAEAAQADASIAAhEBAxEB/8QAHwAAAQUBAQEBAQEAAAAAAAAAAAECAwQFBgcICQoL/8QAtRAAAgEDAwIEAwUFBAQAAAF9AQIDAAQRBRIhMUEGE1FhByJxFDKBkaEII0KxwRVS0fAkM2JyggkKFhcYGRolJicoKSo0NTY3ODk6Q0RFRkdISUpTVFVWV1hZWmNkZWZnaGlqc3R1dnd4eXqDhIWGh4iJipKTlJWWl5iZmqKjpKWmp6ipqrKztLW2t7i5usLDxMXGx8jJytLT1NXW19jZ2uHi4+Tl5ufo6erx8vP09fb3+Pn6/8QAHwEAAwEBAQEBAQEBAQAAAAAAAAECAwQFBgcICQoL/8QAtREAAgECBAQDBAcFBAQAAQJ3AAECAxEEBSExBhJBUQdhcRMiMoEIFEKRobHBCSMzUvAVYnLRChYkNOEl8RcYGRomJygpKjU2Nzg5OkNERUZHSElKU1RVVldYWVpjZGVmZ2hpanN0dXZ3eHl6goOEhYaHiImKkpOUlZaXmJmaoqOkpaanqKmqsrO0tba3uLm6wsPExcbHyMnK0tPU1dbX2Nna4uPk5ebn6Onq8vP09fb3+Pn6/9oADAMBAAIRAxEAPwDr1OSN3A60u2N1wcEjrjn8qTaqEKM/zx1pN5wDxj1B6nNMsZg56jAOAfShvmIJDEr+tP2jvkkmnrweVUY7ZOTQBXUFEz3GO1JtBA3by3BAzjn6j/61PYsEYAcjjbQc7dv+r46n/GgCPcQhxHzn5l9vSo8cqqYAJ+Yr+gpZFDxu3O0/NkD+frTCBIxaRnBPBI6jJ/LuKAB96Ltxgjqd3B59T9c0p64ITgevX/DvTQcCQtGC5PCtxj6+h/woMoU5+XacHGOB/n6UihHBVsKrM7YC8dD2/wA//Wp28swKoFx8xLDgHHH6d6jePkEkjjAbHUZ6D8KjDqu3sFOTufHGcjH6f5zQA1kAZcfLhTk54HPBHuff+lLLIePmHAAOBxxz1HSlEgnk3s4CE9SvPQ/0pGQqCu/B/hPUY6Y+negBiMEBVxnBABCgHgDPucjnvSPBEsiOChRSdxTBJznjB/3f5fgkjorcKCuT8gPUYH0/z3qIK/mF8iMKcN2xx0OPp/nigYohjUF9wOOrMg3Y+uOKjLoomXzNsarkg9/1wRxj8qbcXcVurfapAPMYIhA4JJGFAzycD+dcT4m1K4d0tUkCQb2eUJnd04zz05yOOo71nKpGLUerKUW9TpYdVtbm8+zQN56BSVJPBwD0x2689Oa08GQl3BJUZG1dzEDJzx39MD2xzXGeGpoV1KTCKJEyoVOBjPTPTgAdf1rr42ZN6SZUqwxyMgepJxnnOfc9KpPQJKz0JQsed6Kee+MnHfr0/wDrdqafkQhpNi7iWX1GMcgdPX8BSozK4JbY4JVhk888+4PH6Ckj2OzZG1ct8uM4Xjnj8P8A6xpiIySoYu7SMRgY5BGCeT+HQD1pXNvKsWxHDMoOVOMdOfQ9f50zdGxUMgx0BBwAcEc9P8/jUjIiR7yCWU4GDnd3P0//AFUARoBEcgSYY8he2B39Bn/JoJ+RFy24AZJ6Zx/9b16YpWnCxoH3KqkowVeSTz8x749etQebh1O1VZR8wBII45x27EUDJ5EVpEQjcIyBtHIBB+vv/wDWqESySgZcsxbkqM8ZOcfp+lCM8ijKM+4nJIz3/Hrz6UgAPyOU3AbsHnb6YB4HP8qQEwWUHzBgFskZIIJyOD27Z/CkR2EhQlhwCFYfdIJzj6/lzTDIwnBQocqRjHBJHTgcdMZ+tS+coKs5QMhbJUDnAOOPbPPP+BAIvKVTgpkhcYHPfrj0x/nimZHzuAcqcNzuKYH6dqkc5XjOzdzwOuOMHnjp9ar+cFcK7OoJy24AHqOlAzt84O4gYAHU9aZnKZYYAPfIxSksX556Y9/88U87CAeucfT8TVmIxl5JAVhn3yPf/PrSthzhcgjgnv8AXpSSHHzEgLjkY/r/AFojLKTuBz1HP1pAM5aPOcEcHPao2CgPk4bjvwD/AFqQArIVXDEr1x19qTy/LwJB82ePTr6/rQBGZNxzhcHBHGT19s/5xSEGNnBPIAG4cgAf0/xqQhVK+WcHI6Z6fj+VQnKx53gx5ALFsbvx/GgAd95GVBz3cjr6jp169+tQjcxdlXleG3Dk/X/PerBlwWESqUAx8o56gf4/rUcY+cblABJGSCG9cYoAZIH3ZC4TIBbPHfj/AD+FIV8yNhtUlfvLndjp1/8AHacyGRsgFscfKCeh9O9QMC2UB5YE7lwBk9/8g9c0FDGj+YoyKQwOexOBnv8AU1DdXUMFtLLM4jhQEsWXPB7gDk9ulWGQvPkqGKcnGTj2qjqkYl0edUYEbSQCc5A57decdPSs6k1CLkxxV3YS5uo0tUnXDRYDKwwQc++Onf3/ABqtb3bPaq8uQF9Rk4wMYrJubt4YVhfO5fuJkHbntk+2OvTjFLH+40+Q+apkMbSDe2cgAtj1PA7c9etc/wBZUqfNHcc1yuxFN5lxffbJpWlKfJDCx+VCOORz6c//AFq5vV5y+oxZXczf6zaOCcdv1reErSWAuMiOQsA6ID97nPJ7jj1BJ9Oazre3NzdTzMdixgHGT85Pf0xjNcEXJVeaWtg53G6kXDbLpz2OpBwUkXbNswQA3IJx6EgZPoK6WBontFZC0iMD8zjrjOcfzGetcf8AaCAYZC0kUmFZDyPbHf0p+k6pLY3a2ssp2/wOevPr+XevQoVXK6ZnCqpux20pToEXIySqjvyMYPr6+tQOmSqouMN8ykYH+Pr+foaZHKjfMoYjZyc9R6+3epo5gWTzPK2gchgSM46f5xXUaCBVWQhxtYYzuBwoP/6xn61NmCOSNpojNbkkMBxkDgjI9cn8zUBVEwoycejcrnPGf89KlV0e0ZW+85woY4GeeP5e9IZCRs81lYbW6sowcY6fX346ilDBY2k2MWACsOCWIGOuef60pKLcfPgpsI3E5b65J/P/ACKiC/vA6SqOT8rkg8diD06n/OKAHyZZlI2h+h8zv6fjn+ftxH5bNIjbUD9ipbPsB6+g/wAmlnB+0b40ZgCMyFVwOvv8v5e9K8sgAWIqBkc7sj9fy/LpxTAYwZmAbIGQVbPIGeCQfb64P6LI2yEnyu2ST0X8M++MfU0MY5WjVgHIXJ+XAJ449ahGVONrnbgg9eO4x+RpDEkQO2wLtPQN2znpgcd/0p65lUoQd2eCeR2wfrj+ftkDyr/qVzz/AAkZ6np2x09v8GlvlUKAHUNyFJ7f5/T0oA7pQFYFyG9e/FLwx+XPHpxTMcDqKdk7CQM7Rwcd6oxAgv0BJ6cc8UL8ofc3Q/KSPamgOACwCnPzAc8/WpAeoKD5h1J5HtQBE3XcQB6ikAG4YHU8D3+lPkkBIGcKen+NMJDKXDndzjj/APXQBHu2SqOQzHI7Y96hlwA2/dnPPp39+lTSAJtJ25GMY6j/AD7UjkZ2/MR1LDnnHJ68fSgCMxZA8tSucqHzj359OoqOYusas2zGcYx2J6c9/wDHtTyY/kEjLsY9AuM/480yRt8cYblgpZRgYbvjH+evvQUJ5irGFY8EZOH6Dj16/wBKgMsQZioR2OBu3cgcf5/Gqn9pw/ZQssDRMV+YRsNoAz0z36fyrBur3AJwVDc5J6jjHP8AniojVhLRMV0dLJcxWsDzNKQgjZmYKeQBn8e/+NUdJ1OLVLBLhMBHJ4PJGOMfpXF6zfifTpLaMbiSGYBuTgrgfn0+nvVPSvtFjYeUZHR2JJG7jn2ziuHHe9FJPqaJWjd9R/iPV75b8XKqPs+diR7R82Ojg9+nT/8AXWtp93b3tkskuHV2OSWzjhflK9u/XqAazbe/s5F+w3u4uruS2Bj5gcceozn8Pc1nywQwrcskgt9sG5DK21mYEYA55ycge30JDdCMo3joaSipJWZ2V5bq1tmFQY0GQqgDj6VliNfKYtks+HJbnOenP8qyQt9p0ys08qnAUgjkn+L8uBWn9tiNhulZoiWCquzO5j0AHrXO6Tg77nJWoy2WtyjcEMP3fDKMkKc4P8/T8qZqVriMsrfvY8upHoOtOSRvN27SZC2NoOAeMdq1LmVftlvaSWyvFONu52OSCSpGR3xj357VpFu+hhSg5SVifSdYWTT4mknBP3WGCWB/n0pZdYLMghQBl/eK7YG0YPY9f8ir9pbWy3HlRW8UUo4wqAZFc14ou1XWWRJdzxxhDtOcZycfrn8a6oV+aVrHTCopvRHSWU7tarMR6hSTt3Dt7H/9frVoXCxurRggZwAckn29umce3qaxdFuTJp8GzPmAFQR25z+eW9OfWtG16KrZ8zJDBlyQOOD/AC/x79BqWI2QxsPnLjhiAQF/x/8AreuKfz5ZGCxKglkHU/4dfxFQNPEjo/mBC7cxlz90HIzjoeB/SlEiq+0TIC3GWxhS2AMn1yc/hQMequ6MVYHAKgk45HT6e/fIppVA37yEMUXqi5246A579OPrS+YGlfGFZW43DOeOMfzz701VeVACGYA54PUjoABz6frQA1o5JVcGTy0RgrLgbTjv7YP58Ug2W8RDKwGT7qg9APX/ABqULGpCeasmdwKkcLg+vTBz+h61DI4ZFZh8saYwDnuT0J7/AKY9aBkzKQqqXMrY+YBRnOOf6/54pFUCTbwuTluO/PB4z2/rxTYczzfK42rliScH39+/b39eRCqodv8Aq2BVVP8AF3zkfU9P/wBQB3ZQsB6/hmkdSTwe3IHHf/61OJ3ENu5zk/57UhweSFOepqjAjLn7hGdp4BHb8P8AP0pjbkYdj/CTxVgKSxJO09OVqJgqlVjGBjOByPyoATaSzKWGBknABz/nmmAFzgDKJzknA/WnZCpuHJHUAmmsqhsbSFxklvwOaAEkBYsUyc4yc5yOP8/nUQnMoKsQEY8A5z+f+etUNd1J9OslmiVZWZwoViR9eg/DPbOecYLbG+S8tvMDb2UbWI5Ge3+f8KlTTfL1KsX0VyuM5XjjHT/A96a4xuyjFcld5XGCc8frTEVQwXKgg7vf+foar3dxHAkmVYEggdCcY/L1/Sm3ZEvRXOZmuC91OrOTvOUB9R2qg28IytypBwJDkD6VrXkAeBJgpVl+ZeO/aqWxTIrJExU4JJH5/rx+H5+dynnXZiN9jS+SeGIq5GAGJ64xj37Y9sUy+RHgJQ4IOVPtUutWe5mljBR16gHt61lxXNwzlXJdX4O4Z+h+v19BWDWt2zrUnJJ3NCwuQLeJyQHOd2R15PetK/tm1BLW7hjjnwVWSJlB3jOcH3rHkZRbGPGSGyG2AZJJPTNXraaaBkaEkI33ypwRkYH504LlfMiVUlGdzNubF/7VmBhmETyAkSE7TkZdgDz8xAIH/wBark1zI6JulilDDcwEfQ98g9xgnqetT3N07JMyXG5gPmBIyCcH+VZcMzKs7syj5c8g4OO/H41tKTnqVKpKpJW0LMSswZypkK5IA+9+BrXjuJPIQIuCBgr3HHSsXTZ5ppJlYKVK7hjB28jOPzq1bXUyTMsamPzCBwOvIx/T86hxs7MzrRdJ8vU15tTkFuqiMJdsGTzP7yjr+PTpXHeJLZrDUUjIyTEHLcHJyc44HHFdHqjyWlxp94YgVQlfbOc/h/8AWqPWEt/EM9nFCQWjLNLtPzBSewwOvHJ6cVvTaUbnbRSVO6MvRdTa2tip5G07R6Hjn8hVyfUZNkTGVQgO1VxgZz09+tOe3tYF2W1uIsEjn5iPr3qneSMbOQZJZcMyg+hGDj2q1XvbQyVeLlYkF0pww+UcDHIB/wAK6KO5V13oGXevI6849OP0rhY53EgJxx0I/wAK3bLUntrfYRvzk5BA2n2IrpOk6QSKJfKfA2HJYHgHPQfmfyxTwcFS+5QMlGUcgd/b14/Osi21Jry4G2PbkAnaeOvJxjr/AICtDASLDZGQCUb5uPT26Y/A0ATo+WILJxg+pPP6DJI6015ldxG+Ci42qp2kEDueDnn1p2QCdrBQxHAO7J/LHbrx1oX++gyucYHHGfzx7+9AEhAd9pdeVJJHr2GPqB0x39acoxEuXkdkUA7eh/P8D2pIy8YDMWUoCMAD2Pcex/z0Yc43O2UP32HPT1988YyfxoA7xxtwdnXoT6/5/lS7g0eMZwcn6mlYbYwNwz69s+1NVQpzv+Y84Pf/ADiqMBo6bB0HoaQITzlMHpkHn1NPChQpUME6D2NDcP8AJyQc49P880AMyAR9wkjAAHWmtHF93+EnrzzVHVr2bT7Hz4VRmQ/MG5G32x36D8a5mXxXLIktvNGoaVGVGiJwhK8E8nI6dPTNYTrwg+V7icktyp4u1aK7uxDBIrpDzuUfKX9fce9ZNjrUunstyM+XtHmjd0X+uM5qhtBh25AbjnBxnOP/AK9V5kzZFX+9IDGSTkYz1/z6V56lL2ntOpMKnM7PY9IGofbLTzLV0Ee3JXG4g9uh9vSuVutS1J7kmabzBnaMIAD+QFYPhnxG3h3UHtr5ZJ7RkK7N2AOchh69MY9zSytqmp3cmq2smyEMWRFYZTJAA7ZIyMn8eO2tWNSc/dloaKm5M7CKdp4ipl2cfKDwP89KkhcG5a3kxlVyG7n1B5+n61zmlavOxNtfvEZA2Q5xlvXn/IreicqzSR4WQAbsMCG9x7H0/lRFtPllucdSnKD1Jr62judJugUUTLE5XHXIBIwfr/IV55c2c8fmTtK6qvJBYDBPQ+6k5HA68ehrvXkaR5IXd43UFRg5DA4OMdPTrz+fPM3awNEwLGK4SIxshZcPtPTJAIHIz1+6M5OWq6dtTrwtmmjPsbqSUG3lxu3Aqw4B9fr2/OtCVZgMEAFR0AwOPoKy7SNrjXlt4irKvDFGwAO5+uP51vXUrmxmV1bzYSByMbgf4gfz/Udc0NJOyMcVTXNdGbJIklsXdy77yVZmxt4xz9cmqtuGA80DawODtP3T6fXjNOOHhjLRuc5I288deMemeasbrkwokpYiBdhRiSEznjB6Hj9PahLQ5m9CW1upLcExkKRwQgH/AOrmrdvKVkDmGN+cjI5znuOlU4YsyfKpfOMFQTk+mKsqokeGGPYz4wqqcnOec/rSaM23uW57x7lEgnjj8rOR8tUP7VNtqYlCExlSp4wSvt+lXJo5C2QGKsOSmefr1rLlhKRuwUuNpOB26c/zrNR6sanK1i1fm3+1Qyxyr5Mg3bicYx2/OlntgxkZ2RYwhLYbGR61SEcb2ixeeokGXKvwOffp7cU7ebSZJUBVkPO04J7HoOOM1bGnZnPiTD5Jwe341bjuNxUsM9iD3rqru3EkDzxiSSF1DAtnPIz689a5C9k3Xk20YAO3P04rop1eZ2selSq8/Q6HQ5sXe9QXKrtIBAJOfwrdjAwrMCQMdDwDXE6fPJESI2xuIznt+NdbFkjOQ2CNvHA78jPuK3Ni0Jgeo2tyPMPX8fTAxx7flPEhjQZJZkA6DGTnrjkenfvVIBhKxwODyAO3P5f/AF6txyD7kh3qASQWJ4PP5UASESOzKFJUD7u3JX2/Wmr5jH95uGOM5Xnr+PpyP5U12jKgsysCCQucFuD35x1Pp0pwYPKoMbO68L14GMkjv0oA9EGCn8JA60jBAzZAGeoHUCkfAXIcbgQM9BS4J+ZsZA6gcden+farMBS3QcEDsQOKJgpC5HGeGHIJpAuTh1ye+TnFYnibVL3SLJZ7W0ScKS02/wCU7RjOPfGTntjvUykkrsEr7D9fjd9CuAoXlQCTg9CK89hjjhuF3KCpPzEgfL1A69BXTTeKI7zS3IhZfOJjCCUbhweQSPYdRwc5zXL21xLc6ak7hFlOQVXsQeK8rFpuamttiatOSXMVo4b57oq8Y2o22Rjja30/PjGMVBfJFGzBJCyHBXd8uD9Ae3Qf06VOb6eLPl3GSwIbAznnrz19qqzXDXQeN4Y2yflbkHP1z/PNRbmdzGpWU7MyrhFuo/JkGfQ45H0rR8N37adfjTZGEiTcpkZ/A/r7ZPOBmqUx8mcKVDnA5554rPnY22rCeEkOoV1yehFdNLfl6HRRkzrr3Sku76yNpKDltxC8Y4B4IJ9O3TiqmoXD2l6pGQVxwfb61reHtXhutRtpJ2AjMbR9+HyCTjpyPftTPFellJBdIjBWwDj/AArOq3zq+xGJlqkaWnXaXlpBOUG853MAAGyaTUvDltqBe482SOZxyqsAMgdMEf5NYXhm7aKOaJ8vECGAB5U/T0rsLWZWRd5GzguB+tU7pXRyxlKEtDz2yiGmao0DHMzD+915/wDrfrXUPfZsX82MSRuuHIPzY/z61la1DA2rSy2kHmz24wzbsZHJB9+PxovNQkk08QNbRxOyjarcFskgHORxwefUH6UKM5a2OmpSnJpoobHtgiHYYwSAwAORnjt71Yg8sqcRKxI4XkkcnODkdc5OfY4qq4Mu0Lu3KOxzj3/nVu0jYEPKAI2JUMwycjqB19R9OPXnVHIk29CW2CxFWO/5vlZc8Hvz6ip3CNJmMhVIxgrzSwos8YZWSZFBJ2rg8ngfhip1t5FIBR1wQMhc8+hH4Vne5nKLTsypIqYULlT0Py859QfbiqqzmRGExyqY2Oo+YMP6Yz+dW5CyMJGAcZGdow3XHT/9VVXVI/3AmhBLAkl+D6/lUvQEn0K8iEp8rZKjPUjH+cD9KmTbdwtECfOROeOox29T60IUSZ3kfjG0HqOo549s1M0MloxwmHBDAnn8BSbKSNO1iljt4YJUJ24QnnHHSuIv4pYLyQyRSxq7MU3oV3DORwfwrsNQujZXdvb2Mv7+Z1C/NgYJ6/jjFYvii38qeBnyGfc3zDJxhT97vyTx2yK0oXvdno0KbjHmZR0xI3ukWQnaQTxXRtdpCUi8wlgfmyB6fr2rl7O58kHaoDk/eIz/APqq55zsSTlgWPNdtzoN6e+dpFERYkjgFcf5/wD1Vp29wWgLGLLFiWODk+o6+34/y5+xMQjMsjqG6BSP8T9f1rdhPDOAcIeXGfu+w9Bkfn7CmBNb5EnJVSFzhuccDv7flxUzBfLAChTGQ2M53ew74/XP1qtFIo2psHljAyOQCc9Pyz+AqYhi5bJKkZ2hQOOvryOuPXigD0eRRuyG3eoHem9W3ABTjv8ASpD84AXIBPUf/qqPauSwA3HkH0qjnDcy8Y5yApBz+dY2tXaxpGo2hipJ4zn/ADzW1vQIFywIOcZz+Fc14kJ+2W53AqyEEg54yf8ACubFq9NoicrK6OJi0sHVXhglMVrcqdydQp9FHof6ela08FvbRLbQqxhBC4PXP+cVlXZeCYOsZVgdykev+cVaguTex+eWUy8eYF+XB55wex+przINy92b2MqtWU4lG9scyjYX2EYV2BPTrj9KzHi2/JLngknj+ddPPE8kQeMqSh3evI6cduOar3dtG8pZjtcA5BPOTg8Z6/0rqULHKc1cwg26kOjPH2HGAcn+eef/AK1Y1xGJF44kXp7iuomhiR/vERyKVdguAO456kAjP4VztzA8Up38FfTvSTs9DrpztaxHpmprZ52uy5weOcMOQfzr0631NNU0+NLlIxvjG5N2cE15ezKrB2AHPWuk0XVrTy8TSn5RjcFOe/FOteaukaVW5q1izNpcmi6mskZZoJcj5Rnae2R/n8K35EZtMfBIBK5yO2R6Hnk1z93rENxCyJDI8YO3cwAz/wDrrUtWa50ZvLYPIiiQDs205x+lSuZWclYxUHGUXJdSe7tIY5I4ZMm2WFUSZzg7s4xxle4Gc8nPBHIydRgjR4ViflG8xnDEErgZGR0GVxjt174rRi1uAIyCR0iyHSNQOTxxnpnknd9ecYFYtxO11qCxxEyRAHdsXOxdp6HsOTwPxrpeiPTqO0W2RCGJ7lHVmVg+WBGSR6U2EJLPO/mqjh920J8yhOAAADk4GOnT1NT5RnVmyH9Sw6/Wq77E1OOaKQrIGUkj+L2PHPcZrKMuV6nmYaqoy9407CR7aeOQIAjOACCAxwBkH/JxgdK3ZmhaT5kWJ2UEIQMDPbPrWCI0tdQjabE9tLMZSiggpnsP9nkn8PxrT1a0MSLcRKpjY7sjjJY5zz656+9ObvZo1xTTs0LcqI4m3BJCh3bXHJwfXt/9euUkMMt64VnVdhxnqp9Pf/P0rs/JjvUDOSZCvJxgc9wP6D1rlbrSJYpCclC3BDDHOemB+NTLa5w9RPKZ4lyu/A7ZIx2x3rUu3T+yRMH3ylAm1mx8/T/E1iR3NzPLLAkgjRDs4wCcd/zH8qmSJI7qFTeSSKhDFpEYjccDr0B7ckYH6Cp9z0KWFaalIvGw/sq/tjdjzmRNpZMs+doHPHs2M56Dpxnk9YmWXUp2jumuUYhjKf4mIGfTvx+FdLLr1rPcO000iRtiRFTcHLYA5PJJ4BzkdjUFrawTPJHaaZD9nzlmmU7gCvOCST154/TmtXNR1Z3StbVnNW5A5JI/CrkbscgB+OeB9P8ACtmfQWkhjhtI4vNL43Y4HB479l9fU1DJokUeGd5ASTkA9ecZ6dOtNV42uYOpBK9yhFcbc9s9cntV+xCyXUarIVC8sVOOOPzqhcW6xQGQbuTgbvw9vStDQQdzvkBhhV/wHYn61rCamropNNXR0tug/d7pOei57n2PGO9TuDEBKuXRThQ3zDdgHHuDjvmoYDIqKWjDAg7iQR0/LjvVpdjRyeWF2qQQW5HbnPb8+laDPRySq8jHuM+1MJD8blAHUn/D3oG7BXPHTniqd3NNE0exARz5j4OR3HT9fwpylyps5yzNOkRQyMI+u0NgZP4+1cf4tnaK6iCkNAYVZXzkEhjnB9u9WbuQfa5ZIo1SZhh2jXlgcfePJzx+tYN75ks2+Vd+OdnTI7ge/SuGrU9pG1tDnq1FayMu9vI5iGLENsBaPA4J/wA/56VVtbqG2vNwDeWfldcjnr/KpriCMqWh5yCvzD5vXJGeO3P1rOKorER72f68Y9Pf/PFcbjrcwUjrYPLljka3nDpnaGA4z7j8Rxx096o6lHHDAWjdmcFSRwBj+LPfOdvT3rH029uLG7+QsYmPzqp9q6i6t4pFkMG6Q44cDr156dcV1QmmrBJdUY0F1FcQGGZYx2G7qD7/AJVRuNPW7tlmjw0m4q+M8+h9+Oammth5pJKkckLg56epP+cVDHEkEV2DIi7AGVg2CpHbHryB9aJIIq70OXv7aWG5jXGChP4EVsaHdMjxSPKsa5CsjDhhn3+v4D8qg1e6tbxIkdmDEBizDABqlazTeUyho5RFyN4BBHpg9fp9a1pXcbM9WnpHU65bRbuFZjFGwdmVimANw52446Djjrz707So5Y7URozQrHOxUAZDjuPpkms3w1LPJcCKGITeYwAyOhzgbvbGRnp656V1F5pTWtoEeT94UYu3YtknA/M4rOs1pG5liZ2jpuY9/Z26ZMdtCSOwUY+lU7Z1RXMeDlSuwjG0k5/kpPFXiUcFWDAEMCODgfmPWqTfKzsoONybgT2w36f4Ghx2PN55PRsikaRsoxUdj7D1/lVCSST7TvRiWA6AdhzVy5kfaGToQSNvBI9f16VRKSeUJdjcnaM+3UD16/rQ1cUTasLyG5KQ30KMyFthcldp4/8ArdfStu6udlkyFAydioHB6ZH5+tcxZP5zsOG+UDJUBe3Xoen5nv3rVW+R7LNw8alQqblf5cY4Xr14A71KsmbPmlGxuQMstuqkBgB93bnPHemXkMzQjDgAHOHx8xPv1qC2lVIY5UcOh5Ug5B5qtc66lmtwDAZpo/75AVSQcA+tU3ze6iYU5TdkYN5bT6ZfvNaRmaGUMXiLcx5wNpOeeaoJHcX08MUqLGE3MzYGQPXrjGRgfU0T6nc3V6jyGOPe4AH3to9c9+tb/kFUikXbuJbf8oyccc+34UOVRaM75VZ042kROsaRyG32w8ZdSM57jn8PoKe1zMj5SeHaiLlGzuJz2z1GMD+Rqlch/N5GY3IJIbgev6VUuJCLkNCxwBjrjbknjkD1/wA5rD2fc5IVHe71NRb2eylMiziSMsrYB5yPvAjoB8xHTkdevNq5livpxKr/ALpEEhUH5jnt/n+tZ8V099bG4YPvVgJDjOcYC4PULjHTp+NLPNHLFkoEeNeGHGe2AO2AB+ladxN8z1M7WZEKjypMrkAjP5Y9q0NAjWK2jdywWUk5PQ847c9jz7Vn6uDttIpX2SsxLkjG368deldBp6RRQZ+ZcAAE9GG3H5cfzrqoq0Tvo/AaTyyTofMYkZHP3WbPc9Oc/wCe9Tq5KqQ7OoG8bs4bnPHTofbvj3qsIo1+XeGUDhsHg8ZwPXNT/N5QyqBwPlfO0jjn88VuaHpBO1gDznp1xUMgUqccA9MnGD34qZXIYnaQAOOpz602QFkwuR3y38jVHOczqEXlXcvlvsO3blT8xGPcfTrVGFWmV8sUlwAR2Y47d8E9vYVo+JYxapDdld6ZCSchuOefU4zWVYTC7dS0yt2HOTkZyc/gK82UuSTizknB3ehmXemmPMgVS+7sc+uR9MVg3UKrJJGVUOeVA7jrwa7abyZDJEHUNGSSM8HHPB/D8652S3VbmV2UAL8qgryOcnjp7VEkt0ZtNGFdyvZwwpFsNzKQoJHbH/6vzrV0mXUmunEl0myQbFJX5C3Xj/PTpjqIb7Tbi68m5tEQiBC7Huc+gweeKvaXKJYoJ0JV49x3ucByRyefp24x361dFR5b9T1KEY8i0IpmmFwrSRHcoPy5zuAxnB9Rxn61TvYEe1fEaosoILPyAex6cYIz68V0qaeL68JkWMrEvmSHd919vTpzjB/H6VmXNtCwEL7mVRhXA6Z/p/kU5NQdjjqwUJ3RztkV1a28q5TdgAAqAGI9lA5PTnP1NZ8WlusksMiuFj/5aYwEbqQT7f5xViGwkEMzS3BjudzbfKIC88gjH+cccVdtro3ihLxC84JDoE+8cAAk556n8sdOu0Zpt8rPQjOMyXTI7q3nVrK5MbNEXcgKSNv3uvb3/wAa6cTTNpg+1SrcRyfMH3AlCOvI647j2rMsNPurSxnU3CjJ3SIij5VPUj3HXuM9jWnHeBo7mHBIc5iVF+8TzjqRgdPz9BSkoz1RKUJp3My5tjCwk2ybeuAcHmqVwv7p5YUIyxDBvQBfw/iJ/GuhuoJIVhB+ZNqqX7B+mcfp9SPWsK63C3MIQAiR8A+uI/8APfvWd7o8hpJuxl/JIz4JG3GDu+6On4dRx/jUXL5SNSxGML7E+v61da3DM4BZXJzs5OQQeeev/wBc063t1jAHm/vmGEUDufp347+3rwpOwo7lVpGR0sxAYgzF2Z8jfjAX6L1wR2P4VdXT1ku1jYW6tuJkAYYHf5fTj174FV5LZN5MaF5BuLru5YYJI9CAQOPbipDfB/KYNIXw6yjaoXDAkEE9T6ZPbvk1rTmnG6PXw/K4aGpb40u48uR4wJmwRkAq3OPlPPt0z+tcxLHcQzyrMS0bOB5nYZJ56Z75+v4VekuDc62zJL/o0I+QKBgcbf5D26DpV+BxEdpAJIxgd8+3esZyaqadjGdVUp6GQ0Qklh8p/M2kNKSwwTxyAfr2/wAa1I7kPGuVPOM/Lj8/QcgflWh5iJbNbIirI7b+FBAzgD/gX+HvWc1rDNM20thW3EKOCDnkYz07+n6C731OavVdR3KLTsXDqfmkbAdT2PT9ajlSMm4kVHWMDKxFtxAzwCeOcdwPwouQ5hYxKYSGIJRjk46fTr6+tXZGhu7db5Coml/1kS889Dx+Zx9KiempkvIoyRnz0nsyyhlyMceuRj86u3G5miSaLaNwzg4DAnke2KzotTuXlDhFK7tqJK2Tk5JOM/U/j6mp7a/uJ71/PWNwqZUD5efTgg4xz+FJxmlc6ZYeSV2Z1+JLu+3RklVwoA6A9Kntb67sCqFeB6DOalJDlFihCyxnClASX/D6/wA6R2jZhK0e2MjP0OMmtI1HFBCtJOy2NzS9TF4pSNyr4+ZePmB//X+PFbe5FkCBGkMeUGQ23j8OvANc/ocBVGuMkiTBzxnbxgE+nA47HNbaiaOON3IAUHG18kAHPf8Az6V2J3VztPT0yFUbR7cYrmfFF5q1kC0Twx2bx/K6j96GxgjJOO4IIAII6+vSMPlAUjI6bh/n1qjqlp/aGmTW5QFjHlRj+Ltn0qK6k6bUXqc97HkpeWS7ediZgQxdweTnjJ9Oo5I60l5q4tEis49/2ibBOzPC5+mTk56f/WqztijLEuquRxt6457+vPfFY+rafcXc8d1bxiRUj2Min5jjngfj9a8Wi4uouYVK3NqdRYSJJFA0KrHKeec5b1A45GDjH0HXkVbe4Ny7WwGHQ92J3ju2T6d8nv8AlykOryWrxpI0kZjYkZHTkcHPQ8dvT2rc0N/tLyzurAup2uTxjOeB6/4V6Fb4LmtenFrUtzPLDPHHGAob5VJ4+v4c0rWNuZAkbtEzkEopB3HnnP1J49+2Kt3V5HHJbCaJWYZHmlsnn5TkcY49s8ZqtP8Av7xJySQOGZW9McfXpxWVNa3WjOBSlD4WbukyraQC1VdzFhmQ/ez/APqJqhrMcEBMizIikYYMcbeaq6feyW94I5QyMSRvU9RznHrnNRQzW960puIWdgQzh3/jIxt6cf3h+IrX2ale7NKcPa/EzLLeapeFvMVDnIPQe4+p/Wr1sxjeN1TL+gGRj/PeqU2nnTtVZoQ7Qyfu5VHJAOOQO+Mj8V/ASzg+XtYAMvysUPp3Hse3sc/XOVLkYq0HDY2lkKxrdRO2Q/ykA8cf/XrTtroxxyeWix+YN7DGTuJ9O3vXOWZE+Y1BK4HXjvg/StSJtkYChhkYBGO1aqKtYx5naxpyNIbWUqQwbjDDIPrxWHeLFKZRGuApK4APytkcZ+gzzzg+2a17ZYliOWJI5yBnv7isu8t4o3uGSPdG8wXBHYKnUdeo9cfhRKKSViIlaPySqI2S/bjIx2P6f5HWjdAb2BbduXA2ngepzVyRgsgLMSM84BP1/wAaxGuP32I33A9wcc+/5mpashkgkOnsZ5AZDnChW5Y+n5VnX5T+0I5p7WSFHHzKp45ySen+HT3q75T3F95bAJGi5XC9BwC3vyCP84Ml4sDhdkXLgLiZjuJyDnJwV6EevFXThyq/Vnq0KS5LjgLeMssS7IQoAIHJOOSf1p8dytuYt7I0bEtGQMtuwcD8z+dU7GVWsniaI7c5XBG5RkZGe45Jx1qmxaUyBlVFVSRuYcAkDADdTk9uep9TWcYWdjgnG0maFxJIZYpU3PKp5z1YkA4/HNPt7gw3MUx2jOHZWXK9fTv269/Ws2MtIq+YWz/C78+ucn05PP8A+upDJgSAj5hnIP8An61qZM1rkmZZJwiNFkB3AwMkZAx77Tx7VVih863uLeFVLuFfAP8AdIJwPU4qvHI5VI13HAJx1z1/LnsafFdGB96Mec7c9R/9frWbWtxxfLJMsQR28jRttjDABgXYkZ6c8dOckHJwOtV7SQpdRN5bSMXH3lyXBIzzn0z1Hr61oRpbOpmaJSWXI2HaACOBhePTimJCkVsrWwZSW/eKSSQSc9/8/rVSqxsd08UnG1iW7ssO6w9WByVPb0981n3lrL9lSF1AlmdVDEY+vP4VOus/ZE8gqXYMwIHO1Tj8jx269M1BPrkT3jJDblVHAE/Jz3JGMdv89azpwk2tNDOjRle72OgskEICgqu0HIHTHb3z3/GrWw/MmJizZ8tSMADgY9j2rOs7wXMIbLMdwBJPp/M9P5VqgBgqxlsL8xGOccA9+x4616J2HpQG/gcngk5/z2puA4IywBHTPA6VWnv4YZzCzs0iYLIg3bR15P0Gfy9RXIeINduQzQoTDbksskSjJkB45zj6kfhz1rGtiIUt9zBLuYnif7C2qztYXAkRmDuEXIVicNg9+x9Oaz/tJ8ouc7RwpUdPaoINrXTgkqrIxJBzyBnB+pA/OpikDW4Zi29hhQvRfc+3B6ev1rxZtSd7GLTvoK16XRs7VcADGOTSQXASNQA2cnBHOfaqxdRluWJ+UD24x7nvQ8yyBm2kE5J46H29qqmktTKcm9zReSKcRgqCQc/e5PHQ1BBG63m5GYDIOT9R7cjof/1VVEhLEHJYdQwxz/nipIH3Fd0zDdzjGc9D/jXfBq2pkzWATaszjG19qSrlsg+v6n8cYHFVNQtoIZPtcEkkMUyBWeNsgSkglj2AIz06E/ncCPGUaPHlj+7nPsPf/PrVcTSxvujTLhivQcA+vb8K1SSd0XTqODuRJDM0yzq7LHHnyyuRvBJxu+nHGcfzqvcvJHI8kcTSlhtwB1Ixg/kQP+Amt2KRpYi7xhgx52Nxt+h7j6is/UI0ASW1EjNnPlFTnIycjHUnkY/+tWdRN62NPa88rsoadeRKjyyD5YyAy4wc+gOefpW/b3rKrXEttK6OMFyxJTjqcnqQc5PP6VzpY3Or2wWMMsaiUKGwZDnt/nt0rrdPdXv7cXkKRXEoEuI33KoYEA57HCkdMfMeT1NwWl2dcKUJLmtuWEjGwm3C7F+6xORWNIxZZ5mJYrcEHGQMbV5+ny1qmRYL5kibarhtiqQR6556Z+aqk6gtc/IQ25i4RurbVPQe23360paWRwzpqEmjBvWYxTgffZTzuwwAzjGO/wBexrGWIDayuSmMj3GfT1z9RVzUGlRyTtHfDc8cdfXg96zWdgigqVJJYMRg4PGPTGR/nFTJNkxt1NO0Ec58iQFGJYxuOiEgd/T/APX71ZltLxGRsxO+dw9SAOBjv27+tZ9oiRqxY/dXJOSOavRzyS6dJvlHmKTHCXbJx0xz6AjH/wBanrFaFwrThomZd4rwRJHEMxpknBzz9f6+1UlkWTMcq44zuA79D3/zinsWjZ1DYHAxninRwst8YnTccEcjpjn+mPxoWhLk3qx1vJmXd9miKiPhCWGDtC7uuc5O7njPbHFNRN1w6rkll4yc/h71Lb20i3Ec0inZyGxxxz+frVtbRGd54QT5eeAemeRkfT+VS5olkFi4HnKzHKJvQkZ4B6Yz7/zqOJ4vtJ813EbHoBkgcc/ofzqR2R4XjMapIf41yMjj/PWqZ3oADj5gBzjoP5U0+YLWOkNt9kCpGN8ZwG3cck4/A5z/AJ5qpef6PbvJATvzsXAzzwB9ck1nxzubxQGZM/ewfzFXI5ZLg+QzcEgYAGSO45/Gk1qrjhZSTZah8OxvpKlHM17IQ8kPRsHPBJ6d8Z6n8qztXtJ4lmWRIQySB12RgEDByA3p049vxrRiup4b+1jaESPDhY2XoTnjd7gHrzSanfqY2a6hAmuWG2HcPkQHOTxzyB1/xrdTR63Mnsx+hxgWoEgYE/MWUcgc56+39K34F8wosUgQdcFR83+GOnesSykjmjDDb5gYEIPbPX/PetWGZU3bAG3t7cdfbnnjA6GuhCZ6RNZ28sm8LtmYY3r1/H1H+FeceLNG1vTg96gt5rRSSSisSqjoWz0PJ6ZA9a9PXGOVGcnGOetRX88NrayzzMFjROSOvP8A+usqtKnK8pIwi7Hj7QS2NnBLcQFJZFYNE4IaLqCCDjBzz9CKiVmkjCKFJaT755Iz1yOTj/PNdBPaW9zblLZlMaHG1V6H6elY0loY1JflQMDn0OP6V4k+VPQxvd6oiMSmJmBPGc8ZA9Kz1fJzllI6Ffw46/Wr9tv85iJRsX75Y5HTpT7y2UM8iLHGpGfu8bc+vXP4VULWIlHUygfLkV+DjOMjgdqtAiS3cREeaDkMBjIB5/HFQPFLGuHXHOMDBA+pp1kzLqEabTliAF68nj+tdCbIWkkzb0G/SZHt2CylkJIPOO3Hoef09RV6Y2Twuuxt+3bn1PTn/I6VjR3TOxjwc5AJDY47j/PpV3MgQIcR5OcY/Pnt2rrhK461T2kuZIvXBxbqqyMuwcHOd3Hv+f8AnmjMyvCUjBJkGwJnJ6c/ljOfY055ldWX+HBAIHft+NQLIiwSu4DMuMDeckds/wAs1pJmC1Yl/bLND58a4uosMxifHJ6v9MjnA469+L6yeWw+0QsLk7VSZWOWU8YB6EfMxwcDnp6wmaEQW17bhiZBvxJzzxkMe56A/X0IqX7RujTABjO1flH+rOMBfpxwfw61i5cu2x2wrSh7rNjTIpXje+8s4VfLRSfvDOS3P4Y/GqF/KZFndvMhw5U5YgKSBzkVZtNTMECxvHukIIw5xjBGcn6kD8RVWdhFa3WARGpJG/qcAMf5mh3bTMqnNL32ctfSeZBujeQtljg/Nnnjr2wOntVERRmR5EJ2ZAAfqB6nHTj+dXbi1ZXfdEy7AWOfmHOMHPce/fg0fLHEryhQ6uV24JZx1AHr1P5VT0MVduy3HxCIKzb08t+HwfuN2I9f65p8yJDsQqVWMgbS3488daprpdyyPPdRhYVG4L5gxhs9PU8Hn+Q4qF52XcshVoSwUIDnYMdfb6c4wfxmVOT1udTw7UdCwiQtOTKhEUjANuOSB7Y9jUmpKtmDKkX3xtVe6nP51HcCRXkOflb5jnqTzTdRdnufOYsUK7SXOVXr19uevotZJKTSexnRSlNJhbXyNFHDdRIGB2GTPPPPP50NcSLczrDL5UONrNnBf+gxz+tUZUkupVjjQhW4Z9m0Y4Ge1PmsvLVxbsCuCAjcH8/8a15acZHVKNKM7hZPmcxSN5xBJU9dw6H602ZFEm5B05OfzqKOO4huBLIUIGRgcn0p7zlmyTgHg5P9PxpO3N7py1knK8R8UY3HOc4yMDn/ADjNTI7LIsx6pg5A5PP0qrvOw8528gEZFWGC7cqSV67uxFNmJObgu/UnpwR+fP5VBfk3swkZB5mANwxlsevrU8MAVn3TRqCMA5J4pjoyOVLDnoTnrWd7O6NIScXoV7WWWNwgDbs4wvXpXV6dM0sUW4MNgxtJx+P9fz+tc5aH7PcgGPc3ALKCSnPUCt+B42hUpPt6bVJIBHOe/HXHc8CuynPnjc9JO6TPYsDbg4OOPpXIeObu4t7SzCxbrYyMJGz918fKMemN/PtXXHJO0AccgYqveWNpqVnLa3kImhlXDxt0Ydf8Oev5Vdan7SDg+plBqLuzwSHVIzqt26yNAh43RnlsYHX6fyq7qVwslltj1O6mUE8gbPoD379a3/GHhPwxo1rO0WoPY3JXfFaFvM3cHAAPzgEj7xJA/lwsc6tbf89HIIcStjGSMbRkZP1z16cZrH2UUlHsbJp6pF7QZCt28Ejllk+dQzfxdx9cfyrdugHmIbhF52dOPQn+tcp5DNtcIzjzVAA6n16e2a6i5XcFyeCMA4GPxP5VxYiPLUuuphiIq1ynMWkuDKDh24JU4pGm8uZGVVLDnj1xj6YpoKhxwQDgDOPbnikb5WKtyoOM1mn1OKzWhPFcRm4X92xZicNj6dffrVtvNWaNNrfMTjJ5+maoROGC4JUk5NP+1x3t3c/My+TH5agJuPXnHpzxnNb0m5OxpCiqmzNGZ2QISylX6AdiOucfn+NQMyjO8EFRyPUZ6U9gqrEJCdsh2qY03BWPYg8+hzn/ABqW8sHjhZnJYnaAEUliT2wB9PXrWzbW5FSjKDMktIs+0sSo7buo68e9atvc7I9mwEOoBBb7y85U/wCPY1nGzn8tRJG4xwcL2zjpViGOUKA0Dnuo25OPSo51syOV2v1NC1ZYbxYWuHMEgJidgOp42t2yAc8ex71LNI8MN1FLIZnD4AI6hhhTnknjr7j86tttlSWC4jkeKQldvltlT2IOOv8Ah71otbvLayJMrLNuVnKrgvt7bcZxj16c0nO2l9DW8nHlRjRxqGl+QGLGTuGMnrj371WmhNxqhRlUAwFVVzgKSeg98gd+elX7hbmYmFRHHjdt3uoPt1P0P41GLBwEkN9ALgAHcQGVuhwQqk+vfvSjUXPeTNKNovmZBNBLOIw0kaoibGVpcEsM5OenX8vTtWLFFLPctDFEGfhnLkEAA88Djk8Dr3/DoJdFnnbzZtTikLLtY+W2cHqMsfTj8qnjgs7GILArGaY/MznJOOuT9TWrrK1oas6nPm0hqZNxFM2G2hTjJBOarfvYsgE8cDtXU2dtZ3VvE4UBZSTjB+8Sc5wfXNR3FkEBj+T5BkDAP55riU7aM86UWmc+JCqbirHP6VDIxydp4Hv/AErans0WLypY0CuA29F5U/gOnI4rLe0aDcHIVhlScjn/AOtVRsyWyGVo3IkUfLn5gBgHGKpeV5js4QEZxtJP8+P8ir0cJfcAwwefx9BQluTKFfqVOP171qtNguUYHaOUM6B1PUMM/ka1Vto5gZI/uk9+v41VeNYn3EH15GKfPeS21pGEO6WU7fMVcAD6evNJtylZGsKftB5miSIoI3dUOxnUcZJp/nxX4KxxyLIqgkOuB7E/XP45qoF8mAtD5crBQX3DJAz3z0HuPXtzWpFeQ3FqpgkPmtGCURNxDDgqP1PPp71sqEWeg6FNLYfb28YTcyMGDD5ycgDI/nnp15FXvLC5XftHC54UEDqPr0FRwlPMZ8bcj5S74IwAOpGO4q24kVHidY/MbGGIGQME5B75FdSSWiGeryMexwTx8oFIoYRqCDjpnPP/AOunBQBjpzgnpQwJA5bOcH2rU5jxXx14akj1q+vrCN3DSmSQBtx+YBjxj36c8VwqSAkZ4wea+hvEGniS1lu4IZJpQu1kj5Z0J/hGeoznjk9OTivNtRhgmHkuFeORflPqOxB/r7V5c8RUo1HCorp7Py/4B0e0VkzJ8NBJp5ppUcqse2PA7nrj8v1renhjkLAp6Y5HPUnp9OtVIXitpsRlUg2hFABOMDp05x0pJ7jMikOAh5IGM+9ctSTqS5zkqVLtlaaLlxj69+M554/nUZT92F5HcZ4/lUksu/bls4OVII4FKEMWc4LhsENnqR/+uqjpuc7uxsZ2jBPTv6CoJNOkVpbm3bLNnKHG1vXB/wA/hUsxAfbkdPU9Poat28js3k4O3Gc+lNNwd0XCbjsLp9q08kQvAiRqMhAeh7DHQZ/pWhNqCKHjj3TqCVYR4JGOOf8ACsi6umk/0eOUhE4lfJAHouR+tWNFs7678qbT4sxB9jqwAUHjAPtyDnGRz2rrinUV5HWoc/vTLdu0FzOzQAMqkghx8ygj+hPX61YmubS0TbLLGr8MAuN+cYHA5/H61JH4QgUhpLyZJGVW2wkIqZzyQQcjOPTvW4mjWluRKsSLlFCyqeduR0JGeNw49RR9Vd99CHShe5z1ubqZUNtaqUkJO+f5QFzjOT7/AI4zW21mkkTvEY55VXfl25DcADtt4xxxk4681oKgdwXQ7c7dxJZgMjkenPP447UjXE5lLQYjDfMjHnnoMHuMEjk8evNbOhHlaRSSWyOXsLSXUIJPtQe0dGMW7bu3sDgnHB6g+uPU8U2bSru2jEowY41U7sbSM4PP0zjP+Bx1bEvEzRxxsqsA8TDDZ79ck55GMD696iZFdyQqoSCSrjheuPzz/PriiVBNaPUylRizmLOQkeXJgK33gRgf55qae0jM6xiPdE5BG04Mbeo9D+P9al1jTrpV8zR4FeUkDDtwf9odunJ+h6YxXJyT6xZ3ey7ZlkkBwsijYwHoR15HrXE8PUv2KpUnHW5b1e2NpcW1vG8iwOOQW4LdCTjsOPamSm3eIXbxnMjqzAyg9wSOud3Xk8Z5qjJdvctCZkWJ0BAYf6vB45B6DIHPPfNTpp1yU+eGNU2gBS5BPGM/5xXRGahFKo7M601FakkWrm4DQMMtH8yl/wCIf/r/AExUbzTyqzySfePRRjJ9RUIsriK6WSd0+UHAjY89scgcdfyqV45QFQZAPbjt/wDrrmlKHN7r0OKuouV4jEhLIiq5JY/MWOKbFDJ9oLBz8h5PvU0r+TEWRMueFQnGe9UIb+4hZ2k2yoecAYxn04/nWkFOSujNUnJXRalUFcdCD1qR7X7VaxpG2ySPDKT03Colv4pD/qpQPRU3Ad+1WrZ4rj95CwKqcHII5qJOUNWikpQdyOGLc7xTRqSCdzA8HgDAPqfpV600yCFxNCphkQ4Q5Pzg/jjr6/lkU0KzMNuODkd/51qKyTBJSrEdMK3Q5xjnHoePeuihW9pdPc7IVHNDFs9yymIKowdvHJI9u/f9eOKlkO5FEh3KG35I28E4x+uc+p/GmlmYMJGTywcnaMAHHU+pzj9af5atlARGwGNykrnJ6fkT612FHrJKlTyajLFcYIwenbHpxU38Clc/Wo3AZiWH44/WtDmI2BCCTacDgrjr6VyfinQYLm2kvYriC3ZTmQScAn14HB9veus5KE4YZPYf5xXFeOZyqW1kjEL/AK2TIznsv171x4xQ9m3JbbCex55Irq7M2GQseR0H4cfrjpTf+WZPbscjA9a0PsYELMHOO44GR/nH49qptGIyysWzn5SOD045/wDrV5cZJ7GMotbjAdoxxkcghcmklLbtq7eB1PHB5z7/AIU3JQEdCT0B9vzqSKMOwLFtm4BiOOp9a0WhOg2CDcwDbsnv25/yatBrlbxrG3VVDgMZOScHOcY6dP8APZtsN0i8ZHH4/wCNa3h+xupvExeWCJkTLrI6lgnZF9Af4sE9M81pTipVbM3w6WrZds/DEMESvcoryDO2H+FOAecH5jx7Dtz1roLaJkTy/L+VSY0xxtAHIH0559sVpLArIzSPlRgKQCCOuDj3/T+cIQ5be4+UBQVPI4IBwO2AO1eolY2bbI0jh2jCAE5IVsn65I69O/T8alR5WbywqiPcMgAHA655I5z3xnj3wZDGsinzOVDZXBwF7j2/XPI96j+WMlg+0DI25CMvb88Z59+1UIQW5ZiN8QVicED7wHHQ9Onr3HTu2RSsTuYXGAQrFeATjhe3YdP6VPGWdUOUc4wFJyoHHJHcdeKiePyXR32gYGWTqf1pgEhN06gOCiN1wMjGOAMc9zz0qFULsN8YDdScYYDOe3QHHemyIZLfaQio3GQcY5OTnP8Anmia4LYl+XoNzFuThevsev8AnikAMkSptIUxsxwxYAg8+/bg1nXVvYXdoba4hVkIZY2OSFbPr1Azjpn7vOe2izzLOzB1LBMZJ5BHIPYAcn8vxpjJLtDyO37zAwWC8/xc5wRz0PIC9xQ1ca0PNr7TZ7eRdOnUmSRwsbjptydxI9uP89d+9SM4VUBQYJBHpzmurCo6puhDqnG9EyCMZyMjv+XIrKuNPtbiaSTLQyj5RsJYEHvjt+v615uLoTm047Imd5HLzbnK4TI9fSpVtWYfuslTxj0/CrOuQT6TZmXYHDEBWzwM96xodJ1G5gF6Ltg0h+TEwTvjpn1Brjp4adRaaWJhS5ldkWuusUcCbR5pf7wXOAO348VClvmHckrhh1Ct1+v6j8+tdEdGury2P2xYLmFOTKNynjjjj+R71ONAsbdI/MtUBY7SGQdfTJ5zXfRjOnDl5fxNl7uhx9uJPtiJGnmb3wSvOTn09a6Gz0iW0uWLK3kPhihQg5PT/D860rixAeJoWEPkursZFBUkc468dD36VaaSNpIsx+SpjKBQpIYA8HGRyeO/r6ZGyi5q1RFPValZILcMpKjaTyoU5Ofw9eOtRJatbpOAuAz72BBIPAU8c47ce+PrZYRxSyMMOflAO0nOQCRjHTPPP09ahigVWCBDhuF2nIGB6Hn1HXmrjTjHZAklsBZU4bGzbyvOccHbjj0z+NOj8xXwT5uAFztxkH2yexA79qY8QMW5AYwMLkk47HBzyO/JpEjB2OpIJBwoJ46HGBnI/wA8YNajPYBuBODkEcDjNRSDIbd0B+6T2pRtUjP3z7ZoOSpG0cdyRVHMMxuXKtwAeSOteda/puu6y1zdWenTebu8uNWZUwv947iO3PHevRN6+XjGCR03Y5o+RTzkd85zWdWlGokpdBp2PJrP4b6+gjlF9axzuFd0kkf05DHGDj2zV+58Gar5WVihdlHISTGPzxx1r0g4AChiNo4II7HvTfl28bt3THGf8/hWVTCwqasJvn3PIm8NapnadOuCc4yIycEEjqO36VWn0q+tYhJPaTRIW2AshHP0r2JlOO7EnjBz/k96qX9tBeWj2twm+JgAR04575yD19KweC7SM/Zo8y0vRbq/n8uJPm4LHoEBz19M4P1rvLTTYLKCOBVJBwGduGY/06cf5zfgiitYooIYljjA6LgDH+QOvr1pZgrnflcYwOT39/8APWtqOHVPV6suMVHYrgeSqMd+4A475znt+mf8g8sbT1OD3PQfh07/AOTUgjHynGePvLwcf7R/HNLI4LsQWO09FbGeh6D3/kK6SyDYMq5jO48EB8jGc5yOvNIY/KLsG5xtGf4cZ/wHH4VMY18zCxgnkkNn6cH/ADxUZ3KqsqBx1JJ7+uefz9qYESxl0EqgMQ3AZ/u8D3xnnoPal+ZCWwQc8Ng9cdMHsfrjn2qWWNvL2oAQ2ADgkkenTI69utNO87dxCqAdpHzYx05HGPX1zQBWJkPyRK53HYyAdSQOeT+mP55piLuQhWDIR0UdTznGO2f19KnRThbdSu09SjAYzgY4/n9fQ0075HR9hKrzv35yRjp7dP6j0QyoqLuMZYRn70j9s56Y6nkHr3P41A0aQTAgzkYDFiSu1sD2/wD1nFXVMEZjKtwc4bfyeD+v4dPypjokboctgYIRhnPTH+H4igCASgmWLK+YB1Ujjd/d4wMcf1zVZifODrKWyXQb8DcM/XuPSrRSS3kc+bEz5HzSA8Dn9eOvXB+tNfEcrxQIjKxMioqhTk59OgwOx/xpDKGpQRahZPbuD5MjBWkVMYI5AB5+bH16dqEiCR+TblmjQ7EBA3KAOBjg469fT1q3JkpMePOdVbG08cZJLHp2B55/KopllVNxkckZ+Z+QxHTOeOnf1OM0rDK5WNIZJvmJd2cl+OoOev8AnJNDE8qfO+UYwG6Y98fXueOPapXWNznEapwd5G719B9OnP5g1FLbCKAbiCiZUYGS5HBHPGfmH+egMZ5hZ7eFmjdDljnjdxkg85PT+dQ4WJPl27RhVyc7cdgB0J//AFjmnTR7xEQXQjKFU3Zz7+uAeM89M1FNsknBDKCSRvRVTntg9+o5wDz+NAya3LvPHuTf/Aqfe4OflIGeBntnH0BqJzK6BAOEPO0DkgdSw4OOKeAT5sjO+4MWBPzYyP7p71WWaMybB5e0jlS23cccnkAev+RQBKYpTEcqZNq8EEAHOR27dP1pbkRgmQRvgnKjGCcds+n157VY2KJ8SEsq43ALwD6e/OenrnIqvdxOj7TFK4z/ABKDjn9c4/AEYpgf/9k=",
  "imageHeight": 256,
  "imageWidth": 256
}
