# Supplementary material for: Deep-broad learning network model for precision identification and diagnosis of grape leaf diseases
Source: Front Plant Sci. 2025 Sep 10;16:1611301. doi: 10.3389/fpls.2025.1611301 (PMC12461735; doi:10.3389/fpls.2025.1611301)
Supplement: Supplementary file 1 [file DataSheet1.zip › B_r00271.json]

{
  "version": "5.4.1",
  "flags": {},
  "shapes": [
    {
      "label": "leaf",
      "points": [
        [
          134.4139650872818,
          181.1720698254364
        ],
        [
          145.01246882793018,
          187.1571072319202
        ],
        [
          151.49625935162095,
          192.64339152119703
        ],
        [
          156.98254364089777,
          204.48877805486285
        ],
        [
          162.46882793017457,
          214.58852867830424
        ],
        [
          167.9551122194514,
          225.6857855361596
        ],
        [
          171.94513715710724,
          227.68079800498754
        ],
        [
          175.0623441396509,
          223.81546134663344
        ],
        [
          185.66084788029926,
          229.92518703241896
        ],
        [
          187.28179551122196,
          229.92518703241896
        ],
        [
          188.90274314214466,
          227.18204488778056
        ],
        [
          192.64339152119703,
          224.18952618453866
        ],
        [
          210.5985037406484,
          223.56608478802994
        ],
        [
          209.97506234413967,
          210.47381546134665
        ],
        [
          219.3266832917706,
          208.22942643391522
        ],
        [
          234.28927680798006,
          203.4912718204489
        ],
        [
          225.56109725685786,
          192.01995012468828
        ],
        [
          239.0274314214464,
          187.65586034912718
        ],
        [
          235.66084788029926,
          180.17456359102246
        ],
        [
          246.63341645885288,
          171.94513715710724
        ],
        [
          250.0,
          168.07980049875312
        ],
        [
          240.02493765586036,
          167.20698254364092
        ],
        [
          239.9002493765586,
          163.46633416458855
        ],
        [
          235.16209476309228,
          161.4713216957606
        ],
        [
          238.27930174563593,
          158.47880299251872
        ],
        [
          243.142144638404,
          151.24688279301748
        ],
        [
          240.02493765586036,
          149.12718204488777
        ],
        [
          238.7780548628429,
          145.38653366583543
        ],
        [
          249.00249376558605,
          132.04488778054863
        ],
        [
          249.00249376558605,
          129.05236907730674
        ],
        [
          234.53865336658356,
          128.30423940149626
        ],
        [
          232.91770573566086,
          125.9351620947631
        ],
        [
          237.03241895261846,
          105.48628428927681
        ],
        [
          226.8079800498753,
          105.48628428927681
        ],
        [
          226.4339152119701,
          80.54862842892769
        ],
        [
          208.10473815461347,
          83.41645885286783
        ],
        [
          211.22194513715712,
          76.05985037406484
        ],
        [
          197.13216957605985,
          75.81047381546135
        ],
        [
          196.88279301745638,
          69.82543640897757
        ],
        [
          195.51122194513718,
          66.83291770573567
        ],
        [
          195.26184538653368,
          60.0997506234414
        ],
        [
          194.5137157107232,
          54.48877805486285
        ],
        [
          178.0548628428928,
          61.09725685785536
        ],
        [
          177.8054862842893,
          51.24688279301746
        ],
        [
          172.069825436409,
          52.11970074812968
        ],
        [
          170.32418952618454,
          38.27930174563591
        ],
        [
          162.09476309226935,
          40.77306733167082
        ],
        [
          159.97506234413967,
          41.02244389027432
        ],
        [
          159.2269326683292,
          38.27930174563591
        ],
        [
          150.99750623441398,
          27.805486284289277
        ],
        [
          147.63092269326685,
          18.453865336658357
        ],
        [
          146.75810473815463,
          17.830423940149625
        ],
        [
          141.39650872817955,
          25.436408977556113
        ],
        [
          131.1720698254364,
          33.915211970074814
        ],
        [
          119.32668329177058,
          41.396508728179555
        ],
        [
          110.97256857855362,
          40.64837905236908
        ],
        [
          106.98254364089776,
          43.01745635910225
        ],
        [
          98.6284289276808,
          59.97506234413965
        ],
        [
          92.26932668329178,
          57.605985037406484
        ],
        [
          82.16957605985039,
          54.98753117206983
        ],
        [
          75.6857855361596,
          69.32668329177058
        ],
        [
          63.84039900249377,
          69.82543640897757
        ],
        [
          61.221945137157114,
          80.42394014962593
        ],
        [
          37.406483790523694,
          78.55361596009975
        ],
        [
          35.16209476309227,
          87.53117206982544
        ],
        [
          28.802992518703242,
          90.52369077306733
        ],
        [
          30.67331670822943,
          102.86783042394015
        ],
        [
          25.18703241895262,
          103.86533665835412
        ],
        [
          22.81795511221945,
          107.85536159600998
        ],
        [
          22.942643391521198,
          112.59351620947632
        ],
        [
          26.05985037406484,
          127.55610972568579
        ],
        [
          14.463840399002494,
          133.9152119700748
        ],
        [
          16.708229426433917,
          140.1496259351621
        ],
        [
          22.31920199501247,
          146.50872817955113
        ],
        [
          24.438902743142148,
          149.37655860349128
        ],
        [
          22.81795511221945,
          152.11970074812967
        ],
        [
          20.199501246882793,
          157.48129675810475
        ],
        [
          19.700748129675812,
          160.0997506234414
        ],
        [
          26.55860349127182,
          164.713216957606
        ],
        [
          29.551122194513717,
          165.8354114713217
        ],
        [
          30.67331670822943,
          167.20698254364092
        ],
        [
          25.810473815461346,
          169.0773067331671
        ],
        [
          19.825436408977556,
          175.81047381546136
        ],
        [
          18.453865336658357,
          179.30174563591024
        ],
        [
          27.18204488778055,
          183.79052369077309
        ],
        [
          22.31920199501247,
          190.52369077306733
        ],
        [
          31.296758104738156,
          193.39152119700748
        ],
        [
          28.802992518703242,
          196.63341645885288
        ],
        [
          25.935162094763093,
          202.11970074812967
        ],
        [
          27.18204488778055,
          207.6059850374065
        ],
        [
          41.64588528678304,
          209.10224438902745
        ],
        [
          47.63092269326683,
          210.72319201995015
        ],
        [
          44.5137157107232,
          217.4563591022444
        ],
        [
          43.76558603491272,
          225.56109725685786
        ],
        [
          43.76558603491272,
          228.55361596009976
        ],
        [
          66.9576059850374,
          226.8079800498753
        ],
        [
          81.42144638403991,
          226.05985037406484
        ],
        [
          88.65336658354116,
          232.16957605985039
        ],
        [
          101.24688279301746,
          212.71820448877807
        ],
        [
          107.73067331670823,
          200.74812967581047
        ],
        [
          114.4638403990025,
          192.14463840399003
        ],
        [
          129.5511221945137,
          181.92019950124688
        ],
        [
          132.04488778054863,
          179.426433915212
        ]
      ],
      "group_id": null,
      "description": "",
      "shape_type": "polygon",
      "flags": {},
      "mask": null
    },
    {
      "label": "Black_rot",
      "points": [
        [
          55.98503740648379,
          181.4214463840399
        ],
        [
          58.97755610972569,
          181.6708229426434
        ],
        [
          59.226932668329184,
          184.03990024937656
        ],
        [
          58.728179551122196,
          186.15960099750623
        ],
        [
          56.48379052369078,
          187.1571072319202
        ],
        [
          54.11471321695761,
          187.03241895261846
        ],
        [
          53.11720698254364,
          185.16209476309228
        ]
      ],
      "group_id": null,
      "description": "",
      "shape_type": "polygon",
      "flags": {},
      "mask": null
    },
    {
      "label": "Black_rot",
      "points": [
        [
          76.30922693266834,
          152.36907730673317
        ],
        [
          83.41645885286783,
          156.85785536159602
        ],
        [
          93.01745635910225,
          159.2269326683292
        ],
        [
          95.76059850374065,
          163.3416458852868
        ],
        [
          96.25935162094764,
          167.9551122194514
        ],
        [
          95.6359102244389,
          171.44638403990027
        ],
        [
          90.77306733167083,
          176.4339152119701
        ],
        [
          85.16209476309227,
          178.1795511221945
        ],
        [
          76.80798004987531,
          177.18204488778056
        ],
        [
          69.45137157107233,
          175.93516209476311
        ],
        [
          65.71072319201996,
          174.0648379052369
        ],
        [
          64.96259351620948,
          166.45885286783044
        ],
        [
          67.95511221945138,
          160.97256857855362
        ],
        [
          67.70573566084788,
          155.9850374064838
        ],
        [
          72.44389027431421,
          153.61596009975062
        ]
      ],
      "group_id": null,
      "description": "",
      "shape_type": "polygon",
      "flags": {},
      "mask": null
    },
    {
      "label": "Black_rot",
      "points": [
        [
          30.67331670822943,
          168.45386533665837
        ],
        [
          36.03491271820449,
          167.83042394014964
        ],
        [
          39.900249376558605,
          165.21197007481297
        ],
        [
          42.394014962593516,
          163.5910224438903
        ],
        [
          44.63840399002494,
          159.60099750623442
        ],
        [
          40.399002493765586,
          158.35411471321697
        ],
        [
          34.78802992518703,
          157.1072319201995
        ],
        [
          32.29426433915212,
          158.35411471321697
        ],
        [
          28.30423940149626,
          162.96758104738154
        ],
        [
          31.17206982543641,
          166.0847880299252
        ]
      ],
      "group_id": null,
      "description": "",
      "shape_type": "polygon",
      "flags": {},
      "mask": null
    },
    {
      "label": "Black_rot",
      "points": [
        [
          23.566084788029926,
          175.81047381546136
        ],
        [
          27.556109725685786,
          175.18703241895264
        ],
        [
          29.551122194513717,
          176.8079800498753
        ],
        [
          27.680798004987533,
          178.80299251870326
        ],
        [
          24.438902743142148,
          180.2992518703242
        ],
        [
          22.693266832917708,
          179.92518703241896
        ],
        [
          21.820448877805486,
          177.8054862842893
        ]
      ],
      "group_id": null,
      "description": "",
      "shape_type": "polygon",
      "flags": {},
      "mask": null
    },
    {
      "label": "Black_rot",
      "points": [
        [
          87.53117206982544,
          67.83042394014963
        ],
        [
          90.52369077306733,
          68.07980049875312
        ],
        [
          92.39401496259352,
          70.44887780548629
        ],
        [
          91.5211970074813,
          72.31920199501248
        ],
        [
          86.65835411471322,
          74.18952618453866
        ],
        [
          84.78802992518703,
          71.94513715710724
        ],
        [
          85.66084788029926,
          69.45137157107233
        ]
      ],
      "group_id": null,
      "description": "",
      "shape_type": "polygon",
      "flags": {},
      "mask": null
    },
    {
      "label": "Black_rot",
      "points": [
        [
          132.16957605985039,
          32.91770573566085
        ],
        [
          134.53865336658356,
          32.91770573566085
        ],
        [
          137.1571072319202,
          34.413965087281795
        ],
        [
          136.40897755610973,
          37.65586034912718
        ],
        [
          134.28927680798006,
          41.02244389027432
        ],
        [
          129.426433915212,
          43.64089775561097
        ],
        [
          126.30922693266834,
          43.01745635910225
        ],
        [
          126.30922693266834,
          39.15211970074813
        ],
        [
          127.18204488778055,
          36.533665835411476
        ]
      ],
      "group_id": null,
      "description": "",
      "shape_type": "polygon",
      "flags": {},
      "mask": null
    },
    {
      "label": "Black_rot",
      "points": [
        [
          158.35411471321697,
          83.41645885286783
        ],
        [
          152.74314214463843,
          85.16209476309227
        ],
        [
          151.12219451371573,
          87.03241895261846
        ],
        [
          149.25187032418953,
          90.89775561097257
        ],
        [
          149.37655860349128,
          94.2643391521197
        ],
        [
          148.75311720698255,
          98.00498753117208
        ],
        [
          150.0,
          100.0
        ],
        [
          155.86034912718205,
          100.87281795511223
        ],
        [
          161.59600997506234,
          100.74812967581047
        ],
        [
          166.0847880299252,
          101.6209476309227
        ],
        [
          169.57605985037407,
          98.50374064837905
        ],
        [
          172.19451371571074,
          90.27431421446384
        ],
        [
          171.44638403990027,
          87.78054862842893
        ],
        [
          169.70074812967582,
          84.28927680798006
        ],
        [
          167.08229426433917,
          81.29675810473816
        ],
        [
          164.4638403990025,
          80.17456359102245
        ],
        [
          159.85037406483792,
          81.92019950124688
        ]
      ],
      "group_id": null,
      "description": "",
      "shape_type": "polygon",
      "flags": {},
      "mask": null
    },
    {
      "label": "Black_rot",
      "points": [
        [
          189.9002493765586,
          93.64089775561098
        ],
        [
          193.64089775561098,
          92.26932668329178
        ],
        [
          196.1346633416459,
          94.88778054862843
        ],
        [
          195.76059850374065,
          98.37905236907731
        ],
        [
          194.13965087281795,
          100.74812967581047
        ],
        [
          191.2718204488778,
          101.6209476309227
        ],
        [
          189.52618453865338,
          101.24688279301746
        ],
        [
          188.7780548628429,
          99.12718204488779
        ]
      ],
      "group_id": null,
      "description": "",
      "shape_type": "polygon",
      "flags": {},
      "mask": null
    },
    {
      "label": "Black_rot",
      "points": [
        [
          237.03241895261846,
          159.35162094763092
        ],
        [
          234.78802992518703,
          161.7206982543641
        ],
        [
          239.77556109725688,
          163.5910224438903
        ],
        [
          239.65087281795513,
          168.57855361596012
        ],
        [
          231.4214463840399,
          166.83291770573567
        ],
        [
          228.80299251870326,
          163.96508728179552
        ],
        [
          229.30174563591024,
          161.34663341645887
        ],
        [
          231.1720698254364,
          158.47880299251872
        ]
      ],
      "group_id": null,
      "description": "",
      "shape_type": "polygon",
      "flags": {},
      "mask": null
    },
    {
      "label": "Black_rot",
      "points": [
        [
          163.5910224438903,
          215.08728179551125
        ],
        [
          167.33167082294264,
          214.713216957606
        ],
        [
          171.32169576059852,
          215.33665835411472
        ],
        [
          172.19451371571074,
          218.45386533665837
        ],
        [
          171.94513715710724,
          221.8204488778055
        ],
        [
          169.95012468827932,
          223.56608478802994
        ],
        [
          167.4563591022444,
          224.56359102244392
        ]
      ],
      "group_id": null,
      "description": "",
      "shape_type": "polygon",
      "flags": {},
      "mask": null
    }
  ],
  "imagePath": "..\\Grape\\train1\\B_r00271.JPG",
  "imageData": "/9j/4AAQSkZJRgABAQAAAQABAAD/2wBDAAgGBgcGBQgHBwcJCQgKDBQNDAsLDBkSEw8UHRofHh0aHBwgJC4nICIsIxwcKDcpLDAxNDQ0Hyc5PTgyPC4zNDL/2wBDAQgJCQwLDBgNDRgyIRwhMjIyMjIyMjIyMjIyMjIyMjIyMjIyMjIyMjIyMjIyMjIyMjIyMjIyMjIyMjIyMjIyMjL/wAARCAEAAQADASIAAhEBAxEB/8QAHwAAAQUBAQEBAQEAAAAAAAAAAAECAwQFBgcICQoL/8QAtRAAAgEDAwIEAwUFBAQAAAF9AQIDAAQRBRIhMUEGE1FhByJxFDKBkaEII0KxwRVS0fAkM2JyggkKFhcYGRolJicoKSo0NTY3ODk6Q0RFRkdISUpTVFVWV1hZWmNkZWZnaGlqc3R1dnd4eXqDhIWGh4iJipKTlJWWl5iZmqKjpKWmp6ipqrKztLW2t7i5usLDxMXGx8jJytLT1NXW19jZ2uHi4+Tl5ufo6erx8vP09fb3+Pn6/8QAHwEAAwEBAQEBAQEBAQAAAAAAAAECAwQFBgcICQoL/8QAtREAAgECBAQDBAcFBAQAAQJ3AAECAxEEBSExBhJBUQdhcRMiMoEIFEKRobHBCSMzUvAVYnLRChYkNOEl8RcYGRomJygpKjU2Nzg5OkNERUZHSElKU1RVVldYWVpjZGVmZ2hpanN0dXZ3eHl6goOEhYaHiImKkpOUlZaXmJmaoqOkpaanqKmqsrO0tba3uLm6wsPExcbHyMnK0tPU1dbX2Nna4uPk5ebn6Onq8vP09fb3+Pn6/9oADAMBAAIRAxEAPwDqhGUk3fwkAgYznp/hTUQHAR+hOGxg8Dp+tOQFEIXldmWGfyxTfJGSwboQT/Q//WpFk0QBZQxBDH6fz4oCq27GQAecDqKYm8B1D7cZHBzn8adldjKwVDnnBIz3oABGDgouGwSOOuehqZ5DGPmyQuAPY+uKjVdyZwADzkHH44/OnbljbDMGTAPzZIJ/+tQAIS8g2ttAUD+R71IJgzHfhXIyAD1HOePSmhjHtxxgYUYx06U3ywF5YeYQQpBxxnqfwoAsxLuKN8x5OAew/wAjp7U1z8zMuR2H5Yx+lNjIYlXVsYHU9O/59KSQ4j9cEZBHuB/SmIQbmDMcOSQchQAD9O/61IJgqq2Mktj2DAHk9/amuMKdwIyPmGOcjsD7VFHl2DlTweeDyevTHv8ApSGSH95gJnkZJB4BxxTzJGCSeMHJBP8An3qMEBJMbT65Ht7/AI0kbFyF7KQQD06Z/wAaAJTIGT5xtJ6qPfjH6imuA2wKytzjKnrn6d6emHdsLgg55UE9s/1pGVckgFSW4AXvx6/560xCRMQQpUgHpk8/5zmlA3JkntndmkDGSTav3yeg9SOopx3KwBUAhQUAPJ6Z/pQAqjMRYHIyTszzjrn9cfhSnK4GWI6jr1PX+VNyFi3ZPft9360ryr8jGI7TwSSMe5oAkKCI4GNockgn8+/8qVWBU/MRj5sE5xURdhGdpydvL7snPU/pSnCMQx256ncQRk9fX9fWgAJ5X5sYBBx7U6UkbWPQ9t+O3+FJJjqFHmKMZGDz1I/D+lJkkMoBxkADrQBKQpKleB+oP+cUkbkEKzZYjO0HPOajDsPlfacn8+en8+aVS0Z2MeCOpoAcyKznKA4wwJGdpPBGfWnBzt2k9O2O496TzGJZSMsOBxxj8/8AOaYzqqup2qSPlU96AJctvBJYnGBilBICquQSR06UwshjyQTzngnGc+lOyW+XGwDOT1/Q/WmAoR45D8uSBx2OB7U4MCT5bM2OfwzxnHrzUZfcmCAWHT2/A5oXG1x90Dknngf5zQIxwqKSxPXg854z/wDWpSAVGFGSdxwOv+f60hViWD4GewHU0RuUwXX2G4E49f6/pUlCl8A7VDdTnpRGyt8/J/vj86XfGGJyp3Hhs89aeflynIVTyT/P+dADoygJ+VRnGDj3p8iMcBmcyAE8ev8An+dM2oTgYzjI4zz64p4RlQByDIDg/wD1vxPX6UANWNQoQluBt56HPWlI2ZXKkZA65IPvx/nNOxhODhTxz3OM/j0ppJ8wOwPI+Zeuen+fxoAf5oBeNEPBK5Axz6+1OmAcA7lAHzAZP9KiO1guMkD7xbPzY4/p/OnAbU+UgggclvfPH+e9ADVCsWLZcdNp4x+P4U4uVYkcqeMdPQ0qEqykkhsnPbj/ADmlkTE0rlhnoSoHbuCee5oASKLypgcqSy4zjrz3/wAadIpWPJ4cgH5efXPXr1qMFlUAfdTn5Rg89qesu792yswz8vv/AEoAYW8tgx6ckgj2/wD1UoYJukIXBbBKt2OO3+fSnKnmhFBGRgqx/rxwef8A9VMTahdsDB7Hv04/yfpQA9GYGLc2cg5747nJ70+S4SEPNIAoX5ixXqKqlvJTO7bEvUk5w35/5xWLe6hNeXKQWpZYC3JAyTz7dsgf54rKpVUF5kTmoq7NmDUI7ud1CMu0A5z1yP8AAirhUFSVGORlm6jPUHsB/j3rjLXUxBrM8hZVjEpU7eMgHAPtwK7BbiOaMGJ423rkBW6r6/j+lZ0KvOmnuTTnzIesiYUMCvGPm6Ag96d5rZwMYOCSBnPsR+fv+VNDjgsu1xwB0/AdvemNnJycA9unHfNdRoAAZQOCpGTg/rSj96qlepxknkD/ADmmCXejIMrjjC46GldiF+dExjgeox6/l/SgBwc+WMHgd+nBPf8Az3pVDKgDEMqg4PIHXP4//WpkxzC4D5GcdCT6/wCc+tOjLbPlLKWHtyuAff24oAdv2nczE+mOn5fj+tPLK5zHnkDk5J9aanzYRFyOgz0I/GklkIB3BfmwuDxjnt37/pQA9TnK7sgLxkcY9+Kcp2fu9uTnrj2/zz7VCzjzcmQgE454bp/n8qcJCdpcbsHDZXHvQA/Zt3hsAjDA4BHT/wCtQGKlhwMnaG4wTj+fH/16iSdSjSNnjABc+/epC+9kydrEjHPT6/rTAzZJVOcPgITkE8n245pERJ2wpG7GMkd+ePrSOmHJCmTOeWPJp6xqigDLL0zjGPepGN8sGVt0gyOgIwMdT/npx7cPWUxtnGGUnvjJFIjDPAwRjBX1x3H6VIyEhixB/jXjA6evfnP+c0AOBAlfaWyOwXGeSOPT/P4qVZjyRvOSDjPGPb/PNMWEnHAJXGPm6GngGNQGdCmcFcAn8xjjP/1qAG7mjA3KuCN3GTzknHNOb5QTuUAnhR97v+lOjlUR+WRgkffXn8P0/WgqrgqQGJGTjPA9M/57UAQwuAMMwJIwGJ6HHbv3/wA9nOHjID7ckjaVJPB/Tr3qQRxSOQX34+8MD0PSmSKQ6uPvgjnvQAhYl183c24beBnPf1qdiR8q7sZ6BfTjj271FgF2UAJg5DMTgf5/pUZCLkGQM4JJwvUZ/wA/r+IA4u6EOByy9vy4J+tSNjYCmMY5APK8cnP6VCuM4lUqdo2tnIxgZ6fj/kVlaleub0wW07IsaZd8YDZJ+U8dPcevtWdSooK7JlJRV2bIO87TglRwxwTnPGP0/wD11T1G8SygeR13bVPy8BSfc9B+p+tZceqmJxh+M4w/6nrkc9s8Uw2093aTwykTLLuVl3HO7uM4x6c1zSxP8qJjVjfUzNc1u7e5W4inV42jK+WEyvPTJ6k8jP41dt5H0+Zrry96JGzkYGQMenqKxbeC10+4AEDrKmU+cklR+PTHHpV67vB/Zt0UfLsFUluchjyuccnAP4D3rklUU5cy0sGIqQnZQWxk28glQIi5xhMAc59PrWz4b1iWHURZsFWKUAL8v3WwAD+PFc8oCjO07Oh4BP1/QVPbTm3nW4iKLLFzGffHy9u3FYQm4Sujii+V3PTlZUlJZwTtJbdgYGOePpTjKJ2aTduVWIBJyRgH6fjXmcWqTTXjPNcmVwMFnYlh16A+ld5pLxS6dA6bSX4bLDd1zyfp2/8A116VHFe0ny2O2M+Z2LjFkAGc84O36dB7cH86iZsrkDa275lxjIqQjahcqT6YUYFROVEB81MFuMkjkk9OOP8ACu00JN7BT5chUkYwBz/n/wCtT8gA/OA0ZAw3bA9+PXpVdfMdvLjfeAMc57cYP5n2FKR5WDvCk/Ie5HTrj8KYFnzJAFI27SCcZwTnj+uaaGxKDjDlSCpGM46+/Y+n09GI37vYoG4p9T7dP84NJMvGAwZs5zjtz+PagCwXDsjg9M5OOCf8eKXAAEqYYdlJ79etVkuMSZZX2svGDgZ//XTySpDoRhRnGcfNkdvyoAkzmTJXaQCpx1PPPT+ftSkgKsiLyDnB9e3Tp+lRK6MFPY8bADyOnp0/xNS7drFw4YMckFSOCaYjORy6MH3LjnPJ/wA+vWpPkYLiMd/m6cYxzUQly7CIqNvXJ6d8H+VSI8ZVnUEjrjjK8cY7+lSWO8wbWz9eMHtzn16n8hinqZW3ZAyp7n65Gf8AP6VE7jeSeTjkbfX2+n86Pnc+YHyOS2ck9iMCgCbAkJR41bjIU8EHHHX2zQoCxMwBySdx688UxlwzjK7sAFQOT+VPSRWUIcMSePXjrxQA+Mgn5god+owe/bv/AJFSMhVyzs6spztx06fh/Oq6BSRIdzKOnzY/T8D+XvViFywClzgnB4xn/CgkYpDSNgIFJJXkfL6foKWUgAsGYPwC2OfX+v60iYD8MSWzuPC9Oe/SnTJsXLjAX5zltuB9B7UANidV8xCU28HggH/PNJtT5xIw5wCT046ep9hXN292bma4nWMm4LtKFVc5QAcYHfH+eK1f7QV7ZWTYuI92xSCOORx1rkjib7oyVVEWtagNP09pEIEzMFiXnO45Hf2yfwFcmkqGWZvMLSFuXJwW9Tz3P+NTeJ7hr27t/KOUjGEj3Anex9QBzjaee2KzYxcBRiEuqqMlRn0+vqP84rmrVOeemxhVlzMlOoub+QyDJUqoHcAdK6O1vY1h86CQ4GMBTkhsHnpzyM/j7ZriphLDfSBud5HDN90Hkfhg/lXQW1xGYRG3lLLGPvMfm6HIzgY5565ye9EJamS3J53Wa6V503B8jdszzgkZx07fpWbrJ+yxRxxggFy/IHHbj25Bq9HdEnYod2b7qqG7gAgEZ6e9YfiFLSTU1OTOsY4DnAzn+7x/L0zWdRJK5pG3UgSSRB8ysOg4z/L2pqzr5jEEBOrAHGeO3uf60jXJCIwDdMByOSR1PA6/SmGXdsWTzPLJyxAycZOSAcVzrUztqP8AMfMbRMi4ZTy2c564x0P+FbuleKE0m3Nu8LSyM5YDcMKAB657jP8A+uuVjkYAkyAyZzkHnIyev4dvWklVmlVmznlcAHKn0q4XjLmRqpNbHstvdia1hlQBQyhvl5xwM84/zj8KcrRBsAPtH94YPr+P+fx8+bxfcJYQ2loAqRwrGJ3XLHAxwOg9M85wT7Uum+LLqByZ2MjKRkvnJ9q9FYqOiN/ao74u0RUD5d3DYU8t9PT/AB9aWF0bcWycn5t3AwcDn8s/hVSzvkvLWGaNxITuVhyB0GOD37/lUzq20kkuCvJ2jHTP+FdcZcyuaJ3VweUoFV154AYZwO3T2xU/mO8ZYqck8ZH3Tk8fy/GmEKWyN3Qk5Xp04OPpTUCsy7WGGXuSc+/biqGAk2t5bMcD+7zx7+tSLL5qgBNqg/ePfpn+fb/CnNGEZtzKSuepP14/WmOEcptQrgjHzdcf5+tADo+SgbjBBz1xn8PwoDSfIzpk5+8T04qJsqxkD5Xd1xjP4/j+tIm3IDhiwbHzA5H64/z60AViI/MGGxjOMNzu+lSBmEe05OQT1I+Ydf0z71AyBY41zgqfvZGAOM5/Hn+dWB5TIcfKDjcGOep44/z1pFEnkgtIGAw4ySWHJGPfrnFC70LkA7QCpA25PI5+nP8AXvUEW9hhXycdAAMcdRnoP5YqxG3lzbMbXViePvAj8PXNAEY3luCCcBcvztGORgfT0/Wp4mO0OeXPCnGQOc8dPrULyKoLsp/drkttwAMZzVdb+0lcBGjYkfe3bCePUjH+fpUuSW5LaW5dPz/KAOT8uDgY9/yqWMb1GCd3UhR37nPHFVIQjwEqQcZ3Mh6n16Z/ycVX1a/i0mxa5d+MgIeCSzHgZ4z/AIDNO6tcLkk+s6ZaTFZLvZMjfOvzZGOMcdxjFZGueIbZ7I22nlXln3CSQKUCKB05+9np+Bri5JjlhIFduSCex/z2qSeVo5XSQkmMbWAG7kcY4615rxE5pnI672sSW17e6aVvVkK7G3KB94t6D8q1INWWWwZYU5LkMrHlM9u/T37AVSwjxeWQJRgEccD3/D/Cp3to47C3uIotuGYOVHJ7gk85x0556VjBWi+5PNHk/vCx2Qnt7mRzIRyyhhnv09jzQVS2XLPI6yqgOOSOP8KtWN3FK+yRBEo6jnDDHPA9u1Olje7gMvkMzJ97AJAwO/YHv9c1STsZ2RmasrXCLdDckbYjfd1BGdufU4BH4dqrWiFXC792BxnnPYcdxkV0NhYW1w4s5tkcdyoCKp5JyMbRzk5+vTHJ4GNd6YthMq71aNwy7WXa284HXvx2wCDWjg/iC3UvJ5DNt+0SLJsyy7ce2OevUd+55FYOqSK+oS+WxxgKflxggAH+VdTFbRXscZjuViZTkAnjgcj8QMgdeOnNcq9u09y0wCkytuxnGSevpx1rOqtUU9iADf8AMh68HPJzj+VQupwEVm8w5GD0x7fyP1qeNZIJlRk+bouOQ309aqahNMlz8+Sq5GOmD+frmsrdBxRMVLOoXGOFZj8oHAHPtx1pbdCUcsUwPUDvyf5frUdu4dDySecgdOh7j/PWpSUiQblCgMMuuckHPqcHgZqG3sPlHPm3uhGmCGHyLtzwScgAk9D0/DuaiN1EH8v7wC52hfvHvnHXHP8AnioZb92UR78iVApATg/49vx+lZsm3ZjIOV9Tgdcfy9+tVGLe5fKej+CtUV0ltCpOCZV2Dr0Ug+mOPbB59+yjkWQrt3MxGdp9MdD/AJ7da8j8Ma3baZdvI9qGmKBFw2Mjqxwep4FdQ/j61hVQdKn56sLhRx242nPQ9676NeMI8kjaMklY7QShwRgHblQMYOcf5/OohIWBVWBVe3Ix+HHfH51X0e8N/pyXRVlSXJG4gbQT9P8AOKs/I8p8xyrYyfb8OeOvFdsZXSaNCSVssCem3cBu4OPY/l9KQEFDnhgCNh4Ht1/D86YDs3AHAbPGP1A70oYmMYUYA+Qgdv8AIHSqADIzFdq/uwu0/NwO2fanGfD70CgdCnTGPr3/AMKYo3o3mrtRsBSxz/Lnj0H691WQNuBC4dSNxYEgDPH+P096AIERwy/Kfm46/Jjvx+Pp1FNYHehKAnG4+ue/Uf8A68CnfvCPNBbYpBycjHcnJ5P68D2qby0EDKXDRn5gACzDgDp9Bn8qRQyEh0DNiMkj2zk8fp2qUoc4LBlXhd3Bxn0z6d//ANVVxCyudzllCqQCchlxkN0+noara5cz2GkzSxHy2UqpbG44zjqfqPw9KmUuWLbBu2pJqX2eW1FvMyruG7DNncFwcj1IbHJ/PvWdPprhiISJkz8u3Oea5OfWLoBrt598nCbnJLEHr/IDr6VsWviKyuPJintVZFU7mRSSpPfHHbH4jt34faKo7vQ4Kk1J3JJ2bYV2EscAnPasO5eV9qzyO6ghlVzkDHQgV1eo21ubOWax2+YgBaJmz1z0Hr7evB6EVy8cUckbytIzbwCm0An+eR/+r6jKpGzsYu6K5giMasV5VsbiSVA5/TpzTpoXn3TxSM7EmTOPmOeuB36mmKCCQFBKtnAPDY9hUv2lJHj8sk7QAiEbRxnceScH86hdhIgin8tijlkYkBW+pGc/hmumjYXOkzQwy7ZgN20oCSEO4j35Uj2/SsS2xd3TRmLz1Yjyk2ZdgOp9FOBnnPUcGtWzgt7ea1keKNGB8yPKLukwT36rz+PH0rWPkVEgt1TP2pDLsjIDbFwFxk8Y6DjH/Aqux3eBgO8ZBBO5e309R6/hVPU7KS1YPbxYgkAlAUZxkdCc8gA9Pf3pLcrIVOdkZP8ACD8o+hJwfT8OtV5D20NG2SFpBG2JEjJY+YSAVAzkYHv+vGM0CCN7UJMibFLbWHVOP4SfU9vftUVshafDwhMbtu3IKgAnHJPY+2cD3NbEU0KKskhUTFAu0BQoAbOGIxxnAyfUHJOatRuWkYlpdvYC+h81lkNs5tznBJAyAcjIPAzj0OD1qvHLbz2qRWYS4KRhZJN/O7oeM845FautXMKWBL26tIuTK4wF3H5Rhc9TwSR6nk1m2U2nQCcWlrFbyMdz5O3JHXg9+vvmsZ6aFe6o2ZBKkiWTKJF8sncSQFCYzz+Geuec1z1zqcbw4t7d5x3eY7Y89jg8nrznFddeWMl/YLDbohYsCwXBJ4LEADqeOnWqEuhF4I4N4fhSpBHzduB6cNwMk+lFOipe9I7MNRhKPMzgZb/UNLnYRyo8IPAKKM4J645B/H9K0Li9F3aJLFJyw3MqkHbxyDgcEZ61LqGkSR3DAICiH5kckIMnkduMkdx161VstOjjsDIciNpWeNhyCBx0I55Bq60IWUrWZtXioxuQ7IjGxbjccgKx4OfXn+vT3zUDN5QBCgqQBhh94Zz/AExx6VqDSmlhVlbCKM5dsA5OOn6celRXFidNjE1wGZfMUJJBhstjoBkY+p9PzyjJM5F7zsiGGaJZEaQxwuMgkgnB6ZwOmPz4z6VpaNNavdKr/vSFbykzgE/Q/UmqEdnHqI32TsYgRlJT8yH3A45rVj0yKwWCUv8APGSQSv8AEQO3fpxUVFF3TuS0ovU6s+Iry3EMYtre3jQYBUkttI7EH/6/1qa28R3M909u2CEVWEoUDCHjn34PTjgdK5lna8JjUAoxycdQP8/nVtI0jj+SfLfxM2MEex/Okpza1ehkqj1ud/Yyrc2YlLvukyNxXsDxzUkm18Akuo6HHPfPPHHv/KqGjHZpcCebgEMABjkBm5x3PB/lV8o8ikhDIhABOck5z2/M/hXsUvgR1x2RGSGUqCqqDhQOuQP04qJEQsSuQwI+8D+fFOMixylGXcP43BHBx7/WpDOYlRUG1A+DgYLdeM4+hqyyHzCikAjZjBY4BbnB/mPfipXPyhJuFOCpORnGevpx/wDX68xPMFkkDYbGDuwCcdOO56Dj6UGVzIfvDa7b9gyMHrjrx17j8qQFkQsFPlFs43shfGHHbJyfTP0rnNV1jSprW90ya9IuUHKrE52spzyVBxhjzzxzWxdXMsNhNOhCNFCzneCwYKvf6/1HpXlk7SSzmaTD+Y5aR1UAgnkk/rXPWqKOncxq1OVD5827AFcnIKlkDBu/fORzViK3Gz7VDcCJ87wuThQMdDnPHHH6nvny3AlucSAlUXao3dBz0/E1NC2y1kWRDJvGFxxsOQcj14BH41wJWOBmzZXmo2SRTQFAsWMMTkEDp9eePxxxVi6laZWvDbr5vWRIiMng4YZx3wMdenXnGLFqC+X5bLySDyxPTIxn/PSrttfFHYghlA+7tPzHp0xVPVWBOxPchYHiwxByTtZj+X1qBHIl2sgKP2Izxjk4PHv/AJFR3wC3u+Ni8Zw6c8Dnoc8cE9/601GZ3VsPuXP3j1AHGfy/SoiraMT3LtvEkMqKpbBOc42jOcHnODgd/erYnCXRaJoz0IX5WzknOM5Pp15OKq2c+4IkxI2SMzMrA8EDABH06989sZrQS5f7I8UZkSLbtTOQcBievrkjgfUkAEHaNkNGxf38Wp2QJgdJliBKgEK4wNxz+fXk47nmsYPGse9pC5DYCrIAenBJy2Dkk9OueTitPTtQKyK5iO6SLaGY8DnO4Hkg8Hp9PSsm+iNnfM1qHEMi7l8s4yueQ34juew9Ri5PqaPuX4JyCkjALKYwQXGFZgcZGOR26eg9619PktlupTcGEnA3IVbYwxgnOCOu3p0Oe+CeYju+cSI4Rn3gAkbR3K46E4POew96sXCsCVS93FAuA43HBAO0Hjp9O30pxkkCZY8SRLHpMiAOq7gclNuSCB17nk/TpXKwRAsu6cfNgfLkY/PFautzXL6eklxcJIJiuFB3FfbGBj7o49qwI2HBxtPb2rlqO8mKTuzttDuNOuPMs7iSQPtO1iCVOONuRjk8+468cVoT/YblNwvYxKFcM6qVLdSvTqepJzk59c1xltcLE/mRrhsZI4IB49evv+XNSzXMjDIc7QoJTP8Ah9aIVpQVkbRrOK0H6jYnVJ1VZ41jDAyttwdgGPlHQdv160v2KyaJksyBIoBUHJ24zjGeenX9as2uy1s93y+ZIMguMHHYZPr1/KoZFVihj+8Tgqqjr6jH4Z96V5SXvCniJztfoZwguISElVS23nahCg4z0PfHFJNZC6swjSlcOG6cDgjB56c1tTMJIgDslPPOQqqDzgH9aoTac0oXyUjSZz8zZ54HQ8+g+vbBrP2bUrxYRqWfMiulrBZ2+yz++TuYFsbj7Z6VELlbwG2lj2k8ZRRnNQRyTwyujZ3pztYf0NXQzCFQI0kkPEm1AcDgY3depq1Ft3e5EpuTuyuIgiiOCQZGWKsuA2M4OR0qtAs6T7pfu5yWc5H0961rW0xLvQhAxAO7B257DuBz/k10Njo6vEZRCkkynbGzdMtyoHYc5P0+hraNJyWhG5f0KMro1shByQXJHJO45A68cHNaLsYo2VCCw6HkEj1+mfU96xINYRoXV0l87OJfMBYhhwc55Bz/AE6YrU+3LebFiiRgu1nbIwzEH068dPr9K7qc1pE7KdRP3R65+b5H5wQAOckcfTkCn7k8hxKvmbedqk/Lz1Pp17+gqOTaSpZC7fx5yQp57n8R/wDqprqvl5BXc55GD0yeMY6/4Vubk0s8plVMjcOSHJDY4BHryAPz461FCQHcksRjk5GSDxjseM+uee2KVPmZnYueR8pOM/NgjP8Anp7UqArKZQqbyQx6jOTnPsM/n+IqQOP+Ik88NtpFqmC0jl8vk8rgBc+g3Nn61yRkUSLGNz5IICnr7V0XxKjMttYXCbTGrupwT1YA45HX5Tn8K5XAktY5DncV3Z6D0P6j9Py5cQtUzlrrYknf7QzSZIk7D1Pfgd/8981MpPlqGXG4EgMP8/pVQDa2GYMB3Axn8KtpOoj8lowRnjnPXuPTtXKzkZLFtJKp8pYbdwOAee/5d6kVZHlEikkqoIwcFTx/9b/PFQIpaJmjdXIOSvO7GOT74p/mIiblZ8txtC444x6/5xUkmnbRfa4JbXkBgzxSMOUYc8njrxn86pQbo9yyAgqcEN1z6Efnx71Pp5VrpREQkkrj5uB+pIx29KvalZK9gl7BCqyABLgL90njDex6g9B274qraaD3RHbEPDjzug2IXBBGc984xyOMDqasRiRldGQ7CSc4BB4I4P4nv9azoGVIhuO/d1BHv2I+talkm7bOk0SsHO4ENvUDBJ9eMdQe3ahDTJo7SeKVCtyAeiBRu9gAD61o3mnl7SaFZo5JY2zGJGMe/IOcdeMAHOOw9aqx6im8MksUQRhs2xZyB6ZPHXPB4OPYUf22oDCURpKg2jkbRkYOB7nHToB+FaWjYpNGNHN5cgE8i4U8lOAD0PPpzWxDGtxG/koJY1cNtAw2AGJA6nGMcepHFUdRS21KJbqxI+1b2EsRH3z8pBX1PXsOnfNUoJti/vIvm/iy4BIPBx3zwf09OZjJLRj2LOoxfZdPVmR/mdcLMCMcNxg/yOP1rCDOzARqcZ5UDqe3HfvW9qjBrJ2eJVKTKCnTHB75PJ5P6Y7VgllLgsSpGcEcjNYvdkyLMMqYA3lA3B78fStCzUCN55iAq8Z4+Y4OOv8Ak8VSt7YysJJgdueWHVz6L7/59qiupY7g4QMqKNoxyMew/H1/xqNxbG1c3dpLdO0CbWJPLcE/XHXimvLHbO2AAMgNJyAR9O1c9GDbvhy2MHBX+LjpzjjNaMV+8j4VwmCNpBPy5+laJ2AtG6CZY4UgbgUO3bk9vSpWE8DGSAbhjEiNyRnnK4Ax2/Koks0uUPmS7JgRsdYwfw6gcZHFPsdM1Np2s9g8xQSMyCMMR1AY53Dr7/yrVJjWpbSV70NJL5KuG3DzO3QZGc9cY/WlNtG0YcuqnA37XUDPTpwPxHrU19pN3HdSlQiAnI8xyzYJyATt5yAOwFRzWptbqP7ZcgNImcruKn5sdSO/txzzTs+qHqRqDhjGVC8q6qcHBGCDwcjtj/Go3OoWcgLXkyWwb5GA+cAjp6Kefb6VZT7H5En2VRHKjDGP4/p16j+ftWta6nHe2SRS7SZG/eEvw4OOWJOTyewzgH8bWvUZzb35a4Ypv8t2PJPzcnue+T/k11GhoBp3mAEeYCSNhOOwz0xz/OsK50hZb0x6e3zMcBGIXaM8fr27V0+n2Qgt4okYEIpAw5Y7icnHAHUEfTA5qqKfPqbUV71y2R5UZLMDuzyxHzcf5+uMfWEjfICiqpZRvDDBGcdvwH505SMfIuWUtkvyPUZP5+3t2qE5ldxGNp67sDJHc/TJA/DnNdx2Dk2HzEWMNsXrubK/3sD/AD+NSO5tYRLPIohClgWzx8o+vXcCOPT1pZJ1kdXlfdKrAjndk+vp/nr0rE121fUtGvbW1f8AeMiGMhcfMp3AZJHJwBn/ACZfkM57xDrZ1T/R2jCwwspRDjJPPzdDjv0/WucuCTYnczMFbKjOcev069KS1u5LiAiQBtpAJ6gHqOf/AK/arDIpgcRuFDDIV8HJ9j26/wD168tuXN7255s3Lm1M3eQPlbnqe1PaUMioDtbuc4qrcb7edo2XDqcMM5/Eeox396r+d8xzuHHbtV8lx8pqLKsSq+WbIJyOQD6HP+f5VYivo5i0cg3Bzyf4hznr61kK4dXyDjgnB/Kq7SPDKQW3AZwVNHs7hyHWRKkhSWCYNKWxskJXr05Ga2LG9NrObe/hSWCddhdDnaucZxxnj+lcXZXXmKsZ3bMnP+cVtQz/AL+NowzsBuxg8kc/iBzUO8WZO8TRuLSS0vJojlpONhwOh/i9M8/n71FEcS+YMrvwHBX+H1BA45/p71oWhj1NPJ27WiXdHNgsV+bGD6LnHHb8cGhPHNBcSR3AMcmCBnvjkc85H8/xqQ80aiWunyODJdokX8ZcMZgcA5HQEdRzjn9KktrbsZTH5kkQOY/PIQhcfxds+nIz6VRSYRsN7I0bgbi5wQAc8Hk9sZwfbNDNLcupXGx18rDEAKoAwQTxnj649K0ck+g27mhb36W8UkYt0WQ4w2Md85JI56d/WpmewvLYiS6mtb1QD5kQ3K3Q887s/pznNZZEixxj7UhcLtUR5Y9eDg8dzwP61Ak/lO0yx7ySQSV+Xp6dOMZx+R4BqNwua1xBdS6aLdWjlYyhFaInbIAT0GOucHHtWQ1ptTzJ3ZAD8oHUn0HoK0TcSyafI7ffRhsJUfKeR69cAAH6YrInkmt93y73YhVZmDZz1JGCWzjqPWsopu43YtXhdo0aAgxlAGRQd0fvngEEjPr27ZqH7POyj5CHVckk4IHofxz/APXqvFdDfygVv7oPJOO+KsQ3CiVgQzDBzvXOOPTPHaqSsS3cfb26vIizHcQQfLxkHuc8/T8/atnyrOIIqrGpwAwTHPv7cY/GqMccM0ahE2yNj5sEgnv7Y6ce9RW0VzMzRruDrxknhemD0/z2qk7AX4VmMywh/LDHG9jwBnjnvx/+rAqOe4ms9QimK7Xj2lUYZBXH6gj+tLeySW11FGcMi5AYDqfXnBBOOh/lU1zI93BEZxuQOY96AZB6nHrjr9Me1aJMDVv9SOrWcl2DF9otkLxlcBwvHpwQMZ4xjGe+KyZblrwMbmRAyKpQBQMH1x3z1IA96YLdYEO6Y+WRjBJA+hA59/wH0pY4XWcKomLtkhcqu4kAjg8Zw2Bwefxq23Id7kMM6w3X74K21gNgPJ/DoRx14rVhFu0zhY3VsBmY5x2HIPocnPr17iqN7ZhlYDJkVzlvM+XygByM/MOrZ4HPbggOgilEXni4LtG2CzKcMT23c579fTtSWgI6G0jTSdTQEsZMiTL8kYI5yD1xjp3Y1PPeSzg4KwkBpCc8kHk4P+HqOtUjaymyiDmKSRWPljrhPoPU5/Lt2pR3Bs7mSOWPLI3IfA59T1yB/hVt8qHexvCdkhjLvKWkUlFOdzdeAP8AP9alBnUCFWZZGxgEHkDseOcf/XqOK1iM0N15ZSRQIwVUlVGPwGTjdjp9RipQRGoKqPKIz85yOmf1z174rrp3S1O+mmo6ieckcbGT5yMlM+v16d/1qdFRbWSRwoYkYH+1wPy7flVZY2jnZULB1X7xXOOT1/Ejk/z6v/eowDbA2Qux2wQcA8g8gHA/ICqNTy7xLZy6P4nkeENNb3jF1BUksx4YYwOc+nTI5zUBjZWGQcsoOCeRnnn/AD/hXa+MJYbbS1gcRlp3BjUj5lKnO8E+2F7HDfXPG+WGTzAFChctj+defimubzOOvG8kluOZlMCxOisF4+YZx/UfhVK+0+zOWt3KAjIVuRn0z19akkuIpE3pHOYtxQyBdyggD37cH6VBzKzLGwO3hsHlT247VglOOrJ9lUhq0UVgmQtlDsHU9QPxpghG44J3AkYPetQQzW7bllZHH3RG3P5ipCyyRDzY1LE7iwHznqOvWtPaE8xiMPs8q/Lt+nf+la9s4KK2xhknPOafqEMU2nAJaeXOr/LKZMggjptxnqB1PrxWdHZXVuwBmnifpGXRiJPUAAH9fStLe0jc6Vh3Ujc3YbhY3OxWEmR3xj8K31mi1XMM3yXP/LOQ4we+GP58n19K5NL5UgMdyqh+gkjdcN74Jz6dq1LO63on2GYTMTyithvxXr+OK5nGUX7yM/q0olt5FECW7Q7dpK5demfvZ4/+v69qC6W6qojXyUw2MnDENkZ59CRx2/OrksP22EMkMkN4Rh1dQA4zgEH8ue/HU1iSFo2dZE+aPjEhwR6cfhQp3OWScSUB3zMJ1ibCkKS2X5xxgccgHkjoKhks5Xult4pEBOBkuRz3z0780yK7ljddhQj0wNo+pPGOf8kVPbGSR2SOSKPdy5cheQcZB6896tEkk8ItbJkLDcXBO0njhuDn+nUjt0rNl2mMgsWY42kHjHPB/Sr14wTT8MyO3mDBDEjOG7/pWfBJFIMhFDBshj1PoDk4/wD1ms4dSn0JIUJDnqdvG4ngf549PrUsCo+whwrEZ9s54zzVV2cxk/LgnsAOmamgSWR0CIwYnZtUcn2x+P6VZJqQyKF2GICVCFJH49Ofart5KWGxYnWNUCF4gRgg+uTxntzyaS3t5LZFuZljFwhG1GJ3Jk9x3/DnmmCC4gHnG7iWNXDExtuCEHuCOcZ+nOD1pruUNu5RHDFJ5jSg43MTuJwc+4Ixg56HNV5SzWS+YRngPIOGZeOPpx/nNTxW9l+7jl1Bn3ZLrGhwfbOf6dzViOzso5/IRbm5iZQwWVtnG3dn5f59Kq7ewtytHKyOqNGS4OAHB46nGMe+fzrWi+0yLCYYYPLQgyZZVCjgKSVGc8nrnoPfN5rWzit4ltoYoZzhXVcAyKCckA556c5PesaWe4jmkaF5cOoDgPyDnJGM9On5Z7Vok4jtY1porqB7ie5WSUFmkZo3XG7GW3HOcY3Z+gHBIph1mJA0Sn/RZwzeVncq9sZIyenP0yOuK0tH1Um2CTHdxtVmVRuLE4yx78nr6ZzxVG+0qCfUXleNYrZiuTAgXa53ZBAyOcduw6VUnZXTLtpoR6XqcQdbcSrGgyoBT5QDzyMZxz79+taEEiT6kDLCNoXcjJlgrEcHpn0659axn0+GAtIcOm7G5iAq+54Gau2OpW8s+LK4heYLhljkBPqTgdP8a5/aybstyoQk9Ub372OYwJIVLABQRtwv8sdfp7VAhIIkA3EhW2lSCckZH556enpTEkDktGjklWIOT8/A5zjk8H86UyOJVVjuTJZgFyTjPUfU9/1r1Y3trud5I4D2xZFjLAb3XYAfvYzwPT88j2pQyD5iCwYbsbju+bJ5568/U5qNV2n93HncRhCMqegHHp16eop6KySqQwG7BPHJGB0/DJzzxQMq6np9pq1i1nqEbeUcuvJBVsHDAgkkgHjIPU9jzwWseEr7TdOdlvIJrUMC75KyBceh4xkY4OT2FehXl2ltCJ5lwY1TYg4BPTA78+/oa5O41Oa8neNnjfLE+WrBsE88Lz2rlr1IxsrXZEpqLva5nWFjaWSbllE0qrjEeNoPqWwQQPQc8cGrFvaxwwyFvLaRn3FkOc+nXk//AF6TDLL91IoxgAKuFPQ9vr+lNluNqbIvvt3HYdz+grz5ylP0ObEYyVRcq0RUuIkeSTBIJc5DHJP4/nTlsONoPAOACeR156/5zToYmEgVsD5epH4/yq7GVjCBEQkj73THPp647/XvWbbRxX1Mk2nm6gsIIWODDOwzwx6dPwx9a6OOz82IJFsP7oMi8EgEnkEdO4479u9V4bG5jvZpY4ZfJkYFmUEgEeoByPyrbsFtpEKPKLeRcKuSQ579xnIxyffoc16FFLkR9DT5YwXKc7daeSka4QyEMSMgjgDGOmTjP59+/NyQ3GlapDLAu0uQrxHGRkd+v+RXpbWKxuJCzEONxZwfl4B6Zzzgdf73tisKTTYdXvUMQP2W2lPLYBkwfX1+7V1EuWzLnJcrvsc1JqE7tl3fK/7R6enFaMd/b6iqx3g+cLhZF+8vPcd/p/Kr2r+GJIoxPFkoxO3Axke3+fSsB9OuYQSYGKfLkj37fXr+XtXn+z+R4bZNf25tBlNskLHiRT14/Q/WqkM8kedrhckdV5Hpz2/D0rQs5rq2j5t5GtzyyFdyt7//AF/all0y2vVL2blZBkeQ/XPsSef5/WhO2kiLJ7CXKi40lpS5OJFBwMdj2z9PzrMLPkAZKgEbiM8DtWrLazpoUcQjbzfN3MjD5h8vpmoRYtaRK1xEWuMErHkbMdMkj3zwPTmiDsimmOtoQcuyDY3UkffPoMdenSrUd7BBb/6NGUCnaWf5nK9iB0x6jvkfWqiIlxL/AKQx3YAyvzbR1HA/lxVhYDuKn5WAMfI4znHp6Z/zitVG+5nfsEcvmlpSoDFskBcBTz6Yx09u9WYYpbpHbyDM0ilvmyM8kE9Ru5B5+tRyWr20aYxhRkbTjGf/ANY/OrdrcfZmUvErKoyUYY+U8/LxxkEjPvWi7MRTeB4gIJGKSoQG3SYZcjpz67hn8e1Ouw0flMJJMFTnpzjPf159/SrN75UpjYqY0TuBnj0OT24quySKhkX5lYLjawJbnAA5yDwPfFHXQbRu6Zcz3UeP3jxhdm0nJIAx1A7ZB6fwj1qpJcQSX8hZxGxkP3MgYHrnHv8An9TVHw/qkVtM32glB2IOC3OcZxzyAeQefSnXkUZ1mRVmkeI4PmIpwfw9if0q7+6gvodFYab5SiVZFIkjXhuDgkds88gfX9K1UeN55VlkGxSY24xuwMdT94cccc9feuf0jV3ha8hmlKuWyCpy20nOBjqMEcAetO/tGCOYTRysW3dcnC/TP5fj+UykrKxaaSNTxNpbyaRHIoxEJBu3JguvOVweD1Ht+lYenW76YkkUemP5krZYoOG6DJIHAznA6DP56v2t7y3eB0WTAAAJLsDuJxnIBqeyEjxon2hVJB+WTbngEn3xjJ/DvjNEajjpFHXTxDS5bXRKkBjUOZkCMVLY6jnnkD37fSjKtMqOVKc7FzjbzkZHbkU6W8mNt9nXMqleXbA7dAMegPPOaiSOdFklH71mkBbO0YJHTg5x/X8q66M5SXvI1i21donuDhQ67sDAD+4GcHpkdDSRTSPtCnlcgliMlu3b2x1J/PFM3BBtwdpBXG7knn8+e2PX0qYoWJwdsZGTFjlTj0zyP8RWxZwXinXoo9Vew2bYliVXcDJUkZ6dwAR+tRxSxR2rC2YvEBn5myBnGSOwzgZP+yKxvGUCr4pmiDBVIjAJzgDYorU0m3s1gezt5gyuTulz98g8cen+BrhxEFe/cwrzcY8qejHiRtwzwD97HpTnlJXbFnaBgsO59T+dV5gFuFhGFCnBO7gnPX8jViCBpN5J6fNhuOuMfzrnsebqSiUmJN2Sw4ySATk8evfFaVu1vLbRvCQ5wF3L13HHfrjGD/nJyd6SWZjdiA/oef8APP6VeihhtYPMtiSDJudSwz6flx0HrUcqa8zeKhyXv7x0MeoW1hC8SCUIGGFJBBx346dcY9+tX2htr5y8oicNt5kQhgD2yRx+g49zWJYWjTywvGuVYkrvztIHJzj6Z/8Arirlr5tq6wQqPJc4yJMBc5O05IB9+ehrohF9dioya1Rd/sqwtgYxaRPt+YI25gRzggEkYz/nvTLO3itdsU6LDakhlYovyjqfr/n61pRPLcNIUeMPKqsSZMY+U54J45b8etZ93qJEAt4oo0QNlfK6l88++T0+XscZq5U9b3LlOTWrJrx7eVGigAn8z5gsfzYI9sfof6VnnSTJKVIZMkDy8AbyRyO3/wCsj8NjTreRE8rPlK6htzMPlGerMOpwB+JPHq25vJNM1Hy4JEOcEvnLMeGYeu3pyR1q+V3uyF3ZiXPh2yYl5JjGmOse5gTx6/UHj1FC6Zp8e1o7RndVB82V8AHJwRjGeKTXvEdhp8QuLqaJJnXm2jO+Vsnrj7o+6Ocjp2rnNGuNS8V3gknR7bR4SG8sLkTkH7rMeoPOe3HTODUezUmVGm5PRDNX8X6XHq72sSefZhNhnVOQ2eg5AZccZx9MjBNy2mtb2LzEghuYlUkPC2zOemQO44znkZPvXHeLdCl0rU2mVQbS5ZnhdFCr6lcDgYz0HYisey1C602cS20zIe46hu2CDweppvDR3RvOnc9JSzs711AiMUnAwpG0deg7/nU93ZW1miJJdujbWIQRk7wAeRkYGDnPOee1VfDuqQayBLDiPUIQGeDAxgcbkJPTpkH+tdCwF5MLQQgIgcsHXdlyc9+46/QA1HJY5HFrRmMz6ZK0cZumTcAoCptUHkAnJ69Dk1DLZ6bDIpS/ZTgK4MI+935yOelVNQs57O4YsQvXHOQBz3/xqqLg3EbQbNzR4JU5+XPYDjHJH1JqG31IZde1iERVbsOwUhCuQW5xjvk/Xt9apQzpYOu64LiMAggFQrDnvzx+HSo0kkiVUCBCMtg4BI9vyPf0qO5iiuWk+0SyrLsGJMdfqDyePfOPpikhEhltYws0cCkqw4zkkcDPJ/T3qdtRISG4ZUMinDNtB7DHB9PSseaGe0J3qGTIw6MMH/IB4PP9YRORlQCSeiE5Hfn+f9KdgszcuNTaW0VN0jFcAMzYIHXIx+PXPX2qCG4mSQFirBTluASAOvH0rPS5JhMZ29OGx06d88UweY0TKowx+77t2A9KljS1OytdZXa0iKFVCrZUHdjoB17ZqefUNYuI7CeOz+0WEkxjlCKQVkyGD7s54z7Ad+q1yuk/adSi2QRNJIuMkDAAx/Ex4Gfeu402Gazs3ila3MMowyxjJJB49s5z2+nWtKUZcysjelGXNc0Rct8rq3zRn5eeBng59uAD+IpNxQp94jBV1AHTg9M+/wCvFQKFWdwYl2L0GB834ZOcgfrmpisisxKgsH2kJkYHfK59R6f4V6R3BHGpIGAFBG4Y24OOT6H6+v5B/mvuO1ySM/eyOnXjufy5HHtWcMJPkiIXaWDH0HXjHT/Cpk5ZljQtzj5ehH6jqR/9ekM4Xx9pMrfZtWiUvC0QjmYIMIwPGSOuc/pj0rkdMRnuciRkAHJVtpPtmtbxZr1xq16YDE8Fvbny0hbhsjILP/tcn6Zx6k0dNmhit2EjKCX7nnFY1W1DQxq35XY37rfcEzHLSYBLe3TFPtfOyhiTJHBP5/56VQgukkPlKoySD79+PXvXRWMZSIK6Oqths7cZBwefUcZFcSR5vUpJdK0iusfzrg/dHbvx9DWulgJdMaSKN1KsSg4zgDv+HoPyrAdVhupUjJwGZV+bPHTqOv8AhW1p1xmAQKzkgZGB3yOMenH604W6gt9S7Y3MdxYrbSGUygBVbdwGz1Ptj16HPODitSGVLtEjPkh13ZfaF6D0+mPbsB3rCvWEF954AVZXLKBjg+n61bjmZXiEKZRSSSq/hzz07en586qVtGWn0L8pntbkE4YvtUgAjcCDyQSSCefyGPe81rbpbCRVikjb+NtuVI56DPvweBn16Rx6l5pRJ8uQRvDE5JOcDPoP8+tU9T1OBrcQxTFFYLvO7BYDkADnGM/pnHam5KzZo2i9cX8cSSSxyGN92TEWAA/2c49SBzjOPfjntR1qDTNOfUWZndfkt1bnMuMgdc7V/r36UpFw+ElMaWneRlLcHvt7nHfH6irlt4fgvLmG6ngMgRdttbnhYSepOR8z8DORgenGaUbzdug6ceeRyGjeEbnWJm1TXXkjWVxIE2jdKDyc4+6ORgAcjpjrXeW7mK12wiOKFBhI0AUjnsB06fhzingBnG6KSRmyXI4K44BHsBnr6/Sia4Ek5AVQM/fAxjtnPPcD9fWutKx3pWKmrabDrEAtLpJCCdpBAVl5JGCehAJ5OPQ8cV4/qumT6TqMtnOPmTBDDoykZVh7EEGva3QR2waduVHBB3Ag8Zyeo6/XJrnvFfh3+2rATQBDexfcYnmRRxjOenAweec9ASaYM8ttbmazuoriByksTB0YdiK9QstfnvbC3uw7bJW/fBODkdVzjHf+VeVHg1r6Dqj2c5g34imOOnQ+v6Vz1ou10c9aF1dHoEtzHd2iiRvLiI+VAg3A57seo7ev0rFlsWgDMskDEqG+91U55A9tv4ZHepo7XULy4FrEJWeSRRuCkrluAT+f86ntPJZdpjEsY6LJ6kc4OOOSSPT8c1xp8xw+pjNCdwA6j5xtAHJ9fwH+cVEtwpXBQl1PyDjH4j8q0rmzEYW5RpJo2XJxyUAxyfXtz7Gs2W5JIYSb8DJDEt1+tMLGjaXCPHLuYBurDIwy55GD2OcViX01n5sxSBolbmJkYHbz3GMHjI428n2xSxy7WJDspzn1GaguYx5pOeTwz5yDnv60o6MpPoJbFpQreYhABJIb7v5/0qTeiSeUeD33du9ZcDGJMjBBbA+YZ468envWjHGb0rDBEzuw+SPOTnuR+VaSjqauOp1vh7V2uTHYyPkAnymPzNjqV56Y6g9e2eBXRxuZJCznaAdmMbhuzyf8nqPc44/RvD9293DMAbTLIq7n5J4ydvJzg9OOT7HHa71CEMGDZBJTOTkc/Q9M89vwrqoc1rSOune2pFMNxIMhAk4XDYx689evf19Kkgt1+ZDJMXXhFON2eAAckcdfwB/GXaWHmyxg4ULhyfl4HXH1NQJGyoHyu0n58YO0c8Djn6Dtiug0HI+WDIOCx3EHGPb+fUj9akWf92rOjONxOSu0jjj17cn86VDDHMCWyGHAXGATnPTt/gKhz5mPl3SO2zGcggj/AOt+tIZzfjHTtK+xf2jcB45wAieUMFz2VuMdAefbvwK83JxXX+PLozalBbgt5cUe5SQOSTgke2FH61x7c0CYoYqwKsQ3YjrW1omp3wvEgSchD94nnArDP1rR0bd577VYnbk7R/nvisKqXK2zGqvdbO2uLeK/kNzA+yViSyk5B/TIqO1a6iuUR43juUIHAydw6EfjVO1aWPhnx7gcgelaa3cjWrE5YhxhvQg9Ae3euRW6HnbmuIpNSRVmDxEZ2t9Mk5z7Z+lVzftZTFWThSNny9eO+MZ6/wCGKuxXcBt4GRiGUAELnI49AOvTn2qneQNLCJQgRSdqrjkj1z+X51clbU0HS3Ed06yN8gXCqWHUe+P51TcvM4T7MERWJYnBH4e/+fWqYlu5m8uGN22nCjuOeQM/Wprcz4LM4+0StsSMc9eOvT1H5Vm5XI1ZqQo15eeU0QMUZzK3THPAPrnB4yM4PStndulzGwB5ySQp7cgnvnn6UWdsum2q2/mSOWck/MpMjHjPH0/IdfVzPGCoHzjcxG1cjjHpnjp+nqK7acOVano0ockbEgZI5Ww3nJt6sPlPrgE8AdhnnvUZKG7jZkBwA2OPlPtkdBn6exqODMkUkmxZQP4gc9wcEjrx/OnEu0sbI7rMqqCxBwq89+/4evr01Nh7FtkjphjKTnaCMAjPoB9P/wBVAIL43l2f5n3rkEjhcZP0/KosgIA8hZgzcK+ARtPGe3481Exkd0EoO0owwucqcdD14/lzzzTA4Dxz4cktNSn1K0hLWkjBpCpLbHPUn0DHPXvx6Z40HFe67RKzJtWWKU7PLzlDng7s+w+h/GvJvFOgHRb8mI7rSb5omAPy/wCyc9xx68EGk0JnR6Tq9hdadE9xcJHcRrh1LbTx/nt/jRCzAh4bgSQ/dR1b7w9M/wCNcHazm2uA+MjoeM8V1li0j2c0qFBD5mVEjhcDHJ5xxx+Ge/WvNq0fZq6Zz1aMeTmjubEl6ER2Dsx+7wSp9uM9BzzWVLbw3h+d3jkDfejAxg9cjjJx/XNIqyzB90iRpjJDk/N0GBjv/hUTxys6xruld8lBGCxI/wA8VCbOFXKsto0UxijV5owNykKQMe/5DPb3qa2iWM5LNGeoZSTggdqebxo48u5jjD4AZvT3/EfnVQ3ltLIQk6oduML0PHFUrs01fQk02TSU1ySLUbZWSRg8cjOQqsRkqRwMZ49u/HI9A0+ztoreVY4o4lZssNm0Lz1x3HTn2xg9+e0zwvpV5Fb3d4JpZHTiPftRxkgEcZIxtOc10dnp2n6bboLOzSBZQQB5nzsf5kY5HPBIr0aa91NnfTT5VctyQBoUuIljRYyA2W6DLcc+mPrz2qJpFjiB8lFcMMY5Dc8//q9Tx0qx5qtJtjCM3K5PQccZB/8ArfpVZ4yjSgoFDAPlj2HXHryenoT7VoaFhWaS0Cq+5mywIIz1HTHXGOnT9aiLqqsElQoTznn8QfTgcHv0pE3/ADY+crgBScevb69/p700RtneoJyPuyHAweDn0Pp9c0xE/mkZO3nbkkjlfrxz9Me1CwpKwDKUYAE+/wCePf2OBUcpBi24OeGfBJPtx3Ax+P8AN6rH5qx9WRcrxk56fMPTtnNQMytX0C01eDZcRrDMpIjlQ4bGBxjuPbtzzXAa14av9Hdi8TPACQJQvTnHzD+E5r1NYyZzEgXcRljgdcZHX8OuMZNOd2IYPtRyBz97DZHH6DsODTDc8PIx7VNa3rWjNtQMGIJz14z/AI1p+KLuKfWJ4re3hghgYoBHGFJIPJJHXnp7fjWGQetKUVJWZLS2NA6xcbiyhRke9OXXr5CxDrljk4XHP4VmUHgetZeyh2M/ZQ7G+vjDV0i8pZ1VR02rg/nUUnifUpeTIm7PJ25z9c1i0vSj2cewezh2Nyx1qZmEVxKSScK7HAGfX0H8vau68O2Zj2X10HQbSY9rHLDnJyOx59/0zwfhvRm1i/IcH7NCPMlweSOu0e5wfyPpXriwNHBEIh+5AwkY+UdDyAOvT9D1qVRjzcw1SjfmHTHcIihUNgYccbeef5mnxsF2hkJ+9wMDJOVJ7Z6479T17NaIx7Cr7uDgjbx3BP54x71HGH2LuXy4wOF4UdOCOOO3r/StzUtwMsduCFKiQBsSde5wcjpn+tQjaHMkgZFbI2rglmGTjn0wTx2qNjDExby3dTjcd2QOhPTk5wcVOiA/LGwUEjLq/GT0z3Oc/p3pgRmNJbeNFxlRwWPDdhngjvjGfSmmLdsdVGQ6hBu2jOfQdB/Qfk9ZikjxeW4DnccHOckdux5xz2PvUbO7IyKreUpwwXOeflJ6dsj/AOtmgCYSJJEHVDIqE7gAW4z2PsvoR09qo3sMV1bSWd5Ajq8YjVJNx2gEY57cY9O3NWhcEHmN2TPysEYg89eRxyPfrjr1SNNrM6SfIFBIU4IPfjv1H16D0oA8e8Q6HJoupGILKbaQboZHUAsO447g8H88cipLzR/EIt4vOtriRJFBVV+ZsYyMgcj8a9YZSZDgOu3KkE53ADjpnjqevY1KrRsVhdwDglmUZLE44xjAOM8e4/BOKe4jw7zLuymMTB0dTgxuCCPwNdfpPha51nTPtN1dmwSUAIGi3F1/vdQQD+vOO1eilGcyFhH8pznGABjB59/b1pJlm2MOQ20+W7gAYyeQOmPf8Kn2cW72IcI3vY5OD4e6PaLHJKZrrIAPmSbUY4BJG3kd8cn096vWPhXSdOvFmWzhU4ADSuTsYEEn5iQORwf5VtmMx7sAFeGWQLyec9jjPtxwaQyQtauux93rxyAO/wCvtzWliyKOASFXJ2qCBhiF45PT/PWnuhy2H+42TIGBxkfy44P1xTdpPzPtDAcB87t2Mfl+GOnTNRtIDuCAquOFUng8Z5P5ntx+YMEmjM3mqwEXOMn5h1A56/ryPwp8crSwIikL0YkqOCASR9ff69Ka3SUAYBI2nGMA9fX0Pf8AlQF2RsfMBjAOc52j2J/P6UANJKmMKELYyNpxjHY9cfrSKZHQRDzN2wAYAzjr29Pr6UrQRpMzPlBtG0kjJ6kEjt070jh48iMoxBxyOnA9hnr39vxAJgQwUBiVdQXX7vfhc9MGo18t3zLGSVUD5s4X8R/KlikQLhkLAMd2B7cjHp0/wNKqqItqfMQNvPGcZ5H4Z/P60gHbVDqxCb5D8pGBuYHv69OvtxQXzuXYpx9wqfmxnr79fSlkWUMYzhl4Qgct6/e9f19aiby1ywO4nGRkcEHGDz6E0AeQ6uB/a14NxYee/JGM/Maok816re+DtKvrma5eNoSzEkRSYLH6Hof05qlP8PLDywYri7RmbHz7Wx07YHqO9AWPNjmjHNegx/D+yTmfUZWAOCqxhCDuI7k+laNl4O0ezl8xoJrgZBUzHIH/AAEAZ7cGgVjzAwyeWJCrCMkqGxwSMZGfxFLHE80ixxozO5AVVGSSewr2gW0Etp9m8iIW2/Pl+WNnGP4T0H+H1FVLTQ9NjvftFvaqJlBX5IwNqjuBwN3B59M0DsM0XRv7F0SGFPmudxeZgNwyR0A9cYH6+1az/M7jG9wdx2qd5XjBI79/6dakZFaEsAWOTzv2gcY7D1PX86EDv5rHyyikufl5HTHP0x+dAEgud1r83zOCNm1eOeoOT0/D+WKjhj8xGZVA2ncQXG7GOnt2NRsTG3yKoQYckHcCAeBx06gfgKsKVVmV2JAVSJMAgY+nTj/PFAEDQvG6xsCrfdO44cH2H6/lT0UeUsu47lJIQ9SPQ5wc8EfjilO2d1wwHQZVzlQO/cnnH049qiDkGMBMH5gcc9ucd847Dnj1oAlBRSWdWLJ95MEKeOehz2PTvz70OXwEykjIuMc8AYHUdQM56dxUSyyME4VX5YZPQ+nPIx69vwqeRgqiQK6Nz0Q5BzxkjoeO+D8v1oAqSKieYPKyysAVYg859e3t9afE8oKqrRBlyGBcHHfp64+lMj88yCZo2WPg7S44PBB+h5Hf8alK8q0a5ZMtwT03ADA9ff6dqYCEBWUHcHBXPzfMADxjGOBge9MExaZgzeYgUrkDp6gD68fT8KmFwVhlDbNzYACAAjIwcfhz26n8a8UhkiadlRQisny5G726cHn/ADxQBYCSxOVlJjztJZs7m6DA9Pr0Prg8sjOMSxbo2LFmAHbthT26/XNGwuQo3GMYYHb09OT7nH9aJZFjlmUADaNwAOAxB59cdQfwoAd5yTGRIz9ojMm8u+f09eg9hnp6MfJcF5GkHZQTkY9MZ7VCqsJQFYgEDkNgEEZI/wAR161PGWUgKScEZw2Oemcjp3/lQBHOwVsKApUA4c/e65Pf8KgzDJCpYhIcnYFYcnvk4wPofWpby63KxKqoPJMeCPbgDj7vtnFQqVCR+aqsrOSUJ6HGARjPoPrg9KAJ0MKgR5LmQBnyueAD1/l/kGnTSpGDkR+XuYEjngA9QDx/L68VFhGV9szAAEjHORjAx83r34wOe1LGZJ41GTuABIPzAe7DP+1/kUwG8K6l3BPQHJOT6gjHOcUkeV+YONpODwc7MDPPXoMdKjDFSHQFkzu2k9OvHI+nFPjkIQIhBbGVOAAccf4DH6cUgP/Z",
  "imageHeight": 256,
  "imageWidth": 256
}
