# Supplementary material for: Deep-broad learning network model for precision identification and diagnosis of grape leaf diseases
Source: Front Plant Sci. 2025 Sep 10;16:1611301. doi: 10.3389/fpls.2025.1611301 (PMC12461735; doi:10.3389/fpls.2025.1611301)
Supplement: Supplementary file 1 [file DataSheet1.zip › B_r00272.json]

{
  "version": "5.4.1",
  "flags": {},
  "shapes": [
    {
      "label": "leaf",
      "points": [
        [
          124.8,
          180.8
        ],
        [
          134.8,
          188.3
        ],
        [
          142.8,
          193.3
        ],
        [
          149.6,
          203.7
        ],
        [
          155.8,
          215.4
        ],
        [
          166.8,
          232.8
        ],
        [
          174.2,
          225.9
        ],
        [
          184.8,
          227.4
        ],
        [
          198.4,
          227.8
        ],
        [
          211.9,
          227.9
        ],
        [
          212.5,
          220.3
        ],
        [
          209.1,
          211.2
        ],
        [
          229.0,
          207.2
        ],
        [
          229.4,
          200.0
        ],
        [
          224.5,
          193.5
        ],
        [
          233.9,
          190.5
        ],
        [
          228.5,
          185.3
        ],
        [
          237.8,
          178.3
        ],
        [
          233.0,
          172.6
        ],
        [
          224.4,
          166.5
        ],
        [
          236.5,
          159.6
        ],
        [
          231.3,
          149.9
        ],
        [
          239.8,
          139.6
        ],
        [
          242.1,
          135.6
        ],
        [
          235.6,
          129.9
        ],
        [
          230.2,
          128.5
        ],
        [
          232.6,
          118.3
        ],
        [
          233.8,
          107.0
        ],
        [
          229.7,
          104.3
        ],
        [
          224.2,
          102.6
        ],
        [
          225.8,
          97.5
        ],
        [
          226.4,
          91.2
        ],
        [
          221.8,
          87.8
        ],
        [
          218.1,
          85.7
        ],
        [
          218.0,
          79.1
        ],
        [
          193.3,
          79.9
        ],
        [
          190.8,
          70.1
        ],
        [
          181.2,
          69.9
        ],
        [
          176.8,
          62.5
        ],
        [
          172.9,
          55.2
        ],
        [
          167.1,
          56.8
        ],
        [
          159.4,
          59.3
        ],
        [
          157.0,
          59.5
        ],
        [
          152.6,
          51.6
        ],
        [
          148.3,
          44.8
        ],
        [
          146.0,
          40.4
        ],
        [
          136.4,
          42.5
        ],
        [
          131.8,
          37.7
        ],
        [
          121.0,
          31.4
        ],
        [
          113.8,
          24.4
        ],
        [
          108.6,
          17.4
        ],
        [
          107.0,
          24.1
        ],
        [
          103.5,
          30.4
        ],
        [
          98.8,
          33.7
        ],
        [
          96.8,
          38.6
        ],
        [
          96.4,
          41.1
        ],
        [
          85.8,
          37.4
        ],
        [
          85.0,
          52.4
        ],
        [
          78.9,
          52.3
        ],
        [
          78.2,
          60.4
        ],
        [
          71.0,
          56.3
        ],
        [
          66.1,
          58.4
        ],
        [
          62.2,
          60.3
        ],
        [
          60.7,
          63.9
        ],
        [
          58.7,
          69.6
        ],
        [
          58.8,
          76.3
        ],
        [
          45.2,
          75.6
        ],
        [
          47.2,
          83.7
        ],
        [
          29.0,
          80.1
        ],
        [
          30.7,
          103.4
        ],
        [
          19.4,
          106.6
        ],
        [
          22.8,
          126.6
        ],
        [
          9.2,
          128.3
        ],
        [
          10.1,
          135.2
        ],
        [
          14.5,
          140.6
        ],
        [
          16.5,
          145.6
        ],
        [
          16.7,
          148.2
        ],
        [
          15.1,
          150.0
        ],
        [
          15.4,
          153.5
        ],
        [
          18.0,
          158.9
        ],
        [
          19.9,
          161.9
        ],
        [
          17.2,
          163.1
        ],
        [
          15.0,
          164.6
        ],
        [
          4.6,
          166.9
        ],
        [
          1.9,
          167.8
        ],
        [
          9.2,
          173.9
        ],
        [
          16.2,
          176.0
        ],
        [
          20.1,
          179.0
        ],
        [
          16.4,
          186.8
        ],
        [
          22.0,
          189.4
        ],
        [
          30.9,
          192.8
        ],
        [
          22.5,
          203.9
        ],
        [
          39.7,
          209.3
        ],
        [
          45.7,
          210.7
        ],
        [
          45.1,
          223.5
        ],
        [
          48.1,
          224.4
        ],
        [
          52.7,
          224.1
        ],
        [
          60.0,
          224.6
        ],
        [
          64.9,
          225.2
        ],
        [
          68.7,
          228.0
        ],
        [
          78.0,
          225.7
        ],
        [
          79.9,
          225.2
        ],
        [
          83.6,
          226.8
        ],
        [
          87.9,
          225.7
        ],
        [
          95.2,
          212.6
        ],
        [
          100.4,
          202.8
        ],
        [
          106.4,
          192.6
        ],
        [
          113.0,
          186.2
        ],
        [
          123.7,
          180.1
        ]
      ],
      "group_id": null,
      "description": "",
      "shape_type": "polygon",
      "flags": {},
      "mask": null
    },
    {
      "label": "Black_rot",
      "points": [
        [
          92.6,
          214.3
        ],
        [
          85.7,
          214.4
        ],
        [
          83.9,
          218.4
        ],
        [
          84.3,
          222.1
        ],
        [
          87.0,
          223.7
        ],
        [
          88.9,
          223.9
        ],
        [
          93.5,
          215.2
        ]
      ],
      "group_id": null,
      "description": "",
      "shape_type": "polygon",
      "flags": {},
      "mask": null
    },
    {
      "label": "Black_rot",
      "points": [
        [
          164.3,
          158.5
        ],
        [
          172.1,
          156.6
        ],
        [
          179.0,
          152.5
        ],
        [
          183.2,
          153.2
        ],
        [
          186.9,
          159.8
        ],
        [
          190.7,
          167.0
        ],
        [
          188.9,
          173.7
        ],
        [
          178.9,
          176.4
        ],
        [
          173.1,
          177.0
        ],
        [
          167.4,
          176.7
        ],
        [
          164.5,
          173.6
        ],
        [
          160.2,
          170.2
        ],
        [
          161.4,
          163.7
        ]
      ],
      "group_id": null,
      "description": "",
      "shape_type": "polygon",
      "flags": {},
      "mask": null
    },
    {
      "label": "Black_rot",
      "points": [
        [
          197.1,
          181.8
        ],
        [
          199.0,
          181.0
        ],
        [
          201.5,
          181.0
        ],
        [
          203.1,
          183.0
        ],
        [
          203.1,
          184.9
        ],
        [
          202.7,
          187.3
        ],
        [
          200.0,
          187.3
        ],
        [
          197.9,
          187.0
        ],
        [
          196.7,
          185.4
        ]
      ],
      "group_id": null,
      "description": "",
      "shape_type": "polygon",
      "flags": {},
      "mask": null
    },
    {
      "label": "Black_rot",
      "points": [
        [
          212.3,
          158.9
        ],
        [
          216.0,
          157.4
        ],
        [
          219.3,
          156.6
        ],
        [
          223.9,
          157.1
        ],
        [
          225.3,
          160.0
        ],
        [
          227.5,
          162.3
        ],
        [
          228.0,
          163.6
        ],
        [
          224.8,
          165.7
        ],
        [
          225.6,
          168.3
        ],
        [
          222.5,
          168.5
        ],
        [
          217.0,
          166.2
        ],
        [
          214.4,
          165.1
        ],
        [
          213.1,
          162.1
        ]
      ],
      "group_id": null,
      "description": "",
      "shape_type": "polygon",
      "flags": {},
      "mask": null
    },
    {
      "label": "Black_rot",
      "points": [
        [
          226.9,
          175.0
        ],
        [
          230.8,
          175.6
        ],
        [
          233.1,
          176.0
        ],
        [
          234.0,
          177.5
        ],
        [
          233.6,
          179.4
        ],
        [
          231.7,
          179.9
        ],
        [
          229.0,
          179.5
        ],
        [
          228.2,
          178.3
        ]
      ],
      "group_id": null,
      "description": "",
      "shape_type": "polygon",
      "flags": {},
      "mask": null
    },
    {
      "label": "Black_rot",
      "points": [
        [
          62.1,
          92.6
        ],
        [
          67.5,
          93.6
        ],
        [
          67.3,
          100.5
        ],
        [
          65.1,
          100.9
        ],
        [
          60.7,
          98.6
        ],
        [
          60.1,
          94.4
        ],
        [
          61.0,
          92.7
        ]
      ],
      "group_id": null,
      "description": "",
      "shape_type": "polygon",
      "flags": {},
      "mask": null
    },
    {
      "label": "Black_rot",
      "points": [
        [
          90.6,
          82.0
        ],
        [
          96.3,
          83.5
        ],
        [
          104.9,
          86.8
        ],
        [
          107.4,
          93.0
        ],
        [
          106.3,
          99.1
        ],
        [
          103.2,
          100.2
        ],
        [
          90.1,
          101.1
        ],
        [
          86.7,
          97.1
        ],
        [
          83.9,
          90.9
        ],
        [
          83.9,
          87.5
        ],
        [
          86.4,
          84.8
        ]
      ],
      "group_id": null,
      "description": "",
      "shape_type": "polygon",
      "flags": {},
      "mask": null
    },
    {
      "label": "Black_rot",
      "points": [
        [
          123.6,
          33.5
        ],
        [
          129.6,
          36.6
        ],
        [
          129.5,
          40.8
        ],
        [
          127.9,
          43.0
        ],
        [
          119.6,
          39.3
        ],
        [
          119.5,
          36.5
        ],
        [
          121.9,
          34.3
        ]
      ],
      "group_id": null,
      "description": "",
      "shape_type": "polygon",
      "flags": {},
      "mask": null
    },
    {
      "label": "Black_rot",
      "points": [
        [
          167.9,
          68.2
        ],
        [
          170.8,
          70.2
        ],
        [
          171.2,
          72.5
        ],
        [
          167.9,
          74.0
        ],
        [
          164.4,
          72.7
        ]
      ],
      "group_id": null,
      "description": "",
      "shape_type": "polygon",
      "flags": {},
      "mask": null
    }
  ],
  "imagePath": "..\\Grape\\train1\\B_r00272.JPG",
  "imageData": "/9j/4AAQSkZJRgABAQAAAQABAAD/2wBDAAgGBgcGBQgHBwcJCQgKDBQNDAsLDBkSEw8UHRofHh0aHBwgJC4nICIsIxwcKDcpLDAxNDQ0Hyc5PTgyPC4zNDL/2wBDAQgJCQwLDBgNDRgyIRwhMjIyMjIyMjIyMjIyMjIyMjIyMjIyMjIyMjIyMjIyMjIyMjIyMjIyMjIyMjIyMjIyMjL/wAARCAEAAQADASIAAhEBAxEB/8QAHwAAAQUBAQEBAQEAAAAAAAAAAAECAwQFBgcICQoL/8QAtRAAAgEDAwIEAwUFBAQAAAF9AQIDAAQRBRIhMUEGE1FhByJxFDKBkaEII0KxwRVS0fAkM2JyggkKFhcYGRolJicoKSo0NTY3ODk6Q0RFRkdISUpTVFVWV1hZWmNkZWZnaGlqc3R1dnd4eXqDhIWGh4iJipKTlJWWl5iZmqKjpKWmp6ipqrKztLW2t7i5usLDxMXGx8jJytLT1NXW19jZ2uHi4+Tl5ufo6erx8vP09fb3+Pn6/8QAHwEAAwEBAQEBAQEBAQAAAAAAAAECAwQFBgcICQoL/8QAtREAAgECBAQDBAcFBAQAAQJ3AAECAxEEBSExBhJBUQdhcRMiMoEIFEKRobHBCSMzUvAVYnLRChYkNOEl8RcYGRomJygpKjU2Nzg5OkNERUZHSElKU1RVVldYWVpjZGVmZ2hpanN0dXZ3eHl6goOEhYaHiImKkpOUlZaXmJmaoqOkpaanqKmqsrO0tba3uLm6wsPExcbHyMnK0tPU1dbX2Nna4uPk5ebn6Onq8vP09fb3+Pn6/9oADAMBAAIRAxEAPwD0QsAR5jMuefwzzjPpxTSjySD5cEjnucH2prY2oPvA8g88j/OKA+1MAAMevv8AgMUxjiSQytkkE9elJlt5ILA4wc0ZK/LjeDjB6foPpTQyCPIBHOeScZz6UDFLnbtB69sdz701UVXGEAzliQMbiOAM+tNV1ZUUbWIHzKO1P8xgVUDDHg8cY/P/ADikASOSSqthgM7Scc5pQFBYtyP1J/zmo2LSHYp4A6ikLsflTaMH8uen8uaAHREncw6Dtvz2/wAKaDy3zZyABn3oyQFUg4yQR0pY8dSo8xhjJwOeoH4/1oAezAKPmJz82AcZpAglODjaXBAB/Lv/ADpgw7AKd2Oh3Ek4PX1/X0pA7GMbjg7eH3YOeo/SgBRlsjLAdT16jp/OkYYiDE4GQdmecdc/pj8aElX52ER2jgEEY9jSZDRbsnt2+99KAEI2pkHtndmklYklQpIHXB5/znFOG5mICgkqS4J5HXH9aaWMcm1vvg9D6gdTQAiALvDMq84yx6Y+venCQKnyDcR0U+3GP0NCquQSCxDcgr359P8APSlfCOuVySc8KAe+P6UAIJIyQRzk5AB/z7Uwfu8h88DIJPBOOabIxQlezEkgdOmf8KUkFI87R6YHt7fhSGSGYMrNjBDY9ixA5Hf2qM7lCsMIQSclQQT9O36UyTKMXCnk8cHg9emPb9alQZUbQTgfKMc5PYn3oAch+ZWbJ7H8sY/WnSrtLt8w5GQO4/yenvUUZzH6ZJwAPcj+tLIQpCorYweh69/z60xCGYKw2YZwMkE9Bxjj0qNyUkO5twKkfzPajywV4YeYAAxJzxnqPwpxYybs85GGGM9etIYJIZB8uQGyD7n1xUJjAyXXLYBPHTHU1JuWRsKwVME/LkAH/wCvTWXamcAgc5Jz+OPyoAQqq7c5IJ4yOgolADMFIAU/X+XFJldiqoVznjJJx3pr7yEUvuzgcnGPxoAY6AZDv1Iy2MnkdP0pxjLybv4QCSMYx1/xpvkjIYt1JI/qf/rU5wXQBuF2ZUZ/PNAGmWLFRwcHaW4wDj+fP/16Nm7YFwScsTgAdP8A69IH2M+DuYE556/T9KjedQiyLnnIJQ+/aqETMd/7vbg5649v88+9NY4wu7AK84HGPbimmQjcUG3JwuFz701XHm5EhIBxxy3T/P50gJAyocyZ4B5GQfWmb9x3KxHrnp+X4fpRFISBtC/LlcDnPPfv2/Wlf5co64HQ46AfhQA1gzIQpCqwGTyR1z+H/wBekLnyzk8Hv14B7f57USFtnzFmKj24XBPt78U2E4hQF8DOOhB9f849KAHH90rFuozgjgH/ADikICqRwFAyMn9aRGJX5ETGOR6DHr+f9aQy7EVDls8YbHQUAT+a2cHGBkgkYx7Afl7/AJ01pEwwUFuMfL0JJ7Uxc5GDkDt147Yp5cclV3OeCOv4Ht70AAUBQWGeThl6nHQDsR/h2qnPqEdpOilGbcCc56YH+ANWWuI4YyZXjXYuSGbovr+H61x91qYn1mCQMrRmUKN3OATgn34NcteryJJbmdSfKjso7hJgk0YDBvmDBegpjsxMu1sYAx2z3GD2rnrLUJrO5eC6LNAG4JGCOfftkn/PFbQbzkzu3RN0IOMt+f8AnNaU6qmvMqE1JXRKWD7ZAFwGwCzdhnt/n0pA3mMWHTggAe3/AOuh9rlGwMDsO3Xj/J+tPZPKDqSMnJZh/Tjk8f8A661LFjUtHkcuAT83Hpjp06U2WLzZicqCq4zjpz2/xpWl2/u1VlGfm9v6UwlmUg/dfn5hk8dqAFDlmBPCjjHX1NNYKpUrlB02jnP4/jUkaZmicMM9AWA79yRz2FI5LMxBJbIx34/zigB0ICAncpB+YjJ/rTfNBKRuh5IXJGefX3pCNyfMQAAeQ3vnn/PamjaobOQD90rn5c8f1/lQAAb8LlQMkdcEn24/zikaNSpQFuRt46DHSlBPmF1B4Hyr0x1/z+FOxlOTlRxx2OM/h1oASNGGQrOJCAefX/P8qZIUJHyqcZyce9PKMyEIQJCcD/6/4jr9aZtQHBxnGTxjn1xQBDIyr8/I/uD8qA+QNyhehz1qQfNhOSrHgj+f8qZvjLA5UbTy2eetACAAKcqMg7hkdP8AP9KQqjEMD04HOOM//XokcvkovsdoIz6f0/WgKwKhMHHYjoaAL4IKtI68k5wPXv16/rSZxJkLuJAUZ6jnjr/P3pdu5g5cKFOQApPANRM6KGPYcbCDwOnp0/wFUImwCDK+FHdQe/XrSBwjO5PXGDjgH/HmogSxLuRhhnGc/Nk9vzpj3GZMqr7VXnJyM/8A66QyQtmUnGXCgBQM4z09+49fp6u8yQhidu0AHGckY4/pmoYV4wWCtnOcduPx70rt+72MBuCfQ+/X/OBQA/IIHzgtISML3yPbj060zexUeZIWIGMEc/5/+vUYHm5O8MR8g7E9emfxpG8xG8uR9gIxxnvxgfkPY0AOVsLkjc275VxnAqVSzgjOOcDd9Oh9uR+VQoVMA8pMleMgjgg9OeP8alA3IHCkeuVGDSAlEogZZN21WYAkHBOQPr+FNZleUFXAO0FduDkY44+lUdWeKLTp3faCnC4YbuueD9O3/wCuuDl1SaG8V4bkxORgMjEMenUD1rirYr2c+WxnKfK7Gt4k1iWbUTZqFaKIEN8v3mwQT+HNY1xIIkKOuM5TBHOfT60lzObidriUo0svMh98fN2781AwDDO07Og4AP1/U15s5ucrs4pPmdzqriR9QmW68vYjxq4GBkjHp6mqWh63dpctcSzqkaxhfLKYXjrg9QeDj8KW0vB/ZtqXfDqGUFeMBTwuccHBH4H2qjcQWuoXBBgdpXwnyEgsPw6559a3jUUJcz1uduHqQhdTW52+nXiXsCSIu3co+XgqD7Hof0P0q4TsO0YBYcsMA5zzn9f/ANdc4Lae0tIIYiIVi2qq7jnd2GcY9eafJqplc5fjOMJ+h65PPbPNdccT/MglVjfQ6JcbCXxjHAJ5bjg5/Sow7uS5HKr3/Lkj6VkabeuL0QXM7OsiZR8ZC4I+UcdPc+nvWq2M4iUsdp3NnAxg46/h/k1006imroqMlJXRZUk/K27GehX1459u9QBiHbyty7Rt5GMd/WmgI2AJArkgjK9Bn/P6fhJgB1UgPk5LKTg/5/rWhQ1A8hITbkE7ixI4H6de9NmcEYVgCBgsD1OO/ft/nu+NSXZz98k896eY4o3AD7M/dGB6DrQA1fmAO5SAeVP3u36U3c0gO1VwBu5yOcg44qQKqAKAFIGRnPI9M/570SSqY/LAyQPvtx+H6/pQA0KyngjeMEnGOMe/+eKQkGVNxbJ7Fc45A59f8/gpBkUhXQJnAXAB/M54z/8AXpjQkZ4ALZz83U0AMaUyNnGWYjvnBNM8sCVdsgyeoAyMdR/npz78zKhAUqQP424yOnr25x/nFRuwzyMk5yW9cdh+lADXRIGwxG7GMgd+OPrSxyqMZfIcjAB5HtzzStGrqQcqvTOM596YiZcEqY8Y5U8igCwWk+dkTBz94HrxRJwXC85JOemcfh+FQvtyQgYMWx8oOT+uP8+tKuWYSF8Lu64zj8fw/SmBI0vlKQU3KT94duuP5d/8ajMm5vLVjg/3uOPb0p6BEL7kLZJz83TP+frT1jDsu1lBbHQn68/pQAnmOkYYKcg84H3jkcfz/GoElLhlReeQWOcHt09805wqs25hhV7EjHv34pwChsnd0BGF69eBn60ALM6LtK5GD8u3kYGRx+efxpA7Slgfm28LlTw309P8PWo0VtoIJQBeDtGOmf8AGoby+SztZppHEZG1VHJHQ54Hfv8AnUylyq4m7K5cZoi2CH2n+6Mn1/D/AD+Dbi7ENrNK4DBVLfNxng45x/nP4VwOpeLLqdwYGMbMTgpnI9qRfF9w9hNaXYDJJC0ZnRcMMjHI6H0zxjIPtXI8VHVGftUS6r4oTVrcW6QtFIrhiNwwwIPpjuc//qrC8x8yNKyNlmPDYxjpnPU/41RiVllZlznhcEHLH0pZJGIBEgEmc5J5ycHr+Pf0rzp3lLmZg5N7l5p18xSSCnVQTnHHf3H9Kc8kjj5VY9Rzn+XvUIl271j8zywcqSMHGRgkDNPW5JR2IbpguByCeh5HX61D0Mramxox+1RSRyAkBw/AHPbn24JrSgdYbpngTaEwN2zHOATjPXv+tc/4eS0j1NjkwLIOQhyM5/u8/wAvXFbkl0QdjB0ZfvKwbsCACTjr7V0U0mrmkrdDSur2NofOnkODnIY4JbA56ccnP4e+a5wai4v4zGMFiykdyD1q9c3EYhMa+U0sg+8p+boMDODnnnrnI7Vz8IlmvowvGwnhW+8ByfwwPyrSctTN7my8qCWFvMKyBuHByV9Dx3H+FdZouoDUNPWRyDMrFZV5zuGB29sH8TXDyC4KnMJRWU4LDHr9PQ/5zWl4YuGsru4804SQYePcAd6n1IPONx47Zoo1OSeuxrSlys7ranyCNhxkAjpz19D7GlldW8tAU28nkgn/ADxWf/aCpbMz7GzHu2MQBzyeOtZVxdm2mt52jIuA6ylWXGEIPGD3x/nmumWJtsjd1UdNEQQGLMX5AbHPr/T9KRiFkXIQqCC3I+b1/Q06FN65QZDfOMNuyPofamvgvyxBXG08N157da6zUeqFnDIzszHO3HXr+H8qjkIB+UKXToMHt27f5NSTOVBUOcA4HGcf41XcKCZBuVT1+bP6fiPz9qAFYBolYg5BG09OeaMCMhEjVeMlRyScc9PbFDyKqlBhSDz689OKYq5ZBld2CApHI/OgocxlXbgDLHsfpgZ/z+tM8wbVx9ecDtxj06D8zmm/Oh8wvgcFcZB7k5FCON4I4OOBt9Pb6fyoAX5FDZjHb5uvGMcVG7lEUJubPOeR/n16093jCq7AgdccZbjnPf1qMy4dRKVO7pg9e+B/KgCUT5fe4UjoE65z9O/+NNEjKW3L+7K7R83B7Z96GkC7QAuEUDcGAJBxx/h9fakYbEXyl3IuQxU4/nzz6H9OzJHkgIMcsQBsHI9+n4/lSxNhiR027iN3Az7D8vpTCxEZyowR85I7f5J60hO/aCchccY/UjtQAhkKgKzAK3bk5/Dnvn8qlMoQAYA3YUjGTnH+fyqP5ElHluWbGR7/AIccdOKraxeGw057oKzJFgnaQdwB+n+c1MpWTbAuySLGW3blYDO0emOg/wA9+tcb411RUSK0CkZIlbeOnVQB6559sDj2anj61mVgNKn46MbhTx342jHUd65fxPrdtqd2kiWoWYIUbLZwOqnA6Hk1xVq8Zx5ImcpJqxELqIv5f3QVztK/dPbGemeP88VKmbi6Mb4AUfOu3HAIwCAR1PX8e4rCj27MZAwvqcHpn+ft0rSiv3VTHvwIkKgFOB/h3/H61wyi1sY8pYuEIRCpTB9AO3I/n+lIFKuwbGOVVh8wPBHHtz1pwKSodqhgWOHbOQBj0OBwc1FcOEQckHjAPToO5/z0qE3sRyiopwUZm8wYGB0x7/yH0qYjZ8znpwMcHOP5VV0+aZ7n5MhWwMdcn8/XFW5FknmZFT5ujZ4C/X0q7dBSRPpcipqEXmMcYKj5c5JBA/nW8/kK237RI0mzKrtz7Y46dD37Dk1gJbtBcrMQoMTbsZzgjp68dK6qW2iso5DJcrKzHJAPHI4H4A5I689OK1pLViWxz12hZyu/bkc44x2PHYZNWdJVrdGujueNcxpt6knG7HocED8e9JaaYt/My71WNAq7VXc28ZHXtx2wSTWzf2FtbubOHZJHbKQ6seQcnO4cYOfp1xweDooP4ibdTOCpcrlXkRYlcDPBPH+FElkILe2kQyAcMwUY79Pc8Vcije0gEvkMrP8AdyCAcjt2J7/XFNvruKJ9kaCVT0HOFGOOD7dqzadgsiKfVlisFWZOQ4Cqp5fHbt19uxNZdze3upFr1pC29tzA/eDeh/OryW0clhcXEsW7LKELDkdyQeMZ6cc9agwiReWAIhgk8cH3/H/GpmrxXc05o8n946XQ/ENslkLbUCqSwbRHIVLh1I6cfdx0/EVrwazpl3MFju98zt8i/Nk54xz3OcV5xBK0kqJGSDINqgjbyeMc9KjjmOVEYVG4JI7n/PatliJwSKVd7WPWpBsU5J3dQGHfsc88VEPk+UgcH5snIx7fnVHSb+LVrFblH4yQ54BDKeRnnH+BzViYIkALEDONrOeh9emf8jNeldWuddyeVjtLjhxwxxgHnPPX61Ad4bkgHBXKcbhjgYP19P1qBr+0ich2jUgfe3byOPUDH+frVhJFYB1U/vFyG25BGM5pKSewJp7Dm3uUJB2kBQDtyOTz9OP69qPJAaMKBhBkEMOCc+/XOaWRvMm2Y3OzA8/eJP4euKry71GGfBx0IBzx1OOo/nmqKHFmMe0ZGAD1J+Y9P0x71GBH5hy2c4zlud30qU+UqDPzAZ2hTjoeeP8APSq6oGjkXOSx+9kYI5xj8ef5UANdEDAtksSfug/nzUoIVQpKspOGB65I/XilE5lV1cbkL4GRkr04zj6moxIskoRV2j+ByRyce30pgTx7UyASinqcc9sc88e/86jvpVtrMyh33R4G4L2J55qQI8aglDGgBAOcEYx2/I/jVDWTv0udPNyAFBBxwCy847HkfyqKvwMiWzMa58R3MF0luuAHVmMpUHKDjj35HXjk9ahHiK8uBNGba3uI3GCWJDbQO5J/+v8ASsp40kj+efDfwsuMAe5/Kqiu1mRGwARTkZ6kf5/KvHc5paPQ5HUeljO1ma1S6ZU/dEqvmpnIB+g+gNZs00TSO0Zjmc4AIBGT0zg9c/nzn1rYk0yK/WeUP88hBJC/xAHt2681lyWcenDfeuwiJOEiPzOfYHjiqpqKslc1SUnoUlbzQSVAUAjCj7ozn+uOfWp9kQjUrztOSGY8nPrx/Tr7Zqxb2J1KMzW4ZV8xg8k+Fw2OhGTn6j1/KU6U0ULMzZRhnKNkDBx0/Tn1q5SSKfuuzG296LS0eWWTlRuVWIG7jgDI5Jx1rPiv9Q1SdRJKiQk8gIpxkjpnkn8f0q3e6dHJYCQZMayq8jHgAHjoBxyRVrT9IkkuFBQBHPyohJQ4PA78ZB7np1rWjCFnK12ddCKlG5attTjSHFxbvAOzwndHnucDkdOMZroYkkeyVTIvlg7gQAwfOOfxx1zximxaEUgkg3hOGLEkfL25HpyvBwR6Vfs7GSwsGhuEQMGJUNgEcBgCD0PPTrWdSio+9ExxNGEY8yK0ktvBavFeBLcvGVjk387ug4zxngVYu7t78WMPms0gtkNwc5IJGSBgZJ5OM+oyelRXs2nTiAXdrFcSKdyYO7BPTgd+nvmtLRbmF7AFLdVkbBic4K7h8pyueo5IJ9ByKIa6HH7rjZERgjS1KQomxiu5j1fj+Ij0Pb270XKQrIY1xGkhDDyySApGcnI9v05zitOWaF1aSMqZghXaQpUgtnCk54zkZHoTkHFY9yhWfCQh87d27JLAgHHBHYe+Mn2NbONiWhZLvIwXeQkkjavb6ep9fwqlcKmftTmXZISF3rkNnB5z1HOP+A0XBWMsc74wf4gfmH0BGT6/j0pdMspLpi9xFmCMGUhhjOB0BzwCB09vao8iN9C5IwttJhhml3TEbtoQAgOdwHtywHv+lczLP5jBELOwJDN9CcY/DFdBeQW9xNdSJFG7E+ZJhF3R5I79W5/Hn61lXOLS6WMReQqk+amzDqD0Poxwc8Y6HgVMvMUiGGF4Ns8sjIwIkzj5hjpkdugpogiEbMF5ZsbgSFI4/TrzUn2lI3k8wkbgQ6AbhzjaeCMn8qiYEkAqAWbOCeFz7Gsn2JZNbPKm5YJHRSSzKhwDnqSK3IGbYF2EMMgHPasaSKOONJVkZdgJfcAD/PJ//X9T1GnW1uLOKa+2+Y4JWJWx0x1Hr7evA6gVdON3YauxYNNcsBMRCmfm3ZzxWjpv2eK1NvCyttG7CtjaGycn0JbPI/PvXNXXiKyt/OigtVVGUbWdSCxHfHPbP4nv2x4NYuiFu0n2ScpuQkMAOn8yOvrWvtFTd1qbU5qLuelBDnAYKrcNt5OM+mfTv/8AqqKYhELLiQgn3xg8/p2qnodzPf6TDLKfMZiyhsbTjOOo+h/D1qyYWZxtcqpViQDgKuMlun19TXdGXNFNHenfUaoO9yEAONw9c9ug/wD1ZNOdHLN8p+Xjr8mO3H4enU1N5aGBVDhYx8xBBVjwR0+hz+dQ/vAPNJbYxJyMnPcHI5H6cH3qgDcnkIIl8vdztYn5ueo9enb1NMbPy/I/GSQRzkDn68k0xFXy8kruQ8DB6ZHGMdf8adHtBYqhRv4MZAY8dx+A/wD10wJUYyxqrkBj1PJIHr9M+h7Vna7GW0a5QA5ADgngjackdeeBmrX25bPessSKG3MjZGFYAevTjr9PrWXPrCLCiokvnZxF5YKkseBjHJOf69c1hUmtYmFSol7pwc6zvPui+7nIZDgfT2qyYg6mOeQZOGCquQucZOT1rrr7R1SISmFI5mO2Rl6ZXlgex5wfp9RXPXVpmXe5DhSQNuBux2Pcjj/JrhlScVqcexUNytmBbRR7iOMuozmpXtYLy32Xn3wdygNnaffHWlLMYWBjSOQcR7kAyORjd16iqUkk80qIud787VH9BWLi07rcuM3F3RZhsha2ZRZS2XLdODwBgc9OKUwXExKRKobbxuQlScZ6DvjirUOnNEG85I3mQ/K2eeR0HPofr2wKvwsI4iBsiPHOQysBzgn9aj2bcryZcql3zMqfYrJYlS8IMjAlgMjdnGc456dP0pNOsTpc7K08bRliYm25OwjHzDoe/wCnSpI1VS5k+8DgKyjr6nP4496mutl1Z7vl8yMZJQZOO4yPTr+daXlFe6EMROF7dToYPsNsm43sZlKoFdlLFehbr0PQg5yMeuKz9cuNOt/Ls7eSQvtG5gCFGeNuTnkce56881gw3MijJc7SpITP+P0qK5uFlfzJFy2MgcAE8+nT2/LinOtKasxyrOS1K08QDNtnHy5HzZOfyzXVeG4lk0mNCHZdxOQm7BJI69jwPr0ri5GHJxuPf3rf0Sa5TT3kt7hIxCWypO0t7Ywc/ePHvRTdpIxi7M6zUJLZrqI25hBwdqBW2KMYBzgDru69TjvkjInnJLyKA0ojJJQZVWJxk55Pfr6n2qvbqxIV73aXDZCDacAE7Seev07/AFqvJd84jRyivvIJJ3DsWz1IyOc9z7V1SkmNskLxtHvWQoS2CrSAnpyQcrk5APTrjkZrZsL+LTLIkQO8zREhSCVQYO05/LpyM9jzWHYxG8vla6DmGNdzeYc4XPAX8T2Pc+hzrajqBaRnER3RxbSyng853E8Enkdfp60ovqC7mOZw90GlaMdSV+VcYIxnGD69ORmqlxEk0rqxbAOc43DOcDnOBkd/atF7l/siRSGR4tu18ZJwWB6+uQeD9QSCAM+8n2h0hJO+RWVmYDgA5BJ+vXtjvnNRKzM2V3cmXaqAInYDHGODgce/+TU9sFneXLEnIO1WP5fWqTsyOzYfc2PunoCOcfn+tOsQGvd8jFIxl354PPQY45I7f0rGSvohLc0bWVoVW8Fuvm9Y0lIyOBljjPfIx169OM17281G9SWacoVlzlgcAA9fpzx+GOaiub4u6kkKpH3dp+U9OmKpS6gvl+Wq8gk8MR1wMZ/z1q1orDbuPltxs+1TXAlfO8rk4YHPU5zzzx+o7V4M3DEBcHJLFUChe/bGBxTZm32saxoY9gw2ed5yTk+nBA/CoYrgRXOIwQrrtYbuo46/iKlq4I9A0rWNKhtbLTIb0m5ccK0TjczHPBYDOWHHPPFdGYWKjzS2cb1QPnLntkYPrj615DA0kU4mjwnluGjdlBJI5BH6V6na3Ms1hDO5DtLCrjYCoUMvb6f0PrXfRqKWnY76VTmROh+UpDyoyWIycZx09eP/AK3TiLzC6gEjZjAYYJXnA/kffmgSuJB947nXZvGBgdM9OOnc/lQkwaSMLhc5O7ABx057jqePrXQbCAbJCXVWKqdgUZJxnt+J/KpgPNjBVgNuOVI+Xj/P0zj6VRmJ0Eg3HruwMgdj9Mgj8eMVMxGPnXDMVwU4HqcH8vb27UwM7XEB07zCCfLAIGwjPY4655/lXLpflbhS+/y0Ycg/Nwex7YP+RXZahZCe3lidgA6gHLlTuByM8EdSB9MjiuYttIWK9EeoN8ynBRSG3DPP69u9cNZPn0OOsveuQodQvJCVvJnti3zsR85AHT0Y8e/0qRgcKZCpXhUVjk4AwAOBgdsf4Vt3Wpx2Vk8UW0GNv3ZD8IBnlSDkcjuM4I/DJf7H5Ef2pRJK7HOf4Pr06D+XvUvTqYjBbRrGXDqxwdm51Iz06cj8T6UjyvZBZIvJZy24+X36jJxjpnH60+G1N1dSfY7kFo0zltwUfNjqB29+OOKksdJu5LqIsEcA5PluVbAOSAdvGAT2IqLPohameonnYSTjaMYjReCcc5bIOe/51ELoPhhhiRuJc7t2D39affaZqazrZ7B5jAE4kEgUnoCwxtHT3/lTHs0tkHly75iTvdowPw6kc4PFJpiehMksdy65AIyQsnJAH07062u7SK6Rp03MCOV5I+menFZst+8b4Zw+SdxJPzY+tZ0gNw+ELYwMlv4eOnGeM1k3cRt3igxpPCQVbjPHynAz0/yOaz5pUwRvLheB24+lNtZY7c4cMyMNpzwMe4/D1/xqW4tjExkhB254Y9UPo3v/AJ9qz2DcplnViJFOM8KR0Pfjt2rd06L7Vp7MqP8AK7ZWEE54XjA/kM/pWEGUOSpLE4yTwM1vaWwWyRkiVi8zAJ1zwO+RyOD+mO1Wt0OJozRrbxp5yCKNnLbSMtghSAehxjPHqDxWPJN5khEEi4Y8F+QT0HPpxTJ5t6/u4vm/hw4JAHAz3zyP19eLunJbabE11fEfat6iKID7h+Ykt6Hp2PXtitpST0RW5s2enlLSGFpo45ZGzII2MmzAGM9OMEnOO59KzpLSeWVy1yCejhht9iCB6VP/AG2pCiIRvK42nkbTgYGR7HPXqD+FEmopvLPLFKHY790WMA+uDz0zyeTn3FVaNhNoz5BIqoiodgIOcAAcAcn8B3+lV7khIced1GxygJJxjvnGODxg9BVu9TbuneaJmLjaAG3sDkg+vOepPfvWXOyvEdp2begA9+5P0rNktlefdJtWMEljgBeufQD8uPartzF9kgiteSFCvLIo5djzweenOPzqxptkqWD3s8KtIQUtw33Qect7noB1HbtiqOoFVumEpDyROfm4P6gnPf1otpqLZFZlkSUyMSCyknJyWPP/ANf/ADxUcu0EK/zFRt3E5A57fn2o8xHTczPleNpXPHOfT/OaY6lYlaR1Qk5C87sY4PtmpENYny2CrnaASFH+f1qGB/s7LJkmTuPQ9uD3/wA9s1M86mPyVjAGeecdO59e9VCNzYVgoPcjOPwqkUiyJFMjRncmCSQx6e1db8O555rbV7V8Bo3D5TI5bIK59DtXH0risCO1kkGdwXdnqPQfqf1/PqvhrGYra/uH2iNnRRknqoJxwOvzDH411YdatnXQW53MxBdCCwGODkZAHGO55x65475qWKeUSsmRuPICElscgD14BP5c9KY4LSiUqm8EsOpxg5z7jP5fgaR/lZXUuOT8oOcfNgDP+evvXUdRETOwMLMzSLnIAPAPYccZ/wDr1EZ2eGQo8oaNQXUZ3L04I/z/AFqYkSKSyjygM/IcDpn9Mde2ailtYhNNdeWXkYGMllIVhj8RkZ3Y6fQZqal2tDOom46EUF5LABkrMSFkBzyAORk/4+h6VBdxpq2puAWEmTJlOCck85J64z17qKzJLg3lzHHFHhnbgJg8+o6YB/xq6LWUWUoQxRyMw8wdMp9D6HH59+/InzI4L3KEwt1mQNG7NgsrDOO44A9Tg59enYVlTTrNdfuQq7mI2E8j8OgHPXmrM8Upi883BRpGwGVThSO27jHbp696bZWYVVByJGcYbzPl8og8nHzHouODz25AMPUTFiuWswptpELOrFwVByfXHbHUAj3rWsNSOk2cd2TF9ouUDyFsFyvPrwAc55znOe2Kx5IXacqwmDrglcq20gEngcZwuDwOfwpDbrOg2zHywMYBJH0APPv+J+lNNxC9hkFxNeahLMF3PJuLIowAuP0AH9KkmWYTNCX8wKcb1PBGeee3H/6sGn20j2kEpgG1C4j3uBknqM+mev0z71DZSSXN1LGMKjYBYjofXjJJGeg/lUNMRP5VnKHVljY4IUPjj39+M/jWNcW6pI6wnaSSfLxgDuMc/X8veprmK5hZY23F24yDw3XJ6f571LJHDDGwdN0i5+bBAB7e2OvHtWbdwKP2edVPyEuy5BBySPQfjj/61TWZdY3acgRhCFRgd0nvnkAAnPr275qGa4UyqAGUYGNi4zx6Z571Xluhv4QM390nkHHbNS1cE7FpbTcnmQOzgn5geoPofUVr28F1Fppt2aOJhKUZpSdsYJHUY65yce9YUEk1xt+XY6kqzKwXGOhAwCuM9T6Vri4lj0+N1++7HeQo+Y8D164JBP1zUyTVilYtq9hZ2wEd1NdXrAnzJRtVep453Z/TjOahuL9LiKOM26NIM5bGe+cggcde3pWU8/muszR7CCACF+Xp6dOc5x+Z5JqcCRo5B9qQOV2sJMqevJwOOw4P9K12FcuRWtupiMnmRxE5k8ghyVx/D2z68nHpVt7XT43Jju0eL+AoGExOCcnqAOg4zz+uMrS2zsWxsRfKwpBDKQckkcZ5+uPWh5hIx2MixoDtKHJIJzyeD3xnA98Vakl0BOxJKcy+YctsyEAX+H1JI55/r7VLb2kl3eQxDKyc7zgdB/F6Z4/P3qOCOae4jjtwZJMAHHbPJ54wP5fhV+7MemJ5O3c0q7pJsFS3zYwPVc547/hgZi82Nvr03U4t7CFIoIF2B3ONy5xnHOOP61jyqkZeWeYLKGxsjJbp15OKbNP+/kaQMjEbsYPBPP4A8Vi3t15atGN2zIx/nFUryYK8i/LfRwlY4xtCHg/xHnPX1qu0qyqz5ZcAHJ4BPoMf5/lWQsjzSgBtoOMljVhnCKmAcckZP51fs7GvIXVlCoyE7m7HOaZvJHzNz1HeqHnfMMbjx371Yt99xOsarl2OFGcfifQY7+1HJYOU0rckWI2syhmywzjPp9enSuj8Pa2dL/0dYw0MzMXQYyDx83QZ7df0rDVFECCRwwUZKpgYPue/T/69V7q7kt4AIwF3EgHoCep5/wDr96hOXN7u4oOXNoevo5uoTLBIphKhiVzz8p+nTaSePX0qN9g8tGjC7167my393I/z+FZOhWr6bo1la3T/ALxUcyErn5mO4jIJ5GSM/wCRtxzrG7PE+2VmJPO3B9fT/PXrXqLzPSKzkkmQjaQGbaFJIwTgfnjr6+lT/vZJhA8hYqCGAG7K/wAsdPr71WEjmVlU7UyGUFcEZx0H1Hb9KR5AhDSI4IVSTk/Jwec44PI/KiV7abiK88iQakTFCNpXc7PlQzAcnpn16Y9az9U1OIu1uZVkQ4UgJ8pA54GM449u3SpL7UreKfF7cQpMVwqySAH1Bwev+NUk0+GcrIMIm7G5SCre44OK8r2sk7Pc4JwktWWRrMThYmP+iwBW8rO1W7YyBkdePrk9MU+GK6ne3ntlkiAZZFaR1xuxldpznGNuPqRyQaWx0qCDUUlSNZbZS2DOgbc424ABwOM9+x6Ve1jVSLYpCdvG1mVVO0qRnDDvwOnrnPNdEXdXbJtpqYsv2mNZjNDB5bkmPDKwYchiCwzngdMdT7YyZJWd2RYyHJwQgPPQ4xj2z+VW4p7iSaNpnlwikIC/JOcgYz06/nnvWytrZy28q3MMU04yqK2CY1JGCQMc9ecjtUtORFrnKxFlsm8sjPISQ8sq88fTn/OKsWkokhlk8xogM7WB2kZOfYAYyc9Bip5LOykn8h1ubaJVLFYm38bd2fm/n0qvLb2X7yOLUGTbgosiHA9s5/p2FZ3a3FsT2cpUbGido2QoHlBOST65HGe3HIqlNIpXYIgZXJUE/h1596smC4nHnC7iaNnLAyNtDknsAOM4+nGB0p9xbyXKNcwrGbhydyKTufB7Dt+PPFS+4zDnVE3kuGYDPtnPOOaimQgIeh287SeR/nj0+lLOksbuHRiwOzaw5Htj8P1qFGcRg/LgHuAeuKRI+LaIwAxVhncSeMccD9a0oIRdWSoGG4OSNxPPC8DH9ehPfpWXPJFGMlFLFslh1HqBg4//AFCtCzYPp+FZEbzDkliBnC9/0qJ9Cl1I47OVLpreWRCRkZDk89sde/NTEOmJjOsrYYlQWynOOcjnkk8E9TTbkyRuqSSRSbeUKENyTjJPXjtUEt3LI7bygHpgbT9COMcf5JrRkmmHS4VlMa+S+Wxk4UlsnHPoAOe350JIpge3WHduIXKL1x93HH/1/TvVCMtIyLGnzScYjOSfXj8a24ofsUJZ4ZJrwDCKighBnBJP589uehqHOxUU5CtNFpWIYfnuf+Wkgxgd8Kfy5Hp6VgTXCyON6sZMnvnP4VPeXWxH+3TCFgeEZst+C9fxxWW98rwCO2VS/QySOuF98A59e1CjKT91HV9WlIbcuAjNsY4IxzishR9olb5d317f0qzJZXVwxAmnlfpIURgI/QEED9PWtHT4YodOIe08ydn+aUSYAAHTbjPUnofTiuq3s43NHh3TjcyDCNwyTuJAwO1PaCZyuEOw9D0B/GtUMscR8qNQwO4MR846Dr1qMwzXDbmlZ3P3hI3P5msvaHNzBY6fZjDXDlwBkqvAz6Z6+lXVZRA0SIqhuPlGM/1P41n8xMqyMBu4XJ5Y9+O9Tx3EUab3jnEW4IJCu1SSD79+T9KhqctUV7KpPVIkEbMxwDlVJwDycc8f5/wqfw1Zy6x4njeYNDb2bB2AUgqw4UYwec+vXB5zUflhU8whSpXK5/nXZeD5YbnS2gQRhoHJkUD5mLHO8ke2V7nC/TG2Fa5vMqhG0mnudS6o1rHIgUsCcj/a5H5dvzqDzkkjUx/ITgvj1+vTt+lL+9diF2FsldiNkk4J4A5IGT+ZFMaNpJ1Vyxdl+8FxnkdPxB5H8+noHYR5VZmRCoTjeuc7ucnA78mh4DIpcTIUUsVz1PPHJHt3+lMeOd1jlP7plkJXG05IHTk5x/X8qlivJhbfZ2zEoXh1we3QjHoRzxisa05RXuoiTaV0jnNRt31NI4pNMfzImypccL1GQSORnGR0OPy3PDOlvHpEkjDMRkO3amSi8YXA4HQ+360XokSN0+0KxAHyx7c8gEe+MYP49s5qD7W9nbpAiLHkEEAlGJ3A4zkgVySqOWkkZVMQ2uW1kaLvGk8SxSDYxEa8Z25GOo+6OeeOOvvWVf6b5qmVpFAjjbheTgE9s8ck/T9Krf2jBJMZpJWDbuuThvrj8vw/Nur6u8zWcMMpZw2SWOG2g5wc9BgHgj0ojJWdzkbTRUjuII7+Mq4kYSD7+SMH0xn2/L6Grep3M9rHj94kZXZtBwQCMdSO+Cen8R9KyLOKMazGrTSJEMnzHU4H4e5H603xBqkVzMv2clx3JOSvOcZxxySeAOfWqv7rIvoRWgaTzWMkmAox04zjv68e3pTUgeUGCNi8rkhdsmWbA6cem04/DtT1SRkEjfKqhs7mAK84IPOSeT74qxZeVEZGCmRH7kY49Bg9+ajrqCRDNFLaojeQYWjUN8uTjkAHqdvJHP0qtJL5RWUKCwbIBXIY8euc9fftWhdXH2lmKRKqsMhFGflHPzcc4AAz7VUjtXuY3zjDDJ3HOcf/AKj+VD7IQ2S9gnt/9JjLhjtDJ8rhe5I6Y9B2wfrVW5hAw6oNi9CB9w+hz069KnaA7go+ZiBHwOM5x6emP85qu6Jby/6Ox3YIy3y7h1PB/lzWbjbYd+5nhnyQchSANwGOD2rTtlFvpKyhyMyMBkZ7Dtn6/lUZsWu4ma3iK3GAWjyNmOmQT744PrxU0VrO+hSRGNvN83cqKPmPy+maym7o0SZmzTySY3OGwT0Xk+vPf8fWrdhbm7GX2xwqeZGPTj9T9Kmi0y2slD3jlpDgeQnXPuQeP5/SkvJrq5j4t5FtxyqBdqr7/wD1/ehu+kSbJbk0l/b6crR2Y+crhpG+83PYdvp/Os6PUJ0bKO+W/wBo9PTmhNOuZgCIGCfNgn27fXp+fvW/pHhiSWMzy5CKRuyM4Hv/AJ9aPZ/MtM5eOG41XVJpZ13FCVSIYycDt0/ya6S108hJFwgkAUgZAHIOc9cHGPy7drUemw6ReuZQfstzKOVwTHk+vr96t1bFZHMgZgEG4MgPzcE9M54yen933xXoU0uWyPchJcqtsY8ln5URSXYP3RZ14BIBHJJ69hz37d65wWnlag0JIaOfLIxzyw69fxz9K7a/W2jQIkouJGyrYJLjv2GcnPB9ugxWJNY3Ml7DLJDL5MbEqzAgEn0BOT+VRWS5GRU5ZQfMZbWHG0ngnBAPJ6c9f84ptvEiSR5JJDjAU4I/H8q0ZCsgcOiAgfe6559PXHf6d6pTRMZCq4Py9QPx/lXnptnz19S1cWsc0MZXy1kV9wZzjHr05H/1qr39jaXqbmlEMrLjEmNpPqGwAAfQ888mpYrjcmyX769z3HY/qadhml+6ksZyCGXKjqe/0/WtISlD0O3D4yVNcr1RT0fwlfalpyM15BDaliUfJaQrj0HGMnHJyO4rvdM0+00mxWz0+NvKGHbkks2BliSQQSBzgDoOw45i31OaznSNXjTDA+WzBckc8rx2rrLO7S5hM8K5MivvQ8gHpg9+Pb1FehQqRldWszpjNSd7WJiyH5gCoUbsbju+XB4568fUYpEAS2DOsYYjei7AT97GeR6flg+9DqzysSwO3JHHIGD1/DBzxxTGXcf3keNpOUAwo6g8enTr6GuosZuLl/vAYCopA6cnpn2/TmlNy3zOzfNIfm54OOBj25IH4CmhZGZSFAYvtAfJyO2Fz6n0/wAKhYK06ARLsbqMD5fwyMYB/TNMDIg1DWLeO/nks/s9hHMI4g6klpMli+7Oece4Pbo1QXWsrtWR1DK5ZssDux0I698Vq6lDNeWaRRNbiGIYVZBggk8+2c47fXpXD6t9p02LZPE0cjZwSMgjH8LDg49q82rGXM7o4asZc1ySa4meQlSqhjleACQenH0qe31NorRk3SKWyCytkkdcnP4dMdPesU+YsSqwyw+97N3B9ae9yRCIxt6ctjr1755rNGDWpsrqJKTXCqgkY4VtoHY54Hr6VAJbWQNNJAoLMeM4IHIzwf09qyDOThSCCOqA4Hbn+X9amhhnuyNihUycu7DA/wAgjgc/0qwrM1Zp0v3bbcFBICSSCwZjz255/HrV1LWIxBWuwjFQHLZJXnGO2D9O30rKtoorZo/s8srS7DmTHT6Acjj3zj64qR5JJVZCgcnDYGCQPf8AMd/WkwNmKz02aRi9+zHBVAIR97tzk89amV9MiaSMXTPtBUhk3KTwCRg9epyKxDcG3jWDZtaTJCjPzY7Ec55B+hFWtPs57y4UqQ3TPOARx3/wppvoNGnaWVteI6R3bu21SUMZGwEDk4GDk4xznjvUD2dnZOwMRlk5GGI2np1Hb863lAs5jaGEFHCFQi7cODnt3PX6Emue8RapBowMs2JNQmBZIMDGDxucg9OuAP6VfJctRb0Q+5mtbKLzHghtomUEvM2/GOuAe55xjk4HtVPSPF+lyaulrKnkWZTYJ2TktnoeSFXHGcfXAyRwV7qF1qU5luZmc9h0C9sADgdBWx4S0KXVdTWZlAtLZleZ3UMvqFweDnHQ9gatYaO7OuFOx6Y2mafJuaS0ZHZSfNifIJyMk5zjii28O2SkPHMZEx1k3KAefT6E8+hrm9ZuNS8KXhkgR7nR5iW8srgQEn7qsOgHGO3PTOTXR6D4jsNQiNxazRPMi8W0h2Srg9cfdP3jzk9e9L2aizCVNxeqJhpJjlCgM+CR5eAdhA4Hf/8AWD+OhZvbxIsU4EHl/MVk+XJPtj9B/Wpra8k1PUfLnkQYyQ+cMp5ZR67evIHWnajbyOnlZ81UUtuVh8wz1Vj0OCfxA49L5Xe6JfdGfeW8V1uigRZrUEszBF+YdR9P8/Wn/wBlWFyBGbSJN3zFF3KAOMkgEDGf896S01EmA28sUboWy3m9Q+ePfI6fN2GM1oSvLbtGXeMvErMCJM5+UY4B55X8OtRGnre5cZyS0ZSWG2sXDxCJAu7mNCWIHbIHP6jn2FUJNQtr+FInEpQscqCABnvz16Yx7daLrzbp2gmUeShxkyZDYwdowSB7c9BVO/tGglmeRcKpBbZnaAeRjP1z/wDXNROL6bESk3qylcNbxW0jzEIcFdzddwz364xk/wCcjNMpET7chjxkEEjB59O+atSww3UHmXJIAk3IoYZ9Py56H0qjvSOzEaMSE9Tz/nj9a5+VJeZMlDkvf3hElIXbLnaRgMex9R+VNMjbjjkD7ufSnTwNHsIPX5sLz0zn+VV4QGuGhOGDHAO7gHPX8hV2MNSxLLFJaqLlikRGflbAOM4J7HGTg/7RqTwtr0UmqpYbN0TRMqORgsQM9OwIB/Sq2rW9m0CWdxMFVCNsufuEnnj0/wARWX4NgVvFMMRYMoEgJGcEbGFdGHgr37HpUJuUeVvRHq8s0ibgx5bABUjIbv298dQfyxS25ypdt2DkF/cjOB1wOppwQqRk7owMiLHLHHpngf4GodwcbcHaAFxu5B4/Lntj09a7jcqz26/KgkmDtw6jG7PIIGCeOn4EfhHCNpAEhIj4bLZz6c9evf19ac8bMhfK7QfkzgbhxweOPoe2an2lR5sUYGVK4Qn5uD0z9BTArSOY5AyHcCdmMbRuzwf8nqfYZ5zxDq7WxksY3wCR5rD5Wx1C8dc9SevbPJrqN6lAFDFskgvnIwOPqeuOe/4VxWs+H7tLuaYg3eGdW2vyDzg7eDnA6c8j3GeevzWtEzqXtoYW9Hk8ocntt796juS0QZvMQAgEEt978v60skZsi0M8TI6j5484OexP51nTsZUycABsH5hnnpx6e9csY6nIo6mvYzWfmwl4GlVeZWdgN3PYYwOMDndyPfFbd3cIkcW1gW6qMjCrngYHYYxXPW0Y80HPI4V84Ax39ankl3MCXZjnPoM1nLVmTfQstcKFwEIdj844x+A/OpVhO4g9T853AHken4H/ADmoorkgljJsyMgKSvT6VpW1mJA1y7SQxquRnguDnkenfn3FMmwkVi04VmkgUhS33uijHJHvu/HB71tRXMdpaMI28yID5kKDcTnsw6Dt6/WqV35KrtEYijPVY/UDjJxzyAT6/hmoJLXULO4NrKJVeORhuKkLleCR+X8qTfKHoaV7r89lYXF2XbZE37kPycnoucY7fzry+6uZry6luJ3LyysXdj3JrS17VHvJxBvzFCcdOp9f1rIHJrsoxdrs7qMLK7LulaZPq2oxWcA+Z8kseiqBlmPsACa9g0nTYdHgNpapIADtAADM3IJyR1JAHIz6Djisnwp4d/sWwM04QXsv32B5jU8YznpycnjnHUAGuhRBJbFoG5YcknaABxnI6Dp9MCug6EMuHMtrtmEcsLjDxuAxPPcHr1/HjNcHrPhG50eZdU0J5JFicyFNo3RAcjGfvDg5BHA656138NwI5wCqkZ++RnPbOeO5P6elBAVztikjZcFCeS2eCT7EY6en1pNXBq5hadrUGp6cmoqzI7fJcKvGJcZI652t/Tt0robe/jlSOWSQyPuyIgwIP+znHqCOM4z7c5dz4fgs7ma6ggMYddtzbjlZiOhGB8r8nGBg+nOapgXCZSIxvadpFUrwO+3scd8fqa5JXg7dDgqR5JHRLa272xkZYo41/jXblieehx7cDg49etGIz3VySMKU3KAQTtAA5ABBJHH5nPs3TNTgW3MMsxdVDbDuyVB5II4znH65x2q5JqXlF0gyhJOwKTkEYyM+h/z601JWTEmiCaVLRHjHkl224faG6j0+mfbsR3rLvrmO3sWtozKJSCrNu4LZ6j2x6dTjnAxTpJmZ5RMmEYggsv4cc9O3p+XFSyYT33nkBlicMwOOT6fpScr6Izb6CvYCLTFkljdizAuOM4I7fh6j86yHulWRnaP52yfujv35+orS1G4xAYGZwSMnI75PGPTn9KxUVZrqJJCcFlVvmxx06np/hWU7dCHvoOuvOy5lTBPAP5f56Uy1325EwysmCQ3t0xWtfRl4iqI7KuWztzgDJ49Bzk1zs90kZ8plGQSfftx69qTQdTE1NGS5yZGcEcFm3Ee2a67wDpMq/adWlUpCsRjhYoMOxPOCemMfrj1rmdSmhlt1EbKSH7HnFXvCevXGk3ogETz29wfLeFeWycAMn+1wPrjHoR20m3DU9KlflVz1XzX3Dc5BOPu5PXpx2P58nn3ZJGoJGAVJO0Y3ZOOD6D6+v5EfhlWRCvOPm6AfoOoP/wBaoUDGT54iV2hiw9D04x0/xrY2Iw6sqh5UCA8Y4/En05PA79alZmjtCrPtZcMSSM9T1z0znp0/Sq5jbO9gRgfdjORgcDHqfX6Zpz7/AJc/IWyCoOfTt9e/19qoQiyLJET5KM5Y5zwF54//AFeo561LHAFhe4lWN1kJC4bqMrxx65+vHeoUjLtEAgYKC+VPY9M+nI6egHvVnzVWTbIEVuFyOh45wB/9f9aQzP1CztpbeJZIo5VVsqNm4Nz1x2HXn3xgdvP9Sk0l9bji062VUjYvJIrkqzAZCgcjGePftxyfQrzTtP1K3cXlmk6xAAjzPnU/zAxyeeSDXOan4X0qziuLuzE0UiJzHv3IgyASeMgY3HOazqL3W0Z1E+V2MS5iWQ5DNIepZiRkkd6hitGlmEUivDGRuYlSRj2/M47e9NF5bRSAPOrnbjDdBxzVsXjSR5RzJGXwQrevv+B/KvOd0cGq6E8VvDZn5HeSQt96QDGB0wOcHH9MVqx3odEYuyn7vJLH34z0PHNYiRyq7RtuidMFxICpA/zxUrLLCE2yJImMgIT8vUYOe/8AjUtszdy9MzEl5rgRw/dd2b7o9M/4Uatq9ha6dK9vcJJcSLhFDbjz/nv/AIVn3zSJZwyuUMPmZYRuGyMcHjPHP447da5O6nNzcF8YHQcY4q6VH2iu2d1KjHk5pbjCc12Xgbw5Jd6lBqV3CVtI2LRliV3uOhHqFOOnfj1xk+FtAOtX4Mp22kPzSsQfm/2RjuefTgE16ztETKm1Yoojs8vOEGOBtx7H6D8K9JI6ETEgPjeUZPmTYuACeGzg/X86FLbI3fCmIjG4E5AGfQj6/wD66qqZEdxEDtCKMNnLHHQdOP58c8VLkFCEkKsWXhnyANo4z3/DmmMkBQXcjKgGQWxx8x98DocfT2FSFkklXLeSm3qo+UemQDyD3GeO1QgussjO7tMysAwBwy8d+34+nr1bPmOKOTYsQP8AETjuTgE9OP5UgHbtsuZGBPGCCGPfkkd88/SsaZGs7zyliAikOYm6555A9MZHGTjI61tq8ZLA/INyk7lwOc+uOOv6+hpt5bLqVq1v5kiFXBHzKDGw4zz9fyPX0yqQ5loY1Yc8bHMIXhcp9mDozAqRgD8ff/PpVyK4jtXaRfnDZVio6D2z/Os24M+AyuPtETbHjPHTjr09B+dQmW7hby5o3XccMO554Bx9K4lKx52qNUX7XswVU4Ynf8vTjtnOOn+OasGKTTUZYQ8pONzfXBGMe2PrUFnA0UJlKB1B2suOQPXP5/lVyW7gFvOzsSzAgBs5PHoR168+9aRV9SznLprqW5dEjeS5ckcjB3HqT+NSW9vFYSC5nffKpBVQcAfpk09ruRbVSMqS5y3qSehPftWZdNLJwr59yOSPSodupnsYmt6nfG8eB5yUH3SOMisUsWYlmJbuT1q/rO7z03KwO3I3D/PfNZw+tddJLlTR6NJe6mOBzXpHg7TtK+xf2jbh5JyCj+aMlD3VeMdCOfftyK82Xiuw8B3Rh1Ke3Jby5Y9zEAcEHAJ9sMf0rc2R6E0/7tmRGQbgchdxPHPp25H51G74Ys44DDaSc59v5dCf0pM+Xn5dsiNsxnAAA/8Ar/pUzmGSYkNgKOQ2MEjGOvb/ABNAyoxkRDEfM3bCDkDOOvf1+vrSgljIGCBsZO45znsOmf0pEDyYEhRSTjgdeD7HHTt7/gqwRvMrJlxtO4gjI6EkDv17UwJJJWigdGIbqwIUckgED6+/060x5oxN5rMDFxnB+Y9Aeev68D8aUrvjU+YBGQMYztPsD+X1oXpECMgE7jjOQOnp6jv/ADoAlRDlcv8AfbIkLAZwP5c8n6ZpkkAjLODuUkjCkNxwen+elMWQDaHBZccqxPJ5xyPzHbn8pNpHzJtLEchM7t2Mfl+GOvXFAGTfeFdJ1G8aZrOFjggtE5G9iSQflIB5PJ/nVGf4e6PdrJJEZrXAIHlybkU4JBO7k9s8j0966gSQraoux93rxwCO36e3FKIzJtyAF5ZpCvI5z3OM+3PAosI8+1bwtc6Npn2m1uzfpECHCxbSi/3upJA/TjPeuQ8y7vZhEod3Y4EaAkn8BXucKzbFHJbaPMdACMZHJHTHv+FKEZDGVEfzHOcZBGMDn29/Ss/ZxTvYhQje9jx+z0fxCbeXyba4jSNSWVvlbGMnAPJ/Co/D2hya1qQiKyi2jG6aRFBKjsOe5PA/PHBr2FmjUtCjgnAKswwVIzxjGCcY49j+MSqRIMh23YUAHG0Ec9ccdD17iqUUtiyOyhitbaOzs4ERUjMbJHuG4EnPPfjPr35q8ZEjiLshjVyNoIK8Z7n3X1J6+9RSJuZXeT5CpIDHJJ7cduh+nQ+lKbgk8RuqZ+ZijADnrwOeT7dMdejGIItu92UZLsHG7cM59D1H9D+bhGkVvIjYyw5KnhexxwB2xjPrTFd1RUZW8pjhQ2c8fKD074P/ANfFSNMXkSLy3IQ7hk4xgnt3PGOOw9qAA7S4kjDOq4G1sAqxwcceuQee1TTssluSVLCMFsR9exwMDpn+lMdAPlkYMATh2fjI647jGP17VAphlYN5booztO7APUjryMZGaAJZGDbgqEfd4ODgjCg98dMdug6d2QnaJS5Utg5c87ueP5CmSB9jbV8yMjleGHTknjnv6f0qRYjJvLPt4GSdvPckfljHtSA5zxFZmTffWodxtBk3McqOMHJ7Dj3/AFxwt9rUysYreUgg4Z1OQcenqP5+9etNA0kEolH7kjDxn5h0HJB6df1HSvI/EmjNo9+AgP2aYeZFk8gddp9xkfmPWsHRjzcxk6Ub8wkfifUouRIm7PB24x9MVK3jDV3i8pp1ZT13Lk/nWD1pKr2cewvZw7Gm2vXzlSXXKnIyuefxpo1i43BmCnA96zhyPSij2UOweyh2LV1etdsu5AoUkjHXnH+FQgZ96YAetbnhe7ig1iCK4t4Z4Z2CESRhiCTwQT056+34VrGKirI0SWw7RfDV/rDqUiZICQDKV684+UfxHNd/pGgWmkQbLeNZpmIEkrnLYweMdh7d+Oa1kdgFCbXcA8/dy2Tx+p7HgU1oyJxE4XcBlTgdcZPT8emc4FMrYc0KRMQql2IJHt+Wfb2GTR5pODt525BA5b6ccfTHtSMsfmtH0Z1y3GDnp8o9O2c0yIgRbcHPLJkkH347A5/D+SAiky3zFxtBwODnZg4569DjpS8M7FHAPQnJGD6knPOc02SQlCjkBsZY4BAzx/iMfpzTCxYl3BVM7toPXpxwPrxVAW4ZUkAwI/L3KATxwQOgJ5/l9Oaa5hYGPJQxgsmFxwQOn8v8k02QyQRsMncQSAPlB91Gf9n/ACKTCKqbpmIIBOeMDGDn5vXvzkc96YDMwxwsVIeHI3hmHB7YOMH6D0qeBgzYYBiwJwh+70we341XYqUk8pVVVcEID1OMEnOPU/TI61NZ3W1VIVWA5BkwB78Ec/e98ZpASpkOSkjRjupJyc+ucdqf5yQmNJD9njEm8Omf19Op9jjp6tkLMSGJGScZbPPTOT17fyqBlYykMxIAPJbIAAyB/gOvSgCeQ5zLLukYMGUEdu+VHbp9MU8pLK4WImTG4hlzuXqMH1+vQeuBwyKRZJYVIB3DcQTkKSePTPQn8aNhQlTuEZyxO3r68j3GP60AMMxWZQreWhULkjr6Aj68fT8aeAGZgNxclsfN8xBPOc54OT71FLIY4lnVUYOqp82Tt9unJ4/zzVg3BaGILs3LkEOAScDAz+HPfoPwAI5XlJZWaIs2AoDgZ79PXH1pkao/ljysMzEBVIHOfXv7/SpQvLNIuGfDck9NxByPX3+vaopPPEhmWNmj5O0OOTySfoOB2/CgCyhfBTKRs64xzyDkdT0Bxnp2NBKMQyKwZ/upglRxx1Oe469+fenRsGUyFXduOqHJOecE9Tz2yfm+lQNLIofhWfhjg9T6ccnPr3/GkBI6jyml3HcxBKDqB6DGTnkD8MUxYXkdo1BZvujacuT7j9fzpC5JkBTJ+UDPHbjPfOOx559alG2B2ywPUZZzlge/YjnP1596AEmj8tFZlB3HcAHG7GOnv3NSG522vy/K5J37l446AYPT8P54oYqzKqMQCrEyYABz9evH+earqTI3zqpQ5cEnaACeRz16EfiaABPldBjY5O4blO8Lzkgdu39elZOtaN/bWiTQv8tzuDwsRtGQOhHrjI/X2racOnlMPLCMQ4+Xk9c8/TP5UKirCGIKnI537geMdx6jr+VAHhckTwyNHIjK6EhlYYII7GkEMnlmQKxjBClscAnOBn8DXr13oemyXv2i4tVMzAL88YO5T3I5G7kc+mKtm2gitPs3kRG2358vyxs5z/COo/x+goCx4njmgZr1K98HaPeS+YsE1uMksYTgH/gJBx34FZ0nw/sn5g1GVQTgK0Yck7gOxHrQKx5+DzV7SAP7WsxuKjz05Azj5hXdQfDyw8smW4u3ZWx8m1c9e2D6HvV2y8HaVY3MNykbTFWBAlkyVP0HU/pxQOxth8bV2KM/fLH5sZ6+3T0o2qXZgE3xn5icHaxPb069ffmo18tsMTtIzgZHJJxgc+gFSxrKWEYwq8oAeG9fvev6+lAETeWj5ijILKR8ucN+J/lUhIUMCxCopKL97vyuemBTWVTFtf5SRt45xnHJ/DH5fSklkQrhUKgsNuR7cDHp1/wFAH//2Q==",
  "imageHeight": 256,
  "imageWidth": 256
}
