# Supplementary material for: Deep-broad learning network model for precision identification and diagnosis of grape leaf diseases
Source: Front Plant Sci. 2025 Sep 10;16:1611301. doi: 10.3389/fpls.2025.1611301 (PMC12461735; doi:10.3389/fpls.2025.1611301)
Supplement: Supplementary file 1 [file DataSheet1.zip › B_r00273.json]

{
  "version": "5.4.1",
  "flags": {},
  "shapes": [
    {
      "label": "leaf",
      "points": [
        [
          129.21857304643262,
          193.77123442808607
        ],
        [
          136.01359003397508,
          198.98074745186864
        ],
        [
          146.0928652321631,
          203.1710079275198
        ],
        [
          154.69988674971688,
          211.7780294450736
        ],
        [
          165.79841449603623,
          223.3295583238958
        ],
        [
          181.76670441676103,
          238.9580973952435
        ],
        [
          190.93997734994338,
          244.62061155152887
        ],
        [
          194.79048697621744,
          238.9580973952435
        ],
        [
          195.58323895809738,
          233.18233295583238
        ],
        [
          199.6602491506229,
          234.20158550396377
        ],
        [
          208.26727066817668,
          232.61608154020385
        ],
        [
          223.4428086070215,
          226.0475651189128
        ],
        [
          224.6885617214043,
          224.5753114382786
        ],
        [
          223.1030577576444,
          220.61155152887883
        ],
        [
          217.6670441676104,
          215.6285390713477
        ],
        [
          214.38278595696488,
          213.1370328425821
        ],
        [
          222.19705549263873,
          210.41902604756513
        ],
        [
          234.65458663646658,
          205.7757644394111
        ],
        [
          240.6568516421291,
          201.92525481313703
        ],
        [
          241.33635334088336,
          200.3397508493771
        ],
        [
          240.5436013590034,
          188.6749716874292
        ],
        [
          236.4665911664779,
          181.99320498301245
        ],
        [
          246.0928652321631,
          172.81993204983013
        ],
        [
          251.41562853907135,
          168.62967157417893
        ],
        [
          246.88561721404304,
          162.74065685164211
        ],
        [
          242.35560588901473,
          160.13590033975086
        ],
        [
          236.4665911664779,
          159.4563986409966
        ],
        [
          235.78708946772366,
          157.64439411098527
        ],
        [
          239.2978482446206,
          150.50962627406568
        ],
        [
          243.6013590033975,
          145.86636466591168
        ],
        [
          235.22083805209513,
          142.80860702151756
        ],
        [
          240.4303510758777,
          137.48584371460927
        ],
        [
          240.5436013590034,
          119.25254813137033
        ],
        [
          226.95356738391845,
          119.70554926387315
        ],
        [
          231.25707814269535,
          92.07248018120045
        ],
        [
          224.12231030577576,
          89.24122310305776
        ],
        [
          217.3272933182333,
          89.69422423556058
        ],
        [
          215.28878822197055,
          80.40770101925254
        ],
        [
          212.91053227633068,
          67.27066817667044
        ],
        [
          209.62627406568515,
          64.43941109852774
        ],
        [
          205.7757644394111,
          64.43941109852774
        ],
        [
          201.13250283125709,
          66.02491506228766
        ],
        [
          192.07248018120046,
          74.29218573046433
        ],
        [
          188.22197055492637,
          76.21744054360136
        ],
        [
          187.54246885617215,
          70.21517553793885
        ],
        [
          187.08946772366932,
          64.66591166477916
        ],
        [
          174.97168742921858,
          69.42242355605889
        ],
        [
          179.38844847112117,
          49.60362400906002
        ],
        [
          175.87768969422424,
          50.056625141562854
        ],
        [
          166.5911664779162,
          54.81313703284258
        ],
        [
          164.55266138165345,
          51.075877689694224
        ],
        [
          163.30690826727067,
          40.88335220838052
        ],
        [
          162.62740656851642,
          31.823329558323895
        ],
        [
          160.36240090600225,
          27.859569648924122
        ],
        [
          150.28312570781426,
          31.59682899207248
        ],
        [
          148.13137032842582,
          25.934314835787088
        ],
        [
          144.28086070215176,
          18.459796149490373
        ],
        [
          141.56285390713478,
          13.47678369195923
        ],
        [
          140.99660249150622,
          8.040770101925254
        ],
        [
          141.33635334088336,
          0.45300113250283125
        ],
        [
          132.61608154020385,
          6.22876557191393
        ],
        [
          119.02604756511892,
          18.23329558323896
        ],
        [
          109.17327293318233,
          29.784824462061156
        ],
        [
          102.03850509626274,
          23.78255945639864
        ],
        [
          95.46998867497169,
          34.20158550396376
        ],
        [
          91.84597961494903,
          42.12910532276331
        ],
        [
          89.80747451868629,
          44.50736126840317
        ],
        [
          86.8629671574179,
          45.97961494903737
        ],
        [
          79.16194790486976,
          42.12910532276331
        ],
        [
          74.06568516421291,
          42.24235560588902
        ],
        [
          71.57417893544734,
          44.62061155152888
        ],
        [
          69.30917327293318,
          61.268403171007925
        ],
        [
          59.229898074745186,
          60.92865232163081
        ],
        [
          57.87089467723669,
          61.381653454133634
        ],
        [
          57.07814269535674,
          69.87542468856172
        ],
        [
          49.60362400906002,
          71.46092865232163
        ],
        [
          38.731596828992075,
          68.0634201585504
        ],
        [
          34.314835787089464,
          78.59569648924122
        ],
        [
          32.04983012457531,
          86.63646659116648
        ],
        [
          32.276330690826725,
          95.46998867497169
        ],
        [
          25.594563986409966,
          96.26274065685165
        ],
        [
          20.2718006795017,
          101.01925254813138
        ],
        [
          20.2718006795017,
          106.22876557191393
        ],
        [
          21.177802944507363,
          110.98527746319365
        ],
        [
          25.36806342015855,
          112.23103057757645
        ],
        [
          24.91506228765572,
          124.34881087202717
        ],
        [
          10.87202718006795,
          130.4643261608154
        ],
        [
          14.609286523216308,
          132.50283125707813
        ],
        [
          18.68629671574179,
          138.73159682899208
        ],
        [
          22.87655719139298,
          145.41336353340884
        ],
        [
          24.122310305775763,
          147.5651189127973
        ],
        [
          24.23556058890147,
          150.16987542468857
        ],
        [
          20.04530011325028,
          153.00113250283127
        ],
        [
          21.7440543601359,
          161.38165345413364
        ],
        [
          22.536806342015854,
          168.28992072480182
        ],
        [
          11.664779161947905,
          173.9524348810872
        ],
        [
          7.2480181200453,
          179.7281993204983
        ],
        [
          24.122310305775763,
          194.1109852774632
        ],
        [
          19.818799546998868,
          196.94224235560588
        ],
        [
          16.647791619479047,
          199.77349943374858
        ],
        [
          20.611551528878824,
          202.71800679501698
        ],
        [
          26.840317100792753,
          205.09626274065684
        ],
        [
          20.498301245753115,
          211.4382785956965
        ],
        [
          30.690826727066817,
          218.57304643261608
        ],
        [
          40.5436013590034,
          223.3295583238958
        ],
        [
          37.599093997735,
          236.35334088335222
        ],
        [
          37.82559456398641,
          238.50509626274066
        ],
        [
          42.24235560588902,
          239.63759909399772
        ],
        [
          54.92638731596829,
          240.99660249150622
        ],
        [
          72.25368063420159,
          241.33635334088336
        ],
        [
          75.65118912797281,
          244.7338618346546
        ],
        [
          80.97395243488108,
          245.0736126840317
        ],
        [
          90.82672706681767,
          232.95583238958096
        ],
        [
          99.32049830124575,
          218.9127972819932
        ],
        [
          109.06002265005662,
          208.04077010192526
        ],
        [
          117.78029445073612,
          201.4722536806342
        ],
        [
          127.40656851642129,
          198.5277463193658
        ]
      ],
      "group_id": null,
      "description": "",
      "shape_type": "polygon",
      "flags": {},
      "mask": null
    },
    {
      "label": "Black_rot",
      "points": [
        [
          54.6,
          161.1
        ],
        [
          53.9,
          156.6
        ],
        [
          59.1,
          154.9
        ],
        [
          63.8,
          155.6
        ],
        [
          68.2,
          157.1
        ],
        [
          73.8,
          161.5
        ],
        [
          76.5,
          164.3
        ],
        [
          80.0,
          165.9
        ],
        [
          80.0,
          169.3
        ],
        [
          77.6,
          171.2
        ],
        [
          77.2,
          174.0
        ],
        [
          73.2,
          175.0
        ],
        [
          67.7,
          175.7
        ],
        [
          64.2,
          175.6
        ],
        [
          60.0,
          173.0
        ],
        [
          59.3,
          167.3
        ],
        [
          59.2,
          164.9
        ]
      ],
      "group_id": null,
      "description": "",
      "shape_type": "polygon",
      "flags": {},
      "mask": null
    },
    {
      "label": "Black_rot",
      "points": [
        [
          20.6,
          139.4
        ],
        [
          24.4,
          139.1
        ],
        [
          27.4,
          138.3
        ],
        [
          32.1,
          140.2
        ],
        [
          36.0,
          142.3
        ],
        [
          39.6,
          144.4
        ],
        [
          41.5,
          146.0
        ],
        [
          42.5,
          147.6
        ],
        [
          42.3,
          151.3
        ],
        [
          41.8,
          153.2
        ],
        [
          35.9,
          158.5
        ],
        [
          33.3,
          161.0
        ],
        [
          29.2,
          161.4
        ],
        [
          24.6,
          163.5
        ],
        [
          22.8,
          165.1
        ],
        [
          22.2,
          158.1
        ],
        [
          20.7,
          153.7
        ],
        [
          23.2,
          150.9
        ],
        [
          24.7,
          149.4
        ],
        [
          23.1,
          145.8
        ],
        [
          20.6,
          142.0
        ]
      ],
      "group_id": null,
      "description": "",
      "shape_type": "polygon",
      "flags": {},
      "mask": null
    },
    {
      "label": "Black_rot",
      "points": [
        [
          26.7,
          123.7
        ],
        [
          29.1,
          121.7
        ],
        [
          32.9,
          121.7
        ],
        [
          36.8,
          123.1
        ],
        [
          39.3,
          124.6
        ],
        [
          40.0,
          126.3
        ],
        [
          40.1,
          129.1
        ],
        [
          32.7,
          131.3
        ],
        [
          29.8,
          130.2
        ],
        [
          26.9,
          128.5
        ],
        [
          26.5,
          125.8
        ]
      ],
      "group_id": null,
      "description": "",
      "shape_type": "polygon",
      "flags": {},
      "mask": null
    },
    {
      "label": "Black_rot",
      "points": [
        [
          40.6,
          101.1
        ],
        [
          44.5,
          101.0
        ],
        [
          46.2,
          101.7
        ],
        [
          48.3,
          103.8
        ],
        [
          49.3,
          106.3
        ],
        [
          48.8,
          109.4
        ],
        [
          45.4,
          112.8
        ],
        [
          41.6,
          112.8
        ],
        [
          39.4,
          112.9
        ],
        [
          37.6,
          111.7
        ],
        [
          35.5,
          109.7
        ],
        [
          35.3,
          107.8
        ],
        [
          36.0,
          106.1
        ],
        [
          37.8,
          103.4
        ],
        [
          38.8,
          102.1
        ]
      ],
      "group_id": null,
      "description": "",
      "shape_type": "polygon",
      "flags": {},
      "mask": null
    },
    {
      "label": "Black_rot",
      "points": [
        [
          58.2,
          69.7
        ],
        [
          60.5,
          71.5
        ],
        [
          63.1,
          77.0
        ],
        [
          62.6,
          80.5
        ],
        [
          56.9,
          84.4
        ],
        [
          50.0,
          80.7
        ],
        [
          47.3,
          76.8
        ],
        [
          49.1,
          72.4
        ],
        [
          51.5,
          71.3
        ],
        [
          55.1,
          70.4
        ]
      ],
      "group_id": null,
      "description": "",
      "shape_type": "polygon",
      "flags": {},
      "mask": null
    },
    {
      "label": "Black_rot",
      "points": [
        [
          90.7,
          46.5
        ],
        [
          93.5,
          47.6
        ],
        [
          96.7,
          49.5
        ],
        [
          98.6,
          52.0
        ],
        [
          100.0,
          55.8
        ],
        [
          99.2,
          59.9
        ],
        [
          97.5,
          63.1
        ],
        [
          94.7,
          65.1
        ],
        [
          89.8,
          65.0
        ],
        [
          86.4,
          63.3
        ],
        [
          83.8,
          60.1
        ],
        [
          83.3,
          57.2
        ],
        [
          84.0,
          52.6
        ],
        [
          84.5,
          47.6
        ],
        [
          85.0,
          46.3
        ],
        [
          88.6,
          46.4
        ]
      ],
      "group_id": null,
      "description": "",
      "shape_type": "polygon",
      "flags": {},
      "mask": null
    },
    {
      "label": "Black_rot",
      "points": [
        [
          149.4,
          118.4
        ],
        [
          149.1,
          121.0
        ],
        [
          153.3,
          124.9
        ],
        [
          156.2,
          125.9
        ],
        [
          164.3,
          125.2
        ],
        [
          167.1,
          119.1
        ],
        [
          168.6,
          117.5
        ],
        [
          167.6,
          111.9
        ],
        [
          166.3,
          109.7
        ],
        [
          162.8,
          109.1
        ],
        [
          160.9,
          109.0
        ],
        [
          155.8,
          110.1
        ],
        [
          153.1,
          110.9
        ],
        [
          148.8,
          115.7
        ]
      ],
      "group_id": null,
      "description": "",
      "shape_type": "polygon",
      "flags": {},
      "mask": null
    }
  ],
  "imagePath": "..\\Grape\\train1\\B_r00273.JPG",
  "imageData": "/9j/4AAQSkZJRgABAQAAAQABAAD/2wBDAAgGBgcGBQgHBwcJCQgKDBQNDAsLDBkSEw8UHRofHh0aHBwgJC4nICIsIxwcKDcpLDAxNDQ0Hyc5PTgyPC4zNDL/2wBDAQgJCQwLDBgNDRgyIRwhMjIyMjIyMjIyMjIyMjIyMjIyMjIyMjIyMjIyMjIyMjIyMjIyMjIyMjIyMjIyMjIyMjL/wAARCAEAAQADASIAAhEBAxEB/8QAHwAAAQUBAQEBAQEAAAAAAAAAAAECAwQFBgcICQoL/8QAtRAAAgEDAwIEAwUFBAQAAAF9AQIDAAQRBRIhMUEGE1FhByJxFDKBkaEII0KxwRVS0fAkM2JyggkKFhcYGRolJicoKSo0NTY3ODk6Q0RFRkdISUpTVFVWV1hZWmNkZWZnaGlqc3R1dnd4eXqDhIWGh4iJipKTlJWWl5iZmqKjpKWmp6ipqrKztLW2t7i5usLDxMXGx8jJytLT1NXW19jZ2uHi4+Tl5ufo6erx8vP09fb3+Pn6/8QAHwEAAwEBAQEBAQEBAQAAAAAAAAECAwQFBgcICQoL/8QAtREAAgECBAQDBAcFBAQAAQJ3AAECAxEEBSExBhJBUQdhcRMiMoEIFEKRobHBCSMzUvAVYnLRChYkNOEl8RcYGRomJygpKjU2Nzg5OkNERUZHSElKU1RVVldYWVpjZGVmZ2hpanN0dXZ3eHl6goOEhYaHiImKkpOUlZaXmJmaoqOkpaanqKmqsrO0tba3uLm6wsPExcbHyMnK0tPU1dbX2Nna4uPk5ebn6Onq8vP09fb3+Pn6/9oADAMBAAIRAxEAPwCExjBjI3bm2jA6jP8A9apYgoCA/fLc4G0HjBJ4/wA4qCOYSryM7Cc7uf0696WKXLISEDYPtx/L1pHQWMCXGGdcHhenPJFK4ZYgAQRjK5AHHfkUxQVO8fMQvG1cD/P9aFkyhRhlN2CvA49f89qAGmUbUVgxYjkg5yfp9OKSPhSYyCG5PNOJ5kDLjHXjp75/KkjAEZAYED1HXHf+VABLIYzswxYdiTg9e1MCkLn5ctz349utSOxSPKxpgcbcfX86YC7spJ254AYH8vbFADgWWJS+GKk/NnkH604hXVx1Ue3+H4VDIpCjJQKPu+/Of61LCWWHzcqGyBlTxnj8RzQBGuUOcbsAgA4I6+/H9accFzvwcH5fQ557/wCeKjmMcaxEOxweSBj6c96kVkZd3Dbj8/bn6+lADVfZggbSTnluf/rVNG5Ukjyypzx6Djpz7f5FMVA3zAqSp4Dc9+ffkd6mUpOqqu3Jbp0z7/y/KkA0gxqibo95PTbyCB3z+FLtCByF4Y4Cr1z1/HjNLMqoiNxnbjBHGf61g6nrBhLRIF8wHk4B4xwf/rVEpKKuwbsrsfqOrw2oHyFpGyQiADP154Hvjn865a6vEuLom8ZgMB9iKCPbAJ9D1PapERpEkYSusx+XcRkgdyD68dff1qpf6YltF9oE5Zw3zhzkkmuVV1KdmZKopOxpWWspBI5gtgiSYL/OSxx7111vLHND5seGU8qd3X3x/SvNoJCBjPHTpXUeG78JIbGQ4V2yCc8HHPH+eldSNjqCm0owCqo43jgA/wCc06RPOjkIyVGc5OMj8KaGMitlAAnAxjIzx/nFCtiIKW8wZ5JHBGe+c1Qhw2KD8pyWyCe3A79KeW2qCxLMp+UbznGRxgH1GM+1CKCSWbcwPRjk/wCetDDAJO8eucjb7ZpgLsjAOAc5wQpx/npStFtCFejbhgcDFMUsARtV1yMknAHv7UucqQhHJHboOhye/wCXegB6O6sxQ5JUHGOTx0OPoaTlECgjJOduOcjvj/P6U5XCM+4jjnJ42/l/nrSs29+u085B78dRjtyaAGOFJ3YwQeA36d6a8UYXa64we65zg/y709pFmkwMLsHTrgZ4+vemvkbni38dD09s4oAUq7nL84A5I4z70xif9YpA3EdOCOPf8KfnzGZs4BOdygjqOR/L6UOPLKIW4AznHQeuPy/KgDOnALkoGUHpnPB/yKlCIyEqPvgKCpx9en+eTT5rcYboDnJ+XOf84psSbGOSNvXdu/PHH+eKYEgHTLHOOADj8fSliVn5VXAUYA4+b8KaQwlDyFSocZB5x/nipt2JCu8bT0PPP5UANKqDvI+9wcDvTGBRcfMUGQMdOPT86mdnMRVWBxk5UkYODjgcVGXkKlfmOFJAbIA/zxQITYHQkZDL0Ofx4zTljG/IUbwflLc/mPQZ/SnHcF80dQepxnPWo4ym1mLFiTkKv+enH86BhPAxV3UZUAdOOMdvcHmmxL5sYAYKck9ce5xjn1p7yEiTcgAwTn1Prk9+KbGnlI3y55OBn26UAS3C/KFQA9gCOnT/AOt+vWmRfcJCDeQAy44OKPNZ2UAnkDnaSWOQMDr+VVpJFYN0diTkgc8UgJY8SSk7gB2Cqfu4zinu6gOFwwUgEnjjnB/kK5zXL25RAqOVBH+tHUDnjkfTmuYivtX+1AfbZSCeSz5OPoevWsvbQu1fYTaR2Wr6ssCsEJeVhxjkKOOT/SudtwWYklzu+bPf605IpLqXdKxMhBJDk8+9SBZkGFOxSey9frXnVKjqM4KlRyY62SRFBUJszktg854x7dDWnHYeej27BSzoQcAjJxj+tO0qzEjq5ZlC4AGexA4z9a1/3KzCNTt2/LknnOOef8KlU+rI5meXzxvaXEkEnDIcYxj6VYsbwRXMTnkowIz9a3vF2nB5opIFzLuCEDknIyP5H6Vzq6dcoG3oqFeoJ5rvjVVtWd0Kicbs6h/EkYlzFCXXOAzYHA/xrW0zVo75jHtKADcVzx9fzJ4rhYt0ZG4bW9xitvw/Lt1JU3YDAj2Het076mx2iDlwwJQj5tx6n39+tKVjdNnGG+Vhgc9T/n8KhWUqBIU2kgdVx07CnFwAud3Qnrg0xEuzc42Idn8I6EL/AJHf/wCvQFMYILDKjLYbOeaotqtrDIY9/mNnCheT9c/4/WrkbBtxCgFuAD/n/OaAHs6qMbcjgHbngVIhZ34G7C/eVsYB7Y+oqJFVlYFdoPUY6D/Jpyoq7jGoKEA5HUe3H+eKYFjaEHKHI65zx9ai+8xJO0q3QjGcdxx64p5cHGGAzgck8f4//XppAX52dRwFHfHr9fw9+1AC7Qu4pHls8Ec45Of8+1QO3yFpM5Xrg9cfWpmOctlMOd3ynpzwacFUg8fKCc8HIJ4/z+FAEWBvLsCcnv0HtTCWOQcofukDp+fenbDtbHHPB6e+aA3VJAeDjv0xnI6981QiJj5qneDjnIUYbpx0/rUkUj7QFIbC9RweOgz/AFpWjUPndgkcj6jvTEABEYckHjg4pAO85s7nTBx0HOOf5UAldzou5W/h7AdCc/U9v1p5RDuUoeoxux1/LmmMVZcfOCQeg6cj/wCv3oAGLttUuDnnr2zxVdS+DuAOSVGev4n6VbVQJGAAKheBn/PNV4gpUIeSR2P5Ee1AxzxrEX+TBClic/hn0/KoWuwiOxdAiDPzHIA747jvSzAYZQWKqc7QOMYHtz3/ABNZV9H9qRoN4WOVCGTAJz68jrWFatGkryFdLcs/2jZFkRbxHJJIHmg8Z6f59aSScTI27IGDwB0GP8f89q4jV9Dm02AXSS7oScbW4Yf41ueC1FzZXKyTkucCGIn7oGckc+/p2rKpiY+yc46jd0roh1FWYs4y5JIZSOnUDBrEmimZs5KsMkbetdPcWz214Y9rIdwUtn3+tVr3SipeQsSD1Jz/AFrz6be557qO5g22oXVm4Ls0iejEnj69q6iG/hvovvqOM5OFwc9Of881gtZlnOCQ4HII/WprGLZKIZASWIClTjBJxXQ7PUiTUtTYnW53wrFNsiiOySM87sc8e/HNRSnaoxlE6Y6irsTTtGdqxAuC2fvbfc4PJx/k81HcwF5EV0RWY4DLnJ79/wAKxaegSm2kiBZnkkWF532nKBDxn8e/pj3pbgLHtUHgD0zx/hUXkpIoWR08zGQMg+nr7Zq0wsnRmR5FfOCJFHcevPvT3WotTlb4GO7KsxO0Y5Offr+NLaXj208cgxlSDg85pusBkuwSOqgdeOBjj/PeqKv36816NJ+4jvpv3UehR6pbG0+0tJhX+U5A7e3rWLe65PeEiMGOIcYHBb61ziylfXFSq+4Lk8AVsamlHIxkwTxkdq69dQht4VMrFflztzk9eo/z2rhll+bKnB9Qasi4ds5fc3UkjmgDtrK9iuiWRHyD8+Tg49RitIsNvORxtwq5GP8APeue0FsQNJtG1mxj0q9Nq9vHOke795kAkngZ9f8APagDRKEMWLDOz5gDnv8A5P8A+unLgqoP4DHGce9PjfKNv+YsBuIGB+eev+NL+6U5BOVB6DntTENmKqjbF5zwd3frz+lP2bkO0DAOTuGc9s4zx+femHexy2GUHHHAwe+KeZECYXoQcZ7H/CgCEjzHTIyMDJyPU5H+fWpVABZuW5wT7f1qPd8u4EBucNjp/n/GkYsYstjByM5ziqESsNjJwMn5Qc4yO4qsqhI9zHI25xj/AD6VICrxrzluPmHHelVFjAUBUCDAAG0ADAH/AOqkMVipUsDtzx1/nSIFkQNj6rng+lOkPzglFzyeOw+n8qRCMY3Lx1x9PyoAXy/MO3gfXgL1A/lVV8RykAMABk7hnPfvUsmEiZw43FsEe39eKzL3VRbThJhIxZSTs6H8z1qZzUVdgTXk6JlBIu5hyuQCM+lV0kjfaWU+YCOcY4/zmuauGgvdbt5kjaEKxeRjgEkDIPXnkVvw3Vu6qzTIHXjg15mLkqjSWxz1pbWIPGtnINOtBGocNJkgDORjH9aytIigtrWG8BEcsTkCPfwefbB64744roNUgvNR0+N7O7w8AZVixy6nr75/z71x93dMY9m9lYHBRh19vz4q8Nb2aSPQoNOB2EWr2Or2PmFTFLG2CWO7NQXD3mDvk9yQoxj1/wA+lYdvDJY2KlcLJKd7xDJCg9BzWvaTpcW6ykjcwIYMOp7/AIVjFLmfLseTiOXnfKZdyjK2Nqk5GCeh7f4UsIzLE+/nOWDcjjkY/DHer1zbpKo8sbcnoGGP1/zxVCGORZyFZQoU5Lc47Hpz39K0ktDnRpxXS7lCspIHBxx+fWpJLuKQGMyLxz7cCsqSePPFwpK99rZ9Oc5/yBUq4aBjv3Z6gnGD+XsalMB8piRkVQrFhgEcDsePTt+dVLrYi4U4xycr1/xqlcakVMm2JHfdl5GJLFj75/Ws2S7mkLEhdp59qfLc1UWSX6tcRqY4mLIcFh05/wA/pRBp6YLTP9FU9ali2SQqy43r98ds+xpyxkyBUBJPGRxmm5yiuVGiqNKxRvBFDcmOMHAAySc8nn+tRLLg8H/GopGDyuyrtDMSBnOKB69hXbDSKTO1FlHbdweCKsLIVYDPXpz2qkMjGetWY8kYUZwM1pcDYi1GYWsdupKquenU/j+dSwsFGFBBHcmsuFxgHGc8YP8AjWhEQ2BtG0Dpj/OaaGdzplxvsI2LEHZgBfy7454/nVyTATAOGIzn3/pWHoEy/Ztu0ZVskZ9QOv61vZLIU3hiuVLo1MQ1Hym0lcAE49v8/wA6VQqsd5C8kkD6GgnzGcsBkkjn/P0oiA27gCcdOP05780AIUVY3CthWPOOOn/6qVgEBViGTG3O0n8uaezg4BHBJPJyc/z71WcbhtQs0bevcf5/z6UIjQEZ2EnDZBzwe9TA7mAJAz8vPOP8mmH90y5XcwIOMdef8/lTmcMC3ODyQO/I7flSGQ3lwkMZkmwhjAzyfXpxn+XeuJ1HxJqXmnyrRFTGATlm+vGP8it3xJIGjWPq5GW6dsgcZ+tYKQefF8gJZf5+tcFbFOE7LYnmV7GbJ4w1I/K6xcHup/xrVtLxdX05HlkX7QmS46Y5OMVy0MAbUpIb1HjkLHdyPlOR69uvetGxlhsda+zpcK8LjaSqnnj/AB+tViFz09PU1cLply7ZpJFbCKo49Onc0QXHluEkc9/wNSsysWCNwD1B6f5zUCKpIOc4OTiuGKutTzJPWxv6dftbmRVkE0ZCn5GyQfxNTqzTM0r20InbrLgZ/P8AOsqyaOC8R0UBnUg56A/Qda6W1cMjByA3p29qqMFITcovR7nMX6zRyZbC4HIwc5/WotNvdsphmCj+IM/T3Ht/+v2ro9QtI5I224HPpyPxrn7mDyZFYA7gcDkDGOn0rZR5SLl5zuIZEwp4IA/w9qqq5jmdLhdqeXtHXg5yOtT2jpcnypGWFnORk7Qeex7fj6dTnFRXNrdWfmRzhgAV2FucjDHOTmlJiSK87g/ukGUIyMD0z14z61BOREAEI3ngBTyPXp/n9alSDbGxmYKH6YXJPbPpj3P+NQmWWOXeMFCOhGNvPTr+vvnrWcn0QIzTbOzDncckYz1qQwEsAFK8AEHofbirTnKklMlc59Pb9acjhnCeWBGxyAmcDH68c/8A6qrmZfMyrb28aHcz4PQAZyeOeB/nr6VtadFHcZiiZFkZG2mVSF45wT9QOnqaggs5LiYqE3NwVUjd/wDr+orp9K0hLS3c3ahSi5yex9AOufanyuQr3ZnW3ga1soo5LmU3UrLnGNqL07Zycep4Oelc74psIbLUke3i8qKaPfgA7c7iDj8hXfT3B8mNo8AAZ244wCQAB7VzOuqmr3NvCikJag7235yzbePboT369qalJVLvY6adRttvZHKW1rLck7MBehY9u9aH2RY4cKVwed27vxwa12jCRqsiKqjgY6Ee3p649arGCTy5MMcHgY5we/8AP+dW5yl6GU6zlp0MpG2SEBRz93Hargk24C44PT3qCS3kUlsEsMZGOeR/9am7nJ9fpXVSd4nTSleJ1vhu4BleNyFyBgkjnoOlbr30ET7XlTpjDHr9BXBwTSQuGVivYdiO3+NTJtySWLepP1rY2O7guIpgfKO9CT0Jbaf5d6n37ZOUyNvOTj1Fc14ddjcOgclCM4JzzkdvxNdPGp3nLHBHOfr3PQdaQCSYCBWXPbAB6Ad6aEC7goO5uCCePzNOMQADbj1+71zxQIslTtwcgMOvPrwasRDJklS2GyM8Dp65qOV1L75CwPIIP07dasScweYv325LDkn161lX85so2kCtIo42qMlvbj880mBTu7Zru9kJyVwAM44/yQaptZm0PmAnO4ghec1ftWmlsYZHBLzDdknPXn8qsHTkf5pJCMDrg4rx5QUm2efOT5jD1OC31Roy3ySAk+bGMHBH5deaz/sVrp9s0Uf+tY5aRhyR2rckhjRmhjmjkYfMMA5APYHGD/Ssm+jCDLsDn25qOWVuW+hp9YmlymG/nRytsOM/jmnrOQMSxjPQlD+XH/16cSYpdxGFGfqf8/5zTEKJHs815cyFgW6r7VqhK0k2yZJYpuJJjDKDlS6lhx9M1uRX8yKqsRtU/KyH/P51zLZdh5a7mA9c1fS4M9khY/KPkbBwePQfTFXa2pnLY6ZLtm3BpGYdM5z+lQSxIwZwASc5xgD61m28r+WFyxAOcZPWrazM/LqxJ6Z6c/596pGZEsOxyHA9ie3+eamE89rbuNik7lMauNwXrkqPXgdaYUYNmRcNjBDZHXrn2OKdMhis490PmElhy20KMLz09xU1NgMxtQe4kOVI4JIkbIJ79vQ/WkSYMykKA4A9Pw5p0unsxLLGFDcDByevbp9KuCwLgq6bEzjLnGMZ7EjPcZ7c+lZNXDcijhZyrxiRw24ksuQAByfyB/xNS21pIEd1ILSEqCqq+MdRz07c/WrkVlJDHHJDIAsnKxnJU9yeQQOQenv0rorOAoMyTLtQBH4B2noR0PfPX1rWML6AilpNpdwRF2GR1XcmQe/5VY1XUJHADOGjH3QBtyPYfXNS6lfTMVUFdqjpwM8ZOcfzqhKJFaO5dSWByExjH/1+/wCFavRWQ2+iK9/JPCsFsy7QB85HudxHY8dMD0PNY13LMiQkNuMfvnnvwOPT8hW9dzxXKiUngqQQwPU+v06/41jvA/kySHgHkg9h+HqOOfWosrk3GLNHqEWxE2PkZVgO/Gc+g/z1qaVdkXGf7oz1A7Z989T/AImoEjW2RwHXLZA68rng9s5wD07A1CZ2QARfdLbQd3Q9R/SkxhLEvkSoWwr4YgDJ4zg449TWXGQSOM9hir63G5wsjsWYhc9+vQ9z2qPyo98mWc91+XGf144q6dRQvc6aM1FO4kRCNtHft6+tTqADgqf69P8A61U5GkglWMg4zwOhHbn/AD2qykjMwGSGxxz/AErqhNSV0dUZKSujofDwJunYErtXB9OorpFDbcjlj6+n+RXH2Wom1Q+WgJJ5Y/8A1q0otaZlxKh+XjAPT/69aFnR8MCBzjse3p+FJ8mOfukjIbkN7UuFRjyCDxkHn26deTTgN+GPTjnOP8//AFqokzdUuZLO081MBywQNJ0XIPJ7VyMl3dLIfOYSBuQclgPpzXbX0C3MTxsFJXkbuo9P51zb6fNbggKHhY8r2/Ajp3rzMVzc1nsYVZNOw3T9TEVvKJ3CRg5O3g9jWhb3FlqN1BahnYyD5Wk6Z7d+CcVjarpEiW9vNbgyW24mbnDA5GM/jn8qtS28l1Z2kdiF84uq8cNnnk+gHXPUVNOipwvI1p0YSjdmrd6fDaT+QoCzrGJSSM45x1BrEu7YqwcbmDjOcc56YP411N3Hf7BuUFsDLocgt3IP9KxAZQ7xz/vFfJXeMEEf3T9O30qILQ4qiSdkc5c2e9cqpz3GT83/ANcVlsCF27BkY+Yc1088JnLEEKOgQHHHv+n4isie0PzkjCkbQB35HB/L9K0tZmadjMYBM5IJIIxipLG5SKZ41BxKOV988f596HttwKLg4APB7f5/zxVd4wCCykg85A6GrWporG1CS/3YgRySDk+/r9a0Idsi7gAP4fmJ59s1hicMqsp4IGFVQMHPIwPx49CDWjBMeM42sdwPfiixm1Y1WRYWDbmWQ9WQ4/8A1e1JFbyGCJJG43s3fOML0PpUUUnCb8Lt4GT198ZHvVh7V5LaJGUqpdmyDlSOOf5/rSn0F0F220CIXUOAASjDkjg4Pp2OeKnhjRmJIMakZ24AP4seRwP68VWtoGj2gENIpJUDH8vqP0rYgtxKjbhGeVG3JYge/JxQkJDbS3IXd5kXk7DjzFLBcAYI79sdehokRo8hJWdmJYMxJODzjPT/APVU1wYtOUwc5nOXbqF7cY6dMfgKm32MMSefcRq3XHUgYz09/wCRovroaKLk7Iy7eYm4WGRWLAnaTz+g6Hj36dqvXQKRCMA+a3AAPJPt+n51mtf6fNcEC4ZXJG0lD1z2xnHarNxOYyQ7hzjkH6VPM07NEyhKO6Mm7gG1AwIwRnjnOe/51CJQkLo+xkCnGSAfoCee59/5VJdXkUgKowL84Rjjd0GM/wBKzXl2gxNKAyBt6cjBxjHIAyM4x1HNVcSQfbbZsgny25wMcdhjj/AVHJK8kJ2AbcAM/PTBOMj696guY1bBXcVYZyBkkeo+mKrIjA8beBk47dql6loXlm44LZHJ/HJNaMf/AB7qwCFyTtQEZ4zz6kdaiQQLGr53l+w4I+n8icVN9likZ2ZWXI4yOM5HA78e/pUsCpKn75d2WHIJ3cdP/r1YiU8Lx09KdLAUVCzkkrtOevU9PpxSBiDkHcAMV2Yf4Tsor3SePIHGCRxxxViP5nxn5O/FQbsOMk4z025q3bj5lYjPYegzXQbHa5IVccseuCD/AC9qnMjrlhyGP3SaaFUuVXONpG0Hr/kVIsIRfmk3J03gEn6UxFdlUSY4Qc4UnJ4/L1p1zZl4twXgjIPqP8/zqvd3UChlZ9zHg45P6H6Vy+teMr2wvYLGMrHBtDK+MkjkYJ/Dp+tcddqbUYvUTouZqS2s0LMY5AoIwVIyD6jFaSyhIxs2oSuCq8Acdq5+y1i5v75SzJLHLjKqm3H0963j5Ue4KcuD0HauXkcXZnLVpypaMkhmPkBDg7uCDnmqOqae20S25IPTKrnB7fT/AD6VbhUF95BJGOTxx/Kp4ZFjB8zjccDIHIraKVjHc5x5YZY0kkRhIww6g8A+vX+ftWXcRiUs8a7dmRjgg/j/AJ/rW3PG51KSFTHskG5eu0H8scj69KyZo5I5XVg4PcFsDOe5P/1utDXQJxszEuACy5Yt/FgHn0yPy7VWKDBQkZPp1PfIrQuIFJEhIwBwAO/vVe4tlbLO3P8AEG5/z2H496S0IRTi8snygWJzlMg4J7ge547ckAVfR40w0S4OQcjv71VFthhIoR1BBIBPP9f61fjAkjFyoVudsgDAkN649D/iPTLuW9TQR0IG5HYdRgY/n/KtFY1ktIhEGAkLF1xjJwvv9Kp27NFAMJlScnJxjj0/z+tadu2+IgeYj7zkHHOcfhRJXEMt7P5gCB65OAMjORmthLJYyZsiPHOVIBxken0HB7mm2lsojEjJgnjgcn3qeTZBF5IjLLnc/fafT6D/ABqpaKwloQX88IsJbjKSYG2KNj1Y9Bj0zjj2rDitLiXL3LckhgzcqT047f8A1vWultltJYnjxuDAlvl5Bz15Hbr+HeufvNG1IBfsnluRI2JRKyDODyQowuMfn9amlJJPm0Z6GGcUrnO320XCQJGzMhCjHVnB7ZHH/wBYGrMmqF0CXaSQzKNrq/GT6/pU+m2E9nfLc6p5W5P9WByC/QEn0wf5Va1LT0v4zOoXk4+Tq2e35/5NRVqKbSjrYnEVIvRGLOCzHdb7ynIVWzjB6YPqf51SDiQmTy3352+vGeDn1zx0rVitZItPCS3csMLMXEanOdu4KcduSw+uaqzS20ZlHmPM7KBuAwOcccjOeOuOcVmmzkK6q0kcixKH24yAwz9BzyePSlLRrIPNLFiCojJICnjrxx0P/wCqopLl45MiOMDdyBgnGex7Hp0xVcgNhoyRFn06fr9PpVMLFjz5omynKs3CY4zyBjHf8at297FJGI3DI4ycEZGc4wPw55wOtU43Zn2unPUnAO45/Srq+V5DyMyrGm4vuySBjgjHfPXIqZSsOMeZ2JbuLyZlifBYcHb0PTj/AD70yHGAcHrwSKZJEFKyQsp3DqM4575PNMlZywWeN94A256+3Xt2rSFeUVZI0jVcdLGgpJcrzn2NWIo280KDkngCqcELxktI464XnI+v+farSuUddrZb1HBB68V6EJc0UzrO5UbXbaGIJ+YFcYP1qK5tppkUwTbEH3gxIDZ45P5+1WljKs7BRtOAOw9uKXc6AK4bGMj1qpxUk4sE7HMXVm0c7ROpVgSCD61mXNrbz2xivbcTIp4OeV78HqK6PxC1/wDZ459PjhfYCHEgPT1/CvOrvXNUtblpJl3xyHOwrtwRxj9O9eL9TqxloacrfvJnVaPHp+m7TBC0ky4zJK2Tn+X6VttKkuZFfhsZz2/zg/rXHaZrFnqBXnyZyQDGecnOODW3vCTdHBB5raLadp7nBW57+8bKMMeaORjnAzmq9xIz3CErwgBC9eetPiIboMAkZp88O1QwJxnkgVcmczFhBbLSONhP3X5z6cd6o6lbxzR/aIi0mByCOR0/P/P4WEDSAqCAD94DqR/n/PYxTO1uxJVmVhtbg8+49x/X3xVx2uijBkhCjOGbJ+UL1Yn/AD+QqvNBiRi6ghs5XHXmta8hMBDKdykA78Y3D6VTZvNYqWIU85zx/n/E0WJ8jJkssZB7cq3b8vyqOFJ7ObdGuSww8bZw49COO/vnIyMEA1q/ZydyNGwY42//ABP+fpUO1pEOAN6gckZ4HofxH/16LCuWYZwkPmMreVu5J5Kf73tyeenPbOK3IbZgzxn7v7sh16YO7uP881zaRL/rFY5BABXgjH+RXQ6PcOljNuVVZNuFRQBznHHIz9BjpUybSKVmzUe7EcMZCl1UEheOB1z9eeP/ANVN8+0kGGkxnpv/AM4/yaq/aPN+Zyd3fc3NQzKrPgNgH7pDAHkVol1Y7k32gRSsFUmU5Uj/AAp8eo70ZGUlcgZHT+fse1UJIPMnEgRDGilSwXB5I7fgPT8anhgfyyVUFFGSD07c/TpWMoKTK1jsNu7eO5jIVwu0noD+WO31/wAKpwQzRy+XyLdRucHnj+hOQPxq68JJBLCNuSFjIyOnX14p0ljcy2YfzCGQAsqkZz2yPxH4nFDhbREI5y6hea7ZpXG0nBxwFHQcemKgfTTIFZUOG4Bxxx6e2fT0PtWpLCu7Y2AX2rz2zjOeM55Hbr+VRrFNHJIsTDYW5UKSO3PpyQO1NqwzNi0uSZVUIDu4U8Anvz07U4aaY1DYKq5BAJ+VgO2P/r1qJd+VdEyRqqbgD8hAx7Zz3zV9k3RsfLCkqVAXHJycjA6VPLcdzDisllZ4yVWUkkHIII+vXPU+/tiiXTnttpLL0IJzgY5596vz+UiiUybSXydoy2RgcD8fanTu80m7CywtjC7MBeOnuec89/qRQ4oDKQoyiBZWzyA20c56DJ5/z2pPswgy0ahtwwF7Hj+nFactpFJuYKAT1yuM8Y6Z5FNktisCy7kYkbRh9xAGBn6Gko3diopt2Ke0ElhhRxxVhQQclhwdwzj9aReVAAOOMCpUU44wAa9RKysjvR3aKc7SSMED7vP/ANakOchRnBGScYH/ANandCTjJYdPT/PFNfy3wRwRwfQHimBC5TyGBC4I53dMen865HVrLTZ7IqZZNyyHC8FjuP54+vP9NLxMLqTS82JfdG6u6K2PMAPTjGc54AOa5qR9MtlhlLGDzABIgkLKR2PUkf59Ocp9jalZas5a/sGtH86AMijlT/ge9dTpWvG702FrwAynI3jjocc+9Wrawh1u6EkuI7EHBfOCw/2f896vajo2lxxrFZvsgjGAM5/EmuLEO6stzPEShazLFncq8i/MeuSCetbbrcTTJGI/9HaLO7HAx/XOPqCfSuE2QacVaOeWVdwU7MED3OTQ3xD/ALNbyxClw68BuV454Oetc9NTldJXOeFJNXR2EEI+0Hjp1Oc/560XjM5fA+YMc9vw9v8A69QaJ4gstTHnTR/ZiSArE7059+348e9dDqNoEUDby3XHf3reF4q0tznnSlDc5RHDK8M/Kt91gcbTjp7A+/H05NU5UWPOVAfHyqVP8vzrVv7UwoSD/n3qhJM00Iyu6RMF887h0yP0B/A961MSiVYuTuHPJHUk9jSB/nbcuSS3zEj0/XgVYKYOUyCTxgcZ69aj8ppHDM/ykDj0NWIbDKMGNpVC9c+nt+ta+jJGks4Dc7VPcYIbqD+P61itGUfiMFmz9AK1dMdt9wsYYZiwvOedy1DWg47mm8EIJJGVyQNoGOp/zzVOdgJCnGAuPvcD/wCt9aszG6CBdzEEg87RgjuBjpVVN6jyyi7m67sEj8/TmrZRGse98HIyMruyeD+p/CmpNJajL5eBQNxQZCZ/+v71a2NARwuzoCMA/wA8fypyRxzuURlXCYKuepHPfPf0qLCQyfyViFyAHjHzIFGffH0/wNQbPM8yWOQuxAy4LA+nbp1GR7ip4hB5TpCQyjLthCVJ4747D8uavosEyKq7Asi/xduuT6Dr3xRFX1KsYYilQBmlVxgHeT09s8EduKswiOYyIuMZZQhIP06cdP8ACpI2FvJOLuMKpGQQARkZJ5xUQDhXmgMcgZeTjIPp3ySM+34803boBDc2uwukZCSKhyzdHBIHfIAGB/kUluzLDBDsLPgDzBngDOBj6D/9dO8+QAx3JwM4Rycfh6f1pA+HVdnQZyAMjHt+VQ0IQSNHJ5d3bJOOz7VVlwcdh09j+lWnW3I22zZABIIHIOe/f14NUrmQSAsRhyM8AAMM8nPr+VVLi4uQcncm4YBUbTj04qOdLQZqXJgjCyHCkjI7ZOemPxPA4GKz5S9z80hxGp4CKMj+tZ32ozlnnnxJv+UlcDnHp06c49PrVxXLxoyg7eoZuc+nt0FTeMpJN2LhG7HkAyhguwDAwPb3PerCxHO0DJ6gAZquCw4Cg+1WrZ3jcFW2nPc5r1IpJWR2I7UqjE7JBxyAxyef6VWmwEAZOBxwTxU+4Y554ycjp7VnaxqUWmWpuJWBbgJHnliOfy/z1OKJNJXYXsMvomk0+5hQje6OqkngEg4P5/yrkLfStNsIGkuxHcXQJV/M+Ydew6f/AK6Ze67c3qlmbYgJxGnAH+P+fWoYJzdIBMeQSACMY4rzK9V1NI6In26imkRXuqtGWjtohFGDlQvb19vWqJu5JhmQjJP0z+VaUtgFUluVwD61TFkxJ2HaBwQR7/pWUYWOWU77lC5M7wGKM4Vz8/HLD/Csy6tmikjgb95vBZUx0+ldZbaeZJFyAB0B7U3WNBnvDbSWQTzIVIZSdof6frWtOfLJJ7G9Gom7MyNG1a70ucWTx/ITtMEkQzg8nB659B3zXqen64Y7KCK423EHHlTKfmVfQgdcY+vrXFtaTa1oxsrzTpheoo+zz+ScgjJ25xnH5jv2qz4eh1OxuIIdUt5Y40G6MArtJzxnn3PHStp8rXvHZNx5bS1O+1G3t5pB5TZXHY1yl5ZzQSmZEEgU8owznPGPoRmt59SEwKADBOfeqwlVpcMMKR1HqO/86zhzWszyZWb0MqOOF5MwOSrIHUk4IHv+RH1yKbJH5cfyqS2Mbcfy/wA961Gjhc5cBGBJ8yPqD7+vT/OKrS58kxZOQvVTkEeo6ZHX+vStYvoybdTEabLBinO7pjnPH/1q09KkUXW5lZfkbJAznCk/h0qoQkW7fwMccZ/Wr2m/vZV+Unc21tvGM8fj1qpLRiW5fViWyXB7jPf/ADzUTSJuyo3AZwwGPbFQzOys4ZxhepQZ/wDr+vFSWyCRckBmGeoyc/5/OnuUWYUjkfLMGUnk7+/fn8DRci2SP94zGNiVClsFmHbI6ds+nHelaBEQOJGWPA344znOAPfnr6c+lQmJGGZBgqMBQcgL2xn/ACck9zUSfRFCSXEu148RgN95VHXP8zzSOpiCHzAu5flbIXBHsvXOf0/CnxsVZMZJbP3iOTjrjOKbc7fIaMuAQx+VRgDPb045pWQinEyTxyQrLuVsNjk4PPfce1VoLyWBCmQCBnGcduevHH/16eIojOViGGO5Su7t+f8An8DiBkkZiNgjdc87gS3pj0qXLTQQ2e9FymQqszcEIM5P4/Ss5r2bAKso9vLUHj8B79DVm4G4mIRAy9Qy8Bsg+2QcH6dKz9lyzhGAOAQFU9OevpWbbYA95KXYgonO7IODjk4557fyH1WbVXkR/M7HhSTyeB39h/WmrpczzR+au0vuI3fKTjrjP3iPQZNRXNusJ2xxTB8ZG5NoA9QOpHB647daxcbu7KTdrEccqyc8Bl6bSMAGtSO8ezlilErCGKMrJEUypJPDE9ucdv51miOR3c7VixJn5H6Htzycfjj86kSFnkUTN+8U7VZz7ngHpjn+dROKZpCo4bFmLUfMcupVgMkrkAn6Dn9K2YczxqIlJJOAORj2pumaCZHErANuAK5HAHXJ4/SuttbCK2APBfOScDv6D0rtwkZpf3Top3tqWcZU4XOMkZ964vxPZXJvjcfNNH1Vt+F246Yx9P8AJrtsliACHR+T/n1pJraK8jeCYbkY4ZRkA/iK66tPnWgTjzKx5PI6f8soSFJ+ZTJn8uPpSRhImVw7ouM8r/hmuh13w41oXuLb57bndx/q+uPw/wA46VjG3BAG4YHH5VwuDTszkknHctWxaTAchjnO4c/54qy8aK64Bx0HHIFVILVWkByVYdxxj8u1aiRq8AU4Lf3uhH9PStYozepKiL5GHUNhcqfbjrWdqFwUBWNip6GtWLDRnbkKHwF4PFZGp25kLMCpxySTjGe9KUUxDrDUJ4kUbt2ORn/PtVj+0XuNquuD1znPasuOJ8N5qlCOnOCPenW4aORTnIwQceuOKUYId2akc77SDwOgrQgmEkbA/eBweOnHH8qx4pBkrxgc/lk9PpU1vNsKlidv/wBetkrCNMSbfkLd+vtio94YSo25kbnGe/qPQ/55qCbjcM/MDzjHBFNef5Bz78U2k9wEniYQ9Q6A4MiDB57MOzfz7Z7WbI+VEHBb5fmGOMkdvyqGKT92zA8OCHG3I9wQeD29alt1GHMALZGPK3f+gk/yP59qzvbcaLsdo32+5gOCsRzu6kg9varK2awzMxkJQ85Jzj3/APrfShQkcryAcMi53gjtyx9PpUNxfnB8vJG7CmT+I+v69KlTXLoXa246R8SCQrwPlCE8fifzol8vcPkI3g5wMg9Oh/LpWbcXpjYjczg9dx457jHSohMflZZneTaN+8AhTnnrkngjnjn8yc6Wwi6ZJyjnY2COduf0/wAmj5S4XeQ54J455qsiuUB3bFkU4MgCqR369cYHT8u1I1y8cirIzZ/h2IGX68kY6dQDihSAWaNMRsAVkXOVI4x/kntUixSyy+ZKrBQMcgcfy44pLSe3uJxtt2XjDLncCTnHPGPp71r2zxMcyZCkAg7jhSBxx0oWoIyJ9P8ANdnQvM+4nIIXA65Jxz9QCTRHbSNvR0WJ1I3NGBGHI6Edxz6HFdCp8uY9FQjK7Sc98n9P1qUt+7wVJVgcjsff3/8ArVp7NDOXbRnMIP3mkYHe4PJ6H/PPT8Kkhi2oY70AqowpI54+nfP8xn36BWV5iNvHIAGeMg55FKI4lw0ibmA2nkfKO+B/hRyILHNHRPtUqTIrRhskchs89hjGMH9OKih0xmmcOqtKpASLbwc85OOOg/zzWwwYTMVIi67MZwMfh6HrU1ksKmV5XAD/AD4LYC9yc9v8msZRityo2vqVo9P1Jem5ARnG7b9Tj8a3reGWGBUnkJJ6saS2kE8e7MciE5R4zncB+FTqpJXAx0yMdq707q6Owake1CPQcZ9qWNQwyDwRxnmlAIJVgCPUCpOVzgjpxmrEY2sXiW1hJmGN3cbVjY/KeO/FcHA+791KFjZn4Azj6Y/+vXoeoaZb3ylGLRMSCTknqPT8q5S80Yw3TKJB5YwQV69fT1FclRPmuzmrKV79CmIniAOPlHPSpBI+0x4GOoHrVn742uCc9s45FQeWRNyT+VCRzF+FD5GxTlMcc/5+tVJkUqQT1JyafFciBHDcjHFQxyRXE/lgsGIyCw4Jz/8AqqmMjW1G9iwby8889T9O9VrlYbd1ZLdckfxMx/kRVye2uIJ8j5wxx0zmqc8Zcqrc8ZqeXuA55IS20W8Qx3BP+NOVYWHzCTJPRWA/mKh+YtnqTnPvVu1KSsI5GKsM5BH60rAIn7zaEdgWGCXw36DFWvsSqhJuA4PUKmBn65NR/LbAFcnnLZHBHoP8f8mW2WS4dEt4yxkJIX6df/11O5QjWMaIzoGfeOfMfIH5Afzqa20y4upY0tkWIofmlCAgDudzZOfxrobPQ44V3XBaVwOnO1f8fxrWRY/kG3AHAA44q/YKW5vGk92ZepaXJLaxrAwaaLBCSKGD8YPXofeubfTx543whGBywHmLyT0wDjp7V3bheQAdw7VWniinQiaLcDxyMEeoHpSnhovWOhrOF9jibi2tbeUSuZIVY8LuDjr3XAP5GomkljJNo6RhcEGNSpH/AAPlsfn7Zrf1DSnQ741MsSDIUnlf8+tYz28dq3yKZBngDAA5zwP6cdfxrjcXF2ZyyTTsyisTS/vHBA5zheT1zVy1HkhY5WZkx26FT+gqwuLmPKNtYHBXaTtOM8jrz+XBxmqpykvmDCjI3ADGD3I/H/8AV6apLdEPQZLEyXBmhLoOecEZIIyPer9nPIuchmYqeAOT/X/9VUGnBk+UBWIGMcZ+nYVPFIUP8RXnaRzz6j8uh96d7MEaqzqGTDEc4I5PBI9P8iriu4JCRYY8ZPJz7VgJMsTDd3XKn24rSju1dW+bkdP8/nWkZgmWlk8suqxsQH5bBIBx0qGS5MirGrEqf7p/z/n60yGVjK4VmAxuz29Dn9KsNKZRs+U9c5ANU2MhnMAQ78EjPPX+v8qnt76I7Int4EQ4yxQ/zJP61UNnI8hiWPJ9FGD+PtWjb6Ody+ewGONqtnPt6flWDj7TZXNKalfRF+3tookcxogRzuJUYB4qRy245xwOQO9JEojXZkbDxg9qcy4A8w5z3J613QioxSR2CqflGcjHOe1OdFBwBwBnjsadgBCQVBPOCaBhQEJAGflPXFaiI3BkRot/zEYDH0rBu7dkl2OCCPRPT8ea6IYBbIBxkcc/n/n1pJoUkPzKrAnH41lOHNqROHMcZeWjqI2LDcDkY6j3ptuFnvmV024X7wOQe3P510NxpjOg8hgWJ+6/GKy/sotJ2aUgPgjaM+orNpx3OVwaepSe0JHK71IyuR0P9Ky5EMNypUAMDuGen+cV0kU9vNJjdyD93uKqalaiZGkQZOev86diSuJt8cZPC4znPINZ9xG8RDoSQTjpzj61ZsC4ZoZOB1Gf5VJIUdNjN83pnrS3JKO0SAsvyjJznjH1qSN1WbytuARjd6n/AA/z9JBCkV0EVmKmNsjPAP4+wPPvT5UThiw6YPOKlgEcUszCCJNzE/KMfpXX6Xpi2FtsYq0hGWbHJ+ntVLw5ZEIbiT5GYbY+O3r/ACreft6jgj17/wCNawhbVnZSp21YgAKlQcjHQjOKBGQwyeOM5H+c0AtzwMkfez7U5hls9O2Mdv6VqbDWCsAc8gj8u9DqZFBznIyR+FKVKvtIGCO3pTkKj5QPX9KAI2XarbgMAccVi3mmxQMbiJQyMPmAP3T64rfyu3bxgng9h/8AWyaiZAwIIBBG3FRUhzqxEo8yONuYVebcJAmAQGUn8v8A63es8zCV2gcl5xyiAHJOcn1xgFjx6dK6HU7E28ZkUZVudxySpNYEtsftsEioZV34ITGeeAfwJFeXZqVmcjTWhDbSx3G0RuGxuK4YZAHcg8j8cUFfLwH4Y/NkLjB+uPp+dVtQsFJYsqhPXOc+/t0quk1wFb/SGYA4GRnAHQZxwOvSr12ZJqhjMwMjYycfMcf5/wA96RJMMgYHdnIPfH0/z/hUguw8O6WIptfloiOvbg/4+lWIb21mu2y7rGfuhsnn0IBqlYCeG+jiuDDLuDNwHI4GP8c/pXWWFlHtWUyl0YZAXjP1NcfdNGyJIJFUlcjnnr19auadqL6bdqpY/ZJCPNUchc/xDvx+o/CrjJKXvbF02k9TtFRY2OEwD3xThxwecHg0rMAxLfMpPXpig4bjd0HSu5LsdogUbwMHn3xTMg4z1B9etPBBxnHIP4e1I0XzbhnGOmaYBzuwcMGBwfSlKtt55JyCOmP19P5VORk7cYOfSmOGQncAcHgDnt/+umIZEo24bjOM8/57U8hcfLjJ49xS42suBzyP85/GlbuBz3HtQBXLKkbOSAAMkn0rl3klmmMpOW3ZOe/pXVXEJkglj+7kD2rEktZ1faISD3YDp/SsZ7mFW5j3kCPiVT5LAn5s8ZpWuJ/syQTQbieN6kDPvir72hVHVwWHOCeapSOqqIyF3J93HGBUmBDAoaaSFtrHaCpxg4780y4iaNgR27GhWaGdJ9rMgyOPpird0Y9wAyCR1/CpuhFSwRZJml4OwbTn36f1q7p+n/bbgW6jCBt8hx0Hp+J/lVeG1fzFjiXMmckDjJ/wrsrS1j0+2Ea5Zj95iOWarirmlKF3cekYRNgwqqMAY4xTypdOduMeuPenqpOSOOP8/wCfenBeQOx6itjsIwBt2k9B6UjYVwO+RnPTNO285Gc7RjFM2lgCOBj8aAH7sucA8jjPXHpTVY/e3dDzikRdzFgSO+RxQQEbaQc9/T86AFH6Ac00j+82CcY9KkwBlTgnr+NRNkZ2qewoAV1DoUYZU4z8vauR1/QyWeaIHyiPm4+7359uK7IAZwe38qa0YAJOcHI/OsqlJT9SJwUkeZJNHJAqTFmnHdzneM+vqP8A6/NUrlNjHCsuT1Y5FdjrHhzn7Tp58uQZ3RqP5e3t/OuVngl+bKbWHVQfT2/z3rzZqUHZnJKNnqRRth23yBY32rnPHGc84xxj19KYHi/hIY4JKqM4PI/+vXXeG9DiuNJ33sBIeUlQ3BIHuOeoPX0Fb1vounWr7orSFWzwSNxHvk/nW8KMpJMtUWzjNP0+/wBRkjdYWaPp5j8Lz7nrye1dDZ+GIrc+ZdYdzyUTIXP9f0ro1Xd9Bz1zSSbQDt3EnviumNGK31No0oojAAC54pgGAFx8p708q2/aeBnIBNBALZzz7VuajNqocDP1FOyFGRgCggtlse2KQ/Ko4J980ATFm2qfTvjr9acxYqMDPHY0k0gQADk+mRzUinagJU46/SmIYw3AHJJzmkZQB1wT/hUgO4ZHG3tQIwCSMnPb3oAiJ2dWJH8ql2jaH2rkDqOMioxgrn+IA5qRspGzdRtzj14oAYY0kIDKpz696hextSMtBESO4FSKrbDkjcfm69KevQHtx83rSsgsmQrY2vlgeSnHQbQQKp6loyXEqyREIxIZgQcGtNFZeByPXGM0uN6EEY5wCP1pOEWrEuCaszOstOisoSWG+Vjy/t6fSrwPzYO459fWhlIH+7xj1qRVJ3Z2gjONtNKysikklZBsG0DlQTt60xgQAR3x/X/61TA7gFY5Hf1prMxjOAufcUxkWCHGDg+pFKpO0gseBj1pOcDLHjj0pAWWRdoznrQAijDHnO48YFOZN0Z5O4c8inEhgcZ9qRiRgnuMY9aBCbAJFx06GkwTlcYPXinFhJkITkcfU/5/lT1GXGQRkjPPFIZE4wGIIyOKA/GCOM9xUkic5HT0qEMfMB7HkGgBwJXOD82Op78VQu9NguiWlX52+Ut68/r/APqrQb5gemAOmKicFDweG/TmplBS0Ymk9xgEccQjiXCrwCOwqRQH5IAPr+dNXKjHQ9cUi7hgk9+KqwydQBk4I96GK7RyME9aYjfMc8H/ADzQ+SfTHfFABLtbPPzAcMQP896jU56Hr3FOQ4GG/U+1IOc85J60AOZRtbC9R0zUPmKeGBzVl+nToeQKjMRLlsdeuecUAf/Z",
  "imageHeight": 256,
  "imageWidth": 256
}
