# Supplementary material for: Deep-broad learning network model for precision identification and diagnosis of grape leaf diseases
Source: Front Plant Sci. 2025 Sep 10;16:1611301. doi: 10.3389/fpls.2025.1611301 (PMC12461735; doi:10.3389/fpls.2025.1611301)
Supplement: Supplementary file 1 [file DataSheet1.zip › B_r00274.json]

{
  "version": "5.4.1",
  "flags": {},
  "shapes": [
    {
      "label": "leaf",
      "points": [
        [
          126.80798004987531,
          193.142144638404
        ],
        [
          129.426433915212,
          197.88029925187033
        ],
        [
          138.5286783042394,
          202.11970074812967
        ],
        [
          143.26683291770576,
          204.48877805486285
        ],
        [
          149.37655860349128,
          211.7206982543641
        ],
        [
          156.73316708229427,
          220.4488778054863
        ],
        [
          165.96009975062344,
          233.91521197007484
        ],
        [
          176.4339152119701,
          245.01246882793018
        ],
        [
          183.66583541147133,
          240.64837905236908
        ],
        [
          195.76059850374065,
          240.3990024937656
        ],
        [
          214.21446384039902,
          239.0274314214464
        ],
        [
          217.9551122194514,
          236.0349127182045
        ],
        [
          217.20698254364092,
          230.7980049875312
        ],
        [
          215.08728179551125,
          223.1920199501247
        ],
        [
          215.46134663341647,
          221.8204488778055
        ],
        [
          222.56857855361596,
          219.20199501246884
        ],
        [
          235.5361596009975,
          210.3491271820449
        ],
        [
          228.927680798005,
          207.23192019950125
        ],
        [
          231.1720698254364,
          203.86533665835412
        ],
        [
          239.15211970074813,
          201.6209476309227
        ],
        [
          232.16957605985039,
          194.38902743142145
        ],
        [
          248.00498753117208,
          179.1770573566085
        ],
        [
          239.40149625935163,
          170.32418952618454
        ],
        [
          232.4189526184539,
          166.95760598503742
        ],
        [
          233.79052369077309,
          162.84289276807982
        ],
        [
          234.53865336658356,
          159.35162094763092
        ],
        [
          235.66084788029926,
          152.74314214463843
        ],
        [
          231.1720698254364,
          149.37655860349128
        ],
        [
          231.4214463840399,
          147.5062344139651
        ],
        [
          238.15461346633418,
          137.4064837905237
        ],
        [
          245.01246882793018,
          130.67331670822944
        ],
        [
          237.78054862842893,
          125.9351620947631
        ],
        [
          231.54613466334166,
          124.43890274314215
        ],
        [
          232.91770573566086,
          115.33665835411472
        ],
        [
          235.16209476309228,
          104.73815461346634
        ],
        [
          235.16209476309228,
          98.75311720698255
        ],
        [
          231.6708229426434,
          96.75810473815461
        ],
        [
          223.81546134663344,
          95.13715710723193
        ],
        [
          221.57107231920202,
          78.55361596009975
        ],
        [
          217.83042394014964,
          69.57605985037407
        ],
        [
          213.96508728179552,
          68.20448877805487
        ],
        [
          207.10723192019952,
          72.31920199501248
        ],
        [
          203.2418952618454,
          73.81546134663343
        ],
        [
          199.75062344139653,
          72.69326683291771
        ],
        [
          198.6284289276808,
          70.57356608478803
        ],
        [
          198.25436408977558,
          60.84788029925188
        ],
        [
          186.0349127182045,
          60.97256857855362
        ],
        [
          185.28678304239403,
          52.11970074812968
        ],
        [
          184.6633416458853,
          44.38902743142145
        ],
        [
          182.16957605985039,
          42.14463840399003
        ],
        [
          178.92768079800499,
          41.271820448877804
        ],
        [
          172.94264339152122,
          43.51620947630923
        ],
        [
          169.20199501246884,
          46.38403990024938
        ],
        [
          167.20698254364092,
          46.758104738154614
        ],
        [
          165.71072319201997,
          46.758104738154614
        ],
        [
          163.46633416458855,
          39.900249376558605
        ],
        [
          160.84788029925187,
          39.401496259351624
        ],
        [
          159.10224438902745,
          29.052369077306736
        ],
        [
          154.73815461346635,
          25.561097256857856
        ],
        [
          146.1346633416459,
          28.802992518703242
        ],
        [
          142.8927680798005,
          23.940149625935163
        ],
        [
          132.7930174563591,
          14.214463840399004
        ],
        [
          126.18453865336659,
          6.857855361596011
        ],
        [
          120.82294264339153,
          3.2418952618453867
        ],
        [
          116.33416458852868,
          1.4962593516209477
        ],
        [
          109.97506234413966,
          0.6234413965087282
        ],
        [
          114.58852867830424,
          4.364089775561098
        ],
        [
          114.214463840399,
          6.483790523690773
        ],
        [
          114.08977556109727,
          11.970074812967582
        ],
        [
          106.60847880299252,
          29.426433915211973
        ],
        [
          105.61097256857856,
          31.047381546134666
        ],
        [
          92.26932668329178,
          31.17206982543641
        ],
        [
          93.14214463840399,
          43.76558603491272
        ],
        [
          89.27680798004988,
          53.49127182044888
        ],
        [
          77.43142144638405,
          49.00249376558604
        ],
        [
          76.55860349127182,
          50.249376558603494
        ],
        [
          78.92768079800499,
          60.723192019950126
        ],
        [
          79.67581047381546,
          67.95511221945138
        ],
        [
          71.3216957605985,
          64.58852867830424
        ],
        [
          69.07730673316709,
          65.21197007481297
        ],
        [
          67.70573566084788,
          75.6857855361596
        ],
        [
          51.24688279301746,
          63.591022443890274
        ],
        [
          45.13715710723192,
          63.591022443890274
        ],
        [
          41.02244389027432,
          77.18204488778055
        ],
        [
          38.403990024937656,
          91.14713216957607
        ],
        [
          32.7930174563591,
          88.7780548628429
        ],
        [
          27.805486284289277,
          90.1496259351621
        ],
        [
          25.935162094763093,
          94.88778054862843
        ],
        [
          24.56359102244389,
          98.25436408977556
        ],
        [
          25.935162094763093,
          119.70074812967582
        ],
        [
          15.336658354114714,
          119.57605985037407
        ],
        [
          15.087281795511222,
          149.75062344139653
        ],
        [
          20.82294264339152,
          151.8703241895262
        ],
        [
          21.321695760598505,
          157.356608478803
        ],
        [
          11.346633416458854,
          160.84788029925187
        ],
        [
          3.9900249376558605,
          167.20698254364092
        ],
        [
          4.8628428927680805,
          170.4488778054863
        ],
        [
          12.967581047381547,
          173.31670822942644
        ],
        [
          16.33416458852868,
          181.79551122194513
        ],
        [
          17.705735660847882,
          183.54114713216958
        ],
        [
          14.962593516209477,
          189.27680798004988
        ],
        [
          23.815461346633416,
          195.01246882793018
        ],
        [
          15.087281795511222,
          199.25187032418953
        ],
        [
          15.586034912718205,
          202.36907730673317
        ],
        [
          23.316708229426435,
          205.61097256857857
        ],
        [
          33.54114713216958,
          210.3491271820449
        ],
        [
          40.02493765586035,
          213.21695760598504
        ],
        [
          34.78802992518703,
          217.7057356608479
        ],
        [
          31.546134663341647,
          223.6907730673317
        ],
        [
          31.795511221945137,
          226.1845386533666
        ],
        [
          43.51620947630923,
          230.7980049875312
        ],
        [
          52.11970074812968,
          234.1645885286783
        ],
        [
          59.97506234413965,
          233.79052369077309
        ],
        [
          62.59351620947631,
          241.39650872817955
        ],
        [
          65.71072319201996,
          245.13715710723193
        ],
        [
          90.64837905236908,
          222.94264339152122
        ],
        [
          104.23940149625936,
          208.85286783042395
        ],
        [
          113.21695760598504,
          201.74563591022445
        ],
        [
          121.94513715710724,
          197.5062344139651
        ]
      ],
      "group_id": null,
      "description": "",
      "shape_type": "polygon",
      "flags": {},
      "mask": null
    },
    {
      "label": "Black_rot",
      "points": [
        [
          188.0,
          156.6
        ],
        [
          191.7,
          155.3
        ],
        [
          195.4,
          155.4
        ],
        [
          198.5,
          156.5
        ],
        [
          201.6,
          159.7
        ],
        [
          201.7,
          160.8
        ],
        [
          199.9,
          162.4
        ],
        [
          197.2,
          164.1
        ],
        [
          196.2,
          166.8
        ],
        [
          196.2,
          170.8
        ],
        [
          195.1,
          173.2
        ],
        [
          190.9,
          174.4
        ],
        [
          188.1,
          175.7
        ],
        [
          182.9,
          174.9
        ],
        [
          180.6,
          173.5
        ],
        [
          178.7,
          170.3
        ],
        [
          176.2,
          169.4
        ],
        [
          176.0,
          167.0
        ],
        [
          175.8,
          164.8
        ],
        [
          177.1,
          163.8
        ],
        [
          180.0,
          163.9
        ],
        [
          182.7,
          161.6
        ],
        [
          184.0,
          159.8
        ],
        [
          185.6,
          158.5
        ]
      ],
      "group_id": null,
      "description": "",
      "shape_type": "polygon",
      "flags": {},
      "mask": null
    },
    {
      "label": "Black_rot",
      "points": [
        [
          213.2,
          146.7
        ],
        [
          213.3,
          149.4
        ],
        [
          213.3,
          151.8
        ],
        [
          214.1,
          153.6
        ],
        [
          217.0,
          155.7
        ],
        [
          220.4,
          159.0
        ],
        [
          223.6,
          161.5
        ],
        [
          228.0,
          161.0
        ],
        [
          231.9,
          163.9
        ],
        [
          233.4,
          163.9
        ],
        [
          235.2,
          153.4
        ],
        [
          231.5,
          149.9
        ],
        [
          230.4,
          147.4
        ],
        [
          236.4,
          140.1
        ],
        [
          236.8,
          138.9
        ],
        [
          230.2,
          137.6
        ],
        [
          227.3,
          137.8
        ],
        [
          223.7,
          138.9
        ],
        [
          221.2,
          140.0
        ],
        [
          218.6,
          141.8
        ],
        [
          215.3,
          143.8
        ],
        [
          213.9,
          145.1
        ]
      ],
      "group_id": null,
      "description": "",
      "shape_type": "polygon",
      "flags": {},
      "mask": null
    },
    {
      "label": "Black_rot",
      "points": [
        [
          220.3,
          121.9
        ],
        [
          223.3,
          121.3
        ],
        [
          228.9,
          122.1
        ],
        [
          229.6,
          124.9
        ],
        [
          230.2,
          127.9
        ],
        [
          225.1,
          130.9
        ],
        [
          221.7,
          131.3
        ],
        [
          218.5,
          129.6
        ],
        [
          216.3,
          128.4
        ],
        [
          216.3,
          125.6
        ],
        [
          217.4,
          122.8
        ]
      ],
      "group_id": null,
      "description": "",
      "shape_type": "polygon",
      "flags": {},
      "mask": null
    },
    {
      "label": "Black_rot",
      "points": [
        [
          211.0,
          100.9
        ],
        [
          214.9,
          100.4
        ],
        [
          216.9,
          101.6
        ],
        [
          220.0,
          106.0
        ],
        [
          220.6,
          109.4
        ],
        [
          218.9,
          111.9
        ],
        [
          214.6,
          113.4
        ],
        [
          208.9,
          111.9
        ],
        [
          206.5,
          108.5
        ],
        [
          208.1,
          104.2
        ]
      ],
      "group_id": null,
      "description": "",
      "shape_type": "polygon",
      "flags": {},
      "mask": null
    },
    {
      "label": "Black_rot",
      "points": [
        [
          198.4,
          69.8
        ],
        [
          198.6,
          71.4
        ],
        [
          200.0,
          72.5
        ],
        [
          202.9,
          73.3
        ],
        [
          205.4,
          73.2
        ],
        [
          207.0,
          72.7
        ],
        [
          209.8,
          76.0
        ],
        [
          206.4,
          81.8
        ],
        [
          203.1,
          83.5
        ],
        [
          199.6,
          85.2
        ],
        [
          197.4,
          84.9
        ],
        [
          194.2,
          80.7
        ],
        [
          193.4,
          79.1
        ],
        [
          193.5,
          76.4
        ],
        [
          194.4,
          73.1
        ],
        [
          196.2,
          69.9
        ],
        [
          197.0,
          68.4
        ]
      ],
      "group_id": null,
      "description": "",
      "shape_type": "polygon",
      "flags": {},
      "mask": null
    },
    {
      "label": "Black_rot",
      "points": [
        [
          164.4,
          47.0
        ],
        [
          166.1,
          46.9
        ],
        [
          168.8,
          46.9
        ],
        [
          171.5,
          46.9
        ],
        [
          172.5,
          58.8
        ],
        [
          165.2,
          66.0
        ],
        [
          160.0,
          64.2
        ],
        [
          156.5,
          59.8
        ],
        [
          156.8,
          53.0
        ],
        [
          159.3,
          50.7
        ],
        [
          162.3,
          47.8
        ]
      ],
      "group_id": null,
      "description": "",
      "shape_type": "polygon",
      "flags": {},
      "mask": null
    },
    {
      "label": "Black_rot",
      "points": [
        [
          89.1,
          109.5
        ],
        [
          94.4,
          109.7
        ],
        [
          99.2,
          111.2
        ],
        [
          103.9,
          115.0
        ],
        [
          105.3,
          118.2
        ],
        [
          106.2,
          120.2
        ],
        [
          103.6,
          124.5
        ],
        [
          101.4,
          125.9
        ],
        [
          93.1,
          125.6
        ],
        [
          90.0,
          123.3
        ],
        [
          88.1,
          117.9
        ],
        [
          87.0,
          115.7
        ]
      ],
      "group_id": null,
      "description": "",
      "shape_type": "polygon",
      "flags": {},
      "mask": null
    }
  ],
  "imagePath": "..\\Grape\\train1\\B_r00274.JPG",
  "imageData": "/9j/4AAQSkZJRgABAQAAAQABAAD/2wBDAAgGBgcGBQgHBwcJCQgKDBQNDAsLDBkSEw8UHRofHh0aHBwgJC4nICIsIxwcKDcpLDAxNDQ0Hyc5PTgyPC4zNDL/2wBDAQgJCQwLDBgNDRgyIRwhMjIyMjIyMjIyMjIyMjIyMjIyMjIyMjIyMjIyMjIyMjIyMjIyMjIyMjIyMjIyMjIyMjL/wAARCAEAAQADASIAAhEBAxEB/8QAHwAAAQUBAQEBAQEAAAAAAAAAAAECAwQFBgcICQoL/8QAtRAAAgEDAwIEAwUFBAQAAAF9AQIDAAQRBRIhMUEGE1FhByJxFDKBkaEII0KxwRVS0fAkM2JyggkKFhcYGRolJicoKSo0NTY3ODk6Q0RFRkdISUpTVFVWV1hZWmNkZWZnaGlqc3R1dnd4eXqDhIWGh4iJipKTlJWWl5iZmqKjpKWmp6ipqrKztLW2t7i5usLDxMXGx8jJytLT1NXW19jZ2uHi4+Tl5ufo6erx8vP09fb3+Pn6/8QAHwEAAwEBAQEBAQEBAQAAAAAAAAECAwQFBgcICQoL/8QAtREAAgECBAQDBAcFBAQAAQJ3AAECAxEEBSExBhJBUQdhcRMiMoEIFEKRobHBCSMzUvAVYnLRChYkNOEl8RcYGRomJygpKjU2Nzg5OkNERUZHSElKU1RVVldYWVpjZGVmZ2hpanN0dXZ3eHl6goOEhYaHiImKkpOUlZaXmJmaoqOkpaanqKmqsrO0tba3uLm6wsPExcbHyMnK0tPU1dbX2Nna4uPk5ebn6Onq8vP09fb3+Pn6/9oADAMBAAIRAxEAPwB6k/6xiDtJ68k8e3408K6HKcZB5A4z7UIPMLoG4IznHUeuPz/OjPlsrZyAc7mBPQcD+f1qToGpFGV2oucnsuMZP8u9OQKDuxkk8hf170iZO15d/PU9fbOKcsiwyYOG3jp0yM8/TtQAnLoVJGQc7cc5PfH+f1pXd2ZS5wQpOMcjjoM/UU5W2P13HjAHbjqc9uBSM4dk2kc85HO78/8APSgBqxbg5bou0YPIxSbIyBkHOcAMc/560mcKA5HBPbqOgwe35dqRixAG1UXJwQcg+/vQAobcpKkqzH5hvOcZPGCfU4z70w7GA+U5DZJHfg9+lPUZAI3n0xk7vbNDqAQVbaxPRTg/56UAMjTyY4ychTjGDnA/GmhNxdiFZTxvPIJ/zihmzEVDeWM8EDgDPbGKCxjVcICH4OcZOOP85pAQXEscMPmyYVRyx3dPfH9K5G91lJ5EM9sHSPJT5yGGferviS/DyCxjOVRskjPJxxx/nrXLzyEjGeOnSpYzQtbxLe6Bs2YjBfY6gD3yAfQdR2rqdO1eG6B+QrIuCUcA4+nPI98cflXH2GmJcxfaDOVct8gQ4IIq26NGkbGV2mHy7gMEjsSfXnr7etcrrqM7IxdRRdjv9ocISvCnBVuuev4cYpADIrpuj3g9NvJJHbH41h6ZrBmKxOF8wng4A4xyf/rVvQqro7cZ24wBxn+ldUZKSujVO6uhkjliCfLCjHHqOevPv/kVCz78kjcQc8Nz/wDXqyxSBWVtuQ3Trj3/AJ/nULIF+YlQWPIXjvx78DvVgIMBxswMn5vQY57f55prZc5xtyACBgDr7cf1pzMiru4Xafk78/X0qOExyLKS7DJ4JGfrz2pgTgKioOin2/x/Gmks0TFMKWI+bPJP1pZizQ+blS2SMseM8/ieaijUlTgoVP3vbnP9KAFKkrn5crz359utPikMh2YYMewJwOnamkujMQd2OCFB/L3zT0YvHlo0weNuPp+VADZOVBkIAXkc0olG11UMGA4JOMH6fTiiQAxgFgAfQdM9/wCdKDzGFXOenHX3z+dAEiBmiIJAGMtgA8duTSYEWcs7ZPK9eeCaa0mECKMJuwF4PHr/AJ7UMCx3n5SV53Lkf5/rQAShSHA++G4yNwHGARx/nNRCMYEYG3a205HQZ/8Ar0ksuGcgIWwPfj+XpSSTCJeBjeRjbx+nXtQBbRvkDR5y3TJ6Z+lT7Q20vHhs8k8Z5GP8+9KVUAcfKSMcHJI4/wA/jTVOMNlMId3zHrzyaQCfdYEHcWboBnGe549c1LtDjhDk9MZ5+lRgBvnV1PBU9s+n0/H27U4OBnLA4yOCef8AD/61ADHLI/I25X7zNnIHbH1NRq6sMbcDkDdnkUrIrbTIoCAE5PU+3P8AnmmuqqqgLuA6DHUf5FAAVMgADDLDK5bGOaNm1zvQ7P4h1JX/ACe3/wBemyMF2kqCV4IH+f8AOKprqtrNII9/ltnDBuD9c/4fWkBdCxomzjC/KowOOh/z+NI45QKCEA+Xaeh9vfpTA4IbG7oD1yaa0pYGQJuIB6Lnr2NAGfqerR2LCPaXBG4Lnj6/mBxWSniSMy5lhKLnBZcHg/4VW8QS7tSZN2QoA9j3rEl3SE7Rub2GaTdtRhfXgluZXHBdiTj61Xgje7uI4I+Wc4xjP1qRtOuXC7EVy3QA810XhHTgk0sk64l3FADwRgZP8x9awlVVtGYzqJRujRksPIRLdQoZEAGQTg4x/Ssy5SR1JYJszkNg8Y4x79RXWfuWmMbHdu+XIPOccc/41karZiN2cMzBsgjPYA8Z+tcDp9UcPMzCuAVYEFxt+bPf610Wkass6qHJSVRzngMOeR/WsMrM4wx3qD3Xp9KjeKS1l3RMRIACAhPHvVU6jpsunUcWdwjqQgbChiQCOeOMn+YpkmI5QdwI7hlP3cZxXnEt9q/2oj7bKADwVfBx9B06V0+h3ty6FXcsAP8AWnqRxxwPrzXo+2hdK+53ppnSS/cBKDeAQq44Gafbr8pVwB2IA69f/r/p0qnHIqheiMCMEjnmrPmsjMCTwDztIKnJGD0/KtRjJV8qMgsGOQeufcZzz6U6CBgqOwwpB688Y7+5PNJInmovy45GRn26U5JCBHtQEYBz6H1yO/NMBWjG/JUbyfmK8fkPQ4/Wm7AiAnJZupz+POKJCm1WDFSDkq3+enP8qkG4r5p6k9RjOetAESguuPmCHAOenPr+VPCqTvA+7wMjvSB5AoX5hlQSFyQf881IjOIgrMBnByxJycDPB4oERSqycsrkMMEcfL+FIR1wxzjkE5/H0qXdmQLvG0dTzx+dQgMZS8ZUKXOAOM/55oGRlEVAWH3AVJY5+nX/ADwKigADguGYDrjPJ/yamlTewwRt67t35Z4/zzTobcYXoTnI+XGP85oA0Nm1BuAwTkbRjHbOM8/n2pkJVkXevOeTu79eP1p4kQphugAzjuf8KYN6nK4VScc8jA74pCGtgKwH4jHGce1NCEsGDDOz5QTjv/k//qqb90xyScsB1HPekkfCLs+UqDtJGR+eev8AhQAwMNvGTxtwy4GP896zb29itSGdHyT8mDk49Tmkh1e3knePd+8yQCDwcen+e9UdebMCybRtVsY9aQyy2oQ3ELGJi3y525wevU/571yEkjCTAPGT2pDcOuMPtbqCBzVZpfmyxyfUmgDWstcnsyBIDJEeMHkr9K2pNUthafaVkyqfKMAd/b1rh2faGweCKiaUt64oAt3d49zPJIcZYk4HGKSxBkuwqsRuGODj36/hVBn79OavaOGe7JA6KR145GOf89qxqv3GZVH7rOmtwsm5SeCPTHH+FI0zxyNCk77RhCg5x+Pb0x7VMoskRWd5GfOAI1HYevHtVXyUjUrG6eZjJGQPX09sV52y0ODUdEdynOXTpjoKlgW53zLLNvilOyOMcbc88+/PFSW0BSR1REZlOCzZyO/b8akladYxuWIlAGz93d7jJ4OP8jikk9Rxm0mivNfw2MX31PGcjDZOenH+eK5e51C6vHJRmjT0UkcfXvWhfRb5TDGCCpIYsc5IOKhWzKuMklyOAB+tbKy1CLUdSrDFMrZyWY4J3da29OVlKucoQQFUDr0ByafZaUWKSBiAOhGf6VZt7Z7m8Ee1nO4qGz7/AFrnqN7lqo7mrHOIUXbkjA4I6jH+P+e1L/aNkGdGvEQggkeaBxnp/n0rD8aKLaytljnIcZE0QP3gcYJ59vTvWHpGhzalAbp5dsIONq8sf8K9CniY+yU5aHoK7V2ehrdh0Rg6FHGflOAR2z3PapkjWUp8mSVDA5/DPp+dYtjH9lRYN4aOJAFTABz68DrWrCBhVJYKxztI4xg+3Hb8RWtGtGqrxFdPYGL4G0AYIU46/gfpVhS67lDgY569s81FKFClBwQO5/Mn2qwygyKCAFK8jP8AnmtxjCS213Xaq/w9iOgOfqO/6Uec2dyJk46HjPP8qFKquPnJAHUdeT/9bvTwiDaoQ9Tnbjr+XFAhksj7SGIXK9Tyeeoz/Wo1PlKNgOOMBhlunPX+lOcAkxlyAOOTmnrGpfO7JA4H0HagBoLDAGXP3QD0/PtT8DeHUEYPbofakLdEjB5OO/TGcnp3xRsO1c888nr75pgWGCsw2ENyCAfoKR3wm0FcEA49v8/ypZQNu4gjPXj9OO/FAPlshUDIIHH+frUgJHgpgnLAZz7/ANap6ncbLCRgxJ2YIb8u2eef5VeyVQJvClsKHdqwdfmX7Nt2jLNkDPoD0/SgDmpmDDDAknuDUUuozG1kt2JZWx16j8fypZSFyNo2kdMf5xWfM4wTjGOMD/GkxkTSFmIz0689qru7buTwBUkmQMMMZGarHJzjrSuIVpcnk/41LZiKa5EcgOCDgg45HP8ASqp9exojYJKjMu4KwJGcZrOesWkDNGfT0wGhf6qx6UWCtbxsZImDOcBj04/z+tTtGRIVcEEcZPOKbLsjhZmxvb7g7Z9zXEpykuVnE6jasa1rsdcMc55GF6f4VbiMTs6sFUqMEnkdzz69/wAq5WO7mjKkBdo59q0rfUixj3RIj7spIpIYMPfP60uWxm4s6WO7ijAjEi88+3IqOW6XcwZlBI5OOPz61TbCwKd+3HQA5yfy9xUUc8eebhQW77Wz6cYx/kmk2ZCTDEsr7+c5ULwOeTn8M96S2RmbG1QcnJHQdv8AGiaORpwGZSpUYK8Z7Drz29Kv21ukSnzBuwehYY/T/PNVFaAy1bveYGyT3BKjGPX/AD61PLq9jpFj5gUyyyNgFTtxVO7nS3t2lBG5QAoUdD2/Csi4hkvrFi2GkiO9IjkBgOo4rOSXMubY6MPy865h+rxQXNrNeEiSWVwDHv4HPvk9c98c1q+CrOQ6ddiRQgWTIBGMDGP6VzVpdMI9m9mYnARR09vz4rsNLgvNO0+R7y7y84VWixyijp75/wA+9bYm3s2metXaUBzyRpuKqfMJPOM8f5xViznR8IZF3KOFyCTj1qjNdW6KzLMhduOTWBbtBZa3cTPG0wZg8bDBIJGSevHJqMJJU209jz6Mt7napiSUAhiCMjaMY79qteX5Z28H6chugP8AOsey1UXM5SESKVUEb+g/I9a048PErlxuDYA9v6cV6cJqSujoHuFjQtj6LngetKpUKGJ3Y46/yocjGNy89M/T8qWM/OSEXPB57j6fzqgIGUPHuU4G3OMf59asqN7PwMj5Sc5wOwqNkWQFSFcOMEEbgQcg/wD6qQlUjbnDc/Mee9AErAEq3K84B9v6VEB5bvgYGDg5HqMD/PpQpYRZXGBgZzjNLu+XcSC3GWx1/wA/4UxEu/dJwmBt4wc+gqCe4ihA807EBHUldx/l2qzIp3jDHAHGPr2PQ9K5jxE7C4RC5CAZwDjnJ7fgKgZspfQSvtSVOmMKen1FYXiS4AlSNCGwDkgjjqOlYz7cghivoR9ahnmkmcszFux7k9v8KYERk3ZDY5PT3qm7b5ACo4+9nvT9zg+n1p0dvIxDYIY5wMc8D/69Y1XaJjVlaI77IskOGK4HO7d354FZ9zay2xG/BXoGHfvW8IJPLjyxwODnjJ7fy/lVlYw8bLGisp4OegHv6+uPWuVTlH0OaFZx06GX4WsIb3Une4i82KGPfgg7c7gBn8zXRXPga1vYpJLaU2sqrnGNyN17ZyM+o4GOlVdCVNIubiF1JS6A2Nvxhl3ce/UHt07100FwfJkaTBBGduOMEgEEe9Q5SdS62NalRpprZnKajFHb4ilZGkVF3GJSV55wD9SevoKxbi3jc7lfJ6EHORxxwf8APT1rutV0hLu3Q2ihi65yO59COufauYns5LeYKU2tyWUDb/8Aq+ppcric17MyhAQxBUtwQAOg9uajFs6sedpyBjPStB3CuU8sGNTkh84Of154/wD1U1DhQQmC2Menv+tLmY+ZksBEoIcjeOCGPJ9Ov+f0qeBwP3TjCAZOR646cZ9KriWWSXecBAOgGd3PTr+vtnrUzwbo1MLBgnXK4I7Z9Me4/wAKmL6MhlhnMkyJbruTy9p68nOT0q0h2ks6ZUcAEf4+1V7a1urzy44AxBLbyvGBhTnIxUt26Wx8qNlmZDk4O4Dnue/4evUYxWkWDRR1K93SiGEKf4iydPYe/wD+r3qWwWaSTK4bI4GDnP6U22g86RmIO4nB5Bznr9a6DT7SOONd2Dz6cn8abjzDuQMzQssqW0JnXpLgZ/P8qg1G/a4MatIIYwGPztgk/ga17pwqKEILenb3rmr1o57x3dQWRQBjoT9D0rGUFEtOUnq9ihPceY5SNz2/E0WjNHIzYRlPHr17imuqgk5xk5GanVlUqHbgnqT1/wA4qZKy0HF62J7u8XSNOd4pF+0PgoOueRnNZUfjDUh8qLFyeyn/ABpl9LDfa19ne4VIUG0FlPHH+P0rOmgC6lHDZI8kgYbeR8xyfTt0713YdclPX1PTULJHT6d4k1LzR5tojJjBIyrfXnP+TXbWdwk0Ykhw5kBxyfXpzj+XauIeDyIvnBDN/P1re8NyBY2j6OBlenfAPGfpU0cU5zs9jLmV7HQE7WIBBx8vHGf8moXBON5Iy2Sc8DvUquFAbnA5APbk9vzpo/es2F2sSTjHTn/P513lE6gOAqkKmNudpH580gRWjQM2VU8Z56//AK6iQbRtcssa+nYf5/z62VcDIA4BB4ODn+famIjYNtyeGHp6f5Nc34hBF0jElty4Hp1NTS60yriJD83GCev/ANes291E3SDzEAIPDD/69SMzWAJwFP8AXp/9eoJSHbae3b09KkeRlYjJLY55/pVaNpJ5WjAOM8jqT24/z3rOc1FXZEpKKuyKQgE8Y7HNakUS+REgbKplgCMHnGTjn0FVvKj3x4Zx3b5c4/XnipGuNrlY3YMpK579eg7jvXLUqKdrHLWmpJWNKJd8XOf7px1I74989D/gKhaaPT4tjpvfJwqgduM59D/npUAnZwRL90NtJ3dT1P8AWpnjW5RAXXK4B68Lnk98YyT07k1COYbaSzOkxLbTJ7457cHj1/M1s2Ek8yz2yruBHyE+x3Adzz0wfUc1mJA/kxyDkDkAdx+PoOOPSti0nitlMoPAUABQeo9Pr1/wp2VxXLulahIgIVwsZ+8CN2B7j64qvq1pdzxB1GB1bamAO/5U2ISM0lyikMTkpjOf/r9/xq/pt9MpZSV2sOnBxxkYz/OrWqsyk+jORubSQojsQGjIUllVM56Djr35+lRSQshZ5BIgXaQVXAII4P5Ef4iuzvIC4zHMu1wUTgDcegHQd8dPSudlspJo5JJpAVj5aMZCjuDwADyR19utZShbQTMV5grMSoLkH0/HmlXUHt5BhSeAQI2wAe3b0H1q6bAoAqJvTOMoc5zjsCcdhnvx61Ti09lIZowwXg5OD179fpWSVg2NMzz3Vug2KDuYyKg2humCw9eT0qFod7gIB7kd/wDPFSwoZbOTbD5ZBUcNuDDDc9PY00IxbMa5bGAFyenTHsM1rT2AsxRIoVyACMYzgj61O92y7QsjKOmc4/SqLTMnKKwI646cf59qqXEr+WVywBOcZPWqYFqW/mdWVSNrH5mc/wCfzrDeWKHiOYzSk5YopUc/XFSvcGCycqflPyLk5PPqPpmqC5Rj5i7WI9cVNr6mkdiVpyRiKMZ6Aufz4/8Ar0xPOklXec4/DFOco8ezzXixIGJXq3tTwTLLuAypx9R/n/OKhmjtFJo0fsVrqFssUn+tU5WRRyB3rQ0yC30tpCvzyEg+bIMnAH5deaq2MYcZRgMe3Na0cMbssMk0cbH5jkHJA7E4wP61lyyty30H9Ym1ykC2Zuz5hJzuAAbjFXLS2a0vYyMhcEHGOf8AJIq2NORPmjkJyOuDiq9000VjNIgIeEbsg46c/lVxgotMzhJ8xrROoffGWJ4AA+nfpUkeQWK4XAzyOvpis6wnN7GshVo1PG1hgr7c/nmtWPiDzG++vIY8EenSvYR6AFA20MDuXgAHj8xTo8FCqrjtgg9CO1BiwWO3JyQo6c+vJoEQILbj1+70xxTA4mT5Xxn5O3FV5Mkc4BPHPNXLgfMzAY7H0OKqbsucE4z024qQK0qnleOnpVeJP3zbcqOADu46f/WqyWJOSdoIxSxQF1cq5BC7Rjr1HX681z4j4TGsvdCT/j3ZiEDgjchIzzjn1A6Vncq3PJXA4P45BrS+yxRsjKrNgc4HGcng9+fb1qFxA0bPnYU7Hkn6/wAgcVxo4x8crxwjeBtwQr89MA4yfp2qT7bbLgA+Y3GRjjuMc/4Gst0YnnbyMjPftVm2jVcltwVRnJGCB6n65qloDNkyh4URNioVGcEE/Qkc9h7/AMqmtIBtcKCck445znt+VZaS7gIllBZwuxOTk4xjgEZOMY6nitK1vIowFdgH4yinO3qMZ/pVXIaOhtQXiMZB81eCCeQff9fyqjcTEXDQxqwYkbiOP0PU8+3XvUtvOZCAjhDjgD6VWW/0+G4ANwzOCdxCHrnvnGe9TzNuyQ4wlLZFyNGkwHlZGUhiykg4HOM9P/10XduSu7zIvJ2DPlqVDZByT37469BVzfYzRP5FxGzdcdCRjPT2/kKhtzFqKiDnMByjdA3bnPXrj8TVX11KcXF2ZmTRorAgGRQM7cAn8GHJ4P8AXmoNttOjlFCAgkIo5A5OB69znmtae3ESLtEY5YbclSR7cjNY9zA0m4EhZGILA4/l9T+tDRmxstvIIJUjbjerd84w3U+lKqLMxbczSDoznP8A+v3pyWrx20qKpZQ6tknCgc8/y/Sq8snD7MNu4OD098ZPtRDqPoRzbY13EA/w/KTx7ZrPmJT70QA4IAyPf1+lSzzHnGNqncT35rOM4VWZjwAcqyg5OeBg/hx6AmnYaVyG+uUlmSNgcRDhffPP+fao1AfGCAQAMYqNIwSSqkAc5I6mrCW20BGwMgnk9v8AP+eaHoaOwiglduwZOfmPFaltZ7FyynPYZPy//XNRwWh+QgZUDaQe3J4H5/rWvBCYCpJDDoUJzx7fr+JqLXZm3cdaWxZi53KEGc45z0wPxrbtNPhu5/IYBp2jMoIGM846k1SJlLpHB+7VMFtgyST/AHj9O31rbtI7/YdqgNg4dzgBuxJ/pWc1oaU0m7My7i4stOup7Us6mMfM0fTPfvyRms/UNTEtvEIHDxk5G7k9zSxW8lrZ3cd8F84Oy88tnjkeoPXPU1V0rSJHt7ia4BjttwMPOWJyc4/HH51dSioQvE7alGEY3RBHd3TSDyWEYXknJUH68112l3Ml5aea+C4YoWj6NgDkdqw00+a4ABUJCp4Xt+JPXtXSWMC20SRqFBbk7ep9f5VWF5uay2MqUm3Yn+THH3QTgLwF9qXhQAeM9h39fwpxGzLDpzznP+f/AK9NwrsOQAOMk8+/XpyK9M3OMljbzSpOCOCKrsSHC859zUzOXdtzYb1PJJ681VnheQho3HXDc4H1/wA+9ZzlyxbAhmxgnB68kCn2kXnTNEmAx4G7oOvH+faq0TOGKwRvvIO7HX36du1PjiDFpJmUbR1Occd8jmvPnXlJWaOSVVy0sFxexRxmNAzucHAGBnOMH8OeMjpVTz5pWy/Cq3KY4zwDnPf8auN5XkJIrK0b7Sm3IJGOSc989MCqUjsr7UTnqDgDac/rWcZXM5R5XYmDRtIfKLBgApjBJDHnpxz1H/6qRlaOONZVCbs4BYZ+h54PPpVMALlpCTFn06/r9frViO5eSTJjjI3cA4Bxnue569c1SFYUuIyJPLffnb6cZ5OfXPHSrsAKsNtvsL8lWbGcnpgeh/lTYZbaQxDzHhdVI3EZHGeOBnPPXHGatS2skunlIruWaFWDmNjjG7aGOO/IUfXFS2wFj1QohS0SSaZhtRU5wfX9arWO03DwPGys5KnPVXJ74HP/ANcmtrTdPSwjE7BeDj5+q47fn/kVV1KwnvL5rnS/K3P/AKwHgB+hIPpgfzrSlUUG1LS514epFaMuy2lxFh7ZuQSxZeFB6c9v/relblhPCbCK4ykeRtljU9GHUY9M5496yLPRtSIb7X5aEyLmUys4zgcgMMNnP5/SuguVtIokjxtCgFfl5Jz14Hfr+ParqyTS5dWViXFq5A9kshE2RJnnLEE4yfX6ngdxWPcWfzEAD1yMEZOMDNbseyeLyTGVXO5O24+n0P8AhUF3bKYzIqZI45HI96qOqsee9TFaNY7SUShiIypRcZwcN7/Ws53QA7UdR1ORn+X8q2LhtkQB8x33jAGOMZ/Csy4ZpYDlMKDkYOc8en+f0qYqwzFd43y0q5OScnt71Ql8sHyiWBzl8A4B7A+457cEkVqSARxm5YKvO2MFgCW9ceg/wHrigbbLGRgiKSSASeP6/wBaLjWggQYCAjI9eo75NWbcAM2GK/xYJ59Mn8+9Jb2yrhkbn+ELx/nuPw7VYt4FBMgIwRyCO/tSepDL9vGIiryLu34GOAB+P+f61qJLDFG8kaMZFGEUngn16/y96oQxySSoqhyewDZGc9iP/r9K1oI3GpRwsY9kY3N12k/ljgfTrTS6FwjdlrS9PbaZbgknpllxk9/r/n1q9NMfIKDA28ADPFSTSLIB5fO04OAOBUEygPvAIJzyOeP5USSsGwrSh4zv2uQuArcg8d6zYrWaZlMkgYAYCgYA9BitAeVJtDHDk9D3rBvdYubC+YqyRRxZwrJuz9feseRydkbUqcquiOqtrMpFuK8AZJ9B/n+VNVVMmOHHGVBwefz9K5HRfGV7f3s9jIVkg2lmfGCBwMA/j0/WuotLqBgqq+1hwM8H9T9a6qDUG4yep1Ki4FwSO2GPAU/dBqDJKtnhh0yQP5+1WWhDr8sm1Om8gg/SoyqhwrZxtA2k9P8AIrsGcQwJOQw5O44x+lV9oBDHDDnirjqcc4IFRNwpBBxzkUmrqzBlP7MJ8NIoXaMFew4/rzSuUVTA0rZ4BbaOMdRkc/571oR2xaBpdyKQNpy+0kHIz9BTorSKPaxUEjphc44x0zwK8txs7HBJNOxRi057ncQy9AAc5GOOfaiWyWJkjBVpQQScgAD69c9D7e+a0YHeGTdhYoVzldmQ3HT2PGeO/wBAKbB5TqZRJuIfI3DDZORyPw96aiiTJOmmRS2CyoSSAflUHtj/AOvTZdLkhVlKAbeGPBI78de1dKqbY1PlhiFCkNjg5GBg9aoPd+bdAxxqybiB8hIx74x3xRy2C5lpppjDMyHC8E4459fbPr6j3qe1heG7VonG0HAzyGHQ8emKstFNJJGsrDYG4UqQO/PpwSe1SRQru2LglNy8d8ZxjjOeD26/lVJXETzwzSS+XybdhuQDjj+pGCPwq5aW8dtGAzhtxHUH8sd/r/jT47G5isy/mEs4JVWIznvgfgfxGKakJBJDCRuCVkIyevT04pKF9GJlmTUdiKiqQuSMnp/P3HamfaBLKoZSJRhQP8aimgfywWUBGGQB078/TrUEcHlzmQogjdQoYrk8E9vxPr+FEYKLL1lua3n2kYwsmcddn+cf5FOS7EkMhKlFYAleOR1z9eOf/wBdZsKqr4LZA+8SwJ4FTfaPK+ZCd3ba3NbNdUTcimtmLJGPu/vCXbpgbe5/zxWHNOHh8xVbyt3BHBf/AHfbgc9OO+MVs6xcO9jDtVWZ92VdQRxjPHAz9RjrXPPEv+sZjkkgluSc/wCTWcW2hOyZnzJPeTbpFwVGEjXOEHoBz3985OTkkmpI7LOAO/LN2/L86t7WjQZA3sDyBjg+p/A//Wqb7ORtRY2LDO7/AOJ/z9KqxNyKGDMilFAC4wuOnNWI4QwzhlwfmDdVI/z+Rpyt5TBQxKjnOeP8/wCAq5ZwmclmO1QCd+M7R9KLD8i7ptvHDH9olLR5HAA5PX8v8/jemBXDRuNgP3U4x68dqqQu1wwIVlVRtXg8e59z/T2xUrhowFJBA+6D1A/z/nsCW12UJbyMlw5C8OCSvTnrVh2GPNPAxxkYxTYIdyliTjPBIpkpC9RkAnFRFkocsqRYkZ+FzjHf/OR+lYmsR6fqW4zwtHM2cSRNg5/l+lS7w83RySeKxNT1iz08tz504JAjHGDnHJqJNt2hudNHnv7petrW3gthFZW4hRjyc8t35PU1p2tm0k6xIpZiQAB61xVprmqXVyskK7I4znYF3ZJ4x+vavRfDzX/2eSfUI4U3gBBGD09fxrH6nVlLU7+Vr3my5bW00KMZ5t6H7oUkhcccH8vapWG513BgAflAXOT9am3O4KoGxjJ9aRoyzIxUbRkHuPfivahFRSijNu5yTRHO0jB6kEYquABKWK7wcjB9/cd6tXLvI5LNuOexxVUljwVA9qJJNWZLHRF7b5ozmNjyHUZP9a0LYwSBpBhiBk98HPTH4Dg8HNZTOUjdmB29Sy8Y9fboap/ajAVeCfMm/wCYhcjjPr168Z9fpXl3jGTSdzjnGzOlRbcDbctgEAkkck57d/TgVVMjSSeXaWyQDu+1WZsnHcdPYfrVG3uLknI3PtGCWG449Oat20gjAYDLgZ5AIUZ4OfX86rnT0IH3DM0M8Owq+CPMOeQcZGPof/1Utta7yiSEPIyDDL0QAkdsAg5P+TQXy7Ls6jOSBk59vzpfPkIEdscjOHcHP4en9atIRNMI4TGjYxlVKAgfXrx0/wAKrGKVwWWVUGCd4PX2zyT34qwQ5VJpzHGFXg4wB698gnHv+HFSyMLiSAWkYZQMkkADJwRzirVuoyDZ5flyySFGAOHJYn079ehwPY1PB5LRG5ICRn5nDDHvj6f4ir7rBCjK2wrGv8Pfpg+h6ds1QlEHlIkxCqcOuUIUHnvjuPz4pSVtQsVnmkuhlMpAwO0uMB8f/X96c0ex8DJwMttyOB+o/GrTxxwOEdlbKYCoehPPbHf1puxpyeF2dCTgn+eP50WJYyBgZAnGCuPvcH/630q4kEJIIGFyAdwGOo/zxVJ97Dywi7l6bcAn8vXirUJuihXcwAJPG05J7kY6VaGVNZSN5YAW52se5yS3Un8P0rImlGBGsqleufX2/StLU3bfbrIGOIsNzjnc1ZSxl35jAZcfQioS0JluKX+ddq4IK/MCPT9ODShWDg7hxyB0IPc0/wApo3LK/wAoB49TUgTJy+SQecjjPXrViFiRZMYUF8fMoU/y/KrjuFVIYOFX7zE53HHT3A9uPrwahjmaGE4XbI+SmONo6ZP6gfie1X7C1MyAk/59qgZYs2ZCmR8xYY7/AIe//wBaieEfaBx16HOP89K2tOtA6kbeV6Z7e9c9rfiCy0wedDH9pIJDMDsTj37/AIce9ZTvJWjubQpSnsaSLcQzPGY/9HWLO7HBz/XOfoAPWsS8uVSRvmPXIAPSufX4h/2k3lmFLd24LctxxwMdKNkGolmknliXcVG/AB9xg1hUU42TVjonSSV2Gq68bTTZmswBKMDeeepxx71y1hYNdv504Z1PLH/E9q9B07RtLkjaK8ffBIMEZx+INUbmwh0S6MkWJLEnAfOSo/2v89q6MO7Kz3OjDyhayLOk2WmwWQUSybmkGV4DDafzx9Of69chTyFAC4A429Men8q8+jfTLlZpQxn8sERoZCqgdz1BP+fXjpfDIuo9LzfF90js6IzZ8sE9Oc4xjkE5rth2NKtnqjohnJU5wBkHGR/9eldTnaCTkkfd5/8Ar0ieWmSeSeB6E807qQcYKjp6/wCea1MTj5swRsJVIIOCOTn2rGl1Hy3DsVUHBC5BI+o4/WvRLqwiuQTwHzkHA7eo9K5LU9BMbmVQF2glsDgjrkcfpXn4uM2v7pnUvbQzZLx7yWWUysYZYwscQTCgg8sD35z2/lWXJKsfPBZuu4jBAqZ4WSRhC37xjtZkPuOCemOP5VGY5EdDtWXMmfnfqe/PBx+OPyrihFI551HPcsw6q8aJ5fc8qCeDyO3sf60iXkodSSj87sk5OODjjnv/ADH0htrdZjtkimL4ydqbgR6kdQOR0z36VK2lzJNJ5S7im0nb8xGemcfdJ9Dg1ajZ3Rm27WLC3s2CWZT7eWpPP4H26mtGC9FsmSqqy8AOMYP4fWsfZcq5RQBkAFWPXnr6VoW42kRGICXqWbkLgD2yTgfTrWybRJenvJZ0CZBJGcZz246cc/8A16syskEccLS7VXLY5GTx33DtVJUkVgNgkdsc7gCvrn1qcxRCcLKMsNqhd3b8/wDP4jOilpqBooplDnzA21fmbIbJPs3TGP1/CljuJdqR4jIX7qsOmP5Hii22+QsYcElh8rDIOO3pzxTpGLM+cgrj7pHBx1xnFVZDJLYWzx/u2YRqQpUNkqx7ZPXvj1570TJHG+VYKoPB39+3P4iohEijMYyWGCpOAV75x/kYB7CplgR0LmRmjwdmecYxkH346+nPrTi+jGV1kTdlhtBxliM+2KlZiGyHA7nHb/PFQXKCNcgBWOOgwc/5/Ko4XZmQK4w3QuMf/X9OKvYkg1WRTdblVm+RcEjGMqD+PWsxZsMWCc7umOc8/wD161tS/dSt8pG1tq7uc44/DpVEBJduzkY54x+tKK0RL3LEcfmR/MpDYxtx/P8Az2p0kcKSZnchVQuxBySPb8wPrgVZiz5IiyclerHAA9T1wOn9OtWVjhQ5QB2JB8yTqT7enX/OamT6Idupm2dnNPKJnQRhjwijGMcY+gGK6vTre3hkPmthcdzWSZVWXCjKgdT6nv8AyqympCEBCBgHPvWU+a1kVGyepDqGuGSynit9tvBz5szH5mX0APTOfr6V5ZrOrXeqTmySP5AdogjiGcDkZPXPqO2K6jxDDqd9cTw6XbyyRuN0gJXaDnnHPsOOlVltJtF0YWVnp0xvXU/aJ/JOSTg7c4zj8h371pDlS909aDjy2jocba2zSySQL+72AMyY6/WtO2M6QCKQ5VD8nHKj/CtfR9BnszcyXoTzJlAVQdwT6/pTrnTzHI2ACOhPasak+aTS2OOtUSdkZ4u5IRmMjIP1x+dXrLVWkKx3MQljJywbv6e3pVc2TAjedwPAAHv+tXIrAMoK8Lgn0rKULmEZ22LVxpWm38CyWgjt7okKnl/KOvcdP/1V19jE0en20Lkb0RFYg8EgDJ/P+dcPPObVCITySAQBnPFTWWu3NkoZW3oSMxvyD/h/n0rWhVdPSWqOr26kkmd/DgoQqcHjknmrIVFI3yDnkhTg8f0rM0fUotTtRcRMA3IePPKk8/l/nqMVo7hjjjjIwOvtXpxaauir3JLiGWaBkgkII6MKwZNP1Juu5wBnG7d9Dj8K6RlILZGeuBjtUFzIII92Y40By7yHG0H8KTdldgcbNpjLMgRVWViQ8W3gY5yM8dD/AJ4qUaJ9lleZ1aQLgnkLjnuMYxgfrzWzerCxieJwQnz4DZDdwc9/8moVDGZSxEvTfnODn8PQda4Ixi9jjla+hQmi3II7IAKwwxA55+vfP8jj2jXRnEJP3WjYnegPB6D/ADx1/CulMcTZaNNrEbRyPmHbI/xpGZUmA28cAg55wBjk1tyImxzsltIuxERZXYna0gEgQnqT3PPqcUQaf5Tq7l4X3A5JDZHXIOOPqQCK6YN+7wFIVQMDsPf2/wDr1Ex8yYdGQDLbic9sH9f0o9mgOfaKWKXzIlYqRjgDn+fHNRwxpiRiC0jYwoHGP8gdq2rl4lOY8lQCSdxwxI546VkXc9vbzndbs3GFXO0AjGeec/T2rN6CZN8ocrvJccA8cc0CScIh2NgDjdn9f8iqq3LySMsbNn+LegVfrwTnr1IGaV1cITu3rGoyYwGUDt06Zyev5dqHIDTi8vcfkJ2AYyMAdep/PrRG+ZDIF4PylAePwP5VkGY/MzTOkm07NgADHPHTBHAPPPP5iW3vTIwG5kA6bTxx3OetHOnuBrNZrNMrCQhBzkHGff8A+t9arSWjfb7aAYCynO7oQB296fb35wPMyBuwxj/hPr+nSpmCSSpIRwqNjYCe3DD1+lDmuXUdr7GVenzYi5LfN8xzzgnt+VVoImMPUIhOBI4yeOyju38u+O9i4UYQzgrgY8rd/wChEfyH59qilk/dqxPCABBtwPYADgd/SqvfYhk+8KIkXcqLzjPf1Pqf88VIZN3yBu/X2xVJJ/kPPvzToedoz8xPGcck1oklsItTzCONQPvE4HHXjn+dZ8k77QByOhptxNvLFSdv/wBeoZZBkLxg8/ng9PpSauBN/aL2+5UXJ65zjtVe/wBQnlRhu255OP8APvVW4DSSMc4GABn1xzTZInwvlKXJ685J96xlBDuy5p9wXAWRix6CtF0XyMIoXK5Y+3PSszTLcxlWJUZ5BBznHeteXCxjdkqXwV4HFOMUhGakaM7ZBx0PHJFVrktHkIQpznceP88VpPGqQFRgN/e6k/09ay57VVkJyWY9zzn8+1OSGtDPkCSszl3dcZ4X/HFLG6f8tYSVB+VRJj8+PrU4twARuGDx+dbOheHGuylxc/JbcbeP9Z0z+H+cdayUG3ZGkU5bD/DFlci+Fx80MfVm35XbjpjH1/yK7TGFGVxnBOPalhtorONIIRtRThVOSB+JpclSQSEROR/n1rupU+RanXCPKrE6FtwxjkcA9qjuLaKVEMiIUQ7gWGQOKlVcg+WcY7g9KbKokXZkbBxgd6c4qUWmUY9xfRDfElvA6DOGCH+YI/SoIDAUGzAJxz0/r/Ortxo53N5DA542s2Me3p+dZws5EkETR4Powyfw9q4VH2e6scdRSvqiWO5MatGzEKP7x/z/AJ+lTNJ5hRWjYAvw2CATjpSLKYhs+UdMYAFV5pWEqBmYjG7Pb0GP1rdMzLjO5IDxZYcZHBz71TadSz5YnnAHI4BPr/k0kl2qKvzcnr/n8qzXmWVjt7Llj7c1MpibJryeRsYDKwUcEcj+v/66oRRM9wJpi7jjnBOCScD2qeWQuf4gvG4njn1P59B7VAs4EnzAMwBznnH17Gs73YMluh5waOJmVMd+gUfoaptE0X7xASOMZXkdMVaGXl8w4YZO0EZyexP4/wD6vW02LaPLtuYnAXaRuOM8Drx+XIzik0t2C1KaySyEG7dJA2STIpYn/gfDY/L3xUtvbWtxKZUMkyqeV3BB17Lgn8zSpbx3TfOpjGeQcEHnPI/pz0/GtnT9KdzvkUxROMlQeW/z61kouTsi4pt2Rkpp4887IQ7E5UHzG5B6YJx09q6TTdLkitZFnYLNLklI1ChOMDp1PvV6CKKBAIYtoHHAyT6A+tWUC8Ag7j2rshhorWWp1Qhbc4W50y4tZZEuUWUufllKAAjsdy4OfxqFbGN0V3DJsHHlvgH8wf513rrH8425B4IPPFZN5occy7rctE5HTna3+H4U/YKOxlKk90cx9iVkBFwEA6BkyM/XIqq/7vcHdiVGAUwv6HNW7lZLd3S4jKmMglfr0/8A11F8tyCWyOcrgcAeh/x/yI2MCqywqPlEmQejMD/IU1JIQ2028Rz3JP8AjU90UiYxxsWY4wAP1qp8wbPQjGPaqsSOtlhuHZnt1yB/CzD+ZNWWtRvUqG8vPHPQ/TtVaCMoWVeOM1cgtriefJ+QKcdMYp8vYCSFFCgA9CMGrcyHyNjHCY55/wA/WqMkkVvP5ZLFgMkqOAc//rqaW5E6IF4GOapAVjI+0R4GOpHpUZieUE4+U89Km8smbgn8qn+4NqAjHbOeTUtCMad9v7qILIyvyDnH0x/9eu80e8S5sI8Qxo6Da0an5Rx24rm7PRjNdKpkHlnJJbr19PU11en6Zb2KhFLSsCSDkjoPT86KafNdHTRUr36F2RQoyTwBzjikePcgHqOce9TctjJHTnFRkEkKoAHqRXWdIuQM46k+vSnlRvIwePfNIsXzbjnGOmaUkDOMcAfj7UhgeeBxk8mmsiyMMpkDvinjC8buo6UKwLAr8qg9euaTXcDMv7KPa0olKIoyQ3OPoa5Oa+jluBDFuLLwXA4Of8MfrVjUdRfUrtlDH7JGT5SngNj+I9+f0H41TtWjVHkMisQuTzz16+tcMpJy93Y4qjTegPJlnCg7s5J74+n+f8VLGFiY2zg4+U5/z/nvUc17aw3a4d2jH3guRz6AE1XnuwkO6KIvufhpSOvfgf4+tQ7EFgL5mQnLD5slc5P1x9fyouZY7fcJHC52lssMkHuAOT+GaznmuCq/6QygnBwMZB6jOOR061Y0+wUFSqqU9c4x7+/Wp12QF0TCJ1gQlJzy6EHIOcj0zkBTz69K0LaFUm3GQPkAFmJ/L/63aqMVsfts8jIYl34AfGeOCfxINb+mWJuIxIwwq87hkFiKizcrIpJvQns9NinYXEqhUUfKCfvH1xW0q7lXaBgjnihUCgAAAAbcVLldu3jAPJ7H/wCtkV6lOHIrHXGPKiNFMak5xgZA/ChQqgnPJJ/LtT3Kn5SPT9aaFLPtAGAO/pVliGMljg8c4wP84oIAUKTgY6AYzTlGGz17Yx2/rTSW44GQPvZ9qAM/VNMW/ttilVkAyrY5H19q5CSKWFjBKm1gfmGP0r0BO/qeAPTv/hWD4jsiUFxH87KNsnHb1/nWU4X1RjVp31Ry0jq03lbcgDG70P8Ah/n6x7RGAzfMMjGOc/SrcSJywYdMDnNMMKS3RRmYKI1wM8E/h7Ec+1ZI4yC3jeUl3JABx05x9a0DNsjkI5XGc55JpkZRE2K3zemelR35cssMfI6nH8qrYCrGhmuWLAFidxx0/wA4rUS0IHC7FAy2B1P9al021EKLI4wc9f5Vblnt4ZMbuSfu9zTsUZ9wFgvlVE3ZX7xOAO3H5U6ztHYSMGG4nJz1PvVv7KLudWiIL4A2nPqa1LfTGRD57AMD91Oc0knLYpQbehStLdnl2ICSfVPX8eK3kBjRYt/zAYLD0p8MKRn5VVQDj8aU4JXAAzgc8fl/n0rSEOXU6oQ5RqIpOCOCM89zTWPynGTnnPapDhgUBBGfmPTNGAUBJUkc4BrUsbkMMnBFN2q5wc/U0o+ZTwR75pQCuGx7YpDGkZBXHyjvTyAQ2OaAAGznn3oCtv2jkZyQDQBg3nhiK4PmWuEcchHyVz/T9a57UNPv9OkkdoWWPp5icrx7jpyO9ehx7SBu3AjvilZdv0PPXFYSoxe2hlKlFnkReL+IhTgEKwxk8D/69PkbLrskDRpuXOeOcY5xjnPr616TcaLp10+6W0hZs8kDaT75H51g+JNDit9J32UBASUFgvJAPueepHT1Nc06MopsxdFo5K2TewyrNg9VOBV15o44GSEss57ocbBn19T/APX4qGCCX5cJuY9FJ9fb/Pauq0fw5z9p1A+ZIcbY2H8/b2/lWEFKbsiIxu9CDQNDIZJpQfKA+Xj73fj25rrkUIgRRhRnHy9qcsYIBGcDA/KnEDOB3/lXpU6Sh6nXCCiiMD+62SM59Kcf0I4pi5ONynuKlwDhRgHr+NaljWY/e3dTxmnbsOMg8DnHXHpTAA7bQDnt6fnQ67WDEk98nmgBVwzkd8nGOmaUgbdoPUelN2lQSeRj8aft5yc52nOaAGhSicbcY9c+9MeMOmw4ZWGCMcYqwV5I7DoKaykYJ54/z/n2oA4zUNP+xXBt2GULb4zjqPT8D/OqV+ixzLLwN42jHt1/pXb3drHqFsY2yrD7rAcq1cbNav5jRyriTOQDzg/4VjJWOOrCzuRW8TSMSe/YU+dQs0cK7VO0ljjJx25qxamPcQckgdfwqozNNO8+1lQ4HP0xUXRmTrcT/Znghg2kcb2IOPfFJZwImZWPnMSPmzxmnxurKYwF3P8AezzkVdS0LIioCo4yRxVDIEklhmEoOG3ZGO3rXUBleNXBBBGQR6VjR2s7PtMJJ7MR1/pW3bwmOCKP72Afeqhub0rkgC4+bGRx7mmSqNuF5xnHP+e1Sr2B47n3pMbmbI54H+cfhWxuRBW28cEYAHXP6+n86TndgYUKBk+tSoGcjaAMnkHjt/8Aqp4GDtxk59KAKvmKOFBzUyqNq5XoOmaQREOGx06Y4zUidOnU8A0hkLHHU9O5qSLauOfmI5YAf57Uw8Y5wR0pXORhf0PtQBKpXaeRgHrQwBwcE+9MTIPrnvih2+YY5P8AnmgBGATkAE+v5VGRHJEY5VyrcEnuKVtxyQe/NK2WGOp64osBVtNNgtSGiX51+UN6c/p/+ur5JbGT82Oo7cVGgLnk8L+vNSr8oHTBHTFTGCjohJJbCF+MAcZ7ChBkKSRk8U0sfMJ7Dkmpo05yenpVDI8EYXGT15pdgMjZ6dBUjDDnAJwTjnimBhHgOTk8fQ/5/nQAiptjHJ3HngU1hlhzjaecinqSckdhjHpSghQM596YhGJ2gBjyMelJglzk5PqBSEs0jbhjHSl5wcMeePWgYqgkEntn+n/16fsG0jlgDt60qswjGQufYU4naCqnA7etAEBPzYG4Y9PWqN7p0V7CCo2SqeH9vT6VpMpG3G0k4zuqNVJH+9xj0pNXVmJpNWZnaboyW8rSSkOwJZQAcCrjWNr5ZHkpz1G0AGrGNiAAZ5wSf0pHVm4PA9cZxSUIpWJUElZFdLG1AysEQJ7kVMI0jJCqox6dqVuhPbn5vSmMrbBgjcPm69adkVZIl2jaX2rkjqecCogd/RiB/OpVy8at0G3OPTiozgLn+IgYpgCqCOuSP8KVRtBOSDnNPMYJBORjt70E7Rk87u1ADFLBTkY47mmhm2sfXvjp9KlY7kJCnHX61HDIHBB4PpkcUAf/2Q==",
  "imageHeight": 256,
  "imageWidth": 256
}
