# Supplementary material for: Deep-broad learning network model for precision identification and diagnosis of grape leaf diseases
Source: Front Plant Sci. 2025 Sep 10;16:1611301. doi: 10.3389/fpls.2025.1611301 (PMC12461735; doi:10.3389/fpls.2025.1611301)
Supplement: Supplementary file 1 [file DataSheet1.zip › B_r00275.json]

{
  "version": "5.4.1",
  "flags": {},
  "shapes": [
    {
      "label": "leaf",
      "points": [
        [
          135.62839879154077,
          197.71299093655588
        ],
        [
          143.93655589123867,
          201.4894259818731
        ],
        [
          150.58308157099697,
          201.6404833836858
        ],
        [
          160.85498489425981,
          202.09365558912387
        ],
        [
          168.10574018126889,
          202.54682779456192
        ],
        [
          183.51359516616313,
          207.98489425981873
        ],
        [
          192.87915407854985,
          209.19335347432025
        ],
        [
          200.12990936555892,
          208.28700906344412
        ],
        [
          207.68277945619334,
          202.24471299093656
        ],
        [
          211.61027190332325,
          192.72809667673715
        ],
        [
          212.3655589123867,
          188.80060422960725
        ],
        [
          210.25075528700907,
          186.3836858006042
        ],
        [
          220.3716012084592,
          181.70090634441087
        ],
        [
          224.90332326283988,
          174.29909365558913
        ],
        [
          220.97583081570997,
          168.86102719033232
        ],
        [
          221.8821752265861,
          152.54682779456192
        ],
        [
          222.0332326283988,
          146.05135951661632
        ],
        [
          208.43806646525678,
          144.8429003021148
        ],
        [
          206.9274924471299,
          136.38368580060424
        ],
        [
          201.79154078549848,
          133.66465256797582
        ],
        [
          200.73413897280966,
          118.25679758308156
        ],
        [
          192.2749244712991,
          118.40785498489426
        ],
        [
          191.06646525679758,
          103.1510574018127
        ],
        [
          190.31117824773415,
          101.48942598187311
        ],
        [
          183.66465256797582,
          99.82779456193353
        ],
        [
          179.58610271903322,
          80.0392749244713
        ],
        [
          181.54984894259817,
          72.03323262839879
        ],
        [
          175.9607250755287,
          75.9607250755287
        ],
        [
          169.76737160120845,
          79.8882175226586
        ],
        [
          165.0845921450151,
          82.30513595166163
        ],
        [
          163.27190332326285,
          73.2416918429003
        ],
        [
          154.3595166163142,
          78.6797583081571
        ],
        [
          152.39577039274923,
          76.26283987915407
        ],
        [
          150.88519637462235,
          70.22054380664652
        ],
        [
          150.43202416918427,
          61.157099697885194
        ],
        [
          144.5407854984894,
          67.19939577039274
        ],
        [
          137.74320241691842,
          55.26586102719033
        ],
        [
          133.66465256797582,
          44.389728096676734
        ],
        [
          126.86706948640483,
          47.41087613293051
        ],
        [
          124.90332326283988,
          41.670694864048336
        ],
        [
          118.10574018126889,
          34.41993957703927
        ],
        [
          114.32930513595166,
          28.98187311178248
        ],
        [
          114.17824773413896,
          4.963746223564956
        ],
        [
          106.77643504531721,
          18.55891238670695
        ],
        [
          89.10271903323263,
          53.151057401812686
        ],
        [
          79.73716012084591,
          51.94259818731118
        ],
        [
          78.22658610271903,
          72.93957703927492
        ],
        [
          62.3655589123867,
          71.8821752265861
        ],
        [
          63.27190332326284,
          84.87311178247734
        ],
        [
          60.25075528700906,
          87.89425981873111
        ],
        [
          53.755287009063444,
          86.53474320241692
        ],
        [
          52.69788519637462,
          90.31117824773413
        ],
        [
          55.11480362537764,
          97.5619335347432
        ],
        [
          32.003021148036254,
          92.42598187311178
        ],
        [
          36.383685800604226,
          107.53172205438067
        ],
        [
          39.102719033232624,
          115.23564954682779
        ],
        [
          36.23262839879154,
          121.8821752265861
        ],
        [
          28.226586102719036,
          116.14199395770393
        ],
        [
          24.601208459214504,
          115.68882175226585
        ],
        [
          21.126888217522662,
          123.84592145015105
        ],
        [
          25.658610271903324,
          127.01812688821752
        ],
        [
          29.737160120845925,
          128.07552870090635
        ],
        [
          29.435045317220546,
          131.70090634441087
        ],
        [
          26.716012084592148,
          135.93051359516616
        ],
        [
          24.450151057401815,
          137.29003021148037
        ],
        [
          21.882175226586106,
          146.50453172205437
        ],
        [
          23.69486404833837,
          151.94259818731118
        ],
        [
          24.299093655589125,
          155.11480362537765
        ],
        [
          16.595166163141997,
          159.34441087613294
        ],
        [
          16.14199395770393,
          163.12084592145015
        ],
        [
          27.77341389728097,
          173.09063444108762
        ],
        [
          15.537764350453173,
          181.24773413897282
        ],
        [
          13.574018126888218,
          186.23262839879155
        ],
        [
          19.91842900302115,
          189.55589123867068
        ],
        [
          25.20543806646526,
          193.18126888217523
        ],
        [
          32.607250755287005,
          199.0725075528701
        ],
        [
          24.601208459214504,
          211.76132930513594
        ],
        [
          33.36253776435045,
          212.21450151057402
        ],
        [
          40.00906344410876,
          215.53776435045316
        ],
        [
          47.259818731117825,
          215.53776435045316
        ],
        [
          43.93655589123867,
          223.69486404833836
        ],
        [
          41.670694864048336,
          231.39879154078548
        ],
        [
          44.087613293051355,
          234.41993957703926
        ],
        [
          53.0,
          232.4561933534743
        ],
        [
          64.02719033232628,
          233.51359516616313
        ],
        [
          70.6737160120846,
          231.85196374622356
        ],
        [
          76.26283987915407,
          237.89425981873111
        ],
        [
          84.57099697885197,
          229.58610271903322
        ],
        [
          102.24471299093655,
          218.40785498489424
        ],
        [
          111.45921450151057,
          210.55287009063443
        ],
        [
          123.39274924471299,
          204.51057401812687
        ]
      ],
      "group_id": null,
      "description": "",
      "shape_type": "polygon",
      "flags": {},
      "mask": null
    },
    {
      "label": "Black_rot",
      "points": [
        [
          83.6,
          227.8
        ],
        [
          82.4,
          224.8
        ],
        [
          81.1,
          223.5
        ],
        [
          76.8,
          223.9
        ],
        [
          73.4,
          224.2
        ],
        [
          69.5,
          226.0
        ],
        [
          68.0,
          228.1
        ],
        [
          67.8,
          229.9
        ],
        [
          69.9,
          231.1
        ],
        [
          71.3,
          232.1
        ],
        [
          74.0,
          236.1
        ],
        [
          75.8,
          237.1
        ],
        [
          78.5,
          235.0
        ],
        [
          82.4,
          232.3
        ],
        [
          84.4,
          229.1
        ]
      ],
      "group_id": null,
      "description": "",
      "shape_type": "polygon",
      "flags": {},
      "mask": null
    },
    {
      "label": "Black_rot",
      "points": [
        [
          52.1,
          194.8
        ],
        [
          55.7,
          194.0
        ],
        [
          58.5,
          193.3
        ],
        [
          61.3,
          194.6
        ],
        [
          62.5,
          198.2
        ],
        [
          60.2,
          200.2
        ],
        [
          56.3,
          199.9
        ],
        [
          53.3,
          198.8
        ],
        [
          53.0,
          196.8
        ]
      ],
      "group_id": null,
      "description": "",
      "shape_type": "polygon",
      "flags": {},
      "mask": null
    },
    {
      "label": "Black_rot",
      "points": [
        [
          72.0,
          187.1
        ],
        [
          74.1,
          185.4
        ],
        [
          77.0,
          185.2
        ],
        [
          79.8,
          186.1
        ],
        [
          81.3,
          188.8
        ],
        [
          81.4,
          191.4
        ],
        [
          80.6,
          194.5
        ],
        [
          77.9,
          195.3
        ],
        [
          74.9,
          194.3
        ],
        [
          71.7,
          193.1
        ],
        [
          71.1,
          191.6
        ],
        [
          71.1,
          189.0
        ]
      ],
      "group_id": null,
      "description": "",
      "shape_type": "polygon",
      "flags": {},
      "mask": null
    },
    {
      "label": "Black_rot",
      "points": [
        [
          97.2,
          188.0
        ],
        [
          100.1,
          187.9
        ],
        [
          101.9,
          186.6
        ],
        [
          104.5,
          186.1
        ],
        [
          108.8,
          187.1
        ],
        [
          111.0,
          188.2
        ],
        [
          112.5,
          190.5
        ],
        [
          113.3,
          193.6
        ],
        [
          111.8,
          195.2
        ],
        [
          108.3,
          194.8
        ],
        [
          105.7,
          194.9
        ],
        [
          102.3,
          195.6
        ],
        [
          98.2,
          195.3
        ],
        [
          96.1,
          193.4
        ],
        [
          95.7,
          190.9
        ]
      ],
      "group_id": null,
      "description": "",
      "shape_type": "polygon",
      "flags": {},
      "mask": null
    },
    {
      "label": "Black_rot",
      "points": [
        [
          119.5,
          192.6
        ],
        [
          123.1,
          194.8
        ],
        [
          123.6,
          196.3
        ],
        [
          122.4,
          197.3
        ],
        [
          119.4,
          196.9
        ],
        [
          117.4,
          196.2
        ],
        [
          117.6,
          193.6
        ]
      ],
      "group_id": null,
      "description": "",
      "shape_type": "polygon",
      "flags": {},
      "mask": null
    },
    {
      "label": "Black_rot",
      "points": [
        [
          96.8,
          171.6
        ],
        [
          99.5,
          173.4
        ],
        [
          98.2,
          177.0
        ],
        [
          96.6,
          179.7
        ],
        [
          93.2,
          180.5
        ],
        [
          91.5,
          179.3
        ],
        [
          90.8,
          176.5
        ],
        [
          90.5,
          174.4
        ],
        [
          91.9,
          172.7
        ],
        [
          94.4,
          171.3
        ]
      ],
      "group_id": null,
      "description": "",
      "shape_type": "polygon",
      "flags": {},
      "mask": null
    },
    {
      "label": "Black_rot",
      "points": [
        [
          94.0,
          152.0
        ],
        [
          95.6,
          150.2
        ],
        [
          98.0,
          149.3
        ],
        [
          102.4,
          152.2
        ],
        [
          104.5,
          155.3
        ],
        [
          102.2,
          159.4
        ],
        [
          98.8,
          162.0
        ],
        [
          95.8,
          162.9
        ],
        [
          93.8,
          163.8
        ],
        [
          92.2,
          161.0
        ],
        [
          91.5,
          158.3
        ],
        [
          93.1,
          154.7
        ]
      ],
      "group_id": null,
      "description": "",
      "shape_type": "polygon",
      "flags": {},
      "mask": null
    },
    {
      "label": "Black_rot",
      "points": [
        [
          83.4,
          158.9
        ],
        [
          85.4,
          157.7
        ],
        [
          88.5,
          156.6
        ],
        [
          90.8,
          159.1
        ],
        [
          89.0,
          161.5
        ],
        [
          85.7,
          162.1
        ],
        [
          83.7,
          160.5
        ]
      ],
      "group_id": null,
      "description": "",
      "shape_type": "polygon",
      "flags": {},
      "mask": null
    },
    {
      "label": "Black_rot",
      "points": [
        [
          76.8,
          158.3
        ],
        [
          80.5,
          160.2
        ],
        [
          81.1,
          161.6
        ],
        [
          80.0,
          164.6
        ],
        [
          76.8,
          165.2
        ],
        [
          73.9,
          164.5
        ],
        [
          72.7,
          162.1
        ],
        [
          75.3,
          159.0
        ]
      ],
      "group_id": null,
      "description": "",
      "shape_type": "polygon",
      "flags": {},
      "mask": null
    },
    {
      "label": "Black_rot",
      "points": [
        [
          24.5,
          155.6
        ],
        [
          31.9,
          159.9
        ],
        [
          33.8,
          161.4
        ],
        [
          37.8,
          163.7
        ],
        [
          41.0,
          162.6
        ],
        [
          44.0,
          161.4
        ],
        [
          45.1,
          159.1
        ],
        [
          46.0,
          157.2
        ],
        [
          45.3,
          155.5
        ],
        [
          43.8,
          153.5
        ],
        [
          40.1,
          151.7
        ],
        [
          37.1,
          150.2
        ],
        [
          36.6,
          141.3
        ],
        [
          36.3,
          136.7
        ],
        [
          36.0,
          134.6
        ],
        [
          38.5,
          133.0
        ],
        [
          39.7,
          130.6
        ],
        [
          40.8,
          127.5
        ],
        [
          40.8,
          125.7
        ],
        [
          39.6,
          124.5
        ],
        [
          43.5,
          123.3
        ],
        [
          49.8,
          120.5
        ],
        [
          52.0,
          114.7
        ],
        [
          52.0,
          111.2
        ],
        [
          46.2,
          105.9
        ],
        [
          42.6,
          105.1
        ],
        [
          37.2,
          105.6
        ],
        [
          35.9,
          105.9
        ],
        [
          38.7,
          112.7
        ],
        [
          38.8,
          116.6
        ],
        [
          36.2,
          122.0
        ],
        [
          31.3,
          118.8
        ],
        [
          28.1,
          116.4
        ],
        [
          25.4,
          116.3
        ],
        [
          23.5,
          118.2
        ],
        [
          22.8,
          120.3
        ],
        [
          22.4,
          122.8
        ],
        [
          23.8,
          125.5
        ],
        [
          28.1,
          127.1
        ],
        [
          30.5,
          127.6
        ],
        [
          30.0,
          130.5
        ],
        [
          28.7,
          132.8
        ],
        [
          27.1,
          135.2
        ],
        [
          24.2,
          138.1
        ],
        [
          23.3,
          140.2
        ],
        [
          22.1,
          143.9
        ],
        [
          22.2,
          146.8
        ],
        [
          22.2,
          150.3
        ],
        [
          23.8,
          154.8
        ]
      ],
      "group_id": null,
      "description": "",
      "shape_type": "polygon",
      "flags": {},
      "mask": null
    },
    {
      "label": "Black_rot",
      "points": [
        [
          54.2,
          124.3
        ],
        [
          59.7,
          125.1
        ],
        [
          60.8,
          125.2
        ],
        [
          64.1,
          128.3
        ],
        [
          65.1,
          129.7
        ],
        [
          66.0,
          131.9
        ],
        [
          64.6,
          135.8
        ],
        [
          59.1,
          134.6
        ],
        [
          55.7,
          134.4
        ],
        [
          52.8,
          134.1
        ],
        [
          50.9,
          133.4
        ],
        [
          51.2,
          130.6
        ],
        [
          52.8,
          127.3
        ],
        [
          54.5,
          125.6
        ]
      ],
      "group_id": null,
      "description": "",
      "shape_type": "polygon",
      "flags": {},
      "mask": null
    },
    {
      "label": "Black_rot",
      "points": [
        [
          74.7,
          143.6
        ],
        [
          78.4,
          146.9
        ],
        [
          79.1,
          148.4
        ],
        [
          77.5,
          151.2
        ],
        [
          74.4,
          151.9
        ],
        [
          72.2,
          152.2
        ],
        [
          69.9,
          152.0
        ],
        [
          68.1,
          149.9
        ],
        [
          68.5,
          146.5
        ],
        [
          70.1,
          143.9
        ],
        [
          71.7,
          143.3
        ]
      ],
      "group_id": null,
      "description": "",
      "shape_type": "polygon",
      "flags": {},
      "mask": null
    },
    {
      "label": "Black_rot",
      "points": [
        [
          86.0,
          146.4
        ],
        [
          87.9,
          147.7
        ],
        [
          87.9,
          149.6
        ],
        [
          87.8,
          151.8
        ],
        [
          87.1,
          151.9
        ],
        [
          85.2,
          151.2
        ],
        [
          83.9,
          149.2
        ],
        [
          83.9,
          147.6
        ]
      ],
      "group_id": null,
      "description": "",
      "shape_type": "polygon",
      "flags": {},
      "mask": null
    },
    {
      "label": "Black_rot",
      "points": [
        [
          76.0,
          124.9
        ],
        [
          79.9,
          126.7
        ],
        [
          81.6,
          128.4
        ],
        [
          82.1,
          129.8
        ],
        [
          82.3,
          133.5
        ],
        [
          81.5,
          136.5
        ],
        [
          80.1,
          137.3
        ],
        [
          76.7,
          137.2
        ],
        [
          73.0,
          137.1
        ],
        [
          70.7,
          135.7
        ],
        [
          69.2,
          133.7
        ],
        [
          68.0,
          131.0
        ],
        [
          68.2,
          127.7
        ],
        [
          72.9,
          125.1
        ],
        [
          74.9,
          124.9
        ]
      ],
      "group_id": null,
      "description": "",
      "shape_type": "polygon",
      "flags": {},
      "mask": null
    },
    {
      "label": "Black_rot",
      "points": [
        [
          79.3,
          100.4
        ],
        [
          82.3,
          100.2
        ],
        [
          83.4,
          100.3
        ],
        [
          84.9,
          103.3
        ],
        [
          85.2,
          105.6
        ],
        [
          85.7,
          108.2
        ],
        [
          83.8,
          109.8
        ],
        [
          80.9,
          109.6
        ],
        [
          78.9,
          108.9
        ],
        [
          77.0,
          106.6
        ],
        [
          76.5,
          104.8
        ],
        [
          76.7,
          102.9
        ],
        [
          77.5,
          101.5
        ]
      ],
      "group_id": null,
      "description": "",
      "shape_type": "polygon",
      "flags": {},
      "mask": null
    },
    {
      "label": "Black_rot",
      "points": [
        [
          112.3,
          108.6
        ],
        [
          114.3,
          112.0
        ],
        [
          116.7,
          114.1
        ],
        [
          118.8,
          116.4
        ],
        [
          119.7,
          119.6
        ],
        [
          120.1,
          122.2
        ],
        [
          119.1,
          124.0
        ],
        [
          116.6,
          125.2
        ],
        [
          115.7,
          127.7
        ],
        [
          112.8,
          128.1
        ],
        [
          109.8,
          126.3
        ],
        [
          107.0,
          124.7
        ],
        [
          106.2,
          122.1
        ],
        [
          104.0,
          120.0
        ],
        [
          104.7,
          117.4
        ],
        [
          106.1,
          115.4
        ],
        [
          107.2,
          113.6
        ],
        [
          108.6,
          111.0
        ],
        [
          110.2,
          108.0
        ],
        [
          113.6,
          109.3
        ]
      ],
      "group_id": null,
      "description": "",
      "shape_type": "polygon",
      "flags": {},
      "mask": null
    },
    {
      "label": "Black_rot",
      "points": [
        [
          145.8,
          151.3
        ],
        [
          148.6,
          151.3
        ],
        [
          150.3,
          151.6
        ],
        [
          151.8,
          152.7
        ],
        [
          152.0,
          155.6
        ],
        [
          151.3,
          158.5
        ],
        [
          149.5,
          159.7
        ],
        [
          147.3,
          160.3
        ],
        [
          145.2,
          159.0
        ],
        [
          143.7,
          157.3
        ],
        [
          143.6,
          155.6
        ],
        [
          144.5,
          153.2
        ]
      ],
      "group_id": null,
      "description": "",
      "shape_type": "polygon",
      "flags": {},
      "mask": null
    },
    {
      "label": "Black_rot",
      "points": [
        [
          157.6,
          137.3
        ],
        [
          160.8,
          138.7
        ],
        [
          162.4,
          139.8
        ],
        [
          164.5,
          142.6
        ],
        [
          164.2,
          145.3
        ],
        [
          162.2,
          147.3
        ],
        [
          159.2,
          147.9
        ],
        [
          155.1,
          146.3
        ],
        [
          154.2,
          144.9
        ],
        [
          154.2,
          142.7
        ],
        [
          155.2,
          141.2
        ],
        [
          155.7,
          139.7
        ]
      ],
      "group_id": null,
      "description": "",
      "shape_type": "polygon",
      "flags": {},
      "mask": null
    },
    {
      "label": "Black_rot",
      "points": [
        [
          142.9,
          125.7
        ],
        [
          145.9,
          127.0
        ],
        [
          146.6,
          127.8
        ],
        [
          147.2,
          130.1
        ],
        [
          146.7,
          131.8
        ],
        [
          145.4,
          134.4
        ],
        [
          144.0,
          135.0
        ],
        [
          141.2,
          135.2
        ],
        [
          138.2,
          133.6
        ],
        [
          137.5,
          131.7
        ],
        [
          137.5,
          129.5
        ],
        [
          138.8,
          127.4
        ],
        [
          141.2,
          126.2
        ]
      ],
      "group_id": null,
      "description": "",
      "shape_type": "polygon",
      "flags": {},
      "mask": null
    },
    {
      "label": "Black_rot",
      "points": [
        [
          113.3,
          29.7
        ],
        [
          113.2,
          33.0
        ],
        [
          111.9,
          36.0
        ],
        [
          109.8,
          38.8
        ],
        [
          109.8,
          42.4
        ],
        [
          113.4,
          45.7
        ],
        [
          116.5,
          46.8
        ],
        [
          120.4,
          46.8
        ],
        [
          123.6,
          45.4
        ],
        [
          125.8,
          44.3
        ],
        [
          125.2,
          41.7
        ],
        [
          124.7,
          40.5
        ],
        [
          121.5,
          39.7
        ],
        [
          119.9,
          37.4
        ],
        [
          118.3,
          35.5
        ],
        [
          116.2,
          33.0
        ],
        [
          115.0,
          31.1
        ]
      ],
      "group_id": null,
      "description": "",
      "shape_type": "polygon",
      "flags": {},
      "mask": null
    },
    {
      "label": "Black_rot",
      "points": [
        [
          79.4,
          61.2
        ],
        [
          80.3,
          62.8
        ],
        [
          84.6,
          66.1
        ],
        [
          88.2,
          70.5
        ],
        [
          92.3,
          71.7
        ],
        [
          95.9,
          72.5
        ],
        [
          96.8,
          71.8
        ],
        [
          94.0,
          69.3
        ],
        [
          94.6,
          64.3
        ],
        [
          96.2,
          61.3
        ],
        [
          98.0,
          60.6
        ],
        [
          101.4,
          61.1
        ],
        [
          104.4,
          62.7
        ],
        [
          106.6,
          64.4
        ],
        [
          108.5,
          67.7
        ],
        [
          106.8,
          70.9
        ],
        [
          103.6,
          72.4
        ],
        [
          102.9,
          73.9
        ],
        [
          102.1,
          76.5
        ],
        [
          104.9,
          79.6
        ],
        [
          106.7,
          83.0
        ],
        [
          105.7,
          86.1
        ],
        [
          103.0,
          88.9
        ],
        [
          100.2,
          89.6
        ],
        [
          97.5,
          88.6
        ],
        [
          95.1,
          85.3
        ],
        [
          92.7,
          82.1
        ],
        [
          90.9,
          80.5
        ],
        [
          87.4,
          80.3
        ],
        [
          84.5,
          80.0
        ],
        [
          83.1,
          79.2
        ],
        [
          82.8,
          77.0
        ],
        [
          78.9,
          76.1
        ],
        [
          78.0,
          74.8
        ],
        [
          78.9,
          72.1
        ],
        [
          78.5,
          67.7
        ],
        [
          78.5,
          64.9
        ]
      ],
      "group_id": null,
      "description": "",
      "shape_type": "polygon",
      "flags": {},
      "mask": null
    },
    {
      "label": "Black_rot",
      "points": [
        [
          114.1,
          65.9
        ],
        [
          112.0,
          67.9
        ],
        [
          113.6,
          69.9
        ],
        [
          116.5,
          71.4
        ],
        [
          120.0,
          71.7
        ],
        [
          122.3,
          71.0
        ],
        [
          121.0,
          67.5
        ],
        [
          120.7,
          65.0
        ],
        [
          119.1,
          63.7
        ],
        [
          115.7,
          64.1
        ]
      ],
      "group_id": null,
      "description": "",
      "shape_type": "polygon",
      "flags": {},
      "mask": null
    },
    {
      "label": "Black_rot",
      "points": [
        [
          137.0,
          76.0
        ],
        [
          139.2,
          75.7
        ],
        [
          143.1,
          76.7
        ],
        [
          145.8,
          79.6
        ],
        [
          145.5,
          84.1
        ],
        [
          142.6,
          85.3
        ],
        [
          140.5,
          86.5
        ],
        [
          135.6,
          87.3
        ],
        [
          132.0,
          85.3
        ],
        [
          130.6,
          83.2
        ],
        [
          131.5,
          79.7
        ],
        [
          134.5,
          76.7
        ]
      ],
      "group_id": null,
      "description": "",
      "shape_type": "polygon",
      "flags": {},
      "mask": null
    },
    {
      "label": "Black_rot",
      "points": [
        [
          128.8,
          92.7
        ],
        [
          130.7,
          92.9
        ],
        [
          133.4,
          94.9
        ],
        [
          137.0,
          95.4
        ],
        [
          140.6,
          94.9
        ],
        [
          142.8,
          93.3
        ],
        [
          145.0,
          93.8
        ],
        [
          145.3,
          98.1
        ],
        [
          140.8,
          99.5
        ],
        [
          139.7,
          101.9
        ],
        [
          139.7,
          106.6
        ],
        [
          134.2,
          109.0
        ],
        [
          132.4,
          108.9
        ],
        [
          128.8,
          109.1
        ],
        [
          129.1,
          106.8
        ],
        [
          128.2,
          105.2
        ],
        [
          125.5,
          103.8
        ],
        [
          123.5,
          102.8
        ],
        [
          120.0,
          101.5
        ],
        [
          118.7,
          100.2
        ],
        [
          120.5,
          98.4
        ],
        [
          120.3,
          96.2
        ],
        [
          116.3,
          95.1
        ],
        [
          116.5,
          92.7
        ],
        [
          118.8,
          91.1
        ],
        [
          123.1,
          92.3
        ],
        [
          125.2,
          92.4
        ]
      ],
      "group_id": null,
      "description": "",
      "shape_type": "polygon",
      "flags": {},
      "mask": null
    },
    {
      "label": "Black_rot",
      "points": [
        [
          136.89423076923077,
          55.76442307692308
        ],
        [
          138.45673076923077,
          56.48557692307693
        ],
        [
          140.86057692307693,
          59.370192307692314
        ],
        [
          142.18269230769232,
          62.37500000000001
        ],
        [
          143.14423076923077,
          64.89903846153845
        ],
        [
          143.8653846153846,
          67.54326923076923
        ],
        [
          140.2596153846154,
          68.625
        ],
        [
          137.6153846153846,
          66.10096153846153
        ],
        [
          137.49519230769232,
          63.57692307692308
        ],
        [
          136.29326923076923,
          60.81250000000001
        ]
      ],
      "group_id": null,
      "description": "",
      "shape_type": "polygon",
      "flags": {},
      "mask": null
    },
    {
      "label": "Black_rot",
      "points": [
        [
          164.53846153846155,
          86.29326923076923
        ],
        [
          167.78365384615384,
          85.9326923076923
        ],
        [
          171.9903846153846,
          85.9326923076923
        ],
        [
          175.71634615384616,
          87.375
        ],
        [
          176.79807692307693,
          88.9375
        ],
        [
          177.03846153846155,
          94.46634615384615
        ],
        [
          178.84134615384616,
          96.26923076923076
        ],
        [
          181.96634615384616,
          96.26923076923076
        ],
        [
          183.52884615384616,
          99.63461538461539
        ],
        [
          186.0528846153846,
          101.3173076923077
        ],
        [
          190.2596153846154,
          101.3173076923077
        ],
        [
          191.34134615384616,
          101.91826923076923
        ],
        [
          192.42307692307693,
          113.33653846153845
        ],
        [
          192.42307692307693,
          115.13942307692307
        ],
        [
          192.42307692307693,
          119.94711538461537
        ],
        [
          190.62019230769232,
          120.66826923076923
        ],
        [
          186.65384615384616,
          120.78846153846153
        ],
        [
          185.93269230769232,
          118.26442307692307
        ],
        [
          184.97115384615384,
          114.17788461538461
        ],
        [
          184.73076923076923,
          110.09134615384615
        ],
        [
          181.96634615384616,
          107.8076923076923
        ],
        [
          179.4423076923077,
          105.64423076923076
        ],
        [
          177.27884615384616,
          103.48076923076923
        ],
        [
          175.95673076923077,
          101.5576923076923
        ],
        [
          172.23076923076923,
          98.91346153846153
        ],
        [
          167.42307692307693,
          97.83173076923076
        ],
        [
          162.73557692307693,
          96.02884615384615
        ],
        [
          162.6153846153846,
          92.90384615384615
        ],
        [
          162.49519230769232,
          88.33653846153845
        ]
      ],
      "group_id": null,
      "description": "",
      "shape_type": "polygon",
      "flags": {},
      "mask": null
    },
    {
      "label": "Black_rot",
      "points": [
        [
          154.8028846153846,
          100.83653846153845
        ],
        [
          158.64903846153848,
          101.4375
        ],
        [
          160.5721153846154,
          101.4375
        ],
        [
          162.375,
          101.67788461538461
        ],
        [
          166.9423076923077,
          103.84134615384615
        ],
        [
          167.54326923076923,
          105.64423076923076
        ],
        [
          166.8221153846154,
          109.61057692307692
        ],
        [
          164.05769230769232,
          111.65384615384615
        ],
        [
          160.5721153846154,
          112.61538461538461
        ],
        [
          155.8846153846154,
          113.21634615384615
        ],
        [
          151.3173076923077,
          113.33653846153845
        ],
        [
          150.23557692307693,
          115.25961538461537
        ],
        [
          151.4375,
          118.7451923076923
        ],
        [
          147.83173076923077,
          122.23076923076923
        ],
        [
          143.14423076923077,
          121.75
        ],
        [
          142.78365384615387,
          118.38461538461537
        ],
        [
          142.78365384615387,
          117.1826923076923
        ],
        [
          142.90384615384616,
          114.29807692307692
        ],
        [
          142.78365384615387,
          111.77403846153845
        ],
        [
          143.3846153846154,
          109.1298076923077
        ],
        [
          143.98557692307693,
          107.8076923076923
        ],
        [
          145.78846153846155,
          105.88461538461539
        ],
        [
          147.9519230769231,
          105.40384615384615
        ],
        [
          150.83653846153848,
          105.40384615384615
        ],
        [
          151.6778846153846,
          103.36057692307692
        ],
        [
          153.36057692307693,
          101.07692307692307
        ]
      ],
      "group_id": null,
      "description": "",
      "shape_type": "polygon",
      "flags": {},
      "mask": null
    },
    {
      "label": "Black_rot",
      "points": [
        [
          184.10931174089066,
          138.66396761133603
        ],
        [
          186.94331983805665,
          138.56275303643724
        ],
        [
          189.27125506072872,
          139.67611336032388
        ],
        [
          191.5991902834008,
          140.8906882591093
        ],
        [
          193.1174089068826,
          142.00404858299595
        ],
        [
          195.748987854251,
          144.23076923076923
        ],
        [
          195.8502024291498,
          146.5587044534413
        ],
        [
          194.83805668016194,
          148.68421052631578
        ],
        [
          189.27125506072872,
          149.0890688259109
        ],
        [
          187.34817813765181,
          146.76113360323885
        ],
        [
          185.82995951417,
          146.5587044534413
        ],
        [
          183.80566801619432,
          146.05263157894737
        ],
        [
          183.9068825910931,
          142.40890688259108
        ],
        [
          183.9068825910931,
          139.77732793522267
        ]
      ],
      "group_id": null,
      "description": "",
      "shape_type": "polygon",
      "flags": {},
      "mask": null
    },
    {
      "label": "Black_rot",
      "points": [
        [
          202.42914979757083,
          146.86234817813764
        ],
        [
          207.79352226720647,
          146.76113360323885
        ],
        [
          209.41295546558703,
          146.86234817813764
        ],
        [
          212.75303643724695,
          150.20242914979755
        ],
        [
          215.1821862348178,
          152.7327935222672
        ],
        [
          216.90283400809716,
          157.08502024291496
        ],
        [
          216.90283400809716,
          159.0080971659919
        ],
        [
          216.5991902834008,
          159.91902834008096
        ],
        [
          211.8421052631579,
          160.72874493927125
        ],
        [
          207.5910931174089,
          156.78137651821862
        ],
        [
          205.66801619433195,
          154.7570850202429
        ],
        [
          204.14979757085018,
          152.42914979757083
        ],
        [
          202.6315789473684,
          150.50607287449392
        ],
        [
          201.82186234817812,
          147.97570850202428
        ]
      ],
      "group_id": null,
      "description": "",
      "shape_type": "polygon",
      "flags": {},
      "mask": null
    },
    {
      "label": "Black_rot",
      "points": [
        [
          170.748987854251,
          170.44534412955466
        ],
        [
          173.4817813765182,
          170.6477732793522
        ],
        [
          175.30364372469634,
          172.06477732793522
        ],
        [
          175.70850202429148,
          175.20242914979755
        ],
        [
          175.0,
          177.834008097166
        ],
        [
          172.165991902834,
          179.0485829959514
        ],
        [
          168.52226720647772,
          178.34008097165992
        ],
        [
          167.81376518218622,
          177.42914979757083
        ],
        [
          167.2064777327935,
          176.2145748987854
        ],
        [
          167.2064777327935,
          174.2914979757085
        ],
        [
          168.21862348178135,
          172.46963562753035
        ]
      ],
      "group_id": null,
      "description": "",
      "shape_type": "polygon",
      "flags": {},
      "mask": null
    },
    {
      "label": "Black_rot",
      "points": [
        [
          179.7570850202429,
          152.834008097166
        ],
        [
          181.88259109311738,
          153.64372469635626
        ],
        [
          183.0971659919028,
          156.2753036437247
        ],
        [
          185.12145748987854,
          157.69230769230768
        ],
        [
          186.0323886639676,
          160.9311740890688
        ],
        [
          184.0080971659919,
          163.25910931174087
        ],
        [
          182.08502024291496,
          163.56275303643724
        ],
        [
          179.45344129554655,
          163.56275303643724
        ],
        [
          178.13765182186233,
          163.25910931174087
        ],
        [
          177.7327935222672,
          160.72874493927125
        ],
        [
          177.7327935222672,
          158.0971659919028
        ],
        [
          178.13765182186233,
          156.1740890688259
        ]
      ],
      "group_id": null,
      "description": "",
      "shape_type": "polygon",
      "flags": {},
      "mask": null
    },
    {
      "label": "Black_rot",
      "points": [
        [
          187.0,
          188.8
        ],
        [
          190.7,
          188.5
        ],
        [
          192.0,
          188.5
        ],
        [
          193.0,
          196.2
        ],
        [
          190.5,
          197.9
        ],
        [
          188.2,
          198.0
        ],
        [
          186.1,
          197.3
        ],
        [
          183.8,
          195.9
        ],
        [
          185.5,
          191.9
        ]
      ],
      "group_id": null,
      "description": "",
      "shape_type": "polygon",
      "flags": {},
      "mask": null
    },
    {
      "label": "Black_rot",
      "points": [
        [
          208.6,
          186.8
        ],
        [
          205.7,
          185.7
        ],
        [
          204.8,
          184.1
        ],
        [
          204.4,
          182.0
        ],
        [
          203.5,
          180.0
        ],
        [
          203.5,
          177.9
        ],
        [
          205.9,
          175.9
        ],
        [
          207.2,
          174.1
        ],
        [
          206.6,
          171.9
        ],
        [
          204.8,
          169.3
        ],
        [
          205.7,
          167.2
        ],
        [
          208.7,
          167.1
        ],
        [
          211.4,
          168.3
        ],
        [
          211.7,
          169.9
        ],
        [
          212.4,
          174.0
        ],
        [
          213.6,
          175.3
        ],
        [
          215.4,
          176.8
        ],
        [
          216.6,
          178.9
        ],
        [
          212.8,
          185.1
        ],
        [
          210.9,
          186.9
        ]
      ],
      "group_id": null,
      "description": "",
      "shape_type": "polygon",
      "flags": {},
      "mask": null
    }
  ],
  "imagePath": "..\\Grape\\train1\\B_r00275.JPG",
  "imageData": "/9j/4AAQSkZJRgABAQAAAQABAAD/2wBDAAgGBgcGBQgHBwcJCQgKDBQNDAsLDBkSEw8UHRofHh0aHBwgJC4nICIsIxwcKDcpLDAxNDQ0Hyc5PTgyPC4zNDL/2wBDAQgJCQwLDBgNDRgyIRwhMjIyMjIyMjIyMjIyMjIyMjIyMjIyMjIyMjIyMjIyMjIyMjIyMjIyMjIyMjIyMjIyMjL/wAARCAEAAQADASIAAhEBAxEB/8QAHwAAAQUBAQEBAQEAAAAAAAAAAAECAwQFBgcICQoL/8QAtRAAAgEDAwIEAwUFBAQAAAF9AQIDAAQRBRIhMUEGE1FhByJxFDKBkaEII0KxwRVS0fAkM2JyggkKFhcYGRolJicoKSo0NTY3ODk6Q0RFRkdISUpTVFVWV1hZWmNkZWZnaGlqc3R1dnd4eXqDhIWGh4iJipKTlJWWl5iZmqKjpKWmp6ipqrKztLW2t7i5usLDxMXGx8jJytLT1NXW19jZ2uHi4+Tl5ufo6erx8vP09fb3+Pn6/8QAHwEAAwEBAQEBAQEBAQAAAAAAAAECAwQFBgcICQoL/8QAtREAAgECBAQDBAcFBAQAAQJ3AAECAxEEBSExBhJBUQdhcRMiMoEIFEKRobHBCSMzUvAVYnLRChYkNOEl8RcYGRomJygpKjU2Nzg5OkNERUZHSElKU1RVVldYWVpjZGVmZ2hpanN0dXZ3eHl6goOEhYaHiImKkpOUlZaXmJmaoqOkpaanqKmqsrO0tba3uLm6wsPExcbHyMnK0tPU1dbX2Nna4uPk5ebn6Onq8vP09fb3+Pn6/9oADAMBAAIRAxEAPwDSV9wIcAxjqpIyfy6daBsU71XJKYYgAA8j+oHv8oNQ+eQdy4Ofm+Xjp7/l69KbGwSRTIz9NwVV6Anrgd+KwNy/vlBXeNqHAwD93kY7/TOcfpUQKhCxGXwcg44JOB9O9QO7ld2zPAznGOew9adu2uAxO8LjGMk8Y9eoyfTPHrTCwhiDRkrvORjljzkfn3z2z1p4UqqOXZmPyliM9PU9B2pkojVdrsud3zAgZ5xmpjJIYOHZgwIO4Hp+WO3P4UAIvIOdoBIIbpkj+f8ALmp3kjUqu7I25JJySf8ADmqyx7FYt5Y6KMnBJ7jI5P1qbKtknaBj5RzxjPBoAGAA4xtKkjaR6dsZ9uaYnO8lwGAB2YxyOffv/Kl2n1JbPTqACfX2/wAab/q/kL88DCnP4kY/H8O1ICQBVQjYA4JAOSSDjOB/nv3pjHeuS3zdDuGSetSodoEW3AcEbc/e4qtd3EFrZSXEsjRogLOxXqBzn6+n+NAHFa5qBn8eWEATP2d40ILZG5jksOeDyPxFdwVzGxzkBgTkdf8AP9K8ZgvpDqy3zklxOJj6E7s16pq9wYIYbRPvznywSOi4yx6Eeg/HNKpJQjdkp6Nl62mjul81FXaGdDluflYqfbHB55qaJiFxnIB5yMYA96raWjLZxD5hIwJxnjJyTmrTou0sWC5445/D1/lShLmimNO+pKxURBdjMcngHJ5/D/OaiaUxjDtwBlgaIyAVIO1c88YJpWt4ZDuk3l0HQkgHmrGZrahcuQsdmWWPknOfrx1/Q0sesAEKbS4LBsFNvzAn2zWwVSNQVAwPRen0ph5AK7wo7+vt+tAiva3JvEeQxPEFONrDkY9fzFWHAYHAUgHJB4PagAcjb0PBoAAYNjIz0PNAAU3/AChcD69aCFzjhmPBX1/KlVQGLk4/GjcoyQcnocmgB6xH+4CeMg4H+elRMGD/ACkBhntT87nxjJzxzSAZl6bSBkk54qgE6KSwGSBjHSkUNnAGSBz7VJGhYfMfm9cUrRHILcj9DQIZ8pAJAz609UyMKxx696DGR13ZJ6+lO+fcMgEf5/KgBrHJXgHnOacDuA3AE9OaHPygxkE4xyaVOmWXoOtMDHYGSPcMEyHAwo4P09P884pzuqttK5YkAlZM5HbjseevtVht0ccS/JuzndngMSeee3NRs5adG+RmO3edgBznoCP5f4cwUQb5WYxbtr8FcnnI9T0/yO/Ru9F3s3IBAJ3EnPuR/n+dTlwYir7lbvkk8ccZ6dP5mmPJH5wWMpGGGd2Pu9cZoAdvMYBDL+6X7o53cn0Pt+v5zvtMRYIwyPuhQMZ/LvmoH+SHzBKpfjllwOPwx09KVseWXBBlwOOCc8dTj0/D69aQEvmPECRxglVbG09Oecj/ACfziYsEO8/Lt2lj9eef/r+tELh4SZGC8A8L8vsD/hTchEVVkCxkc55HXuPyoAe8jD51+447ADP15+g6/wD1wykkxtyO+SMY9x/nvQ+0j5SMj2Pv+v4UvlEx+YRhQvPuT/n9KAFQhV+YjcTgegwM/hXGePtTSCyi06N/3kzb3wf4AePzIH/fNdUXijRnlJSNV3FicYAHOT7Y5ryDWtQ/tTWLm7GQrt8gPXaOB+OAM0IUtivExHHavRrKRrz7HNLBIGWARl3wOg5J59c++MZrjvDunveXnmlMxwkMc9z2H8676Dyo2gQRkSTyLGpALA87un0BrgxdW75EYvX3UdDbqfKJTAAHTPT0p6oCwwH75+bOM/5NQ29xFNPc2j5WS2KiQE44YZ/x/KrTbt7LxjGcgZAPFdVF/u4myVlYb5exhkgqT/e/Mfypm3+DcCCO4xU6rjjqnqxAqNwihQXIByAPU46D1rUYKPkOScADrx/nrT+OACinuX49OtKP3ThZFGfT0/wpSNshK5UgcFePXpQBGuTwwAxxuFCs+MGMg9gRk4pHHmAEuBjsRT94VgCQTnkDt096YhpYnAG7NNyqoSRjnrUyxrkMMbeeB+n1pDCq4yCSOcgZoAAgZd27BxjHX9aaF2ghgCT1GecU+Mbf4SpxxxzSH5cjr9R1qgJUwARuGOvSn7gB0OPU1BG48sAAg+pNPVlA+cgnHX1oENZgPu9eg4pVwcHnnseeKTChsqBkdicZ96UNt/hznpQAh4OAOAanwinJGSPXjFR42nGOvfpTSrZO08YpgUVkwAirvJIXcw59DyR+vv8AWkkc/e2gKDn5iAPpyef/AK9MdgFIb+Ag7t3QEH6cdc9KjMjshHSPlSQccdBxxUFAY5HETAqpXrHgZ454A+v+ehV0WZmYkLx8m7AyQTnjtz3phbA3xy/ebHDZ+U5H5Z7frSsGkjyVJck8iLB/TuMfhSYyF1yypMjfKo3HJK/Ufl9eKkfzZkAHBUhQCBx0HYdeev0p9uu+Ri2MOQW2dSByQSRzxTW2eWCBkEAnEnqB0GfwoAaijzGyzDew5PH489unSpgrE73JZskY3HHt7E5yP8imrgBSDk9MtnnAPAPp/n2q0jsbePHQZOP72P8A6w60CZEzOxkbLEnqHPOfU/hzT5CsgXKBegA6Y9ev+eKS7njts3F1IsMSYG6Rgvrjnj27+1UodXsLmTy4L+1dicfLMMt26c5/nzQBzHjzWWtrJdODHzrkeZIcklV+vuR+Qwe1edxgswAHJOAB3qzqt++p6pcXj9ZXJAOPlXoB+AwK1vCunie8+1yqGhg5wfWoqTUI3MZStqb+lW50m0WAlPMf533Z5P8A9YEfnWyt5DbR/aLn5Yojv+U7yTg49v09KzImmluZJZoVCJ/q3LA7s9eOoqaZkuLVoREoyCMjpgjGfqK8aTvK8jOGlRNkVp4gKeK1vXi/cyhoJPLTzMA4KnpkjOO2eTx2rvoi7gMknmLkH5Mjdwe4ry2PTtQtrtIY4FmUHcJBgqcYxkHpjjr6VsaTa6muo2Mt3dy21krkPGlwQo2qW5HQDK4NevCdNJJM7Z8rV0d2DhX5VR1Jz7inZWIqWBye3T8aorrdibpLaKXzCxwrY+VSe2c89O1aEbHJUqcjv7YrRST2II5SQuQC2CBlTz15PPbvUsQLIFLlxtxgcduuKYFbHfLY6nmnANzuXaQPvEVQhGhJJBGSe/p+dIY13feJOeme/wDn+dKcKcHjnHpSKPmwCOpJJwCaAEIbIUrgYOAf5UB3LBQzAd/mxUu3e4AAyBjmmFFVMdDnnBxQA5lB6AgZoKADhvXv+dKBgcZwOwNI7FQBt3dhmqAaMtwpz2yRn+VGCQc8sTzj/wCvTudoIwp9B26U/lse3v0oAbxtIU4/TmhF9V/I07kd8qPr/KjcxHAPv70CDyyTgKOvXPSmlOeWzj0FBYgAckk8808FgRwRx6UwOet5HAJ6yL1Tbndz64+v6e1N3yyHZ5TnjHpnAwMn+o9zQqiN0xvKsOCo5249c+34inmJApcShth2h+cN3PB69zjjgd+KzKIbcs4LOhzuJVSxA25498cD/JqYMsoO8FgGweMccHv6k8+1ARF2HDFTyuT8pHbI6enp179kQqWV2XAbJJPYkcfhntxQMkOxZF2ht6nk4PJ6kjI/z/JdoCIud0TYfPBY59M/0/SolWWG3zgP8uQoyNvPBA5GMY/wpY24wXOS+7g5Ib8zjH+c0ASMisUkZgjocAgAnP0HJ4xU0ZUxCAR5O3ABPUYHH5Z/M1WaNS8hXC4IwV5PP/1v5e1P3kxDDAE8udvJb1yffmgRW8QQrf6De23klpGj2qo+XLrkjPqcgV41BF59xHFuxvYDPpXuTEZIYDZnLKOBnJ9vqOPTvXixiWw1wwuxxBcbSw/2W60m2k7Ca1NGTwlqCSBUMcgZQykZGc/h14PHtXVaZpK2Ol/ZpJIPPI+YBslTjP8AX/PFdHIFNgt9BEjbU3x8nBBGRz27dKz9OtnnWSa4kzks7M5/MmvIq1pSSTOapd6GbJGsK4/eHd0wMHH9aiBuJCgjkjZOrLt5J7c/0qzJq1k1wVKyLCMjeYxtOO/r+lW4bVS6mBNxZSVdORnsfzqJKSsmiPZzg7tDYw8ClZgUboPm6n8uKqXMs8sZQvuz8zgDAH/1q0po8QvhQzdWI5I+vfpTLfTSbV38tZHKnbuOAWPvg9fX3pcutkTG5RsriK1uoGZDuTDBcd8/4ZrvEdZgJEbep5BLdP0/zivP7iWOz1Fw8bbtqjyw3A6d6dB4pl0OCa3msfOEbE7Gl2lAe/TkHPt1/Luwt02jqpJ2Z6DgEmNYxyMHB7UmTkjI6Z5FZfh7XLXW7H7TFH5UmD5iM2QuPfH61pblI65zzgj9K7zQIUKn5hwW6hegPr+NLgeYPvEY4bA5pxUFssM4yMgHmk4PTt1zg0AOD4cooGexJ5oJBYZcjA59KjGCwRSd3XHUipJYB5ZxLgY6g80ANXYucEkgZ6Gnja55xuXkf/rqmLe5iQYuvNxxiQfzI5qWCWVyySosbKOdrZ4+lUBMVJUZAY+uf/r0pTJ/Hv2pFUA5Ck46GpfmOWOBnt0oEQyAbsJkj69aB8oHynd1zUkiAAtg57mgqCoyfwxQBGAd+TyacDgljn6UoQHP3io4FI0e8YyPxNMDBlhXzfMEx4YBkMZ6Y45yOvJpzR7o0dfM4LbWKgEg8dPTt+napvJKIv7t5NrbiGbBYZ98cZ6//WqXakaGRkY8Y+Y7cHnpj0P86zKKxgRGJUFskkB1wOM8E59effB607YmAkrhegdRksORkkcfl/SrEe05Ai+8QQzMTn68fUj0H1p0pPzRl1SJjnG4ev8A9YCmBCqLIpeTGSuMfeI6/n9R6n6U1bXaylnBBAwAq8H2xj39etWVgXCzYLyHIYMoIIBx1P8AjQlq7FjHgFWAAbjHrwOe+fqKAIPIIUn5txPTBB6dfw4qlqWqaVpKwzXt0kXmHIAQnJ7jABOO3p+fOztYk+a3mSsCCC+7BxnJPoMY5ryHx9fQ3HicQQNuitYxC23oWySSOevIB9x7UhN2Olf4jaYcBYrwDnP7pD+pauGv7uHWPEs1xCjxxTPuAYZPT09z2960dPiVEBCK+DuIxn06/wCe9XdWsLcaXbOojju2cgFUA4wc9Pf+dcjxUVLlaM41E3qaGh6uRbNC8n2fT5UYKjnPlsQT1Gep6dskdK3ru8ig0SaCy3S3UsY2EEqoP1+n8684vRLYiJJZUKudzSKuPxPf/wDVVltXktIYbezmYhyX3E56nI69uRUTp88lOG51ShGXvIe+ptA8sV47xyLyIyO5AHX6eldr4VeG10CRbq3fJVzCHGMA/jn1rkNOv5zrEV3f+UYwcOy/eA7fyrtriazcL5UjHIyAo4I9QanETkkk0Z15tI5/W9Tltbxi8AijHQvz5gGcDPPHb1HqK0BrTx6cqPEyu+Bh3Hy9uB+vNZ7TS3F2WeRnZCVGeigHgVZ+zQzsWuA4Un5W25Gff/JqPaXioxVjkqVVJcqRFJHLPckhdi7RksvtzzV1NLttbhTLOZFB3NGRjB/hJ/p1FZN5dwRQu7M3lsNkUQb74/lV3StTjk05YPJW3YurMxYHadwx+P8A9elGM370UaUYStdHQ6LBDpTR2tuFVVUg+pPqfeuhUE5BYDnkda4m9vIIpbnExSYAhHzjaccf0rk59Q1zxFeMlzdzLAGPyp8qDnsBwfqa6MNUtF8wqctNT2OVVVVCg88DHeql7qdppMSm9mjjLnaqkZLH2AHPas7wvvisXt2kkZYgoj8w5bGMcE9vQVy9/r1u/jW5upgZVsIzDbqF+9IOMk+xLc+wrrjOLjzdDZO+x6HGgliEmGBdcgspB+nPIpyRgAAkkds9DXN+GpbrUFa/uLidjgoIy/yDpkgdO3pXRgHaMjn0PWiE1OPMgHBFA4HXqSKaCVOTkfN6007vMByAx9qf94kFuMc4P9K0AcjseWXrTmxjbwT71EF2qMLjPPzGlQZIwOnXNAEiuQvJ69M1IDz82PwFQEEEbVG31x0qcKcjnPNAgGT0AJHWmksCoZSR6AUpYI2TkAnqaQ4fkZ9sjNMCmSUhfagJA2hupPP5jH6ZoSNJdhUsSMYUD36nHTk4pyzRhxvSMDBxjpz7f57GqrykBUj4R34Hccc44wf5fSoKM7xDq/8AYGiLdrZ/aUMixyDzMYHPJ4Pcd6wrD4k6dPH5F7bS2yluGXEgUdyTwT+Vb+r2a6j4dv7Yxb5pIHZFVj8zDkDJPJ3D8f0rw08GmtiG2me+adq2n6iiyWt7bSkq0hVXBYc/NlScrycc+3as7xlrs+iaAs9pDEHmkEQLEnYSrHcBnk8ccY9c15Za6RfmJLq1kG9CGXYxDdeCDgex7U7Vb7X7myS01KS5eCE7l8xc884Jbv1OMk9cVCnBuyYXCTxRr95ciT+0bppOMCNto4/2RxWYtld3F6IjG7TOcnPJ69T/AI1Po8nl3wXHLjaD6Guolllaz8rcMM3zHofp/KuetXcJcqRlKfK9RFtUWAJFeIk27+FQR0IPP1IqreQyzyB5NreUuFC/dJ7n8TmtGCFvK+VCeOGPFRH5Yzt2mRTkDBOR6V5ym7mXtG1Yjgt3a2QTAGNSCQeg98+tLLp1tcQhSyiQN8rKOh/DtRGsrhWmmOCuRnp+AqaaJZsrhhuXGQRkfTNJTaloxxm4u9zAN0tsGgkWQT52kD/D+RruNIuNOg0uCCcukohPzPnhjzyOapxxWiPbySkblUKJGOXPGOT+FJcxok/nRASKCRkggHFazxCnaNtDerWUkR20R/txo/O3Qp1jC5znkHPbrS6vqa28ohgViz9ccgD27/8A16i+2C2F5cRQF7h0ZycYUDoP5dPxzVKzvxdmWRlCyIfnLAHHYYwPbgY7VSTtdIwdNvVIqXy3V5OksIU7FxsAxwPSpIY9Quz9nEBjAOHYgYA49/5Vr6EbW8u2QTjcoJCsMFvet2SOwskD3dwLboFZiTvOM471SqVIrlsdEKtSC5bHL3O97wwNKJACA7FCCwAwPxrSs4Rbou3rnsO9Z8gmuPEMzLGQipuGPQHAP86syXSuSqboxuxv9RWMlY5ayfMaU+pvp9syfbTambA3fxAD+76H/GuShFu9zJHHKrPJISF3ZY59afr97DFqsX2jc6PECvGdo5H8+az5baHal9YSNlAW3DsR2NdUKbnTV2d1OmnFWZ6x4VAjgaPADIBhc9P8/wBa6Fzwc8gcVx/hCeWaKK4dvnlTkY4JrrxyvzYK8cjvW2ElenyvoK1tBpYcjHXoMdhSqMfKrBc9dopTyfmQDB5BPT8PzqRRnBUKcciusBiqRkE7qVVVBz1x0BpzHGOMk+tNViqk4Yde3SgBQDgHB9hmgsRnALZ9aMfJncQ2cURtnIzx7AimIAdwAbOAcf8A66XhGIGc+1IoBO3g8+nSpURSBkGgDAZpJQxJDOE4wQDx355A7YPv0qnp2r6fqMUkdrdJJIjnzQAMgAgZAPUe/T8qzfFttrN7pRt9MjjECKTMM4lbJ5VeMEdOAcn09fL7W5udMvkniLRXEL5GcggjqDUJXG5WPbJGVcyIz7OmAnf149eB16n2rxjxDbx2niC9iiZCglLDYu0DPOAOcYzj8K9Pu/EYh8KNq5gMUkijyreY43dhjHJGDntnaDxXj9xcPcXEk8zl5ZGLOx7k9TQkDZ3Xgp/ttqYXVCYCQGxyFOD/ADH6Cuwn0aV7K5aNd8yr8qhCV6dT7f55ryXQtVu9OuZBayBPOTByRjjkcnpXf6f4n1J7cGed55lYEgRjawA5GR8w6fT8ufPqYVubkthxpqSuRN4cieH7feWqwTxOX3REHKg5yeoJ4/z0GfLc2bWaRrHP/CMkD5uOSSTn6V0Wt61a3mmxxacWZ7hS0hAI2rx8px368Vy6wsibdv3c5J6CuWUtdTlqNrQSEvKd24ElcLjn2q150NjaiacYycAYyWOP888VAsIiDHj94CdrDIIPt3Ht7U+4gbULbyX2jDDEgyArjrjuR1H596S5XJc2xEIrdhpzwTzSyI4ARQ53KAec8Y5z0NS5Lxl1iJWMZ2L94+tVNOs54/MaW4hTcoCxov3znufw/WtZIR5RaP5jnJLDH+RTqRip+67odTl5tNipsMsIYDyyQCQw5HTI9jWmoQRKrjcOh9hg8/nj86ht1W62lRhOm1hjaR7H/OKuP9kSwmuPMeSOCURMqpyG445+orFpt2SJjFttWM6/b7CsbWsytvJHHIwOgx+P8qxZWkXSXWeERzTSHAtVznvk/wCe1bmo2AurWE2xwC4cSdtuOvPQVKL2y0a1ZIpBPIxBZioKn05/H9BW1KVtS4TcHZnH20ksYKlvLkTqxIz/AI1c061bVrTZdXMhW3YhCp5AIHHPb/Co5Egv7+ae52sSQEETMox6Edvw/pWnFZrYWpktThiRv8wllH+Rmu6daL0W52e1i9OpYt7HcBHEWEYAU5P3to4J/HdUd3qFhBCQS5fBKnbwSP6fhWRf6rerKkcPmKZDsJOD+H061SaXyYzaTIqMuS25ehx+fpUqgp6yB0ozu5FDzJby5ZjJ5krnkA81sKgitYI5FUM5YE9+mKxrRWkvVMBIKvuZgegrXmdjJBuO5+SNw4FXVVpJI5pe41ZnRaPqN9p80dzMUazgQB0QfMRnt26CuxtfF1hqFt5tuLlsnaIvJwxPt2Pfua4q1AuYFRkwAMHv1/p0rR0WRZNbthDA8EFu/koCucYPUn1OBRQqJ3SVmdUKiqq73R6CC2PmDZz6cmpSpQnJwT2Bx+lN2MMe5/GlEUmeT8p747V2kARwM/hgYqTBbI/2uDmmRKC3zNnnPepSFJ3Bhk9AeaBEJO7Cnp1PfNOTITJ+8euBTmVM4zg+lOww4yCaYCGIHkbvemq3zZIxz0zyKeBxlyDz0zSsA2No256HGc/hQBy1prFjfam1iu+O/VihglUK7d8rzznrx1B7Z5qa/wCGrPVrVri4th9r8lmT7OQXZsYAyOucAc5x+lcD8QYZYPGF07qEEixsoU9goX+amqOn+Mtb05lEd68sY6JP+8GOeBnkDnsRU27BcoXesX15Zw2c02beEAIiqFHAwCcDk47nPU+pqGXTbqBN8kWBsDnPUA9P5imJLC995syBIi+5kjHGM52jnp261u6nqkVzbyPZeY8h4y3PB7FfoOvqKG3fQqMU02zAghaadI1GCTjJ6D/61dLd6laiMpBcMxChFiVOvHb6cfmevNR6dYLb3tzNNFI1sJWiB4RmGSMgZB9OB6kV140i00+MPb2sSs54kUnOO/8AT3BHbmuWtXjTV2WvcV2ZeiafdQaLLPIoWV380Af3SBxgd/b3qxLsiG5QDK2CqgZA+v5j/PTXke2gs/MlEshUDMaJk8noOcdOe3f0rCOp2MtwEQSxK7YTzFHPXoQeckY/GvKaqVG6ljnnFzux0FthDzuIU545NFvFI25FyU5VeOKnnvLa3LebLtRFDZYj6c+/HT6Va0PUNKdGXcyHOFMi7Qe+Qf8AH29amMZPVIw9nJomh0aKKLzLudY9oJ+Ynj/HPtWVPl2Z0aTYMA7hyx9f6frWpqt2kjYZwQo4Cnj0rnbrVMOqIFLA/eHSr0krJGa00OjtXUxozADZgZYkHHv2FY2o6415dtbRzFIInIQocc45OR36/wCc1nT3FxcSKhm2o3QAckn179v5+9VNYtEhybObEj4LqT7dQf510UFGM9dzqoSinqaVzqjxBYpJ2uIXAU5JOwgcAfoKzLqWW4c7EKxnoGPNR6fZXeoxh3bykRx1HLEc0+4kkjZrdAi7SRv9QO9azUef3d+oYnlcrxIYSY28pPv9yff0raiLmwkTJIYeX1ORngn9c1nWCYJchXfdkbuB7mti3mgtvLRmVFByS3c44/Drz7VlN66HPGL5k0ZC6lEsyEvIgQ71OxeRjnd19Dj61kalfHU7rcUG3Pyk9SPerOqmOS4kkijCq5wCCeRVLyjlPl55+gFdkeXRo3nU10L1lEo+RccDkDrVxoSFtXMbRlgzbZBgjpVe0iO7rtPB+tbZtWcxvPKFUR5DOwz9AO+MVzTepzOV7lzT4yArdCeRxVrTdQezkmuIoPMMcxYqH4Zc9veqgVzGEtnfYBhnIwT9PSpra3C5hkBIf7wNZwm4O5VGryPXqdbpfizT9QuBEY7q3kJwPPiKg/iMj8yK6EyFlwOSeOTXATSOJUKpljxz2FdxAzSWkRUhcqD+ldtCu6rd0dEJ8xN5QCkA/l/LNKuchRke/SoX3IcjkHvU652jLtz754rrNRAuWHI255yeTUgJJ2rwPRsYFR+Yc4wcAdSaA452sSPpTESMARx971FKDnaDz657U0MVBJZs9eaXzFPRAG9aAPMPiNpIl0u11JXUSQKEfcRucHv17Ht7n0rzAkg96s3d7c3sxmup5ZpW6vIxY/maqnmgl6ifzqaHHnIGOFLAE5xgVGkbO4VQSxOAB3NdVLpr2OnJLt+zzBAwkVMcgdiB1+v9Khs0hG42TVVa6tUjtkaC0OPvnnpgZPPG0VpyeKLy6m8w29sF7hQRn685rm9ImQPcJOjTybsrzkk5OSTW/DYvMg3Rds7c5A9683EySlaSM6tR3M++vtSur1GtE4C7CqnHfPXr6flWZOt9MMSW0hzkbVG4Z/D8a6oW0yqyRoI1PG4nn/P+FPhtHhjBKkA8ZqI4twjZIhV3axj6jDf/ANnwPJG21QHmwMkH1OPTvVaxu4WjCuAeowD2KnJ59PWumNkXh2plVJ3E5xx71LHpFoq+b5EDkjdjaCc4zk/pzU08ZGMbNG8KjsQWWniTSrR7u6xLKmRubHyknGTnPTH50y8tbKwVPOIYdlQ5JIp8yyZ+bLc9QP0qndxbgXOQABkj6c1ip80rs4pu8rlKS4knYPbwrEowMMc55zkk/dH48Y61DEpkumMrKUwSWU54GcnI69DzSXE8jkwxkCPoxAyW/wA8U9bRYZVkh2gKNjBV4bnr25GcjvxjpXYuW1noVBrqa0GoKlsjrB5jsQoTlSBjv+VU9Rj3KkiDLS5JkzlWAxgAYyPrkjn25fBLE0jGM5I6kDCk+3pViaCH7N5caCMqN20DGPX6dSfwrlTUJaIqTUkZ9rAVZWI7c5z0qS8tLoK7+U7xNg/u+cHHQj2/r71ctY1EwYQllVcjI4J9D7cEn2HuK1bi8/dKvlJHnk+W3XP1/wAa0jVcZc1iKdT2buchb6S6Wi+fI4ZvmALYCjsPapLexDTYC7sdzV150klfl1wCQSMAYqGbUY7Mwx28hEr4ZmMYPHTHIPf+VaKU6krdwSdSWhp2GjSM6SBdwzzgU6ZQ9/IQOAdo56Y6/rmi11SeSwlkVwkqAo20bVcEZGfr0xTLMMjBlmJAXgsf8azmmnZkVKfJozZt4d4DAHcPvAcVPHAn2gsoYIOmR1qpZvcljtbkrjaOKkuNTnhs4pLmAyJKoY+V8vlj29fzoUZTTt0CnRlNXRI04W4JkjBTorg8iuq0fVLa/to0hcJKg2mJiN3HGcZ6VxqXVlcj9xKGB654IFCNcWs809mpMsKkxYGfmx6d6qhVdOVmtxwk4S1R6MUHHy7sDAzThCAME4z2xWJ4c1LVro+Vq+myQOV3pIn3X9iM/KfyzW+XAbgkD1r1zsIyu3JVSuOMZ61EYyFVipyDxk9KnBUHCsc/lSBvm+Y5P86YDIxkZbp6UrNgcZ9c0rogGcZYn1pgI80HHbqCaAPmqQhnZgoUE/dXOB+dMpxHWjHtQQT2EiQ39tNJ/q45VZiOTgHJrb1ZdSvHjjlDEMu8EHO7uTgD0HU9MY7Vj2uny3JUqMITjNaT2+pQrAIXMkcKELycjPUYx0rCVSClZs3hsW/D1taQa88d2wUFAEL9CeDXpc1hbWlqWG0Ssq7OMj159O/6fWvIY712k3XG5p0YHlj24we/b2roPDGtXD3jWLnzYCu7JydpBHfsOD0rkxNG96lyatPmV0dN5BjYhF3Bhtw68L64/L9av/YwkZnZBLtIGwAgDPQE4Hfnj3x1qlLeG5mctIqnkAEHOPy56/pSTyY8mFCu8nczgjkdOOOM/wBK8zmRw2s9RPEL21rpLxzQSNGytnyn+XdnjcRyF47dcDpWB4bZ5NeuPswRbZlZ5ViACKeuBjjjrn0B6jFdAlm8syByH2oQBjr65/AfjV9LK03rbxNCmANsa4XnpwPzroWI/dOkonVCfu2MHXbh7MIbSE3EZzvKITz2XrkA888/Q0sljvQqE4IHBH866M28VhEZZpkQbigU9SR1/DHv/SuW8Sanb3VrbpC7eQ/zv5YILjoM/rnPtmsqdGc+VKNvMFD2ljAm8kAtbuk5PBaM5AOeh/LP40zZNO5DdORtBwOv6/jVGwhZtbiS3APJD7W3Db35/wA9q6CeMJIiRuQ38ZHUemcfSuuqvZSUUROHLsVrONUyHOAc5GOT7VrWTpPL5Qtt8LApyMsQew9PoKp28GQ21kG0+uD+ArXit7WHHmOgOMkglgTk9x/nmuRyuzDVajJ5Ft2ZYVO2JyqqTu4HB7f17ewqizyTu2OAQc8dc1fuCHlOETovPlgsSVyeT7n2plraTzvmNlIJ54/pQpMUkmzDnBigkjRPnYjnPT/69RCyiuQiSKxK9ZFONvqKr3Wk3q6kEMLmQybmkz8pG7r+Nb1vGNu1uQcfXj0/Suqp+7tyvU2lH2duVjDaRWNgEiZpDIy7hKSc98/+O4//AF1ZtEMrKFTywevOeKS6iF7dW9vFHnbk9emTjn8QfzrbsbEWYLGL58H5QOh/z/Osrt6sxm3J6ktpD5J3kHHbI61TvbOFLDZZSASouJDISQ+OnTpjHYVX1LUri1Ek/mjYmVERAwV6H8eTz9Ky21J4FS6ALQsQQxHGD0J9qtKdNpx6nQozpJW6j7TQ5oLOWS8VcyvuO3OFz6evSn3LarZG3is7hI8KsiEjJyD/APqrVkvZtQaOOf5FiGFRR1PrUraOLiITAEPGcqx4xx39jTUrS5paoiFROpeRh6dq+vXuoG3uL26WbG/5JWCsPbniux8O3l//AGoltNcSzLg53nOOO3euJ1S5vLa7SZYnWWLhWRflcHjHqc/hXeeG1A1BiVOTGcA885FbSuqsWnozeorNNHR7W59/rxTQuSBkg9xxUxD9SAOPTFIEJGec+pFemMifcc7SOOOtNVScjpg04OSxROe+R0pI0dSctn2z0oA+a2UgnHXPagL65HetvWfDd7oUcT3ojUTE+XskDbgO4x25H51kbeelSyDX0qcNF5HmbW9D3GD0rbhUByke3A+mTXIIMsAo+bPGOtdPa+b9j3SkJdNwAOpHr7GvLxVOz5k9xSbWqC/tdOvZCTC7SnA8yI7c+3v6dKt6Y1pppZLe1dC333yGY49yaghj244yoB56/lU9uoUsSHz7DGa5JVG48t9DN1WyObU7q4IQN5SA8qpx7cn/AD1qT7QYYldQGO7+MkkZ/n0pFt1WWQswzuJ4PJz0/nU0tnKyHbkrkHoOg6fz/WpvFaENl+01gsyhkKuTnIPAH4c9e3Sqd7YapLdO9rIo8wghjIVKtweR0YcA49ce+X21t5RDNlsdDxxVq3l53SxkDOd3Tr70oV5Upc0DWE7Dn06O7gjt7zNxswvmM53ccdQeOn6Uy+0a1ntktWURrDwmwcoD2B9//r1aRxEqkENn5VBUkZ5POP61Q1bxFHpMu2SMXNw8ZYrkgDPTp04B/wDrVNOVWckoN3LTm9hzQQafZfuIwoHAGOre571j79ku5gQXB5HU5rXgkt9U06K5TeoLkAOQOh57+1VvsjtMMDgMQidR2yf8jtQrxbUtyZ3IbaLcgQnDE7W6jj61c0vTZoJXUXks3mNlTLn5Rz7/AJ9vpUbIsVypYgBSFXsN3f8AXNSQQZbDSAkncSeS3P8AnrVpvbuY8zSsTXcbi5jhUfOOMrxk5659MEGrBcWEX72VhjOAX7ewqpeCZIgIj8xdg2F7EDHt2/Dis+ZGhGW+dmPX+978iqViGPkZJVd92WLZPXJzViwjMgJxuwwCqf8APSoIbVnUFGIIwfoa3NMsGMQUKJHJKqi9SpHJHueR9M+oppDWo6ECBHFnahXYfNM/JYAYBHHFTGXycySbgRnJJ+tWVvLOxhlnyxCljIFA545H6VxmoeIpLy+8pIl8mWTCoM5UHtW3spyjddDZUZS1Eu7L7d59wLmRIpHLFODn6HtWhbLhFGwBVXCKo6ACkiDFBGEAUjnNXLWG2N0zFQbkR4zk/cz6dOtYOcp6PoKUpSVn0GRym0k3/wALdeO9XbjUXugFtJAkZILFPUf061Suy7Hy4o969CR/KoDpUf8AZVxFGptg4Lu244B7/h7Uc91yNkQgr6mhNeSO3kTM3TBZCAw/+vXS+H38+9eSJGEcabBnqTkVxGgWEWqW32eebzJIZN+6J8FfYe3+NdtpbtYXe0rugY4I7g+ta0UoVkmzaS5Gk2dK23oc59BUJJJKrg4q0g3JkNyajZCzZHX2Ne4akOApz1yfSkWRi2CuRnp/PNLJHIe4xmnxxkbc5XjkmgDw3xrfzah4lnVsmO2/0eNTxtC8H9c1kppF9LbtOlnMYVGWl2HaB9elerWvhbT4dfu9QuQtxJLJ5kSY4U87uDgfez16DpWhrNqNSsZLWRmUOQQ6jBUj5vTkex7eh5GbbtoFjyWzsDHH5jJmQjg+lbUNuASWb5m5wP5Vo3vh2509BcAm4TBO+Mkbcdcj06/lVWO1ZEDAlpCflG7IHfpXh4iU+b39znknfUi+zf6Uu4ZUgcE55GK2orRR8wjG0DvVRbOZp/NaQ7wO4wKswanOsLx7VkwxKswHHXpx0rkvd3uFrqxlyQFrl9i8CQlcDOeTjP8AnvVogCXAypTgDHTjnj8TT02xSFpIt5kJbauMAH3qVb63t5ZJJF2ktwegx7Dr+tXuLlkQsju4hY7UAGTgEnNPeD7HCS/HfDHnj2/L86ia7gj+0XLujkIXAHU4H/1q5m98RXkkscp8jaBgxBfl9Dzyc9+taUsPOrexrCm5K5ui9Z5PlLgAcDOc1Xv9Mj1d45Z5WikRduVI5HpzV9bZfISQLgOAQrrgjjkH0NPSNXYfNgKMCs4zdN80NGCk4uxXt0CRR2sKsscICqO5Pf8AGp8NAyOzANnKjqfx9axLnX7aPd9lWSVsEI7ABSfzzUdh4ob7Wv261jMJIXdHwU/POef8mtvq1Z3lY29nJ6nTQQpK58xgqICzuxwD6nP0z1qxYMxnLNGinopzgj3qnd2aST28iXEY8pyzReVvDencbT78/wCNhZkZ/wB6wUdSQO4HH61inazTMJQXQS7ifywYwwdiD8wywAyMj35H5/llwwb3Hl4kJxuxk4GAf8+mK0b4xy2ToWORH0JzgAhjyfZabbIiGAxLHK7LuA3bdoAHzN6AZ6966Iq5hNa2RZcQCNQsDKq4EpZuSeyg8YBweewzz3KT63Klu8CqAkgKq4G3APHbjGM1n31/Nc3hVRujTPzlOp6Fj+XHoAPSqsUMhDTMuQBnGRz6U+Zp6CTtsBl+1hoVZvLzkkn5T1zx70sGjWlu8c8MLbt3UnIH0HatKx0ibaIggE5GdmCGx649MVdk0TU4jEtj5kq+eWkDLkgEY2r7fy9D3r95K6TsdKqyktWVre35y4yBz9KcgnurOGQRSQiRTkMu0j2xWgmk3aMDcxspxkZXgU572C3YwupdcgFwAQrce/Tpn/8AXWUaUm7JamcbvYyYTeRykSYG1iI/4gy8Y+np+FLeS3d6kEcoRIGkw/lggk9s9c9/0rbmtXyuVXB54OajNqs6GB0Qo38OcfTn1pxbhNNjhPlkmxuk6UsF1D9jLpGBueUYJc+nvz7V1kFkIsSy5DDkKe/1qjoMCWto0MSEeUcF2OSc89fxrX8xS+dwHvmvVp0lNqozab53ccGKnkklvXqafhxwMYHH0qLevGVLd88ihnI5K49hXYIcZMdFUj1OaZG7uSM/L16VJhjgheRTAjK3KkDv60AYhkztTYQPvgAnBB6DGTxj09TUgCxja7ZKj5gpyFb09x39v1qmWJZPmY7QRt38nPcDt2/X1pWP7jy3TzMMxxjI6kj+v51mWWwfNUAEADLPkhcjqeSeeO3XOKxp9GVGkksm+YHnO3np07AdeDxWnlgGjdzIB1XbtO7HXjp+Pp9MY+t6t/Z2nFYCGuHysR6gfNkkg9gPUdSO1Y1oQnD3wduplSX5RfLXMTk8sQQQvPPOCCeP15pkEkY3eWmY1A+YNyxx3HaufjY5lllcliDudsHn1P8AnrVqzuFLhDIcZzyDjivClSS2MedFvWbmS3sTdRWsUxjcN+8XIjwPvY9e341i6bqjatdTm78rYkYdSmcKP7v17/n+Ghc38iO6QLwpK7mxgnnt0rM8rzCWLb3+8c+v+NdFNRVNxkte5XtFy2ZZvZrdQ1vaW4d2BEkhTPy+3tWPHpts5Y7COmdpx+VX2jIlxgDC88e3+TU6KpKgLuXPOBt/Lj+laRm4K0WY8z6DJL25eTyoWUAORkgkkfj9KVr65hYYDbwcnJ4x+AHNXYNP37tqqJBy4B+7nnmnNY7S0jEEDqScYOex6VlzxbtYptrcyBYWTThzBKG/ijB2oTz6ZIx6CrA8PWWGme4kQMDmNmDEZBHAKk/j2PfPNX4IlZ4xHEWOQSWJAxx+Oeo/xqeGxYRk/LxnJ+6P5nt/ntVvESXUtVJW1Ir/AH3Fq0NvdRxMP4wJBnHb7v8An9KbYwXn2ZUuby3dlONypIzFcd8qMn/61adhpl7dANDExTIw7fKPrnv9BzW0+ji2EUMk4eXO9YoF4z03EnPGe2Pb1NQm1T+HQacpGfp9nHO8lrI03mupPMAGD3OdxOMHHpyKbd6YNOk/s+OK4jMv+skZlQykY43FWyPQDH04rsdP02Czi4UCRsBsckn3zz61dmCSFgybx0x1BH0rppYaUo8z0Hyq1jzhNGvImWSCFwgYqyyyB+R1ztC/Q546+9Xo9G1O4eFI4IUMgyECB1PbI8wtjv0rsxaWqBVWGOPufKG0k/8AAaWOzjwvVVQjuTitPqsu/wDX3Gfs2c+nh6dIdt3dbhF0V5Cwz3C54B/wrR07TZY4nnhvvss+R5a5PTCg5GPTFa0UCsyHzCFHOCqn885Bqrfac7P5kDKrDoFO0/4Z/IVX1fl1tclwkiJ7nVfL33AWWNXZBliMn15z2/Cs2PToGDRXCMRLIZNqpy+45wPzx7/lixsu4MRywvsUdB0z65p/2g3KYb5XxkEmsnUlB6P7xRlKJKwt/PD+S0afe21EI0MhJHOCQD1xVlWuJ1+6S/3QKi0vSrgXD3FzHsk2mMDfuJ565/AVNOjKrqti407q7NC2t/Ki2gFSeST6mpnUdQOfUDrUyoSMMR1zjFPjTadmAcV68Y8qsjTYqFmBBbp2G6pQfmGCOfansrYOFAP05otxvB3J064qgJFeONfvKxPtTWk3jeR8vtSeUS/ynC9+aeqfLtyQKAORZ2IRSpJcZwEz1xn+XP8AnL1RWkBUNjhgoAJB9xzxzUkiJskffIzBsrgcNxjjnB9/69KVYw5VgCcDA3KOB+PB/P1rMsgXzGJDRKSDjjue5/IfrWVeeG2u7ueZr2YGQl1HlhgigcBcEcenv75Nb4jDjZEqqVBbc2Tgj+WcfTmnJaq0Y3lZD3yTn1/z0qJwUlZged3Xh24tNwSASRDI81B/TqKWC2WEjGR8uORx0r0KMbVU7BsHygkZx69O3vz61l69N9ltd8SYkYcuoOQoHODn1xXBXwyinK+hjKCOCWN5ZJGaMBmYsMduaelvudwpwuMbuAM59aeqysoGWLPwxbnPr/M/5FTohhlIn+RcZC4+bpwPX+lcO5iIYEZQI0UE8sSTzxx+PX8+wp8du4ZmY+VsPJPHXjr6fWrMxeOBTFGyrITtduoHHbsfxNMg0yWcAlWds9yTkk//AF6nmSCzJPPWS3kLLlXXYQwO05GMH8Of65qqYZLggvJlFbjd0Xp2Htj6+9a19bvbwxW8qrG4bIyCSeMdPxqWxtPtMqpaRmWTA425Vf8Ae9KL9EX7zRXtNPeRS5O1V744z2B//VW9o/h9IpRc3UaPKSX2N8wXPqD/AJFaFrpRtDFcTSO00SsE2khRkg5A+o64qxeXIs0Xzc5kGEVQCXrto4VRXtKuy/rU2jBBfTm1tgYhulYhI07sfwPQf57UyytfJBml+e5cDcDk/Sm20EnmNdT8zngJjiMelXgu3720dhk/jXTCLrSU5L3Vsv1NNtEOJ5+VQx45AqQbPLwTuOeQOlV8EbVTcQ3finnIf1xwMgnn612CHLtEhfGe+R0FSeYCjbQCc9ODTVAIBBwT1NKUH38ZBHOD1FUIcXycYBPrgU/gnaSRjjk9aUbNmcDB6cc0qgY5Vh7Z70AJvIbAVVGM4A60rJG5BaJWZQeWFA5YDoc/pT9yAdQTntTtckjeRLZASCASFARSTknA6dsn8KlAKr8pGCOlN6jqM/WlLgKAjZ9xQgGsuNrbm49B3p21+fmUL1xTiz4x82B6U5sbB64784pgRIMAjqKkUDacdB15qFmyRgZX9akYu6qEGOckkdvpQBKHdht4A6fSlCAkDd8xpBgDGTge1QyylWwjYX9aBGIsJ5jifoOp4GPQe3YeuKbIVkcq29cqNwOBk5Ge/wDkmpsquQ4JyQMHj6ccf4e3GaFIwXCnc2ApYcnqOfU/5+sllVYgLhFCgHAXfu+XucD0zxUryAKWRsgBlyTuBJ7nPpz3/wAKkV2SHDj5j2j557E8c/hTo8Rbd4GCoIII6gAj6UDI9hdlwpbaOCePoM+lcd4m3vrAcF1j8gKWA+/y35jmu1YgQFXY4JHIIBAHBGRx6c1DJYWs90LloFMuCPMJyMDOBjuOfT09qwr03UhyoUldWPNjFNsjEYKJuHOfmHQg57dP171o6fppedUIO0j5eK9AhhjtUPlhYwOhVRk9P8KVpB5cgfCjGCSD6571xvAtq3MZRp2dzz7VbnUdJ0WNZI4b663hYxCGxvPQYxk+vbrjtk8+fHEnlgRLIp24Y7VznnkccDoOv/1++8YapFo2iSvAEjuJQYoMABssOWGOmBnn1xXOeG/hu5uor3WgjW7R7xbEkNvJ4DcdMZPBBzjPfPTSw8YatanRzK+hJ4TivfE8U91d+ZHHC4QSyc7lPIAPc88/Ueteg2ttHZW+yGP5SMEYPJ7En/PWpY3WOJUijVYkAVEUYUAcAAen/wBase+1aW8uvsmnyGWQH97MfmCD0Hqf0A/SHClRbqdX/Wgt2TahqiW7C2T97cHgJn7px39Oh47/AK021tJWkM90d1w3AyOFHoB2qSy02KBNqv5kxyzOOTnqSfX/APXWmikLtx0H3m6/596FSlVfNV27f5he2iI9km7D7sHG0A4P5Uu1i4bgHOce4p0v3CGZnB5A9OenFMJym7G0E5+7nArrsSPKMU8wlR0BGcU4cZxghj2GfzzRGHddw4Gc8Dv6U5lLMwVwcdfeqAcE2ZxjPP3uMY60iKw3ZJ/x96dsUBsfTOacF3Jt4J7cZwfb3oARQ4UddowTz/L0pfnZsjIB7k09gVAGQMc4XihicYU7iRkH1/8ArUwGkNuwCzH6UzG484GCOvXNKm8sCwJb0xwKlBIB2khQfTGaCSDbtkI4JznkmpE3EKdw29z1pVGeQjA+1J8xJxx249KCg8wkgfMSeMCnnOwgdFGeTwaaGIYg4HHJz3p5Ziu0EKD3HemSV1VnJyMA9amjUAkKhJ9z1pUDqxXGQPxFTMJCQowAR6UAJwQcMCx9Kje3ZlII6+2KfuCPtIxzwae208btx9KBHPLG6s2ZQ2cFVz09f8O9IHRnCsNzHIIHGO31qKRhtyC7Kx2AscZyTnqaDyFLZOc8cH8h6e/vUmhP9oAcCJST/EDn17H86SdMjhwBge4JJz/h1xUTZMZ5AAboB34/+t/nqg8wtjliBtPY/T37UATRhVcqSQVAOM89PX19qJZX80sVUKFJxjOePT86a7MQyqzZYc46k885/IU7lVDuowOVLEj/AD1/WgCZC8jqRknlt3P6fjTGdXJaLGQOAOw9aoaprVloNtHcX1wYFYkLGv3369hn+nWuE8QfEJb+wez0mKdDOCkskigHB4O0Anr+n8pYilrN6fFXjOGzhkY2iSCGMqc/Ln53649Tn0Ar1Z5ktY5Jbh0hhzkl3AB+v5/nXlPgu3ksL9tRmtndljKwrnBLHjPsMZH4128em3usyrJqu3yRysH8AI4zjnJ9z6n6VhLERb5YaspR6seb2fXnlW1UwWTfKzHhpB+PQdff+VbdjYw20KokZGOrYx/n+tW47dYrVERSo+6AV6dz79SaCI8fNwGHQDGacKNpc8tX+XoJvsJE75whByegPHH+RUsbscZXDHqM/wCFJ+7O1AcFf4SPp2pFAEnysNoHAI9/1roEMO3KhFPOMGpCgQYRSCTjvnv+tKSu/CAHOOQMfh/KpEcjfjBPqTQAiwuqLgEjOCdwNOjXI+8MkcihQ27ez8ZP09+vWlG4cDnJznOM0wFMSM3JDAZIJNO2qgygyx7gjpQvqMkYyDnGacM44Bz69aCRoAIUk8HkGlZVyNuM+9ORcrgEfjSBlXORuB+UelMBykcEhcg/lSuV+XIHTsOlMRhnJTr1NSHyySWHzH0JyKAIyo3AkZJGABTwFQ4688mnoecqAAOevNK20Aleo6noc0AQzJuJAXGD6fnTI0bf3z7VYjxj7g5PftQFCyEjk4ycdqABQI87CCfftTFViA2ASeppGYAnp+HWpAnmL0wD1IHNMCMhmYfPyDwAKTy2ydvOalMeGwtSLyfT6UCP/9k=",
  "imageHeight": 256,
  "imageWidth": 256
}
