# Supplementary material for: Deep-broad learning network model for precision identification and diagnosis of grape leaf diseases
Source: Front Plant Sci. 2025 Sep 10;16:1611301. doi: 10.3389/fpls.2025.1611301 (PMC12461735; doi:10.3389/fpls.2025.1611301)
Supplement: Supplementary file 1 [file DataSheet1.zip › B_r00276.json]

{
  "version": "5.4.1",
  "flags": {},
  "shapes": [
    {
      "label": "leaf",
      "points": [
        [
          122.8,
          200.0
        ],
        [
          136.9,
          205.6
        ],
        [
          146.4,
          210.1
        ],
        [
          153.4,
          217.2
        ],
        [
          166.4,
          226.5
        ],
        [
          172.7,
          231.9
        ],
        [
          179.85897435897436,
          237.16666666666666
        ],
        [
          184.47435897435898,
          232.93589743589743
        ],
        [
          201.52564102564102,
          231.52564102564102
        ],
        [
          213.44871794871793,
          234.0897435897436
        ],
        [
          213.32051282051282,
          224.98717948717947
        ],
        [
          210.75641025641025,
          218.06410256410257
        ],
        [
          209.34615384615384,
          217.03846153846152
        ],
        [
          217.67948717948718,
          216.78205128205127
        ],
        [
          223.57692307692307,
          212.93589743589743
        ],
        [
          231.52564102564102,
          210.6282051282051
        ],
        [
          224.34615384615384,
          200.6282051282051
        ],
        [
          223.7051282051282,
          199.2179487179487
        ],
        [
          235.37179487179486,
          189.85897435897436
        ],
        [
          242.93589743589743,
          186.0128205128205
        ],
        [
          236.9102564102564,
          178.32051282051282
        ],
        [
          228.83333333333331,
          173.19230769230768
        ],
        [
          236.78205128205127,
          165.6282051282051
        ],
        [
          239.73076923076923,
          161.14102564102564
        ],
        [
          230.8846153846154,
          155.6282051282051
        ],
        [
          233.96153846153845,
          148.44871794871793
        ],
        [
          233.96153846153845,
          143.32051282051282
        ],
        [
          231.52564102564102,
          140.37179487179486
        ],
        [
          231.78205128205127,
          137.03846153846152
        ],
        [
          224.85897435897436,
          135.75641025641025
        ],
        [
          224.73076923076923,
          130.1153846153846
        ],
        [
          223.96153846153845,
          129.2179487179487
        ],
        [
          235.37179487179486,
          124.73076923076924
        ],
        [
          230.5,
          116.14102564102565
        ],
        [
          228.06410256410257,
          113.83333333333334
        ],
        [
          223.06410256410257,
          119.08974358974359
        ],
        [
          222.4230769230769,
          125.88461538461539
        ],
        [
          219.47435897435898,
          119.85897435897436
        ],
        [
          216.78205128205127,
          115.37179487179488
        ],
        [
          220.37179487179486,
          107.93589743589745
        ],
        [
          224.0897435897436,
          91.14102564102565
        ],
        [
          208.19230769230768,
          95.88461538461539
        ],
        [
          200.75641025641025,
          97.8076923076923
        ],
        [
          203.32051282051282,
          89.6025641025641
        ],
        [
          202.67948717948718,
          87.16666666666667
        ],
        [
          199.73076923076923,
          86.26923076923077
        ],
        [
          196.14102564102564,
          87.42307692307692
        ],
        [
          192.8076923076923,
          85.62820512820514
        ],
        [
          193.7051282051282,
          75.75641025641026
        ],
        [
          191.65384615384613,
          72.2948717948718
        ],
        [
          184.47435897435898,
          72.16666666666667
        ],
        [
          179.2179487179487,
          72.2948717948718
        ],
        [
          177.55128205128204,
          64.6025641025641
        ],
        [
          176.78205128205127,
          52.03846153846153
        ],
        [
          167.2948717948718,
          52.166666666666664
        ],
        [
          156.39743589743588,
          31.269230769230766
        ],
        [
          147.2948717948718,
          12.42307692307692
        ],
        [
          141.9102564102564,
          3.705128205128202
        ],
        [
          142.04682274247492,
          26.996655518394654
        ],
        [
          139.03678929765888,
          34.02006688963211
        ],
        [
          130.67558528428097,
          39.37123745819399
        ],
        [
          128.00000000000003,
          40.040133779264224
        ],
        [
          128.00000000000003,
          45.72575250836121
        ],
        [
          122.98327759197326,
          43.71906354515051
        ],
        [
          119.61392405063292,
          53.052742616033754
        ],
        [
          116.66033755274262,
          57.37763713080169
        ],
        [
          114.23417721518987,
          59.06540084388186
        ],
        [
          108.22151898734178,
          59.38185654008439
        ],
        [
          105.58438818565402,
          62.335443037974684
        ],
        [
          102.52531645569621,
          78.36919831223629
        ],
        [
          93.55907172995781,
          72.88396624472574
        ],
        [
          90.71097046413503,
          84.80379746835443
        ],
        [
          78.89662447257385,
          74.4662447257384
        ],
        [
          75.31012658227849,
          72.14556962025317
        ],
        [
          74.25527426160339,
          74.99367088607596
        ],
        [
          76.57594936708861,
          80.58438818565402
        ],
        [
          70.77426160337554,
          100.415611814346
        ],
        [
          63.28481012658228,
          100.94303797468355
        ],
        [
          64.3396624472574,
          117.92616033755274
        ],
        [
          55.4789029535865,
          119.08649789029536
        ],
        [
          54.74254742547426,
          133.87533875338752
        ],
        [
          49.86449864498645,
          135.23035230352303
        ],
        [
          48.1029810298103,
          145.6639566395664
        ],
        [
          33.19783197831978,
          144.71544715447155
        ],
        [
          35.09485094850949,
          166.260162601626
        ],
        [
          36.72086720867209,
          166.93766937669378
        ],
        [
          30.89430894308943,
          176.55826558265582
        ],
        [
          39.15989159891599,
          183.87533875338752
        ],
        [
          46.070460704607044,
          186.58536585365854
        ],
        [
          44.173441734417345,
          189.159891598916
        ],
        [
          46.070460704607044,
          198.1029810298103
        ],
        [
          52.03252032520325,
          205.28455284552845
        ],
        [
          60.16260162601626,
          208.80758807588077
        ],
        [
          69.10569105691057,
          209.62059620596207
        ],
        [
          85.23035230352303,
          204.74254742547427
        ],
        [
          109.62059620596206,
          201.76151761517616
        ]
      ],
      "group_id": null,
      "description": "",
      "shape_type": "polygon",
      "flags": {},
      "mask": null
    },
    {
      "label": "Black_rot",
      "points": [
        [
          142.7,
          26.9
        ],
        [
          141.1,
          31.8
        ],
        [
          141.4,
          35.1
        ],
        [
          145.0,
          37.3
        ],
        [
          145.8,
          40.6
        ],
        [
          145.0,
          43.1
        ],
        [
          141.3,
          46.1
        ],
        [
          137.8,
          47.0
        ],
        [
          132.7,
          45.4
        ],
        [
          131.3,
          45.8
        ],
        [
          130.1,
          48.0
        ],
        [
          129.8,
          44.4
        ],
        [
          129.0,
          42.3
        ],
        [
          129.6,
          40.2
        ],
        [
          133.0,
          40.6
        ],
        [
          136.3,
          37.9
        ],
        [
          138.6,
          34.8
        ],
        [
          140.5,
          31.9
        ]
      ],
      "group_id": null,
      "description": "",
      "shape_type": "polygon",
      "flags": {},
      "mask": null
    },
    {
      "label": "Black_rot",
      "points": [
        [
          119.7,
          55.8
        ],
        [
          120.0,
          59.7
        ],
        [
          120.4,
          61.9
        ],
        [
          115.5,
          65.7
        ],
        [
          113.4,
          67.0
        ],
        [
          110.5,
          66.1
        ],
        [
          109.0,
          64.1
        ],
        [
          109.1,
          61.5
        ],
        [
          111.6,
          59.6
        ],
        [
          115.8,
          58.7
        ],
        [
          117.8,
          56.0
        ]
      ],
      "group_id": null,
      "description": "",
      "shape_type": "polygon",
      "flags": {},
      "mask": null
    },
    {
      "label": "Black_rot",
      "points": [
        [
          115.9,
          75.5
        ],
        [
          119.7,
          75.6
        ],
        [
          123.2,
          76.9
        ],
        [
          125.0,
          80.1
        ],
        [
          125.0,
          84.7
        ],
        [
          121.6,
          86.8
        ],
        [
          116.8,
          87.4
        ],
        [
          113.8,
          86.9
        ],
        [
          111.3,
          84.7
        ],
        [
          110.9,
          82.3
        ],
        [
          111.5,
          79.8
        ],
        [
          112.2,
          78.0
        ],
        [
          113.1,
          76.2
        ]
      ],
      "group_id": null,
      "description": "",
      "shape_type": "polygon",
      "flags": {},
      "mask": null
    },
    {
      "label": "Black_rot",
      "points": [
        [
          73.2,
          95.5
        ],
        [
          77.6,
          95.5
        ],
        [
          79.5,
          93.3
        ],
        [
          80.5,
          89.2
        ],
        [
          82.8,
          87.0
        ],
        [
          86.5,
          87.0
        ],
        [
          89.9,
          87.0
        ],
        [
          92.9,
          88.1
        ],
        [
          94.2,
          91.0
        ],
        [
          93.4,
          95.6
        ],
        [
          87.3,
          96.8
        ],
        [
          84.1,
          96.9
        ],
        [
          79.6,
          99.6
        ],
        [
          77.1,
          103.4
        ],
        [
          72.6,
          107.7
        ],
        [
          72.0,
          110.8
        ],
        [
          72.3,
          117.0
        ],
        [
          71.0,
          119.6
        ],
        [
          67.4,
          120.3
        ],
        [
          65.8,
          118.9
        ],
        [
          64.9,
          115.3
        ],
        [
          64.8,
          111.9
        ],
        [
          65.1,
          108.0
        ],
        [
          65.5,
          104.1
        ],
        [
          65.6,
          101.7
        ],
        [
          68.4,
          101.0
        ],
        [
          72.3,
          99.1
        ],
        [
          73.6,
          96.6
        ]
      ],
      "group_id": null,
      "description": "",
      "shape_type": "polygon",
      "flags": {},
      "mask": null
    },
    {
      "label": "Black_rot",
      "points": [
        [
          39.2,
          157.6
        ],
        [
          39.3,
          155.6
        ],
        [
          40.7,
          153.5
        ],
        [
          42.0,
          151.1
        ],
        [
          43.5,
          148.8
        ],
        [
          48.6,
          146.8
        ],
        [
          51.4,
          147.1
        ],
        [
          53.4,
          147.4
        ],
        [
          53.4,
          152.9
        ],
        [
          51.4,
          156.6
        ],
        [
          46.4,
          159.8
        ],
        [
          43.5,
          160.0
        ],
        [
          41.1,
          160.1
        ],
        [
          38.9,
          160.1
        ]
      ],
      "group_id": null,
      "description": "",
      "shape_type": "polygon",
      "flags": {},
      "mask": null
    },
    {
      "label": "Black_rot",
      "points": [
        [
          47.9,
          174.2
        ],
        [
          50.4,
          176.1
        ],
        [
          52.3,
          178.5
        ],
        [
          52.0,
          182.2
        ],
        [
          50.3,
          185.8
        ],
        [
          48.3,
          187.2
        ],
        [
          45.4,
          187.2
        ],
        [
          45.4,
          184.7
        ],
        [
          43.6,
          182.9
        ],
        [
          41.0,
          181.1
        ],
        [
          40.7,
          179.4
        ],
        [
          42.3,
          176.3
        ],
        [
          44.8,
          173.5
        ],
        [
          44.9,
          170.6
        ],
        [
          46.9,
          167.3
        ],
        [
          49.9,
          168.3
        ],
        [
          50.4,
          171.5
        ]
      ],
      "group_id": null,
      "description": "",
      "shape_type": "polygon",
      "flags": {},
      "mask": null
    },
    {
      "label": "Black_rot",
      "points": [
        [
          64.7,
          188.2
        ],
        [
          66.9,
          188.1
        ],
        [
          70.8,
          190.8
        ],
        [
          72.0,
          195.8
        ],
        [
          69.2,
          197.9
        ],
        [
          65.2,
          197.3
        ],
        [
          64.0,
          195.4
        ],
        [
          64.0,
          192.5
        ]
      ],
      "group_id": null,
      "description": "",
      "shape_type": "polygon",
      "flags": {},
      "mask": null
    },
    {
      "label": "Black_rot",
      "points": [
        [
          61.4,
          143.0
        ],
        [
          67.0,
          139.6
        ],
        [
          70.5,
          138.9
        ],
        [
          71.4,
          139.0
        ],
        [
          71.9,
          143.0
        ],
        [
          71.7,
          146.3
        ],
        [
          70.2,
          147.0
        ],
        [
          68.8,
          146.4
        ],
        [
          65.5,
          149.3
        ],
        [
          62.7,
          149.5
        ],
        [
          61.0,
          147.8
        ],
        [
          61.0,
          144.8
        ]
      ],
      "group_id": null,
      "description": "",
      "shape_type": "polygon",
      "flags": {},
      "mask": null
    },
    {
      "label": "Black_rot",
      "points": [
        [
          76.6,
          153.3
        ],
        [
          78.8,
          155.6
        ],
        [
          79.5,
          158.8
        ],
        [
          79.1,
          161.8
        ],
        [
          77.2,
          163.9
        ],
        [
          74.8,
          164.1
        ],
        [
          72.4,
          163.5
        ],
        [
          71.2,
          161.6
        ],
        [
          71.0,
          159.4
        ],
        [
          72.1,
          156.5
        ],
        [
          73.6,
          154.1
        ]
      ],
      "group_id": null,
      "description": "",
      "shape_type": "polygon",
      "flags": {},
      "mask": null
    },
    {
      "label": "Black_rot",
      "points": [
        [
          81.7,
          170.6
        ],
        [
          84.2,
          171.1
        ],
        [
          86.6,
          171.2
        ],
        [
          88.5,
          172.5
        ],
        [
          89.3,
          175.0
        ],
        [
          88.7,
          177.2
        ],
        [
          86.5,
          178.0
        ],
        [
          84.2,
          178.1
        ],
        [
          82.2,
          177.2
        ],
        [
          80.6,
          175.3
        ],
        [
          80.6,
          172.9
        ]
      ],
      "group_id": null,
      "description": "",
      "shape_type": "polygon",
      "flags": {},
      "mask": null
    },
    {
      "label": "Black_rot",
      "points": [
        [
          106.7,
          151.6
        ],
        [
          109.3,
          151.6
        ],
        [
          112.1,
          152.2
        ],
        [
          113.1,
          154.6
        ],
        [
          112.5,
          158.1
        ],
        [
          107.1,
          160.7
        ],
        [
          105.2,
          158.3
        ],
        [
          104.9,
          155.7
        ],
        [
          105.3,
          151.9
        ]
      ],
      "group_id": null,
      "description": "",
      "shape_type": "polygon",
      "flags": {},
      "mask": null
    },
    {
      "label": "Black_rot",
      "points": [
        [
          97.5,
          136.8
        ],
        [
          99.9,
          139.5
        ],
        [
          100.9,
          143.8
        ],
        [
          98.7,
          146.8
        ],
        [
          96.9,
          147.9
        ],
        [
          94.9,
          147.4
        ],
        [
          93.7,
          146.8
        ],
        [
          92.9,
          145.2
        ],
        [
          92.7,
          142.9
        ],
        [
          92.8,
          140.8
        ],
        [
          93.3,
          138.7
        ],
        [
          95.6,
          137.0
        ]
      ],
      "group_id": null,
      "description": "",
      "shape_type": "polygon",
      "flags": {},
      "mask": null
    },
    {
      "label": "Black_rot",
      "points": [
        [
          110.1,
          128.1
        ],
        [
          111.8,
          126.7
        ],
        [
          113.6,
          126.1
        ],
        [
          116.9,
          127.1
        ],
        [
          117.7,
          128.1
        ],
        [
          118.2,
          131.2
        ],
        [
          117.6,
          133.2
        ],
        [
          114.9,
          135.0
        ],
        [
          112.2,
          135.3
        ],
        [
          110.1,
          133.9
        ],
        [
          109.3,
          131.3
        ],
        [
          109.2,
          129.2
        ]
      ],
      "group_id": null,
      "description": "",
      "shape_type": "polygon",
      "flags": {},
      "mask": null
    },
    {
      "label": "Black_rot",
      "points": [
        [
          91.4,
          103.0
        ],
        [
          94.2,
          101.9
        ],
        [
          96.8,
          101.2
        ],
        [
          100.4,
          100.7
        ],
        [
          103.6,
          101.1
        ],
        [
          104.6,
          102.7
        ],
        [
          104.6,
          104.3
        ],
        [
          107.9,
          105.9
        ],
        [
          109.1,
          107.3
        ],
        [
          108.2,
          109.9
        ],
        [
          107.5,
          111.5
        ],
        [
          105.2,
          112.5
        ],
        [
          101.5,
          112.6
        ],
        [
          99.6,
          115.3
        ],
        [
          96.9,
          116.4
        ],
        [
          96.0,
          115.1
        ],
        [
          90.3,
          111.5
        ],
        [
          88.7,
          109.9
        ],
        [
          88.3,
          107.8
        ],
        [
          88.5,
          106.0
        ],
        [
          89.4,
          104.2
        ]
      ],
      "group_id": null,
      "description": "",
      "shape_type": "polygon",
      "flags": {},
      "mask": null
    },
    {
      "label": "Black_rot",
      "points": [
        [
          143.66666666666666,
          194.0
        ],
        [
          144.22222222222223,
          190.77777777777777
        ],
        [
          145.66666666666666,
          188.44444444444446
        ],
        [
          147.88888888888889,
          186.66666666666666
        ],
        [
          150.77777777777777,
          186.0
        ],
        [
          153.44444444444446,
          186.88888888888889
        ],
        [
          154.88888888888889,
          188.33333333333334
        ],
        [
          159.55555555555554,
          188.77777777777777
        ],
        [
          159.88888888888889,
          191.55555555555554
        ],
        [
          159.44444444444446,
          192.88888888888889
        ],
        [
          155.22222222222223,
          194.88888888888889
        ],
        [
          151.77777777777777,
          194.77777777777777
        ],
        [
          146.88888888888889,
          195.44444444444446
        ],
        [
          143.33333333333334,
          195.11111111111111
        ]
      ],
      "group_id": null,
      "description": "",
      "shape_type": "polygon",
      "flags": {},
      "mask": null
    },
    {
      "label": "Black_rot",
      "points": [
        [
          136.33333333333334,
          192.11111111111111
        ],
        [
          138.22222222222223,
          192.55555555555554
        ],
        [
          139.66666666666666,
          194.22222222222223
        ],
        [
          138.11111111111111,
          196.33333333333334
        ],
        [
          135.55555555555554,
          197.55555555555554
        ],
        [
          132.66666666666666,
          197.44444444444446
        ],
        [
          132.33333333333334,
          196.33333333333334
        ],
        [
          133.44444444444446,
          194.66666666666666
        ]
      ],
      "group_id": null,
      "description": "",
      "shape_type": "polygon",
      "flags": {},
      "mask": null
    },
    {
      "label": "Black_rot",
      "points": [
        [
          180.44444444444446,
          185.77777777777777
        ],
        [
          183.77777777777777,
          186.33333333333334
        ],
        [
          185.33333333333334,
          189.22222222222223
        ],
        [
          185.77777777777777,
          192.11111111111111
        ],
        [
          182.0,
          194.77777777777777
        ],
        [
          179.22222222222223,
          195.11111111111111
        ],
        [
          176.88888888888889,
          195.44444444444446
        ],
        [
          175.33333333333334,
          194.66666666666666
        ],
        [
          175.77777777777777,
          192.44444444444446
        ],
        [
          175.66666666666666,
          190.66666666666666
        ],
        [
          175.77777777777777,
          188.88888888888889
        ],
        [
          177.0,
          187.11111111111111
        ]
      ],
      "group_id": null,
      "description": "",
      "shape_type": "polygon",
      "flags": {},
      "mask": null
    },
    {
      "label": "Black_rot",
      "points": [
        [
          198.33333333333334,
          193.77777777777777
        ],
        [
          201.22222222222223,
          194.11111111111111
        ],
        [
          203.66666666666666,
          194.66666666666666
        ],
        [
          203.22222222222223,
          197.55555555555554
        ],
        [
          202.11111111111111,
          199.0
        ],
        [
          199.44444444444446,
          200.33333333333334
        ],
        [
          196.22222222222223,
          200.33333333333334
        ],
        [
          195.33333333333334,
          199.77777777777777
        ],
        [
          195.44444444444446,
          197.11111111111111
        ],
        [
          196.55555555555554,
          195.0
        ]
      ],
      "group_id": null,
      "description": "",
      "shape_type": "polygon",
      "flags": {},
      "mask": null
    },
    {
      "label": "Black_rot",
      "points": [
        [
          161.33333333333334,
          170.55555555555554
        ],
        [
          165.22222222222223,
          172.88888888888889
        ],
        [
          166.33333333333334,
          174.44444444444446
        ],
        [
          165.88888888888889,
          177.11111111111111
        ],
        [
          164.44444444444446,
          178.88888888888889
        ],
        [
          161.11111111111111,
          179.33333333333334
        ],
        [
          159.33333333333334,
          178.66666666666666
        ],
        [
          158.11111111111111,
          177.22222222222223
        ],
        [
          156.88888888888889,
          174.55555555555554
        ],
        [
          157.66666666666666,
          172.33333333333334
        ],
        [
          159.88888888888889,
          170.22222222222223
        ]
      ],
      "group_id": null,
      "description": "",
      "shape_type": "polygon",
      "flags": {},
      "mask": null
    },
    {
      "label": "Black_rot",
      "points": [
        [
          159.11111111111111,
          149.88888888888889
        ],
        [
          162.77777777777777,
          152.22222222222223
        ],
        [
          165.11111111111111,
          154.66666666666666
        ],
        [
          165.66666666666666,
          158.66666666666666
        ],
        [
          163.77777777777777,
          161.22222222222223
        ],
        [
          162.11111111111111,
          163.88888888888889
        ],
        [
          156.22222222222223,
          161.22222222222223
        ],
        [
          155.44444444444446,
          160.11111111111111
        ],
        [
          153.33333333333334,
          159.0
        ],
        [
          152.88888888888889,
          157.44444444444446
        ],
        [
          153.33333333333334,
          153.77777777777777
        ],
        [
          154.55555555555554,
          151.66666666666666
        ],
        [
          156.22222222222223,
          150.44444444444446
        ]
      ],
      "group_id": null,
      "description": "",
      "shape_type": "polygon",
      "flags": {},
      "mask": null
    },
    {
      "label": "Black_rot",
      "points": [
        [
          169.11111111111111,
          156.66666666666666
        ],
        [
          171.33333333333334,
          157.33333333333334
        ],
        [
          172.0,
          159.55555555555554
        ],
        [
          171.44444444444446,
          161.0
        ],
        [
          169.22222222222223,
          162.11111111111111
        ],
        [
          165.88888888888889,
          161.0
        ],
        [
          165.55555555555554,
          159.44444444444446
        ],
        [
          166.66666666666666,
          157.44444444444446
        ],
        [
          167.88888888888889,
          156.66666666666666
        ]
      ],
      "group_id": null,
      "description": "",
      "shape_type": "polygon",
      "flags": {},
      "mask": null
    },
    {
      "label": "Black_rot",
      "points": [
        [
          179.11111111111111,
          158.66666666666666
        ],
        [
          182.33333333333334,
          159.11111111111111
        ],
        [
          183.66666666666666,
          161.11111111111111
        ],
        [
          182.66666666666666,
          164.22222222222223
        ],
        [
          180.33333333333334,
          165.44444444444446
        ],
        [
          177.55555555555554,
          166.11111111111111
        ],
        [
          175.66666666666666,
          165.77777777777777
        ],
        [
          175.0,
          164.0
        ],
        [
          175.0,
          162.0
        ],
        [
          174.77777777777777,
          160.55555555555554
        ],
        [
          176.66666666666666,
          158.33333333333334
        ]
      ],
      "group_id": null,
      "description": "",
      "shape_type": "polygon",
      "flags": {},
      "mask": null
    },
    {
      "label": "Black_rot",
      "points": [
        [
          183.88888888888889,
          142.88888888888889
        ],
        [
          187.33333333333334,
          145.11111111111111
        ],
        [
          189.11111111111111,
          148.66666666666666
        ],
        [
          188.11111111111111,
          150.77777777777777
        ],
        [
          184.88888888888889,
          152.88888888888889
        ],
        [
          182.88888888888889,
          152.88888888888889
        ],
        [
          180.22222222222223,
          151.77777777777777
        ],
        [
          178.55555555555554,
          150.22222222222223
        ],
        [
          177.11111111111111,
          147.11111111111111
        ],
        [
          178.44444444444446,
          144.77777777777777
        ],
        [
          182.11111111111111,
          143.0
        ]
      ],
      "group_id": null,
      "description": "",
      "shape_type": "polygon",
      "flags": {},
      "mask": null
    },
    {
      "label": "Black_rot",
      "points": [
        [
          170.66666666666666,
          146.33333333333334
        ],
        [
          172.66666666666666,
          147.33333333333334
        ],
        [
          172.88888888888889,
          149.55555555555554
        ],
        [
          170.66666666666666,
          152.0
        ],
        [
          166.66666666666666,
          151.77777777777777
        ],
        [
          167.66666666666666,
          147.11111111111111
        ]
      ],
      "group_id": null,
      "description": "",
      "shape_type": "polygon",
      "flags": {},
      "mask": null
    },
    {
      "label": "Black_rot",
      "points": [
        [
          174.66666666666666,
          128.55555555555554
        ],
        [
          177.11111111111111,
          126.22222222222223
        ],
        [
          178.88888888888889,
          125.44444444444444
        ],
        [
          181.77777777777777,
          124.33333333333333
        ],
        [
          187.0,
          126.88888888888889
        ],
        [
          189.33333333333334,
          129.66666666666666
        ],
        [
          188.55555555555554,
          133.22222222222223
        ],
        [
          184.44444444444446,
          136.66666666666666
        ],
        [
          179.88888888888889,
          137.44444444444446
        ],
        [
          176.55555555555554,
          137.44444444444446
        ],
        [
          174.44444444444446,
          135.0
        ],
        [
          173.44444444444446,
          132.88888888888889
        ],
        [
          173.66666666666666,
          129.77777777777777
        ]
      ],
      "group_id": null,
      "description": "",
      "shape_type": "polygon",
      "flags": {},
      "mask": null
    },
    {
      "label": "Black_rot",
      "points": [
        [
          195.22222222222223,
          124.22222222222223
        ],
        [
          197.88888888888889,
          124.22222222222223
        ],
        [
          201.0,
          125.11111111111111
        ],
        [
          202.44444444444446,
          126.44444444444444
        ],
        [
          204.44444444444446,
          128.22222222222223
        ],
        [
          205.22222222222223,
          131.0
        ],
        [
          204.22222222222223,
          133.11111111111111
        ],
        [
          198.66666666666666,
          134.33333333333334
        ],
        [
          194.77777777777777,
          134.88888888888889
        ],
        [
          192.11111111111111,
          135.0
        ],
        [
          190.77777777777777,
          134.22222222222223
        ],
        [
          190.88888888888889,
          131.44444444444446
        ],
        [
          191.55555555555554,
          128.77777777777777
        ],
        [
          192.77777777777777,
          126.44444444444444
        ],
        [
          194.0,
          124.88888888888889
        ]
      ],
      "group_id": null,
      "description": "",
      "shape_type": "polygon",
      "flags": {},
      "mask": null
    },
    {
      "label": "Black_rot",
      "points": [
        [
          230.55555555555554,
          155.44444444444446
        ],
        [
          228.33333333333334,
          157.22222222222223
        ],
        [
          225.33333333333334,
          158.66666666666666
        ],
        [
          222.33333333333334,
          160.88888888888889
        ],
        [
          219.55555555555554,
          162.11111111111111
        ],
        [
          217.55555555555554,
          162.77777777777777
        ],
        [
          214.66666666666666,
          162.55555555555554
        ],
        [
          212.22222222222223,
          161.33333333333334
        ],
        [
          210.0,
          159.88888888888889
        ],
        [
          209.77777777777777,
          157.33333333333334
        ],
        [
          210.66666666666666,
          155.0
        ],
        [
          212.66666666666666,
          152.88888888888889
        ],
        [
          217.22222222222223,
          150.88888888888889
        ],
        [
          218.22222222222223,
          148.77777777777777
        ],
        [
          218.33333333333334,
          145.0
        ],
        [
          218.33333333333334,
          141.22222222222223
        ],
        [
          219.77777777777777,
          136.33333333333334
        ],
        [
          220.0,
          134.55555555555554
        ],
        [
          217.22222222222223,
          133.77777777777777
        ],
        [
          216.22222222222223,
          132.0
        ],
        [
          216.22222222222223,
          129.0
        ],
        [
          215.33333333333334,
          126.33333333333333
        ],
        [
          216.11111111111111,
          123.77777777777777
        ],
        [
          214.66666666666666,
          122.22222222222223
        ],
        [
          212.11111111111111,
          122.22222222222223
        ],
        [
          207.44444444444446,
          121.11111111111111
        ],
        [
          204.33333333333334,
          117.0
        ],
        [
          204.33333333333334,
          114.77777777777777
        ],
        [
          204.77777777777777,
          112.11111111111111
        ],
        [
          205.88888888888889,
          110.11111111111111
        ],
        [
          208.22222222222223,
          107.66666666666667
        ],
        [
          210.44444444444446,
          105.77777777777777
        ],
        [
          213.11111111111111,
          105.55555555555556
        ],
        [
          218.0,
          105.66666666666667
        ],
        [
          220.77777777777777,
          105.88888888888889
        ],
        [
          217.66666666666666,
          112.77777777777777
        ],
        [
          217.11111111111111,
          114.88888888888889
        ],
        [
          219.0,
          119.22222222222223
        ],
        [
          221.33333333333334,
          122.44444444444444
        ],
        [
          222.44444444444446,
          126.0
        ],
        [
          222.55555555555554,
          119.77777777777777
        ],
        [
          223.77777777777777,
          117.66666666666667
        ],
        [
          224.88888888888889,
          115.88888888888889
        ],
        [
          227.0,
          114.33333333333333
        ],
        [
          229.22222222222223,
          114.88888888888889
        ],
        [
          231.11111111111111,
          116.77777777777777
        ],
        [
          232.88888888888889,
          120.77777777777777
        ],
        [
          233.11111111111111,
          123.0
        ],
        [
          233.22222222222223,
          125.11111111111111
        ],
        [
          231.0,
          126.77777777777777
        ],
        [
          227.22222222222223,
          128.44444444444446
        ],
        [
          225.44444444444446,
          129.22222222222223
        ],
        [
          224.66666666666666,
          130.66666666666666
        ],
        [
          224.55555555555554,
          132.88888888888889
        ],
        [
          224.77777777777777,
          134.77777777777777
        ],
        [
          226.0,
          135.55555555555554
        ],
        [
          228.44444444444446,
          135.88888888888889
        ],
        [
          230.77777777777777,
          136.33333333333334
        ],
        [
          231.88888888888889,
          137.66666666666666
        ],
        [
          231.88888888888889,
          140.22222222222223
        ],
        [
          232.66666666666666,
          142.0
        ],
        [
          233.66666666666666,
          145.33333333333334
        ],
        [
          233.66666666666666,
          147.44444444444446
        ],
        [
          233.66666666666666,
          150.55555555555554
        ],
        [
          232.22222222222223,
          153.0
        ]
      ],
      "group_id": null,
      "description": "",
      "shape_type": "polygon",
      "flags": {},
      "mask": null
    },
    {
      "label": "Black_rot",
      "points": [
        [
          140.2310924369748,
          112.5
        ],
        [
          142.5420168067227,
          111.9747899159664
        ],
        [
          143.38235294117646,
          108.71848739495799
        ],
        [
          144.95798319327733,
          108.82352941176471
        ],
        [
          147.58403361344537,
          112.9201680672269
        ],
        [
          149.57983193277312,
          115.65126050420169
        ],
        [
          150.9453781512605,
          118.4873949579832
        ],
        [
          150.21008403361344,
          121.63865546218489
        ],
        [
          147.05882352941177,
          124.78991596638656
        ],
        [
          146.42857142857144,
          126.15546218487395
        ],
        [
          143.4873949579832,
          128.25630252100842
        ],
        [
          141.91176470588235,
          128.36134453781514
        ],
        [
          141.28151260504202,
          126.99579831932773
        ],
        [
          139.60084033613447,
          125.21008403361346
        ],
        [
          137.07983193277312,
          124.68487394957984
        ],
        [
          136.86974789915968,
          122.89915966386555
        ],
        [
          137.5,
          120.16806722689076
        ],
        [
          137.5,
          118.17226890756304
        ],
        [
          139.07563025210084,
          115.12605042016807
        ]
      ],
      "group_id": null,
      "description": "",
      "shape_type": "polygon",
      "flags": {},
      "mask": null
    },
    {
      "label": "Black_rot",
      "points": [
        [
          173.52941176470588,
          100.0
        ],
        [
          176.89075630252103,
          101.15546218487395
        ],
        [
          177.7310924369748,
          101.57563025210085
        ],
        [
          179.62184873949582,
          101.99579831932773
        ],
        [
          179.2016806722689,
          105.5672268907563
        ],
        [
          178.1512605042017,
          108.08823529411765
        ],
        [
          175.9453781512605,
          110.1890756302521
        ],
        [
          171.11344537815125,
          109.34873949579833
        ],
        [
          170.48319327731093,
          108.50840336134455
        ],
        [
          170.9033613445378,
          105.77731092436976
        ],
        [
          171.42857142857144,
          103.04621848739497
        ]
      ],
      "group_id": null,
      "description": "",
      "shape_type": "polygon",
      "flags": {},
      "mask": null
    },
    {
      "label": "Black_rot",
      "points": [
        [
          165.12605042016807,
          80.0420168067227
        ],
        [
          169.01260504201682,
          80.0420168067227
        ],
        [
          171.84873949579833,
          79.51680672268908
        ],
        [
          172.5840336134454,
          76.99579831932773
        ],
        [
          173.21428571428572,
          76.05042016806723
        ],
        [
          176.7857142857143,
          75.52521008403362
        ],
        [
          178.25630252100842,
          72.79411764705883
        ],
        [
          178.25630252100842,
          70.90336134453781
        ],
        [
          178.04621848739495,
          66.80672268907563
        ],
        [
          176.99579831932775,
          61.34453781512605
        ],
        [
          177.10084033613447,
          59.87394957983194
        ],
        [
          173.52941176470588,
          65.02100840336135
        ],
        [
          169.64285714285714,
          68.4873949579832
        ],
        [
          167.33193277310926,
          69.8529411764706
        ],
        [
          163.13025210084035,
          69.4327731092437
        ],
        [
          161.86974789915968,
          68.0672268907563
        ],
        [
          160.39915966386556,
          63.445378151260506
        ],
        [
          158.08823529411765,
          60.81932773109244
        ],
        [
          155.5672268907563,
          61.029411764705884
        ],
        [
          152.8361344537815,
          61.65966386554622
        ],
        [
          150.9453781512605,
          63.235294117647065
        ],
        [
          148.84453781512605,
          66.07142857142857
        ],
        [
          148.42436974789916,
          69.32773109243698
        ],
        [
          149.89495798319328,
          70.7983193277311
        ],
        [
          152.7310924369748,
          71.63865546218487
        ],
        [
          154.83193277310926,
          73.31932773109244
        ],
        [
          154.2016806722689,
          76.15546218487395
        ],
        [
          151.57563025210084,
          78.99159663865547
        ],
        [
          150.52521008403363,
          80.5672268907563
        ],
        [
          150.21008403361344,
          83.50840336134455
        ],
        [
          151.05042016806723,
          86.5546218487395
        ],
        [
          153.36134453781514,
          88.13025210084034
        ],
        [
          156.51260504201682,
          89.60084033613445
        ],
        [
          159.03361344537817,
          87.9201680672269
        ],
        [
          161.23949579831933,
          84.55882352941177
        ],
        [
          163.02521008403363,
          81.82773109243698
        ]
      ],
      "group_id": null,
      "description": "",
      "shape_type": "polygon",
      "flags": {},
      "mask": null
    },
    {
      "label": "Black_rot",
      "points": [
        [
          172.3,
          230.0
        ],
        [
          173.6,
          228.0
        ],
        [
          174.3,
          225.5
        ],
        [
          175.7,
          224.3
        ],
        [
          179.4,
          224.8
        ],
        [
          183.3,
          226.3
        ],
        [
          185.8,
          227.0
        ],
        [
          188.0,
          228.5
        ],
        [
          187.9,
          231.2
        ],
        [
          184.7,
          232.1
        ],
        [
          181.2,
          234.7
        ],
        [
          179.9,
          236.0
        ],
        [
          177.3,
          234.5
        ],
        [
          173.2,
          232.0
        ]
      ],
      "group_id": null,
      "description": "",
      "shape_type": "polygon",
      "flags": {},
      "mask": null
    },
    {
      "label": "Black_rot",
      "points": [
        [
          111.9,
          93.2
        ],
        [
          115.5,
          93.4
        ],
        [
          117.3,
          95.0
        ],
        [
          119.8,
          95.9
        ],
        [
          122.5,
          93.3
        ],
        [
          125.7,
          92.6
        ],
        [
          128.5,
          92.6
        ],
        [
          132.5,
          91.9
        ],
        [
          136.3,
          91.7
        ],
        [
          137.5,
          91.8
        ],
        [
          137.1,
          95.1
        ],
        [
          135.9,
          96.8
        ],
        [
          136.0,
          99.1
        ],
        [
          136.1,
          100.4
        ],
        [
          132.0,
          102.3
        ],
        [
          130.2,
          104.1
        ],
        [
          128.2,
          104.7
        ],
        [
          128.2,
          107.0
        ],
        [
          128.4,
          108.7
        ],
        [
          123.9,
          109.3
        ],
        [
          122.8,
          107.7
        ],
        [
          118.2,
          107.4
        ],
        [
          115.9,
          106.8
        ],
        [
          115.7,
          104.3
        ],
        [
          116.5,
          101.7
        ],
        [
          110.3,
          98.6
        ],
        [
          109.2,
          97.3
        ],
        [
          110.7,
          93.7
        ]
      ],
      "group_id": null,
      "description": "",
      "shape_type": "polygon",
      "flags": {},
      "mask": null
    },
    {
      "label": "Black_rot",
      "points": [
        [
          137.4,
          65.0
        ],
        [
          141.1,
          65.7
        ],
        [
          143.5,
          67.9
        ],
        [
          144.0,
          70.7
        ],
        [
          139.3,
          72.6
        ],
        [
          135.9,
          72.3
        ],
        [
          134.5,
          71.4
        ],
        [
          134.0,
          69.2
        ],
        [
          135.5,
          66.7
        ]
      ],
      "group_id": null,
      "description": "",
      "shape_type": "polygon",
      "flags": {},
      "mask": null
    },
    {
      "label": "Black_rot",
      "points": [
        [
          132.3,
          160.1
        ],
        [
          135.4,
          160.1
        ],
        [
          136.0,
          160.8
        ],
        [
          136.0,
          162.4
        ],
        [
          133.6,
          163.6
        ],
        [
          131.4,
          162.2
        ]
      ],
      "group_id": null,
      "description": "",
      "shape_type": "polygon",
      "flags": {},
      "mask": null
    },
    {
      "label": "Black_rot",
      "points": [
        [
          85.1,
          183.9
        ],
        [
          86.4,
          183.9
        ],
        [
          87.5,
          184.8
        ],
        [
          86.3,
          187.7
        ],
        [
          84.9,
          187.8
        ],
        [
          84.5,
          185.8
        ]
      ],
      "group_id": null,
      "description": "",
      "shape_type": "polygon",
      "flags": {},
      "mask": null
    },
    {
      "label": "Black_rot",
      "points": [
        [
          81.7,
          184.7
        ],
        [
          80.8,
          186.0
        ],
        [
          80.4,
          187.7
        ],
        [
          81.5,
          188.7
        ],
        [
          83.0,
          188.3
        ]
      ],
      "group_id": null,
      "description": "",
      "shape_type": "polygon",
      "flags": {},
      "mask": null
    },
    {
      "label": "Black_rot",
      "points": [
        [
          67.4,
          155.9
        ],
        [
          67.4,
          157.6
        ],
        [
          66.3,
          159.5
        ],
        [
          64.9,
          160.4
        ],
        [
          64.3,
          159.5
        ],
        [
          64.3,
          158.0
        ],
        [
          65.2,
          156.9
        ]
      ],
      "group_id": null,
      "description": "",
      "shape_type": "polygon",
      "flags": {},
      "mask": null
    },
    {
      "label": "Black_rot",
      "points": [
        [
          67.8,
          167.5
        ],
        [
          68.8,
          168.0
        ],
        [
          69.6,
          169.2
        ],
        [
          68.0,
          170.1
        ],
        [
          66.8,
          169.7
        ]
      ],
      "group_id": null,
      "description": "",
      "shape_type": "polygon",
      "flags": {},
      "mask": null
    },
    {
      "label": "Black_rot",
      "points": [
        [
          54.2,
          166.2
        ],
        [
          57.1,
          167.3
        ],
        [
          55.3,
          169.9
        ],
        [
          53.9,
          170.5
        ],
        [
          53.2,
          169.7
        ],
        [
          53.5,
          167.6
        ]
      ],
      "group_id": null,
      "description": "",
      "shape_type": "polygon",
      "flags": {},
      "mask": null
    },
    {
      "label": "Black_rot",
      "points": [
        [
          183.81395348837208,
          80.50917992656058
        ],
        [
          187.1187270501836,
          80.01958384332924
        ],
        [
          188.70991432068544,
          81.73317013463891
        ],
        [
          187.2411260709914,
          85.16034271725826
        ],
        [
          183.81395348837208,
          85.89473684210526
        ],
        [
          181.9779681762546,
          85.2827417380661
        ],
        [
          182.8347613219094,
          82.34516523867808
        ]
      ],
      "group_id": null,
      "description": "",
      "shape_type": "polygon",
      "flags": {},
      "mask": null
    }
  ],
  "imagePath": "..\\Grape\\train1\\B_r00276.JPG",
  "imageData": "/9j/4AAQSkZJRgABAQAAAQABAAD/2wBDAAgGBgcGBQgHBwcJCQgKDBQNDAsLDBkSEw8UHRofHh0aHBwgJC4nICIsIxwcKDcpLDAxNDQ0Hyc5PTgyPC4zNDL/2wBDAQgJCQwLDBgNDRgyIRwhMjIyMjIyMjIyMjIyMjIyMjIyMjIyMjIyMjIyMjIyMjIyMjIyMjIyMjIyMjIyMjIyMjL/wAARCAEAAQADASIAAhEBAxEB/8QAHwAAAQUBAQEBAQEAAAAAAAAAAAECAwQFBgcICQoL/8QAtRAAAgEDAwIEAwUFBAQAAAF9AQIDAAQRBRIhMUEGE1FhByJxFDKBkaEII0KxwRVS0fAkM2JyggkKFhcYGRolJicoKSo0NTY3ODk6Q0RFRkdISUpTVFVWV1hZWmNkZWZnaGlqc3R1dnd4eXqDhIWGh4iJipKTlJWWl5iZmqKjpKWmp6ipqrKztLW2t7i5usLDxMXGx8jJytLT1NXW19jZ2uHi4+Tl5ufo6erx8vP09fb3+Pn6/8QAHwEAAwEBAQEBAQEBAQAAAAAAAAECAwQFBgcICQoL/8QAtREAAgECBAQDBAcFBAQAAQJ3AAECAxEEBSExBhJBUQdhcRMiMoEIFEKRobHBCSMzUvAVYnLRChYkNOEl8RcYGRomJygpKjU2Nzg5OkNERUZHSElKU1RVVldYWVpjZGVmZ2hpanN0dXZ3eHl6goOEhYaHiImKkpOUlZaXmJmaoqOkpaanqKmqsrO0tba3uLm6wsPExcbHyMnK0tPU1dbX2Nna4uPk5ebn6Onq8vP09fb3+Pn6/9oADAMBAAIRAxEAPwDoSdoO0AHpxTVOC3AHOc09+mVXqOtIh+UmQgHGODUGo1kwMMxx696Z8oBIAz61L8+44AA/z+dNEZPTdkHr60gImDZwRgkce9L1UFQMgHOelSLEckrwP0FJIhUfKfm9cUARqGL/ADEFjjtUrRH+4AecAYP+etMIxL03EjIIzzS52vjGDnnmgY0Bc44VhwF9PzoCbPlK5H16Uu5Tgk4PQYNDKCwcHP41ICIAoGQoBOQBye9V7q5NmiSCJ5QxxtUcnPp+RqwQCxbGBnoOKCBwNvU8mgDKk1gElRaXAYtgJt+Yke2aRdQuUJWSzKrJyDnH046/oK1hwCW3lT39Pb9KeFSRSWAwfVev1oArrKZBhG4IyoFSqVMRXYynI4JwePw/zio1t4Yzuj3h3HQEkDmkkIJYk7lzxxkigYkrErjOATxgZyD71DczR2q+a6rtLIgw3PzMFHtjkc8VOiLtDBg2OOePw9f51V1RGazlHzGRQDjPGRgjFROXLFsTdtScLiNTnALEjA6f5/rXD6HqBg8eX8BTH2h5EADYG5TkMeeTwfxNdNpFwZ4ZrR/vwHyyQOq4yp6Aeo/DNeVz30g1Zr5CQ5nMw9Ad2adOSnG6E3omezqdi5DfN0G0YI6U8hWQDYC5IBOSCTjOD/nt2qC0uILqyjuIpGkRwGRgvQHnP19f8asudwMW3IQAbc/d4plET8bCHBYgnZjPJ59u/wDOnqARzjaFBO4j075x781H/rPkD88jDHH4gY/H8e9O2n1IbPToCAfX3/woAlSSNiy7sDbkEHBB/wAOKgbgDG0gEkt1wT/L+XFSZVcEbSMfMOec44FQtHvVSvlnqpwckHsMnkfWmAFSyu4dlYfKGAx19D0PemCILGC28YGOGPGB+fbPfHWphJIIOXZQoAG0Hp+WO/H41DEI2XajLnd8oAGeM4oAmJUoGAw+BgDHJBwfr2qXfKS2wbkGRgn73Jz3+uMZ/Wqu7c5Ck7yuMYwRxj16nA9cc+lNR3C7tmODjGMcdj6UBYlOxjvZcEJhSQCByf6k+/zE0M+0AIAIz0UEZH59elV5GDyMY2fpuKsvUA9cHvzTvPJO5sDHzfNz19/z9OtIDbwjHIGCfTnNQDk4I4JpQrZG48Yp2Nxxjp361oSNbAyeeOw44pFYH73XoeKUtu/hxjrSYUtlgMnsDnHvSAm3Ajoceopj4IA3DHXpSMykfIQDjr6UyRx5ZBBJ9QaAGFdwAUAEdBnnFOKBV3bsnGMdP1oHzYHT6DpSyDd/CWOOeOaBkOVZAQM89acGIyDuzTxCrZwCCeckYpWjXJY428cH9fpUgRsz4wIyT3AGDihsjhQDnjcadvDMQCAc8A9+vvTEHlgkODnsBQA/jkEox7FOfXpTGHyDBOCD05/z0qUDdIC2WJHJbn060h/euVjUZ9PX/GkMg2/wbgAB2Gaf5e9jggKD/e/IfzoQIwYByQMAj0OOh9KkZc8dE9VINAELIAxyH7Y+bGcf5FMuFPlAvggjpnr61Ou7eq8YxnJGATzVW4uIoZ7a0TLSXJYRgHPCjP8Ah+dZVn+7kJq6scpeyNZ/bJooJCzQGMOmD1HBHPrj3xnFecysTx2r1OfypGnQxkyQSNGxIKgc7un0IrgfEWnvZ3nmhMRzEsMdj3H8q5cJVs+RmK091nUeAdTSeyl06R/3kLb0yf4CefyJP/fVdm5DL8pG4HB9DkZ/GvF9F1D+y9Ytrs5Ko3zgddp4P44JxXr4eKRFeIl42XcGBzkEcYPvniu9m0dicSkERrwO2CMY9h/ntQkjH52+4g7gHH05+o6//WXyiI/MAypXj2I/z+tIm0D5iMn2Pt+v4UDEUsUGw/Lt2hh9eOf/AK/pUvmPKATzkhWbG49OOcn/ACPygyHRlaQNGBxjgdew/OnTOEhBjYNwTyvy+4H+FAEybREGKMcD7pUHOPz74qDeZASWX96v3Txt5Hqff9PyVceWHJAlweOAc89Dj0/D6daRPnh8wyqH55Vcjn8MdPWgCHejbGXgEkA7iDn2J/z/ADp2+VWEW7c/JbB5yfQ9P8nv1ckkfnFZCkgUZ3Y+90zinhwIgqbmbtgkcc8Z6dP5CmA1HVm2hcMCQC0mMDvx3PHX3pqgxx7jgGM4OVHJ+np/njNTK5Wd2+RWG7YdgJznoSf5f48SLukjlX5N2c7s8FgRzx24oA0AnPDYz6ineWQcFR16560pLEngnj0pgYkEcgg8c1ZIOvov5mjjaAxz+vNO3MByD7e1HJ74U/X+VICLBAGOGB4z/wDWoOV4Y47ZAx/OpeVz7+/Wmc7SThj6Hv1oGAQEct6d/wAqFUDqCRmhGLAjbt7HFKRkc5wexNAERdwxUsxHb5s0ANkqFyMDIH8qcEVkx1OeMnNP27HIIGSMcVIEYjXd94g56Z7/AOf5UqwkEADBHf1/KkYfNgkdQQRgkUowxwOecetADpQVQqHKDbjB57dcVFESVyQVySMseevB47d6kIbjau4kfeAppVsd8rnoeaADKylioOR26/jTScqnKsOoOfc1JIxyFCnJ7+2Kz21uxF09tLL5ZU4ZsfKxHbOeOvepcktxluUugLPJ5a5J+fJ28Dua4G78QF/FbXqRfuYgsEfmJ5eQMlj0yBnPbPA47VJq1rqbajfS2l3Lc2TOAkb3BKncobgdCMtgVjyadqFzdvDJAsKk7jIcBRnOcAdc89PWs5zptNNlw5Urs6ZryG5j+0W3zRSnf8x2EHAz7fp61jarbnVrRoAU8xPnTbng/wD1wD+VXIWS3tVhMSnAAyemAMZ+pqGVpormOWGFSj/6xwwG3HTjqa8iLtK8TinrUbR53ICrEEcg4IPavRPAestc2TacWPnWw8yM5ILL9fYn8jgd65rxVp4gvPtcShYZ+cD1rJ0q/fTNUt7xOsTgkDHzL0I/EZFezTmpxuaRlfU9wjKxhsIG6gjrn06f55pis6mNssCOgQ859R+HNVJtXsLaTy57+1RgcfNMMr26cY/nxV20njucXFrIs0T5G6Ng3pnnn37+1WbERVgd6Eq2QMbjj39gc4H+TULqPMXDMdjHkc/jx269avO7C3kz0ODj+7n/AOsetVWwQxJwemVzxkDgn0/z7UAhiebChB5LEqQAOeo7jrx1+tRouGZIUb5lO05IX6n8/rzUq7PLJIwACRmT0B6jP4U64XZIpXGEJK7+oB5ABA44oGKiLCysCG4+fbg4JIxx3570gjkQSsSrFukeBnnnkH6f56BFDRx5CkOCOTFk/r3OfxpA2Rvkl+62OWx8owPyz2/WhAWY3P3toKk5+Ugj6cHj/wCtStJkFGXYQSu5Rz6DkD9fb6VXEjqgHWPhQSc8dDxzUiMCoC/xkndu6gAfXjpjrTEa5OSGGfpTSDvyODTlj2DGR+BpSgGPvBTwaskYfmB+U7uuaIwN2HyB9elSBQFOD+GKI0BAbBz2NIBoTB/Ht3pApCnACn1z/wDXqX5hhhg47daiZQTkqRnqaAFO1Dxjc3J//XTG2NjJIJGehqOeWVCqRIsjMONzY4+lRG3uZUObrys8YjH8ieaBlsEBjhycjj0oL5cIwGe5B5oigHljMuRjqTzUZwGKMTu646E1IC4HmH7wGOWwOKSZCx+UcBupXqB6fjTuB179MYFKFAbKjGcDJB4oATJyBkdM8ClwARG0Y4GBk9qZuUDrjHOAP0rN8Q65a6JY/aZY/NkwPLRWwGz74/WgDSd1hBkdtijkkN1/T/Oa4O9uIrq6nZUO58sVx3z/AIYps/imXXIIbeGx8kSMDsWXcXA79OAMe/T8228sd5qKBI23bWHlluD171wYq7aRnVTsh9tLPFGED7cfMgIyD/8AWq3IHnULCC7dD83Q/lzUlxppFqj+WsbhRu2nIDD3wOnr7U+GPMKZUK3VSeCfp36Vw8utmcsrmMTcRlxJJGqdVXbyD35/pUscazLj94NvXIycf0q/NaqHYzptKqCzvwM9z+dVI9WsluAoWRoTgbxGNoz39f0pxUndJFeznN3SItT0lb7S/s0ckHngfKC2Cxxn+n+ea5WPwlqDyFXMcYVSzE5OMfh15HHvXe6jbPAsc1vJjBV1ZD+RFaEYUWDX08SLuTfJycAAZPPfv1q6VaUU0i6d1oeMTxeRcSRbs7GIz617L4fhWw0GytvJKyLHtZT82HbBOPQ5JryMRLf64IUY4nuNoY/7Tda9pUjICgbM5VTyM5Ht9Bz69q9dNtK50pajpCoiMBjwduCAegwePyx+QqFUVS8isHdzgkgA5+h5HGaN5ERywJHKHbyG9cj35pixqHjLYbJOS3B4/wDrfz96Yx+0FHXO2JcvngMMeuP6/rSDY0jbg29jwcHg9QTgf5/myRuMBzkPu5OCW/MZz/nFIyyzW+cBPlyVOTu55JHAxjP+FAxSyxAbAVBbA4zxye3oRx7VDcFkAZEOdwLKGJG3PPvjk/5FSuVDM6rkLggjuQOfwz25pSiNvOGCjlsH5QO+B09fXp27gDN8sZ2eU44x64yMHB/qfY064kcgHpI3RNuNvPrj6fr70oiQqHMoXedpfnC9xwOnY454PbmmMokd87wqjksOduPXPv8AgKBHTgsSwVSB6EU45HUAE9KaMJyc++BilDB2yMkA9RWhIpPPy4/EVGzkrwenXFSFTk845qAAknco2+uOtIB64xt4B9qa7sOVXpTXGCcjr0xSFdynK5xz8poGBJY5GT83rTiikcjp0IFJ90gBuMcZP9KYN3mE5BYe1AD3jBBAJA746CmyIIojJhiUXJKqSfpxyaUg7Tgc+g61zniWW609Vv7e4nU4CGMP8h64JHTv6VnOahHmYGxZanaatExspo5Ch2soGCp9wRx3q3EqsrBgeODntXndhr1unjW2uoQYlv4xDcKV+7IeMg+5C8+5rqPFG+WxS3WSRVlDCTyzhsYxyR29RRKcVHm6A3bc22BGAGB54HSue1qCHVWktbgKysoA9QfUe9efQahrnh28VLa7maAsPlf5kPPcHgfUV1lleQSy22Zi8xADvnO445/rXJial4rlMaktNBj6XbaJC+GcSMBtaQjGB/CD/TqapRxywXIJXeu04Kr7cc1Jqupxx6c0HkrcMHZlYMBuO45/H/61UrO7glhR1ZvLUbJYi33B/KueUZr3pIdaErXZqnWnk05kSJmdMjCOPm7cj9eKz9E1OW6vFKQCWM9SnHlg4yM8cdvU+pqz9mhgYNbhyoPzNtwM+3+RVZZpbe7DJIyM5CnHRgTyKftLRcZK5nTqqK5WjZ8VPDdaBGtrbvkKhmCDOQPxz6VxSam07xRWbvJI3JjA7gEdfp613lvNZoG82RhgZIYcAepNcTqN/ONYlu7DyhGThGb7xHf+dXh5yaaSOuhNtHa2l5FPokMF7uiuoozvJJZSfr9P5Vg65q5NssKSfaNPiRQyIceYwAPU46Hr2yD1rn11eS7hmt7yZgEIfcDjocnp24NVrIS3wlSKVAqHcsjLn8R3/wD11UKfJJznuaRhGPvMisLuHR/EsNxMjyRQvuIUYPT09j29q7lPiNpgyGivCOMfukH6hqxNJsLc6Xcuwjku1cAlkB4wMdff+VUtQiV0JKKmTuAxj16f57VaxUXLlSOWVRJ6HpGm6ppWrLNNZXSS+WckFCMHsMEA47en5cXfIJUH5twPTBJ6dfx5ry3wDfQ2/icwTttiuozCu7oGyCCeevBA9z7169tYEeU3lyqAAA+3JxnIPoc44rrNE7lFrXczFXAAByCq8n3zn29OlOZFjUPHjIXGPuk9Py+p9B9Kne1dSpkwSzEELzn04PPbP1NDQLhpsFJBgKFUAAE46j/GmMqbEwUicN1CKchjycEDn8v6U0QI7AsCuCCQi5HOOAc+vPtkdKuRE/LGHV4lOcbh6/8A1yKbJtGAYvukksrEY+nH0J9R9KAKax7Y3dvM5K7mCgkAcdPTt+nemxQr5vmGY8sQqCM9Mc85PTg1d2pIgkVGHGPlO7J4659T/KovJLo37t49zbgFbJUZ9s8Z6f8A16QG3w7AHOfekJ2ghc4Jx/8AqqV0UA4BqJgAdvA59OtaEgGJxkFcelBBwTg+4zRI2MDPHuCaMfJncS2cUAIyq44646E0jKTgA7aVmLKDhj07dacpznjBHpSGRMM/KzBsdNwpAw4GOnUY7GpmGMlgozyajHB+VAcngA9fw/KgBUPAxwDxXPeKgJIFjwCzg5XPX/P9K6A8L8uAvPJ7VyHi+eWGKW4RvniTgY4BrkxcrU+VdQtfQ4OYW6XMcckqq8cgJXdhhj0rrYNTfULZU+2m6MORu/iIP971P+FcLFbQ7Xvr+RsuA249yewrQ0C9hl1WX7PuREiJbjG4cD+fNZTpuFN2Y6lNKLuzfvIRcI27rnuO9ZttvS8ECyiMEkIwQkqCMH8atx3SoQr7pBuxv9BVaMTW/iGFmjJRk3HPoTgn+VckVc4aKfMUZo9QtD9nMBkBOEYAYI59/wCdR2K3VnO8swUb1xsIzwfWu4jjsL1C9pcC56hmUkbDjOO1YWum1s7tUM43MASqjJX3rZ1Kkly2OqdWpNcth2kamtxKYZ1YMnTPAI9+/wD9ekuYj/bix+dthfpGVxjHJOe/Ss68vxaGKRVDSOfkKgDPY5yPfkY71d+2C5FncSwFLhEVwcZUjof59PxzUtO12jnVNrVo1dXuNOn0ueCAu8phHzJnlhzwOK4cXS3IWCNZDPnaAf8AD+Zrq7aNHn86UCNSQMgEgZpZIrR3uJIiNzKVMinDjjHB/GphiFC8baG9KsoozItOtreEqGUyFvmZh1P49qSe3dbZxCAI2JIA6H3z61PDEsOFwx2rjJIyfrioZFlQM0MxwFycdPxFZObctWYSm5O9ytZwywSF49q+auGDfdB7H8DirTWqNAUlvEebd/EoA6ADn6g04fNGN20SMckYIwPSpZ4W8r5kI45Yc03N3F7RpWOKayu7e9MQjdZkORjg9eo/xrTj8Ua/Z3Jk/tG6WTnIkbcOf9k8VuRSyrZ+VuGFb5T1P0/nXL6xJ5l8Vxyg2k+pr0qNdzlytGsZ8z0PXfBuuz63oDT3cMReGQxEqSN5CqdxGeDzzxj0xWjqOrafpyNJdXttEQqyBWcBjz8uFBy3Ixx79q8d0q+1+2sntNNkuUgmO5vLXHPGSG7dBnBHTFNutIvxE91dSDe5LNvYluvJJwfc966HOCdmzW53d/8AEnToI/IsraW5UNyzYjDDsQeSPyrd8Pav/b+iNdtZ/ZkEjRxjzM5HHI4Hc9q8PHJr3LSLNdO8O2FsItk0cCM6sx+VjyRkHg7j+H6VT2BNtmu8aRbyxYE5ypHv1GevIxQCXhTcgBI2luhHP5nP64qukpIZJOUR+R3PHGeMD+X1q000Zc7EjIwM56ce3+e5pFltm+bIGeemeTThEByd3tTlAXO4bsdTjGPwpCOMoQOemaskjfJTI+8OmRTQduVHTqO2Kmwx4yAaaqpnGcn0oAMFcD/a5OajA4OPxyM1MAoO4sMjqBxUUqgN8rY5z3pAAUuRg5I7E5/SoiWx8obOfTkVIYpM8H5R3x2pNjHPsfxoGc/deLrDT7bzbgXK4O0xeTlgffsO3cVx2sajfahNJcwlFs50IRHHzAZ79uhq7rUix63ciaB54Lh/JcBcZyeoPqMms66AtoGRUyCMDt0/p1rir1ErJq7LnUVJXW7MNkEtrPHGqlkKgHv0xWP5ktncqwk8uVDwCea1oXYST7TtfgnaODWRdq0d6xnJJZ9ysT1FOkryaZyx99u7O0tNQsJ4QAXD4BY7eAT/AE/CpLix2gxyljGQVGD93cOSPx21y6y+dGLSFFdmwV2r1OPz9au2Gq3rSvHN5jGM7ARgfh9OlZugoaxOlUows4kmo2raTabLW5kC3DAOWPJAB447f41TuZJZAFDeZI/RgRn/ABrbls1v7USXRywJ2eWSqn/IxWZGkFhfQz221SCQ4lZmGPQDv+P9aqFaK0e4e1itOpPE0jaSiwQiSaGQZF0uMd8j/Petqwb7csjXUyrsIHPAweox+H86nN7ZazaqksggkUkqwUBR68/h+pqLTrAWtrMbk5AcuZO23HXjqK4qsr6nJObm7IssEMTKg2joPcYHP55/KszYYoSxHmEAkBRyeuB7mtlPsj2ENx5jxxzymJVZOS3PHH0NU7hVtdxYZTptUZ3E+w/zisEmnZozlFppWKWSkYdoiFkGdjfeHpUWovBBNFI7gh1LjaoJ4xxjjHUVoPCPKDSfKc5BUZ/yKydRs55PLaK4hfapDRuv3Dnsfx/StqcYufvOyKp8vNrsWvOhvrUzQDODgjGCpx/nnmqsxeI7twBC4bPHtU1vA2n23kptOWOZDkhnPTPcDoPy70xoRKFPH7sA7VGAAPbsPb3ofKpPl2FOK3RJFc2a2bxtHP8AxDIA+Xjggg5+taC+HIkh+32dqs88rh90pAwpOcjoAef89DktCzpt2/exgjoa6jRNatbPTZItRLK9uoaMkE7l5+UZ79OKcZa6F023oXoNGlSytmkXZMy/MpQhenUe3+eK4/xq/wBitRCioDOQC2OSoyf5n9TWrqHifUktyYJ3gmZiQDGNqgjgZPzHr9Pz44DXdVu9RuYxdSB/JTAwRjnk8jrXTTwrU1J7HVKmoq4vh63ju/EFlFKyBDKGO9dwOOcEcZzjH417PGytiR2fZ0wU7+vPpyOvUe9eD29w9vcRzwuUljYMjDsR0NewWniMTeFF1cQGWSNT5tvCc7exznkDAz3xuJ5r0GhJl7UdX0/Too47q6SOR3HlAgZIJIyQOg9+n51cVpIgpBCuU5yQTz345I7YHt1rxG6ubnU7555S0txM+TjJJJ6AV6h4SttZstKFvqccZgdQYRnMq4PCtxgDrwTkenoNWBSud8TjcBx6Y70igAc/e9TR5ijqgLetIWLAEM2evFWIUkg7W5HouMGoyuGPI254weRQXHG5iB9KPMOcYOCOoNAA2clTk+/Wk8oFQCfz/lmnNnacO3HvjioE3OcngDvSGTCQquDwRxwa57VPFmn6fcGIR3VxIDg+REWA/E4H5E1tTs0dpKWIbCk/pXDwyOZXLJhhxx3Fcleu6TVkZTnylXUtQe8khuJYPLMkwYKX4Vc9/equoRkhm6kcnipbm3DYhjBAT7oFQlXEZS5d9hGFcDJH19a4pzc3c561XnenQwVhJW6cRtIVCttjGSetU72JT8jY5HAPWt8WrIZHglDKY8lkYZ+hHbOaxLuI7uu48n6VpB6kqVrFHTb46Zdbgg25+YjqB7VrtqUTTOQ8jhzvY7F4GONvT1GfpWJ5Ry/y88fQirulGOO4jkljDKhwSSeBXVLl1bOmFTXU3pS4sI0yQFHl9Tk44B/TNYsxMjeU/wB/sR7etdDcTQXPmIrK6k5BXscc/h0596x79MkOAqPuydvI9jXFB66mEovmbY21llt3G9C0Y6hTzWnbao8oaKOdreFAVGCRvJHIP6isu3kkkZbdwjbiBv8AQHvTNQsrvToy6N5qO56DlSea2go8/vb9Dow3KpXkdDp2uNZ3a20kxeCVwHLnPOODk9+n+cVs3TqI3ZQDvyMqSTj27GuK0e0SbBvJsyJkooPt1J/lVuC4uLeRkE25F6gjkEenfv8Ay9qyrqMp6bhXlFvQ1YMoyu7SbDkDaOVPr/T9a1ZtGili8y0nWTcAflJ5/wAMe9c5a6pl2RwoYn7x6V0WlXaRthXADDkMePSubSKs0cr10Mm4ikXajZCcK3HFE9tlBztJUY45FaOuahpSIq7mc5wxjXcB3yT/AIe/pVWC8trgr5Uu5HUtlSPpx789PrUSjJatGns5JDItko3MAJVyWUjAP0/I/wCetfW9Pup9FinjUNKj+aQf7oB4we/t7U4anYxXBRxLKqNh/LUcdOpJ4wTj8K3Y3tp7PzIhLGWBxG6YPB6HnHTnv29apKpTaqWN4RcLM4m01K1MYSe4ZSVKNEydOO/15/IdOK5qeFoZ3jYZIOMjof8A61eoHSLTUIy9xaxMyHmRic47f19yT34rkNRsFuL22mhikW2MqxE8OyjIGSMk+vB9AK9WjXjUV0dD99XRhxabdTpvjiyNhcY6kDr/ACNTWmsX1nZzWcM2LeYEOjKGHIwSMjg47jHQegrU0zVIra3je98xJBxleOB2C/Q9fU1hPLCl95sKB4g+5UkHGM52nnp2611Ju+pEopJNHsmgeGrPSbVbi3th9r8lWf7QQHVsYIyemMkcYz+lW7vWLGx1NbFt8l+zBBBEoZ175bnjHXnoB3xx5RqHjLW9RZhJevFGeqQfuxjjg45I47k1e+H0Ms/jC1dFDiNZGYMexUr/ADYUW7k3PbVbI5z65pJBgZXp6UhI80nHbqSaeiIRnGGB9aoCIRkqzBTknnB61KF3YLKWzxjPSlLfN8pwf5UpKk4Zjn86AGmEEYBzjtimhBz8u3IwcVMHBbkkj1rA8R6lq1qfK0jTZJ3C73kf7qewGfmP54pAS6xqltYW0iTOHlcbREpG7njOM9K5VZw1wDHGAnRnJ5NV3a4up4Z7xSJZlBlyMfNj07UPdWVsP38oUDpjkkV5Feq6krJbHHOTnLRFuSBPtAZgxQ9cDpUFxDsBYg7j90Hmi31OeazlktoDGkSlh5vzeYPf0/Oo7x7kMNzchcbTzUuMoJX6iqUZQV2ZsKhL+MkcE7Tz1z0/XFNv9GkV3kK7RnjIpLwM7FmmIBXkqf8ACn3WqTx2EUjOHlcBF3DcqADJx9OmKIJt2QU6fPojDuLELNgrtz3FR3Gku9o3kSOWX5iA2Qw7j3q3DqMd4Zo7iQmVMsrCMDjpjgDv/OpknSOVOXbIBJAyDmtXKdOVuxbTpy1GWdpdFUfynSJcn95xk46Ae/8AT2qO6gLMzAduMZ6V0tvefumXykkxyPMbpj6f41lXUamYsYSqsuTgcA+g9uQR7H2NZSquUuawVKntHcqadHtV5HGGiwRJnCqDnIIxk/XIHHvxcn1BXtndoPLdSVKcsSMdvzpIYIfs3lyIJCw3bSM59Pr0B/Gq88sSyKZDgnoSMqD7+tQ2py1RcWoooSqY7pTEyhMAhmOODjByenUc1NHcSQMXuIVlU5GFOMc5yCPvD8ec9aja0WaVpJtpDDYoZeF569+TjJ7846Uy3nkQiGQgx9FJGCv+ea6Xy2stSZtdDds7Wyv1fySFHdXOCCafe6eI9Lu3tLrMsSZO1s/KCM4Oc9M/lVO0i2gOMkEHBP04q5CsmflyvPUj9K5HPlldEwdpXObvruFYyqADoME9gowePX1qzp0N/wDYJ3jjbawLw5GCT6jPr2ropNItGXzfIgQgbsbQDnGcj9eaiFkUh2vllB3A5zx7VtUxkZRskds6jscbAt9CMR20gxgbWG0Z/H8K07G+1K1vXa7TgrsCsc989evr+dbU1o80ZIUkDjNMNtMyqkiCRRxuB5/z/jVSxbnGzRg67tYbH4ovLWbzBb2xXsGBOPpzmsyPVVW6ukktkWC7OPvnjrkZHPO41emsXhQ7Yu2ducA+9YGrzIXt0gRoJN2W5wQcjBBq8NJOVooulUdzMmx5zhTlQxAOc5FQ/wA66yLTXvtOeXb9omKFjIyZ5I7kjr9P61yrxsjlWBDA4IPY16KZpONgBJPevT/hzpIi0u61JnUyTqUTaRuQDv17nt7D1ry8cVatL25sphNazywyr0eNip/MVZmtD6PZSMDrk05NwxuI5460kiOxGGx7Z60pchgj8d8npQUBXBIySew4p21uPb6808oQM859QKUB+oAPHpmgDkvEV5f/ANqPbQ3EsK4GNhxnjv3rjtR1fXrLUBb297dNNjf88rFVHvzzXb+JFB1BSFORGMgcc5NcHpdzeXN28zRO0svDM6/KgHGPUY/GvMjd1ZNvRCpq7bZPbNqt6biK8uEkyrSOQMHJP/66Zd6HNPZxSWarmJ9w3Zw2PX061uro4t4jMQS8hyzDnPHb2FRR3s2ntJHB86yjDIw6H1rFyvLmjojCdRKpeItlZwvYbL2QGV1xGYyQEz169c57irl3D5x3gHHfA6Vy66k86vdEFYVJJYDjA6ke1amm6lcXQjn80bHwpiAGAvQfjwOfrSanUbcuhbjOqnfoVLtDEzBk8wDpzjiqwtIr6wKSs0ZjZtoiJGO+f/Hsf/qro76xF4Awi+fA+Ujqf8/yrEtYhZXVxbyx43YPXrg44/Ej8qi7WqOeDcXoYhsorYOkasC3SRjnd6CpYAZYI43T51J5z1/+vWjcRjbtXgDP159f1rBtdJvW1IoIXEgk3LJn5QN3X8K2p/vL8z1Nox9pfmZuq8kDrnkADHHTFXoJFuGVZlO2VwrKDt4PA7f17+5pt1aTwPmRlAB44/pT7chJRlE6Nz5YDAhcjke4965HJmMUkyteukEvlG22QqAnAwwA7H1+hrJvI1fAQ5AxgY5HtXQy29rNny3QnGQSSoByO5/zxWRcQYC7mQ7j65P4ihSsx6vUzNk0DgL04G0nI6/p+FPh8kgNcOkBHAaQ4BOeg/PP4VfgjDyOkjkt/AT1PrjP1rn7+Fl1uVLgAcgJubaNvbn/AD3rspL2snFm8Ic2520djsQKU4APAH8qTQrh7wObuE28YxsLoRz3Xrkgcc8fQVF4b1O3tbW4SZ28hPnTzASUHQ4/TGPfFdSLeK/iEsMyONwQqOoJ6fhj3/rXHUozhzJxv5luHs7nFeJGePXrf7SEa2VVeJZQCjHrg545659COgzW/wCHntrrSUjhgkWNVXHmv8u7PO0nkrz36ZPWtB7K03tbytC+Qd0bYbnpyPyqg9m8UzhCE3IARjp6Y/A/hWrxH7pUnEJz92xe+xh4xOqCLcSNhBIOOoBwe/PPtnpVDyDIwDrtCjbhF4b0z+f6UsEmfOhcrvB3K5I4HTnjnH9aWK8NtMhWRWPAIAOcflx0/WufmRy2u9DWhsLa7tQx2mVVbfxgevHr2/X615p4htrSfXkjtGDAIQ5ToDyau+J9auEvFsUPlQBd2RkbiSe/ccjrXPyXrrJut9yzuxPDHvxgd+/vXqYaja1S53UqfKrsvaSupWbyRxBgFXeSTjb3BwR6HqOucd6xL+RJr+5mj/1ckrMpPBwTkVqpb6jMk4mcxxzIA3JycdBjHSs260+W2LFhlAcZrqjUg5WTKnsU6fGQrqxUMAfutnB/Kkx7UAdK3MD6caRg2AuBnp/LFLgMc9MH0p8kZO7GW44Ipkccg7jGaCwBIIVsDNTLt6DOfQ0KhVsnr7mpHG1MluRQBy/iB/IvUklRjHImw46g5Nc1DeSI3kQs3TAZyCx/+vXSao7X93tC7YFOAO5PrXE6/YRaXbfZ4JvLkmk37pXyW9j7f4V4dZKdZpMyiudtJmtb6i9qCt3IHjBJUv6n+nSqUkpu5N/8K9OO9QDSo/7Kt4pFNyEAdG3HBPb8Pap7Qup8uWPYvQE/yrLnsuRMxnBX0K9yuUYbAVZcOrDqCKz7Sy+w+RcG5keKNwwTgY+p71t3UNsLpWCgXJjxnJ+5n06dapyhghjKAqBxihTlDRdS4ylFWXU3BL52JI9xJxgg/SoZgJ0QXlqGdR8sycFQRgk8c1zen+IpLO+8p4l8mKTDIc5YDtXZteWd9DFPlgGKmMMBxxwP1rf2U4xu+o3RlHU5m/jMYBxtyxDKP89KrxskSo+7DBsjrkYrd1OwYRFSojcEKyN1CgcE+44H0x6GsOa1ZFJdiScn6msWjF6GuHF/F+6lY5xkB+3uKr2kbm5khYfOeMtzg5659MAmsyFGmGV+RlPX+778CtCzEzxESn5g6hcr2AOfbv8AjzSdhIZqemzTyopvJYfLbLGLPzDj3/Lt9ap3MW1CgOWB2r1PH1q5PBhsLIAQdwI4K8/56VGqLLcsVIIYlW7jd2/XFS29uxfM2rGfv3y7lBJQDk9RithYINQsv38YYHgjHRvY9qq/ZHWY5HBYB06Dvg/5HerM8lvpenS3L72AcAhCD1PHf3qXeTSjubQuSWOjWsFs9qqiRZuH3jlwOxPt/wDXp6adHaQSW9nm335XzFc7ueOpPPX9ar6T4ij1aXbHGLa4SMMFySDjr168Ef8A16vu4lViSFx8rAKQM8HjP9KVSVWEmpt3KbmtzJsrDVIrpHupFPlkksJCxZuTwOijknHrn2xcu9YKswVCzg5yTwR+PPXt0pbiXndFGSM53denvVW5tvNJZcrnqeOaqdeVWXNMic7lT7QZomdgFO7+AkE4/l1qOHU7q3JQt5qE8Kxz7cH/AD0qzFZyqg3ZC5J6Doev8v0qFrdWljKsM7geTyMdf5U7xehkmLqbWmpFUuLV3K/cfIVhn3BqpYWunWUgIhdZRkeZKd2Pb29OlW7hQxUgPn3GcVBNHuzxhSBz0/OrjUajy30NFVaJJlBcJJtwfpkViarOFi8jzNzeg7DA61p3Xm/Y90RD3S8EHqB6+5rmHGGIYfNnnPWuvC07vmb2Li29WQFfTJ70KpJGeue9Sbeela+jeG73XY5XshGwhI8zfIF2g9zntwfyr00M+gpHdCBn5evSniTPVVA9RmmlGZuFJHb1p+GGSV5NUMdhzwcYPH1phYseCQV9OopquTyFz7GjevOFK988mgCtPZCXMsWSx5Kjt9K5PVtKWe6m+2F3jI3JKcAofT259q7XzFD53A++ayNegS6tFhlQnzTgOpwRjnr+FcdSkoN1EOD5Hc4yzlu7JJ44gjwLJhPMBJB746Y7frSTG8klAjwdzASfwhV5z9fT8a2BarAggRECL/DnP159akhtXy2FXA55OK8qTc5toxnPmk2jHcT2tnNIYpJhGowFXcT7Yptxb85QYB5+taiXsFwwhRSi5IDkABm59+nXH/6qa+k3bsTbRsxxk4Xg0pUpJ2a1FK63OXn0a0uHknmhbdu6g4B+o70gl+yBYWZvLzkEH5R0xx7V0EeianKZVvvMiXzw0YVcEgDG1vb+foO1K+0ibaYigM4GdmCWx649MVr+8jZN3NHVlFaMng1uV7dIGUFIwFZyN2QOO/GMYpUEBjYNAzK2REVbkHupPOQMjnuMc9xiSwyALMq4BGcZHHrVqxv5ra8CsNsb4+cJ0PQMPz59QT61PM29TmbvuQTQbHPmYjIztzkZGCf8+ua1LSJ/LJkDF1JPyjDEHAyffg/l+cVyiOZzKscTqu4jdu3Ag/MvqDjr2p1iY4rJEDHJj6A4yCSw5Hs1KSsOC1syxfswnDLGjHoxzkn3qvPCkTjy2DI4DI6nIHoc/THSpGmRX/dMGHUEjuRz+tQWtmkc9xI9xGfNcMsXlbAvr3O4+/H+HO3e7bN4wXUjw07O6sC2csOh/D0qC4QPFJazKzRzAqw7g9vxrHv/ABQ32tvsNrGIQSu6Tkv+WMc/5FSW2v20m37UskTYAd1AKg/nmt/q1ZWlY39nJalqw0yPSHklglaWR125YjgenFWDesknzFyCORnGKtPGqMfmyGGDTGtl8h5CuQgJKouSeOAPU1hKbqPmnqzFycnYnSD7ZCCnPfCnnn2/P8qYqOjmFTuQg4OACMVy9l4ivI5ZJR5G0jAiK/L6Dng579a6ZbuCT7Pco6ISgcg9Rkf/AF60q4edK1wnTcVcAAZcHLF+CMdeOOPwFVY4Ctym9eDIC2RjHIzj/PatJr63uJY5I13ENyeox7jr+tRPtlkDRxbDGQ21sYIHvWexlyyLMtop+YxjaR2rF+zf6U20YUA8A45Oa2J9TnaFI9qx5YFmUDnp146VWazmWfzVkO8jsMiovZ3uO1lYzprcEgq3zLzg/wAqxbywMkfmKmJAOT610MlqzoWJKyA/MN2Ae/SrVl4dudQQ3BJt0wDvkJO7PTA9On512YeU+b3NwinfQ4h9IvordZ3s5hCwysuw7SPr0rW8FX82n+JYFXIjuf8AR5FHO4NwP1xXqGjWo02xjtY2ZghJLsMlifm9OB7Dt6nk5914W0+bX7TULYLbyRSeZKmOGPG3gZH3sdOo617abtqdFjuVk2DeB8vvTmeORfvKpHtQyfLtySKZ5RD/ADHK9ua1JIyfmOSOPaogzEkr07jdVi4GwDanXpmhVbAyoJ+nNAEKKOpHPqR0qG5t/Ni2kFiOQR6ir8ibjswBmmMhAwpHXOMVMo8ysw3OfMaCQEDnAJA64qVRb+eX8lpE+9tpNU0q4NwlxbR75NojI37SOeufxNSs1xAv3SH+6RXkVKMqWr2M5U7K6MuTToFCxW6MBFIJNrJym05wfyx7fnnSS51Xy99uFijZ1Q4YnB9eMdvwqD7QbZML8z4ySDTNl3PmOKF9jDoemfXNUqkpvV/cRKUpD9R02WSJJ5r77VPk+YuT0wwGBj0zWc/h6d4dtpdbRL1VJCoz2DY4J/xrdsdOdX8ydlZj1DHcf8M/mKtSwKrOfMJU84CqPyxgCtfq/Nraw1CTOEk0bU7d5kkghcxjJQoEUdsnyyue3WqL6NeSs0k8LlCwVVikCcnpjcG+gxx09q9Cks48N1ZXJ7kZpDaWrhlaGOTuPNG4g/8AAqn6rLv/AF9xXs2cPaaYNRk/s+SK4kMX+rkVlcxE543BVwPUHP05p2oWccDx2sbTeaig8QA5PY53A4wMenBrvIQkZUKmwdMdAB9KpahpsF5FyoMi5C54IPtjn0rOrhpRjzLU05Vax5nfQXn2Zktry3RmONzJIrBcdsKcH/69OsN9varDcXUcrH+MiQ4z2+7/AJ/SurTRxciWGOcJLne0U68Z6bgRjjPbHt6GsW/0y9tQWmiYJk5dfmH1z2+h5rnbbp/DoJuUTnT4fssLMlxI4UDEasFJwAOQFB/Hue+earmwslnLiCUt/DGTuQHj1wTn0Nb01ixjB+XnGD94fzHb/PaoJ4lV5BJEVOSQVJIxz+Oeg/wq1iJPqJ1JW0KC31zMxyG3k5GDxj8QeaSO9uUk8qZlILgZAIIH4fWtBbHcVkUgA9CDnJz3PSmz6fs27lUyHlAT97HPFRzxTtYhNvY56TTbZCp2E9cbjn862LKa3YLb3duEdQBHIEx8vv7U11UFgV2rnjI3fnx/SoFjJlxgHK8ce3+TWkpuatJi5n1H6lqjaTdQG08rY8Zdi+cMP7v17/l+O1o1zJcWIupbWKEyOW/drgSZH3sevb8KwvK8shg2x/vDHr/jWnbX8juiTrwxC7lxgHjt0rOooumoxWvc19ouWyNWeSM7fMTEbA/MW5U47DvT478uvltmVweGAJJXjnjJJHP6c1jXlwocoJDjOeAcc1VkY5ilichgBtdcDn1H+etYRpJ7k86O9g0ZXaOS9b5ieMbeOvXsR04HFbJPlKQSCDhkwQ2B1HIPHHbrnNYOiat/aOnBZyFuEwsp6A/NkEAdiPQdQe1bGWIWNHMYPRdu47sdeev4ev1z7lGEIQ9w2VuhMQsg2o2Cw+UMcBm9PYd/f9ajEmNybCR98gk4AHUYyOMevoKgU/uPLRPLyynGMDqCf6flSBiGf5mG4Abd/Ix3I79/09K2A7AoASN3zCkLuo28EdPrUMUpZsO2V/WpjgjGTg+1amYxgNoz0PTmo3GQB0FOUuisHGecggdvpUatgnIwv60DH7X4+ZSvXFNVc7m3Nz6jvUy42H1x24zTQz4x82D60AIQWX5iMAdKiSRLlCQCQCVIdSDkHB69sj8akDgqQ7Y9zSdB1GfrSYDVSNCSsSqzAcqKTeS2CqsMZwR0qTchHUA570w8MR1Of0otYBvAO0EnPHB6UwPg4wAfXAqVgMcKx9s96Q7NmcDA68c0iiLzAEXcADnpwKjbaZA+Md8noaeEH38YAHGT0FIwABJOSOhoAU7PLwDtOeAelRg8/MoU88kUgyX9M8HAI5+tMwTuV9wC9+KkZVvbXzgJovkuUB2gZH1p9jObq2JlG2VSUkTup/E9D/nvVkru+7tPY4P41RuYJPMW6g4nHBTHEg9K45xdGTnFe691+o99GZmseH0llNzaxokoIfYvyhsegH+TWDd6e8ahwdyt3xxnuB/+qu2s7kXiN5WcxjDqwAKVXutKN2ZbiGR1mlVQ+4kqcEnJH1PXFc1bCqS9pS2f9aGcoI8+EMluSUkwjNzt6N17H2z9ParXnrHbxlVwqLsAUHaMDGB+HP8AXNaN9afZpWS7jMUmDxtwrf7vrUVjbvcQy28SrI5bJwCCOMdPwriv0Zj7yRkyW7llZT5u88Ec9OOvp9KYIEVSJEUkcqQTxxz+PT8u4qzPpksAJCsjZ7EjBB/+tT4S8kDGWNmWMjc69SOe3c/iKOZMizMp7fa6BjlcY3cEZz60xo3ikjZYwWVgxz35q66GaUCD51xkrj5unI9f6VAyyqpGWDJwpXjHp/If5NXsBZntlmJzk/LjgcdKS18O3F3tDwCOI4HmuP6dTXX6DN9qtd8qZkUcOwOSpHGTn1zWpINysdg2H5SQMZ9Ovb349a7aGGUkpX0NowRz9n4ba0u4JlvZiYyHYeWFDqRyGyTx6+/vg1qt5ikBYlBJxz2PY/kf0q49qqxnYVjPbBOfX/PWmmMINkqqxYBty5GSf54z9OK74QUVZGxXZFWQlg2OWKkAEn2HHHFMV2AdQpBQZwUx0zj+fH+cWGjCFmIIyMHao5H4cD8/SkjRNkb75FYtlsjheMc84Ht/TpVgdMluyqAB09s1JwAMsAw9acu0cbtp9KZuDvtAzzya0MyKRQSAyEH2PSoWVkIwMgdKuqJASpwQB6VC4dmC4wD+AoGAzsAPRhng8CmeYQSPmBHGDUgZgu0kMB3PamFiWAGDxwc96AEfcAx3Db2PSo9u6QDgHOeCak+YEZ57c+lKwxyUYn3pFEeNp4wck9OuaeA27BLKfpTySQNxJUn0zion3hiVBDemODQSL86tk5IHcGkYOVPXackc/wA/WpFJxhjtIGSfT/61CgsCMg55w3NBRA6sduCf8PelKb8Zxnj7vOc9KeV2pt4B78Yyff3puxSFz9M5pARHnGcAKe4x+WKaEYJ5gKnqAM5qRVKsoZwM9PamyB0XceRnPI7+lAEe1g5bgnOce5pNkm7CbsDO4E5P5UA4TdjcAc/dxkU+L7gCsyAckevPTmpsBk3VpKsgntTtuF4OBww9CO9O0/VEuGNs/wC6uBwUz9447evUcdv1rVdSV246j7y9f8+9Zl7psU6bWfy5hhlc8HPUEen/AOquR0pUnzUtu3+RV76Mt3VtHe2+yaP5QMAYPB7kH/PSvPvFkV74YigurTzJI5nKGWPjao5IJ7Hjj6H0rrrHVpbO6+yahIYpCf3Uw+UOPQ+h/Qj9diR1kiZJY1aJwVdGGVIPBBHp/wDXoUKVZqp1X9ahszxoeOJPLIlWRjtwp2rnPHJ45HUdf/rdBpVzqOraLIsccNjdbysgmDY3jqMYyPXv0x3yIvEnw3cXUt7ooRbdY95tgSW3g8heOmMHkk5zjtjo/B+qRazokTzhJLiICKfIBbKjhjnrkY59c1dXDxnqlqPmV9TB1DTSk7IAdoHzcVnCKbZIJAXTcec/MepJz36/p2r1JZB5cYTDDGAQD657Uk0Md0g8wLID1LKMjr/jXMsC0rcxzyp3dziPDO9NYLku0fkFQxH3OV/IcV2OwozZUruHJHP1GfSmx2FrBdG5WBRLgDzAcDBxkY7Dj09feplIMAVGOATySCSDwBk8evNdlCm6cOVmsVZWIUkBUM7YBCrkHaAR3GPXjv8A4VE0QNw6lQTgrv3fL2OD645q3JiXdsAwFJJJHUgk/Wms7PDhB8w7Scc9yOOPxrcZFGVjcKu9sKdoGDg5OO/+SKc0J4jlfqOo5GPQ+3Y+makYjAcqdy5DFRyOg49D/n6GVbAQEYJGBz9eOf8AD25zQI2fLbI3cYpQGVj8/JPIIqw3B9frUYjy2GqyBjKwBbABHQ09gJMbyAfbvQU8temQOhI5qNWBI6fj1oGRyI2/vn3p8KbSAVzk+n5VKVDSAng4yM96JMY+4OD270gGEK5x054NMCjcSBggYINTrtIBbqeh6nNI55ywBB5680AMQr82AOncdaRiOSAuSfzpw8sEFR8w9Scmo3YZyE6dDQAiquTuxn2pCAAxB4HJNOLK2MDaB8p9KV1wuCR+FADNquMuMMO5I6U0RIrcEKDgkg1Ic45Bz69Ka3qcgYyTnOKQEci4H3hkDgU1oXZGyCBnAO4CnnceDxg5znOKRg27er8ZH09unSgohCBxh1JIOO+e361GNuWDqeM5NWXcnZnAPqDUYK78OAMZ5Iz+H86QBI7DOFyw6DP+NRSu+cOQMHoTxz/k09gDJ8zDaRyAPf8ASl/djchOS38IH17UAUb6xhuYWR4yc9Gxn/P9KxBez6C8S3SmeyX5VYctGPw6jp7/AMq6YCPHy8hR0IziiS3WW1dHUsPukBevce/UCuedG8ueOj/P1Gn3KqTJdRxy27pNDnIKOCB9Py/OvKdGvT4V8ZzWc0jC0eQwyFjj5c/I/XHoc+hNdvJpt7o0rSaVt8k8tB/ASeM44wfceg+lcR40t5L+/XUYbZ0Zowsy5yQw4z7jGB+FKOIinyz0Y3Hqj1dXVCGlxkjkHuPWnuXjdicg8Nu5/X8a8y8P/EJbCwSz1aKdzAAkUkagnA4G4Ejp+v8APu9L1qy162kuLG4M6qQGjb76dOxx/XpW6JLkUr+aGCqVKg4xjHHp+VEgVnCgklgTjPPT19fajllLooweWKkn/PT9KajMAqszZUcZ6g8c5/MVQx0CYHLgjB9gCDn/AB6ZpftALkSqQf4QM+vc/lUB8wNjlSRtHc/T270q5EY5BBboR35/+v8A56AEhdFcqo2sMAA857fWlaN2ZcShcZLLnr6f4dqhHAYrkYxxwPzHp7+1EbDbkl1VTsJU5xgjHQ0Af//Z",
  "imageHeight": 256,
  "imageWidth": 256
}
