# Supplementary material for: Deep-broad learning network model for precision identification and diagnosis of grape leaf diseases
Source: Front Plant Sci. 2025 Sep 10;16:1611301. doi: 10.3389/fpls.2025.1611301 (PMC12461735; doi:10.3389/fpls.2025.1611301)
Supplement: Supplementary file 1 [file DataSheet1.zip › B_r00277.json]

{
  "version": "5.4.1",
  "flags": {},
  "shapes": [
    {
      "label": "leaf",
      "points": [
        [
          117.28571428571428,
          208.58608058608058
        ],
        [
          124.06227106227105,
          214.0805860805861
        ],
        [
          137.24908424908426,
          219.2087912087912
        ],
        [
          147.5054945054945,
          224.8864468864469
        ],
        [
          178.82417582417582,
          247.04761904761907
        ],
        [
          184.5018315018315,
          249.97802197802199
        ],
        [
          185.23443223443223,
          245.21611721611723
        ],
        [
          197.13919413919416,
          245.39926739926742
        ],
        [
          196.95604395604397,
          241.003663003663
        ],
        [
          213.25641025641028,
          239.90476190476193
        ],
        [
          206.4798534798535,
          225.61904761904762
        ],
        [
          224.06227106227107,
          216.46153846153848
        ],
        [
          218.3846153846154,
          205.65567765567766
        ],
        [
          226.992673992674,
          198.14652014652015
        ],
        [
          221.86446886446888,
          191.55311355311355
        ],
        [
          235.967032967033,
          174.8864468864469
        ],
        [
          221.86446886446888,
          163.34798534798534
        ],
        [
          225.71062271062272,
          154.3736263736264
        ],
        [
          230.10622710622712,
          148.87912087912088
        ],
        [
          223.51282051282053,
          142.2857142857143
        ],
        [
          223.51282051282053,
          137.8901098901099
        ],
        [
          230.47252747252747,
          125.06959706959707
        ],
        [
          216.55311355311358,
          121.04029304029304
        ],
        [
          216.55311355311358,
          99.97802197802197
        ],
        [
          219.66666666666669,
          93.38461538461537
        ],
        [
          208.49450549450552,
          91.73626373626372
        ],
        [
          206.4798534798535,
          76.71794871794872
        ],
        [
          210.8754578754579,
          62.065934065934066
        ],
        [
          203.73260073260076,
          62.798534798534796
        ],
        [
          189.44688644688645,
          68.47619047619047
        ],
        [
          184.86813186813188,
          65.54578754578753
        ],
        [
          180.83882783882785,
          67.74358974358974
        ],
        [
          176.992673992674,
          67.92673992673993
        ],
        [
          175.16117216117217,
          62.981684981684985
        ],
        [
          172.96336996336998,
          58.76923076923077
        ],
        [
          171.86446886446888,
          50.8937728937729
        ],
        [
          166.91941391941393,
          50.34432234432234
        ],
        [
          158.86080586080587,
          53.27472527472528
        ],
        [
          155.74725274725276,
          45.94871794871795
        ],
        [
          155.01465201465203,
          31.846153846153847
        ],
        [
          145.85714285714286,
          33.311355311355314
        ],
        [
          134.31868131868134,
          19.94139194139194
        ],
        [
          135.7838827838828,
          2.5421245421245415
        ],
        [
          128.0915750915751,
          16.278388278388277
        ],
        [
          116.91941391941391,
          26.534798534798536
        ],
        [
          111.97435897435898,
          33.494505494505496
        ],
        [
          111.24175824175823,
          40.82051282051282
        ],
        [
          105.01465201465201,
          35.875457875457876
        ],
        [
          100.25274725274726,
          44.11721611721612
        ],
        [
          92.56043956043956,
          56.93772893772894
        ],
        [
          88.71428571428571,
          52.54212454212454
        ],
        [
          80.65567765567765,
          52.175824175824175
        ],
        [
          76.62637362637362,
          64.63003663003663
        ],
        [
          73.87912087912088,
          65.91208791208791
        ],
        [
          67.28571428571428,
          57.853479853479854
        ],
        [
          62.70695970695971,
          66.82783882783882
        ],
        [
          43.84249084249084,
          60.05128205128205
        ],
        [
          38.8974358974359,
          87.52380952380952
        ],
        [
          30.289377289377285,
          87.15750915750915
        ],
        [
          30.83882783882784,
          105.83882783882784
        ],
        [
          32.12087912087912,
          116.46153846153845
        ],
        [
          22.5970695970696,
          116.64468864468864
        ],
        [
          19.3003663003663,
          117.19413919413918
        ],
        [
          26.076923076923073,
          127.26739926739926
        ],
        [
          28.27472527472527,
          136.05860805860806
        ],
        [
          24.428571428571423,
          141.1868131868132
        ],
        [
          22.41391941391941,
          143.3846153846154
        ],
        [
          25.710622710622708,
          151.26007326007326
        ],
        [
          27.908424908424905,
          157.12087912087912
        ],
        [
          15.454212454212454,
          162.43223443223445
        ],
        [
          22.41391941391941,
          178.54945054945057
        ],
        [
          18.934065934065934,
          181.66300366300368
        ],
        [
          25.710622710622708,
          187.52380952380952
        ],
        [
          17.468864468864467,
          197.23076923076923
        ],
        [
          23.695970695970693,
          199.97802197802199
        ],
        [
          31.205128205128204,
          206.93772893772893
        ],
        [
          20.94871794871795,
          216.46153846153848
        ],
        [
          32.48717948717948,
          226.1684981684982
        ],
        [
          43.84249084249084,
          234.04395604395606
        ],
        [
          54.282051282051285,
          237.8901098901099
        ],
        [
          86.6996336996337,
          221.04029304029305
        ],
        [
          104.64835164835165,
          215.9120879120879
        ],
        [
          112.52380952380952,
          213.71428571428572
        ]
      ],
      "group_id": null,
      "description": "",
      "shape_type": "polygon",
      "flags": {},
      "mask": null
    },
    {
      "label": "Black_rot",
      "points": [
        [
          25.685785536159603,
          200.87281795511223
        ],
        [
          30.92269326683292,
          199.50124688279303
        ],
        [
          33.79052369077307,
          199.1271820448878
        ],
        [
          36.03491271820449,
          200.498753117207
        ],
        [
          36.408977556109726,
          202.74314214463843
        ],
        [
          36.28428927680798,
          205.9850374064838
        ],
        [
          35.785536159601,
          209.2269326683292
        ],
        [
          34.16458852867831,
          210.0997506234414
        ],
        [
          31.296758104738156,
          209.97506234413967
        ],
        [
          30.174563591022444,
          209.60099750623442
        ],
        [
          31.795511221945137,
          206.48379052369077
        ]
      ],
      "group_id": null,
      "description": "",
      "shape_type": "polygon",
      "flags": {},
      "mask": null
    },
    {
      "label": "Black_rot",
      "points": [
        [
          69.9,
          108.3
        ],
        [
          72.7,
          105.7
        ],
        [
          76.1,
          106.6
        ],
        [
          77.6,
          109.0
        ],
        [
          76.6,
          111.7
        ],
        [
          74.3,
          113.2
        ],
        [
          71.3,
          113.8
        ],
        [
          69.9,
          112.6
        ]
      ],
      "group_id": null,
      "description": "",
      "shape_type": "polygon",
      "flags": {},
      "mask": null
    },
    {
      "label": "Black_rot",
      "points": [
        [
          102.5,
          80.4
        ],
        [
          105.2,
          80.4
        ],
        [
          107.1,
          81.8
        ],
        [
          108.6,
          84.6
        ],
        [
          107.7,
          88.3
        ],
        [
          105.8,
          90.2
        ],
        [
          101.9,
          90.2
        ],
        [
          100.6,
          89.0
        ],
        [
          99.6,
          86.2
        ],
        [
          99.4,
          83.3
        ],
        [
          100.5,
          81.5
        ]
      ],
      "group_id": null,
      "description": "",
      "shape_type": "polygon",
      "flags": {},
      "mask": null
    },
    {
      "label": "Black_rot",
      "points": [
        [
          109.1,
          41.1
        ],
        [
          106.6,
          42.9
        ],
        [
          104.4,
          44.8
        ],
        [
          106.3,
          47.3
        ],
        [
          108.9,
          48.1
        ],
        [
          111.3,
          48.2
        ],
        [
          112.8,
          45.3
        ],
        [
          112.7,
          43.6
        ]
      ],
      "group_id": null,
      "description": "",
      "shape_type": "polygon",
      "flags": {},
      "mask": null
    },
    {
      "label": "Black_rot",
      "points": [
        [
          146.2,
          44.3
        ],
        [
          149.2,
          44.4
        ],
        [
          153.1,
          44.6
        ],
        [
          154.4,
          44.6
        ],
        [
          156.2,
          48.3
        ],
        [
          158.0,
          51.5
        ],
        [
          158.2,
          53.4
        ],
        [
          158.4,
          56.8
        ],
        [
          154.5,
          59.1
        ],
        [
          150.4,
          60.3
        ],
        [
          147.3,
          61.2
        ],
        [
          144.5,
          60.9
        ],
        [
          143.0,
          59.6
        ],
        [
          144.7,
          55.2
        ],
        [
          144.7,
          51.6
        ],
        [
          144.9,
          48.3
        ]
      ],
      "group_id": null,
      "description": "",
      "shape_type": "polygon",
      "flags": {},
      "mask": null
    },
    {
      "label": "Black_rot",
      "points": [
        [
          144.0,
          94.0
        ],
        [
          146.1,
          94.5
        ],
        [
          147.7,
          96.3
        ],
        [
          147.7,
          98.0
        ],
        [
          146.1,
          100.1
        ],
        [
          143.6,
          99.8
        ],
        [
          143.1,
          97.5
        ],
        [
          143.3,
          95.6
        ]
      ],
      "group_id": null,
      "description": "",
      "shape_type": "polygon",
      "flags": {},
      "mask": null
    },
    {
      "label": "Black_rot",
      "points": [
        [
          192.9,
          106.2
        ],
        [
          196.2,
          106.6
        ],
        [
          197.5,
          107.1
        ],
        [
          199.0,
          108.9
        ],
        [
          199.1,
          111.1
        ],
        [
          198.7,
          113.0
        ],
        [
          196.6,
          114.2
        ],
        [
          193.3,
          114.2
        ],
        [
          192.2,
          112.7
        ],
        [
          192.3,
          108.5
        ]
      ],
      "group_id": null,
      "description": "",
      "shape_type": "polygon",
      "flags": {},
      "mask": null
    },
    {
      "label": "Black_rot",
      "points": [
        [
          206.2,
          120.5
        ],
        [
          209.1,
          121.8
        ],
        [
          209.7,
          123.9
        ],
        [
          210.0,
          127.0
        ],
        [
          207.0,
          129.8
        ],
        [
          204.7,
          130.6
        ],
        [
          201.8,
          128.6
        ],
        [
          201.6,
          126.0
        ],
        [
          203.2,
          123.6
        ],
        [
          204.9,
          121.9
        ]
      ],
      "group_id": null,
      "description": "",
      "shape_type": "polygon",
      "flags": {},
      "mask": null
    },
    {
      "label": "Black_rot",
      "points": [
        [
          223.1,
          137.9
        ],
        [
          221.7,
          136.8
        ],
        [
          220.1,
          136.3
        ],
        [
          218.2,
          136.8
        ],
        [
          215.7,
          139.6
        ],
        [
          214.9,
          142.4
        ],
        [
          216.0,
          145.2
        ],
        [
          219.6,
          147.7
        ],
        [
          221.2,
          147.6
        ],
        [
          223.3,
          145.1
        ],
        [
          224.1,
          142.1
        ],
        [
          224.1,
          138.5
        ]
      ],
      "group_id": null,
      "description": "",
      "shape_type": "polygon",
      "flags": {},
      "mask": null
    },
    {
      "label": "Black_rot",
      "points": [
        [
          203.8,
          148.2
        ],
        [
          206.7,
          149.2
        ],
        [
          207.4,
          150.9
        ],
        [
          207.2,
          153.9
        ],
        [
          205.5,
          154.3
        ],
        [
          203.9,
          153.7
        ],
        [
          202.7,
          152.0
        ]
      ],
      "group_id": null,
      "description": "",
      "shape_type": "polygon",
      "flags": {},
      "mask": null
    }
  ],
  "imagePath": "..\\Grape\\train1\\B_r00277.JPG",
  "imageData": "/9j/4AAQSkZJRgABAQAAAQABAAD/2wBDAAgGBgcGBQgHBwcJCQgKDBQNDAsLDBkSEw8UHRofHh0aHBwgJC4nICIsIxwcKDcpLDAxNDQ0Hyc5PTgyPC4zNDL/2wBDAQgJCQwLDBgNDRgyIRwhMjIyMjIyMjIyMjIyMjIyMjIyMjIyMjIyMjIyMjIyMjIyMjIyMjIyMjIyMjIyMjIyMjL/wAARCAEAAQADASIAAhEBAxEB/8QAHwAAAQUBAQEBAQEAAAAAAAAAAAECAwQFBgcICQoL/8QAtRAAAgEDAwIEAwUFBAQAAAF9AQIDAAQRBRIhMUEGE1FhByJxFDKBkaEII0KxwRVS0fAkM2JyggkKFhcYGRolJicoKSo0NTY3ODk6Q0RFRkdISUpTVFVWV1hZWmNkZWZnaGlqc3R1dnd4eXqDhIWGh4iJipKTlJWWl5iZmqKjpKWmp6ipqrKztLW2t7i5usLDxMXGx8jJytLT1NXW19jZ2uHi4+Tl5ufo6erx8vP09fb3+Pn6/8QAHwEAAwEBAQEBAQEBAQAAAAAAAAECAwQFBgcICQoL/8QAtREAAgECBAQDBAcFBAQAAQJ3AAECAxEEBSExBhJBUQdhcRMiMoEIFEKRobHBCSMzUvAVYnLRChYkNOEl8RcYGRomJygpKjU2Nzg5OkNERUZHSElKU1RVVldYWVpjZGVmZ2hpanN0dXZ3eHl6goOEhYaHiImKkpOUlZaXmJmaoqOkpaanqKmqsrO0tba3uLm6wsPExcbHyMnK0tPU1dbX2Nna4uPk5ebn6Onq8vP09fb3+Pn6/9oADAMBAAIRAxEAPwD0ZgNyZXLeoGPX/P4VI2QjLnGOSD2pxdd390HjA56UxsFcHgEZpjBWAQ4AyR1NMcHeOmQO459qR38tc7Cyjr8pPH+c0Hc/yt1PAGOtADGztLEbznHXrQ24cBCvUk46UoRgp+bae/zUPxwATjG739qBkRxgZB3Ec559+KMZ3fMCMHB/+tTmwU2g4HTGBnPuKa2VwQoAbn5vTrj19aAGSIVOEIHHf+VQDJLbm+UVJsxlmwVBKYbGW4HP/wCqniLZ8gxyOcDIU/T060AVycgAKWwf69/8/wCNSrtdWwcBflO04x7Uw4G4FgPm7cbu/wCFIsjDAwAwPLFh/nrQAh2MmGUjnlh3H51E2Sm1eQq4A75xjn86exKYbcnPBJGPbFOXbuI3IMHggZA6CkMYuC5PGMjDfTP+cUwgsoKNj3ABJ55p22Rv3e85ZcsTjGc8/wA6Qj5GC5bAxk5wP84oApX92bWyuJgiyPGjOFJxkhSSoI47VVtLpLnTorqJXVZokk+bkhWA4P54zUOszQmGaJZUSNIz5jfwjg4z3xya5v4b3Upsrq1myFgkBibPB3ZyPcAjPHrWUanNJoUZXudmjqBu/iHbHGaewLMBgFzyRt3FiMe3r+uKYfMd2UFwuSC2FPPP+cZqQlfLR9rMy5yR1zj8DWpYrbFjRVKsmfm4H1+voP8AIqBiRlCyr/dAO1s+o/OlllYghi+TgjA54x7/AE96Ik2uowAh6SNxye/tQAZQxKP3hTJIZef5dPzqJ0eTMZckDdnDAk9+v4/5xVqZ/wB1uyrYVugzx1znP6/UVTlLEsu4FWGNwHy+3pnvQBFIGZgC5djnlRxnH160INgDb9rAlS59Pb06dadwwAKYUjhgPx/wpikDd1Dep4x68f8A1qAEm3sFDK2FGApJ/HBI/r2qEPiOPMbA5xjrxwfr9KnmuF8/K42DlQMNioo+XLSAFiWOB1X2/X9PagYjPtGBlTyOW4yMnp+BpjKju45GD1GOuB+f+eanZdxKBCoLZ3E5PTjtzx17847VBKWe4WTc4ZVHHQAd/pz+VAELrIgGGOOSDnJODTo49qJtXAKnAIyOh6+wz04p6xgKQyNz/wCPHHv24HpTmkIUq5+UL8vy8c9h6UwPQGG6TIbOOcdqWQMFyy46jOOn+f6U5nPzFOWPQjjH+FREHcp5Ixx0oMhpUBiTg9icYx+NOlUldzBeWPOSSKTCr82QDnkY/wA/rSgkoWbjPOepzn/P50ARSsULZyMAA9yQP50mA2Dg8HoB/n3odWbJfOM556+9IGIcjBJPUMQKBizrhSqAqq9ATwo9KjIdkUE9+D68c0FkMhAVSeeOn/16Hbc/LZ9sEUgGBVWI5CgDlcr/AJ6U0lpG+YYB56gdfw/pTyxJI2kZGB/n8P0qIbBIMg4A5IHGP84oAZtyzNyVHQ9fx9+9OZCxVdrhs4ADHnnFHnAOzZDDIHPekO5l3MQmfQe3+fyoGQsUSQHGOeh9qlOCQcZ3Drx+f+frTB5YBKg5HHIx/Tv9KVjne+3DbcDI9+nHfnt60AIw3Dg7VH7xcsR79vw/OoLiQFjFGf3jdecjHbt16+1SSM0iSFnKOBjBYYx0A6c8/wAqpOyeS87SbX5QGPqSByfT/PbiuetOVrRMqk7aI53UraXVdD1CFfK+1TYCYAUttYY74BOAPTmvO/D+pPoXiKGWRjEm7ypwwI2qTznvxjP4V6orRAkS7SGA3gt0+Xnnt357GvP/ABhpsckz39uAZt378Rx7UbuXx27Z49/WuShPldmZUp291nqUmCMlt4C7QFwMkDrxnipZHVIsuy73AJwOmPwrj/A+rf2losdux/f2e2JuOq87Og/D145611aRyOqvvDDAIx0P6fTmvRTudg1nWVVOCGwvOzB6dvy/WiRDCF83C7sEeYuRjuCT070xihPlRqqkDLE845I4Hb3qUr+8RCzbeuTwcHHI+mP09xTAiEWFyDwGHBBx3Pfjt1zTfJEeXbDbQTgsBnPr044H5ihmZC/3Qw4OeOc88+v+e1RscpkRp5fDcrgEj3z0z2oGENszSclGJ+6Dndgj8uvH/wBeho4nkACbepILdunr06/l7UmclMRKFxgk4J/E/T+dLGpWUhhGVOPlGcnOPy/GmAw2flKwdD/dKk4AOT1PbkD8x0piW8R8x1De5PYH0x1qa4uA3zbJDgcrgdNxOMY/HA6ZqqHby+V+bA3Ac446/TpQBLwGRYgAVwM5yQB2/wD10lwoRtyKpAGACfbB/E1G8hieMNnBYhlUcg4759/5UoSXqEJYE9QOcDJ4/H9aAEARRtIIJB9SckcHJptpGsoYMWVFYEgntjHf+p7GkbLRgkqx4wuPx6+v+FM80qSgxtUdCfX/AD+lAHojlhnHXG47Rn0pu2TBUZy3RvXj1qZiW2YU5z1JxioypA3DJx3xTMhhUbVJxkgkY5P+f8aR3wSAcDjtzTlJ2FZBnaOxOTTd2dzYwSe3egBg+dmCnZtGOM9P85oG0SLyVwfrnPr9aFbkY28A9Vz7U3zCWJ5xnHAwf5UhgwLFSRt/2ieuf5nNQnm4QLt2gdz0x/PtUmf3gUDKkep9P/11GxYgZYEKMHHXqev50ADjcfu4YjjJ6j/D/CmnaB/dK/eAGBSKFj/enIYEBvehUC7t0mQ2SFHfrxx17igYwx7VZmGCx4+bOOOO/t+tPaRlYoSRhcLs6gn37VFO6u+1QGAJzgcDAyfx/wDrUbXbbIx34HAOODg4/wAKAGyPkCT5go+ZcHPvkdvT/JqvHews7quFIyxy+W5B5+lV9YvWto1j3FppQBxg8Hr1+vSuank1FZLCWFJBBu2tJ5ZxMckbd2MAAD68dgOeGpiJKryQ17ij70uVG7LfHZGwLfLKCcdfx9e35Vb1PcIWmMGIpcuo3EYA7jvgDd/P2qtdWguLXZCpVk+YE8DIP+GfzqlcXjvp0ccjHc06wsmMhckd88HnHOe/SnC6Wpw3d9SCa8Fs88okGNzKpLfeycfy5qhpdrJqFxLJJH5qIclGb1x0x75/MdeaebWbJDArx34IznBz1xwfr9DWyFfT9AuLjaVWUNEgLYyOrYHfsP8AgVZciWrIiY+i6VpNrtm0qCT7XINmd7HCgg5OcgdOcd/TjOpaJNG0wM0kqlyAHB6Hj69QTjoBgZ4rnNK1+TTvtNrFawtvQSgs+zA5749veqsHiNrfxAkWpJHbwXKqwO4sIn7HPHBGAfwPrSwzm5qb2aPShCSjzM7SR9srSouW+64Uhufz/wBnFSgBlZFZlYMNqgZ754qrEpBLupZR8wI754GO3pVlZFSGUsQMA5wM474wevavRLGr80QUu6KFIAJx649QPbp/SlQ/ughb5zkEIOCMdPTjtn3phLMFDlQwOT5nOV9P6fjTA8zhN+CVAHTqfQ59ufr60wHgeZumjk2pxnD9T04H0z+dRSBg537cnB5yCPz9cfypzPvJLRknGeOOvHUfSnx/ORhG3Ac/ljPX0A/X8QBJFCoXA25wSAuCTgYAP0qBgWjQruWNCMKhGcjJwSe2cfpUxtwhZXUqx6lTyD6enakmV1iG3bgYG48g4457dM80AQoQsByp2g5KsMHGDz/n0NLv4yBuJUArjrkH1FDoWiZSI+p5A7d84x+XrQI32FiSpGV5+XHTp6H3+lMCQsGk+YqckYyu3kHoDxnv/no113rtCkhcHGO3b2z/AJ7U7ykBABC5OCBnHfg4/LHvUmxgmDGp2tjbkHseh78H9M+lAHcqMucbtw7dR71HkkgAhj78f59af5hilHJOe/p2/GmSlt27JHPQ8UzIik5LFlRvfP8ALFBXKkv2wCRnPtxT22gBlKkk9iCP8e9RsCzZDkJwSPagYSBSGIJBJ6e1QgqASSeMYIHH0pynbIGUkkH8z/nH51HdTLaFHYEq2cY6ZzwPaplJRV2F7DmCYAzlmP61Dg5CxndgA/ezjqOPyH60Q3ENyd6skigYYnsfQjqKsMcHaWYADGe//wBbr/nrQmmBWaIHBySSO5OSOlL5SKeMFwMlu47Uzzh9qEIICl+pPcDIXHuOfwptxcRLA53AMRtG7sxOKnnT2BtWuYsviK1hwZEkCbzHkEHYwx94ZyPX6Yq619aJZG4Ri6AYwD82fTB7+1cVd3Bj1C/tZYSjXH72PB4yR2Hfg5z6Cm2cyWcDRzkkyr5kbAt8rBuB7fxH2xXCq807PY5fbNI19YmBvWeVsSJGuQx6gHkcfUD860tJnhk0GJJnY5LsyhiBtDnqB2Ncs93LI8cysPMKbSzIMtnkk4PX+mK3tKmik0RAsB4ByU+YA5I6nHcH/PSIRXO5GPMy+WdVGAxPTkkhfQjnGev/ANeqs0loykzqWnBLoW4O5VLgnvjA6Z64+ou28peIRugLNjG8fNnjt+g6fzrJ1AEXCNEyiOHzDjONwIKHI/4GK3+yMn0yAXtt5k7FVjUgMxG1Rgn6f19qwNdvLuW7VJGTyQpjWKQcgHBGeB2H19eta+Wg0tpUlG7acxqpbuAPmHQ/h3PqK5KcveXKCJOrcEHIHQfzFcmJk1FR6scFcoaf58mqXs8Sh5VzGkYBZRsBB6HkcnjpnOasaroF9qtlaxgjz4QscaNn5txyRnpnJ/T3wO0tPCtzZwi2tUgCyOXaUMWOeMnB5/AH16U3VdLl02Szvnu5ru64WEygBY2GfuLz06dzz710OpGnTVtT1nVpqNmx2nWF/oeiwWt9Mk8sS43opOwHgAk+gz2HHbuWJqBj1m206aM+ZOm6PafTqp9wP5Vo/a4tReC8kKhVRgdpDZcnp9BzyTjgGsWWGOfxFps8WIjAXTa2Tv8AMG0HOayVWaqxu9GckKl3qzofMichQm1lAIwM5Pr7HpTY0ErE5zHkcNzz1GP8+tOCoArHLK4xjI6ZHXn2578CmwlXkZAXyPlMmc7eeRXpm4LCxuGRD8xzuBI4P+cVBHKI7knCscl+AT3OB+fTr0q8ysQp5wo4CZIOemP1/I/hRuL+0gn/AHrwxvH1U4yBwARzn+XT8htLcRYMm1AcHduwSFxkA+59vypJdiOC2duB688dc/n/AJ6VftdrdRieCXzFL7WboB0xnrzjHXHXPQjDl/ffIjFlABHPBOc9ev8AntxRdPUZOsbNvCIC7gnhsBehx6evHWoiBG2NmEIyVHUD6g+3+ezmneQnJfczl2PrxgnP15pkjsrL8hJC4B5OD2pgK0W3y0cMmTjpjK8gn3qANt/dAYySGdgSfr0yfTPbPcc1YjRpWXCA8gHLE5BHTJ/zz+FIpDO2xgpBDZwOf/rf0zxQgOzbn1x0PHWnERuynbwWxzTQsbOWYkgevv8A/qpS2wnkD1AH+c1RkMIJK7gPU4HSnKwO1s5x2HemN82AAwZvTpjNKPL+8zFRnrjGaQxDGEd15DnkY59aoawrT2bojPuPK4wMEd859cVoPt35jQ8YDcYPFZ15eQw3RMhDBI84BOGJPTPbof8AOKxq6xsRUdkc5LezQKt1aITIuRKjAgDHU59ucfQ8cVoweIPPh3JtZHGxRIQuGGD82eDxz26d81kWgeJtQKEzpLh0KjHU4OCefT8z+NCO1N5OFRcRxSFzjqW7A9j+nU+1c0OZI5udrYkvNQju7a9dSAfOBViPmGFUEg/UZq7psd5qumxPdzOCrNsGQC4I4JJ79e3IA+pz7i2kjncW4jMcbfdKKQWzkg+3/wBYVtw3a3VrH5CsNy5UY4UdMcf/AF/u1FNe+7sSehjw6aG1ZL0u02xm2Endleh5/Enp/Oq+rqLS5S2MUWWk4KjJycevHatW88y0lih83ylR8KykKck7T068f0PSq8ujmbUvtN7eGZo2V/LjAABGDjHPHUZ47euKqpC6siTAcSRS+USScnIOB39fy/L2ro9BnFzbCziHMbFcA7Suec57ck/l+WdIl0l68aiJkG4uxHvxx65/z3FzRC9rM6KoPnAFNo/u54APT/EDpWNOVpWFbr3Nae8ljO1pV2bywdTxn0+bP+TWA8slzfSXLwfu5QsI+fOcsDkYHTKN279+K2rlQrGSQI0p+bYOFySDkDHbGDnPXPFZVrFJdX80MSoBlSvAHKht2fQDcOTx1611SbYMk1yQ/YAAYlcJhizH5xxgqB16kA+nvVPw/a+bOtzLEJLaHJYsoxnHAwc89T3xtHSmagX1Kcx2mJXwBv2YAPA54yB05Irct7KKysVggMqpuyHyc89Wxnuc98Dp0rBx9rU5rbFp21RpaV9omDyBW25yJNxULgZP05ArI8TauslnC6hhMY8DEnQDIyD+eQem4j6akRW2tXmaaEM58wLICF8wdOTkcDnI9R65rz/U7lNS1BI4wqvNII1G7C8nAU8euOcjGfyua5IWQbKxrM89p4Zto5mdJbljcNCeA6EfIcgZBwAce+eKo3NxDaSXFquS0qkLLtxgdQR0IB6/j3q5rl1NK/mzRKvlgbQ6gBFXIAADdeB278dOeYWbMqgOoG1g3y5A44yT19M8VnUitkK+p3kN9Cmkx3Usm4oi5K4AkOOSOfX279u+U/iVLGaYPbmdISPmUleScYbg8HDH8PyltbG3h02O41FS7GMtGA3TGcHB68jOD7A1xFzOZ7pgoBRzuZV9Rk9B0GM/TFOUppqVzT2srmrfeJL68Hk+YiLGCQY2x0zwT3z+XP5MjgIsDdSRMoKgJuyN+OM+ncf5xVTTNPe9vnwM29uo83jAYE5C5A4J5/AH0xXRz3ite2du8jfaJrhHQKCOAw9OM8Vy1HKTSe7CEXUlqb+nW6W9hCjfIyLsfK9W6nGe2T09G98VJEu9ZFDcDgkMRn3P5c45p2/5pFbG0Odu1OMHPr7ZHPtVK+1Gy0SxE8zsoc9PvbifQew/SvaSSVkd5ogl4g2CDnEZU9MD8OnHHt7VWQM4YjKEAMc5X6cc+v8A+unMwCMixgPuOI1wTwBnn8en/wBem+WXZnCvkjbnn6Hj8qoCWHY+1VZiyN1A5CkEAEemCRzSMgBKEDccMDjjGDx/n3p4l/hBILHgbSW+v1xQ4RoyQVICgsSduRyMD1PfGKAO3Y4xlgARnJ9Kbhs5A6560KAc5cHaec801sEYMgGBnBH+f8/pRkDnJGNp9QR/n/Ipodj7Z7dP89acACoPUnuOx9f1qvchjBJtI8wjrn7oJ9aluyuJuws8vkxSMrjcg3Mucn/GubjkivLp23DymP8AEOp44qN7uddSWxMGNg3PLn3ONvsRg/nU8sAnnEcecRA78Lk98YHbof8Avk1g3zanLOfMR6uY4rVJomWNEdVdguAin5SfTgNVW9NvY2sdvCBHvj/dbe49c/56CpptOS6ikfzCkYXa2STkYwe2e+ODzxWb/ZqaiH1G4u9+1Bst9xXywByCcc4x+hqbMgI5YbhY7piWjVyFGSAeQeV/mf8A61U7a/liFy5YrGzBlYgkBj1HT2H9OtX7qJW00yxqoETPkA4CrnjjPIx9P6VmeYjeGYotrLP5jFWHORnoP0/yKycNbkuTehuwQ29y73zPHMTExQMT8z5yAO4PGOCPT+ImotRubK1jV0iVmmy4B5x7j0BJHp0xUNtawwWsICMxRCx8tskse3qPbp0qLTEt9RumGoRO91ACu3IbHPy/L6YIGT/dNW77dxmdqVxdzeWtqXjjllLSTKcOQDgDPoSef5+slkxs51jMryMinMhOdhHQDnI6EZJzwa6m7Wzms1zCHjDZ2/dwBwMYAx36dayJbaG1c2kfmSNgeZuzuZgOnPQD5uOOR2zWUkoxatqdSqxVLka1J/tQuYyI1WLLFn6nbgdSOpB6e1Zul2dzc2U0SqiSSXEkckj5HlIVTBHI5J+Xn1JPSqV3I25ViBTaOJWkCnPTp34z+ea2tInP2U3LrDHG+JG2NsGVYqcZz6Hp6Z7UoS5mkzkWu5es9DtUtPLEzw/uWcjzVJYjodwySe+PwGOtK0JtEaF5kQtk7FfDKRwRzzwT+PHcVE99NgPHKdnI2KCM43dugJwOP/rURGJFLS2UjZ4MZ3Ko9zj2x17e+SeluMUWZepa5NcxRWaoJFVcSR7W+YADryOMjoenrzWJosC3XiWWRpoY4rZXYSScISFIUAcnjOe5+U9+Ku6h5V3O8kPlP5vJMEgYL6gHn26dO/Oahe0NlZyWyTFBdgvKUAY7QAFA64yTuJxkjA61ze05pai1T1MvXL8NMEjnZw480ZAALZyOcndjJ646/noeGfD+6z/tK9LKYs+TEFyWOccr1wOvOM/zg0eOztZ5JmtHkuYo1MIbndng/Qjtx2PerUN0beykQsDcBmYqmBwc55+uefp+BdXvIF5Ca9qbyyoEOA8QDZ3ANxwMA8nAX8/euQuSQfMZg+75i2Mt1znPr+VaF5OzE7yyT4AJ3/w7cH37H+VVrK3N9PuY7YrfaXcnGTwF7evb0BqXeTBHQSGDTdOjgiQLMUX7ScglmODgEdQMYGPU9eTWaNYke8t3ZDL5JBSPAJ4OcceuTUcgmmMjbgzkFg8g+VQegH1GeMD2qCKxlMDpPPDCkxB3O3Q9AcAE9GzxWU0m79ioSadzrPEmvxaHAxDxtduP3UQw3JJ+Y+gH65+teaXWoXWoXJuLuZ5pTxlj0HYfSta58PXVzD9smvQ8hQD51xkgAdc9OgyRn2zxWM1pJb3sUDMDvxtZOhycd/fI/CvRjVjJ2TO1TUtj2iCJZINiIq7VCsqtnYSOB7c4PNWTu2psLMDgc8g4HXj06fWmgmNR82/Yu5ULfe9ACMZyPyyeeaWCTKg+WAQpGMdDk8/Xt+NbGhD5byHzY0zs5AJzgeuffjg1ZMSL8r+ZIcDnpjPH8ufw+tPDBXIZAXUcADcDn3H1zn/Coo2aaRYhEFaTIwAOeDTA7dl+UfMdmMnH5Y/SmEqS2EBXPUtUwZAgZ+455/8ArVE52hWJY+nuP8imZDGfKMuTknAGME/rUF2z/Y5mQk/Kcc99vf61OYwXJG4Ac5Paq92f+JfcMw5WJj1HTH86T2FLY5i9kcH7RFK5nGNwQfKEHXjsenPtUEdy0m9SvJyHRf4BxjOOv/1hVS51WOCMKfl3Dk5zuPr3/wAiotNuo7a4fYGUzH5Q4BAUk4OD1GO9cild2PPubYlu0iEMNttcnZmbIGRnGPeqlvbrBCttdzhpQTJsjGR83zAEnr1arsWpIrzb3MkUa5ySTj8c5GTn35rHlkupdRmnS3KM6B1R0VQzg/Ljd16senb2rR2WpbI7lze6r9g08A5JC85Cbc8tjPHQ8fz4qS7nBtILERuWtQYiFXl8Acjp1OMj8eDV+2t4dE02NmaOS4lIeVwNoyxCgdPugsOmT3ArOtnn/tucXlsu9o2aF1yQ3AIB5/u9T2ye1Q4ytcpU205CS3MqWkcLxmR4SW4wm75egxzjGfyHAo0GWa31eUzJGouotyDZjd8zAYJGcYLZ68c9hglj+9YmRQ+fNjBXJJ6/rjP54z0qjfH+zr1Li4XhHABBDcNye3OVb9fbidbXfQz6m/q9w81xNJHE27/WMhhIKDJ5BycdCPTgetYd+JomeUSxnaMYiUhcgjcFJOT1Hp1P49HIbaz0pivkhNoBDEl3yRyO5BI/8dAx2ripL6AGSMTISn3WfOQC5OQcdgV69c+maKiVtQkUpZskgzq0vzcg857/AJ84rsPD0MLWVpbTIIZPmdJJGJKqZCcdCCec5AHc9OnCyusuxRwY+dwx079evTPuSa9B0x5YtKsntEYzLBGyZjOGyg4LfUn06d81jQXvBEuzXGZMupdUAjcucZAXGV6EY4AHc9+gGZbLFqELQ5McbAAsRkEdDz6nkZxgfrVhY3nk8+8SGJBhSoRDlsAscjOenU5/rWVdastnFMnl7HUnBBGcAnA7HqfT0OK6KqurmidncP7J/su6iRVWSGU7ppIixYRrkYOe/QDjrkelUtYlilklujbhyoQLxjGCoIx7DqOT2rUs7+CwtzeXMEjGRAFZXYkLx93njkHj0xg4rPN7Fd3M7IjBBgqN2AWzx06cDH/Aq5ebW73ZVSSlLmZQtZom05bkEbpEKEAcLgjg8Z5Y5Ix06e2fDeND5f7tDkdZf4ScHIPY4x61NfXBuBN5MflWinGIxt5ByB/n+tZE8u+NGCqigbc55xxycn3GMD1pOz9DO+t0QzuA+8yKCRyMdfXpWuljNYPFbSF96N58i9CjnGQPoFH4g1W0yza9uzdyorQwATSB8kNn7q5wepGOff3rSFrdXeoSO5WWRmySpPy//Wzx+FS9EPoQ3Fpm6bbt2hlO/rn8T9P0PvVeZw2EBKwAttRjkjHAz6/XA7+lNn1tg0Bjhh8sttcbMHk9c9+3QY5/GrllYSXN27bP3UY3YYblZvT36E/hg9aTUovUudGVO3MSLsNvCZ1Lu4DiMY59z6nnp2z+XCXtxJLqLNI4ZkbblQAOPTHbOa7PU7l3V9wQyl87umACSRjpyT/h1xXBkqL0mQnYH+bHJxntW2GalJtGtDqe7CUNDsAO5TkbuQTg/hkg+tSbDhmRdq4O0YY4GOBg8npj3/KvOh8Q51V1t7GOMMMLukLbevoB6/8A169Ct7xLmyilVJQJIQ6DaepAIBOemCef8TXoo6h0eMgKQ6L8zt2xxxkds1KyO2ZIgMIm3IGCn+FLt82dz2AO7YQT0ycfgM8c9c0wlgZHVW8vfyGwT6H1Pf8ArQB2jOGkGefQDmmEbnIGcE5UA+lSDqHG4dOec0MMkgYAB5yP85qjIhuJFhid2A4GfX+dY8+qm8ie0ggDmVCnmBhhQw61rSoLiF4XyFcEbRx+OfUVxE/mWN0Zm2xxFyJmGQMjPT64P4/WsajafkYVZOOwWGk2bs7XchuJI3wUV/lx69ientV3U7WG7h8mECIwKWSQEAA8cYH07dsfQ5WmXBkt1CMoickMm8gg542nBwf/AK9TNP5IaTcWVMkoDyx4yf8APvWUbWscyasM0bUpLKG8s7lSJGXqvOTkYOM854/CmarcSRBLpkJkDB0VGAARhk8+pG/86lfR4NWtiz5juRuJkQbsADOOwPUDPqRz2rLmmnslns7tAEIwki5KM3qD34/Ld25FDvazFsjatfs2JJgTcy7fv7dyjGBxgEY6D8jnmm3xCRwxWKyPdRtw3UjnknOcjnnP8qp6Hqd6NNsrRXMahGSVkUAxqGIHPrx6itN9RtbK18iNo1VJARNuBLHcPf5jz1yMYFTbmjvoWpO1jFvLp4bjz/OKbHA8ticZB74weueeo4pqaULue5aWVFWQEnYvy/eGRjnjHTANZ+oTy3V7HDIzjexLhwcqAACcH6f/AKu0iX6ZuI3Hmg52K0meOhB74wAM8HgY6VKt1INizmOuQXBLOtpGuLjLklgCSDnAAJ98Dlfw5y/S288tbxPFv+aPcuGLE59hzgAAZ6Docin6VeS3DtZBjHDMS6CBeSed3yrjJIzyewxkZNMvFjEiiKOTykG0DcN5yTxj1wcD27GpveNh+ZmMqeTBIzKrliBF6HA+Y/U/5xXpVu9pY2dpaTyIEQqpchkdkwASCPl7MPx56ceYXbK+0EBPk4IU88/j6n8hXo88elK8wuIv3jEjqTtAOPu9DwMdRz17iihfmKRNqurWl5F5qE4DCNdqZyAABzkY4AGB2z+HC2NvJqWoix34LtueQuMADjkk4HYcmt/xDHYQA/ZW2Bxs3nuxXJ+XJ4z7dvX7zfC2lLDYtf3YK+fnaPullzzn5gT1zjGeFx6VpUvKVg3Yus30SJaLZRxhLVQjlxnPYKc9eOg9NxrJuZreKzWeS2UZcEqm6M7T04HqOe/bmrF9p6O5tY5GRgclXOQq9c5GQB045NZ8kUkojtkDBUQiRgCF4HcgccZ6+p9ayqSsydWRavcKPLhR1VUY8DhQM9cYBx146/Wsm5VjGArqVzn1PAxnP9Kkuj+9POcErvGVzx1A98dPeo7S1e8vobRCQ8rct/sjk98dBWLV3cqJ1GkRvpfhtk8uJjc7ZpTtVigzgden6cn35p/2ikEqZAXa+GCsCOvTvx15qXxPfcLbmfzZsfviEG3IJGevuTj1OKxbHT7rUpAm4QxqhPmN0IDYO31xg9OOPz0qRuuVDvd3JzDFc6hujhDMqlyFJCoo5JIHTHXpViTU7gwfY4EHkRElQQAX/wBoj1I7dgO9QTOkUk0VnG4iYhdztgtj19+p9OvFZ8892l6sUTtEyIH3A4LHGc57gYP5ViouT5TWnGVaVrj55GldnYLhVwCeOf8APr61yMjb5Wb+8Sa7iB438lpV37kDruj6kdCV6f8A6h1HXPnsILne/wBniCpwWRAgBOf7vH0+laUaip3VgjNU20zBsYftV3DACAZHCAnpycV7fapGgVUVURfuDbtAAA4IJ9D+teaeHNHhbxLZ7XLRKdxDg/KQODkf7X07DvXqCeYPmQYbG4nByMZ46cV6EJqSujsi01dEgQSFfnKbU+ZXGCOclvrkd+e9MMTFymXSHG3DNx0Iyent+HrTooRNEJIidzg8kYGMdz9P89wSRru2ttOACUx83Tjp2wRzyMHitBnZkkKTk57AHOfemIxjyQ2Mdf8AP0oY427RjjuevtRGojzv2huuSuMVRkOGPvZUnnOe/wDSuW19zFfbZEeQXCfIgHGcbSPyArp55cRn5TIQD8o5zXM6xqmbqFSB5YyWJXqemM1hVkkkmZVfhOeaNdNkjtwQsTfMsn3sZ6qf8/4VJbSzSX+xkjIhAfb1OT0wc9gAeoq1cNb3k32i6dTCygJChILtxn/I6/zyZLEafcvFJMGZ8HzMnKHGdp9cfkaxWjv0OLYt/bZIIWjt33Ss6gIByvsAenPoPQVo+allaXEd3LFMzYLIX3AnnjJ/hyP59M4rItrjoisxbOQT0Xk5b6/zrVkhtfInnnLNLEcFkf8Adkg8cZOee/Tt6EaJ3Q0ZkjSWcf8Aoq+XcsxlRMbGcY2kgYwCOo+h9BSWX2K1h+0Xs5uLt1IIEu3b7qTwuB3PP58JqU81xarOsDtcbWdXdNm1VbOFzxzjHfuOc1lMq+WJ4CMOhZOThexXJ9DkE9/fNZ35ZWQN2Zm6rqskt+bxpGcZ+RGXHA6Z498/iPpVowiKMvKTI5Y/KGC4U+hPJ4we2PxqlpGlSeINbaFwVRG3zysCw9dpxyOh759sir2t2t1a3SPOpDliVABGD1xk8ZIK+uQR+Odm1dlWJTdWtpp0jWUKGaQhkkdQTGqknAz1BAHXOemO5cZoDpCtBG0krg5Rstjkk57AgHbnjtjrWWbNVjMdyxJXB/dt04z1PB49D6YPNaKtZJA0MSyW8LRly7tk7sgb1J68AEjj8wBUu61QkzC8oyXAhJVXcoA2MqCcdT+eevT8a9Ln1JzYzRrAA5j3Z4GdzL0Hfv78/SuFjswNa07AxCbqJWDEc7mHOc8j34rpCt9dzKltGzyvysRYERjGMckY78//AF6qk92ildIy7wrq2p29tGBBCmTMYgRtjGM5wDycfmwzmtXUdbW5jW2iVFgUlFGCcjG0e+MAfl9KI4LXTbQxRlHcEtNMo4Lc4AHbGT6cZ9SBjxzo0JaUbo1bGwfLnJ5AJPHY5/nRd9GS30K6XTyXLzPII0RwXkVed+TzgHHvxjHYVTnvVSSa1tyZImPmM5XBPTn6e38qkuLmV7A+WxSNAeFzhenOc++M/h7ViKQjkOoVwuAQDn/P/wBaokroZLNJ0CryFHJHJPv7c45rT0CZtNsJ9W+U3OfJty6hsdCWx1zxgH1zWNcRyT3MMS7Q8jDaeQFzz6dPXtW3qF4sbLp0UYNrbZWJC4cEA4JBHBOck4wCecc0JFbK5WtmRzI8zLKcBg0oOCcYwPf0yOMdqRJJ2lSYZIVMtkD5Rnrjr1PU+tNtIpQWMg3qysiqdrbf4uAemSeo98Z5qw9vFbW6qrzSO4OUUDAO7gcHkHAOe5Ptku2hDK020MAxfG3hgoHzeg9un5ds4pzSwXaIZ4EeVDhXbjjOe3b/AOv61TeRhONpYFRw2QpODkHjp27nvzTbeQCdsBtuMBWweo9O9ZSj1RcG4vRmtErDUIVeJ3WZdqgJng9MD61O1kVklublC0hJcQkAgf72Pr09vwpRGqxRvJJIs2V6MOAASQR756/UfXm9T1Oe8sZJpZiCcLGh+Uhc5HTjJBOSeuB7UqdNydkbUqPtLu+xLF4ruLC7l+ywW7dF3up3YHYYOAM/54GOx8NeKG1maS1a1EUix7/N8zgYIHTHv715VH94fWvTvAWiKsDX06kPJhEyoIC5HP4n1x09DXpwioqyOtKysjuIfMbeiqiptJdnyAR6E9uw+vtUbFym9QhbG08g4B7ds859xSFXXAZlck4yvb068dh/iRQr7GcjBLZ387ec9wPTA/OtBnXSAjdgnHofT6UbQ7BiQVPocY/xp5XOBwAQCRTlBbBbrjncP6VRkIAznhVHbpwP1rjPEUSRXv2UoSDyuTg/N/hXav8AJGS4C8ZxnoM89e1cl4ijN9cxmx+eeNG8wZ4I64z+Z7VzV48yMqvwnHXNxJZXaBdpYcqQxyQeBx+FWoBfahII723EMKPlXdCsjZBwo4746n0HpxcsYZbLUmOoQrCzp+7AIYjHU8djVzUZ1kuhOpAXb/d2A9Mf59jWMFpqcSMWVP7OVkcB43fKyFSuecY/z/iKbFO08htBI8cLj5wpznoO+c9On+ToQutxm0WFJS4+VScg88nJ6fX2rM1DTDpUzOkqzxtkA5wycY5Ge2Rz/LNErr0BrqXDpiaqxeS7eKAklk2EfiMk56jkn1zVKYWNnPFptmzqrfOk82cbj03YPoCOO4GPUol5NHahGYt5p3llHzAgDg9+1Zlwt1cTwypDiTIwQ2MEfywe/SlOzjoUmdpo0Wl6JYpGmAIWJbe3zOxOCDyOfQjpiua8YLNeLFdLAkMEnEZ3bnZegPTuQ3Pfr0xUkSw3UiXErobU9UU5IxwQPQA47jjHrWd4kuDIn2cZQ8xoiruZxxz24PXGP1FW580CrvYjjM2opPexgRxMmA2CME8Ecc9z9cU6K1W7tyokfPzNtjOAqjru6kjgjt0q7HY6hpug2umSWZju4lZpBj5gD8/IPTAcZzx9aygd0K+YUQBgSFIGBx9BkjAz0qJaEvRmvpzQ3V2ocCC2WRXgTAO0qdxGcYwQvPGc/iTen1OP7NefYmi8u6cPIzyYkYn26Y68DOPyrmdOvSNWhKDywFmkA6hcRsRj8R+tbF9bqUVxHL5z4GWXbzjg46kkEHnv7dIhu7FN+6ViFjwHYosgXI2kBT+uf88VE8sUVqZN+5BJgIH2k9fmP64x6/SomVYLqWORg5UlcAgEtyB09/c9uoplk6T7zsiYKRtBwRkZJGT0+maeiehFiq9yZLcxBhsRj8py3488j/61Zsk73EnzqBgZUAEc+uPfjp7VevdqPsQMqDP3PcdeR9PSq1hZXWo3cdvaqBI5B3Y/1YHU+wA/lU3LialjG1vYyX2Sk8zbEJXnbzuI9QSANwP98UrWz3JVvlUSvkvxxuzndznscitGT7GUYkbBAAiIQDgLgDPOCT1bHBJJxVGNvtL/ACuwR3x5eMcZ649en5c+4/dWpLd2JNHDGJEOQOMBnGSc+oH/AOqqjTPLC07Dc6thQXBCjnpnJ/8A1+vNS6g8cgJW3aIM3yBm5IGCCM9/b/Ip2cN3qDSxnaVfG6WR8BfqfwPHXHQUkws0R2/z3IdVaSRyqKmN38Q/TA//AFVbjjtdKvWSV3a7JHzquY48k4x3zwRnHHHvTl+zaYIRFtaXew82QYznA4HbGT6d/pVSSQvPC0qiR41DA5IA4HI9B065pNrY2g4p+9sXWeSRml3qFRDnk846D69KzreO2fUJbgQsSgyPmwofPXr19qlxLcXQSN1G7Abc4C++SR/n3qC4mgsbVhFh8LlnPyszdP59h6fU1Ci3t1FCUo6R6kVpYWU/iW1jnmgigLBpg77ECjkjPHJxjj1r2OGERR+Wq7FUYU4PTg8AYwOnP+T4JbJLczgKrPK7YVQMlie1ez6PbS2WlW1lIfNljjw24g9ewPoOcV6kFyxSZ3paGyrpKY22DJOduM59fz44z/8AWjkRi6PIuQV+QkbucZ5J69OPw+tEaJtZy7AFuMjB59cduoH+cO87YVO75xywPXv9c/1HfrVjOu3f7GeMeoyaXerHjPXsOajAJfLscHBOAelPAYxsFwQByT/L/wDVVGRy+sXOoB5sgT7MqwHBXPp2/lWVbavDa2cKsy/aJCq7AOee5J9D/kVt+K7e5khW4tyI8Dy364II6n9R+P5ZI0u1ezg+aMyoSzzOBnj39c9P/wBdc1mnY45pqRW1Avd3CjzCwOVRnGB36EA9cfhml/snUJjJLJLEzDC7iSB/LrzVSSRmv7ZN6N5IaRvmyQuD/Ljt39BV4ayWt2+/8u4AqOMYPUcZGe/86zaTvcydupUgjlijnyQZGfYSuTkY7c57ZqOyk+0XMgucNBAp+QMCHPpnkHhevT6jrKJHa0SZix80fKSMMOcjj0I5qnYvttCscuJHckyFjjGerA5yMD9PfFNNbAQ6npP2UpPaBjb787HPI78Hqwx7A+3pTuZjdQSFXVNgO0kKW6DrxnpV2KM3GopI7KlrbklgGwx54X9O3Y064tYru4YQKILsYkLR/cxxjP47TkepNZWttsFjJ07yybizAZyG86Nsklj3/Mc/hitXw3p7ahqraneHMSF/IyNzO/dsHg8+vcn05z7i21DTCAkKjZICzKNySEZwSfU5brjg1a1K9aOBkjVl6eXtXAKnoMfSpg0paj21M/xRqU0+tROhd2BAyD2wFyfrgH/IrLuJkELkKN5C8gZBJOc8deh7/wD1rOoRfZY1jkQtcFv3jKMDeegJPA4wPz/GGBEC7XbKRrllHJJyBkL/ABHnpz396Jt9SrXG6HEbjW08twHWKQg5DLnaRx6jFb19NYwRtGJt0nzbmUlsknrzyD27frWZoypHf3WwHcsGAVJJyXQce/J/+tViSxs/LuQyv5gIwXfGD0II7/0x+RB3vYHsjNhu5DdLKm7cWBCnBDHOOh69T69xSfasO+UfzA5HAxkHufzxV1pLOzYSWcLF13AtIDkcEnC84755OADzVC5VyzyTMZXbuTn9fyPt0pNEC3iokfmLgksckDI2/wCc1teH7c22kT3u7bPMhWJQATtDc9O5Pf0U468ZkNu+pBrKAsTyd+OEUEc4HoPc1rTSyfYPsllbkqhK+aBgBRgD5s7QMAHPTLMRjPKhZO7LjoipqF0VR1cFi54fJIGTyeeeufxOfrRnZxOrQq11KZAhWPJLsecgdTj1AqaLThMwF1c7VyBKIz8+e684HQ9Ru7etW7+aKwvngs1Ag2kBwuWf5cH5vzzz6UNN69CUktylLZgXx+2u0aIu5IlOWOcYBPbryOvGOM5pl9feesSRRhLeI58pVOMHuTjnt/hkmqpkdphI25wTtAUZLAjrnn2p/wBllm8wQjfGpHz5BUE/7R6/5PrSSsrDKV4FM7+Ww8tPukN1/Hjn8KuqnlxxrGWQsyDO7lewOfXrVWCFbi9ijYAIzZPIB2jn0PPH61ZuZlDcYLBwGD5GcdMHsPbP9KbQ30F1K7aBhFbERorFGHdiMcEdcZGe3U471l3enNNarIZSHk+ZEC5G3Gck546j8Kd5RurqONlZ2ZwCM4IXqf0rU1AefflXbByM7BgLk9h69aL8uqKT5fUk8BaK7XU19cxRlIRsjDnOXIzkYPYcd8bs9RXpaRj7KVmO5QOVVdwK9vwPBrzRLq40q8E1pNhBjeTHlW9RjvwfY9gRXb6Pq0esWkku9lePAmjJIdG7jPuBwfb1rspVFP1O2nPnRqsYl2LEdw44wNpx2x+nWmo5CBuVjC8oCMEH+909P5c1NIHa42KVJYlVIbJPbqD9cU1j5jHaoIYbgCSQTnOcc+n6HjPB3NDqVLMCx6HgEU7B3H58/wC0OlSZVML8uenA/Kmthj1x15IyBzVGRi+IJ5fI+zQAKzkFmYAgr6DPf/63rXGXVrqP28R20qZ5O5nwFH0P9M16LPFDLAVcB1xkknp7j/PQ1wFxpjWN/NewytLEJCqeZwQucnP4kf4VyVU1K/Q5ay1uTaZYw6fZtGGzMwAkkJ5Iyc8fTP8Ak0l1pzX0zC1Y+dMSFUH5W49Oue+fz60ragEUeaod2bJO/wCnb04qUXkenwtKCrl1zIyEdSMHOOgyaGotWMdDMuLsR2xtXjKvGNse5zhuf8Pz4qKKJbrUYUlaXyXX94Ik5CgHOPT05rXYQXFvv8pTFGuAHIJLY5PHTvkY9PpWaYHt7tboOI+oMmOR09P6VDTW4WsS3VvbW8araTrtf5W+c5Y8E5BH06evSoIzHDEykhBK3zMpOBj374/mfxqtqV81xfBJQhQZcFM5PHfPfoahh3XrNBbSBUPJaT+Ed/05wOPyqm+wiaK8mjuWlSV1JBRSPlBJHrn/APXS3TfbGLRx7nRi1uuBkp1C4B645H485xUt6kFuF8qRggC4Lbc+/A6HOf1rHlSQuj/Nn5SPLOTnj9ec9c59KxqR08x7FK5hnv5/J+8Cd0jA8he/r6fyqtIFgnmiRgcgYIOSwzjvz/n6V0UN8JreeW1iUTS8XESZxg8DGT0yT9M1g3bIs7JtxIW5Cg89v0rLmTQW6FjRnzc3KsGRRAGyq9xKhPGfb9KkWQZzLG7QA4OVwA2OB0z6fXFRaKhN5csFZw1vjYOWI3r0FSTzllla3iZdqKvzgHacdegwSRxjnjv1q4dQfQgvpRBJcMqqjlQqMowQGznHOMGqVi7XCJbxozTHA2KOWJyAB+BA96mRhJp0sruS+dpx2Pb9P51taTp0+jbpXjxqRXd5eObZDj72f4znp1A68ngu27FJaalsqPD2mSWxZmv5Qq3EoUERqf4M9uAence3ODPeNMZFlnLlM7cA9Aent3PtmnTFp9UdQGZZDjaGyVA9/bn8s9qjMcahmwWBGM7u+eT/APWz3FOyJbuT6XI6TS2481XdQAnJ3MCM554/I9B6ZqnqLs0yLPv3xZXaxIwBklfz6fWrxgWxtUkcx+ZKodSrDKg4x+PqOw9Oaybmffj95uUdiuPr0/n/ACofYXUfcz87T8oUkdMjryfrgCp7RnawZc/LuZAWzznnPTtn+tQNCsRWZm3KSAFbqO+eePTr0z9KW3KxrJGG44ZWIAzgenf0NS9C+hGPLgbe4ZsDC84Az+vqahuEMmQoGDjgDlsj/P8A9erLRyS2jeeQkbFWDHgsMnkDqee/T9KnmvEa5YwIIoWOMnq3TGSfoD6daED0IoIhaSiaZwCoJWLG48jbyenfoMnjtVm0W3lsZiyFZGPMgHzZHI5zx05x+eTVGWeSTJXapL5LHGCff+n9aref9kgkdgvcEY7/AOT+HtQ7v4Rxve6Hahqcm17JJWfJUlj04B/HvXZeB7C50+0nmuQY2uivDHDhRkE8+pPf0rmfB2ivrWrfa5kBtoW8yQHox6hehz0PboPcV6jIqA4iXBXHJOcD6dv16120qagj0Ix5UOjRSB5e5S+MRoCuRnuAfr/+ukwoAUDleAQME9eTx1564/HmpkmDjypF+cMSXXqAPX+vXj6VA0auVXywdp4XHPB9B9R+VbFHaHLLlASeh4/nUCuWkPmMScdu1SfKcDIAx6dqbGjO+FBY+gHX8KoyKWo+c8OyIE45diQT7cd6wbm0jW3Ly6gkMb9fMjAB7d2/zmurJy+doTHG4Z6Z/nXNa54ehmaW8gg8yRvvRscjPqMnjoOPSuapSbfNcl0ozl7zOTmsZZ1iazninVyNuxsex9vrSyaHqzRODGu122g7hk45/wA9/wA609Ms4I5LqS1LRCPAaNuBuz1HvgH/ACKnvr15Uw3nBSCy7Y8gHP8AnmueMVdps5q1NQm4ozG066hCyf2lbRJEMsA7uRnqMY5PPT+ZNLbqbW2SR55Li4mUGMOcDBOAAvPpjnIyDyMVcuoYthdgY9yBXwBlhz0P6f8A66qTqkUgUjaRgADcD9Cc5HUj861cTLYgn061crMrFJSP+Wb7gF5zkE5Hb/63eulpNbLJIirNGYsGVWBA98dV4zzjtUl6Hu5i8zoUbKqroSDg9BgcZyeOhNEdxuZpTMwxxwfugd8jn/8AUD6Vm4/yhp1M2d1S4SdXkwWCjB5BPGevPXPv7VFc2whZow29iQVO3G4YyOnQ8gY/ydGUWd2/7xBvdvvK211zyCT0PX0J+lR32mXRkDwSLKhXCbm2Ngjg4PVfeocrfEFuxkwtJZzr5cmJlO0hRkfT/az0/wA8zTQwC3lvLQBzJ8jZ6wMPw6Hnn+oqVNKv47WRTZTsckAxkNu5z/DnPIqO3stRtJVmW1mVnJVkdCR+JOB3z7VhJrdPUpJ7Mp6ZchriUyF3HkEsG6bjIo6duMGqcM5uZ2jgSSWWUiNVAbLewA9T6VryWBF26W4YPKgVVI5Byr4z3Hy4z271Z8h9Ftzb6ZaTyXEuBJqLQsrHPVUz9z6n5vpxnSEk0W4aakdpbRaDgStHPqIlHAIeO1bpk9mf25Ax3PAqRrL5haTzWEjk53bmkOTkknrn1qRdPkilZWCswOCm3O3HqO2fw5zT7acIfP8ALyinEY4BY4x+Q56dz7VslYybuRSlrFBGQ/lOAyuAVynUgZxgE/5PdumS5meWR5A8DqoCrtA4OTnsRtGPXmoJH+0xvkMXLjGCQH9vrz+tPh0u6htNzJ5GSfMM5ClfqDg89vr+ebkrhbQqaheK9yhkLAbgGJbd0x0/DHf8qp3hYykCRmVh8+Ome9asenWiSiS4vhJuI3CBeB6g5wfyBxn2qaWKyi8xktR8uQZJHLvgjp6AnHB28ZpXXQrYp/YLmXTrcyFIQyZAb7zg4xwOcHg5OByPUVOzQacgS2w0jcNMwBOTyNuOB29SPWkaV2idDIGdz8wPBPI7dzkn346VRuP37RhR+8OASvUD+Xb/ADzT0Yrj55p2kdw2ZHwS56qeQRk/X+VDhZWCx78HHzbc4A6nH0/l+U64aJgvAY9M/Q9B74P4fWmzI0W5juM3yocjByeTnPv3yKV1sFymI2dhD5iKxIPzfN0yP8j3qWS0iltXgyShJbcx/ixwx59/1NQWpZr+MIRFggM6ZYIOAW4yfQ/yq1p2kXGu6obW3Iigj2rLMx5IbPYHJ6HA9uauCbdka04tvQ7bwPPZyaB9nitxG1uxEm1gwLYAL+4PJ/DA6AjoSqoxkWPanDYLZA9unPbn2xVTT9Lt9HsFtLVEjHyiQnDb29S3f27enU1cdsQnzHIy2FAIy49OPb2xkHr0rvO8fGYgx2DzDuyd6/Ljv+PH6fhUUilkYABiDgberL1zyPQg9x0pXy0WATtyFJYbvr/UfgKezySPJLI+GZQCMYx/L0/zzTA6kbQeGLcZ6Z4/H1pgYbgMHAOR3P5U12LKmCQQSC2P8/5FH3CVBYe+fSqMgeZQuZduFOS54B+lYl9qlndW01uXIiYYkwSMj/D/AOvWrMq3EbJImVPZl7/5H0ridZ0wac5MiPHCx/1qtyx6984+lcmIdTaOxnUlKOqCU2tkZo7P5YmbnqenA5rNkuk8tlViYx0AADMffnjr79KbDeWr3awuZCnOcMDjnGRxRcwaaFSJJrne4yxEi7QDz/drmgpK7Zyzk5u7GDU3fTkYudxYFsHoB/Xn0pL2+RkLbmyFBAbu3v8Ar+lajxaLGgZLNR5YAHzu2D0yQSM8+vtSHV/st9HFFFHArL0AC84JGSB06VtZ9RFFbe9fJS1nfzAQgCYz6HoQB/nNOWyFrbs2ozJA4+/HGVZ1PUcDp2755qCXWrqBrhofNafegiJbleSQfzJ+lZLvLDGbd2X7SzM8jGQcMfcnAIwB9RUSY7WNS41m105M2NmUkAKLPMdzjBGMDop7cCsuzae+mV5ZJGmLEhV5LNkfjWTJOrowkYNu6JGMYPvxj+dTw6jdxf8AHoUgGMZRBnHXBPX/AD7U1TlLoUqcmdEtveIWZbcxjbh/M+RTweDnBIx/Ks6+mWG2Ms85lujJtEKSfKqjrk53HqMduvXBzR8++mDFridt4wQHOCPQgfX9anTw9qecf2fcHjr5LYP44rX2CaszWNHuykLuWCZJLeR1lVgwb0OMdOeCDznOc9hxV+LULqaI/wCkvFOxBXuDz0B7DIFX4vBWrzuoa1VY2OWZmAA9yBz+ldZonhO00qeK4uHN1cgllwuI4yOuM/eIOeen86qWHg48ptyK1jkvtGuW5KyyACTqsiZPtkEdM/hx78zwtdyqgme3AIGyM26EKCeenI6V3t3ZWF4M3sKySIMq6NtIGOm5SOOvt/OsPUPCcpKzWLO7gMdk3GRzkhh24C8j8ax+r8phOlJapnLXE4ub8xwXLx7ePIY/KRknKgYB+905PX8KF/5Za3aKPO5Tt284J7+3bmrDWSRyTSSEpPsCBGByoI57Zzzj885zVc3zAo1wHMw+XzeA4GP147nsMZFY35dDF6lBIfOkhhLKOQDjqBk9uMn8fSnsAytjLMRgE4xnj/6/51cjtkSKdICJ5HHmYf5RtB+vfOev8uVhEVlaM8gxdyH7q9IlPbHXkdceuPUGk0KxB5IQrIwPJAGRwx44B9en51LcPLbyfIVeNRtUHO3rntjPOevX0qOQgqZNp2jhN3I9T/8Aq6c02Mm53YZVVVZ26AEAdB069KlNMnYbOUjsoJWMLyId23HIPXtx0I/I/i+a2SWCOaQvvZNzRg42njHb19fSmaoIgFx84UbQRyNoGAQTzz/T8Knid/7ItYXLtAiu53HG3LHhSOh4Hp/UzzLVl6tFa3tDGhkSQuz/ADAKcBQB1796n0Od9P161MQykp8qY+qMQMng8BgGzwcA1Et08s8cVnE88rpsSOFOx9Mde/8AjXT+H/CEsEv23VDmcMNkCuCEwcjOODyAQOR/KtaMajlc3owle7Or5Y4T72fuopx6Dr16H8uafLGnlbmdWUHCIxBIGO46df504R+S4VkkxyQQeCOvp34HqP0qNWLIXMxOIyzA8kdvu9/04r0DsGuqGP5wehAfLZUjHv0xj2pWZGG85yrDkkENgfh6dPf2pSEjuOdudoOBkMeOOM+hP5j3qAvsKlBG4YkK45Pp1/CgDsWjZlUhUUAHcc4zVdC7Z3KD79OM/wD6qmGB/DwecCoSo54x247fhTMh7uAh2gem4jOf/rVGf3m63kwysMMpOQ3se1CoVTJLEnp/+uk2fOr/AC/QZOaBnLat4RsYbe4urJHjlQBtgIK4zz2z0z39OK5Nt2ZXmuCQVysaZILEEc/T8a9VIc7gjA5GfYD2rOvdE03ULd4prSGN2PLwoEbPODkDn8eKwnSu9DGdHm1R5vLebIlaSXKB+i5wQPr24rNnuLi/lj8n5VV+ZmPyg9/r0rqta8GXBnSOyRrq2YYCFgmwj+90HTv/AJONrmhXelSRQXEkJLgvthY/KOnOQO9Zck27GKpSuZL3kdpNJ9ldmZucvhtxHT8OapSCW4ZmkOMncR61tWPh6+1Bv9Ft3dcEbjgLnHqeM101j4Fw6m+k2nr5cJBPTu3T8gfrW0aUYm8aaRw1rp01zJ5VvFJK7DICDJP4Cu00vwMpWNtRlZScEpDzj6k8evTP1rs7bTbPToljigjiTttXBPbnrnqaeCd4Rj8rYwwbI/z+tamtilYabaWMeyCBIcfeIOW2jPc8n8a0YyCpco8aAjt1/Afh/nionK5UltwTqB1J7VLIPMCtKCQueAOpP4/hj+fcLERovKKl40GOSADnuT9On+QKjXyc5jwQvRV5IPPqOvA/SlllkChUUb+CHzxn0JP+fyohVVw7MwVufXOPTj3+vNAiM87tq7nHPJ7jpgf/AKu4psbNIzshBjUqFZTlh16e2Tnpnp7VZW3WOILktv8AukjC89u3rURb5yWDbl4bb26kjn6/p070DM7VdItdYSNZV23KghZSeRyffkcjg++OteZatpt5YzGyeLacHG05V+mWBPt1P6Dt60AjswYKFAzznBI9ePaobmyi1O1a3uIt8edzBjggjOGxx05+mcd8VhUoqWq3MZ01LVbnlkNyEYKzq80arltx+c4znJP4f55ZDIwT5yCvmlgCAwJx3H6fj7Vr6l4afTb/AM4u0lmp3bk6jPAyPT3747Z4xJURYZBuLOf9nAHv79Bz9fWuRqz5WccouL1GNdQzdVwm44CNjHPfI/l7VajX7MJpI23q+Msy7QmM8jB689etZEcTRIjyKQHDEY649TmtaZ3a3EuWEcyEg9+D0Jx9PwIpLRksovbNc3MUWTGCP3mOwHBz6HPrSX7m8iNon+rUbY1U4ClfbPp+ZptonmXDTyDMaqcFmxk9M/hVyNEmA8t03OpV8H/aJwB34xU35djRJ3VjvPDV2uoaFaSRRR2+9NpCLs2tu2twOACwb35H0raUtGz4bYx+XkA7c/Lgdu2M/SuM8E7raK+tZECosiXAPpuBGDn/AHM/jXXxfaJbUBhiNSWAQHjjOc546Y/CvThLmimeitRA5k/j2ufkG1cAjPXpnGQOo/8Art3hiwxGdy8YGR78npn2z9aTh9xB2hhnzG649fcjjjvg/hDJGZVOAdshwox1J9Dxk9B9aoB6zOWVtrFVBHAB4xzkdfTr7elNLAZZnCyAcBPTIweO359Kdje+xDuZD1PQnPXHUc/55quMGZSUVskBmJ+70/LoeCf65BnaICOpbcOOv+RTWToQ2O4wehqLfgsM8469aG3OCS/J4bbzTMRyNuGCAAc56Z5oOF+fkj86BllUqcc4IGaaqYbO0c9s/wCe+aBjGbgYBPHQn1pVBVzuUYxwTzgn1/KnMSRnGV29hn0qRjuUHGMc8f1oAZtLsQj45yxJzjr0qo1taXE265tIpWXChnQE49c4/lVkMCA3IzxkA0m3EoJfKrkkHv0oAQ99gG0EABuB/nikwVmD4UjH8RzUu07FK85A7Uwqo2vvO3Hcc549fypANkDkgMzEsc7gM59sfj79Pao0RpEPAIHt047ipSdwGUDeuegGeetEZkYgK+QOdoGBjgf54plDLdNxZArfL1BGCQOpPH0qNm+dgzlRjA+XOF4z7Ypdm0DG7OcbgxwM9P8AHFLIAHADHC/INy54Htn29fSkBG0Q2AnaASDv6F+Dzg49hxTUUyTgIex5PI46n2IqYs5IUMyZyDnGfx9uevHT8KEjk8sncGPb1+ufrQMRrcbcZzjlioGfTGPw/Wo3nYBQV+Zm24xkc9sY9vxzTv3hZAAF3dM8hifb0x60MGydowSoG3njBGePrkfnQIhkZZYxG7KADjC8Z5OD+px7UgQNujHzDbjK4wBgdOO/9O9OLbpMAFkPTg4Y5xyOnfrQIw0TBWDYGC+0jIxwB9QP50DGtGksbI5LK6ligGA2cZBHf/8AV688rq/hK2kX7VaZWRFYSLKx2NxjCk9Ment1rrgTGSUjZFX5M84P1HGO1RFo+DldhBI2EZA+p6f0qZQUtyJRUtzym5014/NF9DJCyjKIvAx7dePxq5pel3urWsd/DBDCozHFEWIOMfw5GMZyBznI74r0K8sbW8gZbu1VsgjJxkZ75PIyGH16VLHaC1sVhWNYYQWRY0AwOgyPflf1z1rCOHSvd3IVGK3PPbDwlcz69uv7TFrGpLoXA3Mc4AwT3x+A+grt4ba3tFS0hVYVY4CKgA3cBicD73+HbFWIpBtnjVj3YFzkj2z69f1pRHv2ruYKoIU5xzzn1zzj/Ec1vGKirGyVlZFcKZZFChvmO3j5gcnP4c9+vNRko+UGVVnwTtxt9c9T3qaZTGq7f4gQVbqQDjjueT6dvSkELzYYImFO3kkYxkEfXJ/Tt1pjIEwQzYycEA7ck5zxnqSeP/rVGwAbCqxOTyQWAzyQM85685H5dLLMixAjBxg/KwHPIx2JH+HtVbarszAYUJyVbIA9APrnnnoaBh5iwoWWRt+4kqQOAfTH1z+PFDFnKjYykcsScE+g6duPyNLFlgVb5YsbcCPJJJznA4BBB+vFDbtskZcPwMtkZI9+/t/+umB//9k=",
  "imageHeight": 256,
  "imageWidth": 256
}
