# Supplementary material for: Deep-broad learning network model for precision identification and diagnosis of grape leaf diseases
Source: Front Plant Sci. 2025 Sep 10;16:1611301. doi: 10.3389/fpls.2025.1611301 (PMC12461735; doi:10.3389/fpls.2025.1611301)
Supplement: Supplementary file 1 [file DataSheet1.zip › B_r00278.json]

{
  "version": "5.4.1",
  "flags": {},
  "shapes": [
    {
      "label": "leaf",
      "points": [
        [
          138.2793017456359,
          208.47880299251872
        ],
        [
          131.04738154613466,
          214.58852867830424
        ],
        [
          121.69576059850375,
          217.9551122194514
        ],
        [
          114.4638403990025,
          220.4488778054863
        ],
        [
          104.73815461346634,
          228.30423940149626
        ],
        [
          73.06733167082295,
          250.62344139650875
        ],
        [
          71.44638403990025,
          244.5137157107232
        ],
        [
          60.224438902743145,
          246.75810473815463
        ],
        [
          60.0997506234414,
          241.14713216957608
        ],
        [
          42.64339152119701,
          239.52618453865338
        ],
        [
          49.75062344139651,
          225.18703241895264
        ],
        [
          38.02992518703242,
          219.3266832917706
        ],
        [
          32.543640897755616,
          217.08229426433917
        ],
        [
          36.65835411471322,
          206.10972568578555
        ],
        [
          29.426433915211973,
          197.88029925187033
        ],
        [
          34.78802992518703,
          192.64339152119703
        ],
        [
          20.698254364089777,
          175.18703241895264
        ],
        [
          35.785536159601,
          162.59351620947632
        ],
        [
          25.810473815461346,
          149.12718204488777
        ],
        [
          32.418952618453865,
          144.13965087281795
        ],
        [
          33.915211970074814,
          138.40399002493766
        ],
        [
          25.685785536159603,
          125.68578553615961
        ],
        [
          39.276807980049874,
          120.1995012468828
        ],
        [
          39.401496259351624,
          102.86783042394015
        ],
        [
          36.533665835411476,
          92.8927680798005
        ],
        [
          47.00748129675811,
          91.5211970074813
        ],
        [
          48.877805486284295,
          77.05735660847881
        ],
        [
          48.877805486284295,
          72.81795511221945
        ],
        [
          45.261845386533665,
          61.84538653366584
        ],
        [
          54.48877805486285,
          63.34164588528679
        ],
        [
          63.96508728179551,
          66.9576059850374
        ],
        [
          67.33167082294264,
          67.95511221945138
        ],
        [
          70.82294264339153,
          63.34164588528679
        ],
        [
          79.17705735660849,
          67.83042394014963
        ],
        [
          81.17206982543641,
          63.46633416458853
        ],
        [
          83.16708229426435,
          58.60349127182045
        ],
        [
          84.4139650872818,
          50.62344139650873
        ],
        [
          97.13216957605985,
          52.61845386533666
        ],
        [
          100.74812967581047,
          44.38902743142145
        ],
        [
          102.24438902743142,
          32.543640897755616
        ],
        [
          111.59600997506234,
          33.16708229426434
        ],
        [
          121.32169576059852,
          20.32418952618454
        ],
        [
          119.82543640897757,
          14.962593516209477
        ],
        [
          120.1995012468828,
          3.3665835411471323
        ],
        [
          129.8004987531172,
          18.32917705735661
        ],
        [
          140.3990024937656,
          30.0498753117207
        ],
        [
          145.13715710723193,
          32.418952618453865
        ],
        [
          146.38403990024938,
          41.02244389027432
        ],
        [
          151.6209476309227,
          36.15960099750624
        ],
        [
          157.1072319201995,
          48.50374064837906
        ],
        [
          163.3416458852868,
          56.10972568578554
        ],
        [
          173.1920199501247,
          51.12219451371571
        ],
        [
          175.6857855361596,
          52.867830423940156
        ],
        [
          176.1845386533666,
          56.98254364089776
        ],
        [
          176.8079800498753,
          62.34413965087282
        ],
        [
          181.92019950124688,
          65.71072319201996
        ],
        [
          188.7780548628429,
          57.85536159600998
        ],
        [
          194.63840399002495,
          68.45386533665835
        ],
        [
          213.84039900249377,
          58.35411471321696
        ],
        [
          213.71571072319202,
          79.17705735660849
        ],
        [
          217.9551122194514,
          85.91022443890274
        ],
        [
          225.31172069825436,
          87.78054862842893
        ],
        [
          225.31172069825436,
          95.6359102244389
        ],
        [
          225.4364089775561,
          115.8354114713217
        ],
        [
          235.03740648379053,
          116.58354114713218
        ],
        [
          232.66832917705736,
          125.81047381546135
        ],
        [
          230.2992518703242,
          128.92768079800499
        ],
        [
          227.3067331670823,
          136.0349127182045
        ],
        [
          232.91770573566086,
          144.38902743142145
        ],
        [
          228.55361596009976,
          156.2344139650873
        ],
        [
          240.27431421446386,
          162.21945137157107
        ],
        [
          233.54114713216958,
          176.55860349127184
        ],
        [
          237.28179551122196,
          182.04488778054863
        ],
        [
          231.54613466334166,
          188.15461346633418
        ],
        [
          237.53117206982546,
          197.38154613466335
        ],
        [
          225.93516209476311,
          207.23192019950125
        ],
        [
          233.79052369077309,
          212.71820448877807
        ],
        [
          236.78304239401498,
          216.3341645885287
        ],
        [
          224.18952618453866,
          226.05985037406484
        ],
        [
          212.71820448877807,
          234.6633416458853
        ],
        [
          203.36658354114715,
          239.40149625935163
        ],
        [
          183.79052369077309,
          228.927680798005
        ],
        [
          169.95012468827932,
          222.4438902743142
        ],
        [
          162.96758104738154,
          219.70074812967582
        ],
        [
          149.50124688279303,
          217.7057356608479
        ],
        [
          139.65087281795513,
          213.5910224438903
        ]
      ],
      "group_id": null,
      "description": "",
      "shape_type": "polygon",
      "flags": {},
      "mask": null
    },
    {
      "label": "Black_rot",
      "points": [
        [
          230.17456359102246,
          200.2493765586035
        ],
        [
          224.93765586034914,
          198.8778054862843
        ],
        [
          221.44638403990027,
          199.00249376558605
        ],
        [
          218.8279301745636,
          201.8703241895262
        ],
        [
          217.83042394014964,
          203.61596009975062
        ],
        [
          218.20448877805487,
          206.35910224438905
        ],
        [
          221.57107231920202,
          208.7281795511222
        ],
        [
          223.81546134663344,
          209.10224438902745
        ],
        [
          226.30922693266834,
          209.10224438902745
        ],
        [
          225.31172069825436,
          206.85785536159602
        ],
        [
          227.93017456359104,
          203.86533665835412
        ],
        [
          231.54613466334166,
          201.3715710723192
        ]
      ],
      "group_id": null,
      "description": "",
      "shape_type": "polygon",
      "flags": {},
      "mask": null
    },
    {
      "label": "Black_rot",
      "points": [
        [
          33.9,
          139.1
        ],
        [
          36.6,
          135.7
        ],
        [
          39.3,
          138.4
        ],
        [
          40.9,
          141.0
        ],
        [
          40.3,
          144.3
        ],
        [
          38.7,
          146.9
        ],
        [
          36.2,
          148.0
        ],
        [
          34.5,
          147.0
        ],
        [
          32.9,
          145.4
        ],
        [
          33.0,
          141.6
        ]
      ],
      "group_id": null,
      "description": "",
      "shape_type": "polygon",
      "flags": {},
      "mask": null
    },
    {
      "label": "Black_rot",
      "points": [
        [
          50.0,
          148.6
        ],
        [
          52.8,
          148.8
        ],
        [
          54.1,
          150.3
        ],
        [
          52.3,
          153.5
        ],
        [
          50.3,
          155.1
        ],
        [
          48.0,
          154.5
        ],
        [
          48.3,
          152.4
        ],
        [
          48.6,
          149.8
        ]
      ],
      "group_id": null,
      "description": "",
      "shape_type": "polygon",
      "flags": {},
      "mask": null
    },
    {
      "label": "Black_rot",
      "points": [
        [
          45.7,
          121.8
        ],
        [
          47.4,
          121.0
        ],
        [
          48.9,
          120.5
        ],
        [
          52.5,
          120.7
        ],
        [
          54.2,
          122.4
        ],
        [
          55.2,
          126.3
        ],
        [
          54.3,
          129.7
        ],
        [
          51.2,
          131.2
        ],
        [
          49.3,
          130.7
        ],
        [
          46.5,
          128.8
        ],
        [
          46.8,
          126.1
        ],
        [
          46.7,
          124.2
        ],
        [
          45.4,
          123.0
        ]
      ],
      "group_id": null,
      "description": "",
      "shape_type": "polygon",
      "flags": {},
      "mask": null
    },
    {
      "label": "Black_rot",
      "points": [
        [
          58.4,
          105.7
        ],
        [
          61.7,
          105.9
        ],
        [
          63.7,
          107.2
        ],
        [
          64.7,
          111.0
        ],
        [
          63.6,
          113.4
        ],
        [
          61.5,
          114.8
        ],
        [
          58.4,
          114.0
        ],
        [
          57.2,
          112.8
        ],
        [
          57.2,
          110.8
        ],
        [
          58.1,
          108.3
        ]
      ],
      "group_id": null,
      "description": "",
      "shape_type": "polygon",
      "flags": {},
      "mask": null
    },
    {
      "label": "Black_rot",
      "points": [
        [
          102.1,
          43.5
        ],
        [
          105.2,
          43.6
        ],
        [
          107.5,
          44.0
        ],
        [
          108.7,
          45.4
        ],
        [
          110.2,
          49.3
        ],
        [
          111.0,
          53.3
        ],
        [
          111.7,
          57.0
        ],
        [
          111.9,
          59.6
        ],
        [
          110.0,
          62.0
        ],
        [
          106.9,
          62.2
        ],
        [
          104.2,
          61.5
        ],
        [
          100.6,
          59.8
        ],
        [
          97.6,
          58.1
        ],
        [
          96.6,
          55.9
        ],
        [
          97.2,
          52.7
        ],
        [
          98.2,
          50.1
        ],
        [
          100.0,
          46.7
        ]
      ],
      "group_id": null,
      "description": "",
      "shape_type": "polygon",
      "flags": {},
      "mask": null
    },
    {
      "label": "Black_rot",
      "points": [
        [
          107.8,
          95.5
        ],
        [
          109.6,
          94.4
        ],
        [
          110.6,
          94.4
        ],
        [
          111.9,
          95.3
        ],
        [
          112.6,
          97.3
        ],
        [
          112.0,
          100.4
        ],
        [
          111.0,
          101.1
        ],
        [
          110.2,
          100.8
        ],
        [
          108.5,
          99.2
        ],
        [
          108.4,
          97.4
        ]
      ],
      "group_id": null,
      "description": "",
      "shape_type": "polygon",
      "flags": {},
      "mask": null
    },
    {
      "label": "Black_rot",
      "points": [
        [
          146.3,
          42.0
        ],
        [
          148.2,
          43.2
        ],
        [
          149.8,
          44.7
        ],
        [
          150.7,
          47.1
        ],
        [
          146.9,
          48.4
        ],
        [
          145.2,
          48.4
        ],
        [
          143.9,
          47.3
        ],
        [
          143.9,
          44.8
        ],
        [
          145.2,
          42.0
        ]
      ],
      "group_id": null,
      "description": "",
      "shape_type": "polygon",
      "flags": {},
      "mask": null
    },
    {
      "label": "Black_rot",
      "points": [
        [
          152.0,
          80.3
        ],
        [
          154.8,
          81.2
        ],
        [
          157.0,
          83.8
        ],
        [
          156.4,
          85.9
        ],
        [
          154.3,
          89.3
        ],
        [
          152.3,
          90.7
        ],
        [
          149.8,
          89.8
        ],
        [
          148.0,
          88.5
        ],
        [
          147.6,
          86.0
        ],
        [
          147.5,
          83.9
        ],
        [
          149.1,
          82.4
        ]
      ],
      "group_id": null,
      "description": "",
      "shape_type": "polygon",
      "flags": {},
      "mask": null
    },
    {
      "label": "Black_rot",
      "points": [
        [
          181.5,
          105.9
        ],
        [
          183.3,
          107.0
        ],
        [
          186.7,
          108.4
        ],
        [
          187.0,
          109.7
        ],
        [
          185.5,
          112.0
        ],
        [
          183.5,
          112.5
        ],
        [
          181.7,
          112.4
        ],
        [
          179.7,
          111.5
        ],
        [
          179.4,
          109.6
        ],
        [
          180.5,
          107.8
        ]
      ],
      "group_id": null,
      "description": "",
      "shape_type": "polygon",
      "flags": {},
      "mask": null
    }
  ],
  "imagePath": "..\\Grape\\train1\\B_r00278.JPG",
  "imageData": "/9j/4AAQSkZJRgABAQAAAQABAAD/2wBDAAgGBgcGBQgHBwcJCQgKDBQNDAsLDBkSEw8UHRofHh0aHBwgJC4nICIsIxwcKDcpLDAxNDQ0Hyc5PTgyPC4zNDL/2wBDAQgJCQwLDBgNDRgyIRwhMjIyMjIyMjIyMjIyMjIyMjIyMjIyMjIyMjIyMjIyMjIyMjIyMjIyMjIyMjIyMjIyMjL/wAARCAEAAQADASIAAhEBAxEB/8QAHwAAAQUBAQEBAQEAAAAAAAAAAAECAwQFBgcICQoL/8QAtRAAAgEDAwIEAwUFBAQAAAF9AQIDAAQRBRIhMUEGE1FhByJxFDKBkaEII0KxwRVS0fAkM2JyggkKFhcYGRolJicoKSo0NTY3ODk6Q0RFRkdISUpTVFVWV1hZWmNkZWZnaGlqc3R1dnd4eXqDhIWGh4iJipKTlJWWl5iZmqKjpKWmp6ipqrKztLW2t7i5usLDxMXGx8jJytLT1NXW19jZ2uHi4+Tl5ufo6erx8vP09fb3+Pn6/8QAHwEAAwEBAQEBAQEBAQAAAAAAAAECAwQFBgcICQoL/8QAtREAAgECBAQDBAcFBAQAAQJ3AAECAxEEBSExBhJBUQdhcRMiMoEIFEKRobHBCSMzUvAVYnLRChYkNOEl8RcYGRomJygpKjU2Nzg5OkNERUZHSElKU1RVVldYWVpjZGVmZ2hpanN0dXZ3eHl6goOEhYaHiImKkpOUlZaXmJmaoqOkpaanqKmqsrO0tba3uLm6wsPExcbHyMnK0tPU1dbX2Nna4uPk5ebn6Onq8vP09fb3+Pn6/9oADAMBAAIRAxEAPwCWSPcj7lyAoyAMDoOnscdOaaiyODljjgk5wRk1OshKhUPylfm+XjjsfWmtGCoCo3H/AI6ce3bk+tM2FVUR0HJyepx1wfy/zzT1fcMHLHgcNxk4PT8RTIiyXDSbnLMp46gjt9efzqdV2kIULANncDg9Oe3HHTvxjvSAiL5jkxGxOcY6ccn6/Wpod6hgqthhgqCfwyQP696jk4cNGAGBU4PVvb9P196lhuF8/LY2HlgcLmgBXG8Ft+5iQocenv69etEYZWIDlGGOWHGcfXrSMQdvUt6jnPpx/wDWp/CggJlQOWI/H/GgRKiPHiMOQDtxlgCO/X8P85qXKCJh+8CZBLNx/Pr+dQRFgVXcAqjG4j5ff1x2q5C/7rdlVyq9RjjrnOf1+goAhUk4QMrf3gTubPqfyqddjRurFVTPy8D6/X1H+TUMqbnYYBQdZF55Hf3oilYABS+RknI55z7/AF96AJFBViMAOOQNu0qTn29f1zTHdSN38R7Y4zUgK+W77WVmxgnrnH4mox5iOqkuVyAGwo54/wA4zQBWu7pLbTpbqVXZYYnk+XglVB4H5YzVqwuzdWVvMUWN5EVyoOcEqCFJPHeuL+JF1KLK1tYclZ5CZWzwNuMD2BJzz6V0mjTQiGGJpUeN4x5bfwngZx3xwKylU5ZJESlaxuAFVJds+5ABHPFPbAcHjGTlvrj/ADimgfIobK5GMjOD/nNLtkX93vOVXKkYxnPH8q1GIuQm1uAy4I75xjj8qlGxUwqk88Mew/Ohtu4DchyeSRgHqKapL5bcnHAIGfbFAE7bUVcnIb5RuOc+1RA4BBUrk/17f5/xpWkY5GAWJ4YMP89aUYO0Bgfm787e/wCNMQhyCu1vlNTxoWOHIPHb+VBi3/IccDjIwGP09OlM2Zwy4CkhMLjK8Hn/APXQBNjG35gBgZP/ANagYwcA7gOMce/NC5bJKghefl9OuPX0py4CbScjpjAzn2FADl3HgoW6EHHWhc7QwGw5x16Uqc8EEZzt9vagoxUfNuPb5qAHoDvPTJHYc+9PZgUGQMgdRUY3J8q9RwRjpQj+YudhVT0+Ujj/ADigRKuSirnOeQB3qNQNz4XDepGfT/P409cBcDkAZp4dd394DjB460Aee3caxBQpZkZiQAe2Mdv6HuKcQjDaASQB6g5A5ORUPmliEONrDoD6f5/WnrlYyQVU85XH49fX/Gkak9uodtzqoBGCAfbA/EUvBZ1lAJbIznBIPb/9VRlJepQhiR0A4yMjj8P0pEkMryBc4DAKrDknHbHv/OgCR7eIeW7BvYjuB656U8WfmqoRD/dCg5BOR0Pfkn8j1qAu3l8L82DtB4zx1+nWrVvcBfm2SDI4XA6bgcYx+OD1xQALHEkhBTd0IAbt09enT8/eia2ZZOCikfeAzuwB+XXj/wCvRIpaUBRGFGflOcjGfz/CkzgvmJSuMAjAP4H6fyoAl8kSYdcLuAOAwOMenXjk/kacYsrkngseADjse3HfrmoVOEyY08vluFyAT756Z7VIrM5T7pY8DHPOeOfX/PekBLGhmDeVhtuSfLXAx2AI69qFdYlY4JbDc7Mnp3/P9KcF/eOgZtvXI5OBnk/XP6+xqJSgPlSKrEjKkcZ5A5Hf2oEWo3V4soy70BIyOufwqKPAGQ2wFdpDYOCR15xxQ8ciKz7wowSc9B+n15rlPHGrf2boslup/f3m6JeOi8b+o/D1546Um7AcJ4g1J9d8RTSxsZU3eVAFBO5QeMd+c5/GvRNNtpdK0PT4W8r7VDkPkBiu5jnvgkZI9OK4/wAH6bHHMl/cACbd+4Eke5F7h8d++OPf0r0BmiJAi2gKDsAbr8vHPftz3NedXnzOyOOrO/uo27eQBhFIf3i9OcDHft16e1TqNo5O5T+8bDE+/f8AH8qz0ZPJSdZNz8ITJ1BI4Pp/nvzV2NmjSMq5dyMYDDGOhHTjn+dddGcrWka0530ZMMAk4xtHXj8/8/WolKPITjPPQe9PU42Pty23BwPfpz347+lIfLIBYHJ44Gf6dvpXQakqoVLLtctnBBY8c4pu3DK3IU9T0/H27Uo3Ku5SHx6j2/z+dL5wLq2QoyRx2oAeC0bfKMgc9Qen4f0pxVWiGApB5bC/561GdhkOAcEcEjjH+c1KGIIG0nAwf8/j+tAhwDqjAHvyfTjipIFyoVwWVuoB4YelRo21+Gx7YJoDIJACqg8cdf8A69AEmAuTg8noR/n2pYmLlcZOQQOxAP8AKmliXAwQR0CkGlRWXBTOM546+1MCaJSF3KF4Yc5IJpoUFgRgdgcZz+NOJIQMvOOc9DnP+fypMK3zZBOeBj/P6UCJIwxXKrnoM46/5/rSKNsmS2M847U0A7mPIGOelSq5+Uvww6k85/xoA4NF2LtKkBsnGO3f2z/nvTgwWT5SowTnC7uSehPOO3+esmximBGo3NjbkDsOp7cD9c+tR+UhJBIbBwAc47cDP5Y9qRqR7+MkbSFIC46YA9BSOQ0Awp2k5CqMnGBz/n1FKY32BgSxOF4+bPXr6n3+tCIViVQI+o5I7dsZz+XrQAKCsbltzRuTlXIzk4OAR2zn9anjUMgcjdjJAK5IODkE/Smwq7RHdtwcjcOAM8cdumOaUW4cqqKWYdCx5J9PTvSAZGGLjZtyMnjJJ/L0z/OpSPL2zSSbk5xl+h6cj6Y/KiT5Cco24jj8sZ6+hP6fgxX2EFYyDjPPPTjqfrQBM5/dFA3zjAAccAY6enPfHtSN8sRUO7qVAIBz6Z9Affr/AEqIvMgfZgFgR06H0GPbn6+lPBZQwQqWJyPL4wvp/T8KAJSAqqjMzMWO5SMd881FG+6VZXXDfdQMQvP5/wC1ipGkV4YipByBjIxnvjA6d6rSqSQ6KVU/MSe2ODnt60gG3aTSNCBNJEocAhAeg4+vUg46EZGeay9a0rSbrdNqsEn2uMbM72GVJJyMYB68Z7+vOMafxG1x4geLTUjuILZWYncVEr9znngDIH4n0q1quvyaj9mtZbWFdiGUlX35HHfHv7V52Jc1NzWyRE4SceZFvVLWTT7iKSOPykc5CK3pnrn3x+R6cVfhvBcvBKZBjcqsQ33cHH8uaulX1DQLe42lliCxOA2cDquR27j/AIDWMLWbICgtx25JxjJz1xyPp9BT5E9UebI6nTNxhWYQZiiw7DcTkHue+CNv8/aqkV8dkjEt80pIz1/D07/nVS3vHTTpI42O5Z2hVMYDYJ755PGOMdutXbW0Fva7JlLM/wAxI5GSf8MflWs7taF3d9C9Jewq6K2GJwww+G4A5+lWI3wDJ8xU/M2Tj3ye3r/kVxUEmotJfyzJIYN21ZPLOITkDbuxggg/XnuDx0uj3rXMbR7is0QI5wOB06fTpSp4iTq8k9Ox3S92XKzXWRmYICTlcNv6kj370wR7lVlGSp5+bGeOe/v+lN2uu6RTsyOQMcnAz/hRA6o+1gFBIxkcHIyPx/8Ar13DJhtI/vFvugjIpyDafu5YDnB6D/D/ABpjIG27ZMBcEqe3Tjnp2FDBZP3oyWJIX2oAeOLhw23aR2PXP8u9TKCpYgbv9oHpj+RzUKlgDhgAwwM9eo6flUmf3hUjCgep9P8A9VAiQ7TI3JbJ+mMen0oPyMoY79wxznp/nFN8whgecZxyMn+VOZuTnbyB0XHtQA9HyQCcjntzShRtYjGQATng/wCf8KTdja2MkHv2pzE7AsYxuHcnIpiDbJgKc5Xq3px605CxxnrjcNwx60BSRuORnvipFJXflTnPUHOaAOBLbv3RGcEBXUEH69Mj0z3x2HNTrFu8xEDPg46ZwvAB9qGIV13sGJJbOBx/9b+mOKWRGiZsoByQMMRgAdMj/PH4VLNRABI2NmUAyFPUj6k+/wDnvK0bLsDoA6AHlshupx6enHWoY3Zmb5CCVwTyMnvT1neMjBfcrh1PpxgHP15oAki2O5K524Prxx1z+X+eqiTchODu3YBK5wCfY+/5VWb9z8jsVUgk88A5z16/578037Xa2sZnnl8tQ+1W6g9c46c4z0z0z0ByrpagPklElyDhVOQ/II7jI/Pr061O0LC4VHPzDG0Ajk/5zUFvf2k8/wC6eGR5OijGSOQSec/z6/neVWAY84Ych8gDHXP6fmPxE09hEEiCJgc4jyeF456nP+fSneZEhKlNzMCTkYwfX3PWmzFUkVCXyflEmcbueBTiqEMwyqoMYyOmT059+O/JoGY76gZNZudOhjPmQJuk3H16KPcj+dP1Gwv9c0We1sZkgllXG91I3gcEAj1GOx47dxTihjg8RalPLiUzlE2rkbPLG0nOa2vtcWnPPeRlSrIoG4hcOD0+h45BxyTXmOrN1ZWeiMJ1LPRnnulaBfaVZXUZI8+YNHIi5+XacgZ6ZyP19sGvqHnx6pZTyqElbEbxkFVO8ADqeBwOOmcYrutK0uXUpLy+S7mtLrlZjEAVkY4++vHXp2PHtTrvwrc3kJtrpICsbh1lLFTnnBwOfwJ9OtaqpGpTd9DrVWm42TMjQry7iu2SNk8kqI2ijHJAyTjg9j9fTpW/qcAsrbzIGLLIoBZSNrDAP0/r7VxUBezuXEqdG5JOAeo/ma63LT6WsryjdtGI2Ur3IPzHqfw7D0Nc+Gk3Fx6o8masWoZLRVBgUrOSHcrydzKHJHfGD0z1z9TaDOynIYHpwSA3qTzjPT/61Zmngm4dpWUxzeWcZztAAQYH/ADWtcSlIjGiAMuc7B82ee36Hr/Kuv7IiDVp4Y9BlSF2GCjKpYkbS46A9hWbo8wF6rxNmR42wFPQE8Dn6EflU+qzRR6I4aA8gYL/ACgnIHUZ7kf564KXcsbyTMw8wJtDKgyuOQRk9f6ZrCcVzqQuZnbrfWj2QuHYohGME/Nn0wO/tVKLxFazZMaSFN4jySBvY5+6M5Pr9M1yt5Ml5AscBIMS+ZIxLfMxbke/8J98060uDJqFhaxQl2t/3smTxkDuO3Azn0NW6827LY29s2j0fykY84DkZDdz2pFiAyckEDsTkDpUdvcRNAh3AsBtO3uwOKd5w+1GEkFQ/UHuRkrj2HP413c6W51Jq1x+DkrIduQT97Geg5/M/pUyhMEZwyn9acpydoZiCMZ7/wD1+n+etV5riG2O9mSNSMKR3PoB1NU2kBMSpAIJ5zkkcfSpowoCkkkg9Paq9rMt2XdQQq4znpnPI96kY7pCzEgk/kf85/KiMlJXQXuShcKCnfIBOc+/FEfBUqqL75/nmkUFWyXJTkge1SLtILMVBB7kAf49qoB2SCQSFPtz/n1qRhhxnduPboPao4i27dknnoOaf5hllPJGO/r2/CgRwaoCQgA3DLE44xgcf59qWbYm5WZgzt1I5KgAEAemABxTkCLGCSoBUlSDuwOBg+h74xQZf4SSSp5G0hvr9cVJsQOGQKTlyQWGMt9eOPT/APVVkkpEWwSc4kLHrkfj1549/eq3llGVyr5A255+g4/OnKwKKjRgvuGY2wDyDjn8On/1qAFlXYsaluDwCWJx7j8+M81HqNulxYTIvzs67EwvRuozjtkdPRfbFQWOo2Wt2JnhdmCHp93aR6j3H6Vd3/NGq42lxu3JxgY9PbA496lpNWYHBSQE2Auo4mYBSH25OzPGfTsf85p9j4kvrMeT5iOsgBJkbPXHAPbH5cfnqwXire3lukjfaIbh3cMCeCx9eM81zmp6e9lfJkYt7hT5XGQoByVyRyRx+BHrivFpuUW0t0cE4unLQ6tPEqX00IS3MCTE/MxLcg4wvA4GVP4/nqzX0L6TJdRSbS6NgtgiM44J59fbt37ecW05gulDABEO5Vb1OD0PUYx9c1291Y282myXGnKUYRhpAW65xk4HTk5wPcCuqMptuVw9rK5nW1xDdyW9q2Q0SgNLtzkdST1JA6/h2q8rz3fhm5jhZ3ltmFwsI5CIB85yRknBJx7Z5rlmmxKwLqRtUL8uAeOcEdPTPNdPod1NE/mwxK3mA7gigh1bAIILdeT27c9eFTitmZ31Njwzq6x2czsGMwjwcydQcDJP5YA67QPrr6r9ohCSFW25yZNxYNkZH15JrzzTLlNN1B45ArPDIY2G7K8HBUceuecnOPz9AlK3NqkyzQlkPmFYwSvmHryMDkc5PofTNaQXPCzHurHL+ILXyp2uYohHbTYKlVGM45GBjnoe2dx61c0OQ/YCCYmcphSrH5BzksD06AE+nvV24sor2xaCcysm7JfJzx0bGexx3wenSsPTy+mziO7xE+CN+zIJ5HHGSOvIFQo+yqc1twbvqyZJZLa+juUg/dxBoT8+MYYnJyOmXXt27c1vwXksh2rKuzeGLseM+ny4/wAisW6iktb+GGVUIyxbgHlgu3HqDtPI46dK1bZQzCSMIso+bYeVyCTkjHfOBjHTPNbxbRCKevTi2tjZyjmRguCdxbHOc9+QPz/PnEEksvlAkHIwBg9/X8/z963tbL3UyIygeSCX3D+9jggdf8SetU40unvUjYRKh2lGA9+ePXP+e55akrysFuvYNIUXdy9sIosrJyWGDkZ9OO9WJtNC6s96HaHey7yDtwvQc/gD0/lUsWjmHUvtNleGFpGZ/LkAIJOTjHHHQZ57+mKsWfmXcssPm+arvhmYhjkHaOvTj+p6VtThZWYw1KO80rTZXtJnJZl3jIJQAckEd+nbgE/UUrPUI7S2snYgnziWYD5jlWAJP1Oa2JrtbW1k89WO1csMcMOmOf8A633qxLe2kknQXAjEcjfdCKAGzkAe3/1xU1F76sym9DpZ/EHkQ7n2qiDYwjIbLHJ+XHA4579e2Kzor2adWurtCJGwIkUEg56HPvxn6jjmsqS1NnOVdcxyyBxnqG7gdh+vQe9X7sPK2nlyYEiy7lhnocDJHPr+Q/C58zQ+dvc6rR1aCzRHZ9w5bODknvnPrmr4jDui8lxyc8elZ9neQzXQMZCh484JOFIPTPfqP85rRTbvzIh5yF4yea6aWkbHTTd0OZgNzZxnse1NAILbQPUZHWg+X95WLDPXGcUi/LkEMWX16YzWxZKBGjMdvAbHFNXj1x0HHSlDbyOQfQEf5xSFY1cMpIB9Pb/9dMRxgiRvlTzIzg89c44/lz+P0qt5bxnzZExv5IBxkeufbngVPIzQyNEYgzR4GCBxwKlLBnAVAHYcgjaBj3P0zn/GpNiIbtr7yygZHHAGR159en1qtPEscGx0VtylVVmxvIHI9+cnirE8mFJ8sElQMY6nI5+vb8KQkyKfm2b13Mgb7vqCTnGB+eBzxSA8TtdQutPuRcWkzwyjjKnqO4+lel+G9fi1yBSXjW7QfvYjheQR8w9Qf0x9K8xW0kuL2WBWA2Z3M/QYOO3vgfjWzbeHrq2h+2Q3oSQIR8i5wSCOuenUZAz7Z4rGVWMXZszc1Hc1DrEiXlw6oYvOJLx4APJzjn0wK0ozBqWnSQSoGmCN9mOQCrDJwSegOcHPoOnBrClsZRAiQTwzJCSdyN1PQnBAPRc81PGJoTG24K4AYvGPlYDqD9BjjB9686CSd+5xTk27mdbEk+YrBNvzBsYbrnOfX866/QdTeKVw5yEiIXG4heORgng4Lfl7Vy97bmxn3Kd0VxuKODnB5DdvXt6EVZs52UjYWefBAO/+Hbge/cfyrVXiyWbvibw/ts/7SsizGXHnRFcFTnHC9cHrxnH8s/Q78LMUknZAg804AIDZyecjbnA6Z6flpzXRuLKNAwFwWVgr4PAxjn645+v41dYjs7qeOZbR47mWNjMF4244H1J78dx3qrq94g/Mk1qBbXxLFIs0MkVyqMZI+UBKgMCODzjPY/MO/Fbem65NbRS2bII1ZcRx7W+UEHpyeMnoOvrxWWlob2zjtnmLi0AeIuAp2kEMD0zgjcDjIGR1qbT/ACrSdJJvKTyuQZ5Aob0BPHv169ucUe05ZaBq3odOsJu0WFJkcrg7GfLMTwBxzyR+HPc0l5odq9p5Zmeb9yrgeaoKk9TuOCD3x+Bz1qOUxOoaKykXHAjG5lPuM+2enb3wQJfTYLySnZwNjAnGdvboSMnj/wCvXSnGSGZGqWdzbWUMTKjyR3EccciZPmoFfJPJ5B+Xj0BHWtL7ULaMCRVlwwZOo3ZHUDqAOnvUWrzn7KLlFhkjTMi723jLMFGcY9R19c96xbSRtzLKC+4cyrIGOenTtxj8s1zTlytpEPTYmvWN5O0YleNnUYkBxvJ6g85PUDIOeRUem3F3D5i3ReSOKUNHMxy4BOCM+gI4/n6a0VtDdOLSTzI2wfL253KxHTjqD8vHPJ74rXtFs4bNsQhIy2dv3sg8HOQc9uvSnFKUUranW6sXS5EtTO065srqNneJVaHDkDjPufUAg+vXFSzw29s6XyvHCREpcKT8r5yQe5POOSfT+EGs/U0t9OulGnxOl1OAu3IXPPzfL6YBGR/eFS3NrDPazAoyl0DDzGwQw7ep9+vWtVfbscpRub+WUWzhi0asWZgCAWHQdPc/16Vcklht1kulJWNnAYZJA5J4X+R/+vWf5iL4Zli2s0/mKWY8YGeh/X/JrTtYlXTRLIqkSsmATkMueeM8DH1/pUKGtxKTWhZsjb31rJbzASbI/wB7u7D1z/nqataQY5bV5pWWRHdlRiuQ6j5QfTkLWT/ZqacE1G3u9m5Dvt9xbzARwAccZz+orSh05LWKN/MLxldq4JGBjA7Z7Y5PHNa2ZRLJJFZ3SNuHlKf4R0PPFdJBL50UbM43ONyrnB/xrnooBBOY5M4lA2ZXB7ZyO/Uf99CoEu521JrEQZ3jckufcZ3ewGT+VUny6lwnynWl2Hvjt1/z0pyHBOdo9AB/n/JqvbBhBHuI8wDrn7wB9asEAKT0I7nufX9K3TurnUncdhs5I6Y6U5TnOGBAGcj0qNcAYEgORnAH+f8AP6uYAYw4G48Y4qhnGKjriSUDDptyRkv/AI1FJjJDEIjfMjdsc8ZPbNPBYmN2VvL38BcA+g9D2/rT9vlToexA27yAemRn8DnnnpioNSLYcKzruXA3DDDIxyMDkdce351GZQsOwg7mOTt4AOB+GQB60txeJbWUsrJKRHCXcbT1AJIBz0wBz/gK89PxDnZUW4sY5Aow22Qru6eoPp/9ehgcnZXEkWoq0bhWdtuWAI59c9s4ru22C3mMClHQFzGcce49Dx074/PzsFTegxk7C/y54OM967zTLl0VNoQSh87uuQSCBjpwR/j0xXnYlqMk2ctfoQwuFyhJaAldyKcE54OPT64Pb1qxb2mLpd23aWY7+mPxH1/Ue1OvbCS2u0bZ+6kG7Cjaqt6e3UH8cDpVODW2LTmSGHyw21BsyeD1z279Rjj8axSlJ6GUKMql+Unexmv3ltoy+928+NepdxnAP1DH8SKyIHBfeJFJA4GOnp1roDa3VpqEboVikVsgsT83/wBbPH41m6nZtZXYu4kVYZwZowmQFx95c4HQnHHt7U1qiOhZmvGm8z92gwOsX8RGTknucZ9K0LqaJdOa5JG6NAgBHDZJ4HGeGGQMdOvvz0EuyN2Kq6kbc55xzyMH2Ocj0rXsbg24h86PzbRjjEg3ck5I/wA/0qlZegr63Zq6PLFFJFdC3CFg4bjOclgBj3HQcHtV3+yf7UupUZVjhiO6GSUsGMbYGBjv1B464HrVYXsVpcwM6MUOSw3ZAbPPXrwcf8BrQvL+C/txeW0EimNCGZnYErz97nnkjj0zk4p82t1ujSnJRlzImuVi0+FYcmSNQQGAwAOg59RwM4wf1rThuMSZRSiuDGhQ5wCuMt1JzyCOx79QeftdWW8ihTy97sRkkjOCRkdz1Hp6nFarRvBJ59mkMqHKhSiDDYJU5OMdeox/WuqkrK5Ld3creIYYVsru2hQTSfK7yRsQWUSA46AA8ZyQex6dePimwQBOqy/LyTznt+XGa7fU3ll0q9e7RhM0EjPiM4XCHgN9QPXr2xXn0TrFvU8mTnccdO3Tp1z7ECueuveM5HU2AmlZJTLGNwxiVSVySdoYg5HQ+vQfhuaRcPDcQySRNu/1ioISS4yOScjPUD05PpXIx30BMcZmQF/vMmckBwck47gN06Y9MV2sZtrzSlLeSU2kAKSHTBPJ7gAn/wAeIx2ramlbQImPr0s1xq8RhSNhaxbnGzO35lByQM4wFx0457nJFcyvaSQpGY3mIbnD7fl6HPOMY/M8GqNif7RvXuLdeHcgkkLwvI7cYVf09+b0Uf3bESKXz5sgC4IPX9M5/LOOlGtrrqHUfaTgWk9iY3DXQEQDLymQeT16HOB+PJqO2c2Wq/YNQAGCA3OA+7HK5xx1PP8APinXLz/23ALO2XesatM7ZAXgkgc/3eh74HatG5t4db02RlaOO4iJeJyNwypKkdPukqeuD3IqlGVrmjptJSI7i3WeFra0nCykiTZIMD5fmIBHTotWzLdvEYZrbc4OzMOSMnGc+9ZMUl1FqMM725dkQuyIisFcn5s7enRT07+9bEupIzw7HMcUi5yCRn8c5ODj34q1Z6kopSXLR7FC8jARG/jHOcZ6f/XNT2Ujk/aJZXE5ztDj5Sh6cdz1596yNSuo7m4TeGYwn5ggABUEZOB0GO9S22qxzxlR820cHONp9e3+TWblZ2Iud1aM/wBjhZyR8ozz329vpU6vhFXJyDgjGSP1qvaH/iX27KOWiU9R0x/OrAjAcE7iDzkd661sehHYcCoK5QBc9Q1PVflPzHZjIz+WP1pqHcGYFh6+w/yalLIULJ2HHP8A9amM4QRMHCZd4cbcK3HQDI6+/wCHpTygjLfOX3J8qoMk85DfXJ7c96SONd21doyCQmPm6c9e2AeeBgc0SwiGIySk7kA5AyMY7H6f57mTUr3SRuGV1V0b7427gQQeAAfQfpXiF9D9lu5oCQTG5QkdODivdH8w/M4y2NwODk5xx05ry/xHo8K+Jbzc5WJjuAQH5iRycn/a+vcdqznNRV2KTSV2cjG2yVW/ukGuugkaJ1dQuGXBI55/z6elQwWEFtsf7PEVfgM6BwSMf3uPr9a0J3jTzmiXZtQu22PoT1IXp/8ArPQdPPrVFUsrHHKaqNJFqPU7gQfY50HkSkFgACU/2gPUDt3B7VXEMVtqG6SEKzKHAYkq6nkEA9c9elUIJ7t71opXaVnQvuJyVOM5z2ByPzrQhdJZIYryNzEpK7kbJXPp79D6dOKzcXF8oVIyoytcu/2ik8r4Abc+FDMAOvTtx05q5q8b6p4bVPLiU226aI7VUuM4PTr+vI9uOevtPutNkKbhNGyA+YvQAtgbvTOR145/La8MX3DW4n8qbH7klBtySBnr7A49RitqcbLlZlezuc9bKwjIZ1C5z6HkYzn+la2kXCnzIXdWV2HB5UjPXGCcdOOv0rJu7V7O+mtHJLxNw3+yeR3x0NSWp/ejnGSF3nLY46ke2entWaVncUjftpreWzaeO2U4ckK+6Q7R14PoOe3fmtbRr6J0u1vY4yl0pRCgxjsVGOnHUem01gxxSRCS2cMVdAI2IJXkdiRzxjp6D0rQsdPRHFrJIzsTkKhwGXrnJwCOvHBranK7J1Rn31vJpuomx35KNuSQOMEHjgg4PccGu60rVrSzi81ycFjG25MYBBB5yc8EjB7Y/HC8U6Us1it/aAt5GNw+8VXPGPmJHTOMZ5bPpTvD0dhOB9qbeEGzeOzBcj5cjjPt39fu607xlYrZm7cPaX1nd2kEiFHLKHAZ3VMEAkn5e6j8OOvPmqqnkzyKys4YAxepwfmH0P8AnFehQR6Uzwi3i/eKQOpG4E4+70HBx1PPTsK84tGVNwAD/JySp45/D0H5ms69+YGbFglt54a4ieXZ80m1csGBz7jjJBBx1PU4FdHeTHQ4Lchna0kXFvhyCoJBJzggke2Rw3485ZrGZGEscnlONpG4bxgjjHrgYPt2FP1W8lt3WyLGSGEh3E68g8bflbOCBjkdjjJwKL2jYnzNR9KFpPbNFKjLGARvX5fvHAxxxjrkCnWd081x5/nF97keWpOMk9s5PXHPU81Re/TNvGg8oDG9Vkxx0AHfGCRnk8nPWo9Pnltb2SGNnOxgUCA5YEEA4H1//X3p26COlsSHjmivlkS6kbluhPPBGMYHHGP5U66+zYjmJNtLt+/t2qc5HOQBjqPzOeKlTUbW9tfIkaNleQkzbgCp3H3+U8dcnOTWZrmp3p029tGcyKUVImdQTIpYA8+vPqaq3LHfQtydrD9KuJJQ90qESFi7q7AgooyOfUDZ+VP1nUpL2Gzs7ZSZFXq3GDk5OM8Y5/Cs2Gae9WCztEBQDDyNkIrepPbj89vfgVqJo8Gk2wZMyXJ2kSONuQRnHcDoRn1B57VSvayI3RoaZaw2kPkzASmdQzyEggnnjB+vftn6Clf6TZoyNaSG3kkfARn+XHr3I6+9NWfzgsm4qr4IQnlTzg/59qh1O4MduwdlMSEBU3kknPO44GT/APWola1htqx1MGqmziS0ngCGJAnmFhhgo61sW8izRI6gcjPp/KuGg8y+uhMu2SIOBCxyRk46/TI/H6V28SC3hSFMlUAG08/jn1Na022/I6aUnLckA2uAc4BywJ9aerhZDjj1B4pVGCAcEE8YH+cUHqXO49eec1sbnGKXCb2CBsbRyBkDt3xzj3NSTeYuxGVGTaCjJkgD0B79x9faomfeyE4BXGzndznsD65P5UBXbIVlQg4y3f16cdz/AIgVJqcn4l8UNo00dqtqJZGj3+b5nBySOmPb2rjpfFdxf3cX2qC3Xqu9FO7B7HJwRn/PJz1Xj3RFaBb6BSXjyj4UAFcnn8D6Z6+grzGT7x+tZzipKzE1dWZ6EtkWkiubZCsgIcwgAA/7ufp09/wqCVWOoTKkTosK7WBTHA65H1rD0zU57OxjmimJIysiD5iVzk9eMgAYI6ZPvXSGNWikeOSRpst1YcggEAD2x1+g+nmVKbi7M5KtH2dnfcz1lgtEcwQIkrnDOvPGc9+3/wBb0psO0sQpfG3lioPzeh9uv598YqncSAzrkNtxgquB0Hp2pySMZzuLEsOWyGIyck89e/cduacY9WYzbk9WXXknWV5jkBkyuAPmGeuOvUdR6UtyyIY3hZYjgsWiBwDjGD7+uBznvUqW8VzbsrPNG6AYRgME7uRyeAMk57Ee+RXu4pSVMY2KqqjKNq7v4uQOuCOp9s44rW2hCLWvzNqVhBq3yi5z5NwUULnqQ2OuecE+uKzIZOoZeSp5A5B9vbjHFaun3iyM2nSxgWtzhZUDhAATgEk8A5wRnIB5xxWJbxyQXM0TbS8bHceSGxz6dPTtSaL3VzYgvVeSG1uCY4lPmK4XJHXn6e386uPdPHcpMkgkR3JSRl535HOCce/Oc9xXOMQ7gIoZyuCSDn/P/wBetu3uZUsB5jF43A4bOG685z7Yz+HtRFWRJ1Gna2ttG1tKqNAxCMMEYGNp98YJ/P61lWZXSdTuLaQCeF8GEygndGc4xkDkZ/NTjFMknRYQ0Q2xs2Nh+bGDwCQee5z/ACrYkgtdStBFIURyQ0MzDgNxkEd84Hrxj0AN3fViT6GrBqTixhjaAFxHuzwcbWbqO3b34+teaeUY7gwgqzoXBbGFJGeh/LHTr+NdqFvrSZkuY2SVOWiDACQYxjgnPbn/AOtXNyWYOtajkZhF1KqhSONrHnOeB780VXs2U7tF8TQDSGaeNo5UAwi5XPIIx2JIG3PPfPSmi6tbvTo2vYUE0ZLPIigGRWIODjoACemMdMdwjNZPAsMqyXEKxhw6Ng7skb2I6cEkDn8yRWcLNWjEdsxBbJ/eN14z1HA49T65PFSrvVktlwQiWMPETG4YfKWDZUepHI4ye+fwqrpWqyRX4vFkZBn50Vc8Hrjj2z+B+lW9Etbq6uneBSXDAsCCcnrjI4yAG9MAH8KOr6VJ4f1tYUBZHbfBKoKj12jPJ6jvn2yaqzSuh2OrvfsV1D9ospzb3aKAAZd273YjhsjuOfy5WNpLyP8A0pfMuVYSumN7IMbQSMYJPU/UeprIVV8szzkYRAz8nDdguR6nAB7e2K1dNnmt7Vp2gdbjars6Jv3KzZw2OOM47dhxitL80rMlO7NfzUvbS3jtJYoWXJVA+0A8cZH8OT/LrjFZ322SeFY7h9squwKEct7EDrz6j1FX44bXyIJ4CyyynAZ3/dgk88ZGOe/Tt6k5VzcdUZmDZySOjcjDfX+VaN2QMnuZZo7/AGKkYEwL7ehyOuTnuCT1NRrGupSSW5IaJfmaT7ucdFH+f8Krx2I1C5SKOYKyZPmZOXOM7R6Z/IVrW7W9nN9otXUQqpDwuSSjc4/yen8s3q79BbmloDmW+2xo8Yt0+dCOM42gfkTXUnH3sqDxjHb+lcvo+qYuplAHlnBUheh6YzXTQS5jHymMkD5TxitqUk00jtpfCDsZMEtnPT/P0p4JKg5Oe4Jxj3pkiiTGzaW65C5zQpzu3DPHY9PatzU5KNGDu8a4AX5yBt5xngjp15/H61IzpEZG2DIOduMY9Py54z/9dvnbyx3fOeVA69vpj+g79KbIibVcOxAbnAyePTPboD/nMmok0Ilj8tl3qwwxwenJ5Bzkdef8jxy7sLKDxLdRwTQSwBi0IR96FTyBnnkZxz6V6frFtLe6Vc2UZ8qWSPC7SB07E+h4zXjFykttOQyskqNhlIwVI7VE1zRaQmtDfuI7ZNQiuDCwLjJ+bKl89evX2rRV5I2WXepV0GOTxnqPr1rMt5oL61US4TK5Vx8zK3T+fY+v0NT4lt7opI6nbkLtcFfbBA/z7V5ji1v0OCcpS0l0LEkdrqt6qRO63YJ+dlxHJgjOe+eQM4559qqXHyXJdlaORCyMmNv8R/TB/wD106OQpPM0SiN5FLE5JB4PJ9R16Yq232bUxMJdqy71HmxjOMZHI75wPXt9KtNbDm4t+7sNWZ4oVnUbXZsMA4AYcdcYP/6vXmrcMcMgjQZI5yFcZBz6kf8A66zbyG709ooxtCpnbLG+Q30P4jjrjqKuae8cYBa3aUK3zhW5AOSScd/b/JGzGzZIts9sWb5WET5D8c7cY2857jApL6Nrixjvsl54W2OQvO3jaT6AEkbif7gqSRvsz/M7FEfHl4zxnrj16/nx7Xo/sYRSBvE4KOgAGQ2Qcc4BHVc8AgHFNe8tATszlI53t5PkUHIywIJ59ce3PX3rSS5MduIiw2Ow+UZX8eOT/wDXqlf2V1p13Jb3SgyISd2P9YD0PuCP51ZstrvscMyHH3/YdeB9fWi5UjWSWKW1Em/ahkwUL7iOnzD9M59PrUoCyZCMXWMNgbSQx/TH+eKpXrpBsOyJQxO4DAGTggZHX6Zp6qs91FHGwQsQuCQSG4B6+/uO/QVWjepFjoYNTj+zWf21ovLtXLxskmZFI9umOnBxn86o6i0NrdsEAntmkZ50wBuLHcBnGMANxxnP4EFjbqEZzHL5yZGVXdzjk46ggAnjv7dcfUb0nVpi48wFYZCOgbMak5/E/pSnurlp+6WZbVbS3CmR8/K22Q5DKem3oQOQO/WmyGbTkgvZAJIlTBbBOSOAOeew+mahJ2wt5ZRwWJAYg5HP1GQMjPStWSx1DUtButMjszJdyqrRjHzED5+AOuQhxjj6VcdSVqx3g9ZrNZbpoEmgj4kO7a6r0J6diV57dema6XWYtL1uxeN8ETMCuxvmRgcADk8+pPXNcb4buDGn2c5c8RujLtZBzz34HXGP1NaMqw2sj3EToLUdEY4JzwAfUE57njPpVqfLAq72FhFjeTy6beM7KvzvPDnG4dduT6EDnuTn1F0aYmlMHju3lgBBVNhP4nBGOh5B9MVz1ut1bzzSvDmTJyS2ck/zye/StN7yaS1KKxXyjvDMPmJIPA796iFlHUlsllnaCQWhkeSFB8gY4x1HbGOvT/IdEn9oqqIAkaPlpApbHOMf5/wFRafph1WZXeVYI1wCc5Z+McDPfB5/nitOZ1t8WjQpEUHzKDgDng5HX6+9ON36EpdSnOL7T5DHZW4mhd8s6IWkXAGVPHbPUep9eattcSXt24baGPLEscgDg8fjXRadOsd0Z2IK7f7u8Drn/PuKp30Mt7qSnT4VmZE/eAkKTnoeewomtNAZp+HYklvfsoQgDlsHJ+X/ABrsyGQ8qp7dOD+tcp4djNjcyG++SeRF8sZ4A64z+R711qfPGCgDcZxnqM8dO1bUI8qO2l8JDtCMWBAUepzn/CiME7ck49B6fSpWBXJXrjjaP6U0LjI4IAJArpNTjXclC3LRleEJGAB/d6+v8+acpibesp2jnjA2jPbH6dacp8thuUAKNxAJABznOOPX9RxngOjDrcbGKgqQrEtgjt1J+mak1InjH2ULCdqkcKy7QF7/AIDk15p490V1uob62ijCTDZIEOMOBnJye447Z256mu31jVo9HtI5d7M8mRDGCS7t2GfYHk+/rXEPdXGq3hmu5soc7CI8KvoMduB7nsSawq1FD1M6k+RGLaac0Nq0glJeP5nQrgbcZyDnnofwrU027adjFckSIzBFHdSc8AdcZOe/QZ7U7Tx5F+FRsnJxvGQ2D3Hr0rL8o2t1JGqsjK5AGckr1H6Vx35tWcTfN6mkyeZHIshZyrOM7uW7E59elUrMKJ08xh5b/eJbp+PPP4VctplLc4DFyFCZOM9cnuPbP9arTwrb3ssagFFbI5BO08+g55/ShIldTRsb7yFlSWMPbynPlMpxgdwccd/8MgU+KzBvh9idpEddzxMcMMZyAe/Tgdecc4zVX7LLD5YmGyNifnyApI/2h0/yfSmCR1mMi7kAO0hhgqAOuePek1dWEWYGczs0ytayiQoFkyCjDnJHUZ9SKvafdFkRUBUoeXyQDg8Hjnrj8Rn6PsJor++SC8UGDaAXK4ZPlwPm/LHPrVSXThCxFrc7lyREJD8+ey8ZHQdTt7+lNJrXoJpPY0PEFubnSIL3dunhQLKpAB2luOvcHv6MM9OcWzVHj8xsAhhgkYG3/OK3YZZPsH2S9tyFchfNIyCpyD82dpGCTnplVJzjjJmt300LZTlgeDvxw6knnB9R7iidm7oqWqIftWXTCP5hcDkZwB3H5YpZruQXTSvu3BiSowApzjoOnQenYUy2VwySQsYnXuDj9fzPv0q+slneMZLyFg7bQGjByeARleM9scjII5ppEGjYzWM8axmbbJ8u1mJXBB68ck9u/wClYOuRG31t/McF2ijJOQq52gc+gxWnHY2fl2wVX8wk5KPnJ6AAdv65/OvrKpJf2u8Hc0GCWJByHcc+/A/+vTm7WuWtmU7eZDChKjeA3JGACDnPPTqO/wD9fU8L6lNBrUruXRiSMk9sFcj6ZJ/yazp0QrtRsJIuVU8EHJGSv8J46cdvaptPi+1RtHGhW4Dfu2YZG8dQCODxkfl+BBvoFrHQ+JNPbT9VXU7M4icp5+BtZH7NgcDn07gevGVqPlg29mQyEt50jZIKnt+Q5/HFX9NvWkgVJFZuvmblyAo6jH0qrb22oamSHhU75CVZhtSMnGSD6jC9M8CibTloTvqOtpjawRlnV94G4gKG6HpxnpVzTNJ+1F57sMLffnYh5Pfk9VGPYn29X29rFaXCidRPdnMgaT7mOc4/Hccn0BpssZt9ReRGV7W4IKgtlhzyv69+wqrX32FYuXsn2e5jFthYJ1HyFgAh9M8AcN16fQdJJ45ZY4MECRX2AtkYGO/Oe+aqXz7rQLJLmRHBEgY4xnqoGMDB/X2xVwyOto8ylh5Q+YgZY85PHoBzWra2An/snUITHLHLErHK7gSR/LrxSaeXtLhh5hUDCuyDI7dSQOmfxxUh1krbr9/5toJYcYwOg5wM9/5VRjkZb+5Tei+cFkX5sErgfz57dvQ0kkrWBW6F651eG6s5lVl+0Rll2Ec8dwR6n/JrV0e51AvDgCDfhVB5LY9e386zzpdqlnP80YlchkmQDPPv656//qrW8KW9zHC1xcESZHlp1wAB1H6D8Pz0s27GsE3I6PeqnnPXuOaTd/sY4x6DIoIYRqGwARwR/L/9dMIIfKMcDJGQeldJ2HHYUgqRy3BJGSOnI468dcfjxSyIoB8zcxTOY3BbAz2BP0//AF01Y1QsvlgbjyuOeT6H6H86neYIPKjX5ywIdupB9P6dOPrUmpxvjiwudQtIJrYGRrUtwpy5U4APHoR29a43T9Tk2pZPKyYLEMOnIH49q9djVCcSrktnkHGR9O/6dK8u8Y6K+i6t9rhQC2mbzIwOinqV6DHUduh9jWNWmpomUeZFm7W3isYSqFpFPEhHzZPJ5zz14z+eRVaeIXcpmhcEsAWixtPA28Hp26HB571R8/7XBG6hewAx3/yPx96sxTyR4LbWIfIYYwD7f1/pXErr4jz5XvdkNuhjwGAwM8Ecrgf5/wDrVMfLnbegZcjDc5Bx+voatQ3iLcqZ0EsKnGR1XrnBH1J9OlQLHJFaL5BDxqWYsOSoyOSOo579P1oYlqT3bOtgq5+XcqErnjHOenfH9agtp+do+YMQOmB14P1wTS3BWRY4y3HLMwAOMj07egpFhWUtMrbVBIKr1PfPHHr064+tC1DoS6c7LM6wb98uF2qScg4IX8+v0q5qkjvNFbnzWdFIKcjaxJxjnn8h1Prmsu2n2Z/ebVPYLn6df5/zrWEC31q8iGPzIlLsWYZYDOfx9B3HrxVLsR1IILxoTGsU5QvjdkHoT09+x98VvBR4h0yO2DMt/EGW3lKgCRR/BnvwR17n3458RxsFbBUAYzu754P/ANbPY1JCWg1RFIZVjONpbBYH39+Pzz3oshp2KF87W6PbyIyzDI2MOVIwCD+AI9qu2Monkt2ZVdwpV2YZJC4xnnGBWnq2nT6ztlSPOpBd3l45uUGfu4/jGOnUjpyOcV2EenRSo5D52jPc9/0/lSu07FNaaF9pBnMUbrATgYXILY5HTPr9M1HrL4ubZVDOpgLZZe5lcjjPv+tPgnKrE1xEzbkZfkAG4469DkgnnPPPbrUetIReWzFWQLb42HhgN7dRRPoSupUjCzzwxOwGAcknBUZx25/z9as20M9hP5P3QDujYnkr29PX+dRWjI06ptzIG4DA8dv1remvhDbwS3USmaLi3ifOMDg5wemQPrio5kkFuhPat9jYNJHtd2DXC4GQnUrgnrjk/hznNJLeTSXKyvK7EAIxPzAED1z/APqrNiSQO7/Nn5ifMODnn9eM9c59a2LJILgN5sjFCGyV259uD1OcfpWtOOnmG4+QxzRKoIcRN8rMTg59+2f5j8antbe2uI2W7nXanyr85yp5IwAPr19OlZM26yZYLmQMg5DR/wAQ7fpzg8fnU2m3zW98UiCBDhyXzkcdsd+prZPuImliW11GZIml8lF/diVOSpAxn19OKlt7sSWwtUjLPINsm1zhef8AD8uaBA9xdtdFxJ0Akxyevr/WtJRBb2+/ylEUi4IQgENjg89e2Bj1+lSk3sO1yK105rGZRdMfOhIDKT8q8enXPfP5dKXU7GHULNYy2JlBEcgPIGRjj6Y/yKlN5HqEKykqhRcxs5HUDAxnqMiol1AOp8pQjq2Qd/17enNWlFKwaFO1tdR+3mO5lTPB3K+Qw+g/riuz8Pzy+R9mnAZkJKsoAAX0OO//ANf0rkrfTGvr+G9mlaKIyBX8vklc5GPxB/wrv4IoYoAqAIuMgg9fc/56Cikm5X6G1Fa3JsHcPnx/tHpTWLKAw6Dgk1IuFPXPTkDAPNOyr5X5c9OR+ddZ1HGxqVRQQFJODu6qvXPA9AT2HWpZDEWG8eWd2RsX5cdvx5/X8KRXkjeOWN8sqkAYzn+fr/nimJlYsEnbkqCo2/T+g/E1JqAVXYSNHuTlsBsA+3Tjvz74rnvHE9nHoH2eW3EjXDAR7mCgNggP7AcH8cHqSeiRswjy3Jw2GBIyg9Ofb2xkjp0qnqGl2+sWDWl0iSD5hGRhdjeobt79vXoKQHmEdpFFapBkhAQ25T/Fjlhz7foKiMbIxh8xGYEn5fl64H+R7VY1HSLjQtUFrcESwSblimU8gLjsTkdRke/FVbost/IHIlySFd8qHHIDc4Pqf51wTTTszgqRaepZQLExWTfgZ+bbjIPQ4+n8/wAyCadZEctiRMkOOrHgAZH0/nUsKNLtYbhN8yDAycjkYx798mnNhYlDchT0z9T0Pvk/j9Ki62MrkqtBqKFLnCyLwsygA5HJ3Z4Pf0J9ag+wXMWnXBjKTBUyQv3kAzng84HJyMjg+hqvb/uGkDD94MgFupH8u/8AniryyusSIJAroflA5I5Pbscge/PSnoguZVmWEoBkZVUfJnpntVzT7xUuXMZYjcQpDbeuev4Z7/nV+KKyl8tntR82AJI3KPgDp6EjPJ284qGTTrR5TJb3wj2k7ROvB9AMZP5gZx70rrqPcm1OXEySxvIXndlIZdwPAwc9ydxz6cU6ItfIYwH8pAWZyC2E6gHGcgH/ACO0M2l3U1puVPPwR5ZgIYt9AMnjv9PyZG/2aNMBg4c5ySQnt9eP0pqSuTbQnkWXzA0fmqI3Bzu2tGcjBBHTHrVu7toteyImjg1EyngkJHdN0yOyv7cA57Hgx3M4c+f5eEY4kHBKnGPyPHXuPemNp8ksqqoVWJwE243Z9B3x+POK0auCdjKmnNtOsc6SRSxExspDZX2IPofWrmp3IW4iMZdB5AKhem4SMOnfjJrU8h9atxb6naTx3EWRHqKwszDHRXx9/wCo+b684rR2BN2iXAYvEhVlA5Jyz4z2HzYz37VjOSSNVDTQIYYDbxXl2Ahj+RcdZ2P4dBxz/U1DM0l5O3mSZmY7QGGB9P8AZx0/zxPcWWo3crTNazMyEKqIhA/AjI7Z96kfSr+S1jUWU6nIBMhC7ec/xYxyazi1u3qQ09kNtrYTMsZbYwJLHbnaMZPXqeCMf5EsDq9w87PJgMVOTySOM9eOmfb3qxY6ZdCQvPIsSBcPtbe2AOTgdF96kiFnaP8Au0G9G+8zbnbHJIPQdPQH61upX+Em3cc9pNcrHI6rDGIsCVmAB98dW4xzjvViDTrVC0zMXlA/5aPtBXjGADk9/wD6/aOS42ssomY545P3ge+Tz/8ArJ9aLIPaTB4XQIuFZUQgDJ6HI5xgcdAatR/mDToWrhTdWzyJPJb3EKkyBDkYBwQV49ccYGSOTmkXTrqYNJ/aVtKkoyoLuhOOgxjg8dP5EU6BUlkKgbicgg7ifoDnJ6AflVu1hi2B1Bk2oVTIGVHHU/p/+qtFENzLj0PVliQCNdqNtJ3DIzz/AJ7/AJUkNjLAsrXk8UCoTu3tn2Ht9K27G9eJML5xUAM26PAJz/nmoNTs4JJLWS6LSiTIWNeRuz1Pvgj/ACaylFXSTNaNNTmos0ra0ja3Dxagk0adPLjBA7dm/wA4re07zkh2SgjPKMCAffjtWPofh6GForyeDy5F+7GpwM+pweep49K6UHD52h88bjnpn+ddFOk0+a50qlGEvdY1nKyDy2IOO/epxlVy4IPQcfyqKRGR8MCp9COn4U75RkZBGPTtXSUcmrIo3jOWY8ggBcj8fXp7e9IioI/kB6AF8tlic+/TGfaog+8sXEaBSAzng+nX8anASS44252k4OSw454z6AfkfapNR0UaeVuV1VScOikAkY7Dp1/lTOVOH+9n7rqceh6dOo/PilZiqBxMRmMMoHBPb7vb9eKkMfnOVVJMcEkngDr6duR6n9KAPLdcnfUNeujKMJEfKhPoikjI4HBYls8nBFQXFoZEEjyFGT5iGOQwI69u9dT4g8ISzy/bdLOJyx3wM4AfJycZ4HJJI4H8q5hrp4p5IryJ4JUTY8cydh656dv8a8+tGopXOOtCV7ofDbJFBJNGX3qm5Yyc7jznt6+nrTICkllPKphSRzu245J69+OgP5j8J5Xf+yLqFC6wOqONpzuww4YnqeT6/wBRBpYiIbPyBhtJPA2kYJJHPH9fwrLmWjMNUixbvLcSfOVSNhtYDO3rnvnHOOnT0qLyQ5aRQeCQcDhTzwT69fypJCbbbllZWVXXoQAR0PXp0p0ZAUSbTtPD7eB6j/8AV04qm0iNyBQFVc5VgMEjGM8//W/KmPD5Mk0IZTyQM9SMjtzg/j61oTCK9tFeMZu4z91ukqjtjrwOmfTHoAklsjxQJORBIg8zCfMNpP17Yz1/nxTaKsFh5Ya4aWPG1Ru3cZI7+/fmr9vOLa/Ec9y8m7jyFPygZBywOQPu9OD0/GgL5iXa3DiY/L5vBcjH6cdx2OMmrC2SSSQyRkvPsKFFBywA47Zzxj8sYxU35tBrQvzNdxK4he3IAO+MW6AMAeOvJ61B9o1y4IWKQER9FjTB98ADpn8OfbjqNP8ACcoLTXzOjkKdkPOBxglj25K8D8a3LSysLMZsoVjkcZZ3bcSMdNzE8dPb+dbfV+Y2hSk9Wzy2XULqGIf6S8s6kluwHPQnuMk1QN3LPM8lxI7SsxYt6nGOnHAA4xjGO44r0rW/Cdpqs8txbubW5JDNlcxyE9M4+6Scc9P51ycvgrV4HYLaq0anKsrAg+4B5/Sto4eCjym/IrWKtjMs1sJYJzFdCTaYXk+VlPTBzuHQ57dOmRjRa3vHKs1uZBtwnl/Oo4HAxkgY/nWO/h7U84/s+4HHXyWwPxxUHn30IUrcTrsGAC5wB6AH6fpU+wSVkYyo9mXLxp7GZnikkWYMCVbgq2T+NalvrNrqKZvrMvIQEaeE7XOSc5HRj25Fc5NqN3L/AMfZScYxl0GcdcA9f8+9QRzqiKI2C7eqSDOT7cY/lWTpyj0MnTkjs2shdW6tp0yTufuRyFVdj1PB69++eKa1vepgvazp5YAcFM49T0AI/wA5rER5Zoxboy/aVZXjYSDlh7g4JOSPqa1otaup2t2m81Z97iUhuW5BJ/MD60osm1wsr5FQNubJUkheze36frSnU3TTnYOdwYlcnqD/AF49K0hq/wBqvpIpYo51VehAbnAJwSOnWlSLRZELPZqfMBB+d1yemQATjn096uz6CKMd0nlqrMRGeoIBZT7c89PbrWlEbW9MMd580Stx1HXg81l20GmlXiea53oMqTIu0gc/3aJry1S7aFDIE4xlgM84yeKxmpOzQ4ScHdHa2OqWdrbQ24cmJRiPJJwP8P8A61baTKVzFtwxyHHIH1rg9G0wai4MaPJCp/1rNyp69sZ+ldtCq28apGmFHZV7/wCT9K6cO6m0tjqpylLVlgsNxGDgnJ7H8qedpPLFeM9Mcfh6VF98hSWPvn1oRiqvkkkkANj/AD/k11mhyQYHDK4aQjkP6ZOTz2/LrTmmcMzbWCsAOQBxjjA6+vT39arnAmYhFXBIVgfvdfz6jgH+mLGNj7HO1nPUdAc9cdTz/nipNiTeFKjEY2rzkYHtyOuPfH1pxcx/x7nHyHcuQBnr0zjJPQf/AFq0cZiUZB2xnDDHQj1POD1H1qbhNpJ3BRnzF649fYnnjtkfiCLDFpGTLb2Hy8ADdj5cHt3xn61i+JbtdP0K7klijuNibQHXfubdtXg8EBivvwfpWtL9oitSFGY2IYhweeM5znnrj8a5DxtuuYrG1jQMjSPcE+u0AYGP9/P4VM5csWwehyVg5s4haP8A6thtkVjkMW9s+n5GlS2a2uZYsmQAfu89weBj1OfSrMiJCD5jpuRQqZP+0Dgjtxmqd2nl3CzxjEbKMlWzg9M/jXmX5tzzmnd3NKRftIhkkbYqZwyruD5xycnrx161VW6hh6LlNwyHbOee2B/P3qzC7rbmXLGOFASe/J6A4+v4A1kyRNKjvGpIQKTnrj1GKp6szRqTSMU+QgL5oYgAKAcdh+n4e9PmuQ7FVdUmkVsNuPyHGc5B/D/PEESI0MY3FXH+zkH39up5+npW3pvhp9Sv/ODtHZsd25+pxwcD09+2e+OWld8qKjFyehlaTpt5fTCySLccDO44VOuGJHt0P6Hv6bpWkWujpIsS7rlgA0oPJ5HvwODwPbPSp7ayi0y1W3t4tkedyhTkknGWxz14+uMdsVMQiMoUKVIzxnAJ9OPeuunRUdXudkKajq9wkZo2RnIEbFgzMcMenX2yM9M9fenDjbuXa554Pc9cj/8AX2FODfOCobc3C7u/QgcfT9enepWt1kiK5K7PvEDK8du/pW5sRt5OcyYAbqrcEnj0HXk/rUjtF5QUPG4xwSAMdwfp1/yTTJlVsurMVXn0xn149vrxRFLIVKuo38kvnjPoCP8AP50CJJCAocI8iEnt0/A/j/nis6/020vo9k8CTZ+6ScNtOO45H4VoxjywzRAgNjgjoR+P4Y/l2iQrliG2h+gPUHvQM4rVPAyhZG06VmIyQk3GfoRx6dcfWuLutOmtpPKuIpInUZIcYI/A17USd5RT8q5yxbA/z+tMudNs9RiaOWCOVO+5ckduOmOgoIseIxiW3ZWjOcHcB6VdS8ju5o/tTsrLzlMLtJ6/hxXZ33gXLsbGTcevlzEA9OzdPzA+tczfeHr7T2/0q3dFwBuGCuceo4zWUqUZGUqaZXguLiwlk875lZ+JlPyk9vp1rSivN8TNHLhC/Rs4AP07c0mh6Fd6rJLBbyQgoA+2Zj8w6cYB71s6L4MuBO8d6jWtsowUDB95P93qOnf/ACMeSadjB0pXMtd2YnhuCAFy0b5ADAAcfX8K6zSfCNjNb291eo8krgtsJAXGeO2emO/rxWxZaJpun26RQ2kMjqeHmQO2eMnJHH4cVogONodgMDPsR71rClZ6m0KPLqxR+7228eFVRhVBwF9h2qRHBQbgPTcBjH/1qi2fOz/L9DkYpWQsmQWBHX/9dbmwrl1xtUD368Z//XVhY2VWJVGBA2nOcVXCjjjPbnv+FTHB/h4HODQI4xSyFhsZieVIOSPUdO/P5ijzFmQM0jb9wIUAcgeufpn8OaVd22OMOE4OGyMge3f2/wD1US5UBV+aLG3BjwQQc5weCSSPpzSNhFALYZWByOQCoOOQDjnPTnJ/LrI+AFbGDgAnbgjGOM9QRz/9eo9qoysRlSnBZsAj0I+uOeOoqyrI0RJwM5PzMDzwMdyB/j70gGAomEOWVXwDtzu9MdD2qQqYpGDBvlO3n5QMHP489+vFKYXhyxRMMdvBJznAA+uR+vfrSwqZFbd/CAAq9QCcc9xyPTv6UCGTW1vdq9pMqzKpwUZARu5CkZH3v8e+a4i/8JXMGvbrC0zayKCiBwdrDGQckd8/gfqK9AMezcu5irABjnPPGPTHOf8AE8Uksg2wRsx7MShwT7Z9en6UpRUlYTV1ZnneqaXe6TayX80EMynEcsQYk4x/FgYxnAPOcntmqdtpryeULGGSZmGXRuRj36cfjXqcloLqxaFo1mhJVGjcDB6jJ9+G/THSorOxtbOBVtLVVwAMjGTjvkcnAU/TpWEsOnazsYujF7HPaR4Sto1+1XeWkdVEaxMdi8YwxHXPp79a6pY0ijVEJVUUMEIyFxnAA7f/AK/ThA0fJyuwAE7yMkfUdf61KSZCC8bOrfJnnA+g5z3reMFHYuMVHYjKBdsZ+UbcZbGCMHrx2/r2pY2WKMxoykE4w3OORk/oM+1KYwsShmC5GA+0nAxyD9Af5UBtsmCCqDrwcKc44HTt1qix6TsQwC/MrbcYwOO2Me/4YqRbcbcZxnlSwGfTGPx/SmqGyNwyQpG3nnJOOPrgflR+8DOCA23rjgKR7emPSgQx1Mc5DnsORwOeh9yacsQ2EjaQCTv6lOBzgZ9xzUjxyeWDuCnv6/XP1oDOCVLM+MAYxn8Pbjrz1/CgY1W+dQrlhjB+XGV5x7YqS4TaVQq3zdABkgHoRx9abGAXILHDfIdq44Ptn39fWk2bgc7s5xuLHBx1/wAcUCFdGjQcAA+3XjsKkjDgkKzAqc7iMY9sfh7dfelkMikhnwDztIyMcj/PFAO0HCBfTHQjPHSmAmC0xfCgY/hOKUdt4G0kgheR/nmlCqdz7ztx2HOefT8qftOxi3GAe1IkqLbWlvNutrSKJmypZEAOPXOP51b2lGAd885Ug4z060zbmUkPhWwQB260pYAFuTjjJBpgIwLONqjGOSOMken50itwcgjjoD6VOp2qTjOeef6VGpIGcYXb3GPWgBww3z8gflQ7bRgAEDGOmeKayZbO0cds/wCe+KccqrFjnnABzQA9U6ktnucnqac4J6Ftx46/5FQLuQAh+Rwu7ijfkqM8469KBH//2Q==",
  "imageHeight": 256,
  "imageWidth": 256
}
