# Supplementary material for: Deep-broad learning network model for precision identification and diagnosis of grape leaf diseases
Source: Front Plant Sci. 2025 Sep 10;16:1611301. doi: 10.3389/fpls.2025.1611301 (PMC12461735; doi:10.3389/fpls.2025.1611301)
Supplement: Supplementary file 1 [file DataSheet1.zip › B_r00279.json]

{
  "version": "5.4.1",
  "flags": {},
  "shapes": [
    {
      "label": "leaf",
      "points": [
        [
          141.46153846153848,
          182.02930402930403
        ],
        [
          151.71794871794873,
          191.1868131868132
        ],
        [
          161.97435897435898,
          201.44322344322345
        ],
        [
          172.23076923076925,
          221.5897435897436
        ],
        [
          176.0769230769231,
          225.985347985348
        ],
        [
          183.03663003663004,
          226.35164835164835
        ],
        [
          184.5018315018315,
          224.8864468864469
        ],
        [
          194.94139194139194,
          226.90109890109892
        ],
        [
          205.19780219780222,
          223.23809523809524
        ],
        [
          207.3956043956044,
          212.981684981685
        ],
        [
          225.8937728937729,
          206.57142857142858
        ],
        [
          225.52747252747255,
          196.13186813186815
        ],
        [
          240.17948717948718,
          186.05860805860806
        ],
        [
          235.7838827838828,
          178.73260073260073
        ],
        [
          235.41758241758242,
          161.88278388278388
        ],
        [
          235.23443223443226,
          157.3040293040293
        ],
        [
          243.29304029304032,
          145.21611721611723
        ],
        [
          239.0805860805861,
          143.2014652014652
        ],
        [
          245.30769230769232,
          133.31135531135533
        ],
        [
          235.41758241758242,
          125.6190476190476
        ],
        [
          241.0952380952381,
          110.6007326007326
        ],
        [
          233.95238095238096,
          109.31868131868131
        ],
        [
          235.967032967033,
          84.59340659340658
        ],
        [
          209.41025641025644,
          84.22710622710622
        ],
        [
          204.64835164835165,
          68.84249084249083
        ],
        [
          196.22344322344324,
          68.1098901098901
        ],
        [
          193.10989010989013,
          47.5970695970696
        ],
        [
          183.5860805860806,
          47.78021978021978
        ],
        [
          174.7948717948718,
          50.527472527472526
        ],
        [
          170.03296703296704,
          43.75091575091575
        ],
        [
          166.55311355311358,
          31.663003663003664
        ],
        [
          159.95970695970698,
          30.747252747252748
        ],
        [
          154.2820512820513,
          7.67032967032967
        ],
        [
          146.22344322344324,
          14.813186813186812
        ],
        [
          135.6007326007326,
          19.94139194139194
        ],
        [
          127.35897435897435,
          28.0
        ],
        [
          123.51282051282051,
          30.197802197802197
        ],
        [
          111.97435897435898,
          27.267399267399266
        ],
        [
          101.53479853479854,
          46.86446886446886
        ],
        [
          87.43223443223442,
          40.637362637362635
        ],
        [
          82.3040293040293,
          55.10622710622711
        ],
        [
          83.03663003663003,
          61.15018315018315
        ],
        [
          69.66666666666667,
          64.44688644688644
        ],
        [
          67.65201465201466,
          76.90109890109889
        ],
        [
          38.8974358974359,
          75.43589743589743
        ],
        [
          36.88278388278388,
          96.13186813186813
        ],
        [
          38.34798534798534,
          104.19047619047619
        ],
        [
          25.344322344322343,
          112.79853479853479
        ],
        [
          32.67032967032967,
          137.8901098901099
        ],
        [
          19.3003663003663,
          145.03296703296704
        ],
        [
          16.91941391941392,
          145.58241758241758
        ],
        [
          25.89377289377289,
          153.64102564102564
        ],
        [
          32.48717948717948,
          158.58608058608058
        ],
        [
          33.586080586080584,
          160.96703296703296
        ],
        [
          31.388278388278387,
          168.47619047619048
        ],
        [
          35.78388278388278,
          176.1684981684982
        ],
        [
          38.34798534798534,
          183.12820512820514
        ],
        [
          30.472527472527467,
          199.6117216117216
        ],
        [
          47.87179487179487,
          203.64102564102566
        ],
        [
          50.8021978021978,
          208.21978021978023
        ],
        [
          55.38095238095238,
          210.96703296703296
        ],
        [
          57.578754578754584,
          224.8864468864469
        ],
        [
          83.58608058608058,
          227.63369963369965
        ],
        [
          85.41758241758241,
          234.4102564102564
        ],
        [
          97.87179487179488,
          232.02930402930403
        ],
        [
          103.54945054945055,
          230.74725274725276
        ],
        [
          108.67765567765568,
          226.71794871794873
        ],
        [
          113.98901098901099,
          230.01465201465203
        ],
        [
          119.48351648351648,
          204.92307692307693
        ]
      ],
      "group_id": null,
      "description": "",
      "shape_type": "polygon",
      "flags": {},
      "mask": null
    },
    {
      "label": "Black_rot",
      "points": [
        [
          34.3,
          199.5
        ],
        [
          39.4,
          196.7
        ],
        [
          41.8,
          195.0
        ],
        [
          44.7,
          192.9
        ],
        [
          46.4,
          192.4
        ],
        [
          49.5,
          192.8
        ],
        [
          52.8,
          193.6
        ],
        [
          55.7,
          196.2
        ],
        [
          58.3,
          197.6
        ],
        [
          60.4,
          198.3
        ],
        [
          62.6,
          198.3
        ],
        [
          65.7,
          196.8
        ],
        [
          68.3,
          195.2
        ],
        [
          70.9,
          194.9
        ],
        [
          74.0,
          196.5
        ],
        [
          75.0,
          199.5
        ],
        [
          74.2,
          202.6
        ],
        [
          69.1,
          205.3
        ],
        [
          65.4,
          204.9
        ],
        [
          64.2,
          206.4
        ],
        [
          63.2,
          208.6
        ],
        [
          62.4,
          212.1
        ],
        [
          61.5,
          216.4
        ],
        [
          59.8,
          219.7
        ],
        [
          57.9,
          223.1
        ],
        [
          56.0,
          214.0
        ],
        [
          56.1,
          209.4
        ],
        [
          54.3,
          207.0
        ],
        [
          51.3,
          204.0
        ],
        [
          48.5,
          202.8
        ],
        [
          44.4,
          201.9
        ],
        [
          38.5,
          200.2
        ]
      ],
      "group_id": null,
      "description": "",
      "shape_type": "polygon",
      "flags": {},
      "mask": null
    },
    {
      "label": "Black_rot",
      "points": [
        [
          34.4,
          158.7
        ],
        [
          36.9,
          159.1
        ],
        [
          39.8,
          160.3
        ],
        [
          41.9,
          161.5
        ],
        [
          42.7,
          163.0
        ],
        [
          41.1,
          165.1
        ],
        [
          38.7,
          166.4
        ],
        [
          35.7,
          167.0
        ],
        [
          33.2,
          167.4
        ],
        [
          33.4,
          166.6
        ],
        [
          34.1,
          163.8
        ],
        [
          35.3,
          161.4
        ]
      ],
      "group_id": null,
      "description": "",
      "shape_type": "polygon",
      "flags": {},
      "mask": null
    },
    {
      "label": "Black_rot",
      "points": [
        [
          50.9,
          138.3
        ],
        [
          53.8,
          138.3
        ],
        [
          55.9,
          139.2
        ],
        [
          55.7,
          141.7
        ],
        [
          54.6,
          144.0
        ],
        [
          50.5,
          144.5
        ],
        [
          49.1,
          142.5
        ]
      ],
      "group_id": null,
      "description": "",
      "shape_type": "polygon",
      "flags": {},
      "mask": null
    },
    {
      "label": "Black_rot",
      "points": [
        [
          29.6,
          126.1
        ],
        [
          31.6,
          127.6
        ],
        [
          34.5,
          128.4
        ],
        [
          35.7,
          128.9
        ],
        [
          36.5,
          130.2
        ],
        [
          40.1,
          130.0
        ],
        [
          40.3,
          127.3
        ],
        [
          38.7,
          127.1
        ],
        [
          37.4,
          124.9
        ],
        [
          37.1,
          123.0
        ],
        [
          35.4,
          120.4
        ],
        [
          33.6,
          120.4
        ],
        [
          31.2,
          120.4
        ],
        [
          29.6,
          121.3
        ]
      ],
      "group_id": null,
      "description": "",
      "shape_type": "polygon",
      "flags": {},
      "mask": null
    },
    {
      "label": "Black_rot",
      "points": [
        [
          90.08464328899638,
          117.17049576783556
        ],
        [
          93.34945586457074,
          120.07255139056832
        ],
        [
          97.3397823458283,
          120.55622732769045
        ],
        [
          99.6372430471584,
          121.03990326481258
        ],
        [
          97.70253929866989,
          114.63119709794438
        ],
        [
          93.95405078597341,
          110.51995163240629
        ],
        [
          88.87545344619106,
          112.69649334945586
        ],
        [
          86.94074969770254,
          115.35671100362758
        ],
        [
          86.45707376058041,
          116.80773881499395
        ]
      ],
      "group_id": null,
      "description": "",
      "shape_type": "polygon",
      "flags": {},
      "mask": null
    },
    {
      "label": "Black_rot",
      "points": [
        [
          87.06166868198308,
          112.93833131801694
        ],
        [
          83.07134220072552,
          112.8174123337364
        ],
        [
          82.22490931076179,
          110.76178960096736
        ],
        [
          85.00604594921403,
          108.94800483675938
        ],
        [
          86.57799274486095,
          108.70616686819831
        ],
        [
          87.9081015719468,
          109.43168077388151
        ],
        [
          88.14993954050786,
          112.21281741233375
        ]
      ],
      "group_id": null,
      "description": "",
      "shape_type": "polygon",
      "flags": {},
      "mask": null
    },
    {
      "label": "Black_rot",
      "points": [
        [
          128.89963724304715,
          105.56227327690448
        ],
        [
          126.84401451027811,
          106.89238210399033
        ],
        [
          120.19347037484886,
          109.31076178960097
        ],
        [
          118.98428053204354,
          110.88270858524788
        ],
        [
          115.71946795646917,
          113.42200725513906
        ],
        [
          112.4546553808948,
          114.14752116082225
        ],
        [
          111.48730350665055,
          110.76178960096736
        ],
        [
          110.88270858524788,
          108.70616686819831
        ],
        [
          110.88270858524788,
          106.4087061668682
        ],
        [
          112.93833131801694,
          103.3857315598549
        ],
        [
          116.68681983071343,
          100.7255139056832
        ],
        [
          119.70979443772673,
          98.30713422007256
        ],
        [
          123.45828295042323,
          95.16324062877872
        ],
        [
          126.84401451027811,
          97.21886336154776
        ],
        [
          127.81136638452237,
          99.87908101571948
        ],
        [
          128.53688029020557,
          102.53929866989118
        ]
      ],
      "group_id": null,
      "description": "",
      "shape_type": "polygon",
      "flags": {},
      "mask": null
    },
    {
      "label": "Black_rot",
      "points": [
        [
          112.33373639661427,
          73.27690447400242
        ],
        [
          115.4776299879081,
          73.63966142684401
        ],
        [
          119.10519951632406,
          76.78355501813785
        ],
        [
          119.46795646916567,
          79.44377267230956
        ],
        [
          118.25876662636034,
          82.82950423216445
        ],
        [
          113.9056831922612,
          83.55501813784764
        ],
        [
          110.39903264812577,
          81.4993954050786
        ],
        [
          110.27811366384523,
          77.38814993954051
        ],
        [
          110.88270858524788,
          74.48609431680774
        ],
        [
          111.12454655380895,
          72.91414752116083
        ]
      ],
      "group_id": null,
      "description": "",
      "shape_type": "polygon",
      "flags": {},
      "mask": null
    },
    {
      "label": "Black_rot",
      "points": [
        [
          136.51753325272068,
          20.314389359129386
        ],
        [
          136.75937122128175,
          23.941958887545347
        ],
        [
          136.8802902055623,
          28.174123337363966
        ],
        [
          136.39661426844015,
          31.438935912938334
        ],
        [
          132.16444981862153,
          33.37363966142684
        ],
        [
          129.26239419588876,
          29.625151148730353
        ],
        [
          128.2950423216445,
          27.448609431680776
        ]
      ],
      "group_id": null,
      "description": "",
      "shape_type": "polygon",
      "flags": {},
      "mask": null
    },
    {
      "label": "Black_rot",
      "points": [
        [
          172.55139056831925,
          50.90689238210399
        ],
        [
          175.69528415961307,
          52.478839177750906
        ],
        [
          176.1789600967352,
          54.89721886336155
        ],
        [
          175.93712212817414,
          57.557436517533255
        ],
        [
          174.36517533252723,
          59.733978234582835
        ],
        [
          170.73760580411124,
          61.547762998790816
        ],
        [
          166.14268440145105,
          61.668681983071345
        ],
        [
          162.87787182587667,
          59.49214026602177
        ],
        [
          163.60338573155985,
          54.292623941958894
        ],
        [
          165.2962515114873,
          51.87424425634825
        ],
        [
          166.98911729141477,
          50.90689238210399
        ],
        [
          170.1330108827086,
          50.181378476420804
        ]
      ],
      "group_id": null,
      "description": "",
      "shape_type": "polygon",
      "flags": {},
      "mask": null
    },
    {
      "label": "Black_rot",
      "points": [
        [
          150.42321644498188,
          55.86457073760581
        ],
        [
          154.05078597339784,
          58.16203143893592
        ],
        [
          153.80894800483676,
          60.82224909310762
        ],
        [
          150.5441354292624,
          64.69165659008465
        ],
        [
          149.6977025392987,
          65.05441354292624
        ],
        [
          148.36759371221282,
          66.50544135429263
        ],
        [
          149.6977025392987,
          68.6819830713422
        ],
        [
          149.33494558645708,
          71.22128174123338
        ],
        [
          147.1584038694075,
          73.5187424425635
        ],
        [
          144.98186215235793,
          73.39782345828296
        ],
        [
          143.7726723095526,
          70.73760580411125
        ],
        [
          145.223700120919,
          67.71463119709794
        ],
        [
          145.82829504232166,
          64.57073760580411
        ],
        [
          144.4981862152358,
          61.185006045949216
        ],
        [
          144.61910519951633,
          58.64570737605804
        ],
        [
          147.037484885127,
          55.622732769044745
        ]
      ],
      "group_id": null,
      "description": "",
      "shape_type": "polygon",
      "flags": {},
      "mask": null
    },
    {
      "label": "Black_rot",
      "points": [
        [
          135.3,
          60.4
        ],
        [
          137.4,
          60.3
        ],
        [
          139.3,
          60.6
        ],
        [
          140.3,
          62.6
        ],
        [
          140.3,
          66.4
        ],
        [
          138.6,
          67.7
        ],
        [
          135.1,
          67.5
        ],
        [
          133.2,
          66.1
        ],
        [
          132.5,
          63.4
        ],
        [
          133.2,
          61.3
        ]
      ],
      "group_id": null,
      "description": "",
      "shape_type": "polygon",
      "flags": {},
      "mask": null
    },
    {
      "label": "Black_rot",
      "points": [
        [
          149.3,
          85.2
        ],
        [
          151.1,
          84.1
        ],
        [
          153.2,
          84.1
        ],
        [
          155.3,
          84.7
        ],
        [
          156.2,
          86.9
        ],
        [
          156.4,
          90.0
        ],
        [
          154.3,
          92.2
        ],
        [
          150.3,
          91.7
        ],
        [
          148.9,
          89.8
        ],
        [
          148.9,
          87.4
        ]
      ],
      "group_id": null,
      "description": "",
      "shape_type": "polygon",
      "flags": {},
      "mask": null
    },
    {
      "label": "Black_rot",
      "points": [
        [
          142.8,
          94.1
        ],
        [
          145.4,
          93.7
        ],
        [
          147.8,
          93.7
        ],
        [
          148.7,
          94.6
        ],
        [
          147.5,
          96.7
        ],
        [
          146.0,
          98.1
        ],
        [
          144.1,
          99.6
        ],
        [
          142.6,
          97.4
        ],
        [
          142.1,
          95.9
        ]
      ],
      "group_id": null,
      "description": "",
      "shape_type": "polygon",
      "flags": {},
      "mask": null
    },
    {
      "label": "Black_rot",
      "points": [
        [
          129.6,
          115.1
        ],
        [
          132.2,
          115.7
        ],
        [
          134.9,
          117.9
        ],
        [
          135.6,
          120.1
        ],
        [
          134.6,
          121.6
        ],
        [
          130.6,
          122.8
        ],
        [
          128.0,
          122.0
        ],
        [
          128.1,
          119.3
        ]
      ],
      "group_id": null,
      "description": "",
      "shape_type": "polygon",
      "flags": {},
      "mask": null
    },
    {
      "label": "Black_rot",
      "points": [
        [
          160.0,
          94.9
        ],
        [
          162.0,
          94.5
        ],
        [
          162.8,
          93.9
        ],
        [
          162.3,
          91.4
        ],
        [
          160.1,
          91.3
        ],
        [
          159.3,
          93.9
        ]
      ],
      "group_id": null,
      "description": "",
      "shape_type": "polygon",
      "flags": {},
      "mask": null
    },
    {
      "label": "Black_rot",
      "points": [
        [
          158.1,
          104.4
        ],
        [
          158.5,
          107.0
        ],
        [
          157.1,
          109.2
        ],
        [
          153.3,
          108.9
        ],
        [
          153.5,
          106.6
        ],
        [
          155.7,
          105.4
        ]
      ],
      "group_id": null,
      "description": "",
      "shape_type": "polygon",
      "flags": {},
      "mask": null
    },
    {
      "label": "Black_rot",
      "points": [
        [
          202.4,
          92.5
        ],
        [
          205.9,
          91.9
        ],
        [
          207.8,
          92.1
        ],
        [
          209.2,
          95.0
        ],
        [
          208.7,
          98.6
        ],
        [
          206.8,
          100.7
        ],
        [
          203.8,
          102.4
        ],
        [
          200.7,
          101.2
        ],
        [
          199.6,
          98.9
        ],
        [
          198.7,
          95.7
        ],
        [
          201.3,
          92.5
        ]
      ],
      "group_id": null,
      "description": "",
      "shape_type": "polygon",
      "flags": {},
      "mask": null
    },
    {
      "label": "Black_rot",
      "points": [
        [
          233.9,
          159.4
        ],
        [
          230.7,
          159.2
        ],
        [
          228.9,
          161.9
        ],
        [
          227.8,
          165.2
        ],
        [
          228.7,
          167.4
        ],
        [
          231.6,
          169.2
        ],
        [
          233.2,
          170.1
        ],
        [
          234.4,
          169.3
        ],
        [
          235.4,
          165.8
        ],
        [
          235.8,
          161.9
        ],
        [
          235.1,
          159.6
        ]
      ],
      "group_id": null,
      "description": "",
      "shape_type": "polygon",
      "flags": {},
      "mask": null
    }
  ],
  "imagePath": "..\\Grape\\train1\\B_r00279.JPG",
  "imageData": "/9j/4AAQSkZJRgABAQAAAQABAAD/2wBDAAgGBgcGBQgHBwcJCQgKDBQNDAsLDBkSEw8UHRofHh0aHBwgJC4nICIsIxwcKDcpLDAxNDQ0Hyc5PTgyPC4zNDL/2wBDAQgJCQwLDBgNDRgyIRwhMjIyMjIyMjIyMjIyMjIyMjIyMjIyMjIyMjIyMjIyMjIyMjIyMjIyMjIyMjIyMjIyMjL/wAARCAEAAQADASIAAhEBAxEB/8QAHwAAAQUBAQEBAQEAAAAAAAAAAAECAwQFBgcICQoL/8QAtRAAAgEDAwIEAwUFBAQAAAF9AQIDAAQRBRIhMUEGE1FhByJxFDKBkaEII0KxwRVS0fAkM2JyggkKFhcYGRolJicoKSo0NTY3ODk6Q0RFRkdISUpTVFVWV1hZWmNkZWZnaGlqc3R1dnd4eXqDhIWGh4iJipKTlJWWl5iZmqKjpKWmp6ipqrKztLW2t7i5usLDxMXGx8jJytLT1NXW19jZ2uHi4+Tl5ufo6erx8vP09fb3+Pn6/8QAHwEAAwEBAQEBAQEBAQAAAAAAAAECAwQFBgcICQoL/8QAtREAAgECBAQDBAcFBAQAAQJ3AAECAxEEBSExBhJBUQdhcRMiMoEIFEKRobHBCSMzUvAVYnLRChYkNOEl8RcYGRomJygpKjU2Nzg5OkNERUZHSElKU1RVVldYWVpjZGVmZ2hpanN0dXZ3eHl6goOEhYaHiImKkpOUlZaXmJmaoqOkpaanqKmqsrO0tba3uLm6wsPExcbHyMnK0tPU1dbX2Nna4uPk5ebn6Onq8vP09fb3+Pn6/9oADAMBAAIRAxEAPwCQxkKfMbl+D82Cwz1P6+9PSRvMbbwN2OnB4/TPSo03qVQquD0yc5/HnvTjDgYZh/tHk7ee/wDh71mbDRJsOwH5SCcqMAgd8dug496VSvVcoVO0L1yTnPHTj/H1ppkjeHHlqy/7oGB+A/zikYElld23hvu8HGPegY6FAcu5YKOqoPfB6/n+FJPPb2VrNcGF95H3VbAHPXp6Ht3FMLKQI1fgjK8j0HuP/r4pt5hLGdI2Dq0TKSrfdxkj2pIDFuNcuJXDw5VOSOQzc+9Uri8kuj5k2Gk4UHGARz/kVXJZUyOnAwD+NEbN935i2fu46f5/wrZIkd/dBUEjDc46g5PXt/n3pY5pLeYTKdkinKtngEjp9OelMzhepJx04OQOTx+X5004AXIBHofXv6e9Mk6e11FLu1DhQuxf3gYA8888j/P8rkMrqBsDYAGQ3J6fr+vH4VyFnctaz/cJG3DRk4BB+n/6q24dfthbjcswZW3LkgjB6jP/ANas2uxombnmlsEKjyNknJxtGR7f5x7VETIs+19oTaMEsMk4/pWFJ4gZJW8qEbWbd+8ywbB479unX+dW7LWBdShJQiTONp4OG/Dsc/4VNmFzUAUQtsChwpZwO47/AI8dT+VWApZGI24GNzKoH6Y7kd+tV0XZhA+1pMDdk5+u7nPfjHfvTvPWMuWbymwS2Rjcc5J4/wD10ASPLv2yBCgOdw7kY4HOc4ByfxP04zW54ptUuCo2Kr7QCMDgAZP4g+nSus8xgq4iCYTexc5B4OBn3wfXmuB1aVft9yoAVRK+ePc+wqog0L9tMUgmVxuBwPr/AJxVy4lF3fec/wAokO5t2dyjOeeM9D+tZViour6GH+HO5i2MBf64x0q80yPNkAHdkkryTzjqDz0qVUvKyJutixDO9pOkiMEdGwGOOAeDyPT/AOvitLRrgvdzRkj9/wBSRyTuIJ/LJ47VktIGbBIB6Z6evXHB9aS2vBC0ciHcVYMiqBnPfP8AT8PStWgR3E0kbqk6kuHTYAzg55yfp+PqT9FEiBI40jHyMG24yT0BHHOQPzNRxqLuFbhOImUcKD8oJPIGP8Oc/WlgllPlYhG9h8zZJODgAfXnA5/Gsix/mb0cOQWPAIwN2ByfUjucfrSNdrbTW7KWBOGaVycKDgcYHoD9Me9RI6TRLGJAk3Dtvzkf7Ge/GefrUjWrT3PlIQGUsAnClFAHUj/6/IoAe0S28rF2GQgcoBt3nBO4A9h+oOcY4qqGVY/tDrICVXAbgNgY7kfpx9KsSBVQFTtTAUuArKACMkk4xz68dR61Gqb0EjKHXhnaElgWAxyR1HI6/TvyxEaIQSIfN+6EIQDP4c5A4PPfn3NSwRMJhIztIxQ5Eny457n34OB+NKJJERV39WO1t2U4Xg45zy35k9uKSMl5CissZB3MQOM46Ht2647e/AAvkxyqGjYq7nj588DgMfTr7d8dabuEabUwoKgM3XYCe/IOcd89uPQLaZmAAZvLDYKq2OfTPbPGPc05xIyZJRFycuVzkYbO3vnB/l0oEN3lEyipg4G4DnHpg/WlDeWp3mRgWByo4bn37U0l12hQNjD5iw4Pr/nHFKrkRkgNgMTnJzjj39qQDGCJIFfPlg7AxHJ4+nfpSvGDgbfMz8zHnA9+aRXAIDHLHv7e5/CmtIDIWVdoGQdp6dB/9figYyIqANwwp75+7j/Ip9xnZmR2xhlOT1J4OP1oQsByu0q/3l64AP17A9vSopZ4wURposnhUJx1oA5EkCbZ1HH/AOqgL8rDPPUcHgHI5qIEAtgAMc4J6055W2hCc8/XpWpmKrjLd/x/Co9oPJA+UnB7+9CtkZzhucEdKbJKCx5zg5wevSgB8jKSy54BwCTjj1pASseNpC9OTxn/ADiq5bJ6dDn60wy7ME4wOntSuUWfNKMCDh8cHP8AWneayyLg4BXHbntzVPzgG4UAHng0iyhuAMknHXr7frSuOx0ul6yVkMFxJlWPyyZ5X0z/AI9vpWzLqtlazMLm5/egcqFPB567Rj6enBFcUlrI8oVWUbuMscfyqzaaTc3d8wupDFb53NMTnI7Ae596wlVgle4KcX1NvUNdtE0yQwSRl+I0B9z1x1GOuTx+JrkdSg+yzFA28lfvEY/SprzT/Jv1jjBaMSZMjncCoORnj6cVU1i6M9/Ix4zjpWM6l5JQZNSVloRWsrJLLKTnCHPzY+n15xx7VoWEqLArFwHLMpGwcDr1/E9PSs2CL9wATje/6D/9f6VpRRRR7iOdpUZbAyOc/wAhShK00jKG5dJDBVXB3HgHnJ6c/X+tC7ipZCSd20Anpwe/ryfXrTGlMYKBCr7QCchvQ9Rn37njFLFHjIX5WycHHT2J/wAK9C5sWkvbgSIkU7wooYKA2PwHfnH41pWmuNGqLcDzMsE8xQA2BjPGDnjGPx61hMuLhY8nywTsZedtW2YqcLtC/wCzkjqR39R/hStcL2OoiuIriZyr7omHB9PXjr09Cev4VPtnaaQO8ZD5TkYO05BJAGemfTOe1cYnmRsCrHqduCGxx2I9cAZrTh1WcqqMon3BUCqPnbLYx+vT3FS4judHG6syzsC8gXOd6nPHtxxgntx+k6klLRY4/n+bBGAQueAOPbnrjI69Khjb7faxSQ7VWU7cFyfqOSe2f14p5YbRJ5QRti5+YhgScZA9B/k84pDIJIwUMifxKQu1hhjhW4/P64PuKLUB5JAdzIp8tCpzkHAGO5P59ac0iykIIvMKgn5h8x6d8/X1/XkVkMpZ3KRbcESPjA68Yz6DpwDjPXFICLerQsVcFB8xyDknuSAeP1OKcJLiV15YPIfl+XA9DkZ68n6jHvUYj3qEDg7t33j8vUAZGeB/h1pAz70cgKMZyc4IIyePY9P15NMCSJmDMCxK5POeD/n+nanKUic/MCAeT17YPt/ntTVeRVVXU4cbhnOB0/xx+dDy8MdrZbkFjjHTGePf9KQiG+jWfTpIEUlyCBnH4E1y0GpXkCYSbIXorAEfTB+tdWY8x9WUDKhgvTt/n8K4ctgk55/OqiJluTUby4C75GcZHyg4H5VVcnORnPqen/6s1HvbGCwz9Kb5hIPJ6YyBVEkhYlivv1ppZhtAXg/MM+n+RUW4bSd3PakDEjvz+ApXKLG4ZAwcHkYPWoS/3sDJznNRu7dCScdfamuxCkk45/Ok2FhXkx1HzDgc1DI+QT6/lVm2iF3eRwvygPzH2Fac/hkud1tMQSflSQZ44xyPqeMf1rFz1sTKpCLtJmDuJbGQP1xWhptmbgtOUdgn3QOmemT9OKY+hXqzABBJGT/rI/mAHcnuMe+K6KHZFAEWNgqAKGU428d/rg/kaxqSurIyrVko+71IPs7RxYKkLjqQPx+neq0t1IY9kbAoo6H1qW+nXY+MlQNo3HOM98isx5cL8o7DIrnqLSxw097shmu5l3pMQVYHHHT0rOk3GUSHBH86s3DF2AA59KZbxF3Xdnaxw306n9KqnpqdRY8ksQDnKKMAn8T/AFq9HGqW4XaSzkfdJ5Pp/n8KjiX5CzHCH09cURsTvAIGBnnHqBxWSk3K/Yz52To58t4QFyyEZPPzDBGOPbFQJMWZGYksy7STkZIOTj8yatWMJecMM5HNGraa+nT7PLCRyAPFgHHfI/MdvUV04er7zgdNKfNoxqOJXYE8BMgDGCcfy/x/ClUyfIwyxzwcE889/wD9dQpOyBo/Kxt55XOAcc5B9vT6U+Mu5KBgwDEEdfQnk84yK772Niysj4lJwVbcoI4J6Yxkeg/UUwhch8Kq5CggHr+P4fr7UgjZgFwQxDKd6qMYwMY9fm+vTpTwUd/LCv8A3dvmDBYdSOfbAFUSdXYPHDoUEgYGQZfrtPHA44z06c1aeJtsxkVyM5YDjvjvjngd+/1znaHeqLF0XfIY5RtBPB49ce/05781qneskjLIoQfKcMOpYEFh+f8AhWT3NBBGsCruk3ybcksDwSBnv2LHjjv7VE9wgKr5JzE23y84YHADEDqTz27ntTGRhnM33hlpGAySMZ7f/r60ySRZpfswZRtbdlT0zwM9uBzz/Q0AWld5ED5DOyZ3Z4BHU9uo59s/lJcLNNLlWfaznaxAJZMjjgkdFAyDxzVZgiRYBAcNsCnr0JJ+mD06daa7SITHGXAC4lyAMnPB/Q/qPSmAbhGSd5BPB7A9OD6/T+dRTsA+7cCDkNs4/p79aAXWNCASN3YHgcn1/n7+1Nw0kjMBkkErzksM9QfTr+nvSAdIqsNo3GQEfMh4PX/PWuFLAuxyevANdwjMr4BfAAJc8cH8PpXBEnccHGec4pxExxbdjaQSOMD0pjPy2cA+uaazZbdznPrSFhn3A6Z68f8A1qdwsI2OMc/X8KGb5cfy7U1sDOMHvnOaYeFBJzjINQ2A5sAHAIPcZqJmP3ex5xnrSt8xAUH1rQstD1C/ZVghbpnc/wAox65PXp2qJSBtLVlvQIdvmXTKSuSgPv1PP4itqacBfMBIUdQTk5/w6VJZ6KdOsvs813bmVpCT5RJAGB3Ipjw2wmWHzS+Xz8ucN7Z9T0qPM8qs+abZCspaLzHLD1KnBx7fhWe8qh8GNseqnJx9KuyyxO4ijP7sHjB6/wD1qBCsZ3DOOwPGKxk+VXMjKlKy20m0DIUHnOQNwHpzVUxkrkOTx0OOBWhfbBORGfkJO3cMd+Oh/wA5rEmmlRgQFJ9jn/8AVStdGsdR8lsgXcXyc4HHb1z/AJ6VNFGBsTeVdIyw4xnJwf0I/Kq7XGy3MkqfLuA47n/Oas6VKJUlMYZXDqBkcHv+PQVFpWb6HUou1zShthcWKvD80ZDZYMPvAgYH/j35U2Gx25BUjgncx6Y5/pWITLNq0xaSUSxEhPnwy+mPbv8An9a7TJYRs8bKzR7iAM7Rt+Yj6HP5VhUhKnZ33KrU1GKaFhWy09YpJyGZjtCAj8am8Q6vFdW8Wn3VkHiSYSpNEMmNWHOPUEY/IEjIArHbSpNSnhiilZJg2dzc8HHp06VaPhydpDHeTbooxjETEl/qT09cc9eMVrRlShFyvqaUfZqF3uWJLWys+IYyxIGC/wAxxjr7df8A9VQPKqrvzn+EZ4/H/PqKfeTASj5sErj8OlUJ5hP5exgY9vBHTnkn+n4CuFc09ZO5zTnJu4ag6Pql5JMriSRmYMw4244/POePWqKyKWMWCoAyQxHPfj8COe9W9QYzukrNGGeFQWwFIPzKOAOeFH5j0qlkxofu525OWwODxgdP8/l9DSlzQTOqLurnQeGpVWaRCI+djYK/KMZ55Pow4HUV0iSL5JZ2QiYkEHOFwMDPHqf5Vx/h25CanEuVO5mj3YwGz6Ht0H5fgOykJjfzfmXOWyy8n8c+w60Pc0Q1gfJVYyI88kttIYZOMjsOn8+4ps6zQziKVG37TsIzgdgRnvyPzJpqts/fbEQbsqmM5A5YcgYxjr6+mKcoaSUGMTJ5aOjMX3An8O2R29BwBQMUxSLumYgkZXcSQpGByPTlR39+1Ets4lwqHcTwhXk54788dPXg46U6fzgJI1LJsXEiOcZI5G7PPPPWo9wuSrguzLg4KEbQM9/Tv36UxFVJdjEDP+/u6Y/zmo2wUB2MAB0xkZ9ee/vUgBKGNlLggFTjJ68Dnpj+n1rO1K5axhEqwh1OM4I4pDLmS7R/KhwhO/GAw6AnnHSuKvImgnkjb+Fjg47Z4/pU15qk91Ix3FIzx5StgEde1UZZHlYM53Y4J707WFcY+RgBsc85qInJxnIxnrUyIsk6LIQsZZQznsPX+ddHN4MZLiRortmAA4aMdxnsfoKynUUXZkuSjucuc4zgfX2puMjqMnjp/nmtweH97YF1nkBf3fHPrzSN4YuU+5NGUP8AG5Kg/wCc1i68O4lUg9EyPw4hk1hOPlRCSMZ3dh/MflXoI8yG1VGjBBU9Dzg8jNcdoMMmnC7mIBn3iFRtyB/Fwfc4/KupDtDphmkMkzLghU5JOQOO/QjtnsKz5rzdjlrazsRNC7Ab1Cqx5AHKj1qrJp0m8OQXcZYYI59q1Li5to0fYpYtgLjg9uua566neW5kRpCkWTlFPJ/HJ/yKakrHM1rqRiOOKV12hT94AZOM0QXo80pksC33X9+Dwf8APAqX7OZhF5UDB9pUpsI24JOPc4zz7fjU8kUdvDNPtQOsbEcdcjFKS5lZCiveSMXWrsiOOPyEjQHfhSDuOADz1xwDj9Kz0t5rki4EYY4HAUnpwTjrz1Jx3qax+0316i3WJUlYgErjGB69D1qTUoWhQMZGIBIjGTjdnHAHGciiUZQajI65U7SsRzz2Zt5YZom2OMgBgWB7ZJGM9ecd8VUso7ezjE0bPJnLSFuuBjjp6fzqhdJLE5Upwc7eeD61bgcR2aAuQ2W3c5Hpx+VTJNRsthxulZ7Ghot3ZTX87m1i80/vI2OM9ffoeM5960GfJyx8yaZtqLjnHqPqcD8D+OYgjsrYvHFHGXGQMfM/rzngfpxx0qqL2SW8Ez5yecj+npxUTjzu62FVmptWO20y9so3Yy7IjGh3sc56fp3qGfxFbyKQiuF7jdu9cfMeTx6+9ccZQ6BMlSRyfWpDKixFAoOOen9Kxjh0tCL6WJ57l7t2zkogJIXt2/nio0lWUrGu5QBjG3gAccf4VVhDvFkKMO/y9sAeh+ufyq0FWLBIznqK3cVHQNbal1gZlWUv0j2bv7xJY9B0xxTHtmSCaYBWj3nbnAIUgkDHfge4qnBKWM+NoREyM9jkD+RrQto5GtJ9yr80ZbLDPIGRj3NXCrODUb6GsautiTTY2GrWixr875HzHGGxnA9CN3HXr05rvZI/MuARGAz5V2XqvYEDOCMZJOO1eeWrG1nSZHIRcFtp25Uc/n0HQiuvsNXtZwqCb96QDJFznIBGAMkc9gO3uK9BnSmXnD+Uu6MRlc7TvyWPUk4+96Z+nPFRhR5b70CB5AWfbjaQTycD36/Wp3PPmsi+X91dqbQFAyD6Y4B55qFpDIN0rrgAuygHn1xjgZGP84pDEKiCZV4YEDORuwPQD1Hpn6ikmRA0hDu0ijKlcklu+O2M7j/+qmQkwxPJs3j/AFf3SFPORyCO5HPufpUoEQ8uT5Vyynk5Pfnp0+v69aAM5mEiDEasvRSAAPrgfj+VRSwrcRPbjkuuGUbc/l6nt9KmSQGTaiNn26k/y/yKQksrLKFynA2gcH6/561IzgZoykroxAZSVx+PNMJBXccNya1NZaFr3dGrRy5IkU+uOoPfPWsnPT196skltYxPeRQtkqzqhA9CeleoS2ZCDgzrtw37wKcnOAMjGPb27V594ZCHxHahxlBubp3CE5/St3WtfuvPeC0LAYwGyeeK4a3xHLXeqQapOllL5AAUt8zOBgckemfQH1Oenc1UmlMfmjaYSgwp4Yk/X2weM9fzzormSYILyaV035Kg+3J5qS9uWDCMb2lLbXCDhQenP8/Tp3wM5K5zLfQtzagk6JHGryLzhj3bPbj/ADnpWhZakZolj2viT5QDjAY5wT+BNZFnY21s4l37AxJIGflJz7+3T2rUtbBpY4mF4iEqQQz8gY5/OoT5dEDtfQsA3Kwhgqc5GCwyPrnlT0H4VV8qS1mEzRb22fI7AgLzyQOvcjn/AOtUtzdJFKLSCdgsX3yF+VXAPf1yOAB+I7aWn2Hnlpvtm9lXerAnJf0yDj1/PHPbZIQyJzBZtLdBcghyxwQoI+b9CaqBEmhacSGRWGRnkEEDj9RWyNP8qQR5ZoipRsvsZsjDEHGPb1zWfaRvcJLbgKqwEIqKAcADA5HJ6Y75zSna+g9OXzMBYorCdrmC3UFsrkHIXOeR6df5VTujGLo/vhJjlWxwRnuO1bd/bsjNGQTIOMKv+fyqK7trO3SF5Gc5RWKKdzbcck8cDpxzxkZNN3vq7lRc6jOcuL6JEktpylxErfLg5Ctnqv8AnFJc7NPS32Qh5XhV1Lncqg8j5cYJ+uQM+vNV5ogb9wyN5Y5A4HBGe2fWpbxoWVJpThRGmO/GAAKSSTN/e2K887nNxM7HceWPJZqgtp8xEqeOhOKsK9pdRvAGLKMHcOMH6EemadDaRR7YY2JGcknvVppR1WpVklZ7gBvKyFmVgQ3yHb0HSjJjQ7Wzx0Azmm5kWENLF5ZyRtDZyPWlAR3HllsqSRjrx0P54/Oi5nLTRk8cUZjZDhkYAFfu56elSsjyMoXB44GOBUaWsgIaSIqMnhuP51qwRxWcZad9jjoqjc2cfp1rKWrM3J2sUUtpEVFTG6YdMjOB1/UDH0NdTo+nvCqPhWfOUUoO39P8+9VlFlKyOsZV1UAAjHB5B/X+XWtm0162tHljMLu/KnbEMAYzjqMjB696qMOZijFvYwrzQLsPO9uqSKj4WGPLuF56D29SR0px8M6rARm1JBJZlR1JzxjOG9evfjrzXUaGspvMxWYuJZAdsjnhTgjcq9+nH0/Po3tWjVWmnRssdyKOV56k/T2ropymzb2rtscvaWFz9jjWUyRsxI29hlifrxnPB5BIPNXR5iRb5gSwDMpJ4O0Dn0B5x15H5jZdjhnSHZGvIVCeDkeuT0xWXqi+VLGsZXc0asBtJbhj6exxz0yfTi1e+ppTqOTszOa2Is49zsx/1jKSAoBOP5emcZ4x0p6Q+UolmZULKGOQdv3iO3Pbv6jPrT5YRMhiDjew+U7iVYjqMk5zwo7dPwpuQtsPLEYXDcq5OGOOp6dD/P050OgzWcKcCTgHaeeT/kE0ySQxkqrb+rcnjr1J/wA9akITeMswbd2YY9v59aiuXxB5rBQFBySOAeDUsEc54gt8PHcnOD8r59R/k/lWI5y3oQfTmtrVdWhu7f7OsbkZDBz6+v5cfjWfp9hcX9wIoAFHUu33V9z+lDdlqDaLPhq6jtdVIlICSxNGDnHOQf6VbuIkaZ5Gm2DdtYMRx6AH1/CthPDun2FuNnz3AB2zODkkc8AHAH0yawJoRdXHlOAkURYHnB69T2z249K4pyTdzhrSjLYstqFvZwR2yFpWbnCDHfpntn2qOC5imkkuRbSuyKP3StuJ5AyM9T7Ui2KwhypBA4BOc+mByAcZqaCykVPND4z1II44BGP1yCP1PDV2jnurkllGJtYitHVo7iQEpwNoAGcHPoAf61sHECyQu0ZZAWGVy2FznoOvv05zUVpcQ6dMs1w53MAECx/MOeuc8Y5+uR71ZnaGa+klaZtjgYYAfJ6g9uv+e5zStr1NJNNLlM2ysjf3IlmHlh23PhRlyTk+/wDP9DWnKq2upNaSJ5dmijY7E/NITjbgd+KBew6T5aFJiJOgRQdp4G447cjH14rc02LzJ5OGcZO3ccYGRg4znj/61F9rrcqMOVXkirHpMryeZLIirGpCKAR3yMnvg/XpVC+t5Y9VjBmRLeRR5hWQhc5+bPPXOK2r5nI8v7SsYUF5P4d3IGP0zj61zN/fpJG1vaxksoDKVbaSw6flzT5FtclWbsbVzc6ZZQ7AQxVM7tmVBI74615hqpmjmkv4Zt8zMS3lksVGQOe3X071du9dkmRrSLdNLMQoGAACDncCeRznPr1PNSW9lHbOrXp83fw4RdqKDxzjk449P6V2Xp01Y7+SFNGLFFNlLhXdVf8APnt6VfuVVTJHOwYGNT12noMY+mR+VbMkth9mdFt2TaNsQjwB+Oe3+A+tYWol5bh3IC/KoOOBnH/1q5Y3lJM5ZTu7or/uUt1jhUjj5iep5PP+fSpLdgo+YnocY6+1QoMMNy59cHrTmSZZmleZTEVO1Bkn8eK1nruJPmvdjJiwJZg2Se/9at2ha1VZFLJJIfvAkFVB9umT+PHvSWUPms0so228fzSN3x6fiePxqxaziW7LXFvINzjgfNxngY7AAD8qzeqsQ2zQi077ZAxMrPIB0ds4Hbv7U+LTAvlo7ARrw5B6D1I/z0P4XdOKtFGkShpMkMN2BjjHbC9cZPfNbNvaNHp7tLslJx80mAzd8Dp6D8M1zxjNNpiepShsIdzsY3CHADseWx0OP/10mkaHepNL5qosJyfNyD3HQdenGOnBNdDp+nCRGM8si5QqmVPLfn6n8K3SsAt1ynllR0TAJIHbPPYc+3fmuuipp3LjNwTsY9qFg1BSigwtxsQj5FGOMfjn8atX12z3Ais0Milgu/dtAOefwHfHQVlahcm6vk0y1WVXbIMhBUMcnjPbjn+uODpSaYbYqqyRh1UM4xnOew7fjx3+p11TsTytblmOR1iQmWRiPuFWJGBjnH+frWTPLLFebZdQjkZVKgqwU49sY29cHGD1699a3+1RlUeRnwrfMDwPXJ/TIqi1rcwXMzStvV2A+4zJhuACccE5PHbOMelKSudFHqVkQ28DEKpMZKKRgnoe3TsOo5+oNLcpFJCAjPsKgFZGy2Bxgn6gDp1/CliWOVklkk3L95kViSvB5z2xycDqOcU2CSVSsjRbGGBkAEc5Iz6jGOncfStToM6RQ7bVHGOCPSua8Q3EwuBbAEQqBwFIDEj+hroN6vgEnG09OPb/AOtUF5Cl3aGJ1LYY4GM475B9etIZwshbqpPHaus8F3QYy2rbfMA3bsYJU9QT7e/96sG806e0yWXdEWIVxx/+rio9KivZ7sJp+fMCkk7sfL3Pvjg4HPFROKmrGco3VmdnqEyQzKskzLn5VVH4yPwI/HFYUCCNpbuVfKO4lVGO/QDPHbpz0qzpnkLqdzaahcGNFTejzvwGOMjkDA71Jq0elW0bM1yGJJAjByc+w7e/4da45JxnyyRyVKTjoikZ0e4LzFU3Hc2Dx+GO2B2xiobnUGMTiKVhC42lgAN3HbPI6/X+VRyFZbNUgjkWR8Bi4GT24x+HHuPwrtbp5cSn7+OUGeR/jRKWyRilYdBqgWdyY90T8n5cgE4API6/56cHd82C0e2nMhmyAVz/ABNnnOc/T8c8VgW8yxAPbQbpR0LYIbnHTtxxjNWNPuma5V7jmUP+6kCchuMgYHUj+nrSautBxaT1N6LUEmt7u91LSxM0LsEV48KfQDpgViR63eQtIHgaBZZDtlBPIyT1zxjOMccAcdTTtS1G5u/KtQ8jQRHJ38Yb/DAFWLeRHRIjsk3jb5eNwPoMDqc1VOpKm1ZXOtV0tLGm+qNd2iXlzInlsDuRF3SM2cAjoMYyf0qgl9O+7yIUjUjDMQH5z6kcZ9v8az7mScSIkUAjQjeAq4UjpkflURllZN7HYD2GT16jH50rXk7bHPJpu8Uas0Nt9tlktY40ebqUUA/Mc4yP85H0pkaJcb1BR3Pyqdw/P379KoRXM9vYMv2YSNI2eR8xGOR7eucdQPobMAkhcLHCXlJDI23IK5+hAIOB168etQ6fUuWvvGbLeEXYgw0eGIRsgZwSOKju2j/tAudqqwUNtTp8oGQCeT37fhVqbymvjIIB58j/AH1UtyeuAeh/Wql00UOq5dAVAXcuexUZ7H1rXTm90JOMtii7szMQAATnHXFWbZTKDHJtUDPzGq8TK04Zgu087ef84retbwWQM0aBrmUfulcZ8teMMc8njGBn3PAG6p9jOwXzmJBYIFXymxMcFd7Dtz2X6dyOcCprSHaSs0LLxtMoQnHbgDqOnU/zzTLN4IVQS24cpkk9ypGOfbp3Heuos5beSSFpJki8tvPkO1Qcn+Sk+3cYzmhLuRuS6Vo0a2/mrEXyAIllym449eeecfrW7c2tzHBHBFFF5Rl3Z25Z8jqfUDP86pjWbNEC2pWTAyXRFIyQOc4A4x19/c1fGtrdpHtZ4ldQAmOn0x04Pv8AjVtJMtWsWbQRC0jijUygAAlWIXbnOS3Qc+38hmvcyiSKQQsrTIcMDn6AdDz7Z9c96jYvny1uIoS2DI6RBj+DE49OeeBzU4u9PgjEahzAi7RIyjey8Ybt+eO3rV3VgCO3eaUo8kj7OAUBCKRz6emTgHp1qzC5jkLhPlZdpGfmYZzz6ngdPT1zVa2BmdyV8tQwJZxg8dQR2/OoJb2KO4OdyqCQAG6nnn6emfX2xWXMr3Q7ss3m2Q/MflkOTg5GOeTjknP0PNOE39npNJFMJsJtUrkMGYHBzjOepx3xWLq+sXTW6x6fJAtwzfP5o4I/DnjisS8e8vrmI26DcASJQ3AbAyCOwxwB9eoxUxnzSSNYQWjubdk88Ls7BmKZbH3eozkY6kZHX+lJFOZZFV4lDZy7SD5txzwM9MEjqOoptobj7HGZoxC/L7FYHB3c4Az3P5Y4qWWZ0Y7Octzjvx3J4PUiu06zIwFZiwzh/lPcn2pCOACsgXOR2/Dvg/4VL5bK7ckt1646+nc1Vmd2QwrkAjg8jP8AWpY0Utan8jSyVC7i23JwwHOenPpXMaZftp2qW90u79025guMlf4hz7ZFdJrlvcahbr5Tj92csnIDD1yeM8d65pIYIPmmYs/dfT29/wBKznKKjZmc5KO5v+IZILm8eOe381kc7RyOT6461gW1k97M08hG5m+70Hf8qnW4JiKxkooVsqMkkfU56Dj6VY09duHD7lAzjsP8/wBa868oqyONyv1IprV1iEAVsqdzFTnjHA6fj6U3ztiNDOdyBThh94Hvz3+h9Ooqxf6oYL+O1hSJ8lCQwO7JHbntTL1EZTgBOQMnG4+p6ew/OtLtW5luKVNxSb6kcc8JWJBIDnIxJ8oA6AknrweQDTiNpOExIOSGycY7+/eoIrNHGN6lcA8rkn2H51PFNLY82crxxg5IUYVyO/XmtU9Loydh8yyXNuXEDblAV2VfvHHXIHuQf84k0+HKPJJlUCksQDlR3JApltNdxlppJ2DsflkDdF9/XGBmppit3ZqllhIRIWlHOSc9eT90c4zjHfPFTG3UuS1sUP7RmkujPaYiVSAinljk8YwOvU9umKZPIJIMMkavyykPyvtjH0/xp32dbeLzTgbuB0GTn1/KoAs9xMHVUIHGCMA+3H9K2GpWVkSsSQ++SGJQD94HA6kAHnPTii2vjGJI0RnVhgEnDKe5H4cHPUelUrkMsoO8tjlCBgYyf/rUJgKXdcgcDng45x/IUmkUtFobkr27vFNB5rucbt4wAf8AAkHqB+PWsjUYm+1b1TeuEA4+9wOABWhp11K0qqoIXIUEc4B9uM9PpVu/u/s0AiggUTSxKzzH76ZGAqHt0HPXHGRms9YzBdzKjsltPnuiv2onKW7DcIz6yf8AxP58cGSOB1dmmw0jjfvbPc5z16n39aVo0dWETM+doHQHOO4zzyP5c1KgLBYvvOBht/AAAGOv0P5VdzOT1JkhBKl5MBTtBjcKD93BPoD7/wCNSw2s93PGqMrJLtUFh94jA6HuPX9elWrS0vGkVbcCNJYysr4Gcd+f4R2OMdTng11GmaIRJtaSPf5gCDPJUf7Q7ZB+nvQ1zaEmXp+ntHMGeISjOecgYBAzjjn/AOvWxcT22nQBrdlllmQmOOQZC5x83sQCTx68HvVy5ltNPgY+X5ToCvl4KFSDwBnPXpj654BI5VLe9vHa5kZVdxvyj7goJ6YA6cn6knrV2UdEPYtW7T7knuX3FgWbPHPocdMY6HGB6US380chJcqrsSAx6j1x9cUzM8DNAuZMAgRyLuxjnHPQ9eT0FV22vcmW6ifeE3F2bI9MfX8e1RKSS0JNOXxI8cLPMFKquBGp2kc4ANZc+tmdsrEBkdOCeemCR/Kse5n89hgAZO1Wb17YpjRBIx86oowWZ2AGPx75/nXM43fMapu1i39pbc84fZ8p25Hzc5B49evWr2m3SohkD8jAVQvXrxj8f88VzltOEk2Rjzd3IDjg/wBT+mDXTw28huoYQrsWUDy0+VVJ9fXoKTST1Gk+h0NnfS3FkvmcO/AJ/i74Pp+hoaVpW6MwIwAw+Y+/qP8A69SSBhb+SjoqqVHA4Iz83pxxn8KWyjfy5Ih8uGB2jPzcfkevU+n4V6VJNRXMdsb21MuRSFG1zu/vcYA64qAAHLMwxn8quuAwyu0ntx/n3/ziqwCsFXIAwQGz19BVllW8i823McZKlhyGPyknsff+XpXJy2wtWzKu+QHIG7auO4PGTn6j+VdusbJGW4KgYIwR39e/Wuc1jUbaO58hUL4bmROCB6D1/wA9K5qtNvWJjVhzamNbxrI8rqTghkXI7kHv0q3E8VvHmVNsq4O12AJbpkZ/zirkMtgVxA8W0joRhz6+uD/nmsm4v5kcxAIpPygFAwA/HOawT1OTka3LFtJI7+bMCWIxuK8gEcfhioJJvMnbcdwQ4x6Hv/hVRbyXfiT5ixGdiAH27YH5fnT4gkLbjKqcHIfjPr9ef5UOGl0Np9S15qpcGSKaXe/CxlQAOMH6j2pkKSZJfIiXJbHT8ffmpbdC07oQFAbnOeR7flmmhz9gk+VDt2hTx6inGLe4pzvZE5g3wgByIUHDY+Z+w+mcE/48U7fBZuqxHfL2CuCF5/i9R2x+P1rJJuQE5VgOg4P09cdaiFuDIpydpyAQP89iK0SsrGV9bmhb2Yv7yNoQCXb5kcltpzwM+np9Kku9SggZLTT4bdmVfnnwDu79D+XP0xmq65sVimADF1w0YJ5Bz2+n4/0bHZQCBLmNi8bN+7U5LZ/ukDvxz/L1n4SvMpzvcTy4lQBgCThQOvOatw6apBcowjCZyT39fpnP/wBemRjfcH5QwYchQRjGOcetR3shlu3AznhVBIIGMfy9KpWDc1kt7iOaObfEuxgEBITJGCBjrSalDFb29szTHe9uu75D1BYY9O2fwqrpGmyXE8bSlVC8hWIXj1q/4mhRIrdmk5QeXsVc8b3Oc1L3TLVmmkZVq0QJDlnZuuFz16da0rS1828j8sqAG4LDjjkj24PT86oLDBLFGYN4YYzlf1PH1/CnMDbTK/BORxu4Hse3+RV9DM6WCeO3i81lMmeSG5JPUcd+fXirSa35MRJjKlF4YscIvXPc9O49eM9DiRERyMkLPc3chykezqOpJz6cdfftzVsSWUKgXOqRr82CLeMkEg8fN3APvz15GAJTaZYrXMuvagrHzkiMe2LdxlR/FgZ9OR7dTgmtc6aLEcSA4Ugxrlizc89OnHbnj86T6hY2w8xbmOFVYMC4bIx2+XkE/n061zt74jgnsz5yyyTnCBThVC465Bzn/H8709WKzZr3U0UcarMy/MV46HkcDPp/nNUtQvPIgO5XjAHzOzcN0OPQ9c4yT35GKxLjxNdGVDBFFAI8iMhdzBey56HHrjPvWQxlncyyzNIzfeLHJOMY5/SpavuXGBvT6nYojJGGll4AfqvTJODyTnHp0rLit2uHU+YCD3JA9OaSG2YzIEUMSucE/lWvY6XIGZkUuXBQIVBU+n4flWLairIrRF/QrEG5CEFsnGVOeMdPrg9a7qCzt0i8xoGaQLh2bG4cdhuGBzz34rG0bT7hJQXUQqF+Zgp+TAFb8j2giBibcqqMyFuvPv7A/wCRTpQ5p3NKSd72K21JJC4AVASOD2HGT6nv/nFTSOfO2AE7iCVIxt9zk+w78YqPiBQVlLS7yMhSBnP9f8aGO4mbau4ZK45288nHX8a9FHUU/KYttcD5gWPA4Pv+VQtHEWAJHB4bJGKk5ZRyQFyccGlVAjbUQM2e3BFDJMXW5547DZAG2MfmdccDHr15rkY7eW7njghRpJHbaqgckngCvRmj3k5OfUe3p9a57VPD6n97ZhQf4ot3HTsTSuJoxPFuk2+l3MFla7pZ40AlZAeJMDP+etVDaSfZAXLNKFG7ODznpWq8RW1UTIyyxjaQ2Qfb+lV5ZPLspXPOQAFdhgnPGM+nt6VwSqSk1Hsc9Wp9kpNGYxtUYGOM5zzjp+lPuCloRI0QMjj5EYZH1x6cVXWe5A2tLgcDaIxnb+XPFQz73dncswHfPQHsPb/CrirGNr7kr6levIjGdiSfug/LkY429AOenTintqzi1WGSKNlzkALtz6Z24BqkYjlAF2nOcj0z3qZLfM25mCkAFQcnNaaFaFj7f5cJla0iAOAAA3XrzyasWutPBtZbOBmQFf3gyCO2QeOp/wD1VTvF2+Um5S6kkjrntnjgjg0ud+0KflwBgD3P+NDiiU1vYu3GuXF5ITNFDufBLHeSACcfKWxx24p41SdsQyLBLCcfuxEF7eoAIPvWZlnLFc7cY6jB9BVuNAspeUAAgAAZ6ge/0+lZuKY2zXeMNHLPakY2gkKDlegyR3789OvSmQ6PNHKA67pDjd1OPr+n+NVbd51nDmfa2flx1XOB1x0x2+tblpeRXJRLh/KH3ckjDdM/7h/Sp1i9dRNI07aOxVAWQmRsEAqSOccZ7/pWB4liaSaFIwxT5gR1BwTgcexH0rZeNoIEQod2CVjXqO+QO47ZHHFZ11H9os7fzCqRmYuxYj7u0jOfT5T+VOck+WxKTVye30uO201pmKIQMk4AGcduMcc//rrCaX7dPIYWVIFH7yeU/LEuepI5J9gMmrl5dtqUJ3yvaaSvyqVH7yfABIA78jvwOp5NZF9fCdUtIIvItY3+SBG3Ln1J/ibk84qm+iL5Utyxc6xEsbWlipWHGHuCAJZvY9go/ujj1J4NUIJFdlVT8w+bpjkVFDGk0iqBjkfdHbucf57VqPp8dpamZ5d02cBNvQ+pP+f60JENozriUSfMwLbPbqKqbDJhcALgkcZz7cflWubTzInuJJUYbcbTjOT7A56/hWnp+gT3MaKqsrHIGRgA9efQDue1Cb6AnY5+CwaYlimAPXAGenf/AD1q5Y6LcXWWS1Zhyq7Op/x6V38PhkbI7YCRrcnMyqokzjGMEdsg5rr7PRbayiIiQpAAAMEZBzlgSc88Y4x1PTOapU5Pcu7ZwWjeElWbfKkrTBwnl+XwvHc5479K62y8MWsM6iSR4tijaoxwe5J9Pw/lVvVdbt9IszJJJks+RsXc27Ht7AdelcvJ42klVjDE1vnoZBubbnqD0B/P+VTKMYoWlzoPEktrpmjqnl5EzfM3QBVOee/OAOmOv489o5hXRoRESUJZjIGYgrlgcZ7DA445/OqieI7i4nZGlDK3DBhmr1lJaSxD7OYsRj95GhHGc8EY6kk/h0pUKqcuSx303enoXUjcMpf95IoJYA9T2H4f41M4VYBFk43ZJAwQO+PbrSLIEYKFcscBSo5I+nYf1Bp5LeQj7e2dpAJ6epHXr2713AZhUEjk84ySen0/z2pvIVdmcE8HOfxqUAhG2r82B26f40gA35JIXPPof8eaQhjc5BQnv/8AX6/SomiD5Zi+McA96tYEhUxAgdsdzUZRsHdwM4GPWoYzNv7AXdrtUqWU5Bz/AD/SuUltHV4/MJVQCy8Hk55/lXZyshJjxzjqGxg//qzVNNNWWOV1iGCeinGCTweT7j8q452u2jkre9LQ4y4RlyE+6CMkDv8A5zTIYncncN5znnkk/wCJxWxd2cjSSbgqbRkE/KGHA4J71TgEUTmVgzMAMHIwDnvnt/8AWqVIwaa3II7ZpAG/dAt1GDxgfpSNbiR22tuSNct83CjGT7D/AOvUkP8AqvlUgKOWXg5qe2tt5wkWdwxyOAOlVFiZniIszTAbdwAGT0/z/WnSxYUZHzbuFHp/n61rxaVczIp8t8t0GMcfj+NaMHhq8uHG22JESjKkZxk9OMnvV6sLs5mCJVHV+MEjp9aufZxE5LYLHoOpA46e2PWuzTw1b2ch3sr7R+84LbAPXB44x6VCbfTUkV2ZHQLjIfcqjnrs3Hv3x34oem7CzOZSFZGjEayDnIwODz2/nV9dMFuIpJbqLLuFRXcL1OCeauiO3mWSVbiRYEOWaOLAJPACljnP4flWZLOYpmktI/LJ4Z8kyH/gRGR07Y61lKaUtClHS7NSzMce5bndHAPmRbg4wc9QoBYfUYqxe6bHeaaJLa6do43C7WJAKgEYHcjk9fesmK1mdktxG4klIL5X7gz1PTPt611Aj8mBUSJyqHCAksB3x16fyzUqlKb3sdNJJ9Dg9XSR22/bVyECKojAAHoCOg9vrWcNKvnj3CMzrjOYzk9OODzXYa1oD3atdQr++5ZlQYLY74/z/jy8kM6BXck7BwC3Iz9O/wDhQ3KHusqSSew20f7JJ+8t5FccBDHyTjHfn/Jq5FmeYvJJNJHGnyqkZyfwAqO3ubyOLEdxKJkz5bK5DfQHPf8AyKjlu7yZt9xdTSL3V5Gbjj3+lVGTOeSRvWoUQMGs7krxx9ndSfXtgDP51t22qDToF8xRExDDDDaT68tjPbj3965CGN5p2dkGMDHHJ4GK1re5+xMsD/vYmAJQ8D16dP8A9XsMaqTMtDqE8fwxTv5MX2iZAAJMcHGBg9DgAds1UvfF95fRNCMRRlyzBBtGMYC9/wA+PwrMe30+JftMbsFycIvHlgdBn6nufw9M+SUTYiRdi5JAKgH8fWteZpbicmTwzXEd757TukmzBIPLcdPfiqz+TfTl/NCsfuCQBEB/w+tMt986shEkQDYLEc5zz17/AK1vWthDHCCxXyxy5LZP5Gs15giOwtLHR7R7rUlaV3+WJONrnoPwq1pMtmWmit41iWVzMV64JHb9OPas6eT7beMiQrJIcBAnUDtge1bGlaNFbZlnzLMT8w/gHHIyOW649PrnjKN+f938zspcy9DUiMsjMyFdwA5ycAd+n8qlRDG4wAgBIU5I7ijaEURqBtJBPHU46Y/HvQu4ZcA/LyODg+/4j+dekbmYgKhQR14yRnjHWn7MqEzx3HOf0p6qnBO5j3INKcFyxb/ZB3cj8aQDXADknBAweSajYbVwVO0c7VXkgVY2gbCoJXsORWfeeb5SpF953CZ3Y4x79s0rAQTpbwQ+bO23PIBPJ56c+lctqvie9MkyaaUFmoVX7sf88+w/EZ7c2yNEUcBlJ5Vuc/hVKTQdO8wSJbIHGeYxt/QHBFc0MPGN29Rx5U7pHCJr93Jdh7mNmj2bAByRWjBaSX1xGbcb1bktwQv19Ota8vh62VHXajkk+WWzkD/PP41yGp288F7HaJIYzJw2wkDHc+v4VMqMW7rQ25YyVzZK2dvOtpARLIDh2Mg2FvYd/wA66+0tk+y4i8uBsBQyr8/XOPT1/wA81h6f4LS2bznuGmBOVOPmPGec9K7O12SBY25Kjn5QOn+TWdo6cpzVIU4rYrWFjqQJS31AxqORIcAbsDBwF6Ad6j1LU5rUSackz3FycGWaXbgE9lUdOAPXqOfRdU1ttIUQqyyzyA+xQev8652O78lxMpZpH+bcR1785qrpaHA2W2W6md5LqQMy/JuY7iByABn6ZqJ4FfcIPLUgjhflBBz0H+PNMacXE4kln2LyemOef/rVK0Ssu4TAK/yqM53E9PqOMkDmi+grGcsMl7di3ij3BCGZkXHPbt2yf8itL7J9mfyI/muiNzKGyIl9WOOvHQevqa07G4ttLkNhBv8AtE/LyudzNjnIHbp19amit1iDGFBvcAu3JYnHU5/z+FEYNs3hT5tSvBaRRIwBJZvnZyMliRwT69cDtUzxCXLmQE89R1FSeWOA5Jx3bt07fpUu0FdmccA568+v8uPaulRSVkdaVirJGxXecDAxtJ/z61katoUF2kt3CCLjq2DksO+B6/zroPLDplgSxOT6fh+VOC7IzkDHTB4x/iaU4KSsxPVWPMJRI8hjXICnjHU/1qdbc3CC6RXJQ4ZGOQCR94fXHP5/Ta1/SFjulubdSI3YLINucN6/jWO880EKyW7MJSwXPTHfj3/D1rhacXY5ZRs7MuOUhYsG8wghcAcdOn5elMEimbOC7HAGei0whp03ZCOeinox7/T+X0qu5aFiqbg6n5jjBz75rS1kYvfQnSeZZ2Cnc56gKCCD29D+taSCKWZlUtA7ry55H5dR29etVIFEskSRDLbcgdmya1bqIrZHZGRK/BbPTnFOLbExkUaWiYUJOgXrCcq3rkjp3NW7jVrQRi3SIg4w4UgY/HHJrG+xt5Ua+aM8Eljxgc/4VYNmTJ8kPmM3AYAksSefr3o5/d1GlqdPp0Nulqj28JUy7QznGT3Iz/npV7O9cMSEJwBgHHHPt1/Kq1pE9vBCHIDYyVH+f51pRqSylQDhc7iOvIxk/nxXVSSUVZHorYiABwAAyheqnAIwRT4wiqdp+X1zgfWnhPLwpbPOD8uMDngUnlMUePbsTGST29sVqBlKpQfNwOwNLtJ54IzjjtSuMn75IHA5pqrgkn69KAFUMxypIAzgCqVyzG+s1XJwTkYwB8p/wrQ2DzFbnGPzpuGDYxlc+mKABTnAPQ9O3+fzpxVSxU8Y5AH0pXBVjkZwfSgAFdwGT/CM8CgRQmjLBh13cAYya5TQmFx4heW5QCVI2QZxw2f/ANddtIvAXvjPFc6bJLO5uXWIGeR96MT2IGf1zXLidIPzHz8qZt2V0rymK4ByflRe4/Cquu6uumSCCzkLXDjPqsYPT8f8ms//AEiafbG4RyfvDrS6hpQZVljYPKnG3uw65rKCahZHnNtmQqXF7cO0od3Y7vMbjHr+FacdpJMyZUKvfg9uKW1zDcLGE+dlBYEYx/n+Vawls7SwN1eTjbyFXbyx9BTjFPclE1nptlZRi5u4ywGAgB4LHpxnnv8An7VT1W/t7dTcxiFZlYiMBh8nrgDk+549PSs2e8n1u9iEmYoEGYIlHJwOT9aTVbawhjAhR3lJAyX7/geBx9f6DkraFLUdpTSahq63DLtCxnOBkDov9fzrpiuMrhgzcDj/AD7VjeGLWT7HNeSKqidwEBHRRnP4ZP8A47W+GUHft5PYHAAx0ragmo3fU7KStEiaJ/kHG3qe/wCNSomSx4b5cnBzyKQMzkBcFVIHXvmpD5jKyqDwOp6dfetzUhZctyTgjuMmkYYUqPmYjGemKkWLKBh1bpxxQUBKFRgkHP8AWiwipNbCe2lilGN/THUemPpxXCalbyKjw7CHjbCjHUjjj6ivRXLJH5eMgHn371zmu2BeVbqGIBcBXBHLHscdPbv/AFrmrQ+12M6iurnN6dJuXcX8x1X7npz+tab26NEVlRhkDDdWH+NGm2KW8ioT85YMF6k+oyK1Z5IZEJiC5PAfHA9OOvrUR2szib1K0Biil8uNV3AZDE4UnH+eK1LSKe5i8x2RWc4X5cgADqKybOz2RFg/AX7pB+Yn+tb9jDLHAZXdsjoWHB/DsMZq4x5kWl7yQ+HS7dXMszSTy5z8zFVH4A9ue9WULxttiVY1yCQo2jp7YpCu9CSSW9uf0oEbZK7QFfs3UCto04x2R3KKWxJCrbgVbOQQSB6D/IqRpFKsAmc4HX6ingKiFcYbPA7+/wDn2pIwWCsVBG3P3sY5/wD11oMlb5EZt25ickN2pyEEAFAVbJ56HFNLFlcKuSTjA7Dvn07UOoTy1Cj5SSy5x+o6k4oAy2XJIB49OmaAhfBGN3WkG8nBOTT8hTyeg+WgQrLjgc5/Smsm0cljml2jZnccnjjvSLnPzdjwBzmgBMEzZXkEk7TUpygPB+7jn1ppwoyG4yCBT1XJJz1/yKAARt1xyePSnm2jkTZIqsF7FQakUKCM4IyeDSs4DHHLdAf8KLJ7iKr6XZBsiAAA5JXgA/n/AJxUcVpDASY12sepz2960HAOV4BPPSoiiu+MDFLkXYnlXY5rWY5EvYH8wpAXO9goyAev6ZrFSC41e5fyoJDHuPlqWJEYPbPtxk16BPbxzxhZ4kkUngMueRnoKVI0ijCoFCjsOAPasJUG5b6GUqSbOX/szU7S2BjgCvyo+YEgev5cetXLfQrX7EY7tDJKwHzEbdnfAx6H8633Qs6/MR36d6ZsVQMg9eCOnNUqEb66lRppFS3t/sdlBADkR9yPUk/nzT0yXySAv09O9SsDJ8oXAzwDUbrtQZwOcY+tapJKyNhUXCEYIye3YU7gqTuOD1XcfWniMsEY8DpjPX/OKiwUUA9WPQHP+e1MB6q+3cAABwGpzAbVYkY74xTnkIXgZK47fyFMfLcMmcD+LtQBG5Mm5OdzenYf5/lSMuV2dwvPOKdhigA+XPRvakAMUJzktj196LAV/sdpAymKHDKPvsTnOPr7nn+VPNlC8arLCjDHORg/pg/jU4RJGJb5m/T61JN8zgEYJHDfrUqEV0J5Y2tYgWyhj/efZ1DY6HJ/Mk5zU9y5aONCqL/ucZqLLKiBgDu4Ucn2qQxkj7uSOCQKdkgUUtUhsIAUvxz8vODjj/8AX/kUmfMO7GVUYAIyOtSPHsh+9gYzwaUH5QiZAAwA3GaZYn7xjuz6jPb/ADzU6RERhiVBbnPHAx6Z+lCfMMcAZxx+FSowLIOoH1A/zzQAgXY+4HP8Wf8A9dDMxK7wGXoOP8+9OcEuSpyxz9PrTQ33QeHPTsPTigRjM2GHbucGnjLKoxgHqR3oAX5gR7c1IDuj46HnigBjDB3Yx2yf0pB82WDEAe1S7OcY+Uc00gbSDzQAjE7sDj8M0+HH09cVCw6YwvfFSIVHcnPUGmBL8zcDv6HApWAXP3eTwc4o3/KWwRxVfezSZxgDpn0poRZLgsTnODjPcVJCUKk9uOp6f5xUUUa7dx6Z7jvU4xtVRxz1AoAGG9g4PGOPbNIQQAFUbT1OelPHyIc8DGMZxgUrMxOQenFAAVAIJbkDApj8uAp75qTaMdc9T16VCwz8xxzSAa2WcAkknuetQgAuo+bJzxUsaOsgJwB9eBTsAxnGAc9cUDGj5myMY44J6U2TKHcy5HAHHT6VMvCjJOMevce1JjK8ggDj3oArQGWV5coQobGSvT/GrEg3qTgBSeuKkCqE2jn9cUMq7F4HAAHOMCgQ1VIGcADGc9cVHLgblwD0xipH+aNyD7Z6VEyk87+OGPb1oGMUlHG5Rt7kjp6VOyqw3gcBe+cCmQ/Od24gnv61IMJJzwo4AHekBGincm7nHQmnyHbIAAAQAMFep/zmkkYybQpJOePelZSTuzk4x/nNADcuqruUr6545pwYCRh8wGMA5/z3pOCxiVmbPPUflUqDGCCBgY79aBjkZjhduMEYOOeTUkBBY8g4A5P+fagO2Aw25POe2KEIIOe3AyaBDZGbAjVvbrnNPiVXBIzz046ilyjOCeSMjGeDTlxsPG3ucde//wBegD//2Q==",
  "imageHeight": 256,
  "imageWidth": 256
}
