# Supplementary material for: Deep-broad learning network model for precision identification and diagnosis of grape leaf diseases
Source: Front Plant Sci. 2025 Sep 10;16:1611301. doi: 10.3389/fpls.2025.1611301 (PMC12461735; doi:10.3389/fpls.2025.1611301)
Supplement: Supplementary file 1 [file DataSheet1.zip › B_r00280.json]

{
  "version": "5.4.1",
  "flags": {},
  "shapes": [
    {
      "label": "leaf",
      "points": [
        [
          134.1645885286783,
          199.50124688279303
        ],
        [
          141.89526184538653,
          207.6059850374065
        ],
        [
          147.75561097256858,
          208.47880299251872
        ],
        [
          159.60099750623442,
          217.33167082294264
        ],
        [
          171.8204488778055,
          227.8054862842893
        ],
        [
          178.92768079800499,
          233.16708229426436
        ],
        [
          185.41147132169576,
          237.03241895261846
        ],
        [
          189.02743142144638,
          240.1496259351621
        ],
        [
          190.52369077306733,
          234.03990024937656
        ],
        [
          200.0,
          234.4139650872818
        ],
        [
          217.33167082294264,
          230.2992518703242
        ],
        [
          213.3416458852868,
          216.83291770573567
        ],
        [
          218.07980049875312,
          209.60099750623442
        ],
        [
          222.3192019950125,
          209.35162094763092
        ],
        [
          223.31670822942644,
          206.48379052369077
        ],
        [
          218.95261845386534,
          199.62593516209478
        ],
        [
          221.19700748129677,
          187.28179551122196
        ],
        [
          232.66832917705736,
          181.4214463840399
        ],
        [
          230.67331670822944,
          175.18703241895264
        ],
        [
          223.4413965087282,
          168.95261845386534
        ],
        [
          227.93017456359104,
          163.46633416458855
        ],
        [
          230.67331670822944,
          158.85286783042395
        ],
        [
          226.4339152119701,
          154.23940149625935
        ],
        [
          230.42394014962593,
          142.39401496259353
        ],
        [
          233.16708229426436,
          137.28179551122196
        ],
        [
          224.68827930174564,
          133.66583541147133
        ],
        [
          222.81795511221947,
          130.42394014962593
        ],
        [
          224.43890274314217,
          107.73067331670823
        ],
        [
          212.84289276807982,
          105.11221945137157
        ],
        [
          208.47880299251872,
          92.76807980049875
        ],
        [
          207.73067331670825,
          85.16209476309227
        ],
        [
          207.85536159601,
          75.18703241895263
        ],
        [
          204.3640897755611,
          77.80548628428929
        ],
        [
          198.6284289276808,
          79.30174563591022
        ],
        [
          190.02493765586036,
          79.55112219451372
        ],
        [
          186.9077306733167,
          79.55112219451372
        ],
        [
          184.03990024937656,
          68.32917705735662
        ],
        [
          175.6857855361596,
          70.94763092269326
        ],
        [
          167.08229426433917,
          54.3640897755611
        ],
        [
          158.47880299251872,
          60.84788029925188
        ],
        [
          150.37406483790525,
          45.6359102244389
        ],
        [
          147.75561097256858,
          39.900249376558605
        ],
        [
          146.1346633416459,
          38.15461346633417
        ],
        [
          144.76309226932668,
          37.53117206982544
        ],
        [
          138.40399002493766,
          42.892768079800504
        ],
        [
          131.79551122194513,
          33.66583541147132
        ],
        [
          127.05735660847881,
          27.680798004987533
        ],
        [
          120.69825436408978,
          23.19201995012469
        ],
        [
          115.33665835411472,
          14.33915211970075
        ],
        [
          108.9775561097257,
          9.850374064837906
        ],
        [
          110.3491271820449,
          18.5785536159601
        ],
        [
          110.3491271820449,
          24.438902743142148
        ],
        [
          102.86783042394015,
          41.77057356608479
        ],
        [
          102.36907730673317,
          48.254364089775564
        ],
        [
          93.26683291770574,
          48.877805486284295
        ],
        [
          89.77556109725687,
          60.47381546134664
        ],
        [
          87.15710723192021,
          66.20947630922694
        ],
        [
          73.69077306733168,
          66.08478802992519
        ],
        [
          73.81546134663343,
          79.92518703241896
        ],
        [
          65.71072319201996,
          84.03990024937656
        ],
        [
          65.21197007481297,
          92.26932668329178
        ],
        [
          61.84538653366584,
          94.01496259351622
        ],
        [
          53.86533665835412,
          90.89775561097257
        ],
        [
          46.758104738154614,
          88.7780548628429
        ],
        [
          46.38403990024938,
          114.96259351620948
        ],
        [
          38.902743142144644,
          115.08728179551123
        ],
        [
          40.1496259351621,
          130.0498753117207
        ],
        [
          37.53117206982544,
          173.31670822942644
        ],
        [
          29.800498753117207,
          174.43890274314217
        ],
        [
          24.688279301745638,
          177.0573566084788
        ],
        [
          23.067331670822945,
          181.29675810473816
        ],
        [
          25.311720698254366,
          187.78054862842893
        ],
        [
          28.05486284289277,
          191.39650872817955
        ],
        [
          31.17206982543641,
          191.89526184538656
        ],
        [
          31.17206982543641,
          201.3715710723192
        ],
        [
          32.543640897755616,
          207.10723192019952
        ],
        [
          38.528678304239406,
          212.71820448877807
        ],
        [
          34.66334164588529,
          224.43890274314217
        ],
        [
          40.52369077306734,
          225.93516209476311
        ],
        [
          51.87032418952619,
          233.0423940149626
        ],
        [
          57.23192019950125,
          235.41147132169579
        ],
        [
          57.98004987531172,
          243.64089775561098
        ],
        [
          60.59850374064838,
          247.63092269326685
        ],
        [
          81.92019950124688,
          246.75810473815463
        ],
        [
          89.40149625935163,
          246.50872817955113
        ],
        [
          110.59850374064838,
          217.7057356608479
        ],
        [
          122.69326683291771,
          206.35910224438905
        ]
      ],
      "group_id": null,
      "description": "",
      "shape_type": "polygon",
      "flags": {},
      "mask": null
    },
    {
      "label": "Black_rot",
      "points": [
        [
          32.1,
          197.2
        ],
        [
          35.6,
          199.1
        ],
        [
          38.3,
          200.9
        ],
        [
          37.6,
          203.9
        ],
        [
          34.0,
          205.8
        ],
        [
          33.0,
          206.1
        ]
      ],
      "group_id": null,
      "description": "",
      "shape_type": "polygon",
      "flags": {},
      "mask": null
    },
    {
      "label": "Black_rot",
      "points": [
        [
          31.7,
          175.2
        ],
        [
          39.1,
          176.3
        ],
        [
          42.8,
          176.5
        ],
        [
          49.4,
          175.5
        ],
        [
          54.2,
          174.9
        ],
        [
          56.4,
          171.7
        ],
        [
          55.8,
          163.2
        ],
        [
          54.5,
          159.7
        ],
        [
          46.0,
          154.6
        ],
        [
          43.7,
          152.4
        ],
        [
          43.9,
          147.7
        ],
        [
          42.8,
          140.5
        ],
        [
          40.4,
          139.2
        ],
        [
          39.4,
          161.7
        ],
        [
          38.8,
          164.2
        ],
        [
          37.3,
          172.0
        ],
        [
          33.4,
          174.6
        ]
      ],
      "group_id": null,
      "description": "",
      "shape_type": "polygon",
      "flags": {},
      "mask": null
    },
    {
      "label": "Black_rot",
      "points": [
        [
          41.0,
          132.1
        ],
        [
          43.1,
          131.2
        ],
        [
          44.3,
          129.3
        ],
        [
          45.8,
          129.4
        ],
        [
          51.4,
          131.2
        ],
        [
          57.8,
          129.7
        ],
        [
          59.7,
          126.7
        ],
        [
          61.2,
          123.3
        ],
        [
          62.1,
          120.2
        ],
        [
          61.6,
          116.8
        ],
        [
          60.4,
          113.5
        ],
        [
          57.3,
          111.7
        ],
        [
          53.3,
          111.2
        ],
        [
          52.0,
          109.4
        ],
        [
          49.4,
          107.3
        ],
        [
          49.1,
          104.2
        ],
        [
          47.9,
          104.3
        ],
        [
          47.3,
          107.4
        ],
        [
          46.6,
          111.6
        ],
        [
          46.4,
          114.2
        ],
        [
          46.0,
          114.9
        ],
        [
          41.6,
          115.2
        ],
        [
          39.8,
          115.3
        ],
        [
          38.9,
          120.7
        ],
        [
          38.9,
          124.2
        ],
        [
          39.7,
          128.6
        ]
      ],
      "group_id": null,
      "description": "",
      "shape_type": "polygon",
      "flags": {},
      "mask": null
    },
    {
      "label": "Black_rot",
      "points": [
        [
          47.6,
          103.5
        ],
        [
          47.9,
          90.4
        ],
        [
          50.9,
          90.1
        ],
        [
          55.5,
          92.0
        ],
        [
          58.8,
          92.9
        ],
        [
          63.0,
          94.4
        ],
        [
          65.0,
          94.3
        ],
        [
          66.6,
          91.8
        ],
        [
          67.4,
          88.6
        ],
        [
          68.1,
          84.5
        ],
        [
          71.4,
          83.3
        ],
        [
          74.8,
          80.6
        ],
        [
          81.6,
          80.0
        ],
        [
          86.0,
          77.6
        ],
        [
          88.2,
          78.0
        ],
        [
          88.9,
          82.2
        ],
        [
          90.9,
          85.6
        ],
        [
          93.0,
          90.7
        ],
        [
          94.5,
          93.9
        ],
        [
          95.4,
          96.2
        ],
        [
          96.0,
          100.7
        ],
        [
          95.9,
          103.6
        ],
        [
          91.2,
          104.8
        ],
        [
          85.9,
          106.3
        ],
        [
          79.5,
          106.1
        ],
        [
          74.8,
          106.1
        ],
        [
          69.8,
          106.1
        ],
        [
          66.2,
          106.2
        ],
        [
          62.9,
          106.2
        ],
        [
          60.1,
          106.2
        ],
        [
          57.0,
          104.4
        ],
        [
          54.7,
          101.9
        ],
        [
          52.2,
          101.9
        ],
        [
          50.3,
          103.2
        ]
      ],
      "group_id": null,
      "description": "",
      "shape_type": "polygon",
      "flags": {},
      "mask": null
    },
    {
      "label": "Black_rot",
      "points": [
        [
          90.9,
          58.9
        ],
        [
          96.5,
          62.6
        ],
        [
          101.5,
          65.9
        ],
        [
          104.9,
          56.3
        ],
        [
          106.4,
          51.9
        ],
        [
          106.6,
          49.7
        ],
        [
          105.0,
          48.2
        ],
        [
          102.5,
          48.0
        ],
        [
          100.8,
          49.1
        ],
        [
          98.9,
          50.5
        ],
        [
          97.1,
          50.7
        ],
        [
          94.6,
          49.5
        ],
        [
          92.5,
          50.1
        ],
        [
          91.7,
          52.6
        ],
        [
          90.8,
          56.5
        ]
      ],
      "group_id": null,
      "description": "",
      "shape_type": "polygon",
      "flags": {},
      "mask": null
    },
    {
      "label": "Black_rot",
      "points": [
        [
          97.1,
          70.7
        ],
        [
          101.4,
          70.4
        ],
        [
          106.4,
          66.5
        ],
        [
          110.2,
          66.5
        ],
        [
          112.5,
          68.7
        ],
        [
          111.9,
          72.2
        ],
        [
          106.7,
          73.6
        ],
        [
          103.6,
          73.7
        ],
        [
          102.2,
          76.8
        ],
        [
          98.1,
          78.7
        ],
        [
          95.0,
          78.3
        ],
        [
          94.9,
          73.9
        ]
      ],
      "group_id": null,
      "description": "",
      "shape_type": "polygon",
      "flags": {},
      "mask": null
    },
    {
      "label": "Black_rot",
      "points": [
        [
          158.7,
          61.5
        ],
        [
          167.0,
          55.3
        ],
        [
          170.7,
          62.8
        ],
        [
          169.0,
          64.0
        ],
        [
          166.6,
          66.7
        ],
        [
          164.2,
          67.4
        ],
        [
          160.7,
          67.3
        ],
        [
          159.3,
          65.8
        ],
        [
          158.4,
          64.2
        ]
      ],
      "group_id": null,
      "description": "",
      "shape_type": "polygon",
      "flags": {},
      "mask": null
    },
    {
      "label": "Black_rot",
      "points": [
        [
          135.1,
          96.6
        ],
        [
          140.2,
          98.5
        ],
        [
          143.6,
          100.3
        ],
        [
          145.9,
          102.7
        ],
        [
          145.8,
          107.2
        ],
        [
          143.8,
          110.6
        ],
        [
          139.0,
          110.7
        ],
        [
          134.3,
          110.7
        ],
        [
          133.0,
          109.7
        ],
        [
          129.8,
          108.0
        ],
        [
          130.1,
          104.4
        ],
        [
          129.8,
          102.3
        ],
        [
          128.9,
          100.5
        ],
        [
          131.1,
          97.9
        ]
      ],
      "group_id": null,
      "description": "",
      "shape_type": "polygon",
      "flags": {},
      "mask": null
    },
    {
      "label": "Black_rot",
      "points": [
        [
          82.09677419354838,
          152.25806451612902
        ],
        [
          86.45161290322581,
          152.09677419354838
        ],
        [
          88.06451612903226,
          152.09677419354838
        ],
        [
          87.58064516129032,
          157.90322580645162
        ],
        [
          86.29032258064515,
          159.67741935483872
        ],
        [
          84.19354838709677,
          160.32258064516128
        ],
        [
          81.45161290322581,
          157.5806451612903
        ],
        [
          79.51612903225806,
          155.64516129032256
        ],
        [
          79.6774193548387,
          152.74193548387098
        ]
      ],
      "group_id": null,
      "description": "",
      "shape_type": "polygon",
      "flags": {},
      "mask": null
    },
    {
      "label": "Black_rot",
      "points": [
        [
          167.34065934065936,
          195.6923076923077
        ],
        [
          170.19780219780222,
          199.42857142857144
        ],
        [
          170.30769230769232,
          201.95604395604397
        ],
        [
          167.12087912087912,
          204.92307692307693
        ],
        [
          163.16483516483518,
          204.5934065934066
        ],
        [
          160.41758241758242,
          202.5054945054945
        ],
        [
          158.32967032967034,
          200.08791208791212
        ],
        [
          160.967032967033,
          196.57142857142858
        ],
        [
          164.4835164835165,
          194.4835164835165
        ],
        [
          165.5824175824176,
          190.967032967033
        ],
        [
          165.6923076923077,
          187.23076923076925
        ],
        [
          165.47252747252747,
          184.2637362637363
        ],
        [
          168.0,
          181.95604395604397
        ],
        [
          172.94505494505495,
          180.74725274725276
        ],
        [
          179.75824175824178,
          182.72527472527474
        ],
        [
          180.41758241758242,
          185.14285714285717
        ],
        [
          180.30769230769232,
          190.85714285714286
        ],
        [
          177.45054945054946,
          192.72527472527474
        ],
        [
          169.2087912087912,
          192.83516483516485
        ]
      ],
      "group_id": null,
      "description": "",
      "shape_type": "polygon",
      "flags": {},
      "mask": null
    },
    {
      "label": "Black_rot",
      "points": [
        [
          176.24175824175825,
          229.97802197802199
        ],
        [
          178.21978021978023,
          228.32967032967034
        ],
        [
          180.41758241758242,
          225.8021978021978
        ],
        [
          183.16483516483518,
          224.3736263736264
        ],
        [
          187.6703296703297,
          224.2637362637363
        ],
        [
          192.5054945054945,
          226.6813186813187
        ],
        [
          195.5824175824176,
          228.8791208791209
        ],
        [
          198.32967032967034,
          231.62637362637363
        ],
        [
          198.43956043956047,
          234.3736263736264
        ],
        [
          192.1758241758242,
          234.2637362637363
        ],
        [
          190.967032967033,
          234.15384615384616
        ],
        [
          189.42857142857144,
          236.02197802197804
        ],
        [
          188.989010989011,
          238.32967032967034
        ],
        [
          187.8901098901099,
          238.8791208791209
        ],
        [
          184.3736263736264,
          236.13186813186815
        ],
        [
          179.42857142857144,
          233.3846153846154
        ],
        [
          178.54945054945057,
          232.72527472527474
        ]
      ],
      "group_id": null,
      "description": "",
      "shape_type": "polygon",
      "flags": {},
      "mask": null
    },
    {
      "label": "Black_rot",
      "points": [
        [
          216.13186813186815,
          211.0769230769231
        ],
        [
          214.15384615384616,
          213.82417582417585
        ],
        [
          211.1868131868132,
          215.6923076923077
        ],
        [
          208.21978021978023,
          214.04395604395606
        ],
        [
          206.6813186813187,
          211.62637362637363
        ],
        [
          204.15384615384616,
          209.31868131868134
        ],
        [
          200.52747252747255,
          207.01098901098902
        ],
        [
          197.23076923076925,
          204.81318681318683
        ],
        [
          196.79120879120882,
          202.72527472527474
        ],
        [
          197.23076923076925,
          201.40659340659343
        ],
        [
          199.64835164835165,
          198.8791208791209
        ],
        [
          201.51648351648353,
          197.45054945054946
        ],
        [
          205.25274725274727,
          195.36263736263737
        ],
        [
          207.7802197802198,
          194.3736263736264
        ],
        [
          207.7802197802198,
          192.1758241758242
        ],
        [
          205.5824175824176,
          189.64835164835165
        ],
        [
          207.45054945054946,
          184.5934065934066
        ],
        [
          208.10989010989013,
          181.40659340659343
        ],
        [
          213.05494505494508,
          179.97802197802199
        ],
        [
          215.91208791208794,
          178.8791208791209
        ],
        [
          219.86813186813188,
          177.34065934065936
        ],
        [
          221.95604395604397,
          176.35164835164838
        ],
        [
          224.92307692307693,
          172.72527472527474
        ],
        [
          225.5824175824176,
          171.2967032967033
        ],
        [
          230.967032967033,
          175.03296703296704
        ],
        [
          232.61538461538464,
          179.31868131868134
        ],
        [
          232.5054945054945,
          181.95604395604397
        ],
        [
          229.2087912087912,
          183.49450549450552
        ],
        [
          226.46153846153848,
          184.92307692307693
        ],
        [
          223.82417582417585,
          186.13186813186815
        ],
        [
          221.84615384615387,
          187.56043956043956
        ],
        [
          220.74725274725276,
          190.19780219780222
        ],
        [
          220.74725274725276,
          194.04395604395606
        ],
        [
          219.97802197802199,
          197.23076923076925
        ],
        [
          219.42857142857144,
          200.19780219780222
        ],
        [
          222.2857142857143,
          203.16483516483518
        ],
        [
          222.72527472527474,
          205.91208791208794
        ],
        [
          222.1758241758242,
          208.32967032967034
        ],
        [
          219.31868131868134,
          209.97802197802199
        ],
        [
          217.01098901098902,
          210.30769230769232
        ]
      ],
      "group_id": null,
      "description": "",
      "shape_type": "polygon",
      "flags": {},
      "mask": null
    },
    {
      "label": "Black_rot",
      "points": [
        [
          221.62637362637363,
          131.95604395604397
        ],
        [
          220.85714285714286,
          134.3736263736264
        ],
        [
          224.4835164835165,
          139.0989010989011
        ],
        [
          228.76923076923077,
          141.0769230769231
        ],
        [
          232.5054945054945,
          139.2087912087912
        ],
        [
          232.94505494505495,
          138.10989010989013
        ],
        [
          229.31868131868134,
          136.24175824175825
        ],
        [
          225.36263736263737,
          134.15384615384616
        ],
        [
          224.3736263736264,
          132.3956043956044
        ]
      ],
      "group_id": null,
      "description": "",
      "shape_type": "polygon",
      "flags": {},
      "mask": null
    }
  ],
  "imagePath": "..\\Grape\\train1\\B_r00280.JPG",
  "imageData": "/9j/4AAQSkZJRgABAQAAAQABAAD/2wBDAAgGBgcGBQgHBwcJCQgKDBQNDAsLDBkSEw8UHRofHh0aHBwgJC4nICIsIxwcKDcpLDAxNDQ0Hyc5PTgyPC4zNDL/2wBDAQgJCQwLDBgNDRgyIRwhMjIyMjIyMjIyMjIyMjIyMjIyMjIyMjIyMjIyMjIyMjIyMjIyMjIyMjIyMjIyMjIyMjL/wAARCAEAAQADASIAAhEBAxEB/8QAHwAAAQUBAQEBAQEAAAAAAAAAAAECAwQFBgcICQoL/8QAtRAAAgEDAwIEAwUFBAQAAAF9AQIDAAQRBRIhMUEGE1FhByJxFDKBkaEII0KxwRVS0fAkM2JyggkKFhcYGRolJicoKSo0NTY3ODk6Q0RFRkdISUpTVFVWV1hZWmNkZWZnaGlqc3R1dnd4eXqDhIWGh4iJipKTlJWWl5iZmqKjpKWmp6ipqrKztLW2t7i5usLDxMXGx8jJytLT1NXW19jZ2uHi4+Tl5ufo6erx8vP09fb3+Pn6/8QAHwEAAwEBAQEBAQEBAQAAAAAAAAECAwQFBgcICQoL/8QAtREAAgECBAQDBAcFBAQAAQJ3AAECAxEEBSExBhJBUQdhcRMiMoEIFEKRobHBCSMzUvAVYnLRChYkNOEl8RcYGRomJygpKjU2Nzg5OkNERUZHSElKU1RVVldYWVpjZGVmZ2hpanN0dXZ3eHl6goOEhYaHiImKkpOUlZaXmJmaoqOkpaanqKmqsrO0tba3uLm6wsPExcbHyMnK0tPU1dbX2Nna4uPk5ebn6Onq8vP09fb3+Pn6/9oADAMBAAIRAxEAPwC22SV42ZXjjk9B19uafuBkcZ3gD0GaicvvIddwPcnrx6fSpUVmYlcnr3/z7/nSOoaqERliS3HVuvB6flSspwB8vB+ckk8f5FISJGV1PQYBA7/1qfKKrFlwvTLcA8//AFx+tAECq4YkPx6bc4/z/Wpvu52lhjjn0/P2pRuyX4IJ5yefz/OlYBskrnHQcZ/z+VAhiHeSXz16MuSD0P8An3qSJC0Zyd3OB+lLtbZuBJRT1xTUBZuSQPUfX9KAJV65ALDoQ3c/5/zxShSZGJCncOSBg1HDwz4AK8Ec5AH+HH+elTM/zk5xxuDY5BoEIuACGOQ3Gc+vFPJXPAycZx159v8APpUPJ3dyCeV/wqZXkEfAzkE56/5FABtjO44zzwOOf8/0oKFoXJwxbIwvvSHdgfcz1PPX/ORWZf6q1lPCqIgLMRlh8pOCf54FKT5VdiNfdhSTKVU8j06fWn5OSdwBxUFvcx3doku07mwSpGMEdj7jp+tTMwaQYZQVHzAc8U01JXQr3HqVBYrzgc856elNYcZI3AZHXrSrg4EYGejZ/wDrU3IWMjGc9sd6Yx/IJIzg46cZNIW3IpIOOCPT64pTj7qnJ/vYznB9aHUGT5lHrn0oEKBhMg5UHovqPpRuBBY8Z46Z/SmszA8qVxjaRk0pZRg4yM8/SgCTAaIcfN2PrTmwq7E5A/H/AD+dIGzyQRtPQkU8AhAQ2T3I6/5/zzQIARuGSMnvSgA8Ny2MD0NN698kcZJ9v/1U4OOzYB9+lADiDuGeMdqTGQxUjnv/APXpFPByBk8cdBSNuVWYDcf7oGP8/WmBIEQncMHA4yelMCgMMsM5455NPDYBJII4A9/wpA5J547D3oJFyVcE52j26VIFycqck/lx0pirg9MY4yaeoC42nOf5UAcsAAvQZ5IyM9/bpQmQTtBx1OSfpj/63/66aHBGdvycrn1/z/Snx7Q/y5UkZ6DHr/WpNx0aiIE7AoPPAyPWn70D/MBtJzj+QwaWNj5LGUjPCkE9fU/59aYoyxOFHGA2RgjNAhQAcADJxkseg/X3p4clfmHHUkHr701TIIiwG0gDoeG/yf8APq4YOQB8w4Pv9KABN/mbfLbJ6sePrQQAg43HuSRzTl5VWJx1PzE59s/lQ4LHep4HQMevHX34oAUoXQ7mKgdR+n+FLtyQFYrg4GOoyKaxZRGeGPpt59v6UbSqh8naTkZ7nNAhcMyEB+PUDkjtUoyFwr8n7w9BRgMjAfPk9Ovrn/PtTQFVmX+I9h0xQAh8xQGVVH6Zrj/EbMGgdQGZJVwV+vGa6+d1jjZRz827p/nFcVq7LcXkUR784/z7/wAqyqtKDbE3ZXN7RrtElKsTtlxKoxxk/e/UE/jW7GVyfpjgZwP/ANVcjk21sgY/Mp2jIzgH/wDVW7p11mILIw69e447+orlo1VDR7M46VW2jNXzhggLkY+91Bp+ASvRl69MflTIzj7pUEDHTr/T0pRuUZ5K49OfcfnXoHWPOQ6NHxnrzSj5upwMcev+ev5U0cYRjzjnnH+fSlLEnO4ncBj5uR+nvQBI/bLAdsnr/wDqxTCGIypXLN7DPvQgG3r0PPPShiASQDkjByP6fnQA5WDAd88n/P50vzFfmPbk8fN70hHO0sc55Ydz3pcbfkVuNvBz7f5/KgBw2qzNkMexH+fekGPLJyMDjr19aUsSpJUjjqOg/wA570hJCg7ckY5PSgQ8BmYn25Hcn1qTquDkrjoelNRG243YHf8AL/Gl5AIx2/OmAjfeAKnJ6+3NKQT8pBAzninkneMDgelIR8w64zQSAYAEA5OO/enHLAZGemOaQLljkhfQ55pxUkEDkA/SgDkwfmXEZO7nOT9Km4YEg7T1JIyMev8An2qPCZ52gBeATwP8mnNnCDACbfqMf05qTcGHmY9W6Ff5e1CBUCEMCnQEjH5etMQ7yvfK8c9M+v8An1qWMBlyxYsBwe/+cUAStJnDHJyMqo5zTVYDtg4AHHXmkSRlDPGq56EA8r0/+tQ0hEeGIAOe2Scf5+tAh2SEjZcDnGF5x/nNPA4yq7W5AHTHJ/xpokAdncsX6cjtTw8TqByCT26jA5/SgBGRExjIUYYjndTtygByGY8YOfvf55oUsJAp4BPcDnj/AOtSK3yjbjv1PBP0oAlAxIcbueQOuPxqKMMuQzAnuQOPfj/PSnkkyD0xk46D/wDXUc80asrZ7EHjp370CM7ULgKCOfXrx/nr+dc7HH500krZDMdq/hjmrerzZcRmQqJGCgkDA5xmp/JEC246fKeO2OK4sTPaJz4htRsilcPJ9nlRsEbQcnrgc/yqXT7gZO5vlx25B/yKColLREZ3gqSO2RVHT7kMiBQodgCD24FZuOmhwp9zrbLUV877JNJhzgp1O727+laauoY5YEqOeOMVyktwVmgmUAjGDjqf880XurMZBgtsbB3DjPenTxHJeMjsp1VynX+Z5oYgAjPIA/z+VBLY3MOCQAAPz/rWHoWoieSWEt844GeuRW5kN8x28c4z3+vpXXSqe0jzGsZKSuh4VdxBYg+h7D2/WnGM+YUAwrDHIz0zzTVdVbllY4z14waeCCTgZ7k5/wA+1bFjQeFAwWx17DPfr/nFPRWB3DPHG3GMe/600b9rDcDjhc+n+RT8sB6ErwByMUAJhWjUHBJOP60u7a4AwAeue5pNwZyrDB9aNxLnpvHHI7fSgRLuPT72DS8K2QQMd+2KajDcvfcO5pAAzHP4n0oAkByARzzgHP504ZDPt6duPSog7EHanUcHpn8alDZztGMdeKCRecEHODzSoOpA4H60BtxAcgZ/WlY4ORz70wOUVcMGzjkHBHT3H+e1K5Vt3r0DZxSDJAO/AxnB6EcflTmOME5AJOOD1xjB9Kg3I2gBVRKhyuVY4I5/GpY/lwedygHaw9fb/PSmIHbEZAIHHHTp6f57fWpmjjwxVgck55ximAhZjN1QcHp1/KjerszsvCjbuz0Gen+fWowq5JQkcnI65/z0pwXnbvb5gRjGMD6/lQBIEVTvA5fJ49e5/WlAAGQQe2CMkj3/AB7U1EJfjhSMBSdvP+PSlaUj5A3zA5wR2/CkIcbhvM5GS3A4x7d/qKajnJIAx2BPX/OPTuaqszFzk9eBnn8xSkgRbQyhwPugjjj68UwJnuEUEHAJ7gcc1z+t6nPaKGtyNwPQc57ke2en41curoxhmOSSMAk5yf8AJ/zxUSeHrm/tFvUZTKMkRP0Ixxj3/wA9qxq1YwWr3HG19TGul+1hZ7sqFTEi7OOOuG68+31rYSKSfTLVndjgZUsvIB6Z7muavBJLcRaeqtE08u11yQMDr+GM16ALbbbqkeWRVB55JrzsTU1SFilaFkcmsjGfKsJVRskDr161Fp6BTK5OI45GTBPOASPxroClvl3iWMbj8xQDk1y+o3Ei6nLBtVVVxtUcDlR/WtoPTQ8qSSbSLcty7BpUGQo+VR2GafFE8tuBKMscMeeh74qGGRDICc4YEf8A16vqN0qchSe2aiULjU/d5bGTp88lrMGBIdfRsV6BY3n2m3S4P3WG5xgnB6Ef59a83hbZMq7e3PHX3rcXXV0m2aSTLp0KryenHes6NV06vL0Z00dZWR2/mKse8MUQZLEnpjv7UpYqOOp4Bx/nmvJNX8WXOrWoR08iEOr+WjElgOu89/pwOnWvS9Dv5L3Sba5ljMUpT96hGCrd+M8D/GvWU03Y65QcVdmqcBQ4B4GD839KTGYQuOeMA9v84pEJBC59/p/n+tOypXacY65qzMkVhjZg/ivU+maTBDsvQfXGMf5FIM7h7dQfSlO3uM5Iz6UAJzhewHt0oAyG2HjPzf5/OkxlhkZyOD2/GlIJB4Y56+3agCRF7kdPahWUuWznLHOePzoBO3AOcdDTFO04z16jpTAsqT25x0HvRj5QO/UnpTIxgEjjPHPf3pFZtvtjHNBJzBBXdgFiQQM+hGDT0UySEJ98Nk59Cf8A9f8A9agS4iCAggYDYA9ufpSBm2+4Pbjd+HapNxwDGRWVTtY8Zz0/yKeyP5W2MZUc4yDjoKYGKbiqYPXJOc05JN27I4bqSAfyoAduIKq/DdTx19Pp260ny7WU8dRjGBiomdQrI6gZ6s36Nn35p27cny5IwSecg8UCHqqBQoDNzgggD/PaiU5UkA4xjGfu9Ka7EKMdQOD/AJ+vpVadiqjJC45xnb6UAZ08nlqSGAGe/T/61SaXM11JMZsvhsEdNowPT8+c9ao3zqsbuhwc/eJwc+vWp/Ct3CbaRmaNHExQkkYHA/xrhxkpKHuuwST5dDZbRLW4yrvLu/2SOP0q7LcFFAQjIJyKqprFjbK8fmiRgwXKc4Hqf0qGeZbq2k8pyI3XIfpivLmqk7OZh76tzFXXr3SntbefzoPtMR8sndjGRnB/IVjWHi28ih2lEVByF6lh7H8RVO5tjewtHFGm1GVlDEEHHWobS4ijn3PEnmo3UryPpW6pwhLudNSpTp6PU6S4WRZUjgiiWFjlyBznHt3rG1WHdfgg4xENvr1P51qQzhvmXnPQGszXZmWWAeXyATkj6f5/GuuMbRR5EpczKMSsZVjBGRyMnBIrWSUBR5in5Pmb1wKpWSRybZyp3qOmMUuoXHk24UYDynn2XHPf/PNMlpaWM5rjfOCMK2MZ7kf5z+dWY5o3iaOQAxtw2e9YbzESZU7Sp65q1DIGz8wC5459K5qlNG8G46luPTLGPMgWR/mBUMcjPUAj6Cut8O6g6TvHLIqocnHXBHP65P5VywnkVY4zgAguSDjPYflg/nWjZnajgnJcFc9cVl76mp3u0auu3rI7Z9Ws1BxMrkdFQZ6dfb/9dXPNBIztHp7H6156xZWijYBmzknHbt/keldZaXby20blgCBjr2HH9K9OhXlOVpBCpzOxtkjeAwCnI4OO/en53Jjrx0BxWfFOWHyscg4+bvU0moQQbVMgJPG0HkY/H6V1Skluatpbl4nDrtyB9OtMw/yr32jjHSiJgUD45wDjP9P89aV8EfL8uPw69qa1KE3H73G70/8A1f55pz9AuAdvQdP89ab908qoIzn1oZwF3dl5AFMBdwZV5G5uwqVVLfxZ2dhTBhjx36ZpVXCgBcE88HrQBzXIDgjaOT17+ntTdyurBVOQcEioyCGdgBz3VvfpT0c/KRxxjcT/AJ/yak1HLyuAPkYDOM5H4n/PNTYYA4B3Y5xwKrgjeCpJBIK8e3p3qQENxIDyccnk9evr/wDWoAjllAY4IGADgcZHpQ0gIPytgDKkdz7YqreSsMZ4BOCehB9aoPfGF3baeQc+/b+vSgLGwt0AdpPPXhcD8PxqnfTbYwRzhR7+lZk10Lezt7qVlkSULlkUYXPt+HT8qZLfROq/MNkgBX/6/wDnpUqaauU4NFW5vVnWVDjaMZPIGSeO3164HFZqrFDFP5kjmFZcE5xtOBjIA9TjP09yLlnLNavceZDgSYCRE/Nx7fj0NU79GdCmSWkmAIdsAnzOxPQdvU5rCTuzaGiOigtoJ1to1d18wBQxxgtjqMdf8+taRaW5hlt5GxLGAjsBjPcdPWseyuUtZ4ZnUOuGQBvmDYOPXggbfX29rEd3tvISZ9zSp5UmSAM/w9P881jUjdX7E14uUXbdbFaSxjs3gaJ2O0MWUcAk5z359axr5HF41yqZSRvyP+FdPMqglSQ3oRVB41lUqQrbgQR1yKzir6niSm5PUhtLo5CMMMMA8YOfem61OpaziAZpZGIBHTp/+qoJI3tJBKvzRj8x9RUkzoY4r/hkiJOOPlc4AJ+nNa30M4rUnjUW0AdiDxgDuTWHqNyZZSXBBwNoHYY6VtIr3MXmht4f3rntU+WUKR7VLaZcFqUTmRwsYdiDg89T7fpVyEB2yuckAntk96bbQZ28gH39a1rG281gXByuOT1xR8Rc5dEL8v2142P3CEAJ5BHB/WtCE7SOCQMge3Ss2yiaYvc3e0b23YPGSfWrUkywwqIzuLfdIGcAfXvzU8i3Mmy42N0a+YOCSc9umKsPd/Z0UKw8srnJ67hjgD6Y/Os5H3RPkliRg9yafJi4tAuSGBBX6+/tU2fQcZOOxcS4mmUksxx82M/5x3q3bNHLcx7wRI4H1APaseyn2xeZLnCELj1bPTH4fpWssTwubr5f3jZUHsSeg6etF+VBq2duwEYYjBK/y+lSLxhhk57EYIqGCcTW0brwGUe2Kn+83vtPX1r1ItOKaPRWwKxOGAxzjk4HSmj58hefbrjNOGANpPJz07jjvTQj7j/DjvVDHoNycNzjjFOUbiV78UicoAOMdaRWAOBnpnkcUAcqrDC7SMbjkLzk49aM7lUkDO4jIHT/ADxSFVCgRou3GCBj1wfapdmcqc7COc1JqV3d/L+ZssTwFI6ZoMwkIA37cHtgAZ/z+lFwAoJDEoOSPaoGkBGcDGcD6/4e9ADLuffGdoZsHp/X+dc/cySLKgVhvLAfL2zx/n6VrzSgofug+nr9K5/WLgRSKy8MDx7d6mWxcdzYk0S7OnO1rHiDhgkjYDkZ6D8x+PWsP+0EjypUxsGJ+bouOmPxzXTWeqXU2hQ2+BLtjyzbsMM+3/6uCK5fU7iG5JiCDccbiBjb9D7/AOeteVGtJScZI0nUcZtSReS9ivGW5V0EjHkgcgDHTnHt9KMRRx4CJIqfvNpXJyMkAcgZBx83J/TFjRdItZ7fzZoFYABQW6nAx/QVu2Gj6c6szwD5cnI4Jz2+gq/bxv1M/rEFuczNqFuyjzI13BnkRxgkZGOO498etZz3jXF0siozQh1ZyRkkAevocDIrb1KC10zUVaGNeTySM5FIPIlfMiLtHHTJOaiVfokTLExtaKLkDWl2oZFKsemCTS/ZlQny5CDnGM8VhTCSyfYCQgwcjuD3/T9Ku2N/5kgQHIPenSPHqbl0wFQMDPPXPfrVOWzK2l0sakJIqsR06c5/IVqW48zDEnkVLdQbraURj5mRgMHrkV0TWhEXqcpa3UkYkgRnWPuRx+X51n3buJ2Em+SMdWz8w/ofzq1PG0Lrzu3nlc4xWjFYzXEcirAX+UFR6fjn6Uo8rVj3IexlTS0GQW0LxqykKCAd6j8jVgA2VuTKcMcKjL0JPp+Waq4+wAWzHDKoBI9fSmandPI8Vucq0a7iT3J55/DH51MNrHjzS5nYUks7LICu4ZJPf396sT7WtcIPmT/JqKJ94Uypg8bcdqWSVInUJnDHlgc4rUzFilCeWjcM/Xnp/wDXqUkwyAqDtP8AOoLy3AgE8e47RkjB49wKs2swSx+1OckfLHnu2DU8oDpY1e8woBC/K3u38R/p+Ga0J7mZraJIFUlf9nd83bNZscsb7WQBRnpjH/1hVuOVhIERgO4OOgrOS1vY1pz5JXOt8PXpuLVowciMjHOeK2xhskfKc4GeorzhtSutJA+zEKrtltoBz6DkH36VvaT4luLj9zPHG0mwYK8bienOSP8APtWmHrKnBQl0OiFRW1OpJw4HGKfn5eevrUfy8MoxxgD86G+UdDjNegdAqkA7iS3t2pxG7J2huM5z0pqEjkjg54I6/wCc04LuxyBjrigk5ZXiZeFwqnI6fifpTnzsCAkEHOWOTz/n+dNZu2eWOeD3pr4PzkHjgL6CoNyrcggkqoJ7kN3rPlnJd1PXrnOOfrVqdiOCDn1bkYrMuQyghcEdSSeck96BlK5vTG2FYgE/dPapLrTYb1RIWnKnHIcAk98HGBWZeuS7McAjAJHrXQWMiJbW3muu2REPB5P0/XvWU2bRRhz7rdJI3MqEsQDuPXAzk/41l2U7zXUscx3MOcnqy9MVvapJH5itkOhIZwcenP8AM9+tc/ABNeNOUPlDKhs53Hv37Z/Wuaqk4sVSzi7ndaM6x2RGQxZiFwckj19uv51fjuHjGwEAViaWyRWyKoG5T8uOTzjI/HFaUrD1PPY9RWdOClHU8OUm2UNXjE6EDkgZ+ntWDb3Dxzjzc/KQTW9dB40JTJ39eOKydQSFZEbo5/hXnrSlTCMuhLqUnn24EYJfJMYHJ6cj6/h6VnWMzFsgLhW555xTZJJo2VVJCnnGe/rS3FuFt1mhwqv99eOCD29Afb/AURXKN6o6u1uFkgDpxz+tXI5N0g3cD364rntHnYYQngfrW6QHRgcZxwfSureJl1OKnkMkwIP0xXVaRIyR+VnqBnP8q5WRRDfyW7MB5TFSfX3rpNMT92GDfNt5z/WsVC5pIS+t1luvnBwnzblAzisJZ0uJpFnHzliT2568egrfvHbyGjzucsSxU5wB0/X+VYJCh97KRIGPBHXgVVtSUXktcQRNuw4G446f41RYbfK3AkFjliOPpV6VilpsXGXXPviqokSYCJyckH+VWK5etZN6FFwQenoapNcxSP8AYztEcbEIR+pBzjr/ACFL572EZZWDDO1CfXufw/wqkluHdXgIJP8ADSCxea3ktyrKpZD14rYtQJE5PTp6kelVbWYC2VJOqHBzz+B/OrGzZOrxMNuRkE8A5/lzSa6oCO+xPAwOVCfe46elWfD0BOqwOoBQDgZGFx/X/PFQ3r752QBvKOBnGAxx1P8AKtLw4nkazCOgbdkADptP5du1YzXvIuG52Z+V8BcAH8/SnoyuATIBgc5+n+fypA+9j8pxnIpdhOT0AHBFeqd6JUO/cD1bng4pFVsHgkDnkjH6VGmEfIzls5H+NSZIxncMevfmgo5EH5hnI29cdKJsnnAyOzHpTQ2988DBycY4pN6gAEkdsdP/ANXQ1BsVpTtUgHI92yT6/wA6yJ2ChjwFx3PNad0hKEg8ZxgHpzn/AD9KyL3Khg33upIFJlo5+8uB5hUEk5xn1r0CKyg0/TZLZ4hI4ARmbuMduPf9K84uuJCdwIz+lelJMdQhm6ZRymfpg5xXBiFJtW2MsRKUad0cxq+iwNA8sJkwoOVLHB/GufjlVLZYXAUKfl46V2t+T9jePdlzwcfT+tcNcwkF2xjZyfejlb3Z53tpS0kzZ0+82suWyByD61vmQyvHKoGJCAdxwAfXJ4A6dcVxmmL5qxspKlCc853fh/nrWvb6iyP5e4GPoQ3GfXvxVx93Qya1OhZQ1sAfvHnHpWFf2vmbGUHKjt357Vat7ww/6O5ZnI4Y87uT1x39f8MEysvmRZPc5B+laaNE7M5pi8BBkXoeaninBl2lAVcYI7YrUms1kdAUHcEmsm/tXiLAbjkdKzcRp3JoZvsrhg29C/yuDyRnnt1rpbZ1uIFc5+Ydq4ywnXd9mlwUkOCD298+o/z3roNNd7abG8tA2QCRyp9x/X6d+KIPl0YSiUZofN1e4Zh9+Vj+Zz/hW7E/kB5Pm2qAGB43HH3R+v4dqjjshFJLLc/L9xdxHU7R09f89OoJZknU+dxH2Xrz/j0pc1kirNuyKzzvI7SuQM9Qe3tTlihlwSmfTp+n+e1RSBJYlMLFkbp79f8A69MgWa2vCJF/dY+9+HT27VS1ZNrOzC5WSIBiDgnPbms0gebnlWIxwOOea23kgnLxPgsPfGR+VVC7R+Ys+FiUKMjGSe2M5x0ye3HvzctCo2tqZrs0swVRuSHhiO57n/6/oK0IoEjjjI+XcwOMce39aVbdLeBxCgCtwSecjmo2nkcPGm1Tyo46H8aFoS9S40ey9YhsowwOxbpyM4/WlWX7RHsZWjbO7BBHPvWXZSGSY7xht3f681sfZfMVZQfnPLA/xDt+NC1EadlCZg0U0ZYHj6/lVyN7fR7rzrlXKFgqsn8OR3Gc8c9Ki0qRPM2v17CrN1Et3DIjoxIkP3eo96ymtVLsbUXFTXNsdBZXdrdw+ZBPHKgxnaQcZ+n4VZVzsDKuOO/+f1rhdGsLlNU8iO4VISSxkjzvI9uw+tdxGuI0T5mCALnqeOtddKqqi0PQmop+67knzA9MEcqBx0pVABztwCOvrzzSShlY8ZwfrmjOBgrjsBjk1sSciy+W7HcQq/3jxUeAGJC4bk9e5qZywVlXkfxFuMVCXy3BUqeQQMfj+eag2Kk7gKcdTySc/pmse5bcMbfm6e1bVyoaN8AgE+n9KwpeAVBGfeky0YE+I5/mVsZycCvSrbbHNOgnMj8FlwPlOOf0xz3rzS/LLISMcgdu9d2krkfb4ZMLISWVuA3GQD6ZHQ1yVotrQqcOeDiF7GDGW79a5ee2Eu8ZwW5JHGB/k/rXTSX0M9m5ztmC7mjPUfT1+tYsUZZC5xye/as6bezPDlFwlZmHbq1tEUwVOccdxTolKSiRycZzwOtaNxbhlYnhRzwO3+c1BEUKeqjGQT/n1NVIVy/YqNTL+YdvlrlG7r/jS21zILqRZ/vJgYzxj/JqK2tJGEuxBhhjJI6Y/Qf59K09QsDqKFo8s8PHC53e319P5c0R7m1WnGMU073Etz5jq7A4xngVQ14KsoZWALAgj1q1DcpDbncAQRuUD0/+tWNqTNLKZD3GR7CtW9DnW5Q2hXDbcnr+tb2mTsYV3ffzwc859fb61iFQEycnjANW7CcJcLGxAU8AdKhK5o9TpdXk2zpCxHyxKy4wOvX+VZU9wpiKNg5GSDx+tWdUk83UogpztgxkHtuYj9KzriIsSueQeCePx49hUxj7qFe0rkyyhYkWNRtXgr6c/wCNaMcgWMmVfkcEA++Kwbd5Bc4UZCnkevTitu5h8yyDwdQM7R7da1grakttvUguLHOJbdsljjb0OTWZqFyxuY442wsQIPPU9yP5fQCrdzdLDZtLGWBclE7445P9Pxz2rMh/e/J972FD1ZS01NWzuBJBtIxn+VOjjDy9gwzxUFtblAIxnk53Z5xWrHaOkKycEqRnPcZx3qkrkEX9nB3+1R4yPvD1HH8vWr1pKMeYSNvQD0rVijiW2DzKAHX7v1z1/WsORDa20kwVZEyUJxlVAPU037oF+MeVehw2Ek5wOpPt+laF1N5NpyGSByN23k5J7msCylS6uCXm+bGQT2wDj9ePxra1a+jtNGk8+T5sEDgjPHGevv8ApWd27o2pQc3ZGjoFscyySfMFO0ED8f8AD862wDGMZweo789qwfDWo77DyDglc7GAxu9j79v/ANVboBJx0I7VpheV004nYo8uhIzYIYknIx1pG3BvRTzx2qPknb1weh/rUiIcnJJUcZzzXSUcjIEkcA8nHrzjrTbh1I2jDDuc84pQQd38B3EAZIHHSq8hGcr8zcljgVBuVp2xGSQcNxjmsa6cLufPse9aN5KM5BwMYI+lY08hlyiKGPbA5pN2KRmSq11cCJQGdsgDp2zn6cZrdh15I7eO01JjA0ChTlGbzAMAHGM5wOSf/rVjPb3FnfB2gZnVshRjB4/Wtm2upblsyxSM0gwT5bHJPb3Gf88Vzc6b02NUlbQLnU455ra7gjJHnBSzoQrBhjgHk8Y9B9cEVb8szRbRlS65x6fSsvVoZI5rcusiwxnccpgKR0Az17flU1vqY81UzkEdu1YSd5pI87GtNqxNdW0j2UqR5ZuNu3nd68VioSjIucgnoOua6QS7rnK4Kj5cf596deWcf2YzuikIBg45UZ6e34Vq4s84zHna3aMHOGTJ54J6VtWd4kRROH3Dp6j3rInjjuIImcNGwX5djkDP459KRBC7LEs0izxA5Xyxz6/xUo6O4rE+oxiO4EgAKyYAwB178Z/zn2rNmQGIbjwSc/T1rS8/zkEUrEHjbIFwQ3Y/z/Xms68D2qiE4LtgkjlcZ7HvVprYpIqjDDJGG9B0I6fj3pkJInC44Jztx7fz60qxlXAzgcEc/pVq0/fhWCAuAPqaZexo6hGVubbYxG+BWIz3yw/oKzJJQnKqfoR1rX1Bd17AN2WEC4JPX5m6fmKrNDGPvDkHIzj05/XFKEdCGR2Kq06qCQ+N31/zzV+NjChUja3QjsSazY0ZU82LKlAAfm5A5x7dK23Aby/NQO8keNh6KCOp9yM4HofeqcuVeYJa6nPTzPdTEooMajbHjqR6ke5JP40WUSi9Zflbb1GOB/k1pX1kbIRGNcK/1PPfrUNpcvd3AHBDDG5QBnnk8fUVlz20LbvqaX9nPLPHJGQvlxj5Sc5z345raCQmT7KAXLYyOmDwRj8aelt/ZqJNGoZjGAf855/+tT7OEG+S7nkWOHH7xlXOCOM9fp/ga3V2LlMjV70212VuJTGu7CLjAPUjHHvRpdzDc3U9v5TKjjeFIwCxyf60zxEV1HU5VVBH5Z2R9SSOSrdeOCO/p0JxWVHMYr2N2eRZdwUKGIJ69cfnmm3ysnqTXcEdtcL5TbJsHCbQR14I9+D+VLqF2ZVSCWNWOchh83Hp+GKz55ZLi73y8SscsAMY/wD1dKtWVu7T+eMKxPBAzgg+/uK83EVUro6qEbu52/hvT5IbRpZVAlk6Jj7i9u3f/CtoP85GOMdu9YPh7xCNUeW0lhaK5hbZyBtk+nvjtXQjjAxg/ic16mGUFTXIdUk4uzAcHltvc8YpW5IG47cfnQXILccHB445pilmGcA8cc8fWthHKMP3YwPwxn1/z+FU50Ee5y52nryf896tn58AM3y9zwRUEhLKY2zs7Htk1Buc9qcxUBS7YwQOfx/wrOguNiO4BGMAE/WtfU1JTGBz3P41gwPFG/kyMFO7GSeorlxF7eRFaMnG0S/dXIaCNkOf3mBmt7T7jyo0yzfPzjPb2rGeBRbM0vK54UdCfb86tW5V/LDPtK8j/wDVXHCEW9DzJTktC9r7I9ghABA4Ga40M0NwJFICg55P6V1N+GbTPL5ZlOePp6Vz+owD7BFLn5pHx06gf5FdCgkxRd9ze0Yb4o3LFs9Se1WtRdpbXyM5XO4Dp+tY+kXJjuIrZwOVAJBq7e3CJdsq5BU4wDWsdjMrCR8iM5+X14rODMtwZOTuPTNWrx3jLS8ryQCO/XFR22JVO4bievFDZQ57kbVA+bJz9OP/ANdaAjjuYdkg+Q52leqH2/w7+3UUI4s3exE3AH6nmtaDaSI4lSQ9D82MDPX3rJyu7MqMW9jFurWW2ZYm56lWA4Iz/wDWp1gAlwr54Y4yTjqe3vg10LQx3EbpKu5Oy9wfUe9ZN5YGyVXLbkBLbgMcfT16Z+tUn0YtybWHMctou4AbNuT3HB5/MUSwr9lVyQGHUZ+n9KL2D7XfWK5BU73d84Crsj5PpUsam6MtzImLcE7F6CU/0XgZ/L3qoNRi/UGhLKBIwbiTjzBmFG/i6/Ow9PT1PsK2EQi2dpP9dy7O3r65/WuZt715NRZ2Ysxb5uABn29PwrqXcNAihimCDx3pLu9w6oz7hJG01YbiRTKoIHGMfU/l0rH0CNYtSjCq4jQ4bA5x36/Ste4AnLmPIVTgH1H+RTrUw20iiPaSRkk8knJH+frUqClqzvoUo1ItyN3UtvmAQOWVQMg9R7Gs6a/kgiKKvy5II+tSxyJeXExWZcYU5PQcmoLlYbaImeRAR/tZ3AkdMemc8Vo009DkqU+WbSMv7Sj3ZLqAz7QW/AYH+fWpr6Dh9gAPBAI6e9RwvaXFyVEblBzuf29v/r1Z1SPNmZ7Rz58allXqHOOmKxlV0dhQhd2ZyupailrcusMfmyk5Z8kKPUe9JY3F/qEkqSzAW6IzCOMY+bGF5xnhiD9AaoPJLfPLNIA0pHRRjOew/Wuu8BaKH0ye4nDETOFBVyMqGB9cdQPyrWGHg3drU9W0acbIp+HItSi1uPy1kmuFUyFJGb5VzgnnGM8+xzXqUDlkQOmxsbipbO31GahtoI7W2CQoqgDOByM1OFJkJIyMdSK64Q5TOc+YkA3fNk04Kew6njJ7/wCRSAnnIAHr7/5/nSknOFwNoxg96og41/3jZU8Z+7np+dMlxjZkMR2HT8Kac5xvyDyFyPy+tRnaWYlunHB4H5f5/lUG5m3y7wxA4HJ79a5i+URzBlHzqcjIH6j/ABrsLlAVUAAHqeetc5fWH74MeF9eelZyWhpE1UeDUrdGhZcjl1PBB/H69aW3tzvVl3BEOG55HuKm0jTzPEt2PkiClRt/jx8vOOn0qe9zaxmOJgpIzkdSf8ivNjywnZM8vFU4xnoVr66W2LhBmXOAdv3T/jWQHWWF0ugJMMWGev0z1ow3mAEfUZqGTCSsoIyDxz7V0tnJYsRrGk0cnzKwOMAZ4B/CluoZ/OlmJXc3zcNwB6fWm25El0NwI4GOegq5KUWNXmJwWH3ed3H/AOqrSC5Vl33Wm58txIrA429umarQGWC5zIm0YHO3/OfrT2vJLq5AJxGuQEHHqfxq6gMcDnJ3duam7Ze2hG5RLyGdCMMvJ96uW7ol55rEnGSAT3OckVFbSzG3GJGHI3bW9avo7xLtcedJnl3GQo9MHv8A5+kNPcam1omXI4SAuxHbd8wCrnH5VItncyMQ0OI2++kuFB9+SKh+0TqyqZnKk8ZYgAVOI5XHmFmwR06k+n4f409ZLlJirvQyjYrZSwxYJiRHj+Y5LgkdcdegHHt0qaV0uD5f2iLAXAUDAAHbjoKqapFcRFLtWcwhcMnXC56jPfk8d+lFnIs8KyOpIClfMXk4/qPes3CcJas6p03bREttpcMVwZBODjkkrWkUB3N5uVHO7acD/IrPg+RQYZFkB5weDj6H3q9ZSN5rrt5z09aer0uczdnqjLvr82tsyxRbw68MGwQPXvUVhHbN9mnQsySDncxODnBBHT/9VSazpHnTOlrOqqeSuOh9BWUJTaRLCvGzIA7j3qqkkrKJ21KlNU17JnZMFEzxQGMRsmSNg9Oazb+1lMgkjwwwd0ZQZ3Z6gjr1/T8Ky7fWJVK78kjgE9Md62Fuo7xll3lWPqOpqJao4ud31M+C8Ns/myplF+8CMfWp7q4+1MosWCxyHGSMkZ7inazYNeaeyqhkfgqVPXn/AD1qrpcHlW8j5xKjZO48he4I6jof/rd5pQTT5tT0sLThNX6mLqdjLFDPcI0uUYbSON2ANx46feBr0PwTDDF4XtPKw4lyxJ7ncf5Y/nXMm9P2V0l5kxhwM/Lnj06jHb0Fa3hOb7M/2eJlEDdtx+Vh6AjvnBx7Gu6m9TqqxbjodmifPhcgZJ+XipAy4OCvA7flUIb0OOcY/wDr1JuwvB3AHP8An9a6TkH4BVcrnPPHP+f/AK9LtByCvf5uev8AnFJwGwv+c05FywyS478ZFMk4YmQfK3yrnPB6GgFkaRXReMAgHJHFShiu3HJJ49fwpCEcH5QxPUEcf/r61mdJXMfQ8Z65Axis+8TIKD069a1yqgFRwMc/41SuIhKhGw7hjlfw9qTKRz1nql3YXHlRN5kTsMxM2B17Hsfetm/uElXzAMhBhgTk4B61iXcTWswdRgjoPw//AF06Gdi4lD8Z6DuRjJP+TXBOCczhxbXMKbhWmG/HOOaSeLM6SIAUPEhB6e9DEPJOBHk5OCR90Z9P6VHqJaO3gZWUNubcvHt2/Or0SOFblhHiRkfIaQA/e4HQdfWqrSvOfnf5lz1HT2pyLuRSMAkc5PtmkSEC4O0/xc5HGfx9/wDI6Ur3DYVbc+Ws4CnBz16jHPWr9tMJYCrDcM4zk8jPSpLIOjgkEgHjI69efftTkeKG62wpuIlBcdh3wB/nH48VtqLcdGI7O43J/rh0U9F/2v8A634/V8ERSR2aXcjHLbiSWyT371VjjeO8cSOZDu+Y+vfP41u6dbM4VyAEjPy7xjc3r64/r9KSTloUlzOyJltz5aOVHmMuAu3IX6+p/l/KZMRxs7FvMPzHexYnPTPp/wDWqw8YRQFHzNyDng56dactoyBfMGTkk7eB+VdkIKK0PQhBRVkV/s7XC7mTagHTPX/OKwIIv7L1M20gH2ebmNifukdR/M/n9K6xEUoNuMdMHt1BrC8Q2jT2zNH8sqfMjehHQ/0qK1PnhY0tfQhvNMOdyqUIA+ZDgg+tQWmpNbzeVe/eJwJNvb3rU0u5Op6Uk/G9Rtdcc+neq99pyuT8nGOQO3esKbVWF3uvzM5QU1aQjqVbeSCp5z61Su9PS7cycBh3x1HvTYZjZSiCXMkJHG4HI+n/AOutdY0VAYxuU85FYzunaRxTpygzlLnTpbYJLtVo5ACjBgRz646dOhqCCQxqWY4Iz1NdJZHyXexnzhThSR2P/wBakv8ASrcS+Ug2GXuBx19Kw57oTiGn38mzaz4PBU57cf0roHsLO5tvtDBkmxjcjYz9a4p7a6sJFQklU+Ylfp1/Ct+TVP8AQ0UAgnjrj600+W7uVCcoPQ5iSwv73V5NOjGZDht+PlC5+8fTGTXpen6XZ2ECpFAgZBgu2C7HHOTx1/CsbRbxVuVjd0BlzhWPftj/AD3rpw21Oc5Ppz/n/wCvXdhKiqQu1qehKs5pDkBBAxyBzzQiMAxyo5wPlx2o3MT1H19KkjPVh/dwBj/JA5rsMxNm1iSoA6FcdakZ8HjkH1qNvuAgcClHQN/EeRg9PwplHIEM2cAkE/ePXmlVQWDEL0GDjB6YojfYWyQMjjPX6U8N2Xhsls/rWZuR7DkkueenGPx9PT86jVGAC5BzgVMBvcKAeeepJPFRj5WYKxO0ZwByD+FAGZc2iOGDxgr1CkdCOuM/jWU9mIxmLC4P3W+6f89a6CQOHwVJ4zwc4qnLHuXDKeCR0GR7/nWUoKW5MoRkrNGPhuW27CSMg9D3/pUOoR/vYuhJQZ44PJFaFzFtcDkg+o/r6daq3M3nzpbzFiE9DyOh4OOK55xcThq0fZ+8mMUKFQAYJBAqx9mkNwZo8ur9T/dPfPt3zVZovIk+dxleVC/e5z69On8qseZJLOsagxxlcoOvJGCT+tTHRHITzXCLaOsJBdCN8hyOvBCjHHajTUG7ayHjvjmmQlHhnVyCCjFuM8jPT8v0q5pds8gXZ0bgtt6DsB6mizbBJvQtW9oLm8L8iGPClx1Jx/PP8q6CGMJH8oC7RwFPoO3+e1Q28CxIYhGyYXaVyeD+P1P5VcVfkC/xYOeOp967YQ5Ud9KnyrzDALN8uAW5bOKUKxXBbgcYPf8Az/WgkKPlYFuh/wAfzqQ71i5C/wAsfjWhuRAAAZbocAev+eKp6gu6MqD0HIq6wYOAM8dRjrUNyu5eSASOc85oYzn/AA4fsuqT2xP7mVuAR0J9B/npW7NAYs8HIJySfw/xrAkVor5ZF6joAevf8q6mdhNHHNHysiAlscZ9h/nrXDFezrtdJa/NEvc5+4sjKcHHJwuP8PSlsmFufKmyyseMD7vTt3rVa3UhTjLLwD3zUEkG1Muucv8Awg+3X9a6J0lNWYNKSszm9TvDNqgWzfZgYZinOfagz3kdxHK1yHkAB+dSUb26cfhW8bGOVVMqKeMhmPK/Q1Qj0tW1GKFkZ4Ig8y7gdnIAwPQ5yax9go6JHTTdPltYh+0C9kkLR+VMp+aMnt6jHUVG8bTEeYckcAHrW+NLtd8c4i2Og+Qgkfh1x69f6VeWGJCCqKMHqq4P51hLBzctHocE6Ub+5sc7p2nNNc27mJi0LblPPXPXP+eldqWx8pGTnHBqFECptOCDjAx1/wA/4UF/nY7hj29hXXRoun1KimtGywMBs5DdeRyKUPtz1Ppgdf8AOaiRmYAhsAc4Hpj0pwOQ2GGSOc+ldRZKPugbWI5BwM04fu422n/dz0qPzCWxgZ6H6/8A66dnLNk44OAR0oA5VduRjJGeB6c//XpFUGPB3Lk5zjBP449KQLksvbODk5AHtTk+cDKjg5AGMnjr+lZm4BNoZtoHbJOaUqoOcdj04/z0pm99yfoc4xT8qTjHcdQKBEPO3HJ3dsdaimzwQoJ6bvT3/QfpVsuoXO4nB755qN0O8gnnjbx0oAz7qFnY5HzcAnrwO9Y97pl0L1nt4jLGSHUenY9T7CumCExkvCeuAeOSP/10RqAv3RwcgbcZ+tRKHMiKkFNWZzv9kzl3kYorNyw3dehPf1Bq1Dp5igDSBifuDAzj9ff9a1jGpAHHPzKM8/5/wpVVmJctnuCcYI9aj2MTH6vAyJdOkkzHCobfw3HfPHU8A1u29stuBEozt4xuxyOvOPXFOihbbuAIzycn8+KvRqBxjAA4OR/WrjTUXdBGlGLuh6r5ruQBu6DAPUfX6U7IVWyeCe3amKQpwCACuCMds9en0p4AxyAT3HWtTUMqpOen94+/H9aRZJCcFtuT0Ydv85p0W0qANqnPUnIprA/LwWycYz0oAUgdcKGAwPamSxq67CCq+3Hp0pzjBVgcKB37UgkIHzZOB9c0wMK/iKSllAGOQB1zW1pUnn6QyOPmhIYA/wB0+g9BxVS8VXUDI3D0NHh6ZYtSELHCygxsAOT6f1rjxKslUX2X/wAOJ7F9woxuIyPQcYzUEu5gp7AY246VblidMrwGHDA9vrUIO3AznbycGuvcCFUEjDJI6AADr261IIuVXcT6npSqpdRyBuHBz144qwU3YUMDyBwOtMCJVLIwAJyOjD9KnVNrMCBuGR14oSMbBwTtwATxnvU3G3O5SBnOKAAHng8Yx7ikkTeF68ZGCKeq8Erxx0H9aCFyA2c4zkHrzSAaoQOHwMEdM5zUoK/NuPT7vH/16amEYYOT2HpUjEADORnjPpTENOd/y+5yDQH+Ybl7YGRQvPBU46H3FSMrOAQ3I4J9KAP/2Q==",
  "imageHeight": 256,
  "imageWidth": 256
}
