# Supplementary material for: Deep-broad learning network model for precision identification and diagnosis of grape leaf diseases
Source: Front Plant Sci. 2025 Sep 10;16:1611301. doi: 10.3389/fpls.2025.1611301 (PMC12461735; doi:10.3389/fpls.2025.1611301)
Supplement: Supplementary file 1 [file DataSheet1.zip › B_r00281.json]

{
  "version": "5.4.1",
  "flags": {},
  "shapes": [
    {
      "label": "leaf",
      "points": [
        [
          124.5635910224439,
          201.12219451371573
        ],
        [
          129.8004987531172,
          204.73815461346635
        ],
        [
          135.785536159601,
          208.9775561097257
        ],
        [
          143.26683291770576,
          214.83790523690774
        ],
        [
          148.8778054862843,
          222.81795511221947
        ],
        [
          156.2344139650873,
          231.6708229426434
        ],
        [
          161.84538653366585,
          238.7780548628429
        ],
        [
          166.3341645885287,
          241.14713216957608
        ],
        [
          169.3266832917706,
          247.63092269326685
        ],
        [
          173.56608478802994,
          245.38653366583543
        ],
        [
          190.02493765586036,
          246.00997506234415
        ],
        [
          198.25436408977558,
          246.25935162094765
        ],
        [
          199.00249376558605,
          239.15211970074813
        ],
        [
          198.25436408977558,
          236.15960099750626
        ],
        [
          207.85536159601,
          228.6783042394015
        ],
        [
          213.96508728179552,
          226.05985037406484
        ],
        [
          219.95012468827932,
          224.56359102244392
        ],
        [
          218.95261845386534,
          216.5835411471322
        ],
        [
          216.5835411471322,
          212.46882793017457
        ],
        [
          223.81546134663344,
          207.85536159601
        ],
        [
          224.56359102244392,
          197.75561097256858
        ],
        [
          232.29426433915214,
          187.28179551122196
        ],
        [
          235.91022443890276,
          182.5436408977556
        ],
        [
          223.31670822942644,
          173.56608478802994
        ],
        [
          219.20199501246884,
          169.95012468827932
        ],
        [
          216.70822942643392,
          162.71820448877807
        ],
        [
          216.95760598503742,
          143.142144638404
        ],
        [
          216.95760598503742,
          130.54862842892769
        ],
        [
          217.33167082294264,
          114.4638403990025
        ],
        [
          210.22443890274315,
          114.08977556109727
        ],
        [
          208.7281795511222,
          88.40399002493766
        ],
        [
          203.86533665835412,
          89.65087281795512
        ],
        [
          199.50124688279303,
          93.01745635910225
        ],
        [
          195.38653366583543,
          94.63840399002494
        ],
        [
          191.02244389027433,
          92.51870324189527
        ],
        [
          190.1496259351621,
          89.9002493765586
        ],
        [
          189.77556109725685,
          83.91521197007482
        ],
        [
          187.90523690773068,
          80.54862842892769
        ],
        [
          183.41645885286783,
          80.42394014962593
        ],
        [
          182.16957605985039,
          63.715710723192025
        ],
        [
          168.8279301745636,
          66.58354114713217
        ],
        [
          168.57855361596012,
          63.216957605985044
        ],
        [
          162.34413965087282,
          49.00249376558604
        ],
        [
          158.60349127182045,
          49.12718204488778
        ],
        [
          156.10972568578555,
          45.386533665835415
        ],
        [
          152.36907730673317,
          39.65087281795511
        ],
        [
          147.5062344139651,
          28.30423940149626
        ],
        [
          146.00997506234415,
          22.06982543640898
        ],
        [
          147.0074812967581,
          7.231920199501247
        ],
        [
          141.14713216957605,
          15.710723192019952
        ],
        [
          135.785536159601,
          23.067331670822945
        ],
        [
          131.04738154613466,
          27.556109725685786
        ],
        [
          126.93266832917706,
          31.296758104738156
        ],
        [
          120.94763092269328,
          39.15211970074813
        ],
        [
          119.57605985037407,
          45.261845386533665
        ],
        [
          112.59351620947632,
          39.401496259351624
        ],
        [
          110.3491271820449,
          37.1571072319202
        ],
        [
          106.48379052369079,
          45.885286783042396
        ],
        [
          100.12468827930175,
          56.35910224438903
        ],
        [
          97.2568578553616,
          59.600997506234414
        ],
        [
          88.40399002493766,
          55.11221945137157
        ],
        [
          81.04738154613467,
          71.44638403990025
        ],
        [
          71.69576059850374,
          68.32917705735662
        ],
        [
          68.32917705735662,
          82.41895261845387
        ],
        [
          51.74563591022444,
          77.18204488778055
        ],
        [
          46.882793017456365,
          76.55860349127182
        ],
        [
          48.12967581047382,
          86.78304239401497
        ],
        [
          45.386533665835415,
          98.25436408977556
        ],
        [
          43.890274314214466,
          105.23690773067332
        ],
        [
          30.54862842892768,
          107.98004987531172
        ],
        [
          33.29177057356608,
          112.34413965087282
        ],
        [
          32.91770573566085,
          130.67331670822944
        ],
        [
          22.56857855361596,
          137.4064837905237
        ],
        [
          25.685785536159603,
          141.89526184538653
        ],
        [
          29.17705735660848,
          154.23940149625935
        ],
        [
          24.438902743142148,
          160.0997506234414
        ],
        [
          28.428927680798008,
          163.0922693266833
        ],
        [
          31.047381546134666,
          169.3266832917706
        ],
        [
          26.184538653366584,
          175.0623441396509
        ],
        [
          21.945137157107233,
          180.67331670822944
        ],
        [
          21.446384039900252,
          182.7930174563591
        ],
        [
          34.16458852867831,
          187.53117206982546
        ],
        [
          36.78304239401496,
          189.02743142144638
        ],
        [
          37.281795511221944,
          199.62593516209478
        ],
        [
          30.798004987531172,
          207.23192019950125
        ],
        [
          33.79052369077307,
          209.60099750623442
        ],
        [
          37.905236907730675,
          211.22194513715712
        ],
        [
          42.14463840399003,
          216.5835411471322
        ],
        [
          39.65087281795511,
          230.67331670822944
        ],
        [
          55.23690773067332,
          234.4139650872818
        ],
        [
          64.83790523690773,
          235.16209476309228
        ],
        [
          67.58104738154614,
          240.1496259351621
        ],
        [
          71.82044887780549,
          235.28678304239403
        ],
        [
          83.66583541147132,
          228.30423940149626
        ],
        [
          92.8927680798005,
          218.45386533665837
        ],
        [
          109.35162094763093,
          207.356608478803
        ]
      ],
      "group_id": null,
      "description": "",
      "shape_type": "polygon",
      "flags": {},
      "mask": null
    },
    {
      "label": "Black_rot",
      "points": [
        [
          89.6,
          55.5
        ],
        [
          96.4,
          59.8
        ],
        [
          99.6,
          61.5
        ],
        [
          98.0,
          65.3
        ],
        [
          96.0,
          67.1
        ],
        [
          93.3,
          67.9
        ],
        [
          88.3,
          65.8
        ],
        [
          85.8,
          61.0
        ]
      ],
      "group_id": null,
      "description": "",
      "shape_type": "polygon",
      "flags": {},
      "mask": null
    },
    {
      "label": "Black_rot",
      "points": [
        [
          154.0,
          47.44444444444444
        ],
        [
          149.11111111111111,
          49.666666666666664
        ],
        [
          149.55555555555554,
          52.333333333333336
        ],
        [
          151.44444444444446,
          57.44444444444444
        ],
        [
          153.77777777777777,
          63.77777777777778
        ],
        [
          154.77777777777777,
          65.55555555555556
        ],
        [
          158.0,
          63.44444444444444
        ],
        [
          161.55555555555554,
          60.77777777777778
        ],
        [
          165.22222222222223,
          59.111111111111114
        ],
        [
          165.22222222222223,
          56.0
        ],
        [
          163.66666666666666,
          50.77777777777778
        ],
        [
          161.77777777777777,
          49.0
        ],
        [
          158.66666666666666,
          49.22222222222222
        ],
        [
          157.33333333333334,
          49.111111111111114
        ]
      ],
      "group_id": null,
      "description": "",
      "shape_type": "polygon",
      "flags": {},
      "mask": null
    },
    {
      "label": "Black_rot",
      "points": [
        [
          148.44444444444446,
          66.88888888888889
        ],
        [
          153.66666666666666,
          69.77777777777777
        ],
        [
          158.33333333333334,
          70.55555555555556
        ],
        [
          160.33333333333334,
          71.44444444444444
        ],
        [
          160.66666666666666,
          76.77777777777777
        ],
        [
          157.0,
          79.22222222222223
        ],
        [
          151.66666666666666,
          78.0
        ],
        [
          151.0,
          74.11111111111111
        ],
        [
          145.77777777777777,
          73.66666666666667
        ],
        [
          143.55555555555554,
          70.55555555555556
        ],
        [
          143.66666666666666,
          67.44444444444444
        ]
      ],
      "group_id": null,
      "description": "",
      "shape_type": "polygon",
      "flags": {},
      "mask": null
    },
    {
      "label": "Black_rot",
      "points": [
        [
          171.77777777777777,
          77.0
        ],
        [
          178.44444444444446,
          79.55555555555556
        ],
        [
          182.88888888888889,
          79.88888888888889
        ],
        [
          187.22222222222223,
          80.44444444444444
        ],
        [
          189.11111111111111,
          83.44444444444444
        ],
        [
          188.22222222222223,
          88.66666666666667
        ],
        [
          190.11111111111111,
          93.33333333333333
        ],
        [
          195.44444444444446,
          94.33333333333333
        ],
        [
          199.88888888888889,
          92.44444444444444
        ],
        [
          203.22222222222223,
          89.66666666666667
        ],
        [
          207.0,
          89.44444444444444
        ],
        [
          208.22222222222223,
          92.44444444444444
        ],
        [
          208.22222222222223,
          96.55555555555556
        ],
        [
          208.22222222222223,
          102.11111111111111
        ],
        [
          207.33333333333334,
          104.55555555555556
        ],
        [
          204.22222222222223,
          103.11111111111111
        ],
        [
          202.88888888888889,
          101.0
        ],
        [
          197.88888888888889,
          103.88888888888889
        ],
        [
          191.0,
          105.0
        ],
        [
          185.88888888888889,
          105.77777777777777
        ],
        [
          181.11111111111111,
          105.77777777777777
        ],
        [
          174.0,
          105.55555555555556
        ],
        [
          168.55555555555554,
          105.0
        ],
        [
          165.77777777777777,
          103.55555555555556
        ],
        [
          161.77777777777777,
          102.33333333333333
        ],
        [
          158.88888888888889,
          100.55555555555556
        ],
        [
          160.77777777777777,
          95.33333333333333
        ],
        [
          163.22222222222223,
          88.77777777777777
        ],
        [
          164.88888888888889,
          85.44444444444444
        ],
        [
          166.33333333333334,
          82.77777777777777
        ],
        [
          167.33333333333334,
          78.88888888888889
        ],
        [
          169.22222222222223,
          77.11111111111111
        ]
      ],
      "group_id": null,
      "description": "",
      "shape_type": "polygon",
      "flags": {},
      "mask": null
    },
    {
      "label": "Black_rot",
      "points": [
        [
          207.88888888888889,
          105.55555555555556
        ],
        [
          207.55555555555554,
          109.33333333333333
        ],
        [
          207.77777777777777,
          112.66666666666667
        ],
        [
          210.0,
          114.33333333333333
        ],
        [
          214.0,
          115.0
        ],
        [
          216.77777777777777,
          115.0
        ],
        [
          217.22222222222223,
          117.11111111111111
        ],
        [
          216.55555555555554,
          126.66666666666667
        ],
        [
          216.33333333333334,
          131.11111111111111
        ],
        [
          215.44444444444446,
          133.11111111111111
        ],
        [
          212.33333333333334,
          131.88888888888889
        ],
        [
          210.88888888888889,
          128.11111111111111
        ],
        [
          207.44444444444446,
          131.33333333333334
        ],
        [
          203.55555555555554,
          131.44444444444446
        ],
        [
          200.11111111111111,
          129.88888888888889
        ],
        [
          195.77777777777777,
          126.33333333333333
        ],
        [
          194.88888888888889,
          123.33333333333333
        ],
        [
          194.77777777777777,
          119.44444444444444
        ],
        [
          195.22222222222223,
          117.33333333333333
        ],
        [
          197.22222222222223,
          114.33333333333333
        ],
        [
          200.33333333333334,
          112.44444444444444
        ],
        [
          204.33333333333334,
          112.22222222222223
        ],
        [
          206.44444444444446,
          108.22222222222223
        ]
      ],
      "group_id": null,
      "description": "",
      "shape_type": "polygon",
      "flags": {},
      "mask": null
    },
    {
      "label": "Black_rot",
      "points": [
        [
          119.11111111111111,
          97.0
        ],
        [
          124.33333333333333,
          97.88888888888889
        ],
        [
          128.0,
          101.22222222222223
        ],
        [
          127.22222222222223,
          107.0
        ],
        [
          124.0,
          110.33333333333333
        ],
        [
          119.22222222222223,
          111.11111111111111
        ],
        [
          113.22222222222223,
          110.88888888888889
        ],
        [
          111.44444444444444,
          108.88888888888889
        ],
        [
          110.77777777777777,
          105.11111111111111
        ],
        [
          111.55555555555556,
          102.0
        ],
        [
          113.44444444444444,
          99.66666666666667
        ],
        [
          117.11111111111111,
          97.55555555555556
        ]
      ],
      "group_id": null,
      "description": "",
      "shape_type": "polygon",
      "flags": {},
      "mask": null
    },
    {
      "label": "Black_rot",
      "points": [
        [
          168.4,
          151.2
        ],
        [
          175.7,
          151.6
        ],
        [
          176.3,
          155.2
        ],
        [
          174.8,
          157.4
        ],
        [
          172.6,
          158.9
        ],
        [
          169.8,
          159.8
        ],
        [
          167.9,
          159.4
        ],
        [
          167.3,
          157.2
        ],
        [
          167.5,
          152.0
        ]
      ],
      "group_id": null,
      "description": "",
      "shape_type": "polygon",
      "flags": {},
      "mask": null
    },
    {
      "label": "Black_rot",
      "points": [
        [
          214.8,
          139.2
        ],
        [
          216.5,
          138.9
        ],
        [
          216.5,
          146.8
        ],
        [
          215.9,
          157.7
        ],
        [
          216.5,
          164.2
        ],
        [
          218.9,
          167.9
        ],
        [
          223.1,
          173.0
        ],
        [
          222.6,
          174.7
        ],
        [
          218.6,
          176.2
        ],
        [
          211.1,
          176.0
        ],
        [
          207.5,
          176.0
        ],
        [
          201.7,
          174.9
        ],
        [
          200.5,
          172.1
        ],
        [
          200.4,
          167.0
        ],
        [
          201.3,
          161.5
        ],
        [
          201.9,
          159.5
        ],
        [
          206.1,
          156.3
        ],
        [
          210.2,
          153.4
        ],
        [
          211.7,
          151.4
        ],
        [
          212.0,
          148.4
        ],
        [
          212.3,
          145.5
        ],
        [
          212.4,
          142.3
        ],
        [
          213.4,
          138.8
        ]
      ],
      "group_id": null,
      "description": "",
      "shape_type": "polygon",
      "flags": {},
      "mask": null
    },
    {
      "label": "Black_rot",
      "points": [
        [
          222.35449735449734,
          206.74603174603172
        ],
        [
          218.1216931216931,
          202.77777777777777
        ],
        [
          219.84126984126982,
          199.07407407407405
        ],
        [
          223.67724867724866,
          197.6190476190476
        ]
      ],
      "group_id": null,
      "description": "",
      "shape_type": "polygon",
      "flags": {},
      "mask": null
    },
    {
      "label": "Black_rot",
      "points": [
        [
          223.8095238095238,
          195.63492063492063
        ],
        [
          223.94179894179894,
          190.6084656084656
        ],
        [
          227.77777777777777,
          189.68253968253967
        ],
        [
          229.23280423280423,
          190.07936507936506
        ],
        [
          227.24867724867724,
          194.84126984126982
        ]
      ],
      "group_id": null,
      "description": "",
      "shape_type": "polygon",
      "flags": {},
      "mask": null
    },
    {
      "label": "Black_rot",
      "points": [
        [
          86.9047619047619,
          196.03174603174602
        ],
        [
          85.71428571428571,
          198.8095238095238
        ],
        [
          86.24338624338624,
          202.1164021164021
        ],
        [
          88.49206349206348,
          204.23280423280423
        ],
        [
          93.65079365079364,
          204.62962962962962
        ],
        [
          96.29629629629629,
          201.98412698412696
        ],
        [
          97.48677248677248,
          198.4126984126984
        ],
        [
          96.56084656084656,
          196.56084656084656
        ],
        [
          92.59259259259258,
          195.5026455026455
        ],
        [
          90.60846560846561,
          193.38624338624336
        ],
        [
          90.34391534391534,
          190.47619047619045
        ],
        [
          90.34391534391534,
          186.1111111111111
        ],
        [
          89.81481481481481,
          183.2010582010582
        ],
        [
          85.18518518518518,
          181.21693121693121
        ],
        [
          82.010582010582,
          181.21693121693121
        ],
        [
          77.38095238095238,
          182.93650793650792
        ],
        [
          74.86772486772486,
          185.3174603174603
        ],
        [
          74.6031746031746,
          189.41798941798942
        ],
        [
          76.19047619047619,
          192.59259259259258
        ],
        [
          81.21693121693121,
          193.5185185185185
        ],
        [
          85.97883597883597,
          194.57671957671957
        ]
      ],
      "group_id": null,
      "description": "",
      "shape_type": "polygon",
      "flags": {},
      "mask": null
    },
    {
      "label": "Black_rot",
      "points": [
        [
          80.29100529100529,
          229.89417989417987
        ],
        [
          76.71957671957671,
          228.04232804232802
        ],
        [
          73.67724867724867,
          225.26455026455025
        ],
        [
          68.38624338624338,
          225.1322751322751
        ],
        [
          65.47619047619047,
          226.05820105820104
        ],
        [
          61.772486772486765,
          229.1005291005291
        ],
        [
          58.46560846560846,
          232.27513227513225
        ],
        [
          58.06878306878306,
          233.20105820105817
        ],
        [
          61.64021164021164,
          234.52380952380952
        ],
        [
          65.47619047619047,
          235.7142857142857
        ],
        [
          66.7989417989418,
          241.00529100529099
        ],
        [
          70.8994708994709,
          236.77248677248676
        ],
        [
          74.07407407407408,
          233.994708994709
        ],
        [
          79.23280423280423,
          232.010582010582
        ]
      ],
      "group_id": null,
      "description": "",
      "shape_type": "polygon",
      "flags": {},
      "mask": null
    },
    {
      "label": "Black_rot",
      "points": [
        [
          32.14285714285714,
          171.69312169312167
        ],
        [
          32.407407407407405,
          176.58730158730157
        ],
        [
          40.87301587301587,
          178.83597883597884
        ],
        [
          46.957671957671955,
          181.74603174603175
        ],
        [
          48.67724867724868,
          184.65608465608463
        ],
        [
          51.32275132275132,
          188.75661375661375
        ],
        [
          47.751322751322746,
          193.65079365079364
        ],
        [
          57.27513227513227,
          198.28042328042326
        ],
        [
          58.73015873015873,
          201.05820105820104
        ],
        [
          57.93650793650793,
          205.8201058201058
        ],
        [
          53.57142857142857,
          210.18518518518516
        ],
        [
          49.07407407407407,
          210.05291005291005
        ],
        [
          47.08994708994709,
          214.021164021164
        ],
        [
          45.8994708994709,
          217.46031746031744
        ],
        [
          42.72486772486772,
          215.07936507936506
        ],
        [
          39.15343915343915,
          211.64021164021162
        ],
        [
          37.3015873015873,
          209.65608465608463
        ],
        [
          32.804232804232804,
          208.5978835978836
        ],
        [
          32.67195767195767,
          206.6137566137566
        ],
        [
          34.52380952380952,
          203.17460317460316
        ],
        [
          36.24338624338624,
          199.47089947089947
        ],
        [
          36.507936507936506,
          193.78306878306876
        ],
        [
          37.03703703703704,
          189.8148148148148
        ],
        [
          36.11111111111111,
          188.35978835978835
        ],
        [
          30.95238095238095,
          186.37566137566137
        ],
        [
          29.100529100529098,
          185.58201058201058
        ],
        [
          25.0,
          183.86243386243385
        ],
        [
          22.22222222222222,
          181.48148148148147
        ],
        [
          22.22222222222222,
          180.4232804232804
        ],
        [
          23.148148148148145,
          177.5132275132275
        ],
        [
          27.116402116402114,
          174.07407407407408
        ],
        [
          30.291005291005288,
          171.42857142857142
        ]
      ],
      "group_id": null,
      "description": "",
      "shape_type": "polygon",
      "flags": {},
      "mask": null
    },
    {
      "label": "Black_rot",
      "points": [
        [
          23.148148148148145,
          138.35978835978835
        ],
        [
          26.587301587301585,
          141.53439153439152
        ],
        [
          29.629629629629626,
          141.66666666666666
        ],
        [
          33.86243386243386,
          139.8148148148148
        ],
        [
          35.714285714285715,
          137.3015873015873
        ],
        [
          35.978835978835974,
          133.994708994709
        ],
        [
          35.05291005291005,
          131.6137566137566
        ],
        [
          33.33333333333333,
          131.48148148148147
        ],
        [
          28.703703703703702,
          133.46560846560845
        ],
        [
          26.19047619047619,
          136.11111111111111
        ]
      ],
      "group_id": null,
      "description": "",
      "shape_type": "polygon",
      "flags": {},
      "mask": null
    }
  ],
  "imagePath": "..\\Grape\\train1\\B_r00281.JPG",
  "imageData": "/9j/4AAQSkZJRgABAQAAAQABAAD/2wBDAAgGBgcGBQgHBwcJCQgKDBQNDAsLDBkSEw8UHRofHh0aHBwgJC4nICIsIxwcKDcpLDAxNDQ0Hyc5PTgyPC4zNDL/2wBDAQgJCQwLDBgNDRgyIRwhMjIyMjIyMjIyMjIyMjIyMjIyMjIyMjIyMjIyMjIyMjIyMjIyMjIyMjIyMjIyMjIyMjL/wAARCAEAAQADASIAAhEBAxEB/8QAHwAAAQUBAQEBAQEAAAAAAAAAAAECAwQFBgcICQoL/8QAtRAAAgEDAwIEAwUFBAQAAAF9AQIDAAQRBRIhMUEGE1FhByJxFDKBkaEII0KxwRVS0fAkM2JyggkKFhcYGRolJicoKSo0NTY3ODk6Q0RFRkdISUpTVFVWV1hZWmNkZWZnaGlqc3R1dnd4eXqDhIWGh4iJipKTlJWWl5iZmqKjpKWmp6ipqrKztLW2t7i5usLDxMXGx8jJytLT1NXW19jZ2uHi4+Tl5ufo6erx8vP09fb3+Pn6/8QAHwEAAwEBAQEBAQEBAQAAAAAAAAECAwQFBgcICQoL/8QAtREAAgECBAQDBAcFBAQAAQJ3AAECAxEEBSExBhJBUQdhcRMiMoEIFEKRobHBCSMzUvAVYnLRChYkNOEl8RcYGRomJygpKjU2Nzg5OkNERUZHSElKU1RVVldYWVpjZGVmZ2hpanN0dXZ3eHl6goOEhYaHiImKkpOUlZaXmJmaoqOkpaanqKmqsrO0tba3uLm6wsPExcbHyMnK0tPU1dbX2Nna4uPk5ebn6Onq8vP09fb3+Pn6/9oADAMBAAIRAxEAPwDtiuDljgj8uetR5LOSM7T7dakYBs7jjH8qYy5PTOeMimWRlQWOGGc888inlEB3HAyOcHrSFyDxz2PtSlsgEEAcg+34UANxgKWI47//AF6UA7jjnPamLuZVYjaf7pGf8/WlY8DAGRxz0NBQEAcLw2MH0FISNxwRkd6UuO7ZA9+tN6d8E8ZB9v8A9dIBFwy7H4B/D/P503AWI8fN3PpUhBKElsHsT1/z/nimFscgE7j0BFAEe4ABhzjjpj9KCMpknCk9G9T9aQMpycYGePpSKzE8KWzncTkUDANtRiAcck+n1xS8kgnOBnrzg0IoEnyqPXPrQMfdY4P97GMZPrQA1RxkDaDgdelOYqSpbjI45x19aZkNGBjGO2O9ObAyJAM9Fx/9egYmTkHcCcUzdlQRKWUcn06fWnKwWQ5ZSWHyg8cVDcXMdpaPLtO5ckKBnJPYe56frSbUVdivYUIVhQjClcDDe1G2MbTjHPI44/z/AFrLsNVa9nmV0QlWAyo+UHAP88itMbsH7meo56f5waUXzK6GKCueRg4zjpz7/wCfWmNggBTgLxnPpxT2eQx8jGADnp/kVDyNvYkjlv8ACmMcVIkUgKNo4JGTSN1yQVHQBex/z/nmnq/zg5zxuLY5JqGblkyAF5J5wCP8Of8APSgBJUKxjB284P61G52EFM9eirgk9B/n2p7gq3BJHqfr+tO2ts3EkIx64oGR/exuLHPHHp+fvULK5YEvx6bcZ/z/AEqwoC4IXGeo4z/n86Q7sh+AAeMHn8/yoAhVTgj5eT8hBI4/yaRkJjDAleOq9eT0/Kp8oyqVXK9MryBz/wDWP6VACI2Z2PUYJI7/ANKBjtwEiDOwEegzTFyC3G/C88cjqOvvxT3VlYFsjp3/AM+35VEhfeAi7QO4PTj0+lAHWjKg4GOueaaWBABODjt2p4UgAHgE/WmlcMMEN6nPNUYDACPlAJGc80i/eICnI6e/NPA+Y9cZpQTvORwfWgBvRcDIXHQdKjIZWB9uB3B9afyQBjt+VI6NtxuyO35f40FERx5YORg8denpSnazK2Qp7k/59qQElSduCc8jpShiFBCk8dT0P+cdqQDfmC/Ke3B4+X3pGYKD2xyP8/lS43fIzcbeTn2/z+dIBztDHOeGPY9qBjQGAyxXKt7HHvT074YHtkdf/wBWKYpBIJByBgYH9PyocDb16njnrQAH5ehyMc+v+en50gyXdpOcdOaAxBzuI2g5+bk/p7Uh5yinnHHOf8+lABgAt0VevTP50zzhgArgY+90ApTuYZ5C49OfYfnSSHP3ipJGOnT+nrQBHIVyPpjkYyP/ANVYWs3aPKFUnbFmVhjjI+7+pB/Crmo3WIisbDr17njt6CsLJubZwp+ZjtOBjIH/AOuvPrVVPRbI5KtW+iIPDjMWndgFZ5WyW+vOK7AeYwLMqn9cVxOkMtveSxDtzj/Pv/Ou1gdZI1U8fNu6f5zXVSacE0did1ckOSuGfkfdHqKiwyoAX49SOQO9PIVmVf4h2PTFOwFRQfkwenT0x/n3rUZHtwSGYtk4OepwKQIUQbWLA9B+n+NJtLKXydoOTjsc0KWYSHhT6beff+tADQAUPG09iCOKH3+Zt8tsjow5+lOQFTvY8HqFPTjr7cUNwrMDnoflJz74/OgY0uQvyjjqCT096YQBkEYOMhh0P6+1POBgEfMeB7fWmsZDEGI3Eg9Twv8Ak/59AA3oX+UDaDnH8xgUyRRKAdgYDnkYHrSsMMDhTxgtkYAzT5GPkqYiM8qAD09D/n0oAgfJI3A46jBP0x/9b/8AXQQCvQZ4JwMd/frSybS/zZYgZ6DHr/SmFwBnb8nC59P8/wBaBnWOOhI4P6UnOABnA5pynJyePekLbSQhBx+lUYDTksm7p349aaTgEnjnBOfypxbGNwznpxURdgBuToOT1x+NIB3DNkkHPftik3Hp93JppAVhj8D60rsNzdto7GgoZu3OQcEDpjsaTCrGwGAQcf1o3EOOm88cDt9KNwVwqjJ9aAB1Yncc88bcZz7/AKUwnhgcBsdexx36/wCc1JliPUheQeBimHftUbgM8Nj0/wAmgYCM+YEIyqjHAx1xzTSq7gAxJ9B3Hv8ApTyQCMjHcHP+femM6s3DKpxnrxgUAMBbG5RwCQQR+X9KPM8oKSABngEf5/KjIX5ht55xnv8AX0rD13URBJFCG+c8HHXJrGrU9nHmIlJRV2bDOpYYYAsOOOMVmXuor532SGTLjJfqNvt29ax7LVmEhyW2Lk7jzjvRFcFpp5mAAxgZ6j/PFclTEc9oxMqlVcpBqFwMja3y478Af5FRW7yfZ4kXAG0nI64PP8qrahchUcMFLqCSe3Iq8FERWIDGwBQT3wKSjpqcbfYqyR+TNHKuSyna3455rotPuAwA59evH+en5Vn+SJ1uB1+Ucdsc1BpE2HMYkLCNipIAwecZrTDT3id2HbcbM6mQM2ArAHsSOPbj/PWpSMyDO7jkjpn8ahgmjZmbPYAcde/apASJD6YyM9D/APqrtOgbuUguAynnJz93/PFNVEfOclTlgOd1KzfKd2O3Q8A/SlYsZCo5APYDjj/69AxpHGWXc3AI655H+FMySkjNg84w3Gf84qQvEikckg9+pyOP0phkBdXQsH6cDtQA1mB7ZOCDx05pyyYywyMDLKeMUxZCY8KQQMdsEZ/z9aHkZgryKuegBPLdf/r0ARuFcOSwCdCQM/n6UKPLz6r1Lfy96dIAq5UsGI5Pf/OKic7C3bC889cen+fSgZLwoBJ3HqCBgY9f8+9Qk/M2YyNvOcn6VIucOMApt+gx/Xmm4TPG0gryAeD/AJNAHVY+Ujv1B60MT34z1HvUbM232xjilkGQCecccdveqMBjMocNnGGGMc/lQ69wOvtTGO44z06DrTyTtwTjPU0FEZGAu88Z+X/P5Uc4buD7daACAOGGOnv2pMYY4GMDk9vwpAOwS6r1H1znP+TSswxswfwXofTNINvYYwTj0pDncffoB6UAMxiErjnnIHf/ADmlGCpcg8jA+b+lGVC7RjHXNNckkrn3+v8An+lADAxYc9RwTj/PNJ5itHvLF0OCpB657+9UNcv5LLSbm5ijMsoT90gGSzduM8j/AArzTSPFlzpNqURPPhLs/luxBUHpsPb6cjr0qHNJ2NIwcldHp99efZrd7gfdUbkGCMnoB/n0rz/UJ5LqYsSS7erZrUbXV1a2WSPKJ0CtwenPesOZt8zLt7ccdPevJrVXUq8vRHJW0lZmrLE8VuREMMMsOep7ZpkVy6hZXGAw+ZT3GauMNsr8hiO2aoTSIJCRnCgD/wCvWkYWOZz93lsGoIGMTg5jkkVMA84JA/CpWkYT5ZhErtkA9evWqWnXEjanFBtVlZzuU8jhT/WuoCW+UeVYztPylwODVzemoopNpMqvFJBpl0yOwyMsVXkgdcdxWPar9kDT2hUq+ZG388dcL059vpXZm23W7JJlUZSeOCK8/sxJFcS6eytK0Eu1FySMHp+GMVjhqmrR6uFV4WZv6Jqc92pa4I3E9DxjuB746fhXQJcIwAGCR3I44rGfw9c2Fo167KJTgmJOgGOc+/8AnvUtrdGQKwyCBgkHGD/kf55r0aVWM1o9hytfQ13c5BIGO4B6f5z6dhThcN5nAwV4PGfbt9DVQEGLaWUuR90kc8fXmkVmDjB6cHHH5CthFsgEZJA7YAwQPb8e1IUVjvI5TB59ex/ShZSfkLfMTnAHb8aR0IfnlQMFQd3P+PWkAm9UZXVeGG3dnqM9P8+lAZhN1Q8Dr1/Kmledu9vlAGMZyPr+dNKrkFyTyMDpj/PSmMdJ82TzuYE7VHp7f561EsACsIkOWwqnBPP4VYWOPClmAwRjnOahcOuYwAAeOenT0/z3+tACoVXb69C2c0jLli2c8k4A6+5/z3pynOSMkAjPB64xgetNOQCd+RjOB0A5/OkB07KV/ixv7GotwVW5G5exp7LlSCuSOeT0pDhTz264qzIROhXAG7qOv+elN3H73G70/wD1/wCeKFcFd3ZuSDR948KpJxj1oAMP8y99p4x1p4OXbdkj6dKamAPm+bP49O1JKwCF8c4Jxn+n+elJ6AJnamOnHQnNMBG8hQGOTwMdu9QR6hBPuUSAEcbSeTn8frUMs5UfMxyTj5e1KMk9iU09ix5oBONp9fc/WqaatZsBmZUJ6q4x16e3/wCqqt3dvFbSOGBJGOvY8f1rk1LM0sagK2cg47d/8n1rlr15QlaJlOpyuxseItQd50jikVkGDjpknn9MD865KTTLGTEhWRPmJYKcDPUgD6GtW8O5EAOCgC56ZrOM8jLJGMEABwSc47H88j8q8z33NzvZsFXa1iPkmjSJY4wBGvC47VWW42TknDNjGe4H+cflVaaQLj5gVzzz61VSYmTLHcWPXNa06aMpty1OweUFT5an5/mX1wayZVYStGSMnk4OSBVrT7jzrcqcF4jx7rjjv/nikvUjj3ThTvYdMZrpMElrck0qHbfkk5zEd3r1H5Vs26yNK8c8UTQqcoSOc49+9Y+hTM0s48vkgHIH1/z+Fac04X5m4x1ApSjeLKjLlZSv/Ft5LDtCIyHkr0Kj3P4GtnQb3SktbifzoPtMp8sHdnOBnA/M1yl3cRST7kiTzXbqF5P1qa2tjZQrHLGm12ZmCkADPSuR04Tl2PXp1KdTRaHfxXBdSHIySMCqS6Ja2+FR5d3+0Rz+lMgmW1to/NcmNFyX65qZ9YsblUj80RsWK5fjI9R+tYQVSF3A5vfd+UytUma1khMOUy2AOu4YPr+fGOlRwSeYoJYEZ7dP/r0zxVdwi2jZWjdzMEBBGDwf8KgsXVo0dzk5+8Dk59etepg5ScPedzeKfLqdNEcKCQcYxjP3utDKhUqQy84AAB/z3qpAxZTghs84zu9asoxKnPUjk/5+npXcA75dqqOegxjIxS7iSypy3UcdPX69+lR7tqfNkDAI5wBxTVdSqoig46Mv6tn24oAlVH8rbIMKecZAz1FMIYSMzKdqnnGen+TTnk27cDhehAA/Omli+0smT1yDjFAxHUxyAP8AfLZGPQH/APV/9emAFtuQVIABx6AYFOLNt9ye/O38O9KZcxFCQAchcge/P0oA6RhtIXvzTXG1OW5xzmhmBODnpngcUr8IQec9KoyIz8mA3Ht0zinMxGWIzzjg5HSmlH3D+LPenHBG0HkY69hz3oARucscjHYDJNRqBIFJwC38vpUv3W99o6etQTziG2kduQqn3zUyaUW2J7HGXLRxXMmwEyID9SB2qo9xNCoIZhn5sZ/zntVlonmcXXy/u2ywHcg9D19Kyb2fdF5kWcOSuPRs9Mfj+teXfmR52qZfS7+0IwZh5YXOR13HPBH0z+VV1xukXzByQRjv1zUMeLe0K5JYklvr7e1Md9sSYJUgYHYiiz6hKTluSzHcTwQDgH361n/L9tSNT98lCAeSTwP1qxHMs0LCQ7Sv3iRjIP078VVvYmhKXNptOxt2Bzgj0quRbiTMyYBGy2cgEjvg9qpjMblZA6knA56H3/WugvrbymJQHLZ5HXFZNzBjdyCfb1qvhNYS6Mt6dcmKUFAScHcD3GOlbkii5gLqQOMEdwa5zS/mlKge1dC6vbReaW2BPehNIia1G6LOoa8iIZZY2AJPTp/+unXd0clFGWOQOMnPtUULoI5b/hUlIOOPmcZBI+vFRxxvdyGVvljP5n6CqvoRJalaxRzeLcsmEjb8z/hWzHYx3jztK7DcFKqeQCMY78etIkaxKFAVdoAA6YFX4VUkKCF9SaykramkZuL0LYaW2hit42zLICiMRnHc9fSs2e2ggW5jZ3bywVLDGA2Opz0/z6U6S73XkxE+1ok8qPBBGf4uv+eKr3tyl1PNMihFwqEL8oXJx68kjd6e/vpTjZX7nt0IuMVfd7mGyxTRQeXI4haXAOc7jg5wCPUYz9fYnStr1YFiQY2nODyRkHnt9OmRzWbYIyIEyQ0cxACNkA+Z3I6jt6jFXLyWa6e38uHIjyHiB+bn2/DoK2i7MqeqOmsZt0ZJ4yp9vWrjXQJ2g89eVyPx/GudivokVvmGyMEt/wDW/wA9KfDdC4s7i6iZY0iDYZ1GGx7fj0/Ot3NJXMVBs6BZAAPlbBGWJ7H3zRFKCwyQcgnB5wPSsZL4zOjbTwBj27f06Vfs5WOccgHAPUk+tUTY0sMQMg7scZ5FQtwuCPkUHGc5P4j/ADxTiQvEYPBxweR06en/ANeoyRvJYkAEluPb07UALuVFUMpyTgE07khABuHB69/T3pjufmJ54xuB/wA/5FMAJZGIHHdm9+lAHVAbcHaF4znPWmsQTuBK+3anFdueQc9M01yTyBwMcAdP84qjAfn5eOvrTAcuRxikX5h0OM0fLyzDPGCPyoKFOFwT8xzg46msTxDem3tVjJwJCc844qjq3iW4t/3MEcaybDktztI685A/z71grqV1qwP2khlRsruAGPUcAe3WvPxFZVIOEepzzqK2hNBczLbSpOqgt/s7fm74rPijVLzDAAN8q+zfwn+n45qzJKxkKOwPcnHUVUkljTczgMM9MZ/+sazitb2OepPnlcaCZpCWB2j+dRSyh/MReWTpz1/+vU91MHsftSHBPyyY7NgVWs7cGAzybhuGQMHn3IrTlMiWDatrhx8z/wCRVcEq6rGC20ZBHb39qkjlSV2D5wp4YnGaSV9gYxJk87s96oCyQb23BiOWGVdm6Aj1/PNV57aFI2ZiGABO9h+ZqLTLp43ltxlmkXcCOxHPH4Z/Kn4+3g2ynLMpAJ9fSsp7WNIJcyuZNo7mdRHvjjPRs/Mf6D860Lq6kkEcDs7R9iefz/KrctjNbxxq0BT5SWHr+OfrWdBG0ztzt2Hhc5zVS5UrHsT9jGm1obEVmWtLVZFJSNWYDr15z+Rq4ICwORjnrnv1q7awbbaISD5lRQcnpgVFcDy8sCeBTgtDw5PUi+zK5HmSEnOMZ4pJ2tLRSzqWYdckiqF9f+XIUJwB3qlCJL19hJKHJyewHf8AX9a56pdPcqpeNb3TSMjLCXZkIGCAR6+gycCtGHULdVPlxruLJI7nAJwMc9z7Z9KsnyInzGi7Tx0wRil02C11PUWaaNeDwQMYFKNfo0exHExtaSK2IpI8FEjV/wB5tC4OTgkHkjJOfm4P65HvYrNmuWdDIp4JHJBz15x7fSulv9H05FVkgHzYOTyRjt9DWFrWkWsFv5sMCqCCpK9RkY/qav28b9SvrEHsZf8AaCSYUKZGLA/L0bPXP44rcj0S7GnI11HmDlikbZCE46j8h+HWsHTLiG2IiKDcM7SRnd9T7f56V1F5ql1DoU1vgRbo8q27LHHt/wDr4BqJVpOSjFGkKjlNKKMa2kkaVwzDeGI+bvjj/P1roLSfZGNwZcnp/X+Vcto9wJZGZuWJ59+9dBDKAg+6T6en1r1Y7GctzTEwjJB37cDtkEZ/z+tCO/l/K2GB5DEdM1AsgAzgYzg/X/D3qe3AYAliEPIHtVEEmdqsQBncBkjr/nmhmGG3EY3DAbjBx61JsxhRnYBxiogqlSJEXbjABx64HtQB1TK2BwQDzwRj9aVzs2gdV55OaTJOcbjn07c1G+HfJzlcYH+FUZA7KgJEgORxj6f5/OmD5nwVyCfy9afsIweoI5JpC+xh8pxnJoJZ594hgI1Wd2ACEcjIw2f6/wCearWOIIFAywf7vHX1rV8Rp5+szDqF24BA6bR+fftWbZPsnVCG8oZGcZCnHUfyryoL3mcE9x90BGnB69fUD0rHW3kuCzMpVB04rW2b52eVhtycAHgnP8uKr3UwNsyR9XOBjj8B+VbJdWQZ63MUb/YxtMcjAOT+hJzjr/M1dupNiBGwAOvoKxntwjs85AI/hq75738YZmCjO1yPXsfx/wAaYWIVG7zdoIAYYYDj6Vee1zBK27Lkbhnp/jVUyJCDEhOQB/KrUTF7TY2MouffFMLlBp0t5o1gHzhgR3568+ordsbdYrr5AcP825gM4rDAUvvVSZCw4A6cGt6zdvIWPO1wwKljjIPX9f51FtRsl1eRnj8rPQHGP5VysEhjmJJ+ua6TU0/dli3zbeMf0rm41E1/HbqwPmsFB9PepcLFRO5kk2yHbyPbriqd1cLHAXfnn9asABEUDGccn1rC1idjlAeD+lbbRM+plX0zBskLhm455xWjpsnkW5EgIfIMgPB6cD6/h61m29uGt2mmwyp9xeOST39QPf8AxFJHJNIzKxJUc4z39a5ZLmNVoia4uHknPlZ+Ykit7SIxAgB4JGfr7Vk6ekLSO3Vx/C3HSta1DyIC+Rs6ccURpilLobElw8g2EgiqGsuslkBkKVYBsnBA9ffp+dTRMPU8dh1NZuqMkts6sBuY/Nng8ZwPwzTqQUY6BGTTOTvZ3huoo4TtY85HVV6YrUg3XCRxoZXIYAnceuDjB/wrJnAhvFnCHyjhS2cbT2798fpXQaXJH5jNkIgJZAMenH8h361pSSUUe5TsoqxLa6bDZKZA04UZ5LgkHtk4wajtr0yNhmJAP3R3rRvpEe2ufKddsaOeTyPr+neufsnIdWGCTkAn1rpgxyR0sU5Doo69c5zz9a0LYEkFlAPYlu9Y1sGYANgDqCDzkHtWnAxPABz6rwMVqYmomdhQkkk5ypweP8/yprPEq8rlWOT0/A/SmpgfOAeeCvqKcrds8qc8nvQI6dgCc7cgDr6c8UnzE9Mk8sDz1ozkYC57EY5FEQZmHGMn6YqzIaznYWZc8dv8/rVa9u7W0h8yeeOJDnG4gZx9fxqeRcxunzKHBXPQ89K4fWbC5fVPIkuFeEEMJJM7wPfsfrWNWqqa1Kgot+87F2R7fWLrzrZXCBirM/8AFgdhnPPHWqd7CYQsUMZUDj6fnWhaxLaQxoiMCZB97qfeq2qyJ5m1OvcVyQWrl3PPrOLm+XYwWl+zx7FVpGzuwATz7Uix771SWwijB7levJxn9Kl+y+WrSk/OOVA/hHf8ax72QxzDYMtu7fXitXoYlqWBJI5Cfm2sTjHHv/Ss9GaKYqw2pNwpPY9j/wDX9DV1Z5ECRvtY8KeOp/CpGt0uIEEyAqvAI4wOKHqNaFAAebnlmAxyOOOa0rZZJQWAOAc9uKaHaTy1gw0TBhk4yD3zjGeuR259uLaSQQFIkwGPvnA/KiOpUrW0EaKGLJCY9en6/wCe9NSd43WVCDjoB39qhnWa5vAI1/dY+9+HT370+MJFExmYqi9fbp/9aoejJtd2RoSv54ST5trAhQOdpx90/p+HasKGHytXt2UfclU/kc/41sxTJAo8nmPuvTn/AB60SWQlkiltvm++u4Dodp6+n+evUzzXTKs07MsXLrbwM4z8o71zU032pyxbYgf5nJ5Azx261pak73M2N5WBcAkDlj7D+v178Vz9/Ou77NFgJGcADv759T/ntTm+bRExiWpZwJdoQBUGAO2KgUvOSY16nipbC1eUqDuGB0rWhs1jdwEHYAihRBuxFYWvl72YHLDv2571uqoW2IH3hzj1qiq+XFkdjkn61FcXhm/0dCyuByw428jpnv6f4ZI00SFuy8JDE8krAYjJA2nIJ9cjgjr0zWBqF5uZsNgHkn0p9xqLO/l7gI+gC849O/NZGpr5SyMxLFyMc42/h/npWcve0KS1EklV7ZoUAYMfm4610GkaLAsCSzGTDAYUMcD8a5u2hJKNjO/ke1dzYE/Y0j3YccDP0/pUcrWzNfbSjpFl+Wyg1DTY7ZIhG5BRWXsMd+Pb9a8/s7geYFJIOcZ9K9DeY6fDD0y7hM/XJzivNbXmQHcAM/pRh1JN32PRw8pSp3Z1cDBgp4K47HmteI7lAJwPZsEen8qxLLLBQv3uoJFa9qhCAk8Zxgnrzn/P1rvRqzQhyOcDJ7KetBPzHGTu6Z6UzepBAJPbHX/9fUUpbY+eDk5Gcc0yDrF3FvVRzz3pVbJLAkYGOtI6HIwSFPGc81HyDt6ZPQf0qzEcQZBjOT1PbnvWJr9scxSR/KGO0kj8f8fyraIIOOpPasLxLqOyw8gYBbG9iM7fYe/b/wDXXNiuVU25EuPNoVrWbzrTgM8CE7d3ByD2NZ8g829LlspHzg9Qff8AWrek30d3o0fkSfNgA8E445x09v1rFvZUtbgFJvmxkkd8gZ/Xj8Kzu1ZHHVg4OzJ7uUY8wEbehHrVH+zgj/apMZP3R6Dn+frU8aG6to5iqxpkIDjCsCeorcljia2LwqCEX7v0x0/StF7xicnJGEl7Fjjim3lwI4NoGcfyrQktHeFpOAWJxjsM47VlXNuXBjOeDndnnFJqwFfT7lhcyRyNlZQAOeh7E/y+hNadvY4zLcNgqcbepyKxJv3Xyfd9jWnbXSzWayyFiUIR+2eOD/T8M96laMt66mlJIGjBiX5EABPvis5pQ0TrIo2twF9ef8avW0Pl2RefqRnaffpWJcPIbnDDAY8D068UTV9SU2noX4LhREEXAwMgDn9a1dIk3TvCpHzRMzZwenT+dYVvEVIXPJPJHP48+xrR0uTytSlDHG6DGSe25Sf0rKUfdZV7yuVtTnYQtt+/nk55z6+/1rB2hnLbcHr+tXr+cPcNGpBUcEdaqBQUyMjjBNU1Ya0NvQQrSlmYEqAAPSr9wfLdnUHGM8isHTWaKUSDsMn3FbM1yk1uNoAAG5gfT/69WnoZvcr3NzIbqNYPvPkYzxj/ACKS+UaYU8s7vMXLt3b/AAq/p9gdOQNJlXm45XG32+vr/Lisy5tJFEW9BhRjII6Y/Uf59ayl3OilTjKLbdrGVKpeUyITjOeR0ptwrXMQTBY5xz2FXJSgT0U5wAf8+gqe3twqqRyp55Hb/OKImNxkFsItgzkryCecj/I/SuosowIw3frWHLGVQOMcHt3rajvoYLNDndMV3LGOp+vp9amo3shxi5ysjSudsk0CGcxvyVXA+Y44/TPPavNYMST/ACq2M5GRXdPK4H2+aTKxkFVXkLxkgeuB1NcJYFmkBOOAe3etKMWlqe5CHJBROjtm2jG35untWxA4KjPUcgjP64rEi5AUkZ9q3bZQsaZBIB9P6V1ollnALAlctwevcVIq+Y6ncSrf3TxUYfDclQo5JIz+P54qZCxVVbgfwlec0yDqV4JG47cflSHk8Nu7jjNNYsozgDjnnj608OSV44GTzzzVmJGX+cDHGO/asXxJp8k1ossSgyx9Ux99e/bt/jW6ecjGT+IxXPeIfEI0t4rSKFpbmZtnAG2P6++O1Y4lQdN844pydkclp92YleCKNVOclj8vHp+OaS0gjubhvNbfNgZTaAOvJPvyPzqK9t3WfzzhmB5JGMkn29zVWCWS3u98XMqnKgjOf/19K8vD1U7I5a8bO50OqXMNtdQW/lMyIN5UDIDDB/pRpF6bm7C28pkXdh1xkDoTnj2rHkmMt7I6vI0u4qVLEkdOmfzzWr4dK6dqcSsgk8w7JOoIHBZuvPAPf16kYr0k+ZnL1NQpCJPspBQrnA65PJOfxrF/s54p5JJCG8yM/KDjGO/PNdBeQgXz3cEiyQ4/dsy4yTxnr9f8BTHtv7SR5pFCsIyB/nPH/wBek7orlOEvYlN6q/Ku7oMcH/Jogme1mBdQI2G2TPUD1A9iAfwq5d3L2lwRwAoxuYA454PP0NTWNkb0SmRcqn1HPbpWHPfQadtSaRjMgUDc3QDsCKoXyqs7KSS+N30/zxWwgC+Z5SBHjjxsHRgB1HuBjI9B7ViSIzJ5suWLggfNyRxn26Vqpcy8yGtdCCOUPyyn6AdK09PjLXNzvYnZAzAZ75Uf1NRLDGfujknJxj04/XNWdPXbezjdhjA2SD0+Zev5GpnHQEc/MSZyuOAc7ce38+lPOFGQMt6HoB0/DtVi7/cBmKAOQfqKqtGWcjORyTz+lMvctwoBEdp4BGPp61padGJLgyEALHkHIHXtxn/OPes6zD3SmEYDrkgnhcZ7ntWj5/koYomJPO6Qrklu5/l+nNJtbENGjeXiSl04TaOnoPasVJ2uGkAzhUyOeAelOcQozRNNI08oGF8scen8VLBHHbwSsgaRivzb3JGfwx61EtXcmxkuS7OucAHoeua2rW2kSyiSTKtzu3cbfTirlnZx/ZhOiKA4OTjlhnp7/jTTLtuctgKflx/n3pqLGN8swxbTlii5x6/WqltqccE1zdzxkDzioZEJVQoxyByOM+o+mQKZcamPNZM4AHfvUOkwySTXBRZGhkO4YTIYnqDjp3/Osou02mejgmk3csza8klvJaaaxnadSowjL5YOQTjGc4PBH/1qwola1uDEwCuuAR17Zz9Oc1u3N1LbNmKKRWjGAfLYYI7ewz/nmsZLe4vL4usDK7NkqcYHH6VvzpPXY9FpW1Ne1cNtfPsO1bMDZjBAOF4xzXPQSGLCOoU98jmtmzlGck5GMAfWulO5kzYt3UDacKOxzzinRhI3IHBx68461WjIzlvlbgqcCrBIG3+M7gCMkjnrTJOvKnuOh5we/wDk00jb82TTgTnDYO4YwO1ISeMAEevv/n+VWYEM7lUcIm9sbgobG70Ga8t8RxalLrcnmLJDcMokCRs3zLnAPGc449hivUypEgIGBjqBUFzBHdWxSZFYEZweBmpnDmLhPlPIL64v9PkiSKYG3dFYxyDPzYw3OM8sCfoRS6bqKXVyizR+VKDlXySp9B7VvePdFCaZBcQBgIXKks5OFLE+uOpP51yKSS2LxTRgLKB0YZxjsf0rknh4J3S1NLRqRsztbGDhN4BPJIA6+9Q/aUS7BRQWTcA34HI/z6Vb0uPFmJ7tz58ihmXoEOOmKrTPaW9yFMbhDzuT39v/AK9ZRq6K55U4WdkakN/JPEEZflyAB9K0dN2+YRO5VWBwB1PsKzLZYbmIGCRCT/tY2gE9c+uM81PJIlncQlplxhjkdDyK2Sbeo6dPmmkzldfjWXUpAyuY3OFyOcdun1rYt0kXTWht5FErAA8Zz9D+fWlujDcyMJNoIGQRwQcgf5+lNtwIChkyVY4J9B/k1m4KOqOuvSjTinEvOhNsjR/67h1dfX1z+tY97AkgFxHz5YzMi/w9PnUenr6H2NbaOFgdSxfJJ57Vy1xevHqKurFWDfLwCM+/r+NU+63ODqy1FCv2VnBBY9Bn6/0o0dzJLdruBGzbkdhyePyNSyKbUxXMaZtyRvXqIj/VeTj8veorKD7JfXy5AUbHR85DLsk5HrTm1KK9QSM6/Ae4Z88KcZBz0Pf3wKba2styzRLx0LMRwBn/AOvV2zsDeqzhtqEhtxGePp69cfStZYY7eNEiXande5Pqfepb6INjPMcdtDsjHyDG4t1c+/8Ah29+pz0uRtYH5cHP14//AFVrz7QTHKqRnoPmzkZ6+1ZMkWLvY6bQT9DxUqVnZDlFrcrFma4EnI2npmtEyPkxjPzenNVLnESjaNpHTipLN3kKy8tyASe3TNapkm3pztFa+RnC53Edf1qrrI2RSOGK46Ed6SyuEe7VWySxxgmqWr3JkuJbZAOFIBJolsSYxZprgyMQVJzwf0rstAZEsHJAAPBxXLadAPsEsufmjfHToD/k10FgGXTPL5VmOefp6Vk4Js0k7bFrULjzY3wzfJzjPb3rBtbkLBIznH7zBxV+4Kp5gV9xbk//AKqqpAptlaLhc8qegPv+Vc84RT1HGcnoUp7jeiOQTnIJH1rR0yYsCodsYAPP4/41jzvFI/kxsGO7GQegre0xSExgcdx+FdmHvbyPToxko2ka8CCTa4c7R05P+e1XFH7s5H4Yx6f5/Gq8ZKqI1zs7ntkVOPkyCzfN3HJNdRZ1+0DAC9/l56f5zSYAVsLjHPPH+f8A61OdcMcEoO3GBTeC2G/zitDmELLgZK8jv+VRunz4bJGQfm5p27K8naCc/wCf0qMt6nPOMf8A16RRz3jaGGXwvd+bhBFhgR2O4fzz/KvPNMsZZYYLh2ly7HcTztyDtPPX7pNdn4sm+0v9nlZTAvbcfmY+oA7YwM+5rJF6fsqJFxJjCA5+bHHp1Oe/qa5qj1OulFqOpLa3H2VmF8waOM4yBgnHc1BPeG5fzYkwjfdAGfpSapB5tvG+cyu2RtPJXsAOp6j/AOv2taNYNZ6eqshjfksWPTn/AD0rhqwSS5dDlxVOEFfqPsLWUSGSTCjA2xhBndnqSenT9fwrSUKZkinMZjVMgbB6cVRa6js2aXeWYeg6Gse41iVi2zIJ4JHTHaqjojzed30Jb+O2X7TO5ZUjHG1iMnOAAOn/AOupbG/N1bKssWwIvLFskj17VkmU3cTQtzvwCO5961dG0jyZkS6nVlHIXHU+hq6ck7qR206lN037VmuEA2t5uFPO7acH/IrNudLhluBIZwM8gha0L2RvNRdvOenpVGf51JmkWMDnA5OPoPep1WlziTu9ESROlufL+0RYK4KkZBB7c9RUIsVvZZosEROiR/KcFACemenUjn361FeSLBC0iKQCoXzG4OP6D3o0uK4lL3bM4hK4VOmVz1OO/A47dKShOctGdMKbtqjZazuY2AWHMa/cSLDAe/BNRyQkht6Ou35iGXGfzqUxyoPMDNgDp0I9fw/wqD7ROzMomcKDzhiQRWmsVynLJWepl3Do955qkjOCQD3GME1TQo95NO5GFXg+9azu8q7UHkyZ4dBgMPTA7/5+tC5lmFucyMeTt3N6UknuU5t6NmZOZZ7nMabhg87f84+tWYt9rpufLcyMxONvbpmp3BkgQ5O7vzVJbyS1uSAcxtgFDz6H8Ku7Qt9Ca1hn86KYFdy/Ny3BHp9aSRY3mkk+ZmJxgjHBP41biKNGzwk4DH73G3j/APXVO4IjujtBPBzz1FU0RcQusUKJagR5YMcdfpnrWvY3S3JQOMS5wTt+8f8AGsKPDyqpIyTzz7VNhvMIA+gzUJhY07i3O9mbcUc4Xnk+5pHeDTbd2mZcnlFHJJ/D6davWWbqMRysGIGcnqD/AJNQavp5gia7PzxFQp3fwZ+XjPX6VzS5Zzs2deFpxlPU5axUSTFmHzscnAH6D/CunsV2BSRweR26Vi2Nh++LDlfXnpXR2yAKwIBPUc9K9KK0PUkX4sY2ZCk9j0/Gnp+7bLHjP3c9fyqsNoZSG68cng/n/n+VSDOcb8Aclcj8vrWhmdsr5PPAHpUezcwIUEdAuOlKehb+IcnJ6/hSL9wkjg1oYDHRiFOVPOD8ue1DgkkY5I45qSQ9GP8AdwRj/JI4qPcwPUfX1pEmfqGl2d/AySwIWcYDrgOpxxg89PxrzSOwv7LV49OkGJBlt+PlK5+8PXOBXrJbcnGcj14/z/8AWrmNavFa5aNHQmLGVU9++f8APauPF1FThdLU0jWcEy2lhZ21t9oUM82MbnbOPpXP6hfybNqvk8ljntz/AEq1Hqn+hupBJHHXP0rAS2ur+RkBIV/mBb6dfxrhb5rO5585ym9SjPIZFDKck46Gp7bTpbkPLtVY4wS7FgBx6Z69egrcsNKtzL5TjeYu5HHX0pb0+c6WMGcMcMQOw/8ArUueyJUSC009LRxJwWPfHQe1XUUs28EBRzn0qw0aMhMg2qOcmsiaY3spgizHCBztByfr/wDrreF27RHCnKbJLvUmuJvKsvvA4Mm3t7VPZ6Yc7mUuSD8znJJ9alsdOVCPk4xwD371Y1S5OmaU8/G9htRcc+natqjVKF1u/wAztjBQVomTPF/ampi2jA+zw8yMD94noP5H8vpW/wDZ2t13Km5COmen+c1n+HrRoLZWk+aV/mdvUnqf6VuuihDuxjpgd+gFb0afJCxpa2hQfEkaupbzB8w2MVIx1x6//XqFrc+W7hR5irgrtwG+nof5/wA9BrRnDeWMHII3cj8qakYdSGHzLyTngY69KucFJamc4KSszmJ4i8iMsu1FOV2kgrgjv2pkgjvLjc/+uPVR0b/a/wDrfj9NbUbZkDOACkh+bYM7W9fXH9frWFJG8l4gjcxnd8p9O+fwrjacdDz2uV2YlzMIoAqjaM4zk8DPSqDW58tpyFGTnr0GOOlarvFNdbZk2kykoOx74I/zn8OW3od3JAIBPOB06c+3envqTsZSyvAfkf5mx0HX2q07xOzvkLIQPu8joenpVZ4Qbgbj/FxgcZ/D3/yelK67UYnBIHGD7Zqb2HuSQRYneRwAg4jJPX3pRcKsx2Y4zzUWnFpLedmZS25dq8e/b8qkUhJIAY8HIyQPvDPp/Sno0D3NmwuEiXzCMBxhQDg4J61jXmqXd/ceVK3lxIxxErZHXue596Jp2DmUvxnoexOcEf5FNtImupi7DJPUfh/+qohBKZ3YRrmNmzTACH069K0BH1PGeuSM5qG3iESAbDuOeW/H2q6FUgKeRjj/ABrvR3MYSztGqIvOQATgnigGQ/KvzLnPJ6mpAEQD5QpHQAcf/r6UpYtuzwQefX8aZJ2B/eRruP8AvY6U0/dI2sBwBkYozhlwc8DIA603zCGxgZ6D6/8A660MAL7sdR65HT/OKQ4LZyF6cngU0nAXLDIHGPSmuzKCS2QecH0x6UAODZ+UDBzjk1xWo6c0NzcOImDTNuY89c9c/wCetdeH+dTuGPf3FDoGTaMADORjp/n/ABrlrUXU6kSTeiZwqRtCT5ZwTwQOtSfaBZSRlY/NmY/LGD29TnoK6loYnJLIpyerLk/nVE6Xa75JzFvdx85JJ/Drj06f1rkjg5qWr0JhSjf39jmxPeSXEkq3ISQgn5FIRfbpz+NGmXhh1QrePvyMKwTnPvV+TS1XUZYVRkglCTNtB2cAjB9TnBq+LGOJWMSKOMllPLfU1v7BS0aO+o6fLaxXvWFwfKhyqqecj73Xt2pLeyMRwMcHDZ/w9Kvxwbkyi4w/8QPv0/Sp1t1AY4wzcE981tCkoKyOZJRVkEMBlxwckjBB/D/CsLxGftWqQWwP7mJuQB1I9R/nrXTwMIY5JpOFjQkNjjPuP89K5aNWlvmkbqeoJ6d/yrnkvaV0ukdfmwW5t6eu2MKT1HAq4QCDhupwR6f55qK2XavBBIHGOMVMoYuQc89BjpXcigKsFwG4PGB2/wA/0pMAMvy5Abhs5qUb2i4C/wA8/jUYIYfMwDdB/j+dAiCaMPH8wDbhyGPqO/8AnvXP3FoLa8D8mGTKhz1Bx/PP866Zl+Qr/FgY46H2qncQLKgiMbPldoXJ5P4fQfnWc4cyMKtPmXmclqSDdtVDz3xzRDcI1oizEB3J2SDJ6cAMMc96s6pbPGG39F4Dbeo7g+hqnMUSGBUIACKV4xycdfz/AFris0zgaa0GfZpBcCaTKKnQ/wB49se3fNV2ClXBGSAAan8ySKdo2BkjC5cdOQMAj9KrrF58nyOMtywb73GPTr1/nRLVAN0+P97L0BCHHHA5AqbDcNt3kE4A6Dv/AFotpvIne3hLAP6nk9Tycc1atotzkcgD0H9fTpVQi5HXSo+095shSzEgzLhsn7q/dH+etattaIgUJGAvUqB1J6Zx+FJFHtXCqeSB0GT7/nVyMOXwFI4zycZrojBR2O6MIxVkiZkYgrkDGRUmw5BDnjrxn8fT1/Kmn5mUMxG4ZwRyT+NSEbHKkHjnqQRxWpQjKAxYBehycZPTFIAy4yCAD94deKkLdm5bIbP60yR95XBBwOcdfpQB1Bf5jtXtg4FAzv8Am9jkmpFVkBJbk8A+tRtxwFOOg9hVmAEr8u09fvcf/XqJghcvgYA6Zxip1IIOMnHGfWo3w7HJwe49aAI402BuvOBgClJ55PGMe5pwC5IXOcZyT05oZeAW546H+lIZXZNzKABuOB14qBlKooIIwOij9Ku8bc7lAOMZqF4xsPBG7IJHOO9MCoYuWXcR6HrUbII2OCT1BBHTt1q6E25UsByRyOlV2Uop5B2jk56cc0ARxblDHsRjbjrU6BTnaRk+o4xmmk7sjON3Iyamiid8LwWPCgd/pS2Ar6rJ5GkKiD5piWIH90eo9DzWLYRF5QzAHPJB65q/4hmWXUjCpysQEagjkev9KLNVRSMjcfU1yYZXTqP7T/4YFsXYo1RdgBZffn1608AdcKWIwfemmQkfLkZH0xSoMlmJypHbvXYMGkkBwG3YPRR2/wA4pcqxGOn94e3H9KRQfm4K4OMZ606XaFIO1jnqDgUgEyGVcHgHv3prL5ToSBu6HIPU/T604gY4AB7DpTGIY4JBAXAGO2evT60AZtxbLcAxMMbuMbs8npzj1zWFFp0keI5lC7OF47556HkCutkUHjGQRycj+lUZYW27iCccjB/LispU1J3ZlKlGTuzAm08ywFowwP3DkYz+vt+lVf7JnDpIpRmXlRu6dSO/qRXQsrKQ4bHckYwB60gjUAjjj5mGef8AP+NR7GIfV4HN2WmXRvVe4iMUYJdh69h0Pua2LWFkYYHzcgHpwe9XpFBX7o5OSNucfSgoRGCkJ64J44J//VVxhyo2pwUFZEUOeSVAPTd6+/6n9al5245G3tjpTkQ7wAeed3HWpA6lc7iMntnirLAKpOcdh15/z1pCm4K20HtkHFLlQcY7noBTN77n/U5zmgBWUCPA3Ng5zjJH449KVtuTnIGeR68//Wof5AcKOTkg4yOOv600rgqvbOBg4BHvQM//2Q==",
  "imageHeight": 256,
  "imageWidth": 256
}
