# Supplementary material for: Deep-broad learning network model for precision identification and diagnosis of grape leaf diseases
Source: Front Plant Sci. 2025 Sep 10;16:1611301. doi: 10.3389/fpls.2025.1611301 (PMC12461735; doi:10.3389/fpls.2025.1611301)
Supplement: Supplementary file 1 [file DataSheet1.zip › B_r00282.json]

{
  "version": "5.4.1",
  "flags": {},
  "shapes": [
    {
      "label": "leaf",
      "points": [
        [
          121.12101910828025,
          184.68789808917197
        ],
        [
          136.9171974522293,
          195.00636942675158
        ],
        [
          147.61783439490446,
          200.9936305732484
        ],
        [
          158.70063694267515,
          210.6751592356688
        ],
        [
          167.4904458598726,
          219.3375796178344
        ],
        [
          177.29936305732483,
          223.4140127388535
        ],
        [
          181.63057324840764,
          220.86624203821657
        ],
        [
          184.5605095541401,
          218.70063694267515
        ],
        [
          193.98726114649682,
          219.59235668789808
        ],
        [
          203.9235668789809,
          217.55414012738854
        ],
        [
          209.02679830747533,
          216.78420310296192
        ],
        [
          208.74471086036672,
          211.84767277856136
        ],
        [
          219.88716502115656,
          214.38645980253878
        ],
        [
          224.54160789844852,
          216.0789844851904
        ],
        [
          231.4527503526093,
          211.98871650211566
        ],
        [
          224.54160789844852,
          208.0394922425952
        ],
        [
          219.18194640338504,
          206.48801128349788
        ],
        [
          213.54019746121298,
          205.35966149506348
        ],
        [
          208.88575458392103,
          204.37235543018335
        ],
        [
          209.87306064880113,
          200.2820874471086
        ],
        [
          217.06629055007053,
          197.17912552891397
        ],
        [
          222.0028208744711,
          195.48660084626235
        ],
        [
          223.4132581100141,
          187.58815232722145
        ],
        [
          227.92665726375176,
          183.49788434414668
        ],
        [
          231.311706629055,
          180.25387870239774
        ],
        [
          229.901269393512,
          175.45839210155148
        ],
        [
          233.70944992947815,
          168.8293370944993
        ],
        [
          236.9534555712271,
          163.3286318758815
        ],
        [
          238.50493653032441,
          159.23836389280677
        ],
        [
          233.70944992947815,
          155.148095909732
        ],
        [
          229.19605077574047,
          154.86600846262343
        ],
        [
          224.82369534555713,
          154.86600846262343
        ],
        [
          223.97743300423133,
          153.5966149506347
        ],
        [
          228.63187588152329,
          149.78843441466856
        ],
        [
          232.72214386459802,
          144.14668547249647
        ],
        [
          232.72214386459802,
          139.0691114245416
        ],
        [
          229.901269393512,
          136.10719322990127
        ],
        [
          226.37517630465445,
          135.11988716502117
        ],
        [
          229.33709449929478,
          122.14386459802539
        ],
        [
          231.0296191819464,
          118.19464033850494
        ],
        [
          225.10578279266574,
          114.66854724964739
        ],
        [
          220.16925246826517,
          114.8095909732017
        ],
        [
          218.33568406205924,
          114.950634696756
        ],
        [
          218.19464033850494,
          91.53737658674189
        ],
        [
          211.14245416078984,
          89.13963328631876
        ],
        [
          213.25811001410437,
          80.53596614950635
        ],
        [
          207.3342736248237,
          78.84344146685473
        ],
        [
          207.475317348378,
          72.35543018335684
        ],
        [
          201.2693935119887,
          59.80253878702398
        ],
        [
          190.26798307475318,
          63.18758815232722
        ],
        [
          182.9337094499295,
          66.71368124118477
        ],
        [
          178.56135401974612,
          59.520451339915375
        ],
        [
          174.04795486600847,
          59.09732016925247
        ],
        [
          169.1114245416079,
          60.36671368124119
        ],
        [
          165.30324400564174,
          65.44428772919605
        ],
        [
          162.2002820874471,
          64.73906911142454
        ],
        [
          158.25105782792667,
          62.62341325811001
        ],
        [
          154.4428772919605,
          58.53314527503526
        ],
        [
          157.68688293370946,
          55.85331452750353
        ],
        [
          157.26375176304654,
          50.07052186177715
        ],
        [
          155.57122708039492,
          37.79971791255289
        ],
        [
          144.9929478138223,
          38.787023977433
        ],
        [
          138.9280677009873,
          30.042313117066293
        ],
        [
          132.58110014104372,
          21.720733427362482
        ],
        [
          124.96473906911143,
          9.732016925246826
        ],
        [
          119.46403385049365,
          17.63046544428773
        ],
        [
          114.950634696756,
          26.23413258110014
        ],
        [
          109.59097320169252,
          31.875881523272216
        ],
        [
          104.51339915373767,
          42.03102961918195
        ],
        [
          93.51198871650212,
          40.62059238363893
        ],
        [
          84.6,
          57.3
        ],
        [
          79.7,
          57.8
        ],
        [
          74.4,
          54.8
        ],
        [
          70.4,
          54.6
        ],
        [
          68.0,
          54.8
        ],
        [
          65.6,
          60.5
        ],
        [
          63.9,
          64.4
        ],
        [
          63.4,
          67.1
        ],
        [
          57.2,
          65.6
        ],
        [
          53.3,
          65.1
        ],
        [
          48.1,
          65.5
        ],
        [
          47.3,
          80.0
        ],
        [
          19.3,
          79.5
        ],
        [
          17.6,
          102.1
        ],
        [
          3.8,
          105.8
        ],
        [
          4.5,
          110.2
        ],
        [
          7.7,
          118.4
        ],
        [
          12.7,
          128.1
        ],
        [
          2.4,
          129.7
        ],
        [
          0.7,
          130.5
        ],
        [
          0.2,
          141.7
        ],
        [
          5.9,
          150.1
        ],
        [
          0.9,
          154.5
        ],
        [
          5.2,
          160.4
        ],
        [
          10.6,
          164.4
        ],
        [
          3.8,
          167.6
        ],
        [
          0.7,
          170.0
        ],
        [
          0.5,
          177.1
        ],
        [
          13.9,
          187.0
        ],
        [
          10.8,
          191.4
        ],
        [
          15.4,
          193.7
        ],
        [
          14.4,
          203.9
        ],
        [
          21.0,
          207.5
        ],
        [
          23.7,
          208.9
        ],
        [
          29.7,
          210.4
        ],
        [
          30.2,
          218.2
        ],
        [
          33.2,
          224.8
        ],
        [
          35.9,
          226.2
        ],
        [
          49.5,
          225.9
        ],
        [
          59.8,
          226.5
        ],
        [
          66.0,
          225.1
        ],
        [
          75.8,
          230.2
        ],
        [
          86.4,
          217.8
        ],
        [
          97.3,
          199.0
        ],
        [
          103.1,
          192.3
        ],
        [
          111.2,
          189.8
        ],
        [
          117.6,
          186.1
        ]
      ],
      "group_id": null,
      "description": "",
      "shape_type": "polygon",
      "flags": {},
      "mask": null
    },
    {
      "label": "Black_rot",
      "points": [
        [
          62.8,
          218.1
        ],
        [
          64.9,
          220.2
        ],
        [
          64.3,
          224.0
        ],
        [
          61.8,
          224.6
        ],
        [
          58.6,
          224.2
        ]
      ],
      "group_id": null,
      "description": "",
      "shape_type": "polygon",
      "flags": {},
      "mask": null
    },
    {
      "label": "Black_rot",
      "points": [
        [
          50.6,
          217.0
        ],
        [
          53.8,
          216.9
        ],
        [
          55.6,
          219.0
        ],
        [
          55.0,
          220.9
        ],
        [
          53.2,
          221.3
        ],
        [
          51.1,
          220.8
        ],
        [
          50.6,
          218.6
        ]
      ],
      "group_id": null,
      "description": "",
      "shape_type": "polygon",
      "flags": {},
      "mask": null
    },
    {
      "label": "Black_rot",
      "points": [
        [
          24.0,
          207.5
        ],
        [
          30.6,
          207.5
        ],
        [
          34.3,
          208.7
        ],
        [
          36.7,
          210.9
        ],
        [
          36.4,
          216.5
        ],
        [
          35.1,
          222.0
        ],
        [
          33.8,
          223.0
        ],
        [
          31.9,
          220.2
        ],
        [
          31.4,
          218.1
        ],
        [
          31.0,
          215.3
        ],
        [
          30.7,
          212.7
        ],
        [
          29.2,
          210.8
        ]
      ],
      "group_id": null,
      "description": "",
      "shape_type": "polygon",
      "flags": {},
      "mask": null
    },
    {
      "label": "Black_rot",
      "points": [
        [
          42.8,
          185.6
        ],
        [
          45.6,
          187.2
        ],
        [
          47.4,
          190.1
        ],
        [
          45.2,
          192.1
        ],
        [
          42.0,
          193.0
        ],
        [
          40.3,
          193.6
        ],
        [
          37.4,
          193.7
        ],
        [
          37.5,
          190.9
        ],
        [
          38.8,
          188.9
        ],
        [
          40.5,
          187.0
        ]
      ],
      "group_id": null,
      "description": "",
      "shape_type": "polygon",
      "flags": {},
      "mask": null
    },
    {
      "label": "Black_rot",
      "points": [
        [
          15.9,
          180.7
        ],
        [
          20.0,
          180.9
        ],
        [
          22.3,
          181.7
        ],
        [
          25.1,
          184.6
        ],
        [
          24.2,
          186.1
        ],
        [
          21.7,
          187.3
        ],
        [
          18.2,
          186.8
        ],
        [
          15.1,
          185.6
        ],
        [
          14.4,
          182.7
        ]
      ],
      "group_id": null,
      "description": "",
      "shape_type": "polygon",
      "flags": {},
      "mask": null
    },
    {
      "label": "Black_rot",
      "points": [
        [
          61.3,
          144.3
        ],
        [
          63.9,
          144.1
        ],
        [
          68.3,
          144.1
        ],
        [
          70.1,
          144.8
        ],
        [
          71.2,
          145.6
        ],
        [
          71.7,
          148.4
        ],
        [
          70.9,
          150.4
        ],
        [
          68.4,
          152.8
        ],
        [
          64.7,
          153.2
        ],
        [
          61.1,
          153.0
        ],
        [
          58.6,
          151.9
        ],
        [
          58.2,
          149.5
        ],
        [
          58.6,
          147.4
        ],
        [
          60.5,
          145.2
        ]
      ],
      "group_id": null,
      "description": "",
      "shape_type": "polygon",
      "flags": {},
      "mask": null
    },
    {
      "label": "Black_rot",
      "points": [
        [
          96.9,
          143.9
        ],
        [
          99.8,
          142.0
        ],
        [
          102.5,
          140.9
        ],
        [
          105.0,
          141.0
        ],
        [
          108.9,
          142.4
        ],
        [
          110.0,
          144.1
        ],
        [
          110.3,
          147.4
        ],
        [
          110.2,
          150.6
        ],
        [
          107.7,
          151.8
        ],
        [
          104.3,
          151.8
        ],
        [
          101.3,
          150.7
        ],
        [
          98.5,
          148.2
        ],
        [
          96.2,
          145.0
        ]
      ],
      "group_id": null,
      "description": "",
      "shape_type": "polygon",
      "flags": {},
      "mask": null
    },
    {
      "label": "Black_rot",
      "points": [
        [
          94.3,
          124.1
        ],
        [
          98.7,
          123.8
        ],
        [
          100.7,
          124.0
        ],
        [
          102.8,
          127.4
        ],
        [
          102.5,
          130.0
        ],
        [
          99.7,
          131.8
        ],
        [
          95.4,
          131.3
        ],
        [
          92.3,
          130.0
        ],
        [
          91.2,
          129.0
        ],
        [
          93.2,
          127.8
        ],
        [
          93.5,
          125.9
        ]
      ],
      "group_id": null,
      "description": "",
      "shape_type": "polygon",
      "flags": {},
      "mask": null
    },
    {
      "label": "Black_rot",
      "points": [
        [
          47.8,
          111.8
        ],
        [
          52.0,
          111.8
        ],
        [
          52.1,
          114.7
        ],
        [
          50.5,
          116.0
        ],
        [
          48.4,
          116.0
        ],
        [
          47.9,
          114.2
        ]
      ],
      "group_id": null,
      "description": "",
      "shape_type": "polygon",
      "flags": {},
      "mask": null
    },
    {
      "label": "Black_rot",
      "points": [
        [
          92.7,
          88.5
        ],
        [
          95.8,
          87.9
        ],
        [
          97.7,
          88.3
        ],
        [
          99.3,
          90.2
        ],
        [
          100.2,
          92.9
        ],
        [
          97.9,
          94.9
        ],
        [
          94.8,
          95.8
        ],
        [
          92.3,
          94.8
        ],
        [
          91.7,
          92.6
        ],
        [
          91.8,
          90.5
        ]
      ],
      "group_id": null,
      "description": "",
      "shape_type": "polygon",
      "flags": {},
      "mask": null
    },
    {
      "label": "Black_rot",
      "points": [
        [
          119.3,
          34.5
        ],
        [
          125.4,
          36.3
        ],
        [
          125.9,
          41.3
        ],
        [
          120.7,
          41.4
        ],
        [
          118.3,
          40.4
        ],
        [
          117.1,
          38.0
        ],
        [
          116.8,
          36.3
        ],
        [
          118.2,
          34.6
        ]
      ],
      "group_id": null,
      "description": "",
      "shape_type": "polygon",
      "flags": {},
      "mask": null
    },
    {
      "label": "Black_rot",
      "points": [
        [
          128.5,
          67.5
        ],
        [
          132.1,
          68.2
        ],
        [
          133.9,
          71.1
        ],
        [
          132.5,
          73.3
        ],
        [
          127.9,
          73.6
        ],
        [
          127.2,
          72.4
        ],
        [
          127.6,
          68.5
        ]
      ],
      "group_id": null,
      "description": "",
      "shape_type": "polygon",
      "flags": {},
      "mask": null
    },
    {
      "label": "Black_rot",
      "points": [
        [
          155.9,
          53.9
        ],
        [
          151.4,
          54.2
        ],
        [
          150.7,
          55.9
        ],
        [
          146.1,
          55.5
        ],
        [
          145.3,
          56.3
        ],
        [
          147.7,
          61.0
        ],
        [
          150.6,
          65.5
        ],
        [
          153.8,
          68.1
        ],
        [
          158.3,
          70.7
        ],
        [
          161.9,
          70.7
        ],
        [
          165.0,
          70.2
        ],
        [
          170.0,
          69.8
        ],
        [
          173.2,
          73.7
        ],
        [
          174.0,
          74.8
        ],
        [
          176.2,
          74.2
        ],
        [
          176.1,
          70.2
        ],
        [
          174.0,
          67.2
        ],
        [
          172.7,
          64.9
        ],
        [
          170.9,
          62.5
        ],
        [
          167.9,
          61.9
        ],
        [
          166.2,
          65.2
        ],
        [
          162.4,
          65.4
        ],
        [
          157.6,
          63.9
        ],
        [
          153.5,
          60.0
        ],
        [
          155.8,
          57.5
        ],
        [
          156.8,
          55.5
        ]
      ],
      "group_id": null,
      "description": "",
      "shape_type": "polygon",
      "flags": {},
      "mask": null
    },
    {
      "label": "Black_rot",
      "points": [
        [
          158.3,
          98.0
        ],
        [
          161.5,
          98.9
        ],
        [
          164.5,
          102.6
        ],
        [
          164.1,
          106.9
        ],
        [
          162.7,
          109.2
        ],
        [
          158.1,
          109.3
        ],
        [
          154.3,
          107.4
        ],
        [
          153.0,
          104.3
        ],
        [
          153.4,
          102.0
        ],
        [
          154.6,
          99.8
        ],
        [
          157.3,
          98.3
        ]
      ],
      "group_id": null,
      "description": "",
      "shape_type": "polygon",
      "flags": {},
      "mask": null
    },
    {
      "label": "Black_rot",
      "points": [
        [
          166.8,
          108.5
        ],
        [
          170.4,
          110.7
        ],
        [
          170.6,
          112.8
        ],
        [
          170.5,
          115.4
        ],
        [
          165.3,
          115.6
        ],
        [
          164.6,
          113.5
        ],
        [
          164.6,
          110.5
        ],
        [
          165.6,
          108.1
        ],
        [
          165.8,
          108.1
        ]
      ],
      "group_id": null,
      "description": "",
      "shape_type": "polygon",
      "flags": {},
      "mask": null
    },
    {
      "label": "Black_rot",
      "points": [
        [
          165.9,
          136.8
        ],
        [
          168.9,
          136.7
        ],
        [
          172.4,
          138.3
        ],
        [
          173.4,
          141.5
        ],
        [
          171.4,
          144.9
        ],
        [
          169.3,
          146.6
        ],
        [
          165.4,
          147.1
        ],
        [
          162.4,
          146.6
        ],
        [
          160.9,
          144.6
        ],
        [
          160.2,
          142.4
        ],
        [
          161.3,
          141.3
        ],
        [
          164.3,
          138.7
        ]
      ],
      "group_id": null,
      "description": "",
      "shape_type": "polygon",
      "flags": {},
      "mask": null
    },
    {
      "label": "Black_rot",
      "points": [
        [
          147.1,
          177.4
        ],
        [
          151.5,
          175.7
        ],
        [
          157.2,
          175.6
        ],
        [
          161.2,
          176.8
        ],
        [
          160.3,
          180.4
        ],
        [
          156.3,
          183.1
        ],
        [
          152.2,
          183.5
        ],
        [
          147.8,
          183.5
        ],
        [
          145.4,
          181.6
        ],
        [
          146.0,
          178.3
        ]
      ],
      "group_id": null,
      "description": "",
      "shape_type": "polygon",
      "flags": {},
      "mask": null
    },
    {
      "label": "Black_rot",
      "points": [
        [
          136.5,
          178.9
        ],
        [
          138.9,
          178.4
        ],
        [
          143.1,
          179.1
        ],
        [
          144.6,
          180.7
        ],
        [
          143.5,
          182.1
        ],
        [
          140.1,
          182.8
        ],
        [
          136.6,
          182.7
        ],
        [
          135.5,
          180.6
        ]
      ],
      "group_id": null,
      "description": "",
      "shape_type": "polygon",
      "flags": {},
      "mask": null
    },
    {
      "label": "Black_rot",
      "points": [
        [
          146.3,
          123.4
        ],
        [
          152.1,
          122.9
        ],
        [
          152.8,
          123.1
        ],
        [
          151.9,
          127.2
        ],
        [
          151.5,
          130.5
        ],
        [
          149.9,
          132.5
        ],
        [
          148.6,
          130.1
        ],
        [
          146.8,
          128.1
        ],
        [
          145.4,
          125.2
        ]
      ],
      "group_id": null,
      "description": "",
      "shape_type": "polygon",
      "flags": {},
      "mask": null
    },
    {
      "label": "Black_rot",
      "points": [
        [
          139.4,
          143.6
        ],
        [
          142.9,
          143.2
        ],
        [
          145.6,
          144.5
        ],
        [
          145.5,
          146.3
        ],
        [
          142.3,
          147.7
        ],
        [
          138.8,
          147.7
        ]
      ],
      "group_id": null,
      "description": "",
      "shape_type": "polygon",
      "flags": {},
      "mask": null
    },
    {
      "label": "Black_rot",
      "points": [
        [
          218.5,
          147.4
        ],
        [
          224.6,
          148.5
        ],
        [
          227.4,
          149.8
        ],
        [
          226.0,
          151.6
        ],
        [
          223.4,
          153.7
        ],
        [
          224.0,
          155.6
        ],
        [
          220.8,
          155.6
        ],
        [
          218.5,
          154.1
        ],
        [
          215.5,
          150.1
        ],
        [
          217.6,
          147.9
        ]
      ],
      "group_id": null,
      "description": "",
      "shape_type": "polygon",
      "flags": {},
      "mask": null
    },
    {
      "label": "Black_rot",
      "points": [
        [
          195.7,
          149.3
        ],
        [
          200.9,
          150.6
        ],
        [
          203.5,
          151.6
        ],
        [
          204.5,
          154.2
        ],
        [
          204.0,
          158.3
        ],
        [
          199.8,
          159.3
        ],
        [
          195.8,
          158.9
        ],
        [
          192.8,
          155.7
        ],
        [
          192.8,
          152.4
        ],
        [
          194.5,
          150.4
        ]
      ],
      "group_id": null,
      "description": "",
      "shape_type": "polygon",
      "flags": {},
      "mask": null
    },
    {
      "label": "Black_rot",
      "points": [
        [
          204.3,
          200.4
        ],
        [
          207.9,
          202.8
        ],
        [
          209.3,
          206.8
        ],
        [
          207.7,
          208.9
        ],
        [
          202.6,
          208.8
        ],
        [
          200.1,
          208.1
        ],
        [
          198.2,
          206.0
        ],
        [
          200.1,
          203.2
        ],
        [
          203.5,
          201.1
        ]
      ],
      "group_id": null,
      "description": "",
      "shape_type": "polygon",
      "flags": {},
      "mask": null
    },
    {
      "label": "Black_rot",
      "points": [
        [
          211.5,
          205.8
        ],
        [
          209.7,
          206.9
        ],
        [
          212.7,
          207.7
        ],
        [
          218.8,
          209.3
        ],
        [
          220.5,
          211.4
        ],
        [
          217.8,
          213.1
        ],
        [
          219.4,
          214.1
        ],
        [
          223.0,
          216.1
        ],
        [
          225.2,
          216.1
        ],
        [
          228.4,
          214.7
        ],
        [
          231.3,
          212.6
        ],
        [
          229.6,
          210.3
        ],
        [
          224.8,
          208.3
        ],
        [
          221.2,
          207.3
        ],
        [
          218.6,
          206.9
        ],
        [
          214.8,
          206.2
        ]
      ],
      "group_id": null,
      "description": "",
      "shape_type": "polygon",
      "flags": {},
      "mask": null
    },
    {
      "label": "Black_rot",
      "points": [
        [
          177.2,
          104.8
        ],
        [
          179.9,
          108.4
        ],
        [
          178.9,
          110.4
        ],
        [
          176.5,
          111.8
        ],
        [
          171.9,
          110.5
        ],
        [
          171.5,
          108.5
        ],
        [
          172.5,
          105.9
        ],
        [
          175.3,
          104.8
        ]
      ],
      "group_id": null,
      "description": "",
      "shape_type": "polygon",
      "flags": {},
      "mask": null
    }
  ],
  "imagePath": "..\\Grape\\train1\\B_r00282.JPG",
  "imageData": "/9j/4AAQSkZJRgABAQAAAQABAAD/2wBDAAgGBgcGBQgHBwcJCQgKDBQNDAsLDBkSEw8UHRofHh0aHBwgJC4nICIsIxwcKDcpLDAxNDQ0Hyc5PTgyPC4zNDL/2wBDAQgJCQwLDBgNDRgyIRwhMjIyMjIyMjIyMjIyMjIyMjIyMjIyMjIyMjIyMjIyMjIyMjIyMjIyMjIyMjIyMjIyMjL/wAARCAEAAQADASIAAhEBAxEB/8QAHwAAAQUBAQEBAQEAAAAAAAAAAAECAwQFBgcICQoL/8QAtRAAAgEDAwIEAwUFBAQAAAF9AQIDAAQRBRIhMUEGE1FhByJxFDKBkaEII0KxwRVS0fAkM2JyggkKFhcYGRolJicoKSo0NTY3ODk6Q0RFRkdISUpTVFVWV1hZWmNkZWZnaGlqc3R1dnd4eXqDhIWGh4iJipKTlJWWl5iZmqKjpKWmp6ipqrKztLW2t7i5usLDxMXGx8jJytLT1NXW19jZ2uHi4+Tl5ufo6erx8vP09fb3+Pn6/8QAHwEAAwEBAQEBAQEBAQAAAAAAAAECAwQFBgcICQoL/8QAtREAAgECBAQDBAcFBAQAAQJ3AAECAxEEBSExBhJBUQdhcRMiMoEIFEKRobHBCSMzUvAVYnLRChYkNOEl8RcYGRomJygpKjU2Nzg5OkNERUZHSElKU1RVVldYWVpjZGVmZ2hpanN0dXZ3eHl6goOEhYaHiImKkpOUlZaXmJmaoqOkpaanqKmqsrO0tba3uLm6wsPExcbHyMnK0tPU1dbX2Nna4uPk5ebn6Onq8vP09fb3+Pn6/9oADAMBAAIRAxEAPwDTQR+ThWZnH8JG3bjByexHTB96nEaywKxcA9dp5Ppg5NJKGhlJ5aQZIAbcpbHY9M5wOv400RFnxtYDkkhep/l/+o1B0jt5CDdtVdwIIAPTtxjHPGP8KJmDbVxJvUHIHGQPXH4UwYOMcYXDKMckjnnr6fnTkjVAmUbPDbVPY/r6euaYiZXmMofIVQuSTzz6D14+nA+tJM4lnZFTbsJX5FJA7EjP69KcEYx7gXjLAZAGR24//VUaxlnO1Hds9kBAXGOvY/4ZoAsYjVz8m0ZAACgc54/lUK/OyMXbgKF3kEHpgcf4dBS7d/zAoWY9+SDkck/X3pI9qSM4GcgZIOMZPP644oAkRucyBicnBBJCnP8AgBU8gfLIg2heWOf4uxI9euOPWoydgRzHIXCkFiD+mPofy/GgZ+ZF+XIB+U7jnjvzzxQIZsIfO0CQgN8q5yevGfYEf55nWQO2AdwOMEdSMYJGOvXP+FGzbhioBHC71zweh59/5fhSJt845fgrjfuPPXt9AfbmgBXygO7JOMgMufpx64J69M03aPMjLt95skL/AI9v/wBdODxlHaVwu4Z3EdeAcZ9snt35xSlt0YjjZ8ZBY/l1P5D/ABoAjVYpCxkYKykEk8/jn6VMql1Eb7QxxjjOepx79v8APWhq+sxaLp01zMEcAjy0zy7HoOfxPT14rjtF8S6nePJd3VwrRiQEQCNQMZ5APXvx9O9Z1KsaavITdtWd4Xdj5hUEOB0ORjv+P6UrxsyDaGVDkoMZxk9h/SnJNvgUQ4ZpACX3j5genb07U8o8+WA2Ac7mfrx254/D1rRagVlUF2dQyknJy2R6fifb8qkkEjMVALSHr7/Uden86BHtaNFZPlUZ/wBk5756/WrEUcTKxCsMYblc8H0/yO9AEI+XJIZVK4+9x9fb6U8Y2bfmZB/ET1x9KdL8mVMbDPb3H1P1o4ypBKj5WIPGB16+v9O9AEShwGY4BB9evqfX3/Cp3j/ejywdpIwR29hn3/z0pY9md2CDgYYt1/z/AJ9npIHJ/jCjHTIAoEM8hYgpLbgM8Dj9fxp2BtXJz3yDino6BskZ3dMnkUKAPvAbj/eGM/T2470wI4k4yOOpyVJA/wAmn7QgCgbvXp19f504BclT8y7s5HPOP8mk3qWxGMYONw7DBoAAxHGC49cZz/hTtxA2NETjgHp9elAZgGIx97GDjPTn+VKpYMPkJzwcUEgGI/u5PGFJIHtUbAK5CNwfUf59akaTcDkDgcgcE/X9KYTnIwBnvxQBzzgiUBw7NkcDLDIAGc8+5qbDxu+9TuyTzkkj1HcCmFiCEONhOByM/qf/AK35VYScKnKCN1H3euR/Q9KRqQNFxiNizqfnK4+YZ28c+mD+PoKbuAARyuwLyDk5wMDv0/8A1VMqsQcRMrMmUU8EHHr7U7MkihHXHlfKQx2gHkdP6ZGePSgAj3mTaiplDlgPmA6c5ye/akDsYssQO3yDoB/n88UCVGkkDL5eMnO4DHOfYntwef6qwdoG3yEbhhWA6+nfPXPtQBFHudtnyk9d3XHQ9O3Aqb96kW4PswQcDqeuT6Y5+lPULv65ZjtbspI65ORxwaMqSCqseQoJ/M/jxQBE48ubEbRt8v3gTg4AyfrU0Me1zvLF1YMRnOAeBn29+/405cR4cKMKwGR2HXAA57Y984p0JIdgcOR1zjn6Hn0/z2AAvh3wVclcYUABfxA/p6/WmJJJtkLJuGw8sfmA7YH9Kcdq7OdpGMcjO7p+P4051EoaQyqCvf0Ppxk9CP8A9VAhjLu3xzcJgAbssBzzkcZHQ8etZGteIbbQrQmZt8roPJt8np6jgYGf8npSeIvEEPh+xR1AkuJc+SuTjIA5Jx0GR9eMdyPJbq7uL+6eaeR5Z5DyxOST2xSbGWb7VL7WrpWupd7HhF6BR7D8Pqa6HTYlhgVAGPC5xyax9N059x4zMemDnHtx3rfVDFDN5jKQoBHf+Id68XGVud8q2OWpPmlZHVaPcna1ox8tAdwBxk/p6k962CuCxdm4AyNw+vPf2rgo79Vm2QsouEG7BbDY/njt+ldbousQapbEL+7lUASKSSc56gfh1x35rpwNfmj7OW6NYuysaexpDuOCmRuGevXt6e/uKfhmHLFPlyFPXp2/A/rT2VfKXZvXeuT5hzg98/UY/L60jhUDYKkkZwvHGehH4Dp/9avSLG48s4LHcRhT0Of/ANdOKqgycEEk8Y7dOtKh3DYzZyvO3j/9f+fSlUOqhcqUOA0hJ5/TmgBrqW3LvLsB8pA4Of8A69POwBWAAHYbent/+upAyIMK+CRt545A6d6j/iBA4xwSeCOmaAHbGVwpw3fKntkdaViGJHQAdCtK8g8sbVypwCRzj/P+Apvzs2CmVyQOO/8ASmIYV+YgHbzyev0qSEKFG6QenJ79qQphj5pBc/NyOnv/ACpSNqgAKcc7h/npQAO4LEnHynIIIOetORgzBNpIx1I/yabIpDMFJA6ZJ60IxDMXClgp47YoAcSpZk2kjnAzj6Uh3O2Aox37Z98UFssSRufHAHA/OhBgBQBn39uTQSYSxIqj91GWPOApByMHjn0Ap0crxoRkMx6EjHt165/+t9KihiBdiSxBcgfJ+HX0z2qy6Ax5JBfdhe5B453d+e3HUYpGwbkjkDNA25CQrdee/P8A+vvUbncjeWGbap24XPPH154P9RTVDnkHDFec/Lj0PJ9BU6q2MZGFX7uR869/889fwAIhVGk2hZRGOmG9uCQe/P8AKpoLaRVmCsBlBh92cAd89RUTbhcDftjBzyB1GMH/AD71YlV2Kh3BIwihsgZ9xjnkd89KADDIqkbs4xljjk8j6Ukezy2O5WzlyMA5AHpnp/Sq6jdcDphhgMI8kDrx/L8ueDVnbGowq4XOMZAPHfn6Hv6GgAErQt2ds7eOnIPfjv8AzqQgsVjVVBU5JLHOfoenbv8Azps23CjKxjoGUHPGMj/Pt9KY5hEoQAqS2SNoCkevP+eTQBIiPHJJLIA6qCCpbGOME/UYyD04z0oDqUVlKqeenfjjOKimvFSPzGZfJUF2ZiBgD+Ij8GNeTaz4gudb1B1jeWOwj4WLccHnIJHck81EpKKuxbK7HeMb4XniO5CMfKhxEgP8OOo9/m3dfWqmjWK3UpmfdsXjpS/ZvtUkklyJHdiWeV25J7k+9atlc2lhD8ufLIOBuBxxxnpXn4jEc0eWJlKonGyNB1XTrO4vAiStG2MHgYzjPb2rGbXTdymARxoGG8urZBwemDnHJ9e1Pn1EktIJ0VWyQVkyB/XvWLLe2fkqIYI45VOGdECkjH/1q5adNNNON33CEo8nLbU3EvGG1N5zngLng/5/pS2mq/2fqH2yJyFUgFCR8wxyD/n3rnUu5piQnyqTk4HJHHGf61ZNoyJ5krBdw4UNmmqXI73ISfU9cuPEOkq8TyamqK4OfIy+0eh25xxxzjqavWF7Z6hG8lncCRVIUq4IwSMjg9uRzj+teKwebJmNHITOMZxmvSPAkRttPvV4yzL0H93t+td8MQ3NQfUtSd7HWiVSuVyvP3upHPI4/wA/rUqLtyzHaFJ3Mx56E/5H/wCqkii3gN0Gd3OOnrT3IySCz7TkAYB//XXaaDDgtt/hB4BTofr3/pQ8aLGhJHIzg9evTimeYCpyewzke+MkE+36VPEjBGD/AMWd2Dnjpk8UCIIygIYgLh+uDj6+/b1FTc4ZWZQcqcEY49P5/wCeaUKjBlUMFBBG0ZPbOT0pyqYzldoJGAo9qAEdSA2AduQzc8cVEEIXhQFJ5qZW3blz0bJU/wCcU0iJA24gL6j/AOvTAANsRwx5/hTnH5//AF6YDuJLMT6kHGfQ06TaqFSSG6Enuc9c0KCzb8KoOc46fhxQA3LAj5iNv3R61I0nDB88ds9DTnjYxj5tqN7d/wDIFAXb1y2O2SKYHPrKrqcq4GBtyd2MfmcfX1PrmpGcuD1fjHmFeTxjA/ID+dRjc7M5zLIcsRnd19fx/n+b23ursQoIyHMZI/p16f4ntJY/OVClmDvxtGO/sDzj0A/GmxmN9ylCA+RtPIbp0zknPNSRYWUozsUOcErkjIOB9f8APamxQtE8ah5WYEld2Dj8/ccj1zQA/ezsBsw3UFV6Dk4PqcemOabHvO6UKz7eqjbhcds9T3/Oom3idjCS4JK5YZzxgcjvxmnJMsgWRXwD93I5B2nHTB9P1+lAE06SLsHykgbcoeTxj27Yzgf/AF3zFdoKjOc9Bj8fy/l71CJgrEoFYcbmb5gARkZJ+o4FcX408Rz6YRY22UuJY9zTq+dqEsMD0PHJ7Y9eiA6O48R6St3JBLfK08DbXXa5Ge/OMcH37dK0RcW8g2288QwgDKvJU46dc/04rzHSrf7Po6BW/e3Db5VZSPlwQBnP9Oc9eKmS5ukulCStDs3IjqxznjOCP881w/WnzOy0MJ1lGVi98QfEOxP7Jg2qjgPOMdBklV9B1yePSuYt7SK1CGWRRI+flOAT06c8/wD6vWrGpmH7Yly6u0zk5eWQsCRgDHfP+FV5Y45JRNKhcjAUBct19+lRWq+0slsEqkJJIfLiZlCEiNsjAPXHt6dPyrP1aZoNlsrfLt3NjjPpmrcriMpglIzwMcEnH/66xdUP+kq2/duQY65HUVFGF5K5nF6oYJieCMgCnxophWTeAzOVx3AAHP45/SqgPAqSM5POMe1dTiamtbtHAolDDPTHc0s7hm+XDY5bByP0qioLAYBPrWlpUCMzPIiuD2YZFcs0o+8xxV9C9o9jJdSDosYJG49M/Wukt/EMehWXl2DpLNIQWSaNsBcdQcj2/P61kpDbaddxTAKsF2vlyZwQp5z8voR+o681R1LzUuthJdFO2NgAOB9MDOMfp7VeHpqclVTN5U4wjfc9V0HVJ9U0ZbmeEDeWBRGwuAcZ56fn2+taioNvGQnPOAM/0zmszw5CsegWKorBRArneSBk8nPqOfwqFvEQmid9OjV0VjummBx34UAj88+vANdtWtCkrzZmotm9GTsDMHBDYJAxg+mcdKlMa8hd3qOf1x27c+9VbO8+224DoEkKjcuchj/Pt/8ArqdwAjKwB2k5HA59Pb9KdOpGpHmi9BCxJ5TyCMg5HPP1qaIgoi7sZ6kD047fzrGvNYs9OdYpJg7rxti5YEEDBPQe9XbK/j1C382EHHIO/GRg88dPSmpxb5U9QuixsRizc7sYz0x7e34UpRiv7ssVGM854HtUT/Ll/KBGOMH8f8eKUEs2CSoA4xzn8f8APStAHTRKwbkEgYA/WmjIbc7hu+04/wA+lIC6Z7DkkHuB/n9KRnPB6KwIGMgf55oAkDbsjn6E9jzQWDMAxGevU0xcOvynHPKg80E7M/P0xwc0AY6AsY2LnZ94Hpu688dKcJFZVyvTh84yc98fhVcBpAuw7ioKntjvz27DrUjzwx27tK6qhQuSx2498dO2c/7POKRoSKsZeQKRgbecErjHc/nz7VHbqCCeApXAUtz0J68fT8vWuNuPiHax3QW00+aWNcLuaTyy3bsDjp14pF+IcrYP9l7n/v8Anj/4n/8AVUOSW7E2ludw4ExUmIMU4zkDk/gc8Z/nXnvjjWnt5/7KtpWXCg3DKxBIIyEPqMHPfOR3Bz0MPjjTGZA9vdxDGfmTcpbA/uknJrzXxLcfavEN6w2sPOKIVHBVflXH4AUuZW0BNGvo1ndwRxzi4ntjKpG6N2XKnucduOR7Vd1LSpNXKzXt7IzRQ+WknB4GcZzjPJ9c1ftRNHAkSs2yPB27cjkDPbHYflTZwwxbytK0JXEfPC9CeK8lV5tt3OGdSV73I1ubeKNY2LSeWmzzMHnHQ4qGK4gWdrprWSQ7RiPIG4+pPPGPb/GppYV8tVTEg+8Vc4B+n+f/AK9eQM0E2/ap6qihcHGOPXpVpW1Oe92YVzJczXIklIAXICr0X2xT/OXYAzEADO3rjpTWYMu8gYPAJ/8Ar0sYAieR1AA469+w/nxSZqE7LNCCq5bHykg/KOv5n+tY18gkTcCMr2Ax161svd7z5cCEADGT2/CqTQrE+0qCOTgsOmT19/b2rSDs7mkDDHpVmFTIyoBz0/HNMliMU5Uj6Z9O1TQkIzFj06Y9a6pPTQ36FlJ4ZYzHGM4bksMbh7VetVIwQSDjAOaoQqZGJAAA5+UY/lV3DYB3SAg8qCQp98Vx1LbIptX0Oqsri3fT2gmRZUYFW4GT7/WqmoWYtrLMWZrUHIMgHmocHlTxlegI+ntVWwkEanG3OMZIyKvGVv7Rt4XKiJAJmXcDkk4Ge47nrk5rloOVKbs9DSFS+jNPTdS1y40iTTpLSZ4ZI9ifuVQIoBB5IwR0znrz68s0aC60O9hsLtFWGZtu5ky3LHgMpIIywPIB6+vO/BM8igrkE4O0nH60+40tr94bfc7OsvmFQTleCM57CtZ15VXyzjoOFeCvG2hu/Zfs0TvzwPlO7AA9OPw/wNY17eXUjNCzKFbpGpHTGeo69fWryR309wBcuWjCEc9SRyMAexPvVBkR76SEOFkALZJ27z6fz6ev1rKnzfwo3SOOctNDIvY4Y7Tz127x0BPfPetPwvOYrsQD/VzDJBjAyw68AnsSSe+KozxpFf8AkRx7jnJDNw3OB2/H8KuweTa39qZGaFITu3c47ZHpjr9frW1JezqIyi2ndHWGQlQQcZ6Nkc59v8Kczcbl2kY5HJPsRxmo7e4t7hRJC/mqSTu6/wAqkBfJwRuwByOB0/wNe1vsdZG7nHBGMZYMc46dM0pIZd6DdhcqT0/Ohl4LJI8nPIx/nnrSRhiDgjuCcDn1+npTKHiINnZuLfeJxkZ/pU2SU2EbRjn5cn07VDDkSgYCgcA8H9fWp1YqTwuT1OAKCTnmSJm8xXk4fIP3mPuOw/8A1D3HFfEDVRbwppsTHzJjvkz1CA8A8dyM8HjGK7o7yzo2SXVt2PlHTGOeoznHXp24rwrVr6TUtRnu3GDIxIGfujsPwGBUs3QyyjeW4baudozWzHavGRJJg5zxVXwxbvcXcoVQemCegrrEjbYWMSyBOMkFmB6dAOnPX+WK8qvOXtLdDir+9NpGVbwMFDM2WVeRnp7EVYCRzNtngUIOclQQPXg9e351OpdpHjaNcYA4Axgfj04/TrikvtqWIs4h+9mYNIAuNuOOD35zSUepx31KEl3cTahA8KyrHCwBiViMgdiOefXrWqupi8kjgMBVgOXLlgBjBGAOBjJqlY2OzG871HT5uBzxn2/xrZis7dHlfa7sGILHBGAOhAGPQ9f6GhJvYudSUtGZl2011cOpBKYztOOnqe3Tn27VHbKgPXcp+8qJwOR3yPUfpWjLC1yZI2Xl1wOu4An6gk8Y5z1PSsydYVkVUlRSBhzjJLBuR/8AX/8Ar09VqRuYt2Cly0ScIvTIxxii3txMrICeBkk81e1OGT7PFcPHIpzsZiSSePl/k1Up4GktkdVkfaTnaM4464/r2/GpSu7XOqlFTsr2IQGUtGMBhwcd6ikZFRl8wK3VcjJPt0/ziooIZERxKxjTkqCOcHoP8+tSwWy7wWBIyPpWjSi9zWUeRlbUYgsfmAk7EU5J6gjOB/n1qrAA+3JC5PU9BWxqkVu+nmJYy8gwQ5Jyp7gc/WsaFNwHpW0HeA4tOOhoW+VXg4zwSD07flVpZF3bVAOM5YnvVKL5WB25OMDAz+n4/rVy3TzCWzwOu0dO3asJrqDskXoUcqGJA9hxgf1q7bnzLzcTIyx4TbIuGGOowPfPWq6q/wBn2rGWJ5Y9PlyBk+nJAz71chjcAyN95BtKAY6cEcVzPbXqZ82lzsdM+ed4N7OUjMmFXle/TsPf8a6zT7SD+zBcTKd8mCz7wWKjP9BgcfzGOc8HQLG/2h4dvBCuwG0HkZ9T1GOnJFdFcXLWqwiSRrS13FRlgFRCc4wx5zn19Dniu6lT5o3ZEbvYtKzHzITGrSxMELyccdB3HA5yeR05FczqNsl1MyoY42BOct29e/171pXk93aXecbzDhDHNjBJOcngdgOo7jPoKN5eKumc2wR5GUJ5mAemAQR6AHngHHqa1lCKJk76GbY2d692Lq4ilUEjbvBUt05GcHkc/jWhqy2wREyPOJI642+oOM//AF+PeqkElxOUVXdSCcfvSFHT1IyDgDAOe/OMGxZSWf21TOZZWI+XGMFivIOSe+B/TnFY8kN+pKeli/pFoYFeV4zHK4O1GGML1Axjp+f6VogKFGF46E7vmP0rMudTu5uIyqbCFLMPvDgHG7OM9TyMVctZnu7VZdmwsWXaOnDEZH5fXpXVRkl7qOum1ayLUaMcqvQt15OPenbAwy2CeuQM4qPcGbD4IJOdwwKUzYUIUbPOO/4V0Gg5MNx5ZXvn1/w4p4TMnzKDkc/0pc4QfLz05I9uoFReYzZ+YEdfl5x+dBJ4ZP441qZ/knigUjlYolx+oJrmtrSMFQFmJwABkk1ZsEjluAkgzkcD3ro7ew2SxCJUR/vYJGP1rjqVuV2sVVrKnpYs+B4HFvcK0R8x36NgErjjr75/KtKQyKG+cAqSAEXPHA71AbKRLC5l3vwoZuDgj/6+f196oRIsu3ex8sg5wcDOOnv2/wAOa45Su72POnPmfMbEcTncJWZ1MZZRnAPHcfXPbrRJbSPPkWyhTgBwhOABzkjrgd8HpWYy5nUgMII+FUc4X24+tSxWxCiJAxOSTxjJ68+nanfoZ3LAvJfMD2aeUoYFWYb2HHHXIHT9PrV9PtaK7GcyncT87hlJ4JOCeD15I/WqrM1pA80Y8y8AC7pWGVHIY4xyeenvmtrTLKdbTMxY+ZliGG0IoJ3dQQoB/Dj2rSCuO1zJ1S8n0+2UgrHI7eWHT5WGMH2wen+ea5uARxZ8zCkMB8wPy9/pV3xLrR1DUisExeCNj5bYAzySAD1IA9c1lm2UqCZA+MZboBnv+tTPfQuxYWRnkJkysSKUCv27+h+v5elRXzvGxijJSJvu7R97p/OpUuIE2g72weBnbnp3NPu7eSa3LJCySKPlCqS23GTn6DnPTr7Vm0OL1MWTAG3GADxgAHtSLIyJsfkY4w3vTp4/KRcEYzk4J4/z/WqoPnNgZIAA49K1Ubo6FqW/MJcSblLk9CBx6VnTJJayNAW+VecZ9QP/AK1XdjFsFjgHnPrUOpGJtQJVTs8qMde/lgZ7d+auG9ioiWqh5trnOQRk8546f0rYszh9rZGcjPTmsmxUebwM+nGc/hW9aFERpWizsBbkHjt+HOACeASKyq72Jm+hoXQNt5cBYKch3A9cYA9iMn2IINPt77ZdraIkeEAZpXUnaSCexHtzn1qlDMs0sk0zgktuIGBk+3tQbWQ38V5bzKs44Ky8KTggHjPtwOorGPJz+/sXQ5FK0z0LRJmk09ZlhaM78uep4xx/X+tbtvHa6hEYrnzVjK79iODggnGT+API6DP15+wWXTtN8y+jVVuH3oY1ZyFwM9ssBhjnHAJ/F95qF2LeOawkYp5ZzJHIMEgZCjGeM7jjGAVXryK6oO07Rfuj9n7147G9qLPZ7pgFuIuA6zMEcjj5eB1zzljxjHWsNtQ0mS+BhG9VcyCOQqFi+UE4xkE544/+tWfNql2NLee7ijhySsKKSTj+EEk54x65xgnkcrpNlI+nLcpBJNIjh3RCA8nIzzxk4559Cea0c25csTB6SsjbiSO/UhfJhYBQzhMqCfmHGD37DnmoGjl8+OKR3hG5TG64G4jBGOm4jI7+mM9TcVIrpYo7CN7ZSixhLpPn6AqSQT1Poe/TFVLkq7xQygJcIdzBF3Bce+epx/LPFaSikRNa6inzr1AsaxQsi873xk/7J7YyOBnt3629NDmzRXMjlTj951xn6+9PtYPIhDSQwMWUhXQYz3yMYxjnp6d8Yqe1ij+yoiAFCWwMc43Hb+nP5VcI2lc1pfEPwp/dx7iW+bcepA/lThGqkMOhB5J9TnOKkVF++VIUdg2MUwI+7cxIVsAZ49a3NxzZljVCcjnucH9cd6hUbsqxAUHgA57f5496m8oEDIbf19BinBOgKZIwcjOP8/59KYHzIrskgZThlOQcd69B0WOz1DT/ADnO1TjcV5IOeQeP1rz1uT1ruvh7LA4vbOYIXGyaNSOWwdrDP4ivPrQUrDxEbxuTSMJpntIFvHhiIAklUjd9Bzkfj0PemywBWVFB2524zkuf5118YgvXnhlSK2EAcfLEvJzkfyzn296xL5tKscCAzy3ClVUbhtVs8knnoRwPbkjgHJwS1PPla+mxRuYlsII1zKJm+ZkHHA/Hj/635OiMNzclNyIvl7SC23qMHr35/rSPHLezF5UkMkjnMh55xnt17fTFXWtTHEIhGJZCA+zjCZBJPX0x2x05zii1yFfdFax0+zsbLbJqLO4Bf5VDYycbQOg4GcE85PHNO1a+uL6KK0Y+Vbr9xMfO2RkE89sn2555FLHKCQyOFA+XcUGP6+oGfcUsNy8UjMDLG5YqGZvu46HGOT0P405dynJyd2cze2w09mV12OMgI3XOODg9P/r1TWVpAEAwBz169qv3NlNc3TbhLNKMea33sHp19Ogz71o2miPgO2AAyjOMDPof5Vi5LoNdijBCdyKu48ZPHY/5/StD7C/mb2G1cABm+XBx8uP0P4fjUXmtA8ccQG/J38cegwfrn9K07iL7LbITEZJmkCrG52lmJxgH2x+FKL5nZDhTlOVkcfrFsYiSjDyOgUnPJAJGP1H09Qao2w2NGW2Kvq1ajyrPfeQ6qi/e653euMjg/wCe9UDC/wBol83HBxuGAv4e3+Nbq6XKzrcXD3ZFgqZoVba3OVyPbH5VRuoQjxSEljKrOc9sOy/+y1pWzLHGroV3Bs8qD/P+VUL1eLMBVB8pxw2Sf3snX0pw3Ig9SWyiZzlMle59PwrTZBiNGcBWw5RQSQewJ6Zxz/wLB6VX0m3IgnaQHytm1to5Yk8KD2yRzjnG6rALzSGUndI3LEnO5s5yfz/U1lN6kTlYkCRyZjP3M/IwOO/X2/H0qWGTyGjdZdj7QvLYIwoHPrnn8SaqtcusvlOAGbqAMkenPPJP+eeLyhZrZLOWQGWMklsYBccfkeBx1wD6VEou1mKUZRSvszoIrhNUC2moyvFBuVw6kgocfewAeo5988VsafZxw2MAt0uHyzpGXyd5yTnIHUE9j26da42GRrb9yyEeWxLgnktgA5/Ic+1d5pV4IbJb37N5E0cZ3sowGB+ZCc5z82DjjJxW9OzjyvZCU5Wt0MqeKe61q30uNt6RnPlrkYfJ4YkY4GOfQ5PTA9A0eL7PB9l81XMCZAlZSitg8sQfvcge23p6c9pultcWK3iKwlkIKo+4STMQAQwI6AA8DIGOvWtm2gicSTSB5biP5ZVmiXdwRyM9x06dhwB06qUeVDS1ILlbhXdLXHlth2Egy2Ceqr1PIH6e+GpbQywpBK+7a5KHuAcADk9e/TJNXlQeXDcxu4wFLRnlRGWIIyPbHHpnpVO8voJysUEfzRkhZB8xU/ewRyVAJ55zhs/TRoVimT9gMTFZGgySUQhhktjOM45x147EdKwV8U3VtGqwwwmNTglkLkj1+8PyrV1KyYN5nzvcKCMMW/dFRzgY4GMdwf1rnJ54PsyJbf6VKwBLsDhGPUcg7jgden15rGo3HrYm7T0Ol0vxGNSKRS2rws2BvBDKWzg475zx361uEbsnb8x4AxjFcZ4T05Dqkt4TnYSzOBjBPbH5/T0ruPLbqpBAUcA8VrQlKUbyOqm243YxLc5YMM45GTn/APVjih3+TI4wecdQaQEuCec/7NPSLcCSATnGT2/OtyzyfTvCujx2k0sqNczworBSzAsWPA6YOMH8Pwz1On+H7O2RJodPt4pGIwxQDK8+2T2/w+7XLaBq6ajCiTuwjUcqhwSemAecdcfSumvdSvbKzW2ggmvI5U2q3AdCemRjBAO3kEZx9M+ZD+8c15SlZnMpd3F9K808xZyx+58oxnpx19KSO1UTfL84D4x07dc/gahSNYVAkLZ2hgnQ8nHPTH+fwuWqFG+dnVCfmJOAAcdOoHAHJrnimzBvU0GiW6IDJGUUNiMAEk47gj/INRTGPTC0uAj/AOrEZAUr1x68gflxVf7TJI0gREKPgNvGcge3TGADRPYy3DBtxl4ByB/D7DoB2/lWwr6DJJVltgigwhWBcHqSM4xx26fhU/lws5eKZpUYABACXc8Akrz7dvz4qA28jgeYoDFhuVEAG7vwOPXjt+VaCWaWiPcEMGVcZYHKnvwO3t1o1Ykrszp7JrSV5bkKgt32N5eWD49COvIx19PQ1W1a+S7MfkNJblEjDGOUEPgZ5x8oHPQcjHJqW4iEcEPllWY48tV6tn0Hfjj8aolRHBPdiF42TlogTwc4yM/rntWOqdjWLlDVbi28YA/5ZgsM7nzgdSenNSOLe6AkeBz5YIT5sHGOn9ay1kuHymW8nO7G4DbnoD+fU+pq9bh0zgo4+7ntn+tUlbVEqbi7opC1gguDkyyTHj5zwAeQBx6YrNeXz3kEzBN3QgdMDAB9R0/n7HRupEW9cyS5yxBVVyxHbjtxWbJtmnCK5wq7gpU5A/ryT0q7P4mdS55LmY9GZWET/ewCM9Mdf8aS8iQyWx5QJGVYkZ+be54HHt/P1qdRvUgAFRjgnkfT0q7q0S21lYIQN0hkk8s/w52Y5+mf8nNCbM4tXbKULuiKEZkQchdxwTjn/wCv7ccCrkbMSOitn5ScjaQeOPXpUMESgbtu4AAkjomT3+v9amY5iHBJGFyMgdOv4ZrOxk9WRXVurJBcYw4fBAzkYwcH174+hqVWulj3sAzEsxAB3FT3z7AfTg0ShkxI6EsV3HHG3157f/XptsrLeeUQTltoyME98fp+HvQk3ox8zat2NGwQ3sCWvlMV3Aq+MFRk/p+mfTmul0OH+0C63DBrSEFQQ4BY8gMMdgcZ9s+1csuYr6SKHzBypPGAowM89j06HjBB6kV2nhqyjaZ7Npd0ax+YqsSSzlsFCwGSOuPc4HWuqFJ7m/sJKHMzoFuPJWVoU327LtYrwW4UE4GBkHHA7kegNIxk82KcxSLb/Nu2gRKGxuPGTxzzyPoKZdzRLYNbtIjYPDIBw/BBIHXHGQPU5A4xE2ozt5MVwBIs8g2u+TIWwwz144I57Z9xXSZGlDqlhNfPEsSGMrlcO2FJ+8cnBP8AT0HOWNLFp87NMVa3GcSKB8w6HOeDkHr2x2GKyLpkGpwNM8gikZD5YQkNxxgZ+b/9WABW/HpkslqguESMsAVty5+QHqxwxwcgc544HGKab2C7Mu8lm1ZWtreA2scqEb5FKefjnkc43ZPB65wc1hPp5gJjWJfkLBtg+bhtvXjjB9ea7C6jaG4liYzzYO1JZlOQvG0Fu5I6YPpnoa5fVGntrlbN8lHA25UAuQMfNzj+6efTHrnKqktWDRe8MWgj0+SVioeSQyFlYfKoOAGx0PU/jW8JiQ3Qhvm+Udvr1rndLdRq7QCR0ZolHyAllYYJyPrkn/8AWDuRF5VRnQB9ozknGemMZ9/0q6E01ZdDog9LE6s7HO0biOpHv044p6SDPI2DAUHp/n/69G0cDpgclT09P50oVCAQFJ4yP8K6Cz5r0e9msr9XjDEE8hetehvq88sSwqdrH78ofqBnGPfqc+h/GuR07TjY37293D5dxHjejMDnjPbrkYrs2tHktxetsUMRyWyXGSc4zz3z2/KvNk25Oxz4h3noVREDAHcecGyQI87s8jgepH8ialubGb+z1McoVpdzGPcAVT03f/q6dMdFNqqKvmx4Ea7gTwCTx6+uPw5+pd6rDID5chmYRAYL8LnnGSPzHrnn1iy6nOUyv2WCM7WLnKdQCDgHB/Pg/UfTcsHjtLFrpyXjRSgXGS7dh7nI4/Hg9K5y3mledd0x2qCAsbbQDgjjHbP/AOv007WCae4azV2+zKNxQDG9l9RjPXv7Z96UL9BIm06NnjV1c7cDG4kkn0wc9xn8OO1LqGopGj20qhC33gwB39G3r+APb8eRVi5X+yIxdC6Yzs4jWFM/NlRuIPIwcn154qLbcajfefJbLKkj5XzMYOewY8Djj8PSrh7j2N6U1CV3qchfzpFqNrJagbTKACvO5c4b8sEfga2yLm5CIZx75I3EjOSfXOeexpdTFpLGslhbLF8/UKqnHpkde36fgwAyQlWkwcDtjjoP8f15rnqy5p6GuIrqpayGy2QN2sa7TGTkqpzszxk5Ixgn/PeKZo7JBHDh7piVCqTiIdDn34OB7ZPbOpbXCx7pvkLZJbKnC/nn6Z78ZNZl1bLYuk8S74y+F4yq/X8vxxT2RxbkN1or29wskcJnWUFmVThhjjHqRkcY9DWSsCxahAJYjGY8iXCEZXaACc+4xjJ5GemMehQRm30r+05pCxAJZjGSQccc++4e3P58hfTyXXm3Eyl3YHJXpjjoO1byk1GzO5YqShyMoNKkSkxxnHofy7VY1VxJoumSsf3qtNGccjb8jr/6GazNxz93B6AZq3fMBo1k4yv+lTYOeP8AVwd/WsoowiV4yhVVyq8/MSPr+n+NVWtvNAMkjKJOuBwDwMjj2qbLOqLH8znnC9jk5/TBpwAZB1BGQQB+HaqTcWCbi7okhQbdiyZAHDMcnpz/AE6fyqyIVtYTclhJI4VYlDEYOAS//Aeg7ZOR93mCzjV7wAI6xr80pUZwuQPz7Adye1a1xbXF3IZpNyKi7ViY7vKQdF6YyO/vkmmLbU0NA0SC6dbh9olBy4J/h6En+XHJB+tdZpFi+oW89lbF43E/l+ZLgyM+4YBbIJ4HJHQY69Tm6Up0xI90f7yVPMUcZYKcNzz2weenWtSwm+y3/mWxQQ386tJHFjCqR05zk/e5PHf6dMHokV7STVmw1WKaG4ilQKDHKBvZNw2g7id3OTknoSeOcVNB5EwiATdHa425XAPOAMlcnOc985HTpVzV9K32Mktqd8lo+4SEZLHIyCMYJ6nPv6HmK11MyWpVrW3/AHjh2ZAo3DqST2yQP58Vb3syepTjeL7HuuUDOruA2CE3bjnHGcjrk9B3OKm/4SK10+3LZkkYlVGJAXTufmPzA57+v60tU1Q2T3EljpuxG6tasFyx5yeuRyc5HOByBxXP6TbzXtzcXFzFHCZiFTDD5ccZIGevHTPQ57VlUmoR916nU6cOTmTOmXxPBc3ZZ4fJSRdn7z5gRgcE/gf++j0rJu9cm1CdZIdNeXazCT58tGM8ljjk57DjoO1WBoUdw9vHPfwxxE/MWJARi2Dz3OMfp6U+fS9N0y5ils5DcSNMsjqrFAWXngEc7u5/Ee2d5SX7zYilKKb50bHh6zgMX9oRxyIsowqTRENjHLFT/TOetbDADnf8+cHZ/LP4VjfbroWYa1jPmKfmSf5gexG4YO7/APV71o2d35wWN4xDclSxi3bhgHBwccj/AD2rqouEVZFpxeqLQcZHJ5yBjp+NSRudgGMD1B4z/n+dMChH/iO09+T+H5VKYxEoz25ABroKPlqJ5UuFeHcJAcrt65r0DTL43ekFr9fKuInwpL53g47dfX16Vg6NZQxHMhyx4JHX/PStcwDcZFB45bjOB7/iRXlVK15WSMa81LZGhq9/52kxpGCA7Ayv13BRx1HTJH49ueM2yaQNjO9W4+Xg5z7+v4Vq26pM8aRBDLMSgUfxAjkHPYgHkflWPYRbpI42LPuGcI2NuD0x9M/56xN6pnJ0NiK12IkikAqCHAwfxB+lbcM1vGxkfazKu5338HHcqcAjOf8AOapadH513FFGMxFsFY8ZOBnrwM/54qbxGtrBb2yRhEaRgdgc8qo6Y7jOPx/XeNlHmBIoXUw1S6hZCTAN+M/xcdPTcSOOOMjrk1vXhkt9A8tsAlFAUIFJ4xnpjH+PNY+lFBF8ztgn505XjHIY56HjrjrnsKr6jqr3eqzlpF8obggYDntnpg9WIz045ovaN+4X6ixSeVpbqwUnGAVbn5uV9+Ov5euTA4EVtJLCyhdhQN3QZ68d8k/5xSjzjbkhuSo3BhjnPQAdO3HrmmxwvIxjkYsG+QYHfOOB9f8APNYvsK4yG8aNZ5XeSOV87SvByR6du/NTtdqbO4l8wYWIfJk4BHABHvux7/yp53wlXG3B6Bf5nrjn+XpVV42bzYvlQDCtgBi5HTHft1+maSjbcLmxPdT6jp9tDCwRIvmKEhsnJHGeuMAY9M+tZMSSsZFEbuUBLjYcNjr059v8KtWFwIH2EhTkoUYYJx2PbjH/AOupppPMhu1miELyKYmZeozg4K9/yzxx0FPVajvc5Yy+ZiNtmUbAKrzgZPJxzktjJye3QCpdSffpdsrBVH2y46dceXBUV1aS2V0rMQyF/lkUcEZOeSPXvWh4kt0tLWwjicOpd3ZgMZ/c25I98Y/z1rSOupvHcxYWBIUoc5GP/wBX5f56W1jeR9wUKqlUaUg7VJHTjknGeB9eKrxf6QQ6kpDhlLj7zn+6v5jntnueK0VillATa6xxjCxr/Dnv9Sep71EnYJaasmtrpIVWO23RxKCG5+eQ9CzHufQdBwB61u2Ol5hF0JjHBNL5T5HY87vccHIGSMZ5zxz1vaMJvusGBGF7+ucelen2Wirp3htJLjdG3mxs0RG1/wCLnJAI4bH9D1q6KUmyNW7kMtmW01Y5innQ5KuW6YOCvcheB1wOh781JLtIjhmQ4U7t+cKuevueuO3HNXZdUt5rX983nIQA0WBndtwDnH05JJwO/NYOpT2tqYIoi6/IPKSP5UUAkFcY5APTOep710tpahpc6Iak1hoszPK/EB+csrFTt25wvPUA4znBxjpnIhv4fsJlgVo9yhS3ocnt7jn6dqm1VSdJuWyIyFZvlUYBUg4449Bnjp3zWTp1uZbESf8ALNc79iZIBP8AEfy/U96U22wk7svB2e1nkuGlICk/KDhjjIB49R+PPrxm+GrpV1S33kGOcg/OSNu7jkd8A9K6ENZ6Xcb52VIGU4KAM2T0BwMt/k9KpWKTyRXVzb2khiWQvkrkNkqDt46AYzyOo4rF005JrdDuuW3U6W+SSK7tGW23rPnKxkqcHoeB94ZPXPH4VPNbrFcRm9uI4iVPkKn3yBtGEXJJYccdv5Zupm+ltre48+4az3EyNGwBUluCD1wO/Tg9hTtLgs4mEgbdLzl1fnJ7ngsTgH369K6eoF25LuxWwUpCSQrzOMOOemPX3P8AOpLCEOPMkRiQCo+Y4De2PbHI/pTWjuY8xqQYmIYgjJU/X8On0q3GiLCMDACkLyenfp9ev41Sjd3NKcbu5PsCIgC8dWA9OvPFPO4lCSOuThcd+tRq+04wFB4BOMH8T3p6PjG7aMDBJAHPFbG55jqHhuN5HuLWPbJkt5YHDd8Dng/j3H44sNxHHDJcAiRVPSNs85AGOx9OP1rt7q3FxZXNo58svE8YdRkByMblzyeefyrzc+HdS0C+haW4hME452N99fTaQDnBHOMDPvg8GIoR+NDnSi/eZpw3FhdyNIZSkrEbvNXpzknPIH559a1NRS0slEsCs8rLlgD/ABAjJ68DB/E+3AoyacosZJY4wkOACUQbm6cZIyBx2I4HaqolY4XHzE9W5GB2+lcb5Y/D17nPV9m1eJo20zxAHOS7nkkk56nvznmptZeSRIbi92JMNwSOMks3IyTnP/6veobJGgia7ldQEX+IcDvjjJ5+ncVRbUX1XUlS4RHSSMACI5aMbfXPA4/DOKuLbptomFCUouXQnGqLHIBHAm4fKFAYnk8kY75/T0pojDSSSmEuQSePm6nIzjOasp9j0pQGCys0Y2fxD6YODkAHrx0/HLvbybUJlklICrwqDouTzgeuR/LtQm2tTB2L8l8ktu3kTCJBtG7J649fX/JqOxmgRihnMsbAuxlfJLEk846fT2z3qtdOoijhU7ud3Ixn3/U1NbRl45MRMwK9uT26/wCe9VrcOb3bBDL9nhx5wEmR845/DI/Pt3qVYppr0ModxIeSq5PPHUZwSB+v1qU2YVYkdQZN23jPJz0JH6Y6/hSRSNKq2Nuh8nG6SSMEmTbyefQdcevPphc1txaDpIwlwPLhKJghAzKMkAAnBIPODVq4s3uHhk+yMkakMWkkGGGB3HTv+Yq/o1tbWLzTCL7RcBD5W1wMkHDDJ6EYI45zng8VpLYXlw4vHh+yySBjgkMUJIwOgP3T27+vFaJOSNVBtHBtavbNctPOs1g7HfCzEhW9Omc9PyrM1i4W5eztriVHghUIERQrLwB83TPCg54yMcivTV8N2QSN51MwUbkQ8oRuz90cnoepxwTVXWvBtnqImaCJYrwhSJFBAY56OPzyRyOPTFaQozSbZ1Qi1qzg7GNGnWWTM0iIAuwAhAOigLxgUyC91M3g823t4oN2STwQO2O+fwqvqml3mk3QguYnjlxyDhg2ehBHB4P86lsnm3jDSIqkBmUkD6nHtXM01e5PMovVXLbyzm+aVWcQZKlkByWHJOeMeuM/nW/D4o1KXT5bGFZVWVFVnmIUHaRjlsD7oAwCOCc+9PTJJI1eaSTEManEj87SMe/tjBBznpU32SW4utzs4gX94ZAhOQzAcZ54JHHtx77U5NRskEq/u2SLCeYuw3EhVk+YHn5hkgcDryT+tTugnvV1e5ieGLKhYgQB8pxkjoD8rfj+rpXSS8jWRy7rISAMHC4G7J7dFxxxz1rQ1CAGyMbwNG8RHRcHb/tYA9T+A/PZQ03OYQXhuYLmX5Le2bCmJBuZSRg4yCMBeOo449qjJsdOtYEedba3C7WZ+Mk+ncnGfwx6VJDbhLdmdcKn3lRgc9fToR7VJLBZtpk1xcRRzNLGqrEfmUDcAAcbhxtB6A8mnYafcz45I9T0iaGHypSj7QV2kkAk5LDqTn6nP4VuWSE6U9s0WN3V0XkMOzE+mSPoT6VnaZodpauX0+CKIuu9vMZmztH3V4J565z39BV8QKtzJY3FsxgKqN6Ekjv2zgcdfbjI6uKsN2vodDZCNrV4J1lC7W3xBPYcADkdT+Q46Vxr3iR63cQabG6QwSEAyqCVweTnjHzH8sdK05rs28htoXKxsEMu1/vEdgcDBxnJ7/rWrDDpDb54Fiknkf58x5IYYG4kjOTkHGffAzVSd7K4bjtJhvBao9xNvkcZf5ifL/2cY256Hj3zVswsZV7qvTPPBz0+lT8Bg4wfQnPB+tIWDkK5znoA36Y/Ot0rHVFcqsOjizuUqSR91Seh4pyZWMKpwevI4z/XrTdwjwFfJIJI7U+R22nCnB65GMen1qhnIB8y4ZHdSSC2fXGM561zHxBnkh8PweVLKh89BkPwRtc/lkV1axGZijlmVlzkoMAj+XcdO44rL8RaHHq+kG3Tywd6sG6BSAOSB143D8enFZtXRujhLDUtQeyeC4uXZZR9wAAfpip7eEQXKEnI35BUduRxz/ninz6LfaY5FxDtHAVlIYHqOT26dDg4p1pD51yscsrfLxtQgMB2+n9eea8ab1s9Dz5wk29C7qUy3NkLCd0ji3hiflzkDqCBnv29Pyq2MywSt9khCJgB22/eHrgfh1zzTNVtpLLUWQ7cMqupU5wCOAfcY6UQyLG2XOFYcgA8n/Jp7uzM3OSXKVGylyzSLvcEnced3oT+lXreMB8j5wzMpUNg4wOfYcn8AajLuWbCbCOBzwBjn86eoIuITIxeNtvyHhW6cHHTvVpGbJnQ3CgoFOPlA25c/j17dO2OO9SW7JHE7SFEUhUznADHA/P+v5UFkiiChw3mMNoBJG7pn8s/r2pjRlnZmbAJOMHhc+3btz7d6pu2qGl1ZYMn7p5FkLKzGMNk527eeD0z0P4joedDST5cPyl40zyQx+UEe3UdPyrMl2xW8RZCQh2rgD5m9/w+tbmhr5t0S23yk+Z95x5h67TjtkH6gfnmouUrFJXsjZsoUSOK4uEUShRsbIHlrnrjklvc9BitFCXkUDL/ADZLbD8vIxz+f61WGW3glzv7sMZ7nv14655xVmWIBAdiKr5YqyYzyOPr+Pb249WnBQVkd8I8qsEkjNJIY4gIn5YqMjnrg/h6+tNM8g8uNrcbGJxMvA/EE8f59KjZjs4RVCnGVU/jnPfk8Z/lQA5+fIBUcnjB7j+Y9f8ADQ0K+oadb6xby210hMbZx82Nr9NwPbjPPfOOQTny/WtMvPC9wvmL9r0+XAimK/Mp/ut78H6+vHHrwiMoPdMchTwCM49evJ9evpVW506O5tDDcqJbeVSHJA2Me3+P8vaJwUtyHFS3PMbVotQsfMtWbZH80sYbDYz1I574B+o9c11lpJG1tE0rCPLEeXuwQABnA6k8nj9DXL654Uv/AA3cHVtElka1TJYA5aMdDnsV6/rnpml0nW01J8nZFdLEQUAARj7D35/HjvXM4ODOSpTcdVsdfDHCjTTRxsHlcNGpB8yPG7GTxjnB/L6Umq6giWn75VMfWT93nJ9NwGc+g6LmjQxP9tCW3Vs7VQEHpkk+oIHfsD0xyy2toNX0zN27Ry7juCp98nBGOOD2z6fWrjroTG32ia24nA8ySRGG2MS5BHfkdyOBz29cVNqSxSpbx5RJJZGdRJgfdUA8jnjgc9SCR6U2axul1MXxaKRYixUZwVOfxB6/5xWTfy3UutgzxyRIMBH2gYXAIwenPXrkgilzWVmJnVWNv9nHlrGQDvUlmyFGeACDjHPWkuhNBqKuiSxbUMcig9UB6fqcGodK1dbmzYLHJK7MI44t4UEj7uTx61FLqN0NRtpXeS4ffsmCMVwDgd+mOmTj3PJqr8y0NqdPnV0dFe5ulVFRVjVVCjgg4ByT04OT2/DjFQ29nFAzybAgzkrFHgA/h9KrQeJdHN1cQLqFvHJC+x/PYRnOTnG7GenbPb1qay8QaJfyG3t9Rgkn8zaF3cnr0z978M1qoJ6vU0UEtS6MlgQQ2T1znnNSlw74OOOxwR9Md+1PYKyNuzyPvEdfb68UxYljG4fd5xzkn8a0LJFyZcoQUBADbRTihYhi4JwcYzimB8MPmG4HjHI/lTxICScnPTAxjg8UCOPVFU7A+FwvIOSc+3tz/OnxKQgbpyduG4x3HHTp1x3NLIsbTNz/ABEgjPAz2PXjH/6+lRxx+ZCS75XA42kKowT/AJNSbD540kQxbQEf+F04wT0x36n1yK5HxVpFjZ6JNqFtaQpPGyEbUwoBwOMdxwe3I+orrVUYld2UBWAQJnjGO/rj6frUd3aW99ZTW9zho5YjGx8vOzI+VhnuOoxgfKKTVxptbHmFpfzXOmxm7k82QuQC2S+OTySeef8A9dSNOkaFlZuc4wM4HvVVLae0zbXEGySBisg64IOOccHp196kBc7wmQWxgc5GOeK8idlJnBVV5s0LeRBbq7uVcMDgYbI698gdf1q9dxOYraWOMiJ1LHnqcnK5wO2PzqhZ2JkmhnE7JHEB5kKgkOM/kOuM9sCt/VNQgstLhZ5EaQHIQYPHct9eR+HtUwfO7R3D2Lk0olCFHWL5lO3IHPGevHTvzRGjs8YDMGY5HBx6cfmauS2TYJlVo48fP32se3ue1QeZNFa74lcGQ7VkXouMf04HpnPampXMXFp2Y0j7RdRwwKZgCBgjguTjAOckHHH44z1PeWkRsbYW6sp8o5d9vJbvkg8dB+We+TkeGdEW3ZrmVGEu0eWG6KCBz7E5I5/Wt4ojuWaRmTo6gHqfXA47HH8678PTt776nTRh9pjtsxg+bLOxJYYGTn/9dOm3+QUkIUE7g7BSSoxxnuef88kuBlbcFjQv9RjpwOnTj9D9KZM2U3LjAGUGMHPfPfp6/wD6+s6QG4RjbvXbk4AIH6D1zz7VKqJFGFQKQOjEEZx1+vf+vSo9zInLK548uQKMMTz1P3eM89qUSDyhwny/LuQHBwMcnt2/zxQBIJCEeMBWYgbGPA56k9PQdMU94UO5GPAGAvIAHf8Azk5qsxKboiw+bPDHGSOn8v1NSKrSIcNtHUrnge/40CG4/eZ3jIHDY5Kjpxn2FcJ4h8BAzf2hohS1uFJdoMkKSOflPb9B9MV3RYpLsdi77c7s9OoH+PHT8aasAZhJIH2DkEjof5nr60mkwPPNC1ifTNS8m7t/JvbbiSGYFvqVH05H175FaP2hLDV2kPzQT7mUo/vnHtjgfT64rp9S0u31OFRJbktGD5bj5XT1wcfp0OOfSsG70HULaFkU/a4GO4D7zockAgDGe3TrzXPKDjtsclSk1qjTt5ZXlUtH5qkN5QCAg5PGcf57Hpxi2GrNaarfpIWaGR2UIpwM/dBx0PRT24FW9H0q8YhZzNBCG3MSDzjpgd/T861bfwrZkEiaZwSCpYKDjHGcr7Zxx+NFpySaJjCT1FWWzKwtCivIzkv5WQdoyD0wPQ/jzWjbzqjQSo052s+9gwYruBBxxxkZos9LsbMhY1LNtJO9t3/1uKvoihQCgJVc8AYHP6dRVKk+ptGDW5j3mgx3Mjl4reVc8pMPl/Pv+VcH4q8OxWdzBLaadNbzF1G9P9XySOBgg8+uPpXqwV94bAdcYPy/pT8FmCjavc54xTVCMfh0NVo7mNoNvqtpFbx3B8+1WJN00x+ZmIydoBPHIHbp71vsFKYzuC4O3PP696bGwEYyV6jaSc59/WnN5akpH1J6qK1hHlVrlzlzO9gGAhO0jbhRnnI45o5YElWIzznimB1QZwVbOG46HOKmBOCGwMHrkZPTn9aozORgJVFSKIkEleeNy5yOnHvz7U1rUylF3ogIKjAx646kZxn+VLuXdEVDOm3HLZI7H9MfpUkYDZDEpkcEgbgOSB/j6VJsNMscRJYjzGGcKMkH8Oo5P1+lTvIqgAoC25s7vT6n64H40xP3r4VSFxwSMDH4Zx2oiQSYRTIwU4xndjqe30P+NAjNm0TT9Q1F57m2V3LYJTcCTnHzYPPpk5PNSpoFiWSP7NC6c43j0A65zg8Y+lXSqxEkZGBgBevPcH0waZu3KQDhlG7lTxgjkio9nF62BpPcqR+H9OUM0dqFxt6yEeuc/hipIrG186IleFO75lyc45x2yTx+BqcM+1s9S2VBA+fnP0wcf5zT1UuVMhZy4yG4x7Y/nU+xp78q+4SSWqKV7pMF7Asix/vT8qyk8Y46juMAYyPXpVS20o20jLLCZAi7U5yCcn5tvp0HIFbiCFSQgZi3zKFAz/T37f1pquXUHiPB54PPXjjNJ0YOSkQ6cW7tDYpEWEosbMDyAGYc8d/Xr09KfCY5Mjy5N6D7gUjr0H6f57t2J5eZCQCASfugY6nnqOP1qaP/AFSZBDIygqy4wTj29a3LsTBZCSBtyDyQvI/Ads+1J8qkS7hheh5/H+Z/OmNKsuUY+aB/EB9Rn3PGfw70PueYs/lg5x8xBIXjj6YFACOVbqzKc/KuAAT3znp2/wAipEc/Z96u+1sEk9ODjOfz/WlPzMUEmRj5jnqMc8/nUJGJVVQrhCCgVevuf88/jQA9ElOXLk8gg8c4GRwKau8NGQoDFicK2M8en50Rb5QuGXfnG4/Nj6cd81LEpwVLLL/fcc5PJxQARoQGcYdSpJ3HOTTyCSCXYgdMjtnng+9IHYrGxAIJO0A/w9P5gjNIp3uNw2kfMAo9/WgRMjCJWIC7iM9M54P+Gfwp4UFiBuLH5SeScfUVEYecbSQxyR+fb/P409Scnpk5BBIGCeeuM0wFDZmZmLYAyq8HH0x9D+tPAChg0gKk/L157Z/z+nZGHBXOxCDgkY/z0/WncyEHJZueM8f4/wD6qCQMeSrlc9hxz+RxUgjfcVVefp97jpSKpaQqDkj7p9cc8Z9KWRyG3HcSSPx/XjH9KACRFKkjkBRn/wDX/nrT448bVO3gfL/hQZNq89ACOuc0bgWORgjnOMcf1/8ArdqBC+WQA3zHjHAxz6c9qlaJ0dsnHODj71AK+YV3YULkfL/k0qkLuy2cAkY4/P1oASNG2bQwJboSM5qbG11IUKeM/TPSo1YgFCoyD97+9T8MScj5sZxnsKYHGSM4iAUoXXgkcheR3xweo+op+/fPuACOVypIyenX8ePakUxx7mUqAD8oHUDrzkj9PpTJAxYFpMt75wBn/PT2qDYmDRpuIVBI2fmBJbPB49z/AJ60+NlkJQKpiA+ZRz36Zx79KrsCYSXbK4BLYPOCc9/elVAJSsbFlYA44y39R/nPSmInkYSSBWi2oJCcMdxODzwcdMDrimsxMjlo8lvvADGT3HAxnPp+lQTMzz/vGKqowRjkn8PpTzIyd2ZUOCSenHb82/OgB5VolGUZTkE4fjjJz7D/ABpRMskm471eMkMOBgH8PcelQxSF22kEMxYM+Oee/wBe1T7UT7jc7GIw2evbj9aADzH+fOVII2gr7dh37Y69aRivn7SpwSQX3YVc/h7np0oUxqmPPBUnLMuBjrzxyB+Helkm2gSAfvMttGeMArwPYYzz6eooAfHIhBDYXbjvwDjg+n/6/wAmuIXnUrkhhyQ5P4EeuM+1KituVt3mIwxv3AArnHH8v0pUyyyQ5fPBHzYC8c+g6YoAWILG5l2FVPOOTlenX8c9KkjY+Z5qjDYI7H8fU9qa6yxOAIwWJABZc9OB169zTkWWQGNimxBtUZBHsf59u1AmOk2wIVfzGZWxjaMHpwOOSOOnp+FMJWVH8pyMkgkcgc4x/I9akSHzZpFmQgAncoIBx6fyOfY0hLbsLydhXJXJGMY46jpTAkUsm4EJlflGwdP19qZ8nzs2Y03EsucfN74/z1pyoWUGPGDkjCkewx/ntzT1j8rAMi/MCAD0HYDrQIjQc7NwIOMFD/CeBnHNSxqTGvlgkcYxwpA75PPp2pwQsq/KBuA3bV68g/n+fbipxE2VJJxnG1R3469vzoAb5bKoPfP3c8/p3H+H4ORdpPygZzk4Oe+fQ0zarDDbyN2cZPA9vz//AF0/KkESIFONuTgH3/n0oJFXhwzc7vu4PQ+wpyIOWx844wDwKbhCrGQcKM7R26/41JIMF1DEgdMHj8s8UAKNzNv3qDypB4Gceo6035ckBgwY46cY/GmAsWKqMLnJA6Y+vWld9qMAmF7bT19+aAF3EKRgZHAAHfp/XFP4ycthuuC3bH86hWPfhVB3c4wAM/p9fyqYDGCSAAcE/wB7tyaYh7f6wnnqO54H07en4U9MhmPynByc9zRFlvlPyrkYA4z7VLGBwuecZAz0NADgvYAFjgHB6UxAQSTzznOMke1KSRg557HOKcGJPORx1HGKBH//2Q==",
  "imageHeight": 256,
  "imageWidth": 256
}
