# Supplementary material for: Deep-broad learning network model for precision identification and diagnosis of grape leaf diseases
Source: Front Plant Sci. 2025 Sep 10;16:1611301. doi: 10.3389/fpls.2025.1611301 (PMC12461735; doi:10.3389/fpls.2025.1611301)
Supplement: Supplementary file 1 [file DataSheet1.zip › B_r00283.json]

{
  "version": "5.4.1",
  "flags": {},
  "shapes": [
    {
      "label": "leaf",
      "points": [
        [
          133.9152119700748,
          182.66832917705736
        ],
        [
          141.02244389027433,
          187.28179551122196
        ],
        [
          153.86533665835412,
          193.142144638404
        ],
        [
          162.84289276807982,
          205.7356608478803
        ],
        [
          173.1920199501247,
          220.57356608478804
        ],
        [
          181.1720698254364,
          231.29675810473816
        ],
        [
          190.64837905236908,
          224.68827930174564
        ],
        [
          201.49625935162095,
          225.93516209476311
        ],
        [
          212.84289276807982,
          225.81047381546136
        ],
        [
          221.94513715710724,
          225.56109725685786
        ],
        [
          223.4413965087282,
          220.6982543640898
        ],
        [
          220.9476309226933,
          210.97256857855362
        ],
        [
          234.6633416458853,
          208.10473815461347
        ],
        [
          241.89526184538656,
          203.74064837905237
        ],
        [
          238.7780548628429,
          196.1346633416459
        ],
        [
          242.8927680798005,
          190.77306733167083
        ],
        [
          241.39650872817955,
          188.5286783042394
        ],
        [
          251.12219451371573,
          179.67581047381546
        ],
        [
          255.0,
          176.46277164232276
        ],
        [
          255.0,
          170.4488778054863
        ],
        [
          245.51122194513718,
          165.58603491271822
        ],
        [
          252.36907730673317,
          159.72568578553617
        ],
        [
          255.0,
          154.90232751454698
        ],
        [
          248.6284289276808,
          150.37406483790525
        ],
        [
          255.0,
          140.93048628428932
        ],
        [
          255.0,
          131.29675810473816
        ],
        [
          244.01496259351623,
          128.428927680798
        ],
        [
          245.13715710723193,
          120.94763092269328
        ],
        [
          252.1197007481297,
          106.48379052369079
        ],
        [
          237.4064837905237,
          102.24438902743142
        ],
        [
          236.28428927680798,
          79.92518703241896
        ],
        [
          208.60349127182047,
          79.92518703241896
        ],
        [
          206.73316708229427,
          63.96508728179551
        ],
        [
          191.2718204488778,
          67.95511221945138
        ],
        [
          191.7705735660848,
          63.96508728179551
        ],
        [
          187.03241895261846,
          53.366583541147136
        ],
        [
          176.6832917705736,
          56.857855361596016
        ],
        [
          171.07231920199501,
          58.47880299251871
        ],
        [
          163.5910224438903,
          45.6359102244389
        ],
        [
          161.22194513715712,
          40.02493765586035
        ],
        [
          151.99501246882795,
          41.396508728179555
        ],
        [
          146.88279301745638,
          31.920199501246884
        ],
        [
          138.65336658354116,
          22.443890274314217
        ],
        [
          131.1720698254364,
          9.725685785536161
        ],
        [
          127.18204488778055,
          14.58852867830424
        ],
        [
          124.06483790523691,
          21.945137157107233
        ],
        [
          116.83291770573567,
          29.17705735660848
        ],
        [
          111.59600997506234,
          35.16209476309227
        ],
        [
          111.34663341645886,
          38.02992518703242
        ],
        [
          100.62344139650874,
          36.90773067331671
        ],
        [
          99.25187032418953,
          50.37406483790524
        ],
        [
          92.8927680798005,
          50.249376558603494
        ],
        [
          93.8,
          58.5
        ],
        [
          94.2,
          65.7
        ],
        [
          90.8,
          65.8
        ],
        [
          87.3,
          61.1
        ],
        [
          82.1,
          58.9
        ],
        [
          79.7,
          59.1
        ],
        [
          76.7,
          61.7
        ],
        [
          74.6,
          64.8
        ],
        [
          71.7,
          67.2
        ],
        [
          63.5,
          64.1
        ],
        [
          54.9,
          60.2
        ],
        [
          49.5,
          68.8
        ],
        [
          48.8,
          75.3
        ],
        [
          49.5,
          78.6
        ],
        [
          42.1,
          79.2
        ],
        [
          42.8,
          80.7
        ],
        [
          42.8,
          85.2
        ],
        [
          42.1,
          89.7
        ],
        [
          38.5,
          90.1
        ],
        [
          37.8,
          96.4
        ],
        [
          36.9,
          114.3
        ],
        [
          30.9,
          114.9
        ],
        [
          24.0,
          118.0
        ],
        [
          30.1,
          134.0
        ],
        [
          24.7,
          137.5
        ],
        [
          21.8,
          139.9
        ],
        [
          27.7,
          148.2
        ],
        [
          29.6,
          150.7
        ],
        [
          31.5,
          153.5
        ],
        [
          24.3,
          155.6
        ],
        [
          18.4,
          158.6
        ],
        [
          16.8,
          161.3
        ],
        [
          27.2,
          176.7
        ],
        [
          24.7,
          180.2
        ],
        [
          28.1,
          185.0
        ],
        [
          32.4,
          185.5
        ],
        [
          32.4,
          190.4
        ],
        [
          32.1,
          194.5
        ],
        [
          35.0,
          196.2
        ],
        [
          40.3,
          196.5
        ],
        [
          41.1,
          199.1
        ],
        [
          46.8,
          201.5
        ],
        [
          47.4,
          204.0
        ],
        [
          32.6,
          208.0
        ],
        [
          24.6,
          212.6
        ],
        [
          30.6,
          216.3
        ],
        [
          36.2,
          216.1
        ],
        [
          45.2,
          212.8
        ],
        [
          50.2,
          216.0
        ],
        [
          64.1,
          218.9
        ],
        [
          72.3,
          219.4
        ],
        [
          75.9,
          223.2
        ],
        [
          83.5,
          223.4
        ],
        [
          101.0,
          205.7
        ],
        [
          111.3,
          197.8
        ],
        [
          128.2,
          187.9
        ]
      ],
      "group_id": null,
      "description": "",
      "shape_type": "polygon",
      "flags": {},
      "mask": null
    },
    {
      "label": "Black_rot",
      "points": [
        [
          49.9,
          202.2
        ],
        [
          52.2,
          200.7
        ],
        [
          56.9,
          203.8
        ],
        [
          57.1,
          204.8
        ],
        [
          57.2,
          207.4
        ],
        [
          53.8,
          208.7
        ],
        [
          46.7,
          208.5
        ],
        [
          47.1,
          206.7
        ]
      ],
      "group_id": null,
      "description": "",
      "shape_type": "polygon",
      "flags": {},
      "mask": null
    },
    {
      "label": "Black_rot",
      "points": [
        [
          34.1,
          207.6
        ],
        [
          36.7,
          209.9
        ],
        [
          38.2,
          213.5
        ],
        [
          36.6,
          215.0
        ],
        [
          30.1,
          216.9
        ],
        [
          26.4,
          213.7
        ],
        [
          24.1,
          211.9
        ],
        [
          31.4,
          208.4
        ]
      ],
      "group_id": null,
      "description": "",
      "shape_type": "polygon",
      "flags": {},
      "mask": null
    },
    {
      "label": "Black_rot",
      "points": [
        [
          96.4,
          174.9
        ],
        [
          104.2,
          174.9
        ],
        [
          108.4,
          174.7
        ],
        [
          111.0,
          177.5
        ],
        [
          111.4,
          179.5
        ],
        [
          111.7,
          183.1
        ],
        [
          107.4,
          184.3
        ],
        [
          101.9,
          184.0
        ],
        [
          97.1,
          182.9
        ],
        [
          95.1,
          178.8
        ]
      ],
      "group_id": null,
      "description": "",
      "shape_type": "polygon",
      "flags": {},
      "mask": null
    },
    {
      "label": "Black_rot",
      "points": [
        [
          112.6,
          179.0
        ],
        [
          114.7,
          177.6
        ],
        [
          119.3,
          178.1
        ],
        [
          121.7,
          180.0
        ],
        [
          119.5,
          183.6
        ],
        [
          115.3,
          183.6
        ],
        [
          113.0,
          182.1
        ]
      ],
      "group_id": null,
      "description": "",
      "shape_type": "polygon",
      "flags": {},
      "mask": null
    },
    {
      "label": "Black_rot",
      "points": [
        [
          52.0,
          152.7
        ],
        [
          51.5,
          155.6
        ],
        [
          52.8,
          157.7
        ],
        [
          56.6,
          158.2
        ],
        [
          60.9,
          157.6
        ],
        [
          62.8,
          155.5
        ],
        [
          63.4,
          152.1
        ],
        [
          59.9,
          148.6
        ],
        [
          57.2,
          148.9
        ],
        [
          54.4,
          150.0
        ]
      ],
      "group_id": null,
      "description": "",
      "shape_type": "polygon",
      "flags": {},
      "mask": null
    },
    {
      "label": "Black_rot",
      "points": [
        [
          30.1,
          149.1
        ],
        [
          32.9,
          147.4
        ],
        [
          37.8,
          147.1
        ],
        [
          40.3,
          147.6
        ],
        [
          41.6,
          149.3
        ],
        [
          39.6,
          153.2
        ],
        [
          38.4,
          154.7
        ],
        [
          36.0,
          155.6
        ],
        [
          34.3,
          156.1
        ],
        [
          31.8,
          155.2
        ],
        [
          30.3,
          150.9
        ]
      ],
      "group_id": null,
      "description": "",
      "shape_type": "polygon",
      "flags": {},
      "mask": null
    },
    {
      "label": "Black_rot",
      "points": [
        [
          85.4,
          137.7
        ],
        [
          87.6,
          137.2
        ],
        [
          90.7,
          137.9
        ],
        [
          91.8,
          139.6
        ],
        [
          95.3,
          143.3
        ],
        [
          95.3,
          144.7
        ],
        [
          92.9,
          146.9
        ],
        [
          86.9,
          147.3
        ],
        [
          85.2,
          144.8
        ],
        [
          84.0,
          143.0
        ],
        [
          83.8,
          140.6
        ]
      ],
      "group_id": null,
      "description": "",
      "shape_type": "polygon",
      "flags": {},
      "mask": null
    },
    {
      "label": "Black_rot",
      "points": [
        [
          103.7,
          122.2
        ],
        [
          107.9,
          122.2
        ],
        [
          110.9,
          123.9
        ],
        [
          110.0,
          127.4
        ],
        [
          107.5,
          130.9
        ],
        [
          105.5,
          133.1
        ],
        [
          104.4,
          130.0
        ],
        [
          104.4,
          127.1
        ]
      ],
      "group_id": null,
      "description": "",
      "shape_type": "polygon",
      "flags": {},
      "mask": null
    },
    {
      "label": "Black_rot",
      "points": [
        [
          112.2,
          143.7
        ],
        [
          115.6,
          143.5
        ],
        [
          118.9,
          143.7
        ],
        [
          117.5,
          146.5
        ],
        [
          116.0,
          149.0
        ],
        [
          111.2,
          148.6
        ]
      ],
      "group_id": null,
      "description": "",
      "shape_type": "polygon",
      "flags": {},
      "mask": null
    },
    {
      "label": "Black_rot",
      "points": [
        [
          95.9,
          98.8
        ],
        [
          97.7,
          98.8
        ],
        [
          101.2,
          100.1
        ],
        [
          102.5,
          101.5
        ],
        [
          101.2,
          106.1
        ],
        [
          100.1,
          108.7
        ],
        [
          95.5,
          109.8
        ],
        [
          92.6,
          109.0
        ],
        [
          92.6,
          105.4
        ],
        [
          92.8,
          102.4
        ],
        [
          94.3,
          99.9
        ]
      ],
      "group_id": null,
      "description": "",
      "shape_type": "polygon",
      "flags": {},
      "mask": null
    },
    {
      "label": "Black_rot",
      "points": [
        [
          86.0,
          111.4
        ],
        [
          88.1,
          109.3
        ],
        [
          90.6,
          109.4
        ],
        [
          92.0,
          113.5
        ],
        [
          89.8,
          115.9
        ],
        [
          87.1,
          115.4
        ]
      ],
      "group_id": null,
      "description": "",
      "shape_type": "polygon",
      "flags": {},
      "mask": null
    },
    {
      "label": "Black_rot",
      "points": [
        [
          80.4,
          104.5
        ],
        [
          77.6,
          105.5
        ],
        [
          75.6,
          107.3
        ],
        [
          77.0,
          110.1
        ],
        [
          79.7,
          111.4
        ],
        [
          83.9,
          111.2
        ],
        [
          84.2,
          110.1
        ],
        [
          84.2,
          107.5
        ],
        [
          84.2,
          105.5
        ],
        [
          81.6,
          104.5
        ]
      ],
      "group_id": null,
      "description": "",
      "shape_type": "polygon",
      "flags": {},
      "mask": null
    },
    {
      "label": "Black_rot",
      "points": [
        [
          86.6,
          61.6
        ],
        [
          83.1,
          64.8
        ],
        [
          80.6,
          67.9
        ],
        [
          79.2,
          71.0
        ],
        [
          79.0,
          74.4
        ],
        [
          81.5,
          76.2
        ],
        [
          82.8,
          74.2
        ],
        [
          85.0,
          71.5
        ],
        [
          89.3,
          70.4
        ],
        [
          93.1,
          71.9
        ],
        [
          96.7,
          72.4
        ],
        [
          100.6,
          69.5
        ],
        [
          108.7,
          63.4
        ],
        [
          111.3,
          57.8
        ],
        [
          112.2,
          54.9
        ],
        [
          107.2,
          56.8
        ],
        [
          105.0,
          56.2
        ],
        [
          104.1,
          54.6
        ],
        [
          100.7,
          53.8
        ],
        [
          97.8,
          50.8
        ],
        [
          94.4,
          51.0
        ],
        [
          93.3,
          51.7
        ],
        [
          93.3,
          54.7
        ],
        [
          93.5,
          57.2
        ],
        [
          93.9,
          61.3
        ],
        [
          94.1,
          64.3
        ],
        [
          93.6,
          66.3
        ],
        [
          90.8,
          65.8
        ],
        [
          87.4,
          62.5
        ]
      ],
      "group_id": null,
      "description": "",
      "shape_type": "polygon",
      "flags": {},
      "mask": null
    },
    {
      "label": "Black_rot",
      "points": [
        [
          130.7838427947598,
          35.47816593886463
        ],
        [
          135.04148471615719,
          33.73144104803493
        ],
        [
          138.53493449781658,
          33.94978165938865
        ],
        [
          138.64410480349343,
          39.299126637554586
        ],
        [
          135.4781659388646,
          41.4825327510917
        ],
        [
          131.00218340611352,
          41.4825327510917
        ]
      ],
      "group_id": null,
      "description": "",
      "shape_type": "polygon",
      "flags": {},
      "mask": null
    },
    {
      "label": "Black_rot",
      "points": [
        [
          122.4,
          70.7
        ],
        [
          125.1,
          69.0
        ],
        [
          126.3,
          68.7
        ],
        [
          128.1,
          70.1
        ],
        [
          129.1,
          72.6
        ],
        [
          125.9,
          74.6
        ],
        [
          122.9,
          72.5
        ],
        [
          122.9,
          71.6
        ]
      ],
      "group_id": null,
      "description": "",
      "shape_type": "polygon",
      "flags": {},
      "mask": null
    },
    {
      "label": "Black_rot",
      "points": [
        [
          158.9,
          87.9
        ],
        [
          162.9,
          87.4
        ],
        [
          164.1,
          88.2
        ],
        [
          165.3,
          90.7
        ],
        [
          163.9,
          94.9
        ],
        [
          161.4,
          96.6
        ],
        [
          158.2,
          95.7
        ],
        [
          155.8,
          94.7
        ],
        [
          155.6,
          92.4
        ],
        [
          157.3,
          90.1
        ]
      ],
      "group_id": null,
      "description": "",
      "shape_type": "polygon",
      "flags": {},
      "mask": null
    },
    {
      "label": "Black_rot",
      "points": [
        [
          200.8,
          79.5
        ],
        [
          205.2,
          79.6
        ],
        [
          206.5,
          80.4
        ],
        [
          206.8,
          83.4
        ],
        [
          204.1,
          84.6
        ],
        [
          202.0,
          84.6
        ],
        [
          201.1,
          82.9
        ]
      ],
      "group_id": null,
      "description": "",
      "shape_type": "polygon",
      "flags": {},
      "mask": null
    },
    {
      "label": "Black_rot",
      "points": [
        [
          206.9,
          111.6
        ],
        [
          208.6,
          111.6
        ],
        [
          209.5,
          112.0
        ],
        [
          207.5,
          116.5
        ],
        [
          205.2,
          115.5
        ],
        [
          203.8,
          113.9
        ]
      ],
      "group_id": null,
      "description": "",
      "shape_type": "polygon",
      "flags": {},
      "mask": null
    },
    {
      "label": "Black_rot",
      "points": [
        [
          156.0,
          123.9
        ],
        [
          158.6,
          123.9
        ],
        [
          162.0,
          124.7
        ],
        [
          164.3,
          127.3
        ],
        [
          164.4,
          128.6
        ],
        [
          160.0,
          130.9
        ],
        [
          156.9,
          131.1
        ],
        [
          154.7,
          129.6
        ],
        [
          154.5,
          126.9
        ]
      ],
      "group_id": null,
      "description": "",
      "shape_type": "polygon",
      "flags": {},
      "mask": null
    },
    {
      "label": "Black_rot",
      "points": [
        [
          149.4,
          139.6
        ],
        [
          153.2,
          141.3
        ],
        [
          156.9,
          142.7
        ],
        [
          159.1,
          143.9
        ],
        [
          159.7,
          145.9
        ],
        [
          155.4,
          148.9
        ],
        [
          152.5,
          150.3
        ],
        [
          147.6,
          150.7
        ],
        [
          146.4,
          149.8
        ],
        [
          144.8,
          145.9
        ],
        [
          145.1,
          143.8
        ],
        [
          147.1,
          141.3
        ],
        [
          148.5,
          140.6
        ]
      ],
      "group_id": null,
      "description": "",
      "shape_type": "polygon",
      "flags": {},
      "mask": null
    },
    {
      "label": "Black_rot",
      "points": [
        [
          186.0,
          143.8
        ],
        [
          190.5,
          144.4
        ],
        [
          194.9,
          144.4
        ],
        [
          198.2,
          146.2
        ],
        [
          199.7,
          148.7
        ],
        [
          197.1,
          151.8
        ],
        [
          194.1,
          153.1
        ],
        [
          189.0,
          152.9
        ],
        [
          188.0,
          152.9
        ],
        [
          184.4,
          151.1
        ],
        [
          184.0,
          149.0
        ],
        [
          184.4,
          146.0
        ]
      ],
      "group_id": null,
      "description": "",
      "shape_type": "polygon",
      "flags": {},
      "mask": null
    },
    {
      "label": "Black_rot",
      "points": [
        [
          232.9,
          181.7
        ],
        [
          237.0,
          180.5
        ],
        [
          239.4,
          180.2
        ],
        [
          240.9,
          180.3
        ],
        [
          242.3,
          182.5
        ],
        [
          240.2,
          185.0
        ],
        [
          237.3,
          186.5
        ],
        [
          234.3,
          187.1
        ],
        [
          233.3,
          186.3
        ],
        [
          232.1,
          185.0
        ]
      ],
      "group_id": null,
      "description": "",
      "shape_type": "polygon",
      "flags": {},
      "mask": null
    },
    {
      "label": "Black_rot",
      "points": [
        [
          213.6,
          186.5
        ],
        [
          217.4,
          188.4
        ],
        [
          219.0,
          190.1
        ],
        [
          218.7,
          193.2
        ],
        [
          214.3,
          193.9
        ],
        [
          210.7,
          192.3
        ],
        [
          209.4,
          190.7
        ],
        [
          210.6,
          187.5
        ]
      ],
      "group_id": null,
      "description": "",
      "shape_type": "polygon",
      "flags": {},
      "mask": null
    }
  ],
  "imagePath": "..\\Grape\\train1\\B_r00283.JPG",
  "imageData": "/9j/4AAQSkZJRgABAQAAAQABAAD/2wBDAAgGBgcGBQgHBwcJCQgKDBQNDAsLDBkSEw8UHRofHh0aHBwgJC4nICIsIxwcKDcpLDAxNDQ0Hyc5PTgyPC4zNDL/2wBDAQgJCQwLDBgNDRgyIRwhMjIyMjIyMjIyMjIyMjIyMjIyMjIyMjIyMjIyMjIyMjIyMjIyMjIyMjIyMjIyMjIyMjL/wAARCAEAAQADASIAAhEBAxEB/8QAHwAAAQUBAQEBAQEAAAAAAAAAAAECAwQFBgcICQoL/8QAtRAAAgEDAwIEAwUFBAQAAAF9AQIDAAQRBRIhMUEGE1FhByJxFDKBkaEII0KxwRVS0fAkM2JyggkKFhcYGRolJicoKSo0NTY3ODk6Q0RFRkdISUpTVFVWV1hZWmNkZWZnaGlqc3R1dnd4eXqDhIWGh4iJipKTlJWWl5iZmqKjpKWmp6ipqrKztLW2t7i5usLDxMXGx8jJytLT1NXW19jZ2uHi4+Tl5ufo6erx8vP09fb3+Pn6/8QAHwEAAwEBAQEBAQEBAQAAAAAAAAECAwQFBgcICQoL/8QAtREAAgECBAQDBAcFBAQAAQJ3AAECAxEEBSExBhJBUQdhcRMiMoEIFEKRobHBCSMzUvAVYnLRChYkNOEl8RcYGRomJygpKjU2Nzg5OkNERUZHSElKU1RVVldYWVpjZGVmZ2hpanN0dXZ3eHl6goOEhYaHiImKkpOUlZaXmJmaoqOkpaanqKmqsrO0tba3uLm6wsPExcbHyMnK0tPU1dbX2Nna4uPk5ebn6Onq8vP09fb3+Pn6/9oADAMBAAIRAxEAPwDtlAZwHbgeg/z6VIWJ/u5HGGJAPtTAcYGAcd+Kesm0DAHI4B5I+n60ixNxI2LERngnr9OtNLE8YKD1xjH+NPYsWPyEY4GaQsxCk4+9jAxnpx/OgBm0OCpG306dfX+VMlTjJ56HIUgH/JqTeobEgzk43HuMClIXIUfKu7OTxzj/ACaCiPA2tg475JzTfIWUMQ20HHB5/X8KlYA/dA3D+6M4+vtz2od0LZAxt64PJoAhSP8AenzAdoJyT39jj3/z1qBg5CsMEk+vT0Pr7/jVt5AhH8AYY6YBFMk2Z3YJODlg3T/P+fdARHGzb8yof4gemfrTD82CAzKFx97j6+/0qXjLEksPmYAc5HXr6/070RfPhRGxx29z9D9KBkEYkVgpBWQdPb6Dr0/lUbKA6uwZiDkYbA9PwPt+dXJY4lVSVY5y3C44Hr/k9qrmPc0iMyfMpx/tHPbHT60ACRsqHcGZBguMYzg9x/SkDup8wKAEB6nAx2/H9KmCPBhiN4PO5X6cd+efx9KY82yBhNhWjBIfePlA69vTtQ9AFZSimNNpYZzxjHQ49u/+ekLLFGVMbBmYkgjj8c/SuF1rxLqdm8d3a3CrGZCTAY1IxngE9e3P17V2OkazFrWnQ3MIRASfMTPKMOo4/A9PTis6dWNRXiCd9UWto8yQo33WyA3+Pf8A/VTky4G3IOMkKuPrx64A6dcUobbGY5GfGSVP59D+Y/wpC8YRGicNtGdwHTgnGffA7duM1oMGkCNgnaBnJPUDGATnp0z/AI1BsJfO0GQAt8y4wevOPYgf54mfb5ww/AXG/ceOnb6Ee3FLs3ZYKCTw2xccDqePf+f4UAEYfKo43BuVOf4u5A9emePSoHbnMYYHIySSAxz/AIE085+VG+bAJ+Y7TnnvxzzQDvDuI5A5UAMAf1z9R+f40AQN8jOwduQwbYQAOuRz/h0NTYjZx8m4ZIIKg855/nUMm15FcjGAcEnOcHj9c8Uu3Z8xKBlPbgk5PIP196BiQuIp1Rk3byF+dSAewJx+nWlZ5hKXyGUrkEcc+h9OPrwfpTGjKuNyOjZ7oACuMde5/wAc1IUYR7iXkKg4BGB34/8A10AQwsF3LiTewGAecA+mfxo3kodu1l3EkkAde3Oc88Y/xpHjVw+EbPLbWPYfr6+mKacDOecrhVOOCBxz19fyoAkMaxQMwcE9do4PpgYNQOI/JwzMrn+EDduzk5HYDrk+1SGIq+NrEcEEr0P8v/1inRBppQeVkOCQW2qGx3PTOcjr+NIZvDcjYKjHbvj3xSgqGVNpA4yM5+tI4yCpAz7e/IoDYYEDa+OQeR+dUYiuwVim0gY6gf5NNRwGBGPmOSSQMdKHYllKBQxUcdsURqSyhiSOmQelBQTBSp2yD04PfvUYX5gCd3PB6fWpANykEKM87j/npSBMsPKIDj5uB19/50AKpCkDqCOgWk2MzlRhe+WPbJ6UfOrYCYXIB47/ANackg8s7lwoyATxn/P+IoAjGwhmIBHcbevt/wDqpiKV2rvKMR8xI4GP/r0/+IkjjHJB4A6ZqQsjjDPkgbeOeSOnakMgCq4yMAAg8479elNx5hwGO4DDHqc//rqRg7KVyoQZCyAnj9OKRztGxWxheN3P/wCr/PrQAzDKOGL/AC5Kjr07/gP0pmxozuGAmTtGenTt6e/salQK4XJUEDOG54z0A/E9f/rUqqvlNv3tsXI8s4ye2PoM/n9KAKwXJUozcg4G4fXjv7Vj6xcnatop8xCdxAxkfp6gd6sa1rEGl2wDfvJWBEagkHOepH49cduK5KS/VptkzKbhxuwGy2P547fpXm46vyx9nHdkSd1Yp6lEs0DIQw4bGeDXPWOqX2i3TNay7GHDr1DD3H4/UV1DIZYYfLZQGBJ7fxHvWBqWnPuHGJh1ycZ9ue9c2Drcj5XsZU58srM9J0XxDba7aAwtslRD51vk9PU8HIz/AJHStdV27I4eUwQduVB54wOcDqefSvDbW7uLC6SaCR4p4zwwOCD3zXrXh3xBD4gsXdgI7iLHnLk4yQeQcdDg/TnPYn2kzqNd5JNsZVNo2DlT8xHfI/pTw+XTJVCFxhgCG/Ej+np9aVFEQWQSqS3f1Ppzg9Af/wBVNG1t/O4nOeRnd0/D8KYhk0e5xsLB2YsBnGQODj29+34VCg8ybEjRr8v3iTgZBwfrVqYkuoGEJ6Yxx9Tx6/57tbEmXKjDMRk9x1wQee+PbGKBkP714txffkk4PUdMH0xx9Khk3I2z5Qeu7pnqenfg1ZyoJLKw5Kkj8x+PNDBd/XDKdq91BPTByeORQBEXYRZUg9vnHUH/AD+eaWTeJNrqmXOVB+UHrznI79qFDrAuyQnaMMxHT175649qQyoskYVfMzg53A55z7kd+Bz/AEAINwIKIV2FeAMjGRg9+n/6qcsXGJGKux+Qtj5Rnbzz6ZP4ehqbMkalEXPm/KAp3AngdP6ZOOfWmsrADMTMypl1HJJx6+9ADcPI6bFO7IPGQQPU9yKhQEykIHVsng5UZIIznj2NW3nDJwgkdh93pgf1PWq4YklBjYDg8jP6H/6350Ab6ycKEzz2z1NR5Yk/MTu+8PSpiu7plc9sk0JGwjPzbkX27/5JqiCEnaQVYj0JOcepp5G6IZY8fwvxn8v/AK1IwKtvwrAYxnp+PFEe1kCgkt0BHY565pAMKEryoKg8VKikhcg7cll545pAInC7SCvqf/rU5m27Vz1bIUf5xQAznCqrKTljgDPHp/L/ADzUMhQksAGy/XBx9fbv6CrLKZDltpIGCp96aVRQqsGKkkncMHvjB6UgI0jRo3II4GcDr16c0DAbb/CTyAnU/Xt/WpJUYooT+HG3Jxx0yOKg8wBRg9jjA98ZAB9/1oAkdd2GU7gxG1lPPQH/ACP/ANVRGVQuWy3P3uhPPA5/z+lToRkElk3HJBwT/wDrpksWwFuozu4x09aBlC/vbPT40kvLgRqxKhUBOSBk8Dtwecf0qjb+IdJZ5Xj1NXVAMeflNw9BuxnjjjPQVl+O4jc6fZLxlWbqP73b9K83n82PEbuSmcYznFcU8Q1NwXQzcnexs3eq/wBoah9slclWJAQEfKMcAf596R7xjuTec55DZ5P+f61ji0Z08yJg20cqWxVZ7uaEgP8AMoORkcgc8Z/rXA6XO73IafQ3F102kogMcbhRvDs2AMnpgYzyPXvWyirqNnb3hRImkbGByMZxnv71x8V7Z+SwmgjklY4V3QMQMf8A162oNRIKyGdGVcElpMA/17UqlNJJKNn3LnKPJy21M/WbFbWUTJu2Nx0q34OvhZ+I7YOx8qbMTgfxZ6D2+bb09Kt3tzaX8PzZ8sAZG4DPHOOtZX2b7LJHJbCRHUhklRuQexHvXVh8Ryx5ZBGolGzPZi6hGZirHjr245xmh0eSSOWMBFYABQ2c8YB+pzknpznpXkOjeILnRNQRZHlksJOGi3HA5ySB2IPNesw3ivH5isvksA6spByD/EB+KmvQjJSV0a7q6JgCpaNlUljkEMc5+g69+/8AKozK0zdkbO3npwB357/ypEMJlKEFiGyBtBUD14/zwKfDtwwysg6FmBzznA/z7/SrGMk2eWp3KuMOBgDAI9M9P6UuGdWJ3ZxjKnPI5P1o2xsMMuVzjGQTz34+o7+pqsw23B6YUYLGPBI68/y/PnkUATT20jLCGYHCHL7sZB756moWRo9waUSDphffgEntz/OrMSupYI4BOUYLkjPsMccntjrVddxuDs2yAY5I6DGB/n2oAEO1F8wMu5RuyuOefpzyP6CpNySSFlgbc5AZunPbn/8AV2pWVsYyMMv3cj5F7f546fgYGDjknLBeMfNn1PB9DQA6SV5EAyFYdSBn269c/wD1/pTWiRlP7qMMOcFSTk5PPPoTUyIBHkEB92G7Ennnd257c9Dmq00QDqQWADgH5Pw6+me1AzoQwViFIz16mgttwOfoD2HNMB34+frngZobCL8xzzwpPNMzFOS25HC99ox/n1p0MSqF5AJGCP1qNXPJ6qoAOckf54pSXfHccEAdgf8AP60AShGC/vCwU5xzjg+1JsRSrc7sYz1z7e/40wkq2ASwI5zxj8f89aRPmw/lADHOT+P+HFAFiUgI67s46Ej147/zqGVPNeMSEDA45+lQ3t/Hp9v5swOOANmMnJ446etUrPWLPUXaKOYI7cbZeGJJIwD0PtWbnFPlb1C6NURrwG3ep5/XHfvz7VFITsLKHJLYBIzk+mcdKcgBRVUAbiMDg8+nv+tQXl59ityEQPIFO1c4Cn+ff/8AVSqVI0480noAMg285Kcc4Bx/TOay9e1SfS9Ga5ghB2FQEdsrgnGeOv59/pUS+IhDEj6jGqIzDbNCDjtwwJP559OCam8RwrJoF8rqxUwM42EkZHIx6Dj8aVKtCqrwY3Fo4248Qx67ZeXfukU0ZJVIY2wVx1Jyff8AL6VzesWMlrIejRkgbh0z9aNN817rYCURjtkYgHg/XIzjP6+9XnhttRu5ZiFaC0Xy48YAY8Y+X0A/U9eK4sRTUJOq2aRpxnG+xz8DhW+bC55XJwP1pLho51MpYZ6Y7ipdVgRWV40VAOyjArNYFQcgj0qIJS95GElbQbIiiFpN4LK4XHcgg8/hj9aYZiOAMAio5Dg8Yx71GTwa6lERtaTM0++2Zvl27lzzj1xWhFiFmDkmNcDBPTPt6dfzrA0s/wCks2/btQ565PQVtROJC+SXjHBzyQcf/qrmrQtJ2MpPVjri0iug5ikUyJj5RgkdevPH/wCv0rp/h94h3p/ZM+1kQF4BjqMgsvoemRx61zEUcccpmiQoTkMCuG6+3WrGmGH7Y9yiusyEYeKQqATkHPfP+NXRq+zunsaRqQimj1k3FvGNtxPEcoQqtwWOOnXP9OazrfxHpLXccEV8qzzttRdrgZ7c4xyffv0riHubp7pg8rTb9qO7Mc55xkn/ADxUOq2/2jR3DN+9t23xKqk/LgAjOf6cY681X1p8yutAhWUpWPVISu0lhjGOoz+P5fz9qZAkjbx8oJG3LnkcY9+2cZH/ANbiPBfiOfUybG5y9xFHuWdnxuQFRg+p54PfPr17QzBmBcKo52svyggDJwR9Dwa7jcJN42ylWTd0U7cNntnqO35U7eyMRsy3Ull6jg4HoceueaieZYw0jPkD72ByTtGeuT6/p9Kau8zqZiUAIXKjGOMHk9+c0wHSGNNqhCQmBtHAXr1xgjHFOzhSoZi6cbTjt7E8Z9CPxolhaV5FLyqxILbcDP5e54HrinS4aUIrsEGMkLgnAGR9f896AI1coB1TjHmBeRxjB/Mj+VRtKqKMK5GDuwduc/kcfT0HpmnrvRUYBSTgIZCT/Tr1/wAR3YdyMrjMUgwwGdvT0/H+X5AHR5ITYBuGOPlwfTvUJiC437g33gcYGf61OzFiOFyOhwDUE2TKRgMDwTwP19aZkNBCrvcbcrliOn50iOcckYxlQpxnr1xRIGAGSOwBwOPT6+lKq8BnkePngY/zz0oKHq3G5toGOByD7k8ZpokIUknOOrZHGPb/ABpxL5GSN2COBwev+IqO4uLe3UyTP5Sgg7un86W25Jy3iicy3ZgP+rhGQBGDhj04JHYAg9s1mWUcMlp57bd56gHvntWlP5N1f3RjZpkmO7dzjvgemOn0+tUoI0lv/Ikj2nOQFbhecHt+P414tVe0qM5JNt3Zp2V5dRssKspVesbEdMZ6np09a2fsv2mJH55HzHdkEenP4/4CsVURL6OEuGkIDZB3bD6fy6+n0q+8d9BcEWzlYygHHUE8nIPsB71jU5v4UrtGsJaanF6zBda5ezWFoitDC23cqYbhhwWYgAZUngE9PTh+palrlvpEenR2kyQxx7H/AHKuHUgAcgYA64x049ON+30trB5rfc6u0vmBSTluAM57imTzPGpLZJGTtBz+tawrypPlhHQ7J14O0baHGafZi5ssy5htSckxgea5wOWPOF6gD6+9W724t009YIUWJFAVeBke/wBagErf2jcQoVMTgzKu4DBBwcdz2PXIxVG/kEijO3OMZAwKzruVWau9BTqW0RmXSk5JJJxgnNUXnhijEcgxluCoztHvVzDYJ3SEk8KSSo98VSmUxsCQCDz8wz/OuqnbZmaavqVJlMbMhHPT8c1WPpVyYh2UqevXPrUMURlnCgfXHp3rri9NSehasUEabiRluxGenStmBlhhJZcNj5iAfmHX8x/SqSwrK+0KAODgMOmR09/b3q6l3sPlzoSCMZHf8K5Zu7uYTF85dhCsSCM7emetMtpLmG5MkRBDYBVuje2KdIAYkkRQQeOvfuP5cUisFXeAMDgkf/WrNGZvS3EDTrdLayRnacx5B2n1B44x7f41M1zbyxtGpaPzE2eZg8Z6nFV4wywQ7NrHqyMFwM549elWIoV8tlfEY+8FQ5A+v+f/AKzavqZXsytpulSaQWmsr2RWlh8t5OBwcZxjOOR65qlrNndzxyTm4nuTEoG6R2bCjuM9ueB71tQBjm3iaVYQuJOeG6kcU66E0kDxMzbJMnbtwOAcdsdz+dQ68007nRCpK97lXwPrT3E/9lXMrNlSbdmYkgAZKD0GBntjB7kY9CQCEsREFL8ZyDyPwGOMfzrxTw1cfZfENkx2qPOCOWHAVvlbP4E16VN440xWcJb3coxn5U2qGwf7xByK9bmVtTubRuXCgAHgqFwVDc9AevP0/P0qRljDxhiMHdzghcY7H8ufeuIb4hyrk/2Xtf8Av+eP/if/ANdLb/EO1kuit3p80UbZXcsnmFe3cDPXrzTUk9mCaex2xkVVbC9eExjIx3x+NNcFTIwc7PvE9dvTnnrTUnhkt0aJ1ZAgcFTuz746d85/2uM1GQ0YbedpYBR3z347dz0qxnTFMSfKoGBx/WmPhePLLd8+n+PFJ5jLj5gB1+bjP5VLnKH5eenBHv0BpmIzYFGVwD1yRjNNkRhhW6BuvIz70gmypQI2eM9vwpNwVsJgAEY2jIoKEIUqcrx0B3fMPrWdq9oZ1SVIzJKgG5FGcr1Ixjp+X61aupntLVpdm8qVXaenLAZP5/XrVO21O7h4kKvvJUMo+6OQM7cZx1HJzXPWkn7rM6jVrMq6StsUdMjzgQOud3oBnH/1ufas++s71Ls3VvFKwBO7YCxXrycZPA5/Crt7JZ/bWMBliYD5s4wGC8AYI75H9OMVXnkuIC6s7sSRn96Sp6+hOAMkYJz34zgcvJDfqcjelizp1slrMquY5GJGMN29e317V0zMw8uERqssrFA8fPHQ9zweMHgdeTXO2d4raZxbB3jZg/l4J6YJJPqCOeQM+oq9Zz3d3d5xsM2UEcOMAg5yOD2J6Dsceh2jCLKi7aFvULSD+zDcQqd8eSr7wGCnH9Dg8fyOeT1P5J0g3sheMSYZeW79O49/xrq7e5a6WYRyNd2u4KcMCroDnGFPGMevqc81zvjGBZH+0JDu4AZ1A2k8DPqOhz15BrKrT5Y3RUrrc4G4Pl3m4GRVkym2Ncsc9Bg++OlUpkcKWBB9jzkf0rRmjcgSL95xtCEZ68Ac1TZX+z7WjKkcqevy5IyPXkEZ9q4Vtp0L5tLma0i7trADOMMD3qrcZZeTnHAJPXt+VWbhPLIbPB6bh17d6py/MxO3Bxg5GP0/D9K6YLqaKzRTnATdghsHqOhq1p0QaPzCSN6Mcg9ABnB/z6VUmTaD6Vs6XFbpp4iaMpIckuCcsewPP0rebtAJNKOpFGyMir5gZurYGCPbp/nNSkMxWM4LHgZ7VFPbLvJUEDJ+lRTwyOiCJjInBYAc4HUf59KxSUnuKMedl+4txCqoSeRkEcUWgL3KxPyjdcDPGKWCBo7Z3ZZE3EY3DGeOuP69/wAKu6ZDJ9nluEjkY52KwJBHHzfzWs2rO1zKrFQur3L1yqE9dqj7qunB5PfJ9D+tSWjTWtwigEJjO0Y6eo7dOffvUMCwtIyvKjEjCHGCGLcD/wCv/wDWrTiha2Mcaryi4PXcQD9SQeccY6DrVavU5diFtTFnJJAICzEcOHKgjGAMEcjGDWVHd3EOoTvMsrRzMQImYnAPYDjn06V0Mtnbu8T7XRiwAYYAwR0AIx6nr/U1jX1jvzsOxT1+bg8849v8KTTW5cKko6IUpHC22CBSh5yFAB9OB07/AJVXuIGKllbDMvAz19gKvWO17E2co/ewsWjBXO7PHJ7c4pWLrIkaxrjBHIGMH8enP69cUOPUi+phyWryEyR4GMcVjXsbxXC7lxuGa7t422BhEsYfjIBVienQjpx1/nmuT8T27293EGUDrkjoadCcvaW6HZQ92aTOv+H+qi4hfTZWPmQnfHjqUJ5A47E55POcV2qpEreYzycvkn7rD3PY/wD6x7nw/Sb6TTdRgu0GTGwJGfvDuPxGRXuo3hkRcgoq7c/MOmMcdBnGenXvzXqo7WaDDbhVIKk8gnHb/PHtUy5ijZAcDjucD9cdqcU6gJgnJyc4/wA/59ab5QAOA2/r6jFWYDDGrEsegA5B9DnOKbhR+7k3Ar824dQD/OnlH3blJKrkHHPpT2RfvhSVPYtnNIDM1IOLN1QyIWOP3fXGfr7VUHnWSFZFimZ142PnB/2j3zg8HHfv01bqKP7K6OAEBXIxzjcN36c/nUF1B58JaOGBSqgM7jOO+TnOc8dfXtnFYTjeVzCr8RnrHL58kUbvMNzGR2wdpOSc9dpOD39c46ieVI7BQG8mZiGCuUwpI+Y8YHfseeKhtiqPLDEA9w53KHXaGz756jP88cVbZIrVZY7+N7lQjRlLVPn6EsQSR0Pqe3TFRGKZlBa6GcuoaTHfEzDYrOJDHGVKy/KSM5wAc8c//Wrc05nvNsxC28XIRYWDuBz8vI655yp5zjrXKatZSJpzXLwSQyO5dEcgvHycc84OOePUHikh1S7OlpPaRRzYIWZGJBx/EAQc859c4yRyeM1NqXLItayszq7iO10+IRW3mtGF37HcDJJGcH8SeB0Ofpha3M0entM0LSHflD0POeP6/wBaLPULs28k1/IwTyxiSSQYBIyVOccZ2nGMEs3TgUy/WXUdN8yxjVlt33uZFZCVwcdsqDlTnHIA/DObvO0n7pv7P3ry2ONuL7fdtaOkeHBZZUUjcQAe5Pvzn0plqDc+ZAGDHJdAfXGCPcnA9gATVUWsgv5by4mVpzwFi5UHABPOPfg9BRNMsMsc0LgENuAODg+/tXLLk5/c2FX5HK0CjeHL7VycYGevNY90oSbahxgAZHGOOn9K6C7KOiyrFjeA3APPb8ecgkcEg1g3yjzeRj14xj8K2pb2Ig+hXhSS6kWAN8rc4z6A/wD160fMIcyblDg9ABz61V00xLqALKdnlSDr38sjPfvzU2xg2AxwTxj1rWe9ipCtIzpsTgY5y3vSx4I24yCecgE96rE+S2DkAgjn0q1BH5qNkjGcjJPP+f6VDjZEvQ0bF3kYRSEvEv3tw+71/lUrSMkgMeWidQhVO/f0H1/P1p9pbyQ24Z4WeRh8wZSG24yMfUc56dPemPcQPuA3rk8jO7HXuKySOeT1EnEcuPLwxLEfKD83f6V0ml3k+oWzElZJEbyy7/Mxzk++T1/zzXKC2UKSJAmc4bqDjv8ApWp4a1o6fqQWeYpBIw8xsA45BIJ6gEemK0hvqKxuv9rdUYTmI7gfkcKoPJBwDyenIH61QN5L5he8TzVLEsyjYx456YB6/r9K39Tsp2tMwlh5eGAUbg6kjb0ADAn8OfesVWa7gSaQeXeEFd0TDLDgKcY4PHT2zVTViLWFjtpEnybZSoyC5QjII4wT0yO+B1okicbREzIojDMM5A47D647daoy2xKmJwwOQRxnB68eveolXE7EhjBJwynjK+/H0rO/QVzRjMjBfnBLEAh1xxyO1ZvjiBzb26rEfMR+i4JC456e+PzqOVFi3bGPlgDGTkZx09u/+HFXxZSPYW0u9+VLLwcAf/Wx+ntSjKzvY0hPlfMef7WjYq4KsDggjBBrpYPHGtQv888U6gcLLEuP0ANT3FhvllEqo7/ewCMfpXOX6RxXBSMYwOR712U63M7WPRpVlU0sfSKP8mTzk8Z6k0PbnKhRjPJwcf8A688054toBAAOcZHf8qYSUAPOf9qu0kQDbg7fmHBGM5rD1TxGNNLxRWrzMuRvJCqGzgZ75zx26V0Plt1YgAqeCeK4fxZpyDVIrwHG8hlcjOSO2Py+vpWFeUoxvEio2o3QN4purmNlmhhEbHAKoUIHr94/lW8D9vMrBZFgyCEchRkNjOM44z157k9a5OCeD7M6XP8AosqgkOoOHYdBwBtOD16fTiuj02yYt5nzpcMAMKW/elhxkY5GM9yf0rKm3Lrc5btvU03toYoXgifbucFz3IGQRwevfpkGnWy3DOiXWPLXLqIxhsA9WXqOSf19slnfQQFop4/mkIDSH5Sx+9gDgsCRxznC5+txkHlzXMjuchisY4UxhgAMn2zx6Y61skVYfrEX2iD7L5qoZ0yREyhGbA5Uk/e4I993T18/gintdauNLkbYkhz5bZOXyOFIGORnn0GR1we4uYIkEc0YeK4k+WJYYl3ck8nHc9Onc8EdcbUtLa3sWvHVjLGSWRNxkhYAgBQB0II4OAc9elZ1Y8yG1qZeoWcc1jOLhLhMMiSFMjYcg5yR1JHc9+nSseW4TSw1pp0rywbmcuxJLnH3sEDoOfbHNdFqt4JrJr37N580kY2MwyFA+ZyMYx82TjnBzXBzSNc/uVQnzGBQA8hsEDH5nn3rlqWUeVbMTnK1uhVmk89pHaXe+0rw2ScqRx6Y4/ECoikceIx9zPzsTnv19/w9assFhtns4pAJZCCGxkBzx+Q5HPTJPrVFbl2l8pACy9ARgn1545B/zxzhGLtZDjGUk7bIVUGJEVwVXLhGBBJ7gHpnHP8AwHA61mXsTIcvkL2Pr+FaZLwyCUHbIvKkHG1s5yPy/QVX1a3JggaMHytm1dw5Ug8qT3wTxnnG2rg9RwlczLWEO8sgJUxKrjHfLqv/ALNV4KYYWba3GFyffP51Usl4vAVUnykHLYI/ex9PWr9yyyRs7ldxbPCgfy/lWs9y5vUzrkb2kK7GX1Wr2j2xlILsPI6FQccgEgY/U/X1IqsIX+0ReVjk43HBX8fb/Cr6SrBfeQiq6/e642+mcDk/57UndrlRai5+7E3PsL+ZvUblwQWX5snHzZ/U/j+NZ88J3Orbhxkcdh/n9a3reL7VbOREY5lkKtGh3FWBxgn3z+NZnmtO8kcoG/I2ccehyfrj9awk+V2ZyTpyhKzMJpWjBQjIPPXp2q5ZWw1BlVF3ucAovXOOTgdf/rVqXeiPguuCCzDOMjPoP5VnW1lNbXS7RLDKc+U33cnp19Ooz7U1JdRPsdDpN9cWMUtop823b76Y+dcDJI574HtxxyabfafZ31ltj1FkcgP8yhc4ONpHQ8HOAeMDjipJrl5ZFYmWRwwUsrfez1OMcHqfwpJJQCWdwwPy7ggx/T0Iz7Gto9xKTi7ohlMNtchNyOvl7QA27oMDp34/rTbaJb+CRcymZfmVDzwfx5/+v+d5bUyRGIxiKQAvs4w+ACD19M9sdec5qkkctlMHiSQSRuMSDjnGe/Tv9c0rWJd92QRQBmZGB2524zgof506NhDMlpOt4kMpIMkSk7fqOMD8eg7VpWLaVfZE5niuGLKw3DazZ4IPHUnke/BPIG3IILJ4IYkiuROEHzRLwc5P8859/ahQT1Lja+uxymtR2en6f5yHcoztLcEnPAHH6158zs8hZjlmOScd67n4hSwILKzhCBzvmkUDlcnaoz+BrhV4PWtaMFG56GHjaNz6heQZ4G8YKk9f8/8A1qYzOpztG4DqB79OeKkKoASQoPOB/jSbRyOuRwWPX1/lXoCIzMQF6AL83zDt9etYPie0EmnxyqVLxyCQMzD5lJwQuep6H8K2JS8SuyIC+04wTjPTGM+361h6o6nV1gMjuyxMPnBDMxyRgfXBH/6gOevNJWfUib0sZqaeZyI2iX5yoXePm5bb154wPXit2zlm0lVtriA3UcSAb41L+RnngcZ24HA6YwMVlaW09zctZpkIgO7CglCRj5ecf3jx649MdRaxtNcRRKZ4cna8sKnJXncA3Ygdcn1x1FRSSeqOdIgWWLUJ1aEqtucZkYD5R0GMcDAHXvnuM0+bVLCG+SJokEYXLZdsMR905GSP6+h4xLJpksdq4t0SQqCWtw5+cDowywyck8555HOawLVkOpztC8hijZz5ZQgLxzkZ+X/9eQRWrb2C7NBTJ5ss4ika3+XbuAlUtjcOMjjjjk/Q0rXHnLE0ybLdV2qW5K8MAcHIyTng9wfUmqy6jOvnRW4EawSHc6ZEgbCjPXngHnvj2NS2k0TWC26yIuTyzgcvySQD0zzgH0GAecoDmNch/s8otuwW0mAUkuCVPALHPYnOPbHvXNX6Gyge18pgu4lnxksMj9P0z68V2HiWyjWZLNZdsbR+YyqSCrhsBAxGQOmfcYPSuLbMt9HFN5h5YjjIYYOOe569TzkAdAK5p0nua+wk4cyKjNdNHvUBWBVgCDuCjvn3B+nIqK1t1VJ7jGXL4AOcnOTgenbP1FPuVZrzygCMNtOBkjvj9fx9qdEGfMiIQwXcM87vTnv/APWrlaa0RhzNK3cJGYE9GbPzEZO4k88evWqczu6MHZnQ8ldxwDjj/wCt7ccirinER4IJyuTkjp1/HFQzxKRu27QQSCej4Pb6f0osJaMpWcSCS5PLh4wqkDHzb0PI59/5+lK7MzGJPvYJOOmOv+FaekxLc2V+gA3RmOTyx/Fjfnn6Y/yM1SYbFAIAU54B5P19a0bZrJq6ZXSXyHjELB9vUkdcjBA9B1/n7DSNrBPcDBljmHHyHggckHj0zWZHthnKM5wy7ioU5I/pyB1rStZEa9Qxy4wwAVlwwHfjvxRZ/EjR88VzI1EFvagyJA48wAP82TjHT+tR3EYI/wCWZKjO5M4PQjrzTbgO+MlEH3c9s/0qi0lwmEy3k53Y3A7sdQPy6j0FQ1fVnK5uTuzY0m+S0MnntJcF0kCmSUAJkZ4z8pHHQ8nPBqzBZNdypLbBXFw+xfMyoTPqT05OOvr6is0KJIILswvIz8rESeTnGTj9MdqvW8Qkgm8wqrDPmK3Vceo7ccfhU6t2Kk5T1e5c8uFXDyzNEiggoQQ6HkAhePft+XNQRyrFbFGBmDMSgHUE4znjv0/GtB7NLtEuAGLMuMqDlj24Pb261ni3kQHy1BYMdqugI3duDx6cd/zrbVGTVmW4THqZWXAd/wDVmMAMW6Z9OSPz5qVYltSQqRhGC5jIAIOOwA/yBVKCxlt2LbjFwTkj+H3HQjt/Oj7TJG0YdECJkLsGMA+3TGCTQO+hWktVM3zfIC+Mde3XP4ile7uLGVJoJirhh9/5hjPTnp6VLdIXb5GdkB+Ug5BAz16A8E8iqbxrMpEZbO0sU6ng4465/wA/jjJNDT1Ow1Dw/Z3KPNNp9vLIpOWCA4Xj2yO/+H3q5bUfCujyWkMsSNbTzIzFQzEqVPI6YGcj8Pxx01lqV7e2bW08E1nHEm1m4LuR1wMYAJ3cknGfrjmdf1dNOhdIHYxsOFc5IPTBPGemPpXRP+6b3lGVkeuSOdhGMj1J4z/n+VRlxk8njAOen4VMIxKpx35IJqIqHf8AiG49uD+P516Z0jFAPO/584G/+WfxrH8Q2cAi/tCSOR1iGGSGIlsY4YKP64x1rQvLvyQ0aRia5ChhFu2jBOBk44H+e9Z3266NmWuoz5jH5Ug+UDsBuOTu/wD1e9c9ZwkrMluK1Zztprk2nztJNprxbmUR/PhpBngqccHPY8dR3rWbxPBbXYZIfOSNdn7v5QBg8A/iP++R1qpBpem6ncyy3kht5FmaRFZi4DNzyAONvY/ifdh0KO3e4jgv4ZIgflKkkOwbA57HGf19a5byiv3exFWUW1yI1f8AhIrXULcNmSNgWU5kAd+4+YfMTnv6/pDI8X2PdbIFdnQFsEpu3DGeM5PXI6juM1zGrW81lc29xbRRzGElXyw+bPGQDjpz1x1GO9dBpeqG9e3kvtN3ovRrpg2GHOR0wOBjA4yeSOK0pzU4+89S1ThyczZcn8iESgptjus7sLkDnBGQuRjGe2MHr0qHSoppriWVwpMkpG9U2jaTuB3cYOQOpB54zV261Mx2oVbW3/duXVnCnaOoIPfBJ/nzUukaVssY5bo7JLt9xkAwVOTgAYwD0Ofb0HGq3sjl6mXq9i+n28Flcl5HM/l+ZFgSK+45AbJI4PBPUZ6dRyev6JBau1wm0yk5QA/w9AR/LnkAfSuuv5vtV/5lyUMNhOzRxy4wygdOMYP3eRx3+uXqqnU0k2x/vIk8xhxlQxwvPHbJ469aib0aK9pJKyZwxhW6hFyGEciBllUsTk4JD/8AAuh7ZGT97itMg27GkwCOWU4PTj+vX+VbFvbXFpIJo9zq67WiU7fNQ9V6Yye3vgism8jVLwgo7Rt80RYYyuSPz7EdiO9cxO+pRW28oExyMwj6ZHBPIyePerUhQKy5VuflIH0/T/CmkBUPUk4ABH4d6blkV1k+Vxzhu5yMfpk0m3JjbcndmppTiPRdTlU/vWaGMZ4G353b/wBAFV1lSVQZIzj0H5d6LFgdGvXOW/0qHJzx/q5+/rVTcc/dyehGamSCRO0Cy6hOIojIZMCLKE4XaQSMe5xjI5Oemc61ror3Fw0kkJgWIBlVjljnjHqBk859RTLGeS18q4hUo6gYLdMc9R3rr54zcaV/acMhUkAqwjIJOOefbafbj8tYybjZG7xUnDkRzELR3qGObCXSkKVYnEo6DHvyMj3yO+JYrIC7aNtojByFY4344yME5yR/ntHa2y3zvPKuyMPhuMK30/P8M1p3Nwsm2b5A2QVwpw35Y+me3ODWG6OHYqAXNsHQTj2wRuBOMEemMcdhWJYTpLqN1JdAbRKQS3G1c4X88gfiK2SDHCFWTJwe2eOh/wAf14p+mC0ijaS/tll+fqVVjj0yenf9fxVKXLPU7cPXVO90aGn6ikiJbRKHK/dCgDZ1be34Edvx4NJqMbJGzs524OdpIIPpgY7nP4896k23GnX3nx2yxJG+W8vGBjsWHB44/H0qW2X+14zdG6YTq5jaF8/LhTtJPAwMD054ron772Mqs1OV1oLfvHd2K3SEpG6hCuMFG7j2OTz+HA6VhhftUEh2sHGE6gknBOB+XJ+g+ty6gmguFs2dvszDcEIzsZvQYz17++fesy4mlSdtsx2sACsjbgTgDnPbP/6/WJ36mDNK2sZv7PYyShmi2sI9wJZPTd/+vr0x1iMQEBdB5IXBIkzuzwOR6gfzBqa01WGMDzJDCxiIwH4bHOMgfkPXHPoC1V1byo8iRdxI5AI49fXP4c/R2XQYiavPFE0LHcw+5KX6A4zn36HPoPxrzzWL2a9v2eQMADwG616Qto8dub1djBSeQ2CgyDnGeO2O351xmo6cb6/S3tIfMuJM7EVgMcZ79MDNXFtSVzow7tPU+gBuBcgjrkZXPfrTNgdHBXjqoPp144pzvnO3acjAIAPPNMZ9xxgMBwSMYH4jvXpG5Qv4Qg8yNGBICn5jgt759s8n+tR2xdGC36l4QQGeFxhBx1z6ex/lV2REaE5GQVAbk9O3X6dfxqosdzJiNiBEpLAAYLH6/j0+tYuNncwqRs7iw26y3EhsriOUhR56v98A7hh1yCGPPHf+cFikkt3ds1tsWDGFkJY4HU8j7xwOmOPxqtqkFnKxkLbZeMOz85HccBgcEe/TrTdMN9FbXFx59wtnuBjaRgSxDcknrg9uvA7ip6mZyPiW6VtUuNhAjgJPyEndt44HbIHStIuyWsElu0oBUH5gcKcZIHHqfw49OXXyTxxWtzcWkgiaQPkLgLgsBu46EZxyeh4q6Ws9UuN8DK8CqMlwFbI6gZGV/wAnpXMqaUm3uwuuW3UpTX8P2ESzq0m1Sob1OR29hz9O1a51Jr/RYWSV+YB84ZVLHbtzhuepJxnOBjHXHMajbmKxMn/LNsbN6YJAP8J/P9D2rW0pSNJtmyJCVVvmUYJYk4549Rnnr2xW0G0xRdmEd2kpwrIMqNuzOGXPX2PTPbnircVmV01o4SnnTYLOG65OAvYleT0yOp7cYemz2t0Z4pS7fIfNST5kYEgBcY4BPXGOg71vRapbw2v7lvJQAhYsDO7bgnOPryCDg9uKaaeoaXOVvtLxCbozGSCGXykwOw53ew5GAcE5zxjnCubpJlaO53SRMAF5+eM9AynsfUdDyD616Xe6Kuo+G3kt90jebIyxAbn/AIecgEnhcf0HWvMLi0YzfdYsScr39c49K5qyUWg1TuVGjeN9xUMrFkWUA7WIHTnkHGOD9eaqTMASoQ5yc/8A6vz/AM9dRopYgU2u0cgw0bfxY7/UHoe1Z0v+jkuxLw4VQ5+8h/ut+R5747Hipi7lx11Rc019ml3KqFYfbLfr1x5c9RCXy8xrsy7YJZecHB4OOMFcZGD26E1oeG7dLu1v45XCKHR1YjOP3NwQPbOf89az7W0lvbpmUhUD/NIw4AyMcgeveqlpqEtzZlSVTGpjdC4BQbDhc9OvPt/jWtBdT6dp9zDMwdJfmCAhcHIHOOmckY9MelQwyeXDaLDEJnjURKzdTjJwF7flnnnqahv7gTvsBDHIQIoyRnsO3Of/ANVZ6vUwvYtLdqLO3l8wYaI/Jk4JPBAHttx7fzgmvGkWCVHkklTG4tycgenftzVBI2XyovlcHKrkBShPXPfv1+uKtZ2QhUG7J6Ff5Hrjj+frScb7CuWUAlto5ZmUrsCFu7jPXnvkD/Oanlk83S0VQoOMEs3Py8t789fz9MivJC8bCONioX5Dkd845H1/zxTj5wtwS3IU7QozznoQevfj1xTXYLnS2ZkuNA8tcEhGBUoGI4xnpjH+HFYNrMNLupmckQHZnH8PHT03AnnjnB6YFN07VXtNVgKyL5R2hwoHHbPTA6KTjrzzVjVShi+V2wD8ictxjgKc9Bz0z0z3NbXvG/Yd+poTTW8jCRNqsy7kffwM9woyAM4/zisSW13o8jEEsAEBwPxJ+lanhxbWe3uUkCO0bE7C54Vh0x2Gc/j+kOox+TdyxSDEQbAWTGRkZ68jP+eaJWceYGjnL1pC2M7FXj5uTnPt6fjWlpF/5OkyJICQjExP02hhz0HTIP49uOcq/i2ySRqWTaM4ds7snpj6Y/z02LhUheRJQglhIQqf4QBwBjsARyfyrCD1bDoU9TvjaaQGsF824lfDEPjYBnt19PTrXn8ryvcM824yE5bd1zXciAbhIwPPK8YyPb8QayNZsoZTmM4YcAnr/nrV061pWaOuhNR3R9BvloyrHJ68DjP9OlNkixtUKQT95Qep5p8bttGVOB0wM59fpTNwkyGfBABA7V6xqVxCwlbsrdcccDHX61U1aG8Nq7282yRBlPmI8z/ZxjbnqefbFaIYISqHGOoLfpj8qXgsXOB6kZ5P1qWrikuZWODS8STW7eDUo3eGeQAmJQC2Twc85+YflnrXZXojW1SCBZSu1dkRT2PBB5PQfmeOtVZodIXZPOsUc8b/ACYjwSxyNwIGcjBOM++DisqG7NxILaZy0ahzFuf7pPYnBycYwe361hF2urnLsF6hGlJbLFnb0d15LHspHrgD6AetYckkemaRDDN5URd9pLbQQCQchj0Ix9Rj8K2jArXMdjb2zCAKw3uSCe/fGRz19+cDpQ1PQ7S6cPqEEUpRd6+WzLjcPutwDx1znt6GpkrgrX1GA2Oo2s6JOtzbldqsnOCPXuDjH4Z9akN4baC2l+S4tlyoicbWYgYGcADBXjqeOPapIoLNdMhuLeKOFoo2Voh8qkbiCBnaOdxPQngVHNbh7dWRcq/3VdgMdPXqT70rCb7GciCC9bV7aJ5ossGiJBHzHGQOhPzL+P6QP5jbzbyFmf5ieflGQDwenIH6Vs6fABZCNIGkeUnquTt/2cg+g/A/lnxOkd5IsblHaQEg4GVwduD36tnjnjpScNNxFSbxRqUWnxWMyyssSMqvCQwG4nPK5H3SRgk8AY9sBJZxfLKzOYMhQzg5DHkHPOfXGfyrZ+yS291uRnMDfvBIUIwFYjnHPJB49+faHU5JJFSaOTMMijMicbic+/vjAAxjpWNSTcbNHTGv7tmjEnvdTF4fKt7eWDdkEckjvnvn8KffRos7Sx5hkdCG3gAOD1UhuMGob15t5y0jqxIVmJI+oz7VFpel3mrXRgtonklxwBhQuOpJPA4H8qySbtYOZSeisSaPcLbPeW1vKiQTKUKOoZm4I+Xrjhic84GeTWmtq9y1s0E6w2CMNkKsQGb06Zz1/Ouw0XwbZ6cIWniWW8AYmRgSFOeiD8sE8nn1xVpvDdkUkeBTCGG50HCAbs/dPI6joccg10TozaTRU4t6owLeze3eaT7IzxsSwaOQYUYPc9e35GqscYe4PmQl0wA4VlOCQQDgEnjIrq2sLy3c3iQ/apIwpwCFLkE5HQn7o79/Tms3Wba2vnhmMX2e4KDzdzg4JOFGR1JyBzznHA5rNpxRyuDSMBopob0swdBGeCy4PHHU4yQD+n0qKaX7RDjzgZMn5zx+GT+fftVmWRolaxuEPk43RySAgx7uRz6Hrj159cqLMMsqIoEm7bzng56An9c9PxrPmvsZaEF9NA7BBOYo1AdTE+CGBB4z1+nvntUkd8kVuvnzCVDuG7J649fX/IqC5jKRx5iZQF78Hv0/z2qG1dTFJCx287uBnHv+gp63Hze7YsmMLJHKIShJB5+XocnGcYpx1RZJCJIE3H5SpDA8HgnPfP6etUrK8m0+ZpIiCrcMh6Ng8ZHrk/z7VqP9j1VSFCxMsZ3/AMI+mBk5II6cdfwltpaArE2jPJGk1xZbHmO0PHISGXk4Ixj/APV71DczPKCc4KOOQSDnqO/GOKorqL6VqTJboiJHGQRKcNINvrnkc/jjFXr1GniW7idSHX+EcHvjnB4+nY0SbVNNm86EoxUuhPpyWl6plnVklVcqCf4iTg9eRgfgfbg5c1xYWkiyCUvKpO3yl685BzwD+efSozKwyuPmB6rwMHt9KtR6cpsY5ZIw8OCAXQbl68ZAyRz3J4PeoXLL4unYql7NK8ivNcRyQx3BIjVj0kbHOSDnsPTn9K2tP8NxpIlxdR7pMhvLI4Xvg88n8ex/DlB4d1LX76ZoriEQQDje33F9NoBOcA84wce2B6Ra24t7K2tEPmFIkjLsMAuBjc2ORzz+ddmHoR+NnRClFe8jtghUlg4BwM5zimtkS5cgISQW2inGQAg5OemDjHJ5phfLH5huJ5zwP5V3iGBwj4GOewwB9Mdu9RHIYkkLg9c45zUrRLINx+7xnnBH409Qqou3PA+8B09vrzQMzbizinZJNgcZyFljyCfx+tTWWbVWRkVo2Vgw4AGQMEdeBgdvw5xVa98QaJYSC3uNRgjn8zaV3cjp1x938cVDP4l0cXVvA2oW8kkz7E8hhIc5GM7c4698d/Ss3BLVaEOCepXtRNPqLO6Sy7kEcak9EJ6foMmlvrf7QPLaMkDYoKtgMM8gknGOOtU4tRujqNzKjyW779kIdi2QMjt1z0yM+x4FS6rq621moaOSJ1YxyRbwwBP3sHn0rK/KtTOpT5FdlTTViiS4jyjyRSK7CPB+8pA5PPPI46Egn0qG55nI8ySNFG2QRZJPfgdieRx29M1m2Et1FrZMEckqHId9oOVwScnpx165ABrWhsbptTN8GijWUqWGcljn8AOn+c1PNdWRiiDStQR7T9yqiPrH+7xg+m4jOfUdGxSzRwu0M0kbF4nLSKAfMkztzg855yfz+lR3NtBpGmZtHaSXcNoZPuEZJzxye2fT6U/XBP8AbSlz1XG5XBJ6ZBHoAD27Edc8OWmg5W+yQXcka20rRMJMMB5e7JIIOMjqDwOP0FcndNFp9j5l0zbJPmijLZbGeoHHfIH0PpmpdW1tNNfI2S3TRABCAUU+49uPx47Umh+FL/xJcDVtblkW1fBUE4aQdBjsF6fpjrmoUHNlU6blq9iroumXnii4by1+yafFkSzBfmY/3V9+R9PXnn1DT9Ot9Ht4ra1QiNcZ+bO5+m4nvxjntjHAAxJbadHbWghtlEVvEoCEAbFPf/H+fvaMRiA7JjgMeCTjPp04Pr09a6YQUdjrUVHYaJ5D5ka242KRmZuR+AB5/wA+tOjkZZIzJEDEnKlhgcdMn8fX0qEhx8+QSw4PGB3P8j6f4isdnKKwY4yyn8MY78DjP86ssmclJGBynzZDbD83Jzz+X6VnXsKPHLcW6KZSp3tkHzFz1xwQ3uOozWjFEChOxGVMMFVM45PH1/Hv781jldgBcbO6jOO479eeueM1nUgpqzM5x5lY5XVj5kPzF5EzwSx+YAe/QdfzrPEn7pJGkKqrCMtk527eOB1x0H4DoONnXF8q6BXb5T/Mmw58s9doz2yR9Afyw4tstvKVQgOdrZA+Vvb8PpXlOLjKxwNWuhtwySRI0ZR1AZM5yCwyPz/r+VRoht1JcKM/KRtw4/Hr36d889qVYyrqytkAjOTw2Pbv359+1PDJLEVLhfLY7gSQN3TP5Y/TtWid9WS11RWuIwXyfkCsqhS2TjB59xwPwIqiuXuVaNdjkg7hxt9SP1q6wJuJjGxSNd3yDlV68DPXtTA7hlym8ng88EY4/KpaEiS+mWeVftcIdMEI237o9cH8emOatabMttZGwgdJIt5YH5c5I6kkZ7d/X86U0iyNlDlVHAIPB/yKNKtpL3UVQbcKrOxY4yAOQPc56VGzsjRTk1ykVxCJ7lyDgb8ksO3A55/zzUF/qWoJZJBb3LqsQ+4QCP1zVy7h8m5aOKVvm42uQWI7/X+nHNNg0W+1NwLeHcOQzMQoHQcHv16DJxSg9bLU0hCSa0Nr4fTyTeH5/Nllc+e4yX4A2ofyya6cviXCo6KCAGz6ZzjHSs/w7ocekaQLd/LJ3sxbqGJB5APTjaPw6c1qNEYWCIWVVXOQgwSf59h07HivZSsj0GdZyoBCsBnjHNBwUB2k7sqccYHPNPJOAFwcnrkZHXn9KhLq4zgs2cLx1OcVZgPUKExnaGyduef071ga9b6rdxXEdufItWifbNCfmVgMjcCRxwR36+1b6+WxCSdQerCmyMDGcFep3EHGPf1qZx5la5pCXK72PIvCvh2K8uZ5bvTpriYOw3v/AKvggcjAA59M/Su8s9BjtpEKRW8S54SEfL+fb8q3cFWKna3cY5zTCr7y2Ai4wPl/SsnQjL4tSHq7mdcTq7Tyu043MmxiwUttAAzxzgYrOaWzCzNMipIrgp5uSdpwB1yPU/hxXQOilSAgBZc8gYPP69DVC80uxvCVkUq20EbG2/8A1uaTpPoZSg3scbf6s13qtgkZZYY3VSjHIz90nHQdWPfg1tXEsqSsVj8pQF80FAAMHnGf89h15muPCtmACZpkAJLFQpOMc4wvvnHP4VlaxpV4pKwGaeEtuUgHjPXI7en5VNpxTbMZQktSl9oS/wBXWQfLBBtZi7++ce+eR9Ppis7XdYn1PUvJtLfzr254jhhBX6Fh9OT9O2DW1aaDqFzCqMfskCncR913OQCSDnHfr04re03S7fTIWEduQ0gHmOfmd/TJx+nQZ49KIwct9iqdJvVnJeHvAQE39oa2UurhiHWDJKgnn5j3/UfXNd3j95neMkctjkKevGfc0xoArGSMPsPJIHU/zHT1pwYvLsRij7c7s9egP+PPX8K6EkjrLCQoNqKeCMFeSCO3+cjFMMhKJGQqsAd7DkcdCOvqeuaaytGgy24dQueD7/hUakvtiDD5ccKc4J6/z/QUwJWRJYyrhQD1YAnGen07f061EdxjO7e27BwQSP1Hrjn3pxkHlHhPm+Xc4OBkY4Pfv/nik3M6cMqHnzJCowpHPUfe4xz3oGEO/wAgJGQwB3F1CghTnjPY8f54IbtmEHy5V1IKjAyMf/qpYWwm5sYIy4xk57Y79PT/APU8mVdoaNA/1GOnI6dOf1H0oApXcRvrY27Mo805R9vIbtgk89T+ee2RwYH2e6khnUwgkjAHAcHGCc5AGefwzjqPQwiI4ZZGVOiKQeo9MjnucfyrB8TaItwy3MSMZdp8wL0YAHn3IwBx+lcmIp399dDmrQ+0jl5EdXkBZiynJ4OPTn8hRMjtF8qnbkjjnHTjp24qXzJpbXfKrkxna0jdGzn+nB9cZ71PFZNgGJWkjx8nbcw7ex7VwOVjmUW3ZFK0icRXMskZMSKGHPQ5GFzg9s/lVG4kQ27OjlnLE4OFwOvbAPT9K3tL1CC90uZkkRZCclDgcdiv04H4+9YF5YmOaaczs8coPlwsCAgz+R6Yz3yaU3yO0tzb2Li2pFZZ0kQMzNxjORjI9qju7+a202Q2knlSBwCVyHxweCDxz/8ArppLjYHySucjnJzzzUb2093i2t4N8k7BYx0ySccZ4HXr7VULOSCkrTR1nhXSLG80SHULm0heeRnJ3JlSBkc57nk9+T9BXXQRpGgi2gon8KJxgHpjt0HpgVFaWlvY2UNvbYWOKIRqfLxvwPmY47nqc5HzGpGUYidGUhmIcPnnOe/rj6/pXrpWO9tvcWVSULdeRuy3GOw569euOwpjIrHYXyuG5JwRj29+P50SR+XCCj4XB42kqwwD/k1JGsazLz/ECSc8jPc9ec//AKulMR2eNzsSoY84+melQyI2zaWAK9SBjFS4YEYHzYzjPY0xmJAQKMk/e/u1ZiNWJ3dcHPOBn71ReWSC3zDjHIzz6cdqmYhtuGxkAnPP5elISvmBd2VK5Py/5NICGSPO5Rt5Hzf4UyNFCgngFTj/APX/AJ6U/cAwwMk85xnj+n/1+9Ak3Lx0IA64xQAwxvuCsvP0+7x0qMR4LOFx2PHP5DNSRuS24bgQT+H685/rSMpWQKTgn7x9M8849aBkZAYKFkAUH5uvHbP+f17sLYmVlLYIyy8DP1z9R+lScxknJVuOM8f4/wD66ao4C53oAMkDP+ev6UAIVAYA7gw+UHkHH1NMdhKqkhdwGemMcD/HP40rE5HTIwAAQckc9cZpgh5xtICnIH5dv8/hQUNAIJIdgD1wO2eOB70yRCQrnCKFBG04waVjsc7RuJ+Yhh7+tKXYLIwAABG4E/w9P5kDNICBt5aQlQWDA4Zs449PypzpKMOHI5JJ44yMng0+VTgKGWL+454weDiopd8QbLLvzjcPlz9eO2KBkjufs+9nfauSCOnJxnP5fpUaFV6MzHPzLgEA9sY69/8AJpAMysrBUDklwy9Pcf54/Cph8rBDJgY+U56DHHP5UAJ8rEy7hhup5/D+Q/KlKyAgHbkngleT+B7Z9qjTckwZPLJzj5SASvPH0waFlWLCKfKB/iI+gz7HnP49qAIZjHHgeXJvcfcKk9Oo/X/PZksiNCEaNlA5ILMeee/r06+tTyf6p8AlnZgFVc5Iz7etQ7E8vMZJABIP3gc9Dx0HP6UBYxrnSjcyKsUJjDrtfnAByPm2+nUcA1bstJgsoGkaP96PlaUHjHPQdhgnOB6davs5RSeJMnjg8dOOcU5xCxAcMpX5mDAZ/r7dv6VgqMFJyIVOKd0ijLY2vnSkLwx3fKuDnHGe2QePxFRyeH9OYK0lqGzu6SE+mMfhmrzKULGMshQZLcY98/zphZ9q46hssAB8nOfpgZ/zin7Gnvyr7i2k9WVX0CxDPH9mhROM7B6g9MYyecfSoodE0/T9RSe2tlRw2AX3Eg5x8uTx6ZGDxV/dtUAnLMN3CnnJPIFPCrKQTk5GCG68dyfTAqvZxWthpJbD0kVgQEAbcuNvp9R9MH8KgEscpBUjzFGcMMEn8eg4H0+lSSoI8oxkUMcYztz0Pf6j/Gh/3T4ZSVxyQMjH44z3qwIFtTEXXejgAKcjPpnoTjOP506clkZJYiACF452rnJ68e/HvT5AFwFJfA5IA3EcEj/D1qPcu6UsGRNuOGwT2H6Z/WgZ2DgkgjjnOcYJ9qeV7EAMMgZPWgsQeMnjqec00EnJzz3Oc1ZgRPksp+UZORjsaYv+sB56nueR9O/p+NWJAOVzzjJGepqKXK/KPmXJyDzj2oGQ8ZGGy3XAbtj+dM3EqBgZPBBHfp/TFPIzkgggnAP93twahaPZlWB3cZyAcfp9PzoAk+XIBYKFOOnGPwpx3K2/epPCgDkZx6npUaPuRQUyvfcenvxSEsGCsMrnIB6Y+vWkMc6DhsfOeME8Gmty5ZeNv3snqfcVJGMlFLEA9cnj8s81HhAqmMcMM7T36f4UAI67iPlBxjBwc9seppvlsyk98/dzz+vc/wCP4uyoAEaBjjbkYJ9v5dKZtVRhd4G7OMnke/5f/qoAhkUiNvMBA5znlQD3yOfXtUTjnZuAAzkuf4RwcZ5q8YmyxBOM42sO/PTt+VQFCqt8oO0HbuXpyT+f5d+KCiv8nyMuZE3Aquc/N7Z/z0p7Fn2gBMt8p3jr+vvTmj83IEi/KACB0PYjrTGQqpMmMDBOVJ9jn/PfigCEFYkTzXJwQATwDzjH8z1p8e2dAqeYrM2MbRgdeDxwTz19fwoBbdhuDsC5C4JznPHU9aV4fKmjWFCQSNqkgnHp/M59xQMZIx8zzWGWwB2H4+o71HKFkcS7CyjnHIwvTr+GelSOssYEalNjjawyAPc/y7d6aiyyuQYwGBIJVcdeD06djSBESCFJ2LZAUcEuR+AHrjHtTpJEAAXDbs9+Cccn0/8A1fmPlVjhy+eSfmyG449R0zSOrbmbd5aKMb9wIC5xz/L9KBjFK+ftCnAIAfdlWx+HsOvWl8x/kxliSdwC+3cdu+enSiObcDIR+8yu4Z4wS3B9jnPHr6mkYxsmPPAUHKs2DnpzzyR+HagAMyxybhvZ5CAo4OQPw9j60gVpVOEZjkkZfjnBz7j/AAp21H++3OxSctjp25/SoJZCjbQCWUqFfHPHf69qAJlYiRCseCv3QRnB7DkYzn1/WnRsI5CqxbkMgOFO0jJ44GeuT0zUIkZ+7KrnAIPXjv8Akv5UyFmSf92xZWGAMcg/j9aALMjLGQhVRER8qnjv0zj26UwtG+0lUMi4+Ykhs8nn3H+elRsgMoWRiqqCccZX+p/zjrSKCIQUbC4JDYPGSMd/agB+/ZPuIDuFyxAwenX8OfamRs5iIYoHbgE8BuT3xyeg+ppIwwYlZMN7ZwRn/PX3p7GOTazFSCfmB6kdeME/r9KQz//Z",
  "imageHeight": 256,
  "imageWidth": 256
}
