# Supplementary material for: Deep-broad learning network model for precision identification and diagnosis of grape leaf diseases
Source: Front Plant Sci. 2025 Sep 10;16:1611301. doi: 10.3389/fpls.2025.1611301 (PMC12461735; doi:10.3389/fpls.2025.1611301)
Supplement: Supplementary file 1 [file DataSheet1.zip › B_r00284.json]

{
  "version": "5.4.1",
  "flags": {},
  "shapes": [
    {
      "label": "leaf",
      "points": [
        [
          119.66666666666667,
          182.5787545787546
        ],
        [
          129.55677655677658,
          193.01831501831504
        ],
        [
          133.76923076923077,
          194.66666666666669
        ],
        [
          143.84249084249086,
          214.63003663003664
        ],
        [
          153.36630036630038,
          234.7765567765568
        ],
        [
          161.42490842490844,
          229.0989010989011
        ],
        [
          174.06227106227107,
          233.4945054945055
        ],
        [
          191.46153846153848,
          235.32600732600733
        ],
        [
          197.6886446886447,
          236.05860805860806
        ],
        [
          197.13919413919416,
          225.8021978021978
        ],
        [
          193.29304029304032,
          216.46153846153848
        ],
        [
          199.8864468864469,
          217.01098901098902
        ],
        [
          211.24175824175825,
          211.69963369963372
        ],
        [
          219.4835164835165,
          208.58608058608058
        ],
        [
          216.91941391941393,
          200.8937728937729
        ],
        [
          213.0732600732601,
          196.4981684981685
        ],
        [
          223.14652014652015,
          191.55311355311355
        ],
        [
          218.20146520146523,
          184.4102564102564
        ],
        [
          227.54212454212455,
          176.90109890109892
        ],
        [
          231.57142857142858,
          172.5054945054945
        ],
        [
          225.52747252747255,
          165.9120879120879
        ],
        [
          217.10256410256412,
          161.69963369963372
        ],
        [
          225.16117216117217,
          148.87912087912088
        ],
        [
          219.4835164835165,
          146.13186813186815
        ],
        [
          230.2893772893773,
          133.86080586080587
        ],
        [
          220.94871794871796,
          128.36630036630038
        ],
        [
          215.45421245421247,
          128.54945054945057
        ],
        [
          218.93406593406596,
          118.1098901098901
        ],
        [
          222.41391941391942,
          115.17948717948717
        ],
        [
          216.91941391941393,
          111.6996336996337
        ],
        [
          208.49450549450552,
          112.24908424908425
        ],
        [
          197.8717948717949,
          113.34798534798534
        ],
        [
          194.5750915750916,
          112.43223443223442
        ],
        [
          203.36630036630038,
          108.76923076923076
        ],
        [
          197.13919413919416,
          105.28937728937728
        ],
        [
          186.88278388278388,
          99.6117216117216
        ],
        [
          190.72893772893775,
          84.22710622710622
        ],
        [
          186.15018315018315,
          81.84615384615384
        ],
        [
          181.02197802197804,
          78.54945054945054
        ],
        [
          179.73992673992674,
          62.798534798534796
        ],
        [
          176.992673992674,
          63.53113553113553
        ],
        [
          168.56776556776558,
          43.01831501831502
        ],
        [
          170.76556776556777,
          31.113553113553113
        ],
        [
          168.93406593406596,
          23.42124542124542
        ],
        [
          163.43956043956047,
          19.025641025641026
        ],
        [
          166.1868131868132,
          28.366300366300365
        ],
        [
          167.4688644688645,
          36.42490842490842
        ],
        [
          163.43956043956047,
          41.00366300366301
        ],
        [
          160.6923076923077,
          41.553113553113555
        ],
        [
          154.4652014652015,
          36.608058608058606
        ],
        [
          150.61904761904762,
          44.48351648351648
        ],
        [
          140.36263736263737,
          54.73992673992674
        ],
        [
          132.4871794871795,
          45.582417582417584
        ],
        [
          125.52747252747254,
          59.31868131868132
        ],
        [
          117.28571428571428,
          53.824175824175825
        ],
        [
          109.95970695970696,
          64.08058608058607
        ],
        [
          98.97069597069597,
          58.21978021978022
        ],
        [
          89.63003663003663,
          50.8937728937729
        ],
        [
          87.7985347985348,
          50.8937728937729
        ],
        [
          85.78388278388279,
          64.44688644688644
        ],
        [
          77.72527472527473,
          76.35164835164835
        ],
        [
          64.53846153846153,
          72.5054945054945
        ],
        [
          58.67765567765568,
          93.2014652014652
        ],
        [
          57.02930402930403,
          99.79487179487178
        ],
        [
          38.714285714285715,
          102.17582417582418
        ],
        [
          42.01098901098901,
          123.23809523809523
        ],
        [
          36.33333333333333,
          124.52014652014651
        ],
        [
          37.43223443223443,
          137.52380952380952
        ],
        [
          21.68131868131868,
          144.84981684981685
        ],
        [
          24.428571428571423,
          155.83882783882785
        ],
        [
          31.021978021978022,
          164.44688644688645
        ],
        [
          23.695970695970693,
          170.30769230769232
        ],
        [
          31.754578754578752,
          177.08424908424908
        ],
        [
          23.879120879120876,
          188.0732600732601
        ],
        [
          45.124542124542124,
          201.0769230769231
        ],
        [
          41.27838827838828,
          216.64468864468864
        ],
        [
          64.72161172161172,
          219.02564102564102
        ],
        [
          69.30036630036629,
          218.2930402930403
        ],
        [
          73.32967032967032,
          225.06959706959708
        ],
        [
          84.86813186813187,
          213.8974358974359
        ],
        [
          99.52014652014653,
          199.24542124542126
        ],
        [
          107.02930402930403,
          189.35531135531136
        ]
      ],
      "group_id": null,
      "description": "",
      "shape_type": "polygon",
      "flags": {},
      "mask": null
    },
    {
      "label": "Black_rot",
      "points": [
        [
          167.15741789354473,
          115.28878822197055
        ],
        [
          177.46319365798414,
          117.32729331823329
        ],
        [
          184.25821064552662,
          120.72480181200453
        ],
        [
          186.52321630804076,
          123.32955832389581
        ],
        [
          176.44394110985277,
          137.7123442808607
        ],
        [
          168.1766704416761,
          136.01359003397508
        ],
        [
          161.49490373725934,
          131.71007927519818
        ],
        [
          160.13590033975086,
          127.85956964892412
        ],
        [
          160.81540203850508,
          120.83805209513024
        ]
      ],
      "group_id": null,
      "description": "",
      "shape_type": "polygon",
      "flags": {},
      "mask": null
    },
    {
      "label": "Black_rot",
      "points": [
        [
          212.58005249343833,
          195.78215223097112
        ],
        [
          209.95538057742783,
          194.20734908136484
        ],
        [
          207.59317585301838,
          193.9448818897638
        ],
        [
          204.4435695538058,
          197.48818897637796
        ],
        [
          203.78740157480314,
          200.11286089238845
        ],
        [
          204.83727034120736,
          204.5748031496063
        ],
        [
          209.16797900262466,
          205.75590551181102
        ],
        [
          215.46719160104988,
          207.1994750656168
        ],
        [
          218.2230971128609,
          206.28083989501312
        ],
        [
          217.04199475065616,
          203.0
        ],
        [
          215.20472440944883,
          199.06299212598427
        ]
      ],
      "group_id": null,
      "description": "",
      "shape_type": "polygon",
      "flags": {},
      "mask": null
    }
  ],
  "imagePath": "..\\Grape\\train1\\B_r00284.JPG",
  "imageData": "/9j/4AAQSkZJRgABAQAAAQABAAD/2wBDAAgGBgcGBQgHBwcJCQgKDBQNDAsLDBkSEw8UHRofHh0aHBwgJC4nICIsIxwcKDcpLDAxNDQ0Hyc5PTgyPC4zNDL/2wBDAQgJCQwLDBgNDRgyIRwhMjIyMjIyMjIyMjIyMjIyMjIyMjIyMjIyMjIyMjIyMjIyMjIyMjIyMjIyMjIyMjIyMjL/wAARCAEAAQADASIAAhEBAxEB/8QAHwAAAQUBAQEBAQEAAAAAAAAAAAECAwQFBgcICQoL/8QAtRAAAgEDAwIEAwUFBAQAAAF9AQIDAAQRBRIhMUEGE1FhByJxFDKBkaEII0KxwRVS0fAkM2JyggkKFhcYGRolJicoKSo0NTY3ODk6Q0RFRkdISUpTVFVWV1hZWmNkZWZnaGlqc3R1dnd4eXqDhIWGh4iJipKTlJWWl5iZmqKjpKWmp6ipqrKztLW2t7i5usLDxMXGx8jJytLT1NXW19jZ2uHi4+Tl5ufo6erx8vP09fb3+Pn6/8QAHwEAAwEBAQEBAQEBAQAAAAAAAAECAwQFBgcICQoL/8QAtREAAgECBAQDBAcFBAQAAQJ3AAECAxEEBSExBhJBUQdhcRMiMoEIFEKRobHBCSMzUvAVYnLRChYkNOEl8RcYGRomJygpKjU2Nzg5OkNERUZHSElKU1RVVldYWVpjZGVmZ2hpanN0dXZ3eHl6goOEhYaHiImKkpOUlZaXmJmaoqOkpaanqKmqsrO0tba3uLm6wsPExcbHyMnK0tPU1dbX2Nna4uPk5ebn6Onq8vP09fb3+Pn6/9oADAMBAAIRAxEAPwDVeZ5AGUBwCNpKlv8A9VRyDy4x8xQ7QcgnJxzywH61IzCRtjLu+bcowOMYPBPXI7d8UwSliS65VSc7jyecZ5Offp+lYnSWodoZXcYYDdkMBxj1z7Hn+hpkLo7KCiqFywwMZB/z6fypGkYtGx2ZUHbzuK9/1z+gqcyiVXcqMHIYE/eHTj0oEHlmRiSoAblXJKq5HHYHAx+VV/mTbuzhySPlyVHT19T71KsRjvAyhzL3RF27sHpk/nipI1WVg8e3coyD3U9+nXnH50AMEgSBfLCqucEHuuMADHA5/wDQqnVWGB5nyHsQCR9P14pViSTMiqFVH7c579eOR0/ClaRGZQQct90svI9OfTg8igCtIDwPOKpGvfLEjjIx1P5etNl3NtYFixXGBnBI7DPftx6VYWJVuGy7bmJdUA+704HP1+lNb9/NyR8pyGxncOOMjp34HcUAQfvVmViWjODgEZJzxgt34B/OrocKScgg534HIAHofTj/ABqqm5n3O2Y2Pb+L/AZzVuFMgycFwMlcjC8Yx/nrj6ZAIY4QGVwGJcZ2sASWznj8O9ToUUlFLbj93Bxz/nH5URFztd0w24beevXvn/OKc6Jnap+6QcEn5QD2PftQIjYbN7Doo/veueufw7+lOCKAXcBT23Y4x/nr7UgRwmEjxleQx9qkjMhY7BgE5wvy80hkaTbm4YsQCRyeR2pqtuAkEKnjaMH73vz+f408Ru7jLlnGeNvP+J//AFU+IJk4Xj9f09qBCJHud3dc44BPTH+TQY8INuF3cHP54/lSs3yNtLZ5XJ49KDuAxlioHcZOM/8A6qAGIpUhGXdkHbxgHn/9VOCYGEGGB9ae7bW4IXI5OOnrwaNwZieQPT3oAFMm7Izv9+eaaP3jB87Vzk8U9WUg5Hy56Y5z6e2KcC25CigA9iKAECoADxg8DvQ0Y2/KN2Bxn/61POW68j+9mmMrOwXt7jnFAEDQ52g5AGefak8uQMOM98jmrZQhdpU56c96a64Xg5X0I6UARsoA+TtSRqHXIBB6DApcEOMrj6ipdmMEEnj8aBDWwAQMZpY1+QDk98GkLEpu6nvkYqNiwbJFAGXEGZCPmPQKRwAcEnJP+fzoCJGjOQAvZRjHY560rEeZhQTg5I9fw7df509Gwu90OWO0sGOB36/h2/nTLEeKFFYkOecLtTO71/l/SpM7iAquq7gqqOME9fp9KjeMMJXLvlgNrsT39M/0HSnop6Fg55yTwCD7qcmgRAcFk8twHHJO4jdk9cdu2circOLfJLmMcnIwMZx0wP8APNVDvy20DGflkkHOc9gcjPPSryTB0BZRGkxwhHLZzj0+n60AMfbJtTaURSSrhs5HHpzjueB1qIFo7zYIw6RA7XyPlY+npwe3rTopFUk7Y8DK4zgEYxgZ7Y/lUOmMhEz7XD7/AJufw9cLznk//XCe4FuJuG2MrFm+bPH547cjBpz7kUDp8uPlXGe+eP8AGmXD7mj2Oq4TBLDJIAz3GDnH6+nIbED5QmAww5bC+nB4oAmQxsyl5Qm7cAc4HUYH/wCv1700MQhOOrY3LyT1wOelAw6MPMKjjaCxwScDGemc1j+IPEFrodl8o3XEgLJESRnng47DH50xG+XDxbE2K2MYxjoT/n8aSSTgEDIJAy2cZ69ASOvGetc54d8S2mtWioHEF5HkyRAHJ5+8p546cdq3UJMSkknacnrwR3Htzjr+PagCfzFI3FQwLAnHP155rMsvEWn3V+9lb3P75CAVP3W9cHvj/GuI8VeKZ5b+S20+8b7GECnCgZbJyQR7cVyCSPEwdMq6nIZTz/8AWosS5HvYmZgdgYYPLAfTB/l3qKSWC3iBlkVAD8pY45z3zXmlx46vn0mKCLEd1jbJKO4HTHYH1rmZ7+e6kMs8zyuerOSTSDmPbV1PTtjyLe223b8xWVSo5+p4/WuT1b4gWdnui0+J53H/AC0J2r+HrXm/mH/9VV5n4zxSbsTzHonhrxpqmoXrJfQRPa7wvmou0qx6Z5wR1r0LG4qTtYZzkr1P+Qf0rzHwjAf+EQvp8ZP2lefoP/r16FpE3n6ZC+4hsbMk+9YRqv2rg+1y0y5u4AIHH3uelKcoByc98sOOPpSGESOMDHB7/X+tLHFu57k9j/niugYiEMwKknPpUqlmypXp71G6bAAAMY4OKeijYCzMGx6d6AGs7SYCkDHtmnoASPU+9Iq4Oc8Z9R1pzOuOVYHvkUCFIDPwQcjjFIowxyeKRWUrgDB96RwfvBuB6UwGuPmx/PtSeUWRSccHtSAhjhsnHenK21SOaAMqSNnRnJ3qp3ZVRgY+v1pCyKylCcDJJ7hT6YFJP5pTePlDD5jkZO3qff8A/XT4YZJUVnVhsGAM5yQDzjtjj8u9BYLCJpdhC+WXJXcowwHXPHA49MfzpySSYC5ebfkDcuNvU4zn6fnTo5fK4Uukh4UqvqCfTj+fPvTsK/yrFiVvlYHrk/n6+mKBEGQ8hKlvlyMncM9/8iprAIrmFyzyp8pcpyMk9Pfn9TRCWx+8XazD5NvYD39sr+tNSQD+EhP4XDHHcHH6KOvJoAranN/Z1hdXhkkICl/nORnGP5nHbr+XCeGvGUsMzQalJvSQ4Sb/AJ5knoR6fy/lc+IXiBZSmkWxyg+a4xzk5+Uc+3P4156MqeMjjjjNVYhy1PeIZI51R7YrKpBAYDcMduR+HNc34v1t9M0+FLaRxNJJuRjJuKgHuMfhXn+ia3daJeCWILIhI3wvysgq/wCMdVj1e/tZoZN8fkBs9wSSSD9DU21HzaHS+HPHUcz/AGfVXWOVhtWdTgN7Pzxz3H8hXHeILuafXLyWZdpMrLsIxs54GKygwHBpeB1PNUZ3JYLmW2uEmikMUiHIZTjBrr9V8bXF5ocFpC7LM6EXLgYzyen1riVY7sY/GpAcAY59M1LYXHhySTnNAbvg+1N3HIHBFIG5GMDPepchDixY5YEduRS9Onf0p6wymBpgjeWOpHaoWOenSocwFJABx3qSfTbmKBZym6M9SP4frVrSdLl1K4G1CYV5Y/0rq3X5QhUBVG0g8VyzqtSsjOdTlJfBLp/wiuoRSPjdJhAf7xFd5pNqsGmwRgtgfMc9c1wVha21iNsAOzO7J616FaSxtbROj/eUFW9PatKVpT5vI0pz5mXFXlssV54xjmlXHoM9s81CpIck5Yds/wCfrU+7G0EDZ611mog3AccjOMjtTcHscYOCfWlDjeDglemR0zR5nKncQM9euaAGKnzkvuJ4x+dPJDqRjPrkmmjsTgg84p+FJ+XBx0/z/nrQAwDk9cZ475pWU8xgAA9QKmEYPOSMmmgEtg84oAqFPKA756DNO2MADu7+tTMjcLj9ajCNuIPUGgDJhLicEjcNuCAMYHsP8n+sshU7Cq5UEhRntx2+mP8A9dOJMoC7grKM5bA6DOAM/h2/OkZcTBORwBiJeCR9BkdPTFUUSK4MmbdQW24KsoUn7v3R9efWiXCALP8AvJWbI+fGMgYPHt6nHtjrATM7iVZlIC7irE8KO/Ix/wDroK3ErIQyHbjAA6n7wyfTnGOeg9qkCrJqmn2tyscmo2yMrYKSToCD0xgnOf8AIp2r6tb6TpUuoSK3+rIRo+jk4APfIzxnpx3NeUeMNy+Kb8MCMuMAdOg6e1Zf9pXiWUtoZ3NtJjdGTkcHPHpyB0qrEcwlxcSXlxJPId0kjF2b3Jyag6YAPPpmmq21e233prE9TjI5xik2QShhtBySPanNnH+etRjlRgmnZzwBzU3AACSAOP1q7cWMsMQbcsgI7Dmo9NgNzexoozzk/Supa1jDbpUO1epBxXPUqtTUUZTnynG8+oxTs4OSfwFbz6Kl8Wkg3ocnkLkH/PrWNLbTwXP2aSNhLkAL6+lac1yozUtgitbi4WRoIJJAuC2xCcCmRKZJAgHLHH1Nd9oOnwabaYb95Mwy+DgZ9KluNMsZ7mO/MOyYHJZTw/GOR6+9ZOTM/aoyra2W3gERUMqgZ9/WqEvh1pL1DDkW0nJLfw+1dL5Yi3yKhZc4x1qNJcZDY2e/Y1ny8qMVNp3J7JINLttkabBjAx6+pNVbpBI5bv1wTUrBnaNAQfmz14qvIGE7K3UHkjpWXs0ryIbuSBwgRWPB4Ndb4YvM28locsYzuQZ4IP8A9f8AnXDXM22QKBnjnmtXw7ffZb6OdxhD8rfSiMvZyUuhpSlaR6KH2KCAWz3PbnoaHyQS5Y565qK2nhmjElu6uo4BC9P61MAAMlg30Of89a9NNNXR6Ai89V5OOB/n2pxUDGT0/ClbGchmB75+tLu+cA5z7daAELY425J5AHWpAWAAwD7kZNMj2uRkE4PU808owBVTwPbpQIRSCDjoTxipAmOR355pASo/h3d8U5BwD6+lADJHIjIXGTQseYhuOcDGaaUY4A59alUFSAfpQBzLlXdcpt2OQpzg4+hqwqxu/AY54OBzjJB+p4/DOagRYkIbCuONuGxxknOccj3P/wCp6yAbi+3Hy5AySefU+2e1BZIx37nBYbRlkQ9scnHGOeM5/UYpdxXEnMYDYClQQ3GORng45/yaRnVIikqYLABPmwV6AjPXPakuIzlVhaTcpChySWBUkcDOQRtb06UAeX/EW38nxDFJhgJYAeT3GePX0rkc55OMZr0L4j6cfsdreRJmKL5SwU4wx9enUHGPWvN95JznnHcU+hk9yTccdzTCQTgnBqNsk5606JTJIqDqTjpUNkkoOAOf0p/zYwP0ro4fD1nO0W5pYkZRhg2cnvng1ft/BUaX8Di8W4td2XUKQxHX3GOMdQeelYqqmrkc8RPDemeVb/aZhh5enHQVvX9ohiIVncYweAMfjmr81iFkEcSgLxx0xx+lQS2CgHFxHu252lsGuLlk5uTOeTbd2OtIrWC3jEjRoQu7anOfY+vNUtQt7ad450VfNjJAIz8nHSrNpplxfMdwMcS4G5gct7Dt/wDqp15apazFYiAgAGGXofTvXe02ha2G6eIxtacYbdkbmq5KkbOWDAn+EE9DUaWayyoXzsI6jqeO2akmjVEcgsUB2lj/AJ9v85xVJaAQxQxC3cSXCxhjxjsQfy/zzWPdxCBtituTqGB4rp7Rx9ldpUwGGMnjfn2rJvokFsZNm0NjYuO3rmplG6E1oZ9hMEJkZcgYAB7VDPKZJmOMEn1zTyTb267OCWLdO3TrVXOQWY47dO9c72sZ3GFN0hY5JParNq+04IwDxVXLED7v4VahBK7OuOntWdWKa1BbndeFRtguctkZAzW6EOCeceprl/CciL59tIy5YAqCRkjnIArqtikN85Kg5HA4rqw38JHpU/hQu3avXdxigIoJLKAexpp38L9fz/yaHkAIVvu57V1Gg8kYBB68jFOyxZcocZ4zUPls7EopyR8vrmnCQqMDLEelSIlfgjIOT69aUP0weageVycDIPfJoBJxkj6GgCyrE4JbjvTSwDZH51GG4yFXPtSLyxLD9aAMFoSAA0shckHcw9fu4GPf9RTrdMs27azIAQpOMMc4yOnY/wBaeUMETxxiPyWG0LGvB6988cEfiKaROm1cYhzs2knOCT0HUjr35J+tBZHlZ4sSOApyFUNweOOD0UZPOe9V3ARuW8pRwEzlU+uTwMnkn1q0yoqyNDkkcgqhynGMZAwepz1P9Y4gm2TLxb/mEfU7scDk8kgrjGc8EnrQBDqNp/a+h3dhIYwrKEBcn5D/AA57nGAfbHvXg88UltO8DrteNir45wQea9S1zxdY6OWt1Rri7ChWjhfaqYPUtyc9Rj25rzXV9SfVtSmvZI0jklILCMYGemfxoIlYpnnoBmrulRmbU4EA/iBP0FUA3HfNbOgqIZvtLg88L/jWVV2izGcrK53thC1xDsGCg+4o5OR6VNcSzWrRocA9OMArXP214Y2BRioPWrj3q294+9AQ3zq2efp9OtYRaa1OJM6BN2Czo+7GBhS2exIPqPoaintFjkJVWlduh3Yx9Rx+VOspjqFpxbNHHEASRkg/nnBpZ9WhnfEu9oOADtBPT19hWzjGxZespESNpTK0rKMcqOPbGeR9aiuJppDJO8bFcYUY4P8ASoFLR25n8pVhJAQ8DccenU1LavJcku+0BB8oPcfXrVLZIG7kumyGdgJgN3RRuxjj2P8AOrVzCix4VJlkL/NuGAB/+s9aoSRPaKksTkyl89MYHp+h7Y5ptnqUs7lHDOAMnnqc5wBiqvZWYE155ysWjUNsAAIQYA/z/Ksu/uTIwWRyQB6d+/8AkVtvevc7lZGj3DHBHPsMdzWBd+XHIwQ5PQt/n/PNTMUipesAEUZwFHHf1/rUImWOPYR87dQDRc+a8cckaFzjbgDkkf8A1qqx2xgBkuZAHJ5zXP1MyUqVHmDgD7xNRm+dj+7Qbeg9ahnuHujtjG1R/wCPVYtrdinJxUSQEkeLgxmVnyjBxzt6V32k65PdXcVs8YCEYBBO4YHXJ61x1vagMpGCTzXUeH7QfaTJgjYvT0rODmpJJ6HTRm7pHVIQGPJz2ppcuxDgBVGA3B9f/rUxQADg/pSMxCEg+4xXpnaOB7Z4/ShpGUnA4+tQ7yy43AHvjvSLuXPtQBKZcYJBxjnPen9up3Y6ZqBnw+TkEnGKCWYqeeT3oAlLYcLtNBlwSpyTjr0xUUijYcjB9M/rTAp2ANkDtQBUZjG3y4xwM98Dj+nT2H4ucCWN/wDXFZCshwSQCvfA6njvzwKlZibhFSJTztGArdMYIOQMcH/Jqu8LLcqD93Pytvyu7HQ9OOtUMSYBGV5OVBBdBg7uT2A5GD9SaIljRtz/ADQ8Y25YEnkr2zjHXpkGpnj2KIpikjE7XySdrewPQnjnjn9ZCokRZVmcH7qJuIPPAxznJ7+30qQPn3XWYa7fqTyLmT/0I0xNKlkVWLqoYZxzkCl8QyibxFqUgAAe5kIxx/EauWLqbRc9CMk1nVlJbHPUk4rQrDSAE5nx/wAB/wDr1pRw/Z2WIMGRQPmXkH1xRHE8lwGk+6ThQPSrl7GkRSIYBUZPOef8iuZty3OWU3JWZXGFG5M59SelOjlkuQAzHzIvuj1HcVDJyDg96W0jcXCyA8jlcdqVjM63Q9QXMcbE5YbMKvPtW3cwW7qjOIkjYkKzcED2H+fpXKrhbgXkOGIAMqc/IfU9OK6bTLuK9t1heINk5O9tw/Be/wD9eumm7qzNF2K08H7lX3nGPlyev+NRWt1NasqoxIHzYPTPT/Jqze6fvDOlyYNq8Rgcjv0H9KzVgltI3TcQzHDHd1o2E9Do7stNEDO3k98cAt29Tj1rPgumjWV4VO0DasaIB+PFVrMzXCNGqNMcZZcnGBg59qsxJLb5iuYgsYbGBkEdfeqbbHuNt5/PfdIQFUnADdCfen6m8M0KrkKw9T/n9abHFGZiV4UEjOMe2aoXKlbpUIKkMc5HYetRLTUTKzCSK0MaAkyN125wB/k1U+yzSbi+7aOM4P8APpW7B5csbsYmZD0zkAAfT/69Vb288qLYB155/wA/Wo0jG7JasUBBDaAOXy4PRfpUd3qcFpB5szbR2Hdj6AVgaprYhcrAQ8nd+oH0rnJ55biQySuXY9zUqEp6vRFxhfVm5deJ7y5bbE5giB4CHn8TXceBPFVhaQSWl9KyyykETM+4N7HP3a8oXcTxViESK3GTW3LGOqOiPuvQ+l0xKivGflIyPTH4Ukm4gMc8cHA4P1rx7QfEOuaYI7a0kkdT0gZd6n6Dt+FeuaTPdz6fFNqFqsNyw5Qcj6+30rVaq50J3JlXcxx1HJB45qUIQCG6+x/lTkKFh8ynPNSbeMccdDQBUETPIScihouQOvpVkf6w9zTirk9M8etAEBwwALZNRqhdgMZXnrVhYQSQOSf4j0FOVXDlTgkelAGdb25jDRsm2YKDjAH4EZ56jn/E0ww+fIvONwztQE8A/wAsenakWNgXRVUnGC65DAY//X+ZFTqgQMI4zF1ZQHPGQenpgkY9jiqKEhIi8ph8uzcRluDng4IPfGOn86wPFXiix8PQxZhY3RUNFDG2Fbn5tzdh+fYY5JG+7B24jJUFvlAbjtjHp+vPPrXm3xRtv9F0+6VD8hKyHGPvAY47fdPvQJnnOpXj6jqVxeSIiPM5dggwMnrgVoacgktAB13Y4rPs7U3sjDeFAHORmt6C2SxtWEYZnZvvNggfhiuWrNbHJVatYuWqJEFaUgAHv3/Cq8kbecWkcySPyMDk0ixTu64yxwMD+lX0iw3luAzjkHOADisjnIDHsh3FT5f51CJW8s7FOOpPU1LezSyyKspyx5wOg+lMwq5AGFx15pvyJLugea16iozAO2CR6Z711U9lJbSyS6eWjZedy5A3Z7d/y/KuZ05TG/QAuOOM9OP8/SulsSZnkhhK79uQoUk8Zzk4yfp+dbQSsWiyZ3DTTzOuXTgMDySP0696qBI9RuwhPGAAevft0rRMMUDiO5j5YfeZSe3A4PTn3rHkVEu98a+WN3IXp+FVrbUbNO3tpTceVAu0hByGBB7Ecf8A16TUont0X7Vnl1crwRjHY0+xuo9skmQMEZB6Z7E/ljNQXIaZTJK6+WH3cNkj6jqO1U1oHQe88I04KgVWIyCMkk1kpDJPz8u6UkD5wvA68mpL0ebLHHF93qAOg96vwNZW1m8k8LO5UGNt2Rj8On4/lUPV2FuMW4i0whEyflO5ic557VxfiW9fyG2n5pm29ecd62ppWnldgf3YPJbnFc7rM0d3qUcMI+SIbfxNYTneXkhwXMznHdYOHXLnt0xRHdWbPia3ZV9UbJ/KoLxt93Kc5XeccUxIy5IB59MV08q5bs9KNO7sjetrayuATBIsmByp4YfhVu3tG6qn6VzMfm20yvGxWQH5dpr0G3llhsIUkAe5ZcuUXpmvNxfNTtZ3uROnyjrJr+yIaO/mhUdlkPP4VoS+JtQlj8j7ZM5PGe/6ViyM7L+8lCY6hfmb/CoVnjXMcZMY7ndyT7muRSqNbmOpqyyXEihpWOcc85/Wu38EQ3psWmnuZDbklY4m+bp3yenceledQ3UrADOfT3r2LRovs+lWcLRncsS5GO/eujAwftHcuKsaKKMAsOvI96cWGeBkDrio/MBcApj2HNOLjBCrwPavaNBw2kYHYZphKg7lGKQRgrk5H4UmDjJz9BQBnmXMZZht4I/Dr+XfP4USM6sAJgy/eUKflxnPY8dRx/LsWsYj+bc5bPQ9sdB6YB9aQCRPlbG1iSFKbuF9s+36deKBjV3xL5YiKHgbhngcdu45/X04rzv4jeKLVYZNBt44rpk+WRzwsWOy4xls855A6HOSB03jLXW8OeH/ADYMfaZT5UWI9uwkdT/eIGevfHGM58T8qe9kZ3JLOclmySSe9RJpLUiUrITSn236Lk4fg11beWx8oL0/n6msGCzt7fBcF5Acg56H8K0prqR5CyqE3DccVxyalK6OOpJSehrQQOJBD5bMSc5PBz7VaTKMylByCpLr0HqPUc1z9u2XXcxAOM4PI96tTSurKQ3zAZXnOKpSMSdo4TdCR3R3VjmNc7WA7BqTJYl2wny4UAdB7Z/nTYk+zwrNcl+MFVB69MD24zU1m8kw8+bagL4D7fu/THp60IomhX9ysjZGOA2Op64/yK3LS9CoHjtjluA+TnOM9evascws8gRUIiJxg/xd/wDDP1rQaN4HjDh4Vb5SGHUY4BHGO1bLTYexoefdKj3F2W3E5+deemOT+IrG+2gMxb53P94fnzXS6pEJYUjXhNm0LG2QAMZweQeRgn+tZMujDT7pvMlVlULtdAcHPQDPXuKdncGmUQy7RKmEC8Dr1rSgMYjVZSgLgKMtjOegA/KqL2rLKYpEwfvKN/GBnj0qOSyiiXe6AHGchcZ70O6QF0ILlwuUD/dZienr+lUrqWMs6ArFEnyjPFJeaikNwnlCUz7AJMNhScc8frWRI01xJvmJY4yPT8K5pVNCWLql+Y7VxGuxei565rAtwA4J6ZHNW9UJzGhJB69O1Uh8px37msV8JvT01I9S0suzXFmgZW5aJeoPcgen+elYxLwyEMrI68EHg/jXTo+AGBOe49KtR25vk/eqrRryN65BNXHEuCtLVHZGqV/DemoIvt9yCWPESnsPWtWe62KwZiF6gDpVBdWMaCMwrtXAAB4xVW5ufPcNjAAxg965JwnUqOUzGU3Jj3uizlgMjvk1CZAjEHnHpURORnGfYU9FaVlCgsSMYUc1qopCLtleNDMXU/MoyPbmte18dazZv+7umlGeUlG8H255H4GsSOBIsmV9z4wUj6fif8Klgt5bhxDbx4LfLhByfb1oUlF3QczPUfDHjWPWpUtp4TBdkZxnKNj07jvwfzrq1dWBJyGNcv4W8LQaLZeZL8124y+Oi/7NdB5bH7oAOK9OnzcvvGqvbUsiUoPlyf6U8yr+VQADAXHA68UjgjDDgd81qUVkwJCRIVByzFsY47+mDz07D8kLC1QIrNIzEsEwASM4OOnYZ/D3BpyBrnl2Unccoej9zwAPXPHHf0qB42SVQFBZmxg8EccnrweB9fwFAzgvilFvs9NuQo8tJ3jYZwdzAEfltPbqfwriYWEUK8KD0Gf516d45soZvCF/G0jL5IWRGkyACpxgdAM9AB/WvJLV/OiUnJYcGuetG9mc9ZdTSCB8FRx3I5x/k1NcIAFIx0HQ96qJIwkVE4Cnkjuav5aX5ZMZIxuPJrm2ONkcGZH2hQT9K1prHyBHNOFxgHJ6NUOmQiO7jbAKqRuZlO3r0qzqWoHU78/vQIYxhFI4wO344rWNrDsU5kecIq5GMbR3PA5+np9K29Ot4I7ba4bYBguVwucj/D/PQ0LVU8yNfM25IzIwwWBxnrkVoB/MiFtGyxxrw5kXA59Dzk/hxj3qorqNIWa7lF2xiEH2b7qx7do6c+uT+n0qaW4FxKzl1kIZj5WM47jg/UD0HFQW8xSYyl1i74UZJPB6fT+VFqts08rXDFk5Y7ExyOmOnr/ntduwF9L6OEwptBZzwzqOM9x39utV79bmS5EssoaM4ODIOnTkD6HpSWjSy3nnyKrGHOGcBmA5H6Z6/jVsWlss6qZDGsh3ZwSFH6fz9aE23qMyRG0IZxIuDyrI2Qf8g1JIWMCAsdv3mJwdw7n/AOvVma0jSU+UYiDnJLBu38vwzVLU5oobKRFjUSqPLGz7pyB+OfvUqrtFiSMRZPNaSUElmY5GM1LwdzYChevt9asWf2REcEMTzgN1I9f1/Q1Q1WUCA4Uru+6pbJxmuGzsNLUyrqVZpmkUn0HH/wBemYyoOT6U1ThRwM96ngCh9z/cH3uaqTsjoS6FmztWmYNuIRfvHP6Vau7uONDDHnOMALziqUl/hNsA2oBxmqoSab5kjeQZ5IHA+tYezcnzS2E9dA4GOTjtikB5ODyeRz0qQRRov76Qbh/DH83H16fz61A8pX/VqUjOdpJyc8d//wBVbJXGSKi+Z+83KBg7U5b6AZq1HOpHlxII4WP3QTlvqe9ZwxgH14OKmLNuOTuY87gev1/znmiUbjNNDGNxwMDmtvw/qY0i9hP2JLl5DtC8hxn+6ema5QSND8wdXJB2lTwP8+ld98PNIe6uG1WcfJEMRbuMuRyffiojSlzqzBLXQ9GIJUHBGeeT0pShIB3nOOTTs4bk5P1pG+XLLzkc166NwG5j8pJ45PSmsx2/MCSKUSM0fUDHXFN3CSTbnBPSmBAWaNpAh2kMuDvAIzg8/mefw4AppmREyVVxjK55ONvABBx6d6JE2xSMA4+q89eDz36/nT45PMI+bYA+N5bfj2XoDyMckH+jGee/FQ3M+mWbQ5e0Ry0xTlVbACjpnuw59fpXmmmKxnwTtiPDNjP5e/8AnivePEl8NN8PX95LGkgSIZikAw7MdoyvXGT+IrxCxvVaULJtVgTjaAoOfp/Ksat+XQyqbaGla248wu5PXI4q4zxRcyfd7IOpP58CoZm8mPbHw7Hr/h6VAkfyhmGQSc+v4/nXKcJYa6kmnDLhY04RV6Af4+9WtrJGGfdubByowT9fUCq9vEHywOFQf3uvsPer97MZIUjI2BVwEA6EfrUydtQGC5MTs7s6oBhSvOSf64z/AJxQl7K7AIzKnTnj+XtiqQEyMWiXKngnsa0vIS0WNZ2gSU9YMksF56nGAfr7GrU31GhDLK06gKRs6EAjPvnNWbecoiqThWXJ9+f8aqSPIWUvAVjfgMPmB+h7/nSO581VBO4DrxyfzPP496pS7Aa8l0rMqwIu5grbivTjjofft+Iq00ouIHjDkMh3jaMZHf8AxrH3MskeN3UbgRyB7D6DpVqG7KSx7AIwpAI55+uaqUrhc0IT59lhAWG4vg8ZwBwCK57WJQZYYQx+8z+vHb+tdJc6jBZWhMRCB/lUg5A69fcZP4YrkbzVLNbuaU5lk24RFGB75/Ek1FWXMkkUkyy7rDbec7Ls77gAM+3/ANaufuZZLy7ZuWPTk5x+NMu7lru4D3G2MA4Ea9FHv1P9arvKX+VsKo4Cr0/+vWVuxpGNtyUlI3+Zt5BydvP5mg3LH5CIyg6AIOnsetQnkbsY9hSbmxtzjA9e1LlXUq5ajuGVtuyI5yMeUpOe3UetNaR5ZEMsjHsSTnAqPftkVkJABB9KNxZSCcnvkdPSlYCVQrAZA6d6jfbtY56AYIHf/Oas78q7hgM88Lj+lVnPAVduDz0/D09v1pR3EiMAH65zjGBTwDkKMcnkk8U6NQGzgZzUrRl5FKodvI9eev8AWqbKJYUijQyum9VGQpPBJrsvDnjuS1ZbS9hRrUfdMKBWT3xwCP15rj3O+EjzF3AA+/X2pI23NtAPPov/ANelGTjqgTaPdreeO5t47iGZZEk5DDvU43Elsjp+BrgPBFzexz+VHHI9szDeG6KO7A9v6/lXoTKEb5TkDIGa7qVTnVzZO6uRQ7kJBXcfU0/DHOCcYIwMc0wkyHg4JH5U3LAspH41sUQSRmQMBIMjce3OOM59Mkjn1xUw2o8jMyuW5VowOeD1GcnBPbtx7UyFHVDI8pXcdxcITsA5bj6LmmyRLFE7rM7qOQvI285I98c8kflTGcB8VtQ8u1sdPiDJ5haWZW9RhRz+fHsK8xsbfz5vmztH4Zr3/WtEsNft/M1S3RzlWQgfNyM/eHIzzxn2PrXmGqeHJdBnkh8qTyAx2uedw5xk4649qwrS5UZVLpXRnIxcAAfIPlU7eAKeivKBAuVjDZYE8tj1/WoIzsIIU4wcAk8du2Ku2UckhAKsQTtHA54x9f8APWubQ4ixEVEe0EbgMqo5LNkdT+f+TTd0KktLLtVeCgOWJ9MGs25upJC0YJVM42LwuB0yO/480kcXy/MSAeAewwfbr36UpMLGidSZIxHaKIwcZk/jJ/p/P3qNduPmCl933uckfyp1rAAwAXKjgjHDd+ee/sanWBwwBAbOAFGOe3b6Vk5AN3yKwaOSRFY5bBIBPfPrUsD/AGqZY3gjZz0ZW8s/Tjj9KkWNVjLsBggnHQD2qOe7FoDHG265cAMRz5Y9v9r+X1pXvsOxalS0tXZWlkMoPzCNQwHtuyB+lCXkEpZTFKzEYyZQPy+U1lwIzAHnJ55rsdF8JyXlvHc3D+XHwVT+JhnjjoM+9Jc09EOMW3ocnc/adY1E6baeaYv4wSCCRjk8D2rLu7GW2LKSIXVirbhnkdcsOh7Yrs7yx/4Rzx1bRxBhbXcIZMjgMeoz3OQD+IFafjDwf/aUB1TT1DSlQZYR1c4+8n+1gAEdG471pyz5+XsjqUbKx5ULaUkfLuLDIIYN/Lv7daY4aNgr7k/HoD1/Gp5A8RKum0oSpXJBVvcdR/8AWpIyYgzpId3ZQTgjuP5VV2Z6EPARdvVgfehSoDdenYe9PlLHncWU52kndj2z6/570qkgHbtxjnMYNFwCNPNPUZOevJNBUg8Lgd//ANdHmyA8FAfaNf8ACnNGWwUJZgDlDyVx1x7fywfTJBjGGAF8zr1A5xTm2HaACcLwSQO/oP8AGkABOBn+dS7DwpDADkbh6j/9VS2AqkAkiOPuCME/zpuWYFn5x681fEC7eG3D1P8AnigRbmKooYHuev4VlzoqwlqAxyVHH41v6N4el1S6CwxkRjBeTbwoNYSxyxMMgKTyQF6fh0//AF13HgLWJ1u/sE7kwSKdgP8AA3Xj9RUxSlNJvQpI7XTrGHTbb7PZQ7ABy3dvcmp3hJI3FifXNWCMMNpJHoRipkUkndgdq9hRSVkaGeEKAHJHvnmnqu4fd2471faIEBdowPQdTSYHCBOMntVWC5muyxyRb2EjY6hsgHOeOPbPbr061BIXe4hZAi53J5aDJcngds+nHb+TreNIg2/cFKqPLyB6jGeOoJPPt04qQxqkbrIUkjBO4HA49cEdM7cE/wCOGMjSSS5MnlKrsEA4IGOMjJx6H07mqOryxf2DqN28cLyx27uA435wpYK2Ryen881fY7YolCfNghQy4BO7J6DvjrntWf4g0+5u/Dl7BbR7pp4zjkDf0/U81LQjxO21CMyYnBU/31X+nb8PyrorV96u0BZ1VekZ3Y/HtXW6T8PtHsGjlvw97MnzMGIEZGMgAA+/qeQO2aqeNobCwW2s7C1t4FlVpJVghVSey5IGeueM4rlqQUFzIwnTSVzg5IwJsAZ5OMd/61ajRSnAwm7Bx6f596ao3jB5Y4x7n0NSKDEzK58tsjIc4YHqDt6//rrkbuznLkQ8s5KkggZwMfl+dSTK0k2QgBUncc4wOBkkngc9aqNdiBQi4kAGSeQP8T29OaryTSzhfNmkZQx4z8q554Hb6f8A6qnS9xpaFtrkJgQzjzGU4bJwo6YH+1weeg988Voofl3eh6Y5HaoyPK2vtztYhXHG4jHt2/rXT+GNBn1i8DrvFvEd0jqMY6ZCk8Z9+2M0WbdkNK+iNHwj4YOoXC3l0jCzjb7uOZGHOMeg4zXonBUHO4nOO3fnBHb29j+C2cMVlbRwxoAIl2LGvbg45/E/zpWHAbocEYzuH5/jXp0qXs426nVGKijifH9p/wASeHU0jBlsJ0dmB6I3B/8AHtv5V0+kTG802FoiVIxz7dB9Kbr1g+reHL61VEkllgcINuduBkH2+bH+eKxvAN81zoFvgiR1ABB7Ecf0rKp7taMu+hZe8S+GbXW9PnPkxDUQgMUzjLEjkBvbjHOeteGTI0cjRuGVlPMeMYPQjHY19IMJGPJbLfwBgfw4/wA5ryn4j6CbPVY9Qhjxa3b/ADY6JJjk+g3DB5PUN6U68PtIzmupwaqiEb8lM4OP5jmnzRrDK6CVGwSAy5ww/wA5oYsyAklgnEaHkc+3b1pqRfKNwJUdD/n8K5rmQgBUDgljwq/yP+fUUKBgn06HPelYMcq5O7OT9Pr+NGSwx90NgAAcADv/AJ96QxYynys2V6AYHB55z/iPyqWFMSbnA55B6jt/Q9KhEZLAkEYxwB0q2kJChzwNwyOxGR1pNgSsTnaBzjJ54/zj+tWxJ9htfOUByCOM+tZUZYtwMnqcHtUlytxdw7EcIQ24bvXBrJxTavsawavqbXhOfT9f1x7DUrpreeV8QYUbX/2d2eCe3HPTrgH2PTNGtNLi8q1hVQeSx+8T7mvBNLsb2xu4pnsY7lVyAobrkV734Z1GTUdChu7lNt2UCyr2DAf/AFwa9ClGjf3bXNZpbo0wo6jkjqMUqpgZwBzzgZxSFSfm4HbHOKFLbuP14rqMyUEjjqSO4prR7kyOB37UuTnhfzoMuFwSTQBgiMqxLkjc3z5wFwBxz3Pt7/k7MaTfvUTheNvKjHqfr68fSid8q+G3qyNvAOFIIPynb1H+B+onj8sOxZvJ3A4aVSVZsZ7Djpjj0z0xQUV1AUJL8+ckkrxtIzyMHp2zn071NbAsqOuVG3OHUYJ689gfX14prNER5iIzjhSyNjPHHBA6EdakjkjdXKgqZCrFWJBBJI44Gen5fXNAEYjG5Y/KJl8sMCrfd5JbjjJOe/Yfn5t4oEuoaxclUmcRgQriMryOwz23En/DNemGFhKh8sElQFMmAVOevXjjd6e3sqLG8ZYeb0LdeGxgY69M89PSsa1J1FZOxMkmrM8SMMsZVF/dru2tt4wDwcnrg5/WqyxhMjPzY9OnfNe4y2OnXTKz29vI3LbjEHBUZ7nP6/j2znXXhTQ7gv8A6GI7iRcBo22ZJycbV4Ax7GuV4afcydLseSPGURc4UY28jr3H4HP6UKojkAYByBnHP+QOa9MufBFgNEuorOBnvJVXYzvyOQcDtk9Px9q5Xw/4Un1CcJOPKijy0shBznONn146c9aynRlFpdzNwaIND8OTa/cuIikdvEuXkJxgck44GTwcA88jsM16pZ6fFpsEdrZhRFEOOevqffP4e3YVas7C1tYY7e0g2Rxg7QflJ6DPuemTyae2IwX5Cn0xgf8A18YFd1GioLXc3jHlGhY2hPmbR82dy5BGeev1z/nAqn/aFrDIYXLLLuzkqe/tj2q+swJLsrYBA9Mnr+fB/Wox5cu1Gi3OuThh0PPQge2ODW5Qx7i3KYMyZIOCCMkcZx64rhNBc6N4u1bR2CiNJzNGi9AjjeAPoDiu5FvbZWPyIgmMcDp3/ov5VxPi1F0zxZpGrxhlinQ20vHyjB3L+Jyw/wCA1zYmN4XW61A71GkCYYNsYKSADwRnkjj/AD9ayPFmkPq3hq+gWPfIsYkjATcd64wF75I+Xj1rXhlXyYpkk5cjcrEjPY5/H+lA3gr+8UoB8wHO7PTn+dbaTj6gfOksYdWwfuNxyMAdPxP3fyqSKM7fmz8p5/z+f511HjLRF0bX2khjxZ3GZo9qD5RwHUcY4JOPQFaxoQqo4ZSGHykHtg9Pzryql4OzM7GZMrMgDDgdD3Ht9PamqgyULDGRnBxke3FaMpiQEtjAzwvp+PesxWcvuk5V2DYz26YB7f8A1uelOLbRJft4QmT95ewPfj0qcQs8scaKxzgA/wCevrVWG6ARipyFXJBAz78f56dqja6llY7dyJ/dB6+uelRyu42xYYnLbG+XB5Bz1rpdL8M6lqQVobZ9p/iYEL+Zrqvh/LY6nYSxXlvbzXds4xLIil3U9MnnJ6jv2ruXXClVO32z09q6YYf2i5m9C0rnLaR4OhtlWS6few52KOAfy5rqYIoraHyoYwgznHSnIozu3Ae4OakCqVAABJ74rsp0YQ+FDSsRGQDgE5PT2p43HnJJ+tO8puhIHtSoo9SWrUZEzMrDbkAHkUbnJ5p8ibh82fXim/wE7d3agDPIeNCgDHAYEvkdQB+WfWo/sgV2m+UyEZyq/KgPXn6YH5Uxcu4yNjqSGYgkDbjBHcEZ6dT34qTyZLiNIH3AuMhWOCfUA/hn6k0yhHcYKGJ/MVdpZh8ycgnb2PGB+PenKEaHAVPNw25SuWU8DBJzzgeopkcSRbYwTuG0BmBbPJzx+Of/ANQp7hEt1VQW+6AytjH/AH1yOP8APSgB1wqk7pIwC3yje3GRx19OAOuORj3VZ2w3mt5yMxYbVGG59vpgdhkDFMKq7kgb3J3BT7joecfy9O+aaU/eqNqqC/7w7sEDk9e/PqKALQaNwUYuAFyzceg/+uee1OjYAj91GDwv3sEse2eP4ieM/wAuIo3kWeRYFG48HJ55BGenoSKnfaVBSNWYYBIHQ5Hp1OATn/GgknjjQxIrsF6hSclTnqeuMDjp0zUQdlkKIibw3zFRySSCeB2z39xTmny0KsNzrhU+nP49PYdPxqND5gCLuJBBZcHB9PqfagBA5VsNyiklQecn8Pw/WlJdG+YhWBBPTnPbPpwTxSwhg24FQxPLOcEe/U/j36Z7UeTkglgzH7zYB5wOO2e1AChpFRjEzqxXaxAxu6Z6Acf5HajcsqRF48MV+9J97B+vrSuHQ7kf5thyMZAHOf5/rTfL3f6wYBXaUKgZP07UgDakgIXhlOScZz7f5/Guc8f2Dah4TunjbMtli6jaSTkFOTx67d31JrqiyhZN0mSTgHIyeOT61AI0mh8uWNJYpB8yuCwbI54x3z0otcDG8HagNV8PW8hZwFQD5iTjqOnT/wDWK1nJG4D52GSMc9ev61wXwzums2vdIlwZba5aEt2644z05FeiyIH/AHhG75ect79KwofDy9tAuYPiXRzrWhy26qzTIDJEducMAR+oJH1wa8ntrG4uZvs9vCzTHChVXnp/P/Jr3ULI/ACKoyMkYPbrUcGnWtqk7xxLHI7lyVAG4k5JP61NbD+0aadhNXPIdW8E6zaeW0Vo11A8YEgiwXDHBI454I4OMcD3FcrLZz2wYSRlXOFKuhDD1PtyMevNfQwSRXcnGSOQrHGPxqSVYpCInwwKklduQRnv60nhl9licUfOvltG7clZCwIKkfXt34FSIpJVdqKxbls4ByMj6fy6dMV7rc+F9EudpfS7YYwcxjyzn6risuTwBob4ZoZ4lHHyN/jmsnQmiHBnM/DdGGp3AOQPs5GPmyPmHHt3/OvT0ifIznHPUckVg6L4XtNGuZri3klJZdqKx6AkHHT268VuruK5YcYzzzwa6KMXGNmXFWWpOsOeWPHAKjnv/nimtHt+79AO9NDFUGxQVPTHp6084wDtJPfmugodhQCCfzpAFGQPXHXNM3AsxXp/KkL7UIHPNIBzABfvA56YqNAdm0jP1pVkVgDxkUh3E+uf0oAzW+Zf9axQvtDbCOncZIHc4+n5whVEkYZSyqcMGbq2OeMY9OfpSMS0RjD7QzBwJAQW9eADng+vbvU8Sr87KT85DDIyQDnpyOOPQ/hTALhWnkjaJQqyL8ytuHOCTg884yOmOB0qQqwKLCV2JHuLYGd3XBUjg98/zquZ33hADCzY5dSAcAHBP4iiOTyDISriMkqwdScceoJGMAf/AFqCiwkcpwQN5YHIGMh89DjP55+mc4qKdIDcQECQhNw2lg2Mkbe2ex68cimhzysW0A8c/Lhs8k46HqM9OD1wKlVQtxtZ8DzCG2jYCcDPp6E/WgB0MiO7KS4V8MxVTgdwPr1OAPT2NHltJAuWUICNoY9eOuOpH+e1KFEy4JI3EAjhTngjr/nvjvThbxldqKVwGUBTyeCc4I9fzzQSOVAJVCRlQctg4bZzjj14J/PNTkAeYX3edzxjjOPT15//AFVWIDTshLLuYhigyRnvnocckelSWyvNvO0ktuOT1HPYEfj+FACjzo5BuOAW4ycdffHHAx+FOJYRsjRpuIGWLEbs9voR+NLEiAq2R5Sr1b0A4H+R3pXJecu52cAAABeOp49s9DQBHDkggZ2kHaDgY98Y9f6VIQyMuJDy2cDkfl9KcWSOZn+6oGN+3PfqR9KWFg7yIG4HzMvr1GT+f60AOSJF+eQjkA4Azn2yT06/nTWjflSpHPUc45/pT2eNDkIoIOS2OnPPH9KYZHlkXJLLg4PTGeOvb05oA8t1uKbQPHVzdmHy7HUuFlDAhpAoLEgfdyTnnrz+HfaNqiajZRzKy74xtkAA59D+NXbywttQZIrq1hnWJ/MRJVDKCOM/rVfR9CtdItzDCxbK4PG0MfUjn9Sa51TcanMtnuBoB3eVXVgcAHJP+fSnkJJIu5lOe6n5aQpJnaqlSxAKgdD3H607YdrBhgA/LgY6+9dAELNvO1dzBu3+etIFbc2CVI6AdTxU4jCgFc564x29s09tsbZcBmHdv8+1ADMKoBZvm9M5qPYMBACSOc1LHGpJBzgjJ59qQhHZt24gjINABGnmKRwNnPA4wKFAJA8scd8U8gKoVMjscf4imySOoVT0Y9KBDAGJxuJH0xTGUAcHIzUmcDCnAzz6VH5W4gbuO5PagCJmJOFXg9TikfPQMPwp3yiTByB67aeIlc53ZI9qQyFcKNx5x1yaf5oKA9ie1OKhD0y30zUZ6EcbgOQaAP/Z",
  "imageHeight": 256,
  "imageWidth": 256
}
