# Supplementary material for: Deep-broad learning network model for precision identification and diagnosis of grape leaf diseases
Source: Front Plant Sci. 2025 Sep 10;16:1611301. doi: 10.3389/fpls.2025.1611301 (PMC12461735; doi:10.3389/fpls.2025.1611301)
Supplement: Supplementary file 1 [file DataSheet1.zip › B_r00285.json]

{
  "version": "5.4.1",
  "flags": {},
  "shapes": [
    {
      "label": "leaf",
      "points": [
        [
          129.55677655677658,
          205.83882783882785
        ],
        [
          135.7838827838828,
          211.51648351648353
        ],
        [
          151.71794871794873,
          215.36263736263737
        ],
        [
          170.39926739926742,
          222.6886446886447
        ],
        [
          191.0952380952381,
          225.25274725274727
        ],
        [
          211.24175824175825,
          226.71794871794873
        ],
        [
          225.16117216117217,
          227.08424908424908
        ],
        [
          224.42857142857144,
          214.63003663003664
        ],
        [
          230.47252747252747,
          209.3186813186813
        ],
        [
          235.6007326007326,
          206.57142857142858
        ],
        [
          237.981684981685,
          202.54212454212455
        ],
        [
          231.20512820512823,
          193.93406593406596
        ],
        [
          237.61538461538464,
          191.73626373626374
        ],
        [
          237.43223443223445,
          188.62271062271063
        ],
        [
          234.86813186813188,
          185.32600732600733
        ],
        [
          245.12454212454213,
          177.45054945054946
        ],
        [
          244.75824175824178,
          174.33699633699635
        ],
        [
          237.981684981685,
          170.85714285714286
        ],
        [
          229.92307692307693,
          167.56043956043956
        ],
        [
          230.10622710622712,
          163.71428571428572
        ],
        [
          235.6007326007326,
          158.95238095238096
        ],
        [
          233.76923076923077,
          154.73992673992674
        ],
        [
          226.992673992674,
          150.8937728937729
        ],
        [
          231.20512820512823,
          147.23076923076923
        ],
        [
          229.00732600732601,
          134.95970695970698
        ],
        [
          218.93406593406596,
          131.84615384615387
        ],
        [
          221.13186813186815,
          125.8021978021978
        ],
        [
          221.86446886446888,
          114.63003663003663
        ],
        [
          211.24175824175825,
          112.24908424908425
        ],
        [
          211.42490842490844,
          95.76556776556775
        ],
        [
          204.0989010989011,
          95.76556776556775
        ],
        [
          195.6739926739927,
          98.32967032967032
        ],
        [
          191.0952380952381,
          97.4139194139194
        ],
        [
          190.36263736263737,
          88.8058608058608
        ],
        [
          187.24908424908426,
          85.69230769230768
        ],
        [
          178.82417582417582,
          85.69230769230768
        ],
        [
          179.73992673992674,
          71.04029304029304
        ],
        [
          166.73626373626374,
          71.77289377289377
        ],
        [
          164.72161172161174,
          56.57142857142857
        ],
        [
          163.43956043956047,
          51.80952380952381
        ],
        [
          155.19780219780222,
          51.80952380952381
        ],
        [
          150.43589743589746,
          46.13186813186813
        ],
        [
          142.1941391941392,
          31.296703296703296
        ],
        [
          140.54578754578756,
          17.560439560439562
        ],
        [
          135.23443223443223,
          24.886446886446887
        ],
        [
          125.16117216117216,
          47.04761904761905
        ],
        [
          120.58241758241759,
          54.92307692307693
        ],
        [
          112.89010989010988,
          55.472527472527474
        ],
        [
          105.19780219780219,
          70.12454212454212
        ],
        [
          94.75824175824175,
          68.84249084249083
        ],
        [
          88.53113553113553,
          78.36630036630036
        ],
        [
          79.73992673992674,
          78.54945054945054
        ],
        [
          77.72527472527473,
          86.97435897435896
        ],
        [
          71.68131868131869,
          85.69230769230768
        ],
        [
          65.27106227106226,
          82.94505494505493
        ],
        [
          57.578754578754584,
          80.38095238095238
        ],
        [
          54.831501831501825,
          81.11355311355311
        ],
        [
          55.38095238095238,
          90.45421245421245
        ],
        [
          53.91575091575092,
          101.62637362637362
        ],
        [
          53.0,
          107.3040293040293
        ],
        [
          42.92673992673993,
          106.2051282051282
        ],
        [
          43.84249084249084,
          117.74358974358974
        ],
        [
          46.58974358974359,
          128.36630036630038
        ],
        [
          33.03663003663004,
          130.01465201465203
        ],
        [
          33.4029304029304,
          141.55311355311355
        ],
        [
          36.6996336996337,
          153.45787545787547
        ],
        [
          37.98168498168498,
          156.2051282051282
        ],
        [
          27.725274725274723,
          159.5018315018315
        ],
        [
          17.468864468864467,
          160.41758241758242
        ],
        [
          25.344322344322343,
          168.47619047619048
        ],
        [
          26.260073260073256,
          176.71794871794873
        ],
        [
          30.472527472527467,
          182.3956043956044
        ],
        [
          27.358974358974358,
          187.8901098901099
        ],
        [
          23.146520146520146,
          192.46886446886447
        ],
        [
          22.047619047619044,
          197.41391941391942
        ],
        [
          39.99633699633699,
          210.6007326007326
        ],
        [
          35.234432234432234,
          218.10989010989013
        ],
        [
          28.091575091575088,
          223.05494505494505
        ],
        [
          44.75824175824176,
          225.8021978021978
        ],
        [
          53.91575091575092,
          227.45054945054946
        ],
        [
          58.67765567765568,
          229.0989010989011
        ],
        [
          57.02930402930403,
          236.24175824175825
        ],
        [
          70.58241758241758,
          230.38095238095238
        ],
        [
          97.32234432234432,
          215.9120879120879
        ],
        [
          117.28571428571428,
          212.06593406593407
        ]
      ],
      "group_id": null,
      "description": "",
      "shape_type": "polygon",
      "flags": {},
      "mask": null
    },
    {
      "label": "Black_rot",
      "points": [
        [
          163.84039900249377,
          167.20698254364092
        ],
        [
          172.069825436409,
          167.33167082294264
        ],
        [
          179.67581047381546,
          169.95012468827932
        ],
        [
          183.41645885286783,
          172.19451371571074
        ],
        [
          184.4139650872818,
          175.93516209476311
        ],
        [
          185.03740648379053,
          180.0498753117207
        ],
        [
          182.4189526184539,
          184.91271820448878
        ],
        [
          178.55361596009976,
          187.53117206982546
        ],
        [
          173.4413965087282,
          187.78054862842893
        ],
        [
          168.07980049875312,
          186.15960099750623
        ],
        [
          164.4638403990025,
          183.0423940149626
        ],
        [
          164.21446384039902,
          179.8004987531172
        ],
        [
          163.84039900249377,
          176.1845386533666
        ],
        [
          163.5910224438903,
          172.81795511221947
        ],
        [
          163.46633416458855,
          169.95012468827932
        ]
      ],
      "group_id": null,
      "description": "",
      "shape_type": "polygon",
      "flags": {},
      "mask": null
    },
    {
      "label": "Black_rot",
      "points": [
        [
          95.13715710723193,
          107.60598503740648
        ],
        [
          101.24688279301746,
          107.98004987531172
        ],
        [
          103.61596009975062,
          110.09975062344141
        ],
        [
          102.86783042394015,
          114.214463840399
        ],
        [
          98.25436408977556,
          118.32917705735662
        ],
        [
          95.13715710723193,
          119.20199501246883
        ],
        [
          92.64339152119702,
          117.95511221945138
        ],
        [
          91.5211970074813,
          115.8354114713217
        ],
        [
          91.77057356608479,
          112.71820448877806
        ],
        [
          93.89027431421447,
          110.47381546134665
        ]
      ],
      "group_id": null,
      "description": "",
      "shape_type": "polygon",
      "flags": {},
      "mask": null
    }
  ],
  "imagePath": "..\\Grape\\train1\\B_r00285.JPG",
  "imageData": "/9j/4AAQSkZJRgABAQAAAQABAAD/2wBDAAgGBgcGBQgHBwcJCQgKDBQNDAsLDBkSEw8UHRofHh0aHBwgJC4nICIsIxwcKDcpLDAxNDQ0Hyc5PTgyPC4zNDL/2wBDAQgJCQwLDBgNDRgyIRwhMjIyMjIyMjIyMjIyMjIyMjIyMjIyMjIyMjIyMjIyMjIyMjIyMjIyMjIyMjIyMjIyMjL/wAARCAEAAQADASIAAhEBAxEB/8QAHwAAAQUBAQEBAQEAAAAAAAAAAAECAwQFBgcICQoL/8QAtRAAAgEDAwIEAwUFBAQAAAF9AQIDAAQRBRIhMUEGE1FhByJxFDKBkaEII0KxwRVS0fAkM2JyggkKFhcYGRolJicoKSo0NTY3ODk6Q0RFRkdISUpTVFVWV1hZWmNkZWZnaGlqc3R1dnd4eXqDhIWGh4iJipKTlJWWl5iZmqKjpKWmp6ipqrKztLW2t7i5usLDxMXGx8jJytLT1NXW19jZ2uHi4+Tl5ufo6erx8vP09fb3+Pn6/8QAHwEAAwEBAQEBAQEBAQAAAAAAAAECAwQFBgcICQoL/8QAtREAAgECBAQDBAcFBAQAAQJ3AAECAxEEBSExBhJBUQdhcRMiMoEIFEKRobHBCSMzUvAVYnLRChYkNOEl8RcYGRomJygpKjU2Nzg5OkNERUZHSElKU1RVVldYWVpjZGVmZ2hpanN0dXZ3eHl6goOEhYaHiImKkpOUlZaXmJmaoqOkpaanqKmqsrO0tba3uLm6wsPExcbHyMnK0tPU1dbX2Nna4uPk5ebn6Onq8vP09fb3+Pn6/9oADAMBAAIRAxEAPwDoAAzbcg9v0pA3zEseR2x05/8A1UmzDrHlskccdT6f59KUHACjls9aRZIMgHgVG5ZWAXJHOMCm5C5YEYOPvdqXeTwBu/3f8/WgB20sFxkjPrTjGgHrzmoV3BmwCAD1zU7EAA5z17UAJ09MnkdqMZyCG+g9KYSxIKDJzjANSB1IGep59z60ARsAzZI3jHAPSpUGRy2D1+maAUCgjA79c05SrfNhSw7gfjQA1xng8qB2GKjKlOQwGPQdqc7qWIPA9zmnKygAnGM8A0wGh+uRnjv3pQRgE/MRxnj3okAyA2cZ4B7j06U35UOBuwepIpAPMhIxgbunP+frTRIElUhRnPPHXmlijPmEgjG7Iyaeu1vvK3A6UwImjRZGfGDgDHepIs7ST3JP0pHdCp6N2IUbvWowMDnpntyfegCwygjJAGOpFJkkNkAHPU0Kd4KHOO3ODSxqwxgk8ZOaAEB9Vwe5zwaeAGX17Eg9qQx4ORyCen1pBGduMnnqCMigQ6NzgsRwDjJPFRtH+8JJPTsakVyr7d2U6Z9KSQ5kGG5Oec9KAIWPBVQWz6HHFJliOAQoJp5A3kjAAIHHeiROC3Xp36UARuRtwWHIIznH60uMR7Rxzx2zTVwCx3DI4wD0oz++ZONuMqDzQBBJvkZQcDgjIqNRhlIQD8OamfG4Ag89/wC7TiqqAWGcdB3FMBsMeyQZA3DgY5yKsArsYnII/KoRGQSCDye2MH/Cp9vIA4PoaAIsK6/Keg6CmrGQfqTjnNNB/j7A8dMn/P8ASnCTYMqyHnp/SpGRyL8pJ5A5IxxjrUsTDI2EFv0prvJj5ggzzj/PSgOwKjhASAeeQOlBQpIVwNuM9W/z+NOVmJzkZOfqRS5X5iW75we3t6U1UUsdwPpnHWgkax8sk4DDrg+tPGA6noOgP4//AKqQqpDDBYvwSc5/z1pv3iASBnjpTAfsZWJBAx6c/wCf/r04sSCwBBPU9/ypS/lyEA46Y5OOKVkIGTtUY7UARYIjBJBx14pW+Uq2c5Gc/wCe1Rq7RKRtJB9/896nLmQKoXqemPxz+lACMQ0QXjkAcrk0pwyqCQDnPOMGmxqFjIIwfbPSjG1VBBy2On6f596QD4geMrjHIGO/XvQ4ILkSbfUAc+lAfeSDyMYwOtKrKgCscrzj/wCvTAYq7ctkbfzx/nmoU1K3abyVDNsYKz447/4dap6vqL2NqxQAO6lVJ5I/w71ieH7tFvXj5CuOAemQP8c1hUqcskkZynaSR2IYBl7AnHBGD9alBGCRgg9KrROSWZhjBz14681aTcvPtxzW5oPdMjdtJPXjj8ahxwMtk89TnBqUj5MM3GPzqGU4ffwDnPHegQhYrKqkYxjLAVJtWZ2KAht2Pr+dVh5j/MAdwPp1/GpmDDLEAEr2PQ+tMBW+U7VIKjJyfpzUbE4JCD1XDdfWpEAz8xKkngbqQgLIQDnPPApAVguAr/dBzkKP5H9KsYIBXb6/4VGvysMjKt78g+nFShxwAeCT82Md6AK5QDO4rn1x/PsP/rULyxP3duDuz15/z+VE+0kZLcHPHf2JoJG1WZcZPHH/ANegCxhQm3HTuRTShIHrjn8PxqEOBnC+nOOB/nipQzIBknB9BxTArhSAMEYA4yBT9vBGMHHQYqM5O5cru6EcGkJRc7VAy+EJ5x/n/PtBY8MJFJ9TyCRkDNJIThRt75z3zk//AFqa3CBfu8YJz0p/JJGc9MH09v0oAAQAQFJPTcfSnblD4XqeOD1/GkiQBS4ZlHUgeh4prhFQkoOMsMjp+Pbp+lMklBxlhtABP3ecf5/xpZVRpFP8Wcg5/wA+tMgminVHgcSBudytkH0wadzJhRu68kUwBssoKkgEYT2OOP6UuWAZW65HX29KaSfK2fMR93jBHv8A5/wpWYKzKDnPJ57jt0pAQTKiv8zZB5BPNABMwyXUY9KldS6oFUg545xn/P8ASm/Oq4I5JxwPwplEgJWIAEtjtgn9KZuJLAA5brS+dG6hSRkgAYGMn8aeiqAehAzkgYxQSB3eb844xgZ9fw/zxTJtpQkOCe+f/rfSj5xwxG71HI/Wqmo3EMFg0rAFQAcHjntz9aG7C2OZ8QXnnXgiQ8xZ4+vt9MVl2t19nut6cOJNwycAHPfHSopd1xOZWONxyTnv3OKRZFE0i4/iYHIzjmvMm+ZtnFKV3c9KtLhLqySRV2ggFtp5B7/rkVZBBxjIx1J71xnhjUBDIbORl2SNgeoP+Hb/APXXYorAFC25exA/z6120p80TrhLmRI4COFHCj7xBx056UyQo3rkZGCP85obv8zAnoPc96coDBSwZpCPugc/qK2KIBJhQSRvT744B/zmpT821VJzyDz1x7Uxpk3gZXf0bPPP1/CmOzeYj7SpBz1/T/PvTAsOcEso7Yz2z+VCFWzk/NnjJ5qPewZlHcbvXHvUZbbvkL8jIKjA/wA9aQEjY65ZckYzxkU8PlRnaQehP5VGD+8dZFXGMgnvTS6+UQAAN2emOM//AFqBjivY9+Rxzmm+W5P3gQeMHnBpcnBYNjjAyOSf8mjl8sM5bqPSgQ3yypYZBOAeeev19xQnyKOCpJG4cfX+vWlDEO3BxjBHb6/59ae6q2CAvTINAFJfKIZwMFl6HtTwG4IyAx44yajLrtb5iQpz1wPx/Tr6UkZBjJX7pwBjjn0/Tv6+1IsmCjb80mTg5zjANOQAOM4BzkgdMVE8m0MSH+QfNt69OeKljKGIBAo5ydxx6dqAHIcOd2CcEdOOeOw61GpUH5sEkc8/y/8Ar1I6EAksgAGQpPHH4/pSGLdHvGGTPcDI6celBJHBFBYKttBHHHGo+WNEAAzk9B65qTAOTtOG7A8E/WqiHbIFOchiQABn0/nVljuQjaTnnCgnB/n/AProAeVJJYLjHXPT+lNT5owAxyOMsQSPqabGxbdyTnDY5yDnnOakC4Jff6gL+ffPFACsVkRl5wTzk5/D9aiDZJAPAGCAOn+f8+lSKoBfPHJzuH5Clc4cMh6nnjr7fqKChqggZUZyuef88dqcGxEFJXH3iB6H/wDVSPtjlVyf/rEdP8+1U9TvPs0LlBjIwrDqaTdlcluyuWpWAjyeSD90jg/rXHa5qJuXaBSTHEcnA79Of5US3TED7xJzn3qm5ZmZ1yD3J+h/z+Ncc6zkrWscc63MrIzWk3FVXPB49qklCpezkA481up6cn/OasKzEeWoQgnpj3qKYRSTyyD+KRm+bHGSenr1/lWL0RlpbQcqhV3opMpZQoHBxg56/hXb2GsQi3jWR2aXYPMYdN3v6kcc1xcTjeZXw3OGz+NW43DlZACjJwSQQG9vT1/zinCfK9C4ycdjuo5IpgXjPyH16/l+dToTnoSo6DqfTtWLoEgdJo2JUr0BGcD1rYbL/KxTI4GDnGcd/wDP+HfTk5RuzrhK6uxqqxyWIJz8xK8dqR2VV5QMcc+p9/8A630p7I7IuF3AfebAHPf+n/16eEwisMDA+Y/0rQsiQFiGUAkdfxH6/wD6qVlBcheF688YP9alAct8g2k8/j6+/amrtkBGDn09P0oAhCmRgu4k46D8qlEYUgZLHdwCccc8U1kXIcKN4G0n0x169PSlY5XcvPYZH+cdP0oAci7Yxs2gfeAYEUzcFcoCA4GQCc8Hj/P0ojZ/mHXPJA4AI5/z+FPVSpGBuwPmwMY49vwoEMIzhiw4GDgZz7/zpA7IhwMt0weKI8qwJ49CvcdPwp2xHdRypHTB6/5xTAxXDrKjOzBhnAVcAYx1H5c/4VMiqASXO3AJB7Hrz+P8qiSKYshVmZs98cjr/n6mpoWCbhINrjnqMfTOf881JZKgcFmJLKVyBgZpymMsWUcZxn05/nSeZ8uQ5YctwevbrUnmK4KYzz35xnnOPTigB8cnmOB3wcbcfrTd5RQNh56Bx1/x7UwuGCsqAqo7dW/z/WnSxLlk28NjGAQMA9PagBrpuxkufQn+I5/x/lSM7OxUsx9W7fT/AD6UoznDYJPZgd3GOv6n8qRlVwSuEBbDLkJjp3/OgBWZlYKp5BB56n15H0NPbEgHJwSM56dOQfz/AENBbaAZFLcYOOpz/WkiATr988BjnB70ASsTli24YODkDA6VDI8UKqDKqqsmAyrknPGB69O3pUgYKhfJIXtt5zwcH8/1rmtVvluLnbGwKxngD88/z/KsqlTkjdGVSfLG5vJdQyqWR1IJLYzzk9B79K57VZ/MnWNgyogwQeucD/6351VEhViG4yOB/MEY45zUcoeQiYkbuBnOPpXLOs2rM5ZVnKNhnlK0LSDJZWABA6DB/wDrVCxAXrk+n/1vwqWHBzECvzY2sTxnNRNkt1II4Pr+VTa5gNt0E17DEUU7mAANUQmwLk7vlGeMe1alqAt1HIV3bMuen8IzVKJc7s7cEdMc0nsMazHB+TCDBxjFWgqKYleUDaNx39SSM/ljFHkSlwBnC/ecLnaM9fz4pksLszvHMuGc4GwptBJ6HJrO2hSOg0C5bzhbx4BfOOO4AOf8+tdQrkx4PBH3SRxjnv8ATNcJppktd0zOGEakkc4BIPbv789qvpqzSlVMilj3wF/+t68V0UqnJG1jeNTlR1qMwfLEgHjLdCB+h7mlw0Ue1gp4wexas3SpRNbyFmA2naQeo6Y/rWiF2lcZBGSMtnP5+5/CuyEuaKZ0Rd1cUHYDgLt9jg5/xzn9KbtKFNwODyRg5I/yfrSFYyNykFQPQ+p/PilyN6D5QSThR7Z46D06/wD66soZHgxE5QAjIbbnnp+Yzz6VJs3EgsGBwMY75P8A9enuUK7MEkncP8/h/wDWqESLkEEndwcHcPcfzoAUEL90t13ANkZ59Pzp+SoDEMw6vuGee1QyFtv3CCDhstt6UAOhOC3KkA7R26Z/E9uaAHnZtyrgnHU85Gf8/wD16DgszkfL0Ax07/nzQrHGQSSD3HUdOKUIjHawzzyRwDz36c4piM0eYhVGGeO2Bx3H1qGVWkBZnOOdzBgCPpgc8f5NOdpGQMRhF55y2Mdsf5604xBlYIrbVPJK/mPb1z7elQaEBDvcL/CEO0EHgNnHPXI9PrUrTN0IyPU+xz298fnSLGnm8qMhgSuOn6c89varDK2xnA2uBnD8buR2HWmIWMrJkljswAWxwB9M8delPkbcTngDkjIyccd6jXy3HIyiEYHIBIIHBqTzNjMvIZFyQMgY/wAOn50AQXV0be08xFLkKSFIPJ5I6f55rAi8RXMeNxDx7uMjBHt7f5960byYEumQCeMk/rzxXMxIgGWwyHrnjHHXPsf/ANVctdtNWZy121azOpt9UilIaRQr5zuYcH6+hqa8lEdtLIxGdpIJP3sjjn8vyrmog4Yh9xGfzqwMMjRqCqSDBUZPfP8APH5Viq8krMzVd2syNLwxgsJGVugCnr9KSVI5pXmZ/nwOF4Bb1P8APNMks9savGz9iAcfTj9R0qq0zKVUnjHWsHcwJpCiIu0k7TjO3k59T+H60m9ypUqPmHfHI4og3t5saSKMqTyeMD5v6UYCgMy4IPTPWrS6iISwjyWGPwwfpVjzBLFkgK6jG7OM9OvfpVWUlmBwQc5AK9eoNPjYbhntjIPFUwJbbZI8+7Culu/y5+9wec/nUSoCcpGc7SWGM4/LsM+9O8ldsswZVdY8K5H3eRwR7jI/GmSySoEDOCDxnrx/nHHT2oZQSSbkVEkOAclufxPHoKih80thEZgXHIUnt2/zmkPO4k5J6Enp/nFOjkCyBCqbOxb0B6cfnRYC3BdqRxuAXndx14wD29Klfy7WbG1kVwSWUHGM9Bx6iqjN5uEUbhkgJ74xxVy3uBFuVGUqvAAz0xkn9Koo2tAZRHLkAISBgdByeh/P9a32kQ4ZCSg2jdyT+n9a483Q+XazErznHI49PoKu2+pO12lvznzQgYDjBODitoVLKxtCrayN9Nmzaq4cnBGM59v89KsRsY9zHOwqdnTkE9R7dPzquJ2Dnd8uRkYPJ68YHsRQS5dkRxwvPbJI559OenvXUdRKuVcnG0Yzg49vf9faoyqo4ygZcBVcHjPA5B6detOEuApYABumO3OMH8jzTJlt5kxIxILAAqORwMH/AOvQALlXLII2jbkq3HPrnp3P1x0pxK+UCq4XdtLK2RnnJHfrxnnt74FYSRYLKXbIwqj5ePX+X0ocY2fvC0mMgcHB6dPfPbpzTAYGb1AbGAh/HI9fwqZGzIFDFn29znv9agjVfPSMAAZIDFcZ457/AOc+1ShgSANuSc7geBx6/lQIzi+CAmdy5UkLwVx2/wDrfp1o3SyIVBAXA25OAoPqP1zSzIzhtqll4+ZRkcjjB79uenNSspwrscE4JAOMc57VJZDksUGflU8EkDOD69fepoiEGx3jG47sSELwenH+f50rIsTRnfgZ+VOgOAT1/KofJhztZcIHwFAPKkcY7enuKAJ9oRRGpIyNzYPPT1+tRSSZCHACsxBUE7h2HA98frTTLFGxyuWH3M56H07dz+X5Zmo38kdwY7cIsZGSQM7+fU/SplNRV2ROSirsrX8oAYbs5wMBSFHfA9etZqRFFZc9smrUs4kQh1G4joQOMHr/AJ9aiZ1XDkAf4Vw1qnM0cdSfOxMNsEvTYArDHQZ4Of059RT1J8olixOcDb2qBZR5xLYKnIKk8GrIJjOwsCVA5HUjGR/OoaVrmI7lgVQFlIAbPHvj8/5VRuolU5UMCCOGPTj2rQjAHy4XPoB1ovjEkOWR2cZI2LnP/wCrP61Cu9EXGLk7IzIDcRzxuyKwB+bJPT8RT5YpfOaM8qhxlTwcd6LPUobwtEisjpkkN1HOKfdOomBdslwASBgEgYx+QB/GqTadpDlBx0ZWMRHzcc88f5+tHDNgZ3Hpxn/9VIzOejDpwQKhDOHEq4LjouPaqRmXkkdLK4L7cbRxk9CV6+1RPMmMoNwx6k8c80qzObG5jMBVyikEKVB+YdOOelVgrA4bbkkj1yB70MYrFGjO0NuXlmGMelJsRmG0/Nnghjn9c1HJGVXeFBBJ5B4oYLIM5xjGMnmhAXBGIUEpmjYIARw24H049O3T+lVpJ4GKNbyAMAMAgg1MEVUMbkMcgksueOqjn25/E+lHnmNCqYjUg42+vvVAJELqQnamQxLFmGBjOepq9ZNL9sgkSGVAjAu7DHQ5JB6duOfSqoWRpGjGzIP97+nWpllYKVXcAeTg5yOx9O9CGnY6CbWJPMUKAvzHr19O3FMTULqWcb5CoXgMDgt/kViCZ5XMLgsSc4PBb3H5HrSeYI5NiZ2LwPmI57npVSbe7Kc5PdnapKksZDuPMU8s2TkD3+p/PGamMcRZVCJu4ACEZ+nPH61laPMLi1Uk7gpKjkDPXrn1x7/pWmG3FVEjEM3RRwASQMceo/U110vhR2wd4ofKyCNkEcfJPlk4I65554z6fSlKMJGdSHc4JB7HPH/6v/11HudmKOse0kc7gcjPQjkD9e596lVy4CPkZPzDg7R2+vYfhWpRG5cfNGCxVTtXeB078+3v2PrmkYRySIhUKqdQwBJ74zn8OfWgLCjAMQwLbRk46Eeo5/8Ar9jQ7PgqBux0yAeeh69P8aAK0bIApcKSOFIOMDGBx+PX3PpmjMrKXZ8OF+YlgDjHt9M+/wCNMVSsg6NgHYM7Sp44ppORtKZt8EH5QOcgE/jg8d6kokYq0Toz52/MhGQBjvjsPWmK0rxKdiqykAj16ZHTnHPb6ULcLsJEiM7MoyTzjjse/wB3mow5DM8ZfCkjZHnnnAORn2/L82A8FSrMZBIn38bhgAHpx6DHP/1q5/WPs8EkAi4yCSfUDGMdu54q/MwDMoRh5mflDY6df61gaxIrCJyxcLhQeBt45H59/wD9ZxrK8GZVNYsbI2/hc7l5BPf2/SoWnOM5yp6VUVnbjJRezD+dTSj7QNysQ+Oc/wAX+BrzbnAIZSSMHk46/nWgkzSwq4k/1YCFT2BPUenJPX1FYLv5UrKy8g4INXbK4QygMco3ysCO1a7qwjbtZFZgWbBzUmtsBGs1sDuKhcLjkZzjHT1rPjhMUhibllPXoCP/AK+c1qCLbahjGACxwwP149qzhUcG2bUpum7o52yhlt5GldF3E5BGMY/z2q5lnsnQHLJ+8ChiSQPvcn25/Cluz8uANp68iqUcg88B/uMMOuOo71PO5S5mOpPnd2HmFucE5wOKXzBkHoAccjjNQ7TG+1uCpweamUJIC7bdm0nJP3a2TVjAsuxED4LEF8gAdPfHp/hVU3EiiIMNxK/3e/v78frUs4UQFQX/ANYOCecYNQkx4YqRgjoR/WkhssQTKeGGwAcD8Pw9qIILYs8mT8q7sdm9vbPHP6VW/wBSMqcr948ng9qslWWyZC6LK6gnKjO3sM+v69PSr3AfNcyyRsJfmyeCeSOo4PTnP6VAwLw4XaRGd2CR7ZqFN0YAUE/NgsTnjjkDqO/JqV0aMMcdCDuIH0o1YEKyvHJhyDkggsBwD9P89avxsdny7mA5IGcD/OTx/jUBhL/IE2jJIOM47fXtT4Q6yKXA2pye2eM4yPWnYC39qZYgWh/eFcDcCCo/+vz+B4p26ORCcKAADuxiqa3J85pCcbjnI/h/zn9abJdHcM4XjkDjP1PekwN6DUPsowkBCbg3HJ3En19jj/Gtu1vo735SGUYLcscdQen19c81xK3EqoAzMDjt95Rzx1/z0rc0Fhc7/MfYq4A4B6n+ecVVOcuZRTN6cm2kdTuYOC0xQBQuzqCOcdPr16cUqgIqguArjIbdg/r+OapxJmYPkBzliV68EcnPoR/KnySPLKcrKuwEhuxOeD19hXedZMdrt5kZ3APuJVs9OCOnTjt9KUoUCyRqN+QMlMZ49T9cYqGJtkDA+UIyNxAU/Knft06DPuadwjpt3iMnaQr4+Yfj9eP8aYEKglmQb1AUBQ3PIz3z/nmmzFjA0cZ2M3BKYOBjr656+lR+aqbAzOgI4Kjgdcjr7dD0xQ8khaRDjaXUMOgXA7+hBJ4/yEUVzt8tgqsY1+YfKOBweNvtnjH504xkQFpBGq52nHTHHfOOmOv+NLtbcQCWZV+82eQcDP06fT9KrybROWSUu/TBYYycnjj36e1IDOnvo4pHjEZIK7ScnIHPGPTH+fShJJG6MoVWjdSCHbP8/wCdLeMkN8zHb83UKOmMj9cZ61VZRLLkMEZjyQM5rzqtSXM02cE5S5mrlVcwloyMlTjOOPrTd298NkAd8YzRukjly5KyHOc+hyPxFMZwuQvTuoPSsGiCUtuXDxq6/d+bBb8D1/KoTawTE7GeHIxwc/zqu8mzOCSD/n+lRmRt2eAa0SZJ0CSymxQea0rQnYzMRypPB/An9asQynyzluSOxrB0++jimCyqWVvlYZ6itUoI3I8wPtPHYEdj+XNTLQPMlkXeWJ4J6cfeqhJH+8YH5hnOR0+uKuPIjqAzfN1Bz1NV50z8wG3n6ip2AjnIMCSRgB1+RwOM8cH9Pwx71XhmPlkgkEn72anVY4VDSKrxtkMCee3+c46j2qvPbNazrtYPbv8AdkHAb29iOP8A9VXGz0BliZjJaou4AlySce38+aqeSyncT8udvJ7+35VNcRNsVQC2x2Py8HopxRbYZS827yD1GeWxzgf41qtEBctWWJTOxXaCADgYY+hHsOv4etQm6d23M3mHJDZyDUU0qylMRqsYH7tRngfX/Oaj8oFg4Zsn+H/JpAWPMHq2T1HTj8KeMSso2pgD15Of89/SmwhZGIKqRyc46U5raWKQEZdW+6VHJ57j86oQRJOsnlFGyfu+hx3yf8Ktzs6xCAOhiwcnYdxJ6jJPA9h/U5Jp/LhaFmK4+8uSce3r/n6VEAAMMcnGTyMkYNAxgtd/zKxY8kqvB+nuakRlQBUQq2Rhjjkjof8A64pHVdm7AIJIwMnI9u9R7QWIZQo6g/r1H4UriHyaa5ZfKkCMeo5I/wAP8iul0t47Kz8lfmds7mzwxOeR6dh07VjQTbotqsMrzknJJx6VNCXxtyVGQPamnyvmRpGbi7o6yOEMoaMqrBuiAkBvw7dOf/rVLG6CTYZccHarbcgdcY6nPrWHps+HyWK/T+Q9+K2ZJp5IlQsw+Y/K6bQRwSQOfwz79cV205uSuzspz5lcZI4YSKjfM5+TbGDtPccHPI449fc4nQPHlWK+WDxh8Hbt4JwP88VXKvnzBKMjPAJ4JxnOB1xnof8AETKxWJxIoG09Apx7c8D39/wrQsqqpVwrsMowVtvReB0/X86hBwshdciTGDgD6jPfnpUzsnlxxFSGwRtVuhAPzDHP0/8ArVAxCxLJtO1C2DnDcdcY78np71JYSK4hbDHcBwrHAx938xisiWeRo2y5BOBgndkHryOuBn05/CtOdOJUz+85HqFGPQ9v6isGRmaNRv8A3ajLAAAk5HHHqAenX6UCZj6rck3iMZCxIKncc49D+tV47ll44z0yKsz2QmOJZGAyT8vY88+/b1pkESxZBIJX5SQOa82vyuV0cFS3NoOBlkULMnyZOATgj6f/AF6q3UMsGGwXi7SL2+tXN5GRkH3pnmujKIuCx5Trn61jFkGaWKYypz0PNR7owCSOoq5dWckpJhKbjyUz1PqP8KyJCwJU5BB5Vuox2NbxswsX0K5OEXd2yM/zrVZhLaLNvKmMhXGOCOx/Pj8RWBCwU88Z6gcVq6fNAWKOTtk+VskH/wCt/wDXpyRJejljKbY8Aevc05WXZknj8/8AP/1qzY43jmeIn5kYqSDkHB9atbl5Q9MYzWMlqBK0YzuA6++ef84qEyMQys67e6tyD/n1o8zjDHJz6nFMZk6lFyOOcUluUSXRAEDQzOrgH7x4x/X8cdapSSNO2ZWJZQMPnr9R+dS6iyhYM+hIye/A7fSqxk3YPUdgPrW62uJliGQKw3clunp/npU8W35Q6qT6npmq8XzHjHP8Par0WVAAIKnsOAPak2SWIrUumYuGHVAcZ/lV2KVo7dpSn7z/AFag8fN6+v8AkVDGrNInlbGLcbWq7cGKQ4eTKqcL1P19+TzTQIzHg3xszYyOS2ecVWEQVWlSQq/bcv5knt+tXLgq74RyDgdT/WqcajBByuRxk9qGAnmAYDIce/X86erMT8oJZuo60+KLz0aIEknkADuP8eakitSEZpo2VFPTHLemB/X/APUZQEUccgADcJnIfHWrS4mACblAHy47+/41XYgDI3DtswQB/Wp0LKwK/MDz6Y/CgDZ0uC5berIdrKQGJxnA5I9e3/1s1uJIJpy7A+W6iUPtA28YI9ep596wLKZpX4PbDenIwf0NbAJeImMPyc/LGMD5SMgn8fzrqoSVuU7KMk1ykxiAUSb1fIAO0jJB75/AHA9KWKJWO7y03yKdu0gbsjjIOef8T6VFGyBREGblcbN3DD0Pb0/+vVphKzRsIlK/MDKX3Z9yRnK8e/GQa6TczIcs25dz5GNwyuSOhP4e9TFzltxJ3YGf4cnruznnuO/I7Gov3kzhi20ZxwOD6cHHHv7UStjZGVAiGAGRs8Z/Xtk8+/akWU7tp3UqOcMfl/vDjk9u2eP/ANWDNcsSynAPdehB9K1rq5kYkIyIHwWbGSBg8fkB+tYVxMj3HzHcTnd065+vuK5sRFuNzCtfl0GO4Gd4YNng9vwpQ2HLEHHQkHpxSPN5bbQchgMA8g0mzzZSwfYznO0j5SfY9v1riVmcI4KpG1s4J45xUTgxlWGc5xu9qnLbWWKRdrcnk5BHtTWDAkFt3XmkkBWJzjBwe2OKikRZBsuFUjqGX7w+h/xq2sYVuVOB70k6KYyyN09B0/Cmk09ATMR7GTcRE4lAGccBh+B6/hUcTG2lMcitG+ehGKvn923HXs3emy5kXEmGUdFIBH16Vsn3KuX7ljtgmGCsqhWYDqw/+t/I1XMpHDE8HtRp3lpFJZSyMIpDmNs52sKRtqnYy4YEqQOxqHoyWPyjcHO/1zzUTR7iSGKnODnpTGZiSqnOD+dSIWIxIpwPUZxSsAlwshEK/M42nbtX3xVdWkbOVOPpTr13jkhjEh2hSAC3Tk9qiAJUFOT3wK0Ww2Wo3bGBzyTmr1s+8fdPHb0rMVlDBWJ49atq6IAFbZ7kZxUSZNrnR2PHykoqkEbyec+v5f0pL6QeTtjlLouMYI2g9z7+ua43UL1ridbeOR0VRuG0459SfXpWlpkl6ZNkWpzrIcgCRyR0zjnI5rWEG4ndDCuUb3NNUdxiEMQxxwoI/HtSiy2PtaRAozgKST14HpTRc3G5hdO0oP8AEFG4E+oH+farpiQxhlOd3OfWsppw3OarRlTepBG6xqRCmxs53d8/0/CgZI77u59RRJlssSdw+YknrxTEbc2O45yBUXMCcPwBkMp7NyAaaY8rkAIMcj1pseN67xkbuRnqKIpHVwzDJPXNXrYEX7COZV3BMKQcHH3j6Z/z2rdgeOAZJbYchDuyc4yvfucjnHQfhz0IZzuRSGU5Oe1XrbUHiIG4gBssFYDd9fUVrSqKG6OqlUjFWZqySxzLtzGxCrjZJuOMnOcgcDBGeBz2py3AiiSQsQ77h8pGT+PTHXqcn8qhRopd91K4CckAA85zkdST17frxh6NIIFV5RI24byoCt7/AC5yMnP0x713Jpq6OtO+wzopSMMCXz838JJ4/Xrj9aScwzRq4YhtxHy4Az6H/wAd/SnFxyFKhgeMN1wM5Bx3x+IqJ1bOMct05+6fp3z2/wDr0FmHdeZgq2OByG9P84z361g3blRHJHHtDLk8cd+P8+/4b1+2BIr/ADHOCSpwfb3/APr/AJYtxIm8b5Cx28ArjH/16zqNKLuZVGktSFHDNnGG9GPIqXerYC8kdwePrUJmJYPyc4GSeR/kU5nw24nIHbPU15tjzyy8mIQkqo6nr7U5TENojBbHJUnJ/CqokLJxjA5xUZd1IKAsR0xzVrsxFuRkOGTIPcCoZEwMDqB2NSrceYhW5QRN0EiEFh9RVZopYSWCtIgHDp6fTrVLzHYhZC3QA444ppG4DngHpipAFkPXBI6+tRvlDljkdqpoQ1InZsRnFS3KPdW4mQEyxgLIvqOgb+h/ClidA4O4n3Xoaf8AaNkwkXnsR2x7+1RrcaKC5T0Ldeak8zGCpBbsAcZNLdQCM+dESYXPHqp7rn2quF3EfNtI6Z5BoCwmoHzJIjtwfL4CkjnJqFJCB/gOlJeON0ROCdnPHuaiTJyQOexxVrWJdi2Mscj6D2NMMZe63SScLwoHr7+1TDfbpls+a4B2g/dHr9efy+tRwpGz4Kktkfeb/wDVUjT5SG6icTCVRlD94+tamnXgQCMmMDOcsOM8+nPX+dOS3VomUgYPcdaLXTUTKrLge9XTqpK0jtoYiKjaRbW7Rt6uoaRsgMpyD2HB/wA9Ola1srRWcaSH5tuCKzYrKK3ljeQ7yP8AVjHQ1f8AvNneqY7Hqfw/xqa81NpIwxNZTXLEe2BIOMr0OKQwbQ2SB7ngVAb1UJ25DgjJZcEfn0pi3AkfLsWY9SalR0OKxaQwryS0jj+7wPzPP6UbjtY8ICc/L/nNRKy+Zxj1+lTCMsQd+D796LNjJEG87mYnjk5zV63sGkfIDINuSTzjPQ/569qpLiBlVsDOQSOf89a1ba4DsUd3kDnDEHjj9T16Ad/erhBN6m1OPM9SSPELFVOQOfnBIPByPrwMn8OKnCOzMSSFLFuiqpOc88jHIHPv16U9ljZmfZEka5AJUHdxwNw/3QPb36VURYiSY1YAYGwMCXJA5yOc8foTXckkrI7krbEhj3lpCCEPQEkk8Z5/P9Oaa+DE7GQlmAwFYbep7Z+nT0pxuQYSNyBj91Tx/wDX7VFNMifOhJABPzA4+vr/AJ70yzNvJDOhUGMELyDnIH1OM5/r71x+5/tLLcK4kByRkD9MV1N3IyQHYCHA65wRnsP8+3c1z183mPvJG8YAKqOuO9ZVKfMtDCpHmQuIjCd3mZJABABp7xbNoeUFfULz+VUYbpiNudp7g9D9Kld3cruYAAZJJ7+9cPK72ZxNW0LAWFNhcs7AckcD06f/AF6fvUKPLXZknoKjilkTIXBHcipRiRORgk5yo6VSSJI1BOcfjip4xKoVUkKkdKYwKHgg56GnxsfcY6GqQDnEdz8txEVkB4lTjP19aiWLy+HX7VFwS0Yw35f/AK6tpsyQSAw5wTwf881G8Eitvtnz33HhfxNAzNlijSZtjHbnjjnHbNRbzGu4DcAc59q2A8lxGEa2W9fkeYiEAY7Ais6eOBG3NazRjJyquR/PNK5ViSG5SRSjrmJxhx7e3uKq3VhNbMrKTLEeVYA8/X0NIn2TpILsL7yDj/x2tfTpoIYW/wBKPlAcmaUYx6Z2/lSemw0uhzFzE7FdqEqsY5P+fepYohbIHlx5h+6nHHuR/StvFldRNLYyBxGcM3Up6HB5/E/0qn9iifcxvME5ODH1/wDHqd+g3poURl3LqQWznJ9auRhm5bHbP+e9MEcCZEdyx4+cLDxn8T/hVmJ4RtDOzHpgKB/j7U2zNjyxChepI4xyaQ/usMxwehCnP61FLMSRCEaLPIX1H171GTn73UcZzUKIi6byVVKp8q+gpEdnO7fgj1qorh2CgkZ4z6VKm5RgDPbmnawF0uHjIm+dR0yeRn3pphTOYpMHsHH9RUIfgcY55xU6kAHB6dCT+FIB6xTqqMFyP9nDY/Knwsxcjdg4zycU6EMkgy2BUlvMFYI7cg4poC7ZyBc7ipyR+NaKBWWBgR5aSbkVl46dB7mqAtl8oyYUDdknG01ZtDMokHmOiAAgMVAb8+o/PrW0G0zooyadjUtUUurGIzD/AJZlQPlzjkN7ent3PFLOV8wsq4IIMjBv9XnJyc8evX346ZrhEjJaGJVeRsZLNzyeM9c/jkVYRpGiDb9k4jfLK2AMkY+99enrmutHaVVkkjIQg5z0bkjBGR6f/r71ApC7+iFSPu+gGSPbnt7VK0WB+8K7Scg53Y68Z+mKrurGRXyrdMkjHGMk/X2/wpFGZdxgM8iLn5du5l59sn8BWHdQhwWQnB5CevHf16fpXSzxqwKgksAeCcA8e2fWsO5gJJiGTtOeOhGeO/6VRLRitGzsTGoRAwHUZHFWnjDgzxfKyAblUYyB3FNl8qMkAgFstuPv6VNCuw7gORzya4qsk5HDWld2CNw438HcPXmrCygx/KwJAzimAKhLpHGpxnIUUJJscbAEP+yMZrO5gWlLSBQ8bbMdSMDFPis2jPzTKVYHAQZOPf0/WoHnkmlznJPX0q2o5U5GwDHBxSuBIqR7A3khipwS3JH6Vciyf9ZCkykdMZx6GqE+tWenoRNKrMR9yPlv/rVzmoeJLy8QxW3+jQnjCH5m+ppxTlsaxhJ7HV3V7BaEb7iG2HIKMw5/AVhXXiizjBWHzZT6lABn8a5hbaaeTdtYk8lj/Or0OmgOFCmSXsB2/wAKpxSdm7s2VJdRk2pTXLblhWMdieTVGaeSYFdzOeuewrqLXw+xbNyozx8g+7g+/fr+lXJdCi2k7MELngcDp1x+P5VvCCWrNo00jiLeW4tJfNgkZHxjI7/X1rXi13obi1XPUsnf8DU9xpJTPycDuB1rKmtWjPKnHYnvVygpbilBPc2k1WwuMBgE/wB4Yz9TU6eVKFCsuxv415xXMGL0pUaSH5o3IPtWUqPZmLorodCreSTG+HTPPGRTi0JZRlkLDcO464+vasmLUn+7KAwx171aF3FMsYyoKjAzkd81k4NbmTpyRom3RQAkyEnrkY/LGaUxyxncY8qD1Q5zz7GqkcgK9fryOKnWTdGwVskVBnYlJMTKJQ4Q8jIxUySxhgY2I9c9DUcczYADHpipo2VmHyRsQDjKDNSBKoJPU7eox1H1rUgslu1AgZi5bBUn2zkevQ1joqsww7Ic5zncK07C7NpMN2MHgENx+nSmmrq5pC19TRt1jgKGLeCucuw+YjHGOfUr+vSriRxxwl2ToTvz0bqRk5POP5VArxoVZpk3t8uFG09cY9M45/Kp2ZpXKld+zdlSDhwOerdcDBrvVlsehYVOo+UMzDO4YzxjOefQ/pnilJZLffFxwQvbbn3zyPp2655qIO/lNI0m0FPmH3vXt+Gf6dg+dmeNBv2lWKqRgMR0+nqeR3+mLAaXMqug4JGCFGcdsf4f5zGy7VXBJBGeOn+ff3pkLHK7uVKg5HOSff8AHtSbjgo+4LjAJGeR9aRRE+xI2wByOucH6Vl3pyWB2sxzjOAc9TmtCcgghSnI52genSsWdHLBhub6knH+eKpCM+9CONq4yMYbHXrzz/nis9pZIidpIGeOevNaE0RLE9FBC8HGR+FUHjYMyEAk9gDxScU9zNpPcT+05EwpAPHORirdveCZVY4VxkNk5rN2EY+Y8djSAFF2heevWuedJW90ylSTWhqTajHboR1OOgPJrNuNWurkGJSUU9l6n8aVLRn+Zh+dXYLAKMBB7nHP+f8A69KNNLcqFFIyksmA3ucE9hz/AJ61ct9OB+dhhR6+laohjiUk4x1zjmrNtZNMS08Z8sDhB3+tZubm+WH3mluiKtpYSXCKYVCRFgN57+4/xroLTTI7RDtCH+EkHnI7+5/GrUKAFzGMfMOnzDvn2H/6/WrjbxsYfKVb+EnAz0GP88jFbQpqOxaSRD9mIZjtID53HsO/f2oMEcjMwPyNk4x9OpH1q3w3JVmJGMH06D179ajfKBWIYdgM55/p26VsMzLizAA2lWAzu6DOB/npWTeafEcnaNnTBHSunnAUMVBO04Bbk89+3vVK5iLplht3E8YHbsaYrHD3GnnBK8rnsKotbHJyOO/auqmiBckgq3UCs+S2+U5XOCeT3/DNMixgGDCE4OPWkCcqATwetackAY8YwOvvUBgYMR09wcipsBCFYgcEDPUVZjXMg5Zh169v8/zqSO1kd1CqOOvtVyOyBPPOfT09fz9e1Q4rsLlTEhTzJVUNLkg42ueT69RiteOxh2+Y4cooIL7m5bPHJ4GcH6VXgj2hlAG3Jxu5/l+HrWokfyyvIQu/LBlBzk9MfhkfrU8kew+SPYjWygaYMAdrgEZPbnPJP0/yatwafbKquiThwNwYZwf06fn1/EIqNLGiDdHkd8nB56D69PQ1d+0GRTmMiQNg/IMLjpx9D+A+lHs49g5I9geOB2WHEeJTzhSxYfxE/wBee/erMcaYiMZTO4A/LgZ4P8+Dnr3qEII0ZnBk2k7dvHOTzjt/h71MJTI7sWVTwnOSWP8AknjmtSwVGfzAjhmZlyAx4PUk5+vv0GetPMDLGF+dQScy4H3vu9OB6df8KYhjyyMwRHflwxyOOmB+HA/+vT9qxP5oDMFIGzO3Kg5wD7Htj070xFQrgA4AUnJDZzkehH+eaWREOWIXHTkY7dOOtE2dpTKMw7Z59P8AP41C+3y+QcdRj/PrSKEYxg5VFAzwDx6fpx+frVSeBAAGXaOmSeo/Grisdw4LMQOO3H61FK6OFEeeOT9fagDIe03EnLbV6ZOf1/KqMsDEllBAyQMevc+1dC2GIOcgAk/TvVf7ODO3zZ474p3FY577GQQxUleRzz+VSJY4JA5bGOADW20RTIZQQMcin+QnGAGY9dq4xSY7GUlmYgWIww74/H8utEgEUe5+R2GetX5TE3znonXJ6kUkEO9xJKoDHBXI6ehFcU5OpLkjt1FvoiG2sWbElwMksCuCPkHPNbMKArwoJByQBnr/AJ/nTG2u20fd5OM8/j+lTQxY2soxk564z/8AqrqjFRVkVsTRIEBIJAIw3y8Lx0479fyqeIgBFB5z1X5cH/GoATu8sgNxx1/L/PepFRolyXG9iP4s/wCelWImLMQNpLELuxkdu45ocl1IRsAjknpk/T2prAKcqApCjBB6Hvz2pWZduR/F6e/agCGTacKD8xzgE8+/HT1/SoXAyxBOcc8cHBzUxJ/iVsg/L0JpshRhkDIAy2B2+lMDLuoVXDrtOQOB29MfyrOkClfm6HoSK3WjV9qBm3DI9qpz2ivwMZI4xTJsYE0OGB4xnuKh8jpgZOMfXitgW2GI2DJ46dev+fyqJ7U+Zu+8G7gHn3oAiRV8ggqPUZ/qfTj9O1W0jHmqM5A/hPHT/IpYYWjChXUHPAANXUTp5hUPtIO7jB69T/8AWqRkEcLEn+Ek5OAOPbHB71p258y2KiRwWwwHocH9PX2+lVYshVXgBxkH1/zxVgqURQoBwemOBn60APihbYiFAxHyHnoOucZz1+nep4B5hUFR8mduOQAP8OKRJM78rmNmxkd+Dzz9fzB59ZdpdpQzKNnPON3BJJz+AH1x+KGIhY4Lg7mUEcdAeoPfP09fapAY0kURuVYNj7uR378dfr7Uu0/OBnGAfmcdhzjPX/61RRZLYVVLKdpEnYnOPT0piJlVigWZSrHktuwV/HH+eevdQGMTSZConQHLbTnIOM9fqfQ03MbIQwBlB4QcZ4H5Z9eOv5rukZT8gYhhhcgnOP8A65/L6ZYj/9k=",
  "imageHeight": 256,
  "imageWidth": 256
}
