# Supplementary material for: Deep-broad learning network model for precision identification and diagnosis of grape leaf diseases
Source: Front Plant Sci. 2025 Sep 10;16:1611301. doi: 10.3389/fpls.2025.1611301 (PMC12461735; doi:10.3389/fpls.2025.1611301)
Supplement: Supplementary file 1 [file DataSheet1.zip › B_r00286.json]

{
  "version": "5.4.1",
  "flags": {},
  "shapes": [
    {
      "label": "leaf",
      "points": [
        [
          126.47462277091907,
          205.89849108367628
        ],
        [
          136.4883401920439,
          210.97393689986282
        ],
        [
          152.81207133058984,
          214.1289437585734
        ],
        [
          163.5116598079561,
          218.24417009602195
        ],
        [
          179.69821673525377,
          226.47462277091907
        ],
        [
          191.49519890260632,
          233.05898491083676
        ],
        [
          199.8628257887517,
          236.76268861454045
        ],
        [
          198.76543209876544,
          229.9039780521262
        ],
        [
          217.28395061728395,
          224.82853223593963
        ],
        [
          224.41700960219478,
          222.4965706447188
        ],
        [
          220.5761316872428,
          216.7352537722908
        ],
        [
          217.42112482853224,
          211.79698216735252
        ],
        [
          217.28395061728395,
          209.05349794238683
        ],
        [
          222.4965706447188,
          208.50480109739368
        ],
        [
          224.55418381344307,
          207.40740740740742
        ],
        [
          224.96570644718793,
          203.29218106995884
        ],
        [
          232.09876543209876,
          198.9026063100137
        ],
        [
          232.5102880658436,
          194.78737997256516
        ],
        [
          229.7668038408779,
          188.47736625514403
        ],
        [
          224.82853223593963,
          182.85322359396434
        ],
        [
          225.92592592592592,
          178.4636488340192
        ],
        [
          229.9039780521262,
          169.54732510288065
        ],
        [
          233.6076817558299,
          164.4718792866941
        ],
        [
          236.07681755829904,
          160.90534979423867
        ],
        [
          230.31550068587106,
          159.94513031550068
        ],
        [
          223.45679012345678,
          158.16186556927298
        ],
        [
          219.06721536351165,
          155.28120713305898
        ],
        [
          217.5582990397805,
          152.2633744855967
        ],
        [
          221.67352537722908,
          144.03292181069958
        ],
        [
          222.3593964334705,
          135.93964334705075
        ],
        [
          221.94787379972564,
          129.9039780521262
        ],
        [
          213.8545953360768,
          129.35528120713306
        ],
        [
          210.15089163237312,
          128.53223593964336
        ],
        [
          212.2085048010974,
          118.38134430727023
        ],
        [
          213.1687242798354,
          111.79698216735254
        ],
        [
          213.8545953360768,
          106.44718792866941
        ],
        [
          210.2880658436214,
          105.48696844993141
        ],
        [
          206.72153635116598,
          105.76131687242798
        ],
        [
          203.15500685871055,
          108.91632373113855
        ],
        [
          200.41152263374485,
          101.09739368998628
        ],
        [
          200.1371742112483,
          90.80932784636488
        ],
        [
          200.54869684499315,
          85.0480109739369
        ],
        [
          199.72565157750344,
          80.79561042524006
        ],
        [
          197.66803840877915,
          81.06995884773663
        ],
        [
          193.00411522633746,
          82.03017832647463
        ],
        [
          187.9286694101509,
          84.0877914951989
        ],
        [
          182.85322359396434,
          85.59670781893004
        ],
        [
          178.05212620027436,
          87.79149519890261
        ],
        [
          176.68038408779148,
          79.01234567901234
        ],
        [
          166.3923182441701,
          79.69821673525377
        ],
        [
          164.74622770919066,
          72.8395061728395
        ],
        [
          159.39643347050753,
          67.48971193415638
        ],
        [
          151.16598079561044,
          70.50754458161866
        ],
        [
          143.20987654320987,
          55.69272976680384
        ],
        [
          136.21399176954733,
          55.41838134430727
        ],
        [
          125.51440329218107,
          36.62551440329218
        ],
        [
          121.67352537722908,
          25.51440329218107
        ],
        [
          116.8724279835391,
          18.655692729766805
        ],
        [
          114.9519890260631,
          18.51851851851852
        ],
        [
          114.67764060356653,
          27.709190672153635
        ],
        [
          109.46502057613169,
          39.231824417009605
        ],
        [
          101.37174211248285,
          49.519890260631
        ],
        [
          95.61042524005487,
          52.53772290809328
        ],
        [
          91.4951989026063,
          53.08641975308642
        ],
        [
          89.98628257887518,
          63.37448559670782
        ],
        [
          88.47736625514403,
          72.70233196159123
        ],
        [
          79.56104252400549,
          70.64471879286694
        ],
        [
          76.26886145404664,
          71.33058984910836
        ],
        [
          73.93689986282578,
          86.41975308641975
        ],
        [
          69.27297668038409,
          86.28257887517147
        ],
        [
          64.60905349794238,
          89.30041152263374
        ],
        [
          64.4718792866941,
          98.62825788751715
        ],
        [
          54.458161865569274,
          96.57064471879286
        ],
        [
          44.17009602194787,
          95.47325102880659
        ],
        [
          43.20987654320987,
          115.08916323731138
        ],
        [
          33.47050754458162,
          115.08916323731138
        ],
        [
          34.84224965706447,
          122.63374485596708
        ],
        [
          38.54595336076817,
          131.8244170096022
        ],
        [
          22.496570644718794,
          137.3113854595336
        ],
        [
          28.669410150891633,
          150.20576131687244
        ],
        [
          18.792866941015088,
          157.33882030178327
        ],
        [
          26.337448559670783,
          161.17969821673526
        ],
        [
          28.532235939643346,
          166.80384087791495
        ],
        [
          19.89026063100137,
          170.0960219478738
        ],
        [
          13.168724279835391,
          174.21124828532237
        ],
        [
          8.916323731138545,
          176.26886145404663
        ],
        [
          19.06721536351166,
          180.3840877914952
        ],
        [
          23.18244170096022,
          183.1275720164609
        ],
        [
          20.027434842249658,
          190.39780521262003
        ],
        [
          25.925925925925927,
          192.04389574759946
        ],
        [
          16.598079561042525,
          202.7434842249657
        ],
        [
          14.40329218106996,
          205.21262002743484
        ],
        [
          25.925925925925927,
          208.91632373113853
        ],
        [
          32.647462277091904,
          209.46502057613168
        ],
        [
          32.098765432098766,
          226.61179698216736
        ],
        [
          51.851851851851855,
          226.88614540466392
        ],
        [
          73.52537722908093,
          225.92592592592592
        ],
        [
          98.76543209876543,
          217.8326474622771
        ],
        [
          112.20850480109739,
          213.58024691358025
        ],
        [
          122.08504801097394,
          208.50480109739368
        ]
      ],
      "group_id": null,
      "description": "",
      "shape_type": "polygon",
      "flags": {},
      "mask": null
    },
    {
      "label": "Black_rot",
      "points": [
        [
          72.01646090534979,
          174.34842249657063
        ],
        [
          79.01234567901234,
          170.50754458161865
        ],
        [
          83.53909465020575,
          168.72427983539094
        ],
        [
          89.7119341563786,
          167.76406035665295
        ],
        [
          94.10150891632374,
          169.9588477366255
        ],
        [
          94.65020576131687,
          174.34842249657063
        ],
        [
          91.76954732510288,
          181.61865569272976
        ],
        [
          89.16323731138546,
          187.10562414266118
        ],
        [
          83.1275720164609,
          188.61454046639233
        ],
        [
          76.40603566529492,
          188.7517146776406
        ],
        [
          73.52537722908093,
          186.28257887517148
        ],
        [
          70.91906721536351,
          183.1275720164609
        ],
        [
          69.54732510288066,
          180.10973936899862
        ]
      ],
      "group_id": null,
      "description": "",
      "shape_type": "polygon",
      "flags": {},
      "mask": null
    },
    {
      "label": "Black_rot",
      "points": [
        [
          157.1,
          107.7
        ],
        [
          159.9,
          107.3
        ],
        [
          165.4,
          109.8
        ],
        [
          167.0,
          112.0
        ],
        [
          166.1,
          115.4
        ],
        [
          163.7,
          118.4
        ],
        [
          160.0,
          119.4
        ],
        [
          156.5,
          117.8
        ],
        [
          154.6,
          115.2
        ],
        [
          154.6,
          112.3
        ],
        [
          155.5,
          109.2
        ]
      ],
      "group_id": null,
      "description": "",
      "shape_type": "polygon",
      "flags": {},
      "mask": null
    }
  ],
  "imagePath": "..\\Grape\\train1\\B_r00286.JPG",
  "imageData": "/9j/4AAQSkZJRgABAQAAAQABAAD/2wBDAAgGBgcGBQgHBwcJCQgKDBQNDAsLDBkSEw8UHRofHh0aHBwgJC4nICIsIxwcKDcpLDAxNDQ0Hyc5PTgyPC4zNDL/2wBDAQgJCQwLDBgNDRgyIRwhMjIyMjIyMjIyMjIyMjIyMjIyMjIyMjIyMjIyMjIyMjIyMjIyMjIyMjIyMjIyMjIyMjL/wAARCAEAAQADASIAAhEBAxEB/8QAHwAAAQUBAQEBAQEAAAAAAAAAAAECAwQFBgcICQoL/8QAtRAAAgEDAwIEAwUFBAQAAAF9AQIDAAQRBRIhMUEGE1FhByJxFDKBkaEII0KxwRVS0fAkM2JyggkKFhcYGRolJicoKSo0NTY3ODk6Q0RFRkdISUpTVFVWV1hZWmNkZWZnaGlqc3R1dnd4eXqDhIWGh4iJipKTlJWWl5iZmqKjpKWmp6ipqrKztLW2t7i5usLDxMXGx8jJytLT1NXW19jZ2uHi4+Tl5ufo6erx8vP09fb3+Pn6/8QAHwEAAwEBAQEBAQEBAQAAAAAAAAECAwQFBgcICQoL/8QAtREAAgECBAQDBAcFBAQAAQJ3AAECAxEEBSExBhJBUQdhcRMiMoEIFEKRobHBCSMzUvAVYnLRChYkNOEl8RcYGRomJygpKjU2Nzg5OkNERUZHSElKU1RVVldYWVpjZGVmZ2hpanN0dXZ3eHl6goOEhYaHiImKkpOUlZaXmJmaoqOkpaanqKmqsrO0tba3uLm6wsPExcbHyMnK0tPU1dbX2Nna4uPk5ebn6Onq8vP09fb3+Pn6/9oADAMBAAIRAxEAPwDoyV2KRkk/lVeaPfIcAbjwc8YFWdvJB5PoKgMZJAAPB74wP8aZRXYZZiUB/DmpI98bMBg8AZNSBVYEqMZ6juaamNxAB47/AN6gCfGY9p55574pEI24DDgAZzn9aTP75U424ywHFDYJU7hk8YJ60gHZYDkEqSKVTwFYFcepzxTo04DdOvfrQAN4JwQSRz2oAVY/3gIJ6dzUkjnAYDgnGQeKSM4kOW5GOc9aVnLPt3YTpn1oACAq+nYEntTCfRcnsc8ClMZ24yeOgAwKUR5OTwAen0oAbkgLgAnPUUqqAMgA56E0SKxzkkcZGKRjsAQZx35yaBjZc7QR2IP1qNY0aRXxk4Ix3pCMjjpnvwfapEdAo6L2AYbfSgBpkDysSoznjjpzThIQMYG7px/n6U5tq/dVuR0pksZ8wEkY3ZODQAEjBI+UnjPHtSF+mBjjt2pPlc4O7A6ECnRgZIXOM8gdh6dKQDApfksDn1HapEGOBwpHcZoZlIJGMZ5ApqOoYAcj2OKYDnGBw2T1+uKiUBWyBsGOQOlTsVX5sKGPcj8aaShUk4PfrikA3GMABvofSjr6ZHJ70pdQDjqOfcelRgsCS4wc4wTQA8RoR6c5pu0qGzkDPrT1IIJzjp2qBtxZcgkE9c0APQszENkDjORUhyQOBUW8jgjb/vf5+lJkNhiRgZ+73oAcW+YFTye2OvP/AOulICttyB2/SkJyCp4bPWk2Zdo8tkDnjofT/PrQBOEIB9ccfj+NOwpTbjr3AphZnBwTgeo4qIuDjK+vOOD/AJ5qhA3DA/e3ZO7PTn/P50BAcbSufXH8ux/+vQCNrMq5weeP/r0QbQTgtyc89vYGkBPgkBdvp/hVcrkM/wB4DGAw/mf0qyXHIJ4BHzYz3qJvmY4GFX35J9OaAHKTgEoPVst09KkX5jtYgKcHI+nFIAGkAJxjnkUrgZ+UliDyN1ADtqwupcEtux9PyqMMWlZQM5zhiKVQxwwAJC9z1PrUJ8xPmIO4n06fjTAnxwcNg8dDjJqZEwN20g9eefxqCI5ffwTnPPapgPkwrcY/KkAwkYBOAB1qIsCzdwDjkjA+lTPubn255qrK5BVlGcnPXjrxQMhfUrdZvJYMu9iqvjjt/j1qZl3YbI2/ln/PFcl4gu0a9SPkqg5A6ZI/xxW3pGovfWqlwC6KFYjgn/HtWFOpzSaZnGd5NGogJKEybvQEc+lEoPOFznkjHfr2pWZXBVTheM//AFqQvsIA4GMYPWtzQQYVWAIJznjGBSKQsRXjgEcLg0mNysADlc9f1/z7USKGjAAyffPSkAi/MWbOMDOf89qTBMZIIGenFSBzGGUr0PTH45/WoGdpVA2kAe/+e9MCYMQAxBJHQ9/ypuxmYEkHPrx/n/61SKhIyNrDHekD+ZIATnrnk45oAYcF2PUdCfx//XTFPmEHAUdcD1o+6SAQccdKcFUBRgqU4BGc/wCelACszA5yMjH1ApoIZyNucdG/z+FKyKGG0H0zjpTsr8pDd84Hf29KQDZWGTvIDfpUUa/KCOAeQMcY608uxLDhwCQOeSOlCPJj5Qhxzj/PWgoVoyT9CM84p2FRfmPUdDTTJvGWZBz0/pTSf4+xPPTI/wA/1oJJX+dTwWIJ2jj6/wBOtHllioyAcE8cdPp7mpEVVySF6ZJphYl14OMYA7fX/PpTEHluD94ADjA4yacF7DtyeOc0nKYY5yvQetGTgMWzxg4HIP8AkUASl8KcbQB1I/KmLjrlmwTnHOBTA6+UAQCN2emeM/8A16cT+8RY1XGMkjtQMlcquMH5s84PNCHJDMO2M9s/lVcNu2SB+TgBTg/56VJvYsqnsN3pn3oEOHy7lYnPAHPTPtURkypII3v9wcE/5zSIzeY77SxJz1/T/PtT1mTeRld/Rccc/X8aYD4yi+uTgYA/zinoA7lTyp+6Sc9eelIwChioZZAPukc/oKavb5mJHUe470gFJAznJz0I7VWu7hLWyeRl3AAldx5J7frgVO6sQEDbV7kj/PpXHeJ9QE0gs42XZG2D6k/4dv8A9VY1Z8sSZy5UYt1dfaLre/LmTccHIJz2z1rU8P3nk3hic8y44+nt9M1itIpmjXH8SgYGM80sW63nEqnO05Bz37HFcUHytM5Iys7npUO0ICXAPbH/ANf608bvN+QcYwcev4/55qjp1xDPYLKoAUgnA5578/WrfznhSN3qeB+lemnc7dxNxBUEHK9KeSWiIJK57YI/SldVIHQA4wSM5pnnRopUEZAIORnB/CgZEQRMcF2GPSiFUZ/lbAHJI4p/zsuAOQccj8KcilFcMpJzzznH+f60FD8sQqr1yenv60i5VSWJIAw/ucc/1oVgzKpOMcjnue3SkBPlbPmA+7zgD2/z/jSJHRKiyMf4s5Jz/n0pCc4Y7SCR97jP+f8ACjmPKnd14Jps80UCu87iMLzuZsAeuTTANyl8N1HHJ6fjTSQQAVIPTcPSkQIyAhBzhjgdfx79f1p0qAqHLMw6gH0HFIBsZOGG3vnPfOR/9elLCNQfQ8AEZIzRyCBnHXJ9fb9aYvKFfvcYBz1pFEu3gDGTjocUwqSDkjBHOAKaCjY3KDh8ORxn/P8An3UZG1cru6AcCgCcuzoMjDdMDmlAxlgw5GBkYx7/AMqXYiOw5Ynrk9P85psmWYkc+pbsOn41ZAu4M4QkFyMkA44HH+frT3XdGd+0j7xCgmhlLE5G3I+XIznj3/GmSM/yjpjkA8gk8/5/GkA4xhiRkqd3IBzxxxURUxsV3EHHQ/lUinC7m47HA/znr+tIqLkuVG8jaD656dOvpQMFUBwG5Xrxzk/0pHBUlmABPT8B+n/66kbbGAMHPp6/pTiHDfONxHP4+vt3oAgRlZeECnHHqPf/AOt9aVlYYKkA5+UheO9SlMozHByPlP8ASmKjqjZXaD91sA89v6//AFqAHOTnoQp6jofTvUEkkUIDyH5B6dfy/KpVynyqUyeDk4zjPf8Az/jj6/IESGNSWLdQBjI9azqScY3RE5WV0Ov9YhNvIsbssuw+Wx6bvb0J55riGUMu91IlDMGB5OMDHT8avSOELSEF2fgEAkL7enp/nNVJXG8SphecLj8K4Jz5nqckpOW5XiCvewEg481eh68j/OajWTaWVs8nn3qeERRzxSH+GRW+XHOCOvp0/nUrMwHlsEAB6Y96S1RGltTS0PUTbOsDEiOU5GR36cfyrsYmBjyOCT90DgfrXBIWVldsk9iPoP8AP4VciumAP3gRjHtW0KzirWuawrcqsztC2YioK4+8AfQf/rprAkZYYwueP8896qaZefaYULjOBhmPUVcTbJKzg/8A1yev+feuxO6udid1cjLYIBPBGACOv+f8+lSqVjRV5wDxg4/D9KEOXLOeh446e36GkZQSmOeRjaPzFMoa/wAsZBY5PGVIBP0NOCkEMVznpjp/Wgrkh9/oCv5d881HIxXbyRjLY5yTnjGKCR+AMHacL2J4B+tRzxQX6tbTxxyRsPmjdAQcYPQ+mKcp2oBtIxzhgRk/z/8A1VWc7pCozksCQQM+n86ALDFSflwCBxz/AD/+tUjnLjbgHAHTjjjuOtIItse84VM9gMnrx6UqISAQyEEZKg8c/j+lADXALnGCc5APTFNKjb8smDgYxjBNOkKCIhwp5yNpz69qiSTcFID/ADj5d3XpxxQUOIbknJCnnjBpjeUArkZKr0HemyECMFvujIOeefT9e3p70oddq/MQGOeuR+H69PWgC4MBlcD5ehGOvf8APigbNuWcA46jjAz/AJ/+tSlEU7VGOeCeQOe3XnFIzHGSSCT2HQdOaogfksCwDKOqbRjnvTCQ33i3XcQuTjn0/KmEO5GS3CgE7R364/Ed+aIy237hJJwuG3daQyXZtIAYKBkYx3yP/rVHJgRA5QgDJbbjnp+Zxx60pkXJJJG3gZO0ew/lUyFAuzBBB3H/AD+P/wBagCPaXL7QcDkDByB/kfWnE7wMhdvucnP+OcfrTcje4+UkEZU++OOh9ev/AOukCxgbmICkeh9R+XFAD8NLHtUKOMDuVpHZi+VJIHGV6AH9B2NBXcWzkk4Jw2Mfl7j8aztVlENvGVYHcdoA6nrn+lROXLFsmTsrmgzkR4HJP3iBxjjv9MVy+v3LecbeTBKYzx3IJz/n0qN9WaIsokUMO+A3/wBb04qhqRkutsyuFEiggc4JAHbt7c9646tTnjaxzyqcyKpVGMqpKDuG4bOoIGfyxmqqscD5MocnGM1PFC6sjyTLhXGRsL7gCOpyKf5Eocg5w33XK43DPX8+K57aGDKBTeGwdvynHGfar1wghvZogijaxBAqCVcbcbcAdMc1dugGupJAu3fhx0/iGa0WxJGpBXrg+n/1vxqbylWFZDkMzEEkdRgf/XqFchupJPA9fyqWbAxESvy53MDxnNO1hGlpU/lztGoZkcYAHXOD/wDX/Kuhe6hiUM7qACGxnnI6j261yEQeMmYEbuRnOfrUhkLMAvOByP5ADHPOKqFZpWRvGs4xsddG8UysBKrK0mCzLgjHGD6de/rUyk5UruOTgYAwetcxpV8tvc7ZGAWQ8g/nn+X510pYMgfJAbtt5zycD8v0rqp1OeN2dVOfNG41cRg8nAJxjp04A/L9RTFZmYqx5JJ46j05P1FOlAfp98cFhnA70obcCY1K8YGeox/WtTUjV2RgoZh6N2+n+fWlRNucFx6kfwnP+P8AOkVVQAthwGwq5D569/ypTnOFwCOyg7uc9P0P50AP3l1I2HjqEHT/AA706STy3I74Gd2P0pkUS5VNvC5zkEjBPT3pocKGZkAVh36r/n+lACMYwwZhxnGfXn+dNcOSrAlVC5IwM1L5ioAmMc9uM45zj05qPzPlyXKjhuT07daAIHVSAQ524JAHc9ePx/nUKB2ldkZixxkMuQc56D8+f8anmYPtEY3Oeeox9M5/zxULxTBnLMytntjgdf8AP0FAGw7YkKlir7exx3+tQlm9QWxgoPwwPX8KkLAEg7cg53E8Hj1/OopFXz3jIBGQCwXOOOO/+ce9MgkBXyiWXK7toZmwM8YJ79eM8d/bLWyzhnEaxryFXnn1z07D6Z6U5Bnf+8KyYyRwMnp09sd+vFDMI4sBlDrgYZR83Hr/AD+tAxAqu5wgVcFWcnjPI4A69OtSNlnBxuGM4GPf3/X3qKFbeFMRsQAxBLDk8HJ/+vTzLkMVAIXrnvzjA/Mc0gJZGMm1hnYFG/pwAep9uv5VXfZs2suXBwBjGPb/AD1oBcOqO45Xjvggcc+nHT2oM7Fxt+bAycnkdOMH2BoAkWRBlnJCHcN3IP6/0rA19lMcWACgJGD0PI6n8v0qO41J1u3t+c+aULEcYBwM1SF0Pm3MwLc5xyePT6GuWdS6scs6t7oqp5d1NjazqgBDMDjGeh49TUU92oHO4hud3HXnIHb1qa4uBLtV2UK3BBz0xkH9apq3lZRhtGQCnvjHNYmJDN5obDoygOeSpHbv/nNSxybUZHkOCchufwPPqKjkkDSFAqbO5X0J6c/nTRxtIOCOpB6/5zU2JJ2QA5eM52gqMYz+fY49qludkbwbcM726fLn7vA5z+VQxSSuHCuABxnpx/nPHT2p/krtimLKztHhnA+9yeAPYYH4UICXzBFFkAM7DG7OcdenfpVcMJMFRn8Mn6UsjDccd84A5pkRKsTgk5yQF6dAKESWN7hQoUfKO2OBzSxlHRtxI3HGdvIx6H8f0pMBgWVcknpnpRPvXyo3kU4UHg8YPzf1qWuoFiJI4ZUmV/nweG5Ab1H880r3hkAYyMzdCGPT61RWZmLKDxjrVqOz3Rs8jP3JAx9Of0HSoVxnS2coktopFIztBJB+7gc8/n+dQ3GqRREtGoZ853KOB9PU1kHCosbAskYwFOR3z/PP51XlDlgE3AZ/Kt3Xk1ZG7ru1kW5fEVzJnaQke7nAyT7e/wDn2rftbo3Fp5jqUJUEqAeDwT1/zxXFyohGVwqDpjnPHXPuf/1V01nMAUTIJHGQf144rag227s0oNu92asbbSMcg8gZGRnjtTJCseCGOzBAbHBH0zz06U/zN7KvJZ1yAckY/wAOv5VG3loOBhHJyOSASSOTXUdRAszdAMD1Huc9/fP5VEA6XDfxBztJJ4LZxx0wPX6VcVW2K5G5yM4Tnbyex6VXaNPN4UZLEhcdf0457e9ACRK0YDK5xxtYsCT9cjjj/IqY+Y5ZFGOO+Dx2H1poiCqodW2seCF/Ie/rn39KajSKhYDKNzxlc57Y/wA9KQy+ojjkdAoZX6BQAR3xnP4celKhc/NICpZRuXeD178e3v3HpmkRnwFI2564AHPQdOv+NBWF2IUhQG2nBz1J9Bx/9buaogkCMZFdiEcZIA7nPP8A+r/9dJEyGNUMcfBHmEYA65455x6fWnM5QFEycH5RwNw7/TuPxqLc6sERY9oJ53AYGegHAP6dj70AOEcQZlKJu5BDkZ+nHH61C8qRRgI48xjwy5GAff6j884qQttLKZGAVujDggEA549T+grM1iYW9qxB2hiFPIOOnTHpn2/WsqvwsmbtFlV9QuopzskLBuCxOSv+RT4dYk8xgwDfMOnX078VgeYJJNj52NwfmJ57HpSmZ4nEKAqQc4HJX3P5jpXJFtbM4lOS2Y69aX7ZPI8Mrh2JR1GepyCT0788+tUZRdRkbkwFIYMoyMZz1FWmlYqFbcQORk4wO59O1QlZFkWM7Mk/3v6dalkt3K0c8Cl2uJAWIOQASasmMTIZRNGocEnhtxPpz69+v9KZ55kQK+JFAGd3r7UFFZBGhCnJIKrjjqw49ufwHrQIi2IrHcfmzySxz+mKVSixjcG3NyrHGPSolCxjOc5znB5ojjLLvKgAEck8VLAuJMmMuNox6kccc1K8jvZW5TbjaeMnoC3T2qkVYnC7cggemAferLTOLG2jEBZwjEkqWA+Y9eOOtCAZwrYOdw68Y/8A10CIn5uOOef8/SoCzlzK2A56rj2qZWcdWHTkkUMRPFFL5yxjhXOMseBnvTJzcSTyOqKoJ+XBPT8BU1q6mYlGwUBAJGQCRjH5En8KZealDZlYnVnd8EBep5xUttu0TSMHLRBaxKxywYkk8KevHvV7lQFcFVAIXHPvj8/506xMTw5VHVzgneuMf/rx+lEgB+XC59COlS7rRilFxdmQsT5QKlgc4O7vTMNsMvXeCqjHUZ5Of049DUpJkOwMAWB5PUDGT/KqzSjzgVwFGAFB4FWkrXIB4i6que2RWlYSghRuxjIwVJU98H06VSV1bLgA/wCFSxTiNAEUbgOgA5yev+fSro1OVs2pz5GdNHJgOcAqrABSTuPY8H3z+lS7Q6mNiTgblyeenr9axdOv5JLgR3ARowMgkY2c+o+taYlikYYXDH7+M9B69uw/P8+6M1JXR2QkpK6JZSHGxHjO07sRkNwOvH+f5VDkqXGflY8kEHGT69fel8mHO1VyhfBUg8KBznt6+5qZUWVpDvyM/MnUDIB6/nVFkG6WNApIK4O7ByGA9B+uaA+SQ+dzYUErwFx3/wDr/r1qZVOGdTkjJAJznnPeooUZAu5Sq8/MwwOBzk9u/PTigC4ELhpJFG/JGQmcceo+mMUg2o3mSHaC+4Fmx14A6dOe/wBKZw7vu3mMHaAz5+Y/j9OP8KbK2+BQPKMYG4AqfmTt26dRn2FUSWGAdWAcFUGS27J/T8MUm5i5KzFwVK7OgA4z1+nXpzVeOR4pRhZW3gEt2BzyevuaZKmJi+QXGGBbryTyMepP86QEd1fR2XygMwwG4Y46k9Pr6Y5rEn1D7UMPASm4tzwdwI9PYY/wpdeYW2zy33q2QeAOh/nnNYbXErIQrMTjv95hxx1/z0rgqTlzOLZyVJNNot7o40BwpBBO7Gab9qZoiVh/eBcHaCSw/wDrcfgOapx3R3HGG44B5x9D2pzXJ85ZAc7TnJ/i/wA4/SpRgPkY7Pm3KDyAc4P+cDj/AAqg0rySYQgYJJKgcgfX/PSrcwdpGKAbX5HfHGcZPpTBCU+QpuGQScYz2+venYBFBSHDbQJDuwCPfFTw3MscaiL5cHkjgnoOT04x+tV0RpApx1JO4AfSon3SAhgR82AwOOOeSOp7cilqgLU8FsGSTJ+Zd2Oy+3vjnn9KJ5lHCjeCOR+H4+9AVmslQOjSopIwozt7jPr+vX1qt/rhljhfvDk8nvRsA4XEjCUKNpC/3e/t78/pVpGJgTJYAPkgjr749P8AGqgMeFLEYA6Af1qaAKYApL/6w8A84wKhgiPzBknqCccDjNJ5hXnBGMjmlYJGA67dm0HIP3qh2mR9q8ljgc021YRo5ZLJEJwz/vCpYggH7vI9ufxqnewy3Eiyoi7gcknGMf57USSDzyE+4owi46DtV20Py4I3HrwKx53GXMjenPkd0aOiMDG01yDuClcNjgZzjHT0qO6kVWJVsnNWDFutSwjBAYZYn6ce9ZckJlkES8Mx69QB/wDWxmqnUc2mKrN1HdjnmaKFnMn+sBQKO4B6n15A6ehrPEpBOTyM9PzpL24QSkKcIvyqAO1UkfzZVVV5JwAK02VjE1FnOM5wo61NG2zhs7m5JHb2/WqkQ+zjczEvjjH8P+JqFmdeMl17sf51lcZ0ej/Z55JxLzgAg+gOc57dhxXQEqFVhII0+/jcMEE9OfUZ5/8Ar1x+jyKolcMUDZUng7uOB+ff/wDWN+FgWVSjHy8fKWz16f0r0qKtBHfT0ijSZpUiY7FZmJAHp1wOnGeO31p6lViRFfG75nJyQc98dx6VAXJZXkL4YgbJM8c4Jyce/wCf5SNcLsBMiK6swyDzjnsO/wB7mtjUkzKqh1fLlflIYE4x7/XPt+FEjIQxQKCeGJOcjGDx+HX2HrmogcDaExb4AHyg85IB/DI47U5lLSHouQN4zuLHnikBbcPJhVK+WTzl8nbt5IyP881BG4URq7fMh+fdGBuPYcnPA459PYZlZi0SCNQdx6FTj355Hv7fjUIV8+YZRk44JPJGcYyOuMdT/iaJJ5HQybBLngblXbkjrjHUY9aikhCqWkKsxbo4IBb8e3Xn/wCvTo5p44mQMx+YfKibgByQSOPxx7dM1jalPl8hi31/kffms6k3FXRFSfKrjdUeO9s/Jb5XXG1s8KRjk+vcdO9c1Hprhm82QOw6DkD/AA/ya0pi+NuSwyR7VDPNti2swy3OQcEHHpXE3zPmZxym5O7Krsrgq6FmycsMcE9T/wDXNRm12fMzFTwQrcn6expNoDAKoYdSf16n8akRV2bsAAEDByMD370rmZLAztEYC6CLAwdh3AjoMg8j2P8AQYqSpO0nlBGyPvegz3yP8KmIBGFODjI5GQMCpYZ/MhWFWLZ+6uSM+3r/AJ+tMZUOImYbUwR68jH+e3rTPMHq2R0HXj8aettLLIScoq/eLDkc9h+VNmCxsAFUDg5x1oEAunRtyt5ZyAuMk1NdMsqidSu0kgnAwp9APcdPx9KoeUAxcs2R/D/k1JDKsRfMatGR+8U55H1/zipGQeSzHcD8udvB7+/51bhYx2rruBIcEHHt/PiornCqHh3eQOgzyuecH/Gi3ibYykFd7qfm5PRjim9UA2aY+WCSSQfvZqxAQIHkkALt8iA8445P6/jn2qtBbNdTtuYJbp96Q8hfb3J5/wD1VYZY5lLRqqRrgKAee/8AnOOp96ylZaAhY4/3igfKM5yen1xV+NdhUjkjrx92qkCY+Yjdz9BVhJERSFb5upOehqNwJ5pT5Yw3IHc1XeWUWLjzWiaY7FZSOFB5P4kfpSBBI4HmBNx57gDufy5rK1C+jlmKxKVVflUZ6CqjqHmOFrBCRvZ5sDHJx/Kpg21cJGqL935cBvxPX86zRI27PBNSJJvxkkAf5/rVNMC5u2PhckHvjOKc2ZisYGCxxnHH1qJXDYDdOyk9afukklyhLSDGMegwPwFZpFGrHJGiKpVVjRQAEbH8v51fgvo5ZEjMZAC7QcnJHHGPTH+fXHVRFLksHZTwSMYq1Zsk18rDb8vQMOucD9M561vSqS5kky4SlzJXOmEZMAaMRsudoz0xz3zjpnp/hTRt8tQysI2+Y/KORyed3tjjH5VFHtM4Z5Sj9MBhjIweePbp71Y2tuAJKsy/eXPAGRn6dfr+leid5ZhLCBY5DvZeAXwMjHX1z09acwIZUO9gVIYLxycd8/54qFJJA0aDG0OwUdQ2R29SSBx/knmq+8KzuAOSw4PTA6+/Qdc0wJ5YlU7vLTfGo3biDtwOcAY5/wAB60giBUyb1TAIG4jIA75/EnB9amUSq0jGJQvygSh9uPcE4wvPtxgCqsjIVMRZuFxs3cKPQdvX/wCtQSSvIIZw6g+WimUvtB3cYA9eo496w9UguV2KqHaqgFgc4yOCfTv/APXxWqSUiBkD8HPzRjB+UDJI/D8qx72Zon5PbC+nAwP0Fc1eStymFaSS5TKbEIIfcwI+bPb3/CqskchBC8pnJfHSrLlmYlvlA59c/hUCkEZO49tmCQf61ynGRszA/MCGXoOlM8wHIVDj26/nVqW1JRWhjZkY9Mcr65H9f/1COWLyEWIkgjkgjuf8OKGBEYgyrK8hZ++1fyIPf9KspBsjVlxk8hs84qtIowAMtgc4ParluVR8O5Jweh/rVICzLK0lusoT95/q2A5+b19f8mqUtqUTMvLHohOcfzrUtzFGcJJhWOG6j6e/B5qlIrLI/m7FK8bVoYMypdvzBFUH1HTNQTSBmO3gr19P89auy5YEEgKOx5B9qoy/Keccfw9qSYDI5GgbMTEMwOXz0+g/KrtqQRO00zs5A+6eMf0/DPSs4SbcnoO4P1qzpzKVnx6AnB78jv8AWm9rlInEjAKquu3sq8Af59amWMZ3EdPfHP8AnNVlZOoRcnjjFP8AM4wpwc+pxWD3GWWZdmQePy/z/wDXpsksYTbJgj17iody8IOmMZqrJG8kyRA/M7BQScAZPrTitSS4rCK0abeWMhKoMcAdz+fH4GspyuRlF3d8DH8qt6hNAGCITtj+VcED/wCt/wDXrKmYMeOcdAea2igJt0ZAIHQVIGL5wpz0HNUIyxIUZJJ4Vepz2Fa9rZyREGYpuHITPQ+p/wAKUrIqwtrDLPlsFIu8jd/pVomWNSsKfJkZAOSfr/8AWpPNd2YS8lTwnTH0p+8nAyB71hJgVZLlm44z0yasaVckXjsJCpACjacZ9T+lNniWXABALfKCRzT4LIQnEUjEZB+bueOfbv6VtQ5VK7Lp25tToop5FjXDkkZGAduAOnJ6ZGPXn8a141cwrljuI5VTkY+7+ZzXOxsyxsN/7thlQQCQcnjn0BHXp9K3oE4iTP7zgegYY9B2/qa9I70Sk5WMouBHnJwD9Bntz1qZlLOVRhl2Kru6Nwev6flUCkNE0m07XK5Octz0znvwOvtU6MnlyRBSWwBtZupIHzHPP1/+vQMc1wJYnkDEum0fMRkfj0x06HI/OmxyxwrtzGpKtnfJtOMjGMA8HIGeRx3pHaQwMqSiNtx2FgGb2+XOTg4+ufamO0UWy6icFOCQQeMYwOoI6d/05yNpK7IbtuOneOcZBbYMBzuwc4y3fscDjPU/jhX8czLuKZUAZOPun0z/AJ71audQeUkbiQWyoZgdv09BVGYMh3OpLMcjHeuGrUU9kclWpGSsisI8LkgOMcD0pxfgjIVR2XgE1HLI7OWUYI6YokxvbYMDdwM9BWWtjlYHIHfd2PoKJHWRQJk3tnO7vn+v40x22tjueckU+PK4YE7j8wIPTiouBGbLe+1ZEKnGQxIPXkelIyOgxMGAU45UAfh2q4IkEZZjjbzn0qkbm43KLV2iA/iKjcSPQH/PtVwTnsb0qMqj0L1jIPJ2ySlEbOckbSex9vXNLfc/KCjKABvB5z6/l/Wue1OS9EmyXU52kGARG5A6ZxxgcVm6fetbztbySO6sNx3HPPqD69a1nBqJ0zwrjG9zYuX2D7p57etUZHbGDxyDmpmdHBDNv9wMZqozKWKqTz6VlFnDaw1mkXGFOPpVi3WQCZfmQbRu3L74qoQQpL8HtkVLZO8kk0ZkO0qAQG68jtVvYpEyx7SCWLHOBjpUuUXgZ3+ueajcsBiNTg+gxmo1ZgQrHGT+VZ2ETCUnhSeT3qxbMds8xwFiUqrEdGP/ANb+Yqsu1jsVcsSFAPc0uo+W8UdlFIxijOZGzjcxprVgjLlY3MojjVpHz0AzUiWMm4CVxECM44LH8B0/GrMWY1xHhVPVQAB9elOH7xuevdu9W32KuTRosY2W6qB1LN94/U/4VKDjOTk9881LAiiMM7dfUdfwpWjDNwpwfesWm3qS2NQGQsxznON3tUpVQNq5wDzzmhQxIAbb05pwbczRRrubg8HAA96TQDS2XDAHHQEnrxSI4ONgYtnk9vxpNnlShi+9kOdoHyg+57/pSpN5jbScBQcgcAU3ZAWoblgVUYJ7L1JPpW9aNOihTxlh8v8AdHPI7d88/wD6+at5kS4+U7SMbenXP19jW7a3MikB2RwmSrYwSMDj8if0rtw8Wo3O6jfl1NkOcrtJG3Iz/DkdNuMc9z34PYVDNlW3NuTAxuOWwT1I/D3pYmzvjCgxHILO2OM/p3wePbvR+8hcsG3DOORwPXgZ49/euk3HlHVlIJKhg3RWUHOeOTnknn269agkxMwVjgHn5AQBwMD68nB/DmkdYgQZFYg5GwsAUIB5yec8/qDVtVjVlfZE8bYBIUDbxyNx/wB4j39ulJpNWZDV9zJuLBo3yQzjbkEcZx1P+eneqLjYdysRxwc4rWubgIwRHeMIcKSeOf1HToR29qymxOzKuDjABPH+elcM4JPQ4akeV6EO47VPDgHPzf5zQ5hbkFo3P97kfmOf0pTGVJO/J9u1Qsy+Zzj1+tRZoxJRBuC4IPuORSrgyHjC9BmqjXAjfKMVYdCKeL1XI3ZLknBVck/l1ocdBWLFyrS2ciRn5tuAKyWu0XYqKFkXALMcAdjwP89etaf3WzvV89h1H4f4VQlsoriWR4zsJ/1gx1NVQmoNpnbhqyguWRnajeBwYwYyM5yo4zx689f5Vl2sTmYysMIPun0rWutNR8K0uR7UPbqsSqAMDuetVUqpq0TeviIuNomaIyl1ujk4bhgfX29qecqcn6H3NJMkavgKQ2T91v8A9dSHfcJlc+agJ2k/eHr9ePy+lQcTfMV3kJH+I61Np58uSU7cny+QxJ5yKpvkYJHPc4qWzcbpSMA7OOPcVT0iKxf8zOSxAbuCc4NRtl/QN14phXaT824nrjgCrFrAJD50pIhQ8+rHsufeoIsTWyPa25mcESyArGvoOhb+g/GonidWxIc1Z+0b5jI3HYDtj29qZK6FydxHu3QUa3BkYG0HngnpinKhXqAM8c01MucqcDvUhCxnrkgdfSrSEWI0yMHqR3NTRsgyz5J7A1VWKWYhirRoRy7+n061Za48tAtsglboZHIDH6CpfkOxIxiO4SArnkKDg/jTUkzCUiVEUdPeqYd2JLgqT1zxUhkKpzjB5xUvshD96rkNwT3J4+tRO4Vs4y3op5NKr5bcDgHtnoaaJiGL8jGRkHk/5FRYY+0csJJJI9wVcjjjtx/n2/HetfMwFXHI4C+n+c479KxbeRN52SFTt5AXOf8A69bVg2RGqfKc4BCnA9vb/wCt+fpU2nFWPQptNaG/AYYY2csS24D5sEZ9B/49+tL1UJIGJD5+X+Ig8/r0z+lRorZxjlevP3j9O2O//wBapQ44DFSxPOW6ZGck47Z/AVoajYCvmBmXJJJjYt/rMYORjj06e3HXCXSKHZhEYR/y0LAfNjPJb39PfseKV2kWItv3zmNMMzZBwTn7v06euKrlEkIaaJWeNsZDNxyOM9c/jk0MRA4VVnYkeW8m51VeOnQ+4rOvJA2NpUYJ/Crd2ZmEY8x3QgkhSpC/l0H5dKrG2XyhJhSN2QcbjXJNts4q0m3YypmYOBuycZ4OaY0U7K7FcD/awufzqzcTBmKI3JOKjmDPIcNkViznKwhTOZZMnuEH9TTg4SMCH5FPXB5OPekYggZPXqQfwqAvweM88ZpAK7sh3b8k+lKLyVlCv8y+hqB9zDBGO3FRM4RipJOOM+tO1wLA/e5ZTk9AGOP1pQxKlehA5zwaqg4+71PGc1JFMQTCUaXHJX0H17UnEBkgZeVx3x/ntVM5Rw7EBs5yPWtKV4TuCuynpgqD/h71WMcD4Elyw4+QNDxn8D/jVpjRVliFyheLHmD7ycc+4H9KitonUtuQhWjPI/z7VqfYok2sLzJGDgR9P/HquYsrWJZb6QIJDhW6F/U4HP4j+tK/Q0WuhQtbCa5ZmYmKIcsxB4+nqatTXKRqERcRIMIPb39zVzUZoJoV/wBKPlEcGGUYx6Z2/nWQ/wBk6Ri7K+0g5/8AHaS13E10DeZF3EbQTnPtUsUUbzLvY7c88c474p0EcDtuW1mkGRhWcn+WK0S8lvGUW2WyfgeY6Eg57EmncViu0XmcIv2WLkhpBlvy/wD1VKgjtvlt4i0hPMr84+npTkgkZt9y+O+4cr+BqR9mQAQWPOAeB/nimSV5BKwZXkLE9agYEYz+GankY+5z1NMUFzyQMdTQxCb1KnzF34I6imFYX3lCyMRwTyPTp/8AXqQ4jTgZIOcsOtRSyyPgNgDsTUtIByRb9wSUBfUrz+VMxEIRt8zIJBJAFQo7oW2sCCMgg9/aoprpgNudx7AdB9anld7IpK+g7c/2lVt1cyE5AyD+mK7CzkMCBSYySvAGckfUZxj+ntXL2LeW+8EbzkEso647V0NpIzwDeCXI65yTjsf8+3YV3U6fKtTtpx5UbiYESMJCGUHIZht6jtn69fWnCPYVkAJQdQCQRxnj8v14qKGZH+dyQCAflBx9fX/PapRcgQgbkLD7yjn/AOv3rU3IwWe33y88AN33Y988D69umOKR+p+UKyjO44zznGOfQfrnmkgZkjcb9xZgrE4LAdPp6Hgdvrlhd/KWRZNwCfKPu+nb8c/07EEPeOOSEOqdSNmOi9CcHI5x/Oqdwsc5cy7yWxh1HzAY5zz6hv061cVmicKF2b9uFAOEB56r0yMmoGeNyzLMm9flww3HrjHpnHP51Ds9wsZ09ktopE7MHDYCg+2cn06istgQep29TnqfpV+/uzdzHbjA4JLcfr1rMdVVjl2c5znO0VwNq7sefO19BjyxliZGJ9MdBUIJlZhEHKDk4GasSMqsfkjUkDOEGahkmbBBY9MUjMYI5ZDuEeFJ6ucY59zSC3RgQ8yAjpgZ/POKY0m2NQzYJqCSQBev05HNUFiUNCGYZZyo3HsOuPr3prN5xEaYRM8cYFVTdxQrIMqSwwcZPfNVZdSf7sQCjHXvVqDexoqcmbL+VEGDMuxf424zUD6rYW+QoD/7ozj6GsB2km+aRyT70gi9a1jR7s1VFdTUl13qbe1XPUM/b8BWRcS3F3L5s8jO+MZPb6elWYbVpDwpx3I7Vq2+kl8fJwe5HStYwUdjaMEtjEhnkhAXcyHrnsavQ6lNbNuaFZB3I4NdNFoUW0HZklc8jg9emfw/Oqd14fYNm2UZ5+Q/dwPft0/WonBPVDlTTHWviizkAWbzYj6hARn8K3bW9guydlxDcjgBFYcfga4mbTQXKlTHL3B7/wCNUWtpoJN21gRyGH86wUU3ZOzMXSXQ9LlyP9XCkKgdMYz6mqbJHsLeSFLHAK8E/pXM6f4kvLNBFc/6TCOMOfmX6Gujg1qz1BAIZVVgPuScN/8AXqZJx3MZQktyKWzaQ/LMoVQMhxg49vX9KYxaMMEjbZjqBkYqdhyxyNhGOTmqiTyQy5zgjp6UrmQxpQI/mYAkZxVeRwg38DaPXmpXk3ud4Dn/AGhnFBCuQ7xxscZyVFO4FZIwgE8vzM4O1WGcA9zVVY2RgZFDoWI6jJ4q9Mu87iOTzwahi8qQgEglcNuHt61pSklI3oys7Fm1hCAM5OByU9OO3p1/Wty0jBZJHXHy7dyrz74P4msy2gIIiORuOeegGee/6VuQRqoCkkMQOAcgce+PSu07ki6xDbOjlifvehGQPfnt71O0kkhKAHOei8E5JwPT/wDV2qqisJGfKr1wQM8YyD9fb/GrCxZH7srtByTnbnpxn6ZqSiQQM0ZX52AIxLgfe+705Hr0/wAaYyMnlh3CsrNgFjyeoIx9PbqcdKftWV/NIZQxI2Z3YUnOCfc9sevemOY8qisHRH4cscnjpg/jwf8A69MkJI0xKZCmdxA+XIzyf58DHTtVZI4EZocR4iPGVKlR/CR/Tnt2qyZTG6MGVjynGQVP+QOOKhKCRFZAY9xG7dzzkc47/wCHvSGUJ9PtmVndJy5G4sc4H6dPy6fiajWUCzFiDtQEnB7cY5B+v+RWv9oMajEZMhbA+QYbPXj6D8R9apMjRRuh3SYHbIyeOo+vX1NZezj2I5I9jNksYdvmIHCMAA+5uGzzyODjI+tZEyeXKylpcgDO5zwfXqc10bx/LE8ZDbMMWYHOR1z+GB+tZc8e4KpA25GdvH8/x9KOSPYOSPYwZFxIeWUdevb/AD/KqxVgDwSM9TWzJZAHjjHr6ev5+naqclrIjsGUc9PeqUV2FypGYU5YEnk9aUQZQHBx61bEDFgOvuTgVPHAFPOMHp7VdhlJbY5GBx271et9POAW4XPcVcjtvlGFxkjkdvwzWhDEA4IBZupFUFh1np8Qwdo2dMAda1rezBB3FVBxt6HGR/nrUltEUTKjdtI4wO/YVdgAYKWBG44JXg8d+/tSLsRCCONlYn5FwcY+vQn6UfZiWU7SQmNp7Hv29qnTLhmAY9iM45/r361JwvIVlIGMD06H079KQzEu9Mju0G4IP4QSecnv7H8a5+7sJLdGMyh4gxG8dvc/412y7zvY/MWb+InBx1GP88nFU5kBKGQZ+Y9flHbHsf8A9XpWM6aluJpM4G404D51GVPp6VTeyYjehyR2PH+eldVc2TQkNBGfLI5Q9vpVYwxyqCMY65xzWKm4Pln95FujMW31a6tgImJdR2bqPxrSh1GO4QDocdCeRUc9gGGCg9jjn/P/ANaqT2jJ8yj8q0lTT2M50UzQuLwQqzDDOcBcHFVP7TkfKgAccYGarkF12leevWl2E5+Y89hThSVveJjSSWpOsskpG4kjPPPTmtCyCINrYyc5bHTpzx/nmqCRsWVAACOxB5q/DEQwPVSSvJzgfjXQopbGqSWxtWRwVA2qwxnGCc9RitRNjxrkDgdc5P0rBgRwxY7l+hIz/nmtqAgABinA43AenSmzQuqu5WySABnnp/n39qkDmJUQ8kDADDGe2P8AH/OK+44CJuK4wSBjk/SlmY5bbwoUnJ4wR7/h3qRl0hhEsmQyP1Ayu45yTjPX6H1NIysEKwqWYcht2S344/zx07G6RVHyBSWOVyAc4/8ArD8/rhMxqgCgCUnlDzjg/nj156fkyRCY3kYSOWYtj7uB2789Pr7VG5YZKA7lUk8dQOgHfP19PeiXIbDKoZjtAj7kYz6+tS7T8gOcYJ+Vx3HGcdP/AK9IZXnHllgFHz43Z4BB/wAeaglhbY6BApPyDnqOucZz1+vare0o0QVlO/njG7kgg5/Ej65/CJ5MbMLiNWxk9uBzx9PzI59EMguD5dsFMjkrliPU4H6ent9azJIWBH8RByMgc+2OT2rRCl0YMAMnpjg4+lV5clWXghBkn0/zzTEZ7xjzWGcA/wAI56/5NVHVfIACj1OP6H05/XvWy6dfLKl9oA285PXqP/r1SmhaQMGdSc8gg0AYvkdcjBxj6cVNDDlieMZ7CrqWp8zd90L3IPHvUptssBsGRx06dP8AP51QiOMKF+XoOpArRtYVbLttGAeD39c/yogtFTg4yBzmrixqm5Czbjge1AWJEAypJOccccDJzU0e0ZUn5hjIB59uOnp+tNjKKMkYBGVyO30pwJ/hVsk/N0BpFE6EooDtkAcEdMj6+1AZgDuJUld2Mjv3PNIrLtyf4fX27UigMcsAxKnJJ6ntz3pAJKQQ6k856t82T/jUEqBwCSSAML8vDcdOe/T86kZGlXIcb1J/ix/nrUZJ3eWAF456/l/nvQBWmQBeVAJOQCMdP8/yrGubFlzJbjBDEtkj5xxzW5NFnczDODnrnH/66hXajbT93g4zz+H61EoqSsx7mDGBLHuTgdxnpQ9mZQGAyx74/H8ulXp4djmSJQWGS2B19SaWIxL846P0wehNcsJOnLklt0J20ZjvY5IB4bGOQBUf2MklgpC8Djj866LyE5yArDpuXOaYsRfAVQAc8mu1DsZEUDAhmBIyAc+vY+9XktNpBy21uuDj9fzq39nAnX5scdsVYXCknOAQCPp2p3FYZBAhBCruHTIPQfhVtTGTlkUjPIHPr+nP5+lRxOiBhJnnkfX3qVmO48FWAPHbn9aQyaNEGGAXHTgZ7dOelIFyCcAqDkBc5yfUn/PFRJt8vgHHU5/z61NDnaEyise2efT/AD+FAH//2Q==",
  "imageHeight": 256,
  "imageWidth": 256
}
