# Supplementary material for: Deep-broad learning network model for precision identification and diagnosis of grape leaf diseases
Source: Front Plant Sci. 2025 Sep 10;16:1611301. doi: 10.3389/fpls.2025.1611301 (PMC12461735; doi:10.3389/fpls.2025.1611301)
Supplement: Supplementary file 1 [file DataSheet1.zip › B_r00287.json]

{
  "version": "5.4.1",
  "flags": {},
  "shapes": [
    {
      "label": "leaf",
      "points": [
        [
          127.72527472527473,
          200.71062271062272
        ],
        [
          131.57142857142858,
          206.02197802197804
        ],
        [
          136.51648351648353,
          209.3186813186813
        ],
        [
          145.30769230769232,
          212.6153846153846
        ],
        [
          153.73260073260076,
          221.4065934065934
        ],
        [
          162.52380952380955,
          233.31135531135533
        ],
        [
          172.96336996336998,
          252.54212454212455
        ],
        [
          174.92967032967036,
          255.0
        ],
        [
          211.79120879120882,
          255.0
        ],
        [
          213.0732600732601,
          246.31501831501834
        ],
        [
          209.04395604395606,
          238.43956043956044
        ],
        [
          218.75091575091577,
          231.4798534798535
        ],
        [
          230.2893772893773,
          225.06959706959708
        ],
        [
          225.34432234432236,
          217.37728937728937
        ],
        [
          225.52747252747255,
          213.8974358974359
        ],
        [
          232.85347985347985,
          201.80952380952382
        ],
        [
          244.3919413919414,
          194.4835164835165
        ],
        [
          242.74358974358975,
          189.72161172161174
        ],
        [
          238.8974358974359,
          184.04395604395606
        ],
        [
          232.4871794871795,
          181.4798534798535
        ],
        [
          228.64102564102566,
          176.90109890109892
        ],
        [
          238.16483516483518,
          163.71428571428572
        ],
        [
          231.75457875457877,
          157.67032967032966
        ],
        [
          241.0952380952381,
          144.3003663003663
        ],
        [
          239.99633699633702,
          138.80586080586082
        ],
        [
          233.76923076923077,
          137.52380952380952
        ],
        [
          227.90842490842493,
          136.7912087912088
        ],
        [
          231.20512820512823,
          121.04029304029304
        ],
        [
          235.05128205128207,
          111.5164835164835
        ],
        [
          229.73992673992674,
          107.85347985347985
        ],
        [
          222.23076923076925,
          107.67032967032966
        ],
        [
          225.16117216117217,
          92.65201465201464
        ],
        [
          218.3846153846154,
          90.45421245421245
        ],
        [
          214.1721611721612,
          70.85714285714285
        ],
        [
          211.05860805860806,
          66.82783882783882
        ],
        [
          205.01465201465203,
          72.32234432234432
        ],
        [
          194.02564102564105,
          77.81684981684981
        ],
        [
          192.1941391941392,
          80.74725274725274
        ],
        [
          189.26373626373626,
          74.15384615384615
        ],
        [
          188.34798534798537,
          70.85714285714285
        ],
        [
          180.65567765567766,
          74.88644688644688
        ],
        [
          179.55677655677658,
          66.46153846153845
        ],
        [
          177.35897435897436,
          57.48717948717949
        ],
        [
          173.51282051282053,
          55.65567765567766
        ],
        [
          168.93406593406596,
          56.02197802197802
        ],
        [
          167.2857142857143,
          56.93772893772894
        ],
        [
          167.2857142857143,
          43.201465201465204
        ],
        [
          163.43956043956047,
          38.07326007326007
        ],
        [
          161.05860805860806,
          32.76190476190476
        ],
        [
          156.11355311355314,
          31.47985347985348
        ],
        [
          153.0,
          32.02930402930403
        ],
        [
          147.6886446886447,
          36.97435897435898
        ],
        [
          136.88278388278388,
          25.435897435897438
        ],
        [
          130.65567765567766,
          17.560439560439562
        ],
        [
          125.7106227106227,
          15.179487179487177
        ],
        [
          120.58241758241759,
          11.516483516483515
        ],
        [
          115.63736263736264,
          8.95238095238095
        ],
        [
          117.46886446886447,
          14.996336996336995
        ],
        [
          118.56776556776556,
          23.054945054945055
        ],
        [
          118.56776556776556,
          27.084249084249084
        ],
        [
          112.15750915750915,
          22.68864468864469
        ],
        [
          110.87545787545787,
          28.183150183150182
        ],
        [
          108.67765567765568,
          33.67765567765568
        ],
        [
          104.83150183150182,
          33.494505494505496
        ],
        [
          103.36630036630036,
          33.494505494505496
        ],
        [
          101.9010989010989,
          48.146520146520146
        ],
        [
          98.6043956043956,
          45.032967032967036
        ],
        [
          94.75824175824175,
          45.3992673992674
        ],
        [
          89.26373626373626,
          45.582417582417584
        ],
        [
          87.61538461538461,
          60.78388278388278
        ],
        [
          79.37362637362637,
          48.32967032967033
        ],
        [
          74.97802197802197,
          59.31868131868132
        ],
        [
          74.06227106227107,
          55.28937728937729
        ],
        [
          66.18681318681318,
          50.34432234432234
        ],
        [
          61.79120879120879,
          47.78021978021978
        ],
        [
          57.578754578754584,
          51.07692307692308
        ],
        [
          53.91575091575092,
          62.798534798534796
        ],
        [
          50.985347985347985,
          72.13919413919413
        ],
        [
          50.43589743589743,
          78.0
        ],
        [
          44.02564102564102,
          77.26739926739926
        ],
        [
          38.34798534798534,
          78.73260073260073
        ],
        [
          36.88278388278388,
          94.66666666666666
        ],
        [
          32.853479853479854,
          95.94871794871794
        ],
        [
          31.937728937728934,
          104.19047619047619
        ],
        [
          32.853479853479854,
          108.4029304029304
        ],
        [
          17.468864468864467,
          109.31868131868131
        ],
        [
          19.483516483516482,
          111.6996336996337
        ],
        [
          22.78021978021978,
          120.67399267399267
        ],
        [
          25.89377289377289,
          133.31135531135533
        ],
        [
          20.03296703296703,
          132.02930402930403
        ],
        [
          21.86446886446886,
          140.45421245421247
        ],
        [
          26.443223443223438,
          145.03296703296704
        ],
        [
          26.443223443223438,
          149.06227106227107
        ],
        [
          22.963369963369964,
          151.26007326007326
        ],
        [
          19.483516483516482,
          151.44322344322345
        ],
        [
          15.637362637362637,
          151.62637362637363
        ],
        [
          15.454212454212454,
          160.05128205128207
        ],
        [
          20.21611721611722,
          167.92673992673994
        ],
        [
          22.5970695970696,
          177.63369963369965
        ],
        [
          16.003663003663,
          187.15750915750917
        ],
        [
          24.24542124542124,
          199.6117216117216
        ],
        [
          14.355311355311356,
          213.8974358974359
        ],
        [
          14.72161172161172,
          217.37728937728937
        ],
        [
          37.61538461538461,
          225.8021978021978
        ],
        [
          29.19047619047619,
          235.14285714285714
        ],
        [
          29.19047619047619,
          239.17216117216117
        ],
        [
          37.065934065934066,
          239.72161172161174
        ],
        [
          37.98168498168498,
          235.6923076923077
        ],
        [
          55.56410256410257,
          223.05494505494505
        ],
        [
          69.66666666666667,
          213.16483516483518
        ],
        [
          79.55677655677655,
          206.57142857142858
        ],
        [
          94.94139194139194,
          208.58608058608058
        ],
        [
          109.95970695970696,
          207.4871794871795
        ],
        [
          119.84981684981686,
          206.2051282051282
        ]
      ],
      "group_id": null,
      "description": "",
      "shape_type": "polygon",
      "flags": {},
      "mask": null
    },
    {
      "label": "Black_rot",
      "points": [
        [
          81.57142857142857,
          204.00732600732601
        ],
        [
          78.27472527472527,
          198.69597069597071
        ],
        [
          79.55677655677655,
          195.58241758241758
        ],
        [
          82.48717948717949,
          193.56776556776558
        ],
        [
          89.44688644688644,
          193.93406593406596
        ],
        [
          94.57509157509158,
          195.76556776556777
        ],
        [
          99.88644688644689,
          202.54212454212455
        ],
        [
          104.83150183150182,
          204.92307692307693
        ],
        [
          106.11355311355311,
          205.83882783882785
        ],
        [
          100.43589743589743,
          208.95238095238096
        ],
        [
          88.34798534798534,
          206.93772893772893
        ]
      ],
      "group_id": null,
      "description": "",
      "shape_type": "polygon",
      "flags": {},
      "mask": null
    },
    {
      "label": "Black_rot",
      "points": [
        [
          88.8974358974359,
          174.8864468864469
        ],
        [
          91.46153846153847,
          174.7032967032967
        ],
        [
          94.20879120879121,
          177.08424908424908
        ],
        [
          94.75824175824175,
          180.19780219780222
        ],
        [
          92.92673992673993,
          184.7765567765568
        ],
        [
          87.24908424908425,
          184.4102564102564
        ],
        [
          84.86813186813187,
          181.84615384615387
        ],
        [
          85.23443223443223,
          179.0989010989011
        ]
      ],
      "group_id": null,
      "description": "",
      "shape_type": "polygon",
      "flags": {},
      "mask": null
    },
    {
      "label": "Black_rot",
      "points": [
        [
          29.19047619047619,
          145.94871794871796
        ],
        [
          38.16483516483516,
          148.87912087912088
        ],
        [
          43.29304029304029,
          152.9084249084249
        ],
        [
          44.208791208791204,
          155.28937728937728
        ],
        [
          42.37728937728937,
          161.88278388278388
        ],
        [
          36.6996336996337,
          164.44688644688645
        ],
        [
          33.76923076923077,
          164.26373626373626
        ],
        [
          29.92307692307692,
          166.82783882783883
        ],
        [
          23.695970695970693,
          162.24908424908426
        ],
        [
          21.498168498168496,
          157.4871794871795
        ],
        [
          19.3003663003663,
          153.45787545787547
        ],
        [
          21.86446886446886,
          151.44322344322345
        ],
        [
          25.344322344322343,
          147.96336996336998
        ]
      ],
      "group_id": null,
      "description": "",
      "shape_type": "polygon",
      "flags": {},
      "mask": null
    },
    {
      "label": "Black_rot",
      "points": [
        [
          25.710622710622708,
          127.81684981684981
        ],
        [
          29.92307692307692,
          133.67765567765568
        ],
        [
          29.739926739926737,
          137.34065934065936
        ],
        [
          27.725274725274723,
          140.27106227106228
        ],
        [
          21.86446886446886,
          139.17216117216117
        ],
        [
          19.666666666666664,
          134.5934065934066
        ],
        [
          22.047619047619044,
          132.3956043956044
        ],
        [
          25.527472527472526,
          133.12820512820514
        ]
      ],
      "group_id": null,
      "description": "",
      "shape_type": "polygon",
      "flags": {},
      "mask": null
    },
    {
      "label": "Black_rot",
      "points": [
        [
          63.8058608058608,
          139.53846153846155
        ],
        [
          67.1025641025641,
          136.42490842490844
        ],
        [
          71.86446886446886,
          136.42490842490844
        ],
        [
          75.71062271062272,
          137.7069597069597
        ],
        [
          78.64102564102564,
          140.27106227106228
        ],
        [
          81.57142857142857,
          146.13186813186815
        ],
        [
          82.67032967032966,
          151.80952380952382
        ],
        [
          75.89377289377289,
          159.6849816849817
        ],
        [
          71.13186813186813,
          157.12087912087912
        ],
        [
          66.73626373626374,
          153.27472527472528
        ],
        [
          63.07326007326007,
          149.24542124542126
        ],
        [
          61.42490842490842,
          145.21611721611723
        ]
      ],
      "group_id": null,
      "description": "",
      "shape_type": "polygon",
      "flags": {},
      "mask": null
    },
    {
      "label": "Black_rot",
      "points": [
        [
          54.098901098901095,
          63.16483516483517
        ],
        [
          58.49450549450549,
          63.34798534798535
        ],
        [
          60.32600732600733,
          66.82783882783882
        ],
        [
          59.043956043956044,
          71.77289377289377
        ],
        [
          56.84615384615384,
          74.52014652014651
        ],
        [
          54.64835164835165,
          74.7032967032967
        ],
        [
          49.7032967032967,
          72.68864468864469
        ],
        [
          50.985347985347985,
          67.37728937728937
        ]
      ],
      "group_id": null,
      "description": "",
      "shape_type": "polygon",
      "flags": {},
      "mask": null
    },
    {
      "label": "Black_rot",
      "points": [
        [
          83.66583541147132,
          78.6783042394015
        ],
        [
          85.66084788029926,
          77.18204488778055
        ],
        [
          88.27930174563592,
          77.93017456359102
        ],
        [
          91.39650872817955,
          81.04738154613467
        ],
        [
          92.26932668329178,
          84.91271820448878
        ],
        [
          89.65087281795512,
          89.9002493765586
        ],
        [
          84.4139650872818,
          90.02493765586036
        ],
        [
          80.42394014962593,
          88.5286783042394
        ],
        [
          80.67331670822944,
          84.4139650872818
        ],
        [
          82.41895261845387,
          79.80049875311721
        ]
      ],
      "group_id": null,
      "description": "",
      "shape_type": "polygon",
      "flags": {},
      "mask": null
    },
    {
      "label": "Black_rot",
      "points": [
        [
          90.89775561097257,
          45.261845386533665
        ],
        [
          92.64339152119702,
          48.6284289276808
        ],
        [
          95.51122194513717,
          51.12219451371571
        ],
        [
          95.8852867830424,
          53.61596009975062
        ],
        [
          93.64089775561098,
          55.86034912718205
        ],
        [
          90.64837905236908,
          56.48379052369078
        ],
        [
          89.40149625935163,
          56.48379052369078
        ],
        [
          88.15461346633417,
          51.24688279301746
        ]
      ],
      "group_id": null,
      "description": "",
      "shape_type": "polygon",
      "flags": {},
      "mask": null
    },
    {
      "label": "Black_rot",
      "points": [
        [
          103.99002493765586,
          42.26932668329177
        ],
        [
          106.98254364089776,
          42.26932668329177
        ],
        [
          108.10473815461347,
          43.01745635910225
        ],
        [
          107.73067331670823,
          47.381546134663346
        ],
        [
          105.61097256857856,
          49.62593516209476
        ],
        [
          104.48877805486285,
          48.753117206982544
        ],
        [
          103.24189526184539,
          44.38902743142145
        ]
      ],
      "group_id": null,
      "description": "",
      "shape_type": "polygon",
      "flags": {},
      "mask": null
    },
    {
      "label": "Black_rot",
      "points": [
        [
          112.8428927680798,
          23.566084788029926
        ],
        [
          115.8354114713217,
          27.18204488778055
        ],
        [
          116.95760598503742,
          30.42394014962594
        ],
        [
          116.45885286783043,
          32.543640897755616
        ],
        [
          114.713216957606,
          33.16708229426434
        ],
        [
          112.21945137157108,
          31.421446384039903
        ],
        [
          111.09725685785537,
          29.925187032418954
        ]
      ],
      "group_id": null,
      "description": "",
      "shape_type": "polygon",
      "flags": {},
      "mask": null
    },
    {
      "label": "Black_rot",
      "points": [
        [
          132.7930174563591,
          47.50623441396509
        ],
        [
          137.78054862842893,
          48.6284289276808
        ],
        [
          142.643391521197,
          48.6284289276808
        ],
        [
          144.63840399002495,
          49.251870324189525
        ],
        [
          144.2643391521197,
          52.9925187032419
        ],
        [
          143.01745635910225,
          57.730673316708234
        ],
        [
          141.7705735660848,
          60.59850374064838
        ],
        [
          138.65336658354116,
          62.34413965087282
        ],
        [
          134.78802992518703,
          63.216957605985044
        ],
        [
          131.29675810473816,
          60.47381546134664
        ],
        [
          131.4214463840399,
          57.23192019950125
        ],
        [
          131.54613466334166,
          52.36907730673317
        ],
        [
          131.54613466334166,
          48.6284289276808
        ]
      ],
      "group_id": null,
      "description": "",
      "shape_type": "polygon",
      "flags": {},
      "mask": null
    },
    {
      "label": "Black_rot",
      "points": [
        [
          113.71571072319203,
          91.39650872817955
        ],
        [
          117.83042394014963,
          90.3990024937656
        ],
        [
          120.94763092269328,
          92.01995012468828
        ],
        [
          120.94763092269328,
          95.26184538653366
        ],
        [
          121.07231920199501,
          97.88029925187033
        ],
        [
          118.95261845386534,
          100.62344139650874
        ],
        [
          113.46633416458853,
          100.99750623441398
        ],
        [
          112.96758104738156,
          99.50124688279303
        ],
        [
          112.21945137157108,
          95.51122194513717
        ]
      ],
      "group_id": null,
      "description": "",
      "shape_type": "polygon",
      "flags": {},
      "mask": null
    },
    {
      "label": "Black_rot",
      "points": [
        [
          106.98254364089776,
          111.59600997506234
        ],
        [
          111.7206982543641,
          112.34413965087282
        ],
        [
          111.7206982543641,
          113.84039900249377
        ],
        [
          111.59600997506234,
          116.20947630922694
        ],
        [
          110.72319201995013,
          117.58104738154614
        ],
        [
          108.7281795511222,
          118.07980049875313
        ],
        [
          106.48379052369079,
          117.33167082294266
        ],
        [
          105.86034912718205,
          114.713216957606
        ]
      ],
      "group_id": null,
      "description": "",
      "shape_type": "polygon",
      "flags": {},
      "mask": null
    },
    {
      "label": "Black_rot",
      "points": [
        [
          123.56608478802993,
          121.571072319202
        ],
        [
          127.18204488778055,
          121.571072319202
        ],
        [
          131.29675810473816,
          124.06483790523691
        ],
        [
          134.28927680798006,
          126.43391521197009
        ],
        [
          135.91022443890276,
          130.42394014962593
        ],
        [
          133.9152119700748,
          135.5361596009975
        ],
        [
          130.17456359102246,
          137.90523690773068
        ],
        [
          126.43391521197009,
          137.65586034912718
        ],
        [
          124.18952618453866,
          134.66334164588528
        ],
        [
          120.82294264339153,
          129.8004987531172
        ],
        [
          120.94763092269328,
          125.43640897755611
        ],
        [
          122.44389027431423,
          122.19451371571073
        ]
      ],
      "group_id": null,
      "description": "",
      "shape_type": "polygon",
      "flags": {},
      "mask": null
    },
    {
      "label": "Black_rot",
      "points": [
        [
          159.60099750623442,
          54.11471321695761
        ],
        [
          162.59351620947632,
          55.48628428927681
        ],
        [
          163.0922693266833,
          57.730673316708234
        ],
        [
          165.58603491271822,
          62.59351620947631
        ],
        [
          165.33665835411472,
          68.07980049875312
        ],
        [
          157.98004987531172,
          68.82793017456359
        ],
        [
          154.3640897755611,
          66.20947630922694
        ],
        [
          153.49127182044887,
          61.84538653366584
        ],
        [
          154.73815461346635,
          58.60349127182045
        ],
        [
          157.6059850374065,
          54.738154613466335
        ]
      ],
      "group_id": null,
      "description": "",
      "shape_type": "polygon",
      "flags": {},
      "mask": null
    },
    {
      "label": "Black_rot",
      "points": [
        [
          147.63092269326685,
          87.65586034912718
        ],
        [
          150.99750623441398,
          88.02992518703242
        ],
        [
          152.86783042394015,
          89.40149625935163
        ],
        [
          153.49127182044887,
          92.14463840399003
        ],
        [
          152.9925187032419,
          96.38403990024938
        ],
        [
          148.8778054862843,
          100.37406483790524
        ],
        [
          145.13715710723193,
          99.12718204488779
        ],
        [
          144.01496259351623,
          96.38403990024938
        ],
        [
          144.2643391521197,
          92.26932668329178
        ]
      ],
      "group_id": null,
      "description": "",
      "shape_type": "polygon",
      "flags": {},
      "mask": null
    },
    {
      "label": "Black_rot",
      "points": [
        [
          166.70822942643392,
          82.54364089775561
        ],
        [
          172.69326683291771,
          83.41645885286783
        ],
        [
          181.29675810473816,
          84.28927680798006
        ],
        [
          181.92019950124688,
          87.53117206982544
        ],
        [
          180.2992518703242,
          94.13965087281797
        ],
        [
          177.0573566084788,
          99.00249376558604
        ],
        [
          171.19700748129677,
          101.49625935162095
        ],
        [
          166.70822942643392,
          98.75311720698255
        ],
        [
          163.5910224438903,
          95.6359102244389
        ],
        [
          162.34413965087282,
          91.89526184538654
        ],
        [
          163.71571072319202,
          85.41147132169577
        ],
        [
          165.46134663341647,
          82.29426433915212
        ]
      ],
      "group_id": null,
      "description": "",
      "shape_type": "polygon",
      "flags": {},
      "mask": null
    },
    {
      "label": "Black_rot",
      "points": [
        [
          178.92768079800499,
          109.47630922693267
        ],
        [
          184.1645885286783,
          112.21945137157108
        ],
        [
          184.91271820448878,
          113.3416458852868
        ],
        [
          184.4139650872818,
          117.33167082294266
        ],
        [
          183.16708229426436,
          119.9501246882793
        ],
        [
          178.6783042394015,
          119.57605985037407
        ],
        [
          175.31172069825436,
          117.2069825436409
        ],
        [
          176.4339152119701,
          113.84039900249377
        ]
      ],
      "group_id": null,
      "description": "",
      "shape_type": "polygon",
      "flags": {},
      "mask": null
    },
    {
      "label": "Black_rot",
      "points": [
        [
          198.25436408977558,
          108.7281795511222
        ],
        [
          202.86783042394015,
          110.84788029925187
        ],
        [
          204.3640897755611,
          111.2219451371571
        ],
        [
          205.7356608478803,
          113.84039900249377
        ],
        [
          206.35910224438905,
          116.58354114713218
        ],
        [
          205.61097256857857,
          119.82543640897757
        ],
        [
          201.74563591022445,
          121.32169576059852
        ],
        [
          197.75561097256858,
          119.82543640897757
        ],
        [
          196.63341645885288,
          117.83042394014963
        ],
        [
          195.51122194513718,
          114.58852867830424
        ],
        [
          196.25935162094765,
          111.2219451371571
        ]
      ],
      "group_id": null,
      "description": "",
      "shape_type": "polygon",
      "flags": {},
      "mask": null
    },
    {
      "label": "Black_rot",
      "points": [
        [
          166.95760598503742,
          141.39650872817955
        ],
        [
          171.57107231920202,
          140.77306733167083
        ],
        [
          172.69326683291771,
          142.01995012468828
        ],
        [
          171.69576059850374,
          145.38653366583543
        ],
        [
          168.07980049875312,
          150.2493765586035
        ],
        [
          166.0847880299252,
          151.49625935162095
        ],
        [
          163.3416458852868,
          148.6284289276808
        ],
        [
          163.0922693266833,
          146.75810473815463
        ],
        [
          165.46134663341647,
          143.76558603491273
        ]
      ],
      "group_id": null,
      "description": "",
      "shape_type": "polygon",
      "flags": {},
      "mask": null
    },
    {
      "label": "Black_rot",
      "points": [
        [
          195.76059850374065,
          147.88029925187033
        ],
        [
          199.25187032418953,
          147.38154613466335
        ],
        [
          202.74314214463843,
          148.37905236907733
        ],
        [
          204.3640897755611,
          151.3715710723192
        ],
        [
          203.61596009975062,
          155.23690773067332
        ],
        [
          202.11970074812967,
          157.6059850374065
        ],
        [
          198.75311720698255,
          159.35162094763092
        ],
        [
          194.88778054862843,
          155.86034912718205
        ],
        [
          194.2643391521197,
          152.74314214463843
        ],
        [
          194.5137157107232,
          148.8778054862843
        ]
      ],
      "group_id": null,
      "description": "",
      "shape_type": "polygon",
      "flags": {},
      "mask": null
    },
    {
      "label": "Black_rot",
      "points": [
        [
          191.2718204488778,
          208.10473815461347
        ],
        [
          195.26184538653368,
          208.10473815461347
        ],
        [
          198.75311720698255,
          210.72319201995015
        ],
        [
          201.3715710723192,
          213.5910224438903
        ],
        [
          200.87281795511223,
          217.83042394014964
        ],
        [
          197.63092269326685,
          221.19700748129677
        ],
        [
          193.89027431421448,
          223.6907730673317
        ],
        [
          187.65586034912718,
          224.68827930174564
        ],
        [
          183.54114713216958,
          217.33167082294264
        ],
        [
          184.03990024937656,
          213.5910224438903
        ],
        [
          185.16209476309228,
          209.47630922693267
        ],
        [
          188.27930174563593,
          207.85536159601
        ]
      ],
      "group_id": null,
      "description": "",
      "shape_type": "polygon",
      "flags": {},
      "mask": null
    },
    {
      "label": "Black_rot",
      "points": [
        [
          223.94014962593516,
          201.24688279301748
        ],
        [
          227.68079800498754,
          203.86533665835412
        ],
        [
          229.67581047381546,
          206.35910224438905
        ],
        [
          227.43142144638406,
          209.10224438902745
        ],
        [
          223.56608478802994,
          209.47630922693267
        ],
        [
          219.3266832917706,
          208.22942643391522
        ],
        [
          219.95012468827932,
          204.11471321695763
        ]
      ],
      "group_id": null,
      "description": "",
      "shape_type": "polygon",
      "flags": {},
      "mask": null
    }
  ],
  "imagePath": "..\\Grape\\train1\\B_r00287.JPG",
  "imageData": "/9j/4AAQSkZJRgABAQAAAQABAAD/2wBDAAgGBgcGBQgHBwcJCQgKDBQNDAsLDBkSEw8UHRofHh0aHBwgJC4nICIsIxwcKDcpLDAxNDQ0Hyc5PTgyPC4zNDL/2wBDAQgJCQwLDBgNDRgyIRwhMjIyMjIyMjIyMjIyMjIyMjIyMjIyMjIyMjIyMjIyMjIyMjIyMjIyMjIyMjIyMjIyMjL/wAARCAEAAQADASIAAhEBAxEB/8QAHwAAAQUBAQEBAQEAAAAAAAAAAAECAwQFBgcICQoL/8QAtRAAAgEDAwIEAwUFBAQAAAF9AQIDAAQRBRIhMUEGE1FhByJxFDKBkaEII0KxwRVS0fAkM2JyggkKFhcYGRolJicoKSo0NTY3ODk6Q0RFRkdISUpTVFVWV1hZWmNkZWZnaGlqc3R1dnd4eXqDhIWGh4iJipKTlJWWl5iZmqKjpKWmp6ipqrKztLW2t7i5usLDxMXGx8jJytLT1NXW19jZ2uHi4+Tl5ufo6erx8vP09fb3+Pn6/8QAHwEAAwEBAQEBAQEBAQAAAAAAAAECAwQFBgcICQoL/8QAtREAAgECBAQDBAcFBAQAAQJ3AAECAxEEBSExBhJBUQdhcRMiMoEIFEKRobHBCSMzUvAVYnLRChYkNOEl8RcYGRomJygpKjU2Nzg5OkNERUZHSElKU1RVVldYWVpjZGVmZ2hpanN0dXZ3eHl6goOEhYaHiImKkpOUlZaXmJmaoqOkpaanqKmqsrO0tba3uLm6wsPExcbHyMnK0tPU1dbX2Nna4uPk5ebn6Onq8vP09fb3+Pn6/9oADAMBAAIRAxEAPwDuGO4tnGOynJ9DxSDekgKZ3HA3Zzkf5FAxLuJAHXqenpj9KRWDSZVc7Mnr2pFgx4KSR7B2Yjv/AJ6UxZPM3MWACnO3PfAH+cU7DBWXzMt/tHr0/rUmzZKu87lIwCcf5/yKRQwRblZslSODk4/PP0xT0YxqOpyc/iOc9D7+lK5CZQZxtG0A/jj+f5VGAxdUjUBtw5YDBGP880AOMq4JySvYe2TSNhVxycnueWqHzF3BpWyozz3x0J54p+5mbAyCuV+91/8Ar8UAKG253n6NuyBmonDKqLtDLnqw6dKEMkyszYIbG5hwfWmlQksfIGTgA9FIOf50DJCh3iTG3J6qOv8A9f8AwpxkfOdrP6nB6+v5fWkicbwyMrfMF68nn/GpPmysacDBJUgDHtQAQhmbYAcEY4wevp780CIxjoGGecdPp7d6QAKHV4xjgNxj9P61MVCBkwuG5JznA/zz+AoEQFW3A54GByQTjnjFK4bAVMLk9xkAe1UtVvjpltDKREIxIFd3LBQD1yQp+nOB7iljv7ecoVKqRyoAG1vQg9+KlySdmBo26FV3YAwuCTz1P19MD2qUOFXbjoMZU/l0H49KqiXdEACGKj16fhUgcbdo6Lwd2R79aoB5IkYKuwg8sXO4H2GKG3AhVJDHnJH3fQZ/KkCHGCNuOmPp/wDXpyHoMqAGzjP06fnQBCwGdocBegKH2/8Ar088gHb93Od3r/kfpTxGRGyhiQecE8E+vv8A/XpGQsDklsgdP6f57UADAAAnPX5ee38//wBVLtYoF8tSo49+/wDn8BQh3ZDE8HoV6UpCkDBOFGQS3BPWgBwcqq5b6g9fzzQxH93dg5C549B9f8/WmI4bIOEzkAFjQX3HeGznAAzwOOtAEpY/KM+6hcf5x2oHHUnDHaoJ5HHPHeo2coSpHy44KHv6+3GKVNwBVj82CQV7GgkeHOcOdqg9FOAcj/8AUaQAqVOQAv3u3+eKa8quuBGrLnqpznuOcUPvlHAJP5Y9vTNADS68LjG5hj5T3/D0zS8DAAyeO3TnGMfSggl8Ff4cYPA/L1yadt2k7DkZx9ffPegCqSHVQwBU4GMcY7cfnTQyqWG1iecbVH49/r+lCkAFSNpxu54xjj/PamcswyCT/ER2x/n9aZRKiFd0jIevI4ORnHr9afu3JkrgADPTn8DUOFK4XLbVJy2RwDRvXyi4USEkjkcdP8n8KQCsCQW+8Rk885/WmsQpUbE3dcYyAPX8eKcDllQBQg7jg84JH1p+B5a53AZ3AKfToB/n/CgCGUO7EbdykEZPT8f1pArBSwDKrcj8OMDHXp6U8FWLEYbJyoPGAeg9/wDOfd0hTDKxZ5H24Jbtjjj6fyxTASMlpQACNp2j6D/P60indK+xFd/XBBx1/wA/Slkfaj7XAGCNqkYP179qVfMkXcSwQD0yeOpI/L3pACRogJGzOecc4/p6Ush2jYdy7SAcdxx/n2pf3m4lfl9t3PJOOxqONwGBYfdPIAzk9uOnpQA7923zkpng525JGP8APvzSPII49zsoVfm5GCB1OSe38qf5bMA3yhSBgEgcexrM8QXL2Gh3FwgaVkwY4t2NzZGMdenH6UpOyuxrUl1BLW+0S5jfa8ToSpAB46hhziuQtXgW0VYiFijYqApyBz05rI0nxGZJLm3jyIDjapPZs5z06Yz25JqWCyQyvcJIYyylWTGOfX0Pf8yc15OJquTttYipFJuLZ2Gia0tzM1tOxEyjPzdWHcHPGR/j6V0AYhiVHyHryMdz715YzpbyblYiVcMHUkEHrn8K7fQdbOpWirK22fcedvDD/GurDVuZcstzKnUvozeimVg0iIMA4PQ08EeWNzbUb1AOc56YqFCI/nJzz0xnPoP8801bqNZQu8EnjapGQe1djaRuSl33NLkg4+VRxxx3pc7wAS4DDsOtI8isvcYbnimrhtp5OQDjB45x0PtTAeGZsbXG7+90J9M4+lCb9u0uGGRnseBwfz5/GoVZAS3zkMBgYx+H69fbrUqlhGRjCtjJ7kfnzQA5pAA6ui7cAqSd3HUe/akVxj5tygg8+n64prb5HJG7eOSdvf8Anz6U5RJu3Iy4IyAeucH/AOvxQA12cqCmwgnPUndx1x+INS4SNhhjvcno365qELJuffkr34OQBz2/z+VADFtrAtv7KSAO/X/P50ATGRdygx9GByORg9//ANX4UhYxKSdpOPl29Mf5/lTGBRh8zOegB4xzT42Z3ZdwYn2/A/5x1oJFlyRjAAxkDHB4pNwZSeR1PHrTRny2YpznJIHeo2mV23EP0IPbtn6Z4H60FFdANhyAVAIyCOmPenjLDYeONzEY6Dv2pq7txcAcnaP4sj/OPz70087uhYckbeR9e5B/WgCZ2j2AqGY5wQcYHFNbBI2nJDYOBjPr15P+elVyyts3DDN94AdD9ce1Tou7HJJAAPHHuPr/AIfjQBIhJA2uRGDwcdDgdz+PvQCd58ssOdrHqDj6mklIAGTtyu5kYnPt19R2p7DYdqsrs5wDy2Pfg/5yfrQAgVgCPMwSeVOPQf59KlZFAZmXg88Zyx9+Pr+lRxhJZCWAAyNwHHQ9MnPP+IpGZoymERnXBDcnOSMe3U/X260AMkgUzEgEZBAIAJz7H8P0qSINFCwZiz5yQeCo57+vT1/ChyrncvII3EAf/X/GjeckLkHJ7jtQAGQ4KjPA5DcgdOT+lMySWkYsX67c5xn29M/5NKynZgIXzkLgcsew/lWM+u2FveXFvLLmaA/vEVDlc89/Xt7fWolJRV5MDWvJWjtpju+dYifbgZznp+H/ANevM73xHe38f2eYhkDh1k288ds12dz4g0290e9+zTDzEgb5Co+XI2g/n3968mtr2S6ty3lxRneVAXOMcevfmuLENzs4vQzqXUbo31uIvKYqkQYkltigE+ppBM4UhW474rHjkd2KDgnrgZxVyG4VN6PjDMADjBA5z9O35dq43CxyObbuyWRmZBlAQV3A5x/FW3pLskJ4MaBgSSM8jj0qgyi7FrbKrPKu5sqBjYMY7j+InqR164xWqYfs1lGgU+ac5IHy446D861ptJXYpRa1Luoa/dmzWCBssCQ0ijB2jp/+v2qppskjvE0paONQWJb5T1Pr9D0pLazBTzLuUQRhgpz69fp3H5in3d7CbDbbxlkLEB+MED9R/n61vv70g5nLVnVaRfrqcG8bikZKEZ+8cAg/qOfrWgdu1hgbBuxkn+Z615l4c1ee21ZLWMKYrmVUcMuc8gDHPbJx9e9eoHeeflb++QRkH/CumjU54nZCV4kZ8s5yQBwDnvx6VYB3EkqEZR/EAM446fj+NQqCWLblXPOBwfbHt9RSl2B3MpIPHAH+Irc0DcHlJUBTjtng4x1/H1oVQWJZQzcbQf4s+3T/APV+cTbNoYgKzEYbGe468evvipmVmwzu28DnH48frQA8EFA4jK7lwMtzj254/WondXAWIEnAGFfjIJ6/gfXtTkRTCFKgg5JBOcD2/L/PWmlFCn5OCABgf1z6fXpQA6MbCmV2kkZJGTyPXoaA6eYQRlgMMq4wQTnp/noaYCVfliOgJ3YyeD/n8adJIiqAhVl6MQD3PJPpQA2Zw4KAMSx/H1/yO/4U1IgqNK/C9AT95R6/59BSliyJICvmKcfMuQeep5qQthO/I3EoeO39B+lAFZR8mxZAQwGAeAeP0HX86RljDMqqQCo6cnn+dBJlYAY+bkgAHjv/AF/nUzEvgHl8bmYenboaAGYR4mLbQpGc5zz3yaQAlQCcDjAxgkZ7fn7d6bKVM4Qc84LZxx1H8zSeXwOD8nDPgnB+tAx6kMGbnI5BOBhufb/63akMpfCpggjnvz6fz/zimlvMjAU4UHG4knPPt0/z703dFI2xRlhg+/vxxjoPyoAnjXcGySq7hzzg/Uev+FcH4m1iabUJli3/AGe2lBwGPJ6E5PXnge3411+qXk1pYSSwsC5UYIwDu9R7DOfevKbm6nlEkDRSEsuAFHOQc/j2rixFSzUEY1X7p12keNPIcW+p5WIt8txjdjno3qOvvx71q+I/EMWhaPG8EnmT3RJibO4YIyWHGDjI49x6V5oLlJLQQsnTqw9fX6/4fWqt7cXs9lbxtIzpa7tqA8IDycDA9M557elQqskuUxhVdrM9h0PWLXVtIjuo1+dAFZcZ2sB0z1x3z+fevK/F2oD/AIWDdyWDmXKhLjaQRjaARnJ6Hr054xVXQddvdDvTdQ7jGRtlixtBXv8Ajg5B7VSvrzzy7BVKkDDAYKjGAPbpj8Kv2rceRq5v7RJE0N5KJhtwxc7MAZ49vetDy4/KESYXgkbVA5xycflWbpD20MrXNy4DY2xoRyc9W/n/AJHN4SKxEqgBWLHAJ6f5zWDgkc029ugxxLbncGLDBJAXB+n6VHdb1BGVBLHIHakaVN2W3ZUg43cgimyo6yNHINpGcrjv06UWuyE1Y09Fuw+rok6koYfkdWClWBPfnsf89K1fErrp9us8Uu25GChjcgtg4PQ8j/OKw4xJG1rJBC3m7SCd2AQSDkHPsR61ZvLO51OVFvZGVIfnUfeJA5x+f+e9bQcVFHpxlFU1cWfxNczswWQKucbF4Uj8KZHqUUNqZLqSRAT8qqCyk9RgDnoKpyaIyvuyYlJ6kE8/T8Kv2Vmk2qOkUrTpbxqik4AjJAyff8fQcVnyczs2clCmqky14dCyaraXcO1kFwoGQcBsjOc9K9aWUumGXcOM5JyBnHHbrj+leWwSGz1gRKyhWiWQfL8uRgd+/rgdqv8A2yRLyMIW85mGZXJJx6j04ohUdFuNrl1GqUuU9BcgB4zhtv3cDAz6/T/GmbQQ5yflHQ8j25/KqOj3n2rT4sStIybkLt944Ygfpjn6VfBYtlvuAbj2wOMHn1OPz/L0Iy5ldGi11HjnAwpXIJcA8H8T7ilZUQBd7Pj0HOO444pcqBuZyoJwNvfvj+lMWQA7g2QBjI6g4GPaqGOP7vBGNu4KSRnHtn3/AK0pHmBgwZjz0JHbioi+1VYtxjpj731z9f8APdZHxgbRhRnOACRnPP69uPwoAmc7DhvutwDxwOv+P60jDKx7txycHLYPt+PApjE7Qvy+XyCMZHfPP0J/Ogqi87vmA4HbOD+XWgAZS6Fd7YxhjnGefU/WkBHmdWI4weDyfXP4ikYuzPnZux3x2/8A1f55piEOnzAKg4ACjC9+D7Z7UANDrwJOpGOmD/npSxupJK4I4BbAwOcfhVdZCQfmLAjC4P3cH1/OpWVwp+QbB7nHHJx6n+dADlT5l2nAIw3zd+uePqfzpC4bbyAcYJ646cdvf/OKaz+dcbyhAwFAJ6+3HUcn8qdKEKyFhuVRhlVgTwc/1/8Ar0AOON+0MuR8wIB5HuPqBUZVkbYzfNjc3QZ7/l1/+tTZ38sFnwq5y7ngYGeSc5wcdSOQDWNJ4rsRNtRnYHO6QJxx1z3HA9KiU1Hdg2luY/jLUrBGtbC5G/I89kIYhTnC+2CC3Tpt6c1yFvcvtMgXKiZvLxxlf685FbXiMWGr3ssmIp1kC7JMbWAwOhxkc59K5Ka6Nr+5UFI1GAp71wVKvtHZLZkVZpw5UWmlZZGhUHCkjB4OOtLbytHO5YDY3pyD0/X/AAqsboNtk3E7l5yOmBj8e1SwtBjzbmRkgOAWGSR16dfzqHojjjG7sRS2UYuw2SVbk4PA55qkqSy4ZgqyH7wTouT+n/166HVoLK0to44rhA+7IDsd2Dxk+g9+BxWRbwsZnDsVKnk/j/X+tOMna5vay94hEf2XLPsyTyWUHaeoxxxUsU09wy7FlZM4Dfh6/lQYRbMS00c20cKy5XrU/wBsMnG5UOPTODVt6Gbd1YBEIwSXb8ePxpsrrvyUIzyOep7mpGZQxLMGzIzruH3FOMDHtziop/u5BBCEg4Ge+Dz9R/OpTuQ1Z23NzQ5CwuGjfYyBW3ZGRzwR6ckfga1J2iEZGVUtyWxgH8/xrmdGmkjuC0RI+Xt16j+vP4VqXbPcTxqSmS3IJx69B3PtVxsglJtJGjao95IIvOiWI98gHOMHr7E/5Jpn9mqL9GtZREZCqsF6MADzj16/X3pLaS0tyLdyuV670z83AyPw74Fa8Jt5pIz537wRkDD539towODV2vsEJyg7xMS8ktrbUZZIZJCGyql2yQOD7elT2Mhj8+8aRC4PlxqPmB7sfTp3+vasnU5ftGoyqEwqcKDwRiplhuHiggjYN8u8gAgnPPce/wCneuVv3tRSnKT5mdv4QuUurK7UAmRZNwZTgcjt+Wa6MSbD5QdBIASw6E+o9a8zs5brS7WWG2YI8uDLJH1CgHgenUnNbnheWX+04d7nbIHVs+uM49gea7KdWyUTaFVWUTtlGZ0KtkHpjIIPT656/nTWYrG3zAYOSw6D/OKxNS8RWVgZI0YzTsTmKI4yffjjp0rnL/xDeXAeN9yb8bERt3B6A4HJrWVVI1nVjE7G31W3u7o26uCV5HIAYAAkcjng/oavbvMRSEUDqHzuY/n+NefaZPJaaxpo2yN+9AYM3UsNpI9vm6emPrXoC/u2GFYYBwepJ4/XtThJvcKc+ZCkAnO8lMjGSDk+/wChpkbEE/KScjDcfT/CkV0TeCCd5/hPDZHUZ/Ln6e1EkuNxUc5wQDzn8f8APNaGoBkeTknB4bPPJ6fnkUpYq4GAGQ5xghuv+B9KQMu7KOcnrhug6c/yz70M/wAuVUEHsD3H8qAKKszhWUDg56D6dfwqZCxc4cBAec9Rnt/XPtUWxX3pvB5yMdQOP1/wqRAvksFkBbHzZOFbPpn+dAyQOyg7CxIyemcdO2f8/pTNwmJJKlUByWzkkZ9OO/8AOmPJFGS5AUkArzzj3JOcUq7whUbjxjaD6d/0/n+LAz9duki0W/3OqyLCVADYHzcA4/r3rzh2MUqSFk8uYYYKOFI47DuOfz7133ilI/7FuUZ/3xVSse3czHeuffoC30zzXnSyNKhjkj4K/eIAIP5Zx/SuWsryOOu/eIbq42qvUj0HvjFUpJRI27HJHPPWppz5nHCdirDnI6596oONi5AJxwVVST+Vc/IZLUlABDEKcgZGO+Oufbv+FTW17tlEYj3hsAqRkHHTj8KrqXRi2UIB7/MCPp3/ABpY5FhkZE6DA4AJIPIP16fnik43Q07DpiZry6kmCxuzHr6dFP5YNV4WlityJQ5XcQh7FewB/OtJLmJwN6LJIpwpZevWp3UTQqrgbMcL02j0H6UOfuqNjqqYiMoKNjNilMxLJDH1IxjOc1ZQCPY6wKnPBGAf8aSPT1FxmO4EZJ6EcZz1q5BpkchZbm6llBYMigYCDHA/l+VJyRgop9SqfLcFiuT3Oepz1qKe8iKgFRuPDnHJHpTDq0rgAWcS2qngLkt+Hbrz0/xq19kjjkZmiBkAAweeef8AH9B+Ncri/eCdN0/iLWkIpv8AMgKlUIVQvDNjgfTvWjBLi6Lfu3uTgEjlE+mOp9+nX1zWRZxML1RxtlfyyucdQRz24ya6ma302KS4kjlBkI3KsgwSwHT3/PJqlcztdFCeNZbgbiZGGctu6/T8xT55LWKNRE5E4xj5s/Xv6/zqhfXk0m650+6EQLbgBgAcAZAPf/JrLn0y/MEdzJLvZlBdQeac011N6mHdOzbNSa6jcQxED7Q78ljjC45I/CugsRdyRvIbRZGxjMcuc44PUcfnXBTSXkF5btI2SQWznpk+v4V2kXiUxwJGcIu3YzHqcDOO56gDnj+dKFONk2ddKhCUNUXtIge5lu4JoGiufL3oAdwYfXAx27d81cvhfWUMUAt0DLhozuyxPqOOMkfpiuIGqXkmoT39rdSqduxdpxkd+np61oWut3JjSQyszjvuOemOp+tC5U2kcdeMITtEtQtBCJDMm64LHI6bR6fXPWqlsJHmku8AxQKcAnG9jxgYBPTn8B3NJJOk4VZBiYZA2jn1xik+1wwxiDkgA/Lgr83du3PH5AUHOLbSTz3gYhgVU84JPPHHvnNetZkYJIWznDZzkHnGR+VeNidghMLsu/IDbchT7Z9M13Vt4qVdkPlK3Xao+8BnP0/lWlKVm7m9GcYrU6KWQhSsStGW4AHBz0PPT3/wqVt7bSwYjAA9Bx+PbHvUVvKlzbxXC7tjqrgblGcrkZP64+tL8xESjGMYG8YIA6jvXWdg5AzMzH5sdBycfy+n4fmwCSRjgqgBxkchuPX/AD1obawLHYck9cY/CoGKOCHw47gsDgdPw/rn3oAEyrMrbj3yQeuPr9KX5VH8JwARjk7iRj+n/wBeooiRj5VABJC9eMfn/wDrpJs7QFHTG84+6fp9aAHbSrhPmIJADEg4P9P8+1SoRIMxnLZySDn6/wD66rTXsUO/e5BILHOWJGeM+lV7XVLNg23zMDB2lRyT6VHMr2IcordnH6nqG+4vFWNS6TvlSxOArHHHQH39vzxn1DKqjDyx0PHTr7HjnpWx4isXXWpp4V/dSbThVxtJUE59Op/Wsf8AsyIwq8YL/N8wZumB26Aj/EVizhlqyheNFPK0sCrj/loEBwuDgH8fw5+tU3Y9ieexBGB+NaUh+zMUXCgggqB1HpxWbNE1qwZWYxODtbOCPUZ9R/h9KzvcF5kAYhgCc9sZ5zUjJLIqkDLIpHJHA6/49+ciomkLO5U8nPbHtU0JfcVO0fwnc3B/+tkZosAkcJOWLb3HPHTjP/1qnWcxqCckZJx0AqEEtgNgKD93t/nFQscMSrfIOMY6/lxUtXHuaokjli3PJj6Hmr1nDHdMqi48tV5J+9n059655FiZ03ZK5yQD1/w/+vWjCEWFxGXAHJf0x/n9azlFDWmxYbR4bJPKW4UxkZPzE49Rx1/Si5dWdpB35BI96rSSoV2hmznlm61Gzjan4kZHWqvJ6sKlWU7JlqDzFvAGKnywxIz9eKmu5QwCxJjbwWDH5vzP+cVUsG33sYBHIbr0AwelWruUySuuFyPlygzVrUxIFsoVG6RmVWYkhWOGq2ZpGkX52YYwRjn8P0qQWKmHy5TtkJyxUfcA698Y7VVtbSRZiJR+7T5i/GAPT3//AF1NRNo155SsmzQu1jS3fzLeN3mH3XBBUDPfqPXPuKxJNJm8pis+IiwJXaB/L6dhWtL5l07Sb22Fvw9uevrVyOIrEY8ptYHKnvnI+vSlBSitGUq0ls9Dm0ikUqmdqAgBe2Pb1q3LbeSQwcyKegA56kD+Qq1cQxQ3Yi3rk8c9M/3QfXp/kGqNyZFkZEBIJxjv9KezsyJKXUnhmMyb12naCFyM8/yPH9KY0qLneoYDnB5BOP8AH8qZcTGyXy2hYpuwJAQdxPUgAZ/H6e1PtoI72RSX+UnLIQVb9R/jTDklvbQS3ZproNIDtGGkOOM+n4+1aqTqFeKKLDsAAqDqemB3PpWwbeG3tE2ImGGADzgeg9jk5+vNUtNsFtdXiuUWWcROJRFkggdjn/ex7n9avlsJLU9JgiFtFHDGdwAVVUc/KMDqe+B39aZ5pyxKFyDkAkjjI6kdef6etZSeIVYt58Mix/xMuT+mPrWjBPDMqNA7MpGdwPHGf8O9dKknsd8ZRlsTrJtbErF+ACAenf8APNRXDMM7lJ2ngA4Of/18fnQSiqocIrYCqcckZH88fkKjB3KybDlgcMccA9P8assi5jQBdwIOM57+vFSAHeRlTn5jngj/ADjtVff+7Kpgg8Nhu2KmWQq3yuctgjceQB6j8QRQBj69I8VxaF5itlMfIYLj5HP3Wyfpg844zWJDdf2dqmbjdhSYyzD+HryO3TH410uqwLqelXFpgrvXbu6DcOQenTp/k1yEk7Xfl3JZS7jfJu79Q2MdOf5fWuWq+VqSOStC7TNQ3j3d8JoAWjibkMM4Hbr1HA/OsbU/nupEgCxqBtyh+8fUD/61Wbe5uII3USt5fovOM4H8v88U6GH7bMFj8sRLgEsOG4zgHt0GTUc/NZIyS6mBJZ7H3rCZJMfex2Pb36fhWZJMrho2XdkY5HT0P6122oQJKGFvEEdCT8h+UKODg9+3POK5S5jkjl2SABjxuXpj61bhYlttmTNbNCvmI4khwMkcEH0I/kfp64p0MvmP8zNkgZ5H6ZqZ38pxsLLtxht3J980wRxXAJkjHmEgmReGA/l+h60k9NStBzRtJnbgbzuVivU85AHTGf5D3p6wjtj5TkYPHp6dqc6yJCplIYplW47difxJ/MVLY2RvmbDFVbIBweuO3f8ASoeqBOzIxbRxuHjbBz83HUe1VJYr06jHdqCI8jAByFA6jFbj6ckAYrKJGQ5ZQMlh6jnp0/OoWkRkGGK5HUjkfQVClyu5UarjsZ/7uM7myxJ6HoOlTJFLNG85DsBxkn/P5U2S2EjgRzKq993NNW4uS7w2kgSKPhiQDlu45H4fh71aTeiKhS9o9C7ZJumbbhWcMMntkH8TWhDbRRKGEO75cq2QeeR/T9abpswaWOC5VY23YfYp+ZcdQc47HI9xzWtftp8ERS3VhJ5YHmA55GcZyOOSemOtOCs3cidNwdmZN1JsmHlIWc/wlgSPxHXt6d6vx2F1bWrRmMmRyGkwc7T7+oGR179KZpdvIJBfyoGUY8pDxub6cYx157/jWrE0rvJhfKLNukPXj2GPftxzWi1ZlaxWt7dBMXMKyMpznGM9+gH6+9X7KCJr0RvKqZY4wvA6foe3bpSbljm8lHkJfIwg5b+tMubdYoB5chZoxu8wDhu3165/z1bQzntc0+EPLZsEZkIKzDjdnr9eSTgetPstJnMALzFZWjXkDIzjBrQjae+uPsyREOvJ4yQB+P8AL1FSrczxTJH5MipxnABwRjp+Xes3771RvUre0ik1sZt3o0lkLaW7YGJMjA4znv8AjitCe1t2miNuWLeZncMKdpHXHP4jPHpV13u7yJZJiDb4DHeoBbHTI7/j+tQ26ra/aRBtTjOMZ4zjHT6YppW0RrHEctPksOitojbTCWcmZCAgIHPb8Pr7Ui/6NKrqfNzgkL0YDHcHtnnnrSSWYuI1kjkJkHYAkEYGSfTH/wBanW7LbXXITrhXkJIYHsf09Dz6VokcXUc8sUULTzcqikjHP+eo/wAmuh8PwSQaIjSJtuZm82TJPU9M+hwFH4Vh3MEd2Ug4EU0qgoGOPl5IHfpxjrz1rqY2jUYk6knn8PyzVxWtzsoR0bEi3SNuZVPoSMHPoP6UOXO5kPI6ZHUde1EkmMj5SCck9iD/AC6jmmySq2EfAPQ4OAB3x+efxqzpGKQu/YHHJJ2kHbkYH4f0oR1CkBj5nPTHzf19eaZ5jht5BKZIBx3/ACPp+lRCZPMchQREQchc89cnNMQ68u0sIFeRpDFvHmMDnaMnkjqBwRnHeuFaWKbxFLaRs5jmZpUYKfkzyQc9s5+mfy7a8hW5tZImlYhwdyoQMD+h7/h71yen6Ullq0pFyZggaIBlywORxn8CPoa5K8orSXUU1FwdybZb2QLAiWYn5SSGzj+VEslyluHEseWcsSwBPI68jNWp9st2vkx4Iydw4BAH501bKOKRTIxdzwA44T3A75z+nHvkr9Dzk7GLc6iUjW1tS8mTxxyT161VktyVVXG8kcMp5z6V0Uawq8+6FCzrw+0cHP8AWoBYOEZo0YBQWBZuTj146846d6tSuCXNscpPYSIuWwR04qkAVb5uCT1NdpNbTSxsrkxyRZJSJRuOMjjJ/nxwa5fVbO4hlaZR51uw3MwAUrz1XHBGMUckkdbws7FeG7SPKOgfdwwxk49u3+c1ZfUJA2x3CkHGVBxj/DofyqpHLCVPlou0LkEnlunT+dRXSfuRIOWQ/Njnjsf1x+VJPU5bdDRSeLaQ7ZU8nA4H41WazZ1DLOhjz0Gcj09v1qvCjAgy8DH3MdfrTzdFCSCxDnjBI2nseO9aWI2LQht7JiWlLueCC+eDg+npTtOQRXIjZlKyNlQRjcD79uM5/GqKKZJPMz3yqdSTWlp03nPsk2gDJSTH3G9sZ47fjn2MvR3OijW9m7mvFapLfxrjftjEiLgno44Hv2x/+qpEibUJ2vbsPHBn92CfmcZ4x7e/86Za213IDEYwr9Ac/KeRgg4II6+1XreOKS7Vbmd40U5dnYyMwxxz+pJ9PxoT5r2FWqe0lcsRz2ksJSNxtCqqgDG04zjJ/wAnn6m9bQreRSvucLk8AYzgdcnnt6ZrL/0ZWZ1JCdVCscs3PJ7dSa1LbUrQ2CWkDyRqWO4ZIDDgnvjnGP8AIreNjBEN7eRLZKLOEFsKHYnJ/ukfQH1rMEcroqoXaIHpnkn1H5D8q0LpIROjszLE8nQ5JBJ6evX8qlka2VJPKDeZE4XYy7Tk5wDnH/6hUOVyuWTV+g2GLzdke/bKOPlQck/w9eeO3rn0qxHbJ5wgYuWHzFm5UjAOc/8A1qF0+6SJ9xXz5ScsT9wc559+eBS3EECyJ5FyGOeUxkcEDn/6+Ka0WoDppYpEWBnbylXJQEgk+h/H16A9s1Ulg86RTJMRK6BTg4yAR3PfHf6U0kC4dXU70I+d2yQOnHH+ccVPeGF7RLfYVnRSGdX3b/mbr6HBHA4wPei9xXIorq7shGbZoHUAAoy4blcYyeMe/XNSQahttZIzaLvLFdhAyeD+Ppz36elUbQpvYXBOVI2xjvn+R7/jU8/mQuiyM4j+8Fdsj0JHv/hQ5WC5Z0NmnmlU/KEUb17HJ9cccKePet1ipjCsxRj025x2P48VzUNzIql4owuSAXXrgdj69T1qxb3jJLvcdtpbPbg8joRkDFEZJLU6qVWKVjdJGc5yM/dx9SCee/8AjUZVS5LKCQ3PJJ68cf5606KdpEUrKCpXkA4yO/OeajlwxC9eMHJJIzxx7fnWh1EoXCMFA2k/M2cnrx1/T+VQ+YqRyDaFIULgqcsSOoJ6etSkeYAxZQCRklQDjHXH49e9QTpLEA1v8xBAdMnJXB+707kfrVN2VxCswQkLlVyQx28n8fx/z1rk9V1BIvEMkFmkYmZQrM+WSVsDGOhUgcZ9unSq/iS4jmc3SqqyQNnAJGYz1H65rHjsXl1ME3asJFDjc/IX1B/lgcHtxXJGca8HdFRtJXR11vcLHdA3ttNCzIFLKNynkcA9vXkDp1qeUwEYaR8Acbsk4+tZl1rVlaxtFkyiIlQ2fvEZGeen6++a5z/hLJpLQIQAwJCkAD5fw9/5CplDlXunNXoqKvE6osiof3iu2eFB5anPdu9m8CuoONsbl+mCDj+VefNrE8kqtvbKjA56f55pY76d8neQcYzn9KhxkndHJG8XdHd3OqwSI+7Z9rQ8oAAc9ifXn+fvWTfLbvplu8bRkxExMgZTs4YLn0BUZ47e1c4hm1G8URTeX5QOXI5Of8mrcVnI0v7/AAYFOGdT9P8APP8APgbc2l5HrQxEHHUg/sKRbOOWN2GQTyOgPT9KbDZPbvvNwWIyGUcZU9cfrWqLtiGQMNvTGOce1U0TN0Vl5VW+Zhz1NTe55c53bZkyrM0/lNgMvG7JA9vwPUU9XzhOBjsen5Vf1G3WIhxlwoKHHTPVcn6cY/2aq29nLnzJdoyBjuT/AJ9K0WpI+KMTTLFj0wc8c/59K1YbaFZAgJcj2Hyjr0ploqwgFnLsDwpHUnH8/b0otZ4hMWck913HAP5Highm1eXUYcQxhEC7A6feGcNzgng9vwHNU2umZ2KlJMj+Mev/AOs0y1ihublLSCb7PHIW3Sld5G0KMde+5v8A6+cVek0a2t7iT/TXmhyAoQbCx/HPp6dqcE9WU0yvb+bczJarKyeYwGQ20de4NdHPocEUSyQyK7gD5A+49OpPbPB49e1Y11YKdP8ANsvMYxgFlP3mx3GPT/PpW1peq+dZXbSzv5oBLB13uAWwcH8gTjp+VWl0YlYz72yeC6tpPMLonyhSp4JPzED3GB+FaVrGiuzSDy2YZBwG244PbPHP45pt1c/6KjxLIJXAVVdjjPHOT9M/iKjt1jgtfIuI5VmJJUDhSBnv9R2qV/L2NnVfJyFy3X7SvlHcrkZ4OBnPbH4021klXm+LyLj5uM/jzjPQ0QLFPLI8fKxd1GQeDkL+nvn0qOe6+03bOoHKgkK3A56Y/L8qlwtqiG9CHU5Ior2M2luJZHXLAHbg5xjgHr6//Xwy2FxqEkrpF5MsJyygbgPoe9OaWZLqK5j+/ECG2/ewfmzjuT07Yqe2f7P5010/7yRhvy2MFc4Ix9f0GOlTZWudDjT9lfqRx20lncoWZnVs7iRgqT/n+f1ovJImlKhlCKhaMg/kMnr2/Oq11qTXAZUG1M5UsMnrnn15JqvnDAMSGzggjPtV30sjjuiVJZAdsI2BQAzEZJA6/T6VatLIyuDM2V4JbnLc9P8APpVGQmCMEt94FiByScdPb+X0qfRtWMt21neQpBKz4VCMDrwD056fWhK+jN6MVKWp0cYVEVAzdT8qkdDzz6Af4UiMo4bGcYBHQ9P8f5UbRkJlidxUN1J5x1/AjrSgkBVbJG7oOox0/wAnPpWp6BZjVQGB29cBQP5d6haRt+M9BwNuB09c46etTKyuU2jJIB2k+h4H+faqxbBVUJyOCPX8+xpsk4jXLVbLVSzKDFMA3lkZHuv5/wBKwLq2DuPs1xttgfmGfmX2B7jjr/Ouy8YxSTaKJgnzQuHJ3HhD8uPTOcVxNlBI+ZHIC9h71xODhNuLOZzlSk7bMjunWfy7UEFAc4UAZGO5xmqtxaqr4B+YdD2rVkto1JaMKGxyT3qgY3M5Z1IQcfWqTfUynVlN3bKcdqzAkAgLwzHgf54NTRwO+AFOB3JwPrVuKJZXEW8KzdQM4/8Arf8A1q0riEWq+Ug807wmOnXufQf4022StWrEdnEETy0TH9fc1fkuYmkWGziAk27S7cjGOTz681LptlJdSOkOxUUNvZmPPB9OSe/p0+lXJNINodsjEzN83C4UjOMEEZotpcz80Y0tukznIEUv94fcOcdh07/0ArPuba8tiZPIaWPqZEGV59T2+hrXmguGLP5blQ+zcOmR6e3vRaSiB7lZAj7CpySG9e/YgjpWbdjTllrdbFHSlNzBMhVHKJnymXvnqOOvQduv5wGbcwQKJSCOP61pz3QuJQ8s7hx9xsZGQMYAPA7f/XqO4V4k+1JEo3fLKEH3T/QH/EfW1IzfkRbZEtXdZC20jKckbeQSP0/CmW90IZdzxRyRjlRKmQecYwenem3ErTuAkRR1H7ze27PP3uPX09qnbTYpik1lOtsVUbhISV6e2SM8+vXtWi1C2pNZr54Uo6W2ZWYbRgZwuOOlaUFtDGh/eo4xgiRdpzkZxjOTgn8M+1ZSJNatCgSO4fBbjDJ1x3+lasCSlFN052SjPlxkDAGcE/j9Onvmilsxl/TL63UlZ5w6SEKVCYIHP88+/QVA2nXGl6hFNZviG4AGAQShyD3yQPf/ACc3zRY6ov3mjIJAK44PatO7ut0L7QVeRcbUXsevHbPrVSmkgG7jeagjRyH7NEoVQABznr/9aulRLS404uqOfLk25zlh7gZz65APpyK5S3W5t7tWigBhwD94HjHPQ55q/FM8VrLeidpIpCMqCAeo5HHQH2ojJJDT6sbpV3NbJJ5jzAYIxuIHXk+ueKcwLSrLzH8o4yBkEnn+fY1Y1i3TTYreaGTA3qrmNcjBH3lPUDOf++sVNa2Msl00hVGDRMwbPXtnOeTyetKz2YW6EJkLxyzicGXHBbI3HHUDr/L8ayEuxJDJPMCZQMBg+QenbAx+Nak8Xk2YlO32Izx/nNYat5dgE25beMEk8Dr0/Ck1YlmgAmxZYmJToPX/ADzUsUkQcSOBtHJyP51EjbwvJbdjCZJGfpVK9ZrWf5lPlSDAPbI4I/l+dDdhE0k4MxZj8w4VVHYE4+taVtapNNbu8WWjOcsMcep9ulZReO3lt3ZXdRyFX7zZ6L+PHP6V1a7guQULADIUbcnAPGQeP6GiN2dFCDb5iQqCzqgDFj8o3cdO35ippHAfDpt2g5GMc8e/NRBXMZI2ngnHT9D7VGQolz9+Mj5ew/n/AJzWp3kwy0IwTkj5eevP6/8A1vwpgCF1ycKBjcevA/nz+vvTgVMed4UAZJHTP9f8/g1iNzELztwCeQf59++KskwvFOqRWFktvtSe5nGChHy7efmbnr6fz4rhkuRHGQcZz07Vo+LI7qPUSbnHmMBjyySpXoMEgZ7D65rm5WwuAcc455zXG7yepxVW5SszRlvcx4Q49qrrceaWTYzhsZwQAPfNRxwAxBmVm+YgknC9On1/GpotvmHAxjn5QBimrGWiLkES2zNIX3BRtxjoc/5/OkE6NuBznOFBHX1/pTRL5YG75dpJIPb2rRtreM2yvcKjhgSCW5CnoPrVkaNal3TbprazWQs6jBPy8ZPb+Yqe11FGEktwhck/KdvTn9OtZvlPdRxmNgFHCITyccf0AAP9aq3okiVIChUsflJPD/j065H4Vm5O9i+XS6N2618vA8UDtyCCmFPHQjkZ6f56Y566CfbVe3cnB54/hPJ9sf49KrQF1ZpNpAzjAHFWDPJISGIYn6U090b06/JBxaKjXMkcmA20g/eHr+FaFhe+WQ1xkptI2s33ge2Pr/j1GaqPMI5+VJbaAcn/APV1/r+NReavmnaRyM/MuQe/bOKaj0Ocu3aR2jI0RLwyLujc8Hjgg+pBH8j3plrdfK8aHYuM89ev+e/WmwtFhracsLeToc/6t+zY/Qj/AApsUDwzyWjlVkUb0bOQQR6jsQaV7aMLFyK6W3vYA2DmPDfUscf0rQluLhLwpLEUbpsIwM9cj8aw7mcxXIkZQdkaD/x0f41ejuBLELi5h3SMytAjZJGOjH29PX6UlK0R211NOSaNTGZox55IKqeVX3PP6e1XXPlaQJHKvLDcZODzzx1HUH/CsLDfapMEur4cMRyD6f59avqxYeUJGZJiN/XPt+P4du9aRj1luRc27cGaAgxZYR9SO/PfrnNZ1hvawaLyyQqHI3E8AHoPX/AUxy9lb7stg8RtjvxSbvssIOd46gDt/wDXplXNOORL+1SEZc7QCxU4QAcZ6+x/DHFWZbw6fYxveQmI2/7vIJG488A5A55/M1hQ6hIiuzsAmcsOpz/X/PNOvbk31rHbvLiENvbgf3Tx+dJyS3KhZvU3Lswz4YTBoCdqkD7xzj8u9ZWoW7WrQO0asrs2cNnPTAI/OqktzPbaYkLlXSPaM4wMjH+P9Kk1aWRra33lQ5YfxcHg4PWoUrpsU7NuxbtkUMJl2gk5weg6cdPaotUKPmAlG5yjKCAP8KdAYZyY5JAJMHB9/c59aoSyxpPLkjByAc9MUSehBMsX2ZreZsSRRnlSAdvPUe3+e9dJb3SXillkLL1xjn6Y9q5pb1MKykYHDDPerUN7EgAT/WZ4MYywH+H/ANenHQ3p1XD0OnZyhYAYI42nngVIw3sMr1yQUzwD06/56Vm6beC6hYsPmDAOh9eo/wD1fWr0bAJwQhPILdxz/wDXrZO60O9NNXQByo3FSfTOD6/oeaH3SliWQvz0xgH8KCDtMRGVxgsV69sEdBzTZCPNeQk/KQWGMbj07cfhWgjI8SaQuqaU8aB2uEHmRE9z6fjXmlhb+bMZHk2BM4wec/SvSPEGs/2bEsVu4N3L90MOFHfI/wAPf6Hgsy7t0kjSS8ne7Ek5OT19T/Ouao77HNVlG5FIoEuHDJtOMBcEY65FLHExk8xs7R079OlRSMCmT19PSnLJnCgcAck/59qmJylmFFwzy/Nk5A7fjipXuvmcPjBGMdgfXrTraxuriIPBA5Ung9AeufY//WrZtvDYkiZru5BkxlI15Gc9z6YA5qm7K5NmzItbi9up0W2wGz1x8qj19gP6V0kcqW5WNJ3vLtpF+eYgqDnPA9Dhvfnr3rAuNVSzia1tIUQhgD0cA4AOCOucD8u9Zz6tdsigylVjORtwv8uKzbTOmFPlep3LaS02wXF1HEgBJjihjVfpkjPb17de9QHREsT5rfZJ4XUbEDFXB9d3Ibqewz7dK4H+0dQvpwn2krkkgNIABx6k0LquoRkq9xKw4BVmPT061vyyt8KOmUYvodvq3hQPf7llC4QAjaPx5Hf3xWUvhsohEkyB85XDAnHp+tZh8S38ilJm82E8bGYjA44yOvTvmrsXie3dx9pt5lCqAChDkn3zisrVE9jllSaWhfbw6UgJkuYFjBwC7qPbuep/z7p/Ybz24Q7PNUlYZYpAwJ7q2O3HHcH1HSk/iS0SFvJS6eQ/3gqj+ZrNvNckmIe1tYbeTHMuAz9OzY4HT3GODTcZy6BCm+qNq40cRXDXbgyBV+RWUlRjjJOMHgdP17U0B3ZvNO/HPJJI7ml0/U11G0QwTPFfRpslTdjfx97P+cdPSnNf3QnXzJnOD8u/sR9f88VjySW5lPR2JI2EZMoO0t8vPf8AzxUwj8pI3lkwZGOcjp6n3/CpDc205tlkgDF8g4XhTjjGMGtCXT7JI42lw8Dd0VmCEkc43Agfn1FbpvsQkZ2pXMB8teGi3AFl54xVKa8inYLGNqjoB6enrWuIrKMCJoEKk88BgfcZz7fmfxnmFlBFl4IRx/FCAGz+AqmmxtHLyybTtUhscnv+FWELzWwKptbjAPG4exNaVs8MqFR5dvI2MSR/KR19O3Ssq8tLqK7UyTeZ6OM8+hrnk7FKPYl84lpLWWRRuXHAztNNe4SS1EMhfzUbggAe3cVSnDrOJMELjl8VWe4CXIdSCGHPofwpJ3FY1bPVLCC5QT2TBk+8DITuPqPT1rTs7i1lj3GCN5l3BiVGGzxk54rl5wLgBgQrryGP9aZFqUljG37sF+27t7+9Vd9C4QcnZHU6dqC211LC6hYMj7oHyj0rTWae42wwxtvVsCQHCgc4Jz7Vz+lKuqyqE/1v8bbSAAP4v5V2VnAtrGoQr05zkknHXP8Ant+FQU3o9DeOHd/eIdOsTbOZTMXlP3jkAA9v1rTi3HHyEEsc7ufxqDePKXB+78u7b25/rSodi5JGDwNx61uklojrSSVkOdiuMYLZ4KngnB6j9KdI0KozZCohLb8YwMc8djSsgih3EBuRz6+/5fWoZVEw+Zd8ZPAfkAg9ceuR+lWyTiNYhmnubi/LbI2PBkJyfb1/Oq8OkLPDvlnkUKMlNmDn8Sf5flW9rek26wPcwxyFh/yzZ8IPU8n0rBXVoJyivuQk5KEgLxz6etYKDW5wTpSTNKXRNMjmRFjYqzKTuJ4GOf6/lUNzZ2EN1FbW9pH+8kAZ3O47M5PU/Lkeh/GrUcUjyC7aVWiXPlpE2N3qMHnHWsme4SC4M7xhnA/dqfX1Pt/OpcrC1dlcvalrL2gMcYUz54AHCD1P+R61gPq959le13/Kx52jBPt9KrSSs+5nbOfvM3Oc+tVJbgsdsfC+vc0lFzep0RgkLIwSVcjccZbB6VG7M/09BTVXmpQma6YwSNEiIRn61IsfPNTBMc4zUqpnGOfpWoyDyu9KIBnJFa9vo19corRWcrq33TtOD261eXwtqbPtNvt6c+YuP50irHOpCRyeCPatPT9NOrTraR2yiQkkzJkYyRyw6YHsB179K6K08FOWX7TcIBySIuTx164xXS2Om2+nwhLSMjd947Rk4B5JPfrUtjSPG54jHL8nBz1xVm31q9hUJJsmUH7sq5/Uc1q+IdOe01CZWj2hiXQcfdJPpXPyRbXz2JqJJXM5RT3Otgmi1HTkuLVVEkHE0SgZQf3ugyP/AK1atteRRxEz4bzBg5OQP8+9cFbXM1lOs0LYI6+49DXQ28sMyJc8ND1aMnO05PFS1Y5KkOR3WxpyBbZ/NJmMEuPLyvyj6/zz/wDXps7o6eYjPtIACk5qeC4/tCNbT55SWOF7c9T6dhz7VXksXtrsC8kDAY2gHr9al9jJhFZyyMjRhuRkenpSPbJqNu73y+btJVUDYKhc9+3Xr/OtiG5hjK5YgAeuBVC5uorR9sRXyXO7cMHHsaiKs2d2EceZpnKX0sunfIjFrcjDRnnafUGqLSmQdcKOlblyGvpC+MW46kjOfYZrN1COJ8eVGIiOPl4Bptxv5lYjkUrLcZDMQMHJGe1DSusxKKpjwMd8+oIqh+8ViME5qxbXU1pKJYpXjmUg5B9P50OBlFJHpGg2v2bTopXh8maQb2G3oOcfTI7e/attGyu4n5Tk8nPPGP6Vh+H9aTWLYDAW5T/WKT68ZHt/L8s7ARtwBIXDY+4eBWsdjrWqHBnIb5t+ARz9Mgfn7U9B5YUDqDnJ4OQP/wBdR+azMpVupH3fw/H/ACaljfeAQuSMY+b2BJ4pjHNIAHYrhhxg8BjTgybPuE+q+noP889aeVyWG0k4Jzk9P/1Z+tMmCqoLEAAHhjnjpzWhBy3i6+2wrYxkfvMNIAOgHQfQnn8K4p0z2rv9R8ONqF9LdC4PzsMnbnt9R7f/AF6xNR8N3FgwIHnhjhVjQlicZ6fgad0kJo52Mz2yhzK6RN/D/fGfT+vtTLm8N1I00jlnPGBx/wDqqzd6dqAk8y5t54Yz1ZlIz6D2GM8VUkh2kDGM9BWCp875mRyLcqyM0hGeB2A6ULGSKk2DPU1IqdiPwrdKwxiRnvUoT5sEcU9Y+D79KuWdlLPOsUMZdj0CimURW1pLczCONCxJwAvJNdzovhq2tNkt1EJp8jCsfkXkdu/etDQtGj020Hy5unHzvjOO+B7fzrRiUmR8sBwSDnPbnnH+cVDZSQwAKMsCynIAI79vpTgv3mcE5H4cj880r5JymPmGcA9fapGVoyMA85GMZHPOfakMRVDqRuXfj5cH29P/ANf5cUrRPwBhjnBVzgD8+n4UqJtG7kqCN2R7fqO9LIuxmOSCcbSSQORwPpQBja3oa6pBsB2yoflkI4U9CDjtwO3GPwrzWbTpkaeBkxLExJTqfrXryqGhUKE3AdAc4x1/z1rmPElqLXUba9SNQsqGKT5gF4GRnjPQNzz0FZVW1BtboTR52UBUU+zuTay8gmNuGX1q7e2gtruaED7jcY7A8j+dUGTHarTU437mbimrM3I57uBT9jy0b4P7vr/nmnx3spBgvUkQEZUFMEN6/l/Ssmzu3RPLLYx904p88581GZy7d2PTOfSsGraHDKLi7GjJJcEjzSViHIweDimfb5Dhd2EHAFQfaQ7lZGEi4xz6VA6iIsyMWXP4rUNEIvvdO8fzHcuMEelZ8ke+QhVZuOVAyRz/AJ/OmvIdihclieFHNWY4/IidJo1Msgxkkjb9Mfrmly2KRRZCiEkDg4561F5bT57H1qUbg+H7cYIqdFAAODj2rpjT6s64UurNrwosFvfOWkP2iRSqDGFb2x68ZrsVZY1fcr7iTuYc5/L8687QMrqynBHPWu50i8+3WqM3+vUgPxwTg85/z0qnG2x0xSsagCsQevO7a3Gef8TQwbIcupG3G3j34/z6mn7VyWyNpGBjr70kiqIwQNvPfOBQMmWM5bBJ6c0+RWdWGWUE4wDjJxxj8B1p6cBWyFwMYzg+h/LHpUg2xkAODhsHH/1u3X861IGqg2qryYCjkY4z9Pw/I0nkqC4Yhc9+D68GpAQmCRggYIz2/wA5pmPl+5hmJHA6f/rpAQzw5IbcpBBzhT/kfT2615bqcgutRuJ1JIdyVyMfL2GPpivUnDSoxbJOflzxjnpXlLjJOM4zTQmVBFzjFP2H8+9a2maNcalMFjVggPzORkD2+tbOu6FBZWcTW4OIiVckZY56En8P1p3CxzFvC8sqxopZnIAAHU16Npukw6daoigNIB85wMlj6n04/wA81heF9LGTfTphVOEHr6muyUEsF4KkjheOPx/CkxpDCGwzNtY9x3H5f54psxChpMkdcZ6n6/jUhZlU4RiO+3qeOef60nChyVPPJ+QYHTn+lQMY7Rk7mVSqnGMYPXt09qmG7BkjbDFgcnt+PaoXDMpB5wwOcZIyQc/SpcKTwC4z95unagYMC0RPl7iev09Mf19qC21mQkq2cAEZ549Bx9aYBuTKkHAyNw64oVi53EYBGM5Hfn8O4/CgBwY7Qn3ccsAevrnNZGu25utNnUfNIi+YgPzDcpBGPTpj8a18eUBuyzAD5c49ePeoZkEnmYbqNvA4/wA9PrSYHnup2wurWO+iYPhF3DvjsfbqBWGwLL9OtdlYWcdtqdzaMPlRzGY+oMZ5UEn0B9aw9b0w6dflFVvJflC3XHofeufDu0XDsJowSNj7sdKmkbfEpQcqc4A6+tEsfB6EjvUSMyMQ2cfWtZx6nPVhf3kCuTjJ61cjXyx5meSeD7VDHLbxtvkh8wemcfpTnvI2BGGyemfWsWm9jn5G1dIsoFSXzAA0pGWJ5x/n+tRu7NLlsE9cjpioPtC8gMc8jkULKxXbtO3rinZi5JdiQgF92APYDpUyxkj9cUWtvNLgIjOxyQAuTXT2OlRQoqXljctcMm4AYwRnjgcj8a6I6JXPQgnZXM3S9JlvpQACIFBy3rjqB6muxtbZLBEggYfK+Sp55x1PvirdunlWyDaIxtAwn8J7j35/lQI12hfLCnPUc/1/Ci5aGwrvdFYKHPQZ9e3NPwNuxFPsAuP0oCqJWOMNj5R057k06JGUA9FPXr2oA//Z",
  "imageHeight": 256,
  "imageWidth": 256
}
