# Supplementary material for: Deep-broad learning network model for precision identification and diagnosis of grape leaf diseases
Source: Front Plant Sci. 2025 Sep 10;16:1611301. doi: 10.3389/fpls.2025.1611301 (PMC12461735; doi:10.3389/fpls.2025.1611301)
Supplement: Supplementary file 1 [file DataSheet1.zip › B_r00288.json]

{
  "version": "5.4.1",
  "flags": {},
  "shapes": [
    {
      "label": "leaf",
      "points": [
        [
          120.21611721611721,
          171.77289377289378
        ],
        [
          127.35897435897435,
          179.46520146520146
        ],
        [
          133.40293040293042,
          182.3956043956044
        ],
        [
          150.61904761904762,
          204.1904761904762
        ],
        [
          157.94505494505495,
          215.9120879120879
        ],
        [
          170.39926739926742,
          225.985347985348
        ],
        [
          174.7948717948718,
          233.86080586080587
        ],
        [
          180.10622710622712,
          230.01465201465203
        ],
        [
          180.47252747252747,
          225.06959706959708
        ],
        [
          190.36263736263737,
          230.19780219780222
        ],
        [
          194.02564102564105,
          231.1135531135531
        ],
        [
          195.30769230769232,
          228.0
        ],
        [
          208.49450549450552,
          229.64835164835165
        ],
        [
          216.55311355311358,
          227.81684981684984
        ],
        [
          216.1868131868132,
          215.36263736263737
        ],
        [
          212.15750915750917,
          207.3040293040293
        ],
        [
          222.7802197802198,
          203.0915750915751
        ],
        [
          223.8791208791209,
          202.17582417582418
        ],
        [
          233.76923076923077,
          194.11721611721612
        ],
        [
          235.05128205128207,
          190.63736263736266
        ],
        [
          223.69597069597071,
          179.2820512820513
        ],
        [
          234.86813186813188,
          168.47619047619048
        ],
        [
          229.00732600732601,
          164.26373626373626
        ],
        [
          233.21978021978023,
          156.93772893772893
        ],
        [
          239.81318681318683,
          153.64102564102564
        ],
        [
          242.01098901098902,
          149.24542124542126
        ],
        [
          236.51648351648353,
          145.39926739926742
        ],
        [
          230.47252747252747,
          141.1868131868132
        ],
        [
          226.992673992674,
          141.003663003663
        ],
        [
          232.3040293040293,
          135.14285714285714
        ],
        [
          237.24908424908426,
          127.63369963369962
        ],
        [
          235.05128205128207,
          125.6190476190476
        ],
        [
          229.00732600732601,
          122.32234432234432
        ],
        [
          239.0805860805861,
          100.89377289377289
        ],
        [
          238.53113553113553,
          97.96336996336996
        ],
        [
          229.00732600732601,
          96.13186813186813
        ],
        [
          221.49816849816852,
          95.94871794871794
        ],
        [
          220.76556776556777,
          88.43956043956044
        ],
        [
          218.3846153846154,
          84.04395604395604
        ],
        [
          219.66666666666669,
          77.26739926739926
        ],
        [
          222.04761904761907,
          75.8021978021978
        ],
        [
          218.3846153846154,
          74.15384615384615
        ],
        [
          210.6923076923077,
          73.60439560439559
        ],
        [
          209.04395604395606,
          73.60439560439559
        ],
        [
          210.32600732600733,
          57.48717948717949
        ],
        [
          202.81684981684984,
          56.75457875457875
        ],
        [
          202.45054945054946,
          33.311355311355314
        ],
        [
          196.77289377289378,
          40.27106227106227
        ],
        [
          189.63003663003664,
          44.48351648351648
        ],
        [
          178.27472527472528,
          49.062271062271066
        ],
        [
          177.35897435897436,
          32.395604395604394
        ],
        [
          165.45421245421247,
          38.62271062271062
        ],
        [
          162.8901098901099,
          26.534798534798536
        ],
        [
          158.86080586080587,
          18.842490842490843
        ],
        [
          142.74358974358975,
          30.014652014652015
        ],
        [
          138.8974358974359,
          25.61904761904762
        ],
        [
          129.00732600732601,
          20.673992673992675
        ],
        [
          125.7106227106227,
          15.179487179487177
        ],
        [
          123.14652014652013,
          11.333333333333332
        ],
        [
          115.08791208791209,
          18.10989010989011
        ],
        [
          107.02930402930403,
          23.78754578754579
        ],
        [
          97.87179487179488,
          17.377289377289376
        ],
        [
          87.43223443223442,
          10.783882783882783
        ],
        [
          83.95238095238095,
          9.5018315018315
        ],
        [
          79.007326007326,
          19.75824175824176
        ],
        [
          73.32967032967032,
          29.465201465201467
        ],
        [
          67.1025641025641,
          30.014652014652015
        ],
        [
          53.91575091575092,
          27.816849816849818
        ],
        [
          53.0,
          40.45421245421245
        ],
        [
          52.08424908424908,
          45.765567765567766
        ],
        [
          43.65934065934066,
          49.062271062271066
        ],
        [
          39.63003663003663,
          51.62637362637363
        ],
        [
          39.63003663003663,
          62.24908424908425
        ],
        [
          40.91208791208791,
          71.04029304029304
        ],
        [
          46.772893772893774,
          84.59340659340658
        ],
        [
          52.450549450549445,
          94.11721611721612
        ],
        [
          54.46520146520146,
          100.34432234432234
        ],
        [
          52.08424908424908,
          100.16117216117216
        ],
        [
          38.16483516483516,
          93.2014652014652
        ],
        [
          21.498168498168496,
          86.42490842490842
        ],
        [
          19.483516483516482,
          86.97435897435896
        ],
        [
          21.498168498168496,
          92.28571428571428
        ],
        [
          20.94871794871795,
          103.27472527472527
        ],
        [
          23.695970695970693,
          106.02197802197801
        ],
        [
          16.0,
          108.38709677419355
        ],
        [
          8.129032258064516,
          111.2258064516129
        ],
        [
          11.096774193548388,
          115.35483870967742
        ],
        [
          15.870967741935484,
          116.12903225806451
        ],
        [
          19.483870967741936,
          116.64516129032258
        ],
        [
          20.0,
          121.6774193548387
        ],
        [
          15.870967741935484,
          124.7741935483871
        ],
        [
          8.64516129032258,
          126.19354838709677
        ],
        [
          14.193548387096774,
          130.32258064516128
        ],
        [
          17.032258064516128,
          140.0
        ],
        [
          14.451612903225806,
          144.1290322580645
        ],
        [
          6.709677419354839,
          150.4516129032258
        ],
        [
          4.774193548387097,
          152.51612903225808
        ],
        [
          10.709677419354838,
          162.83870967741936
        ],
        [
          13.419354838709678,
          165.93548387096774
        ],
        [
          8.387096774193548,
          170.58064516129033
        ],
        [
          4.258064516129032,
          174.96774193548387
        ],
        [
          12.0,
          182.06451612903226
        ],
        [
          19.096774193548388,
          184.25806451612902
        ],
        [
          15.483870967741936,
          189.29032258064515
        ],
        [
          13.67741935483871,
          196.1290322580645
        ],
        [
          8.516129032258064,
          198.96774193548387
        ],
        [
          15.612903225806452,
          202.32258064516128
        ],
        [
          29.161290322580644,
          206.58064516129033
        ],
        [
          36.903225806451616,
          208.25806451612902
        ],
        [
          35.354838709677416,
          214.4516129032258
        ],
        [
          32.774193548387096,
          223.2258064516129
        ],
        [
          32.774193548387096,
          228.1290322580645
        ],
        [
          36.12903225806452,
          230.19354838709677
        ],
        [
          45.16129032258065,
          225.5483870967742
        ],
        [
          56.516129032258064,
          223.74193548387098
        ],
        [
          65.41935483870968,
          223.48387096774192
        ],
        [
          68.64516129032258,
          227.2258064516129
        ],
        [
          75.09677419354838,
          222.4516129032258
        ],
        [
          83.61290322580645,
          209.16129032258064
        ],
        [
          85.54838709677419,
          205.5483870967742
        ],
        [
          94.83870967741936,
          192.0
        ],
        [
          100.25806451612904,
          183.74193548387098
        ],
        [
          110.83870967741936,
          175.61290322580646
        ]
      ],
      "group_id": null,
      "description": "",
      "shape_type": "polygon",
      "flags": {},
      "mask": null
    },
    {
      "label": "Black_rot",
      "points": [
        [
          93.16129032258064,
          191.74193548387098
        ],
        [
          88.51612903225806,
          186.4516129032258
        ],
        [
          84.90322580645162,
          185.80645161290323
        ],
        [
          80.90322580645162,
          191.61290322580646
        ],
        [
          79.61290322580645,
          196.1290322580645
        ],
        [
          80.0,
          202.83870967741936
        ],
        [
          84.0,
          205.03225806451613
        ],
        [
          87.61290322580645,
          200.25806451612902
        ]
      ],
      "group_id": null,
      "description": "",
      "shape_type": "polygon",
      "flags": {},
      "mask": null
    },
    {
      "label": "Black_rot",
      "points": [
        [
          17.161290322580644,
          111.35483870967742
        ],
        [
          22.580645161290324,
          111.2258064516129
        ],
        [
          27.612903225806452,
          111.35483870967742
        ],
        [
          30.580645161290324,
          111.48387096774194
        ],
        [
          31.741935483870968,
          114.58064516129032
        ],
        [
          31.741935483870968,
          118.3225806451613
        ],
        [
          31.096774193548388,
          121.41935483870968
        ],
        [
          28.129032258064516,
          125.54838709677419
        ],
        [
          22.580645161290324,
          126.83870967741936
        ],
        [
          19.35483870967742,
          126.19354838709677
        ],
        [
          16.258064516129032,
          124.12903225806451
        ],
        [
          20.516129032258064,
          121.93548387096774
        ],
        [
          20.129032258064516,
          116.51612903225806
        ],
        [
          16.516129032258064,
          115.61290322580645
        ],
        [
          14.838709677419354,
          115.2258064516129
        ]
      ],
      "group_id": null,
      "description": "",
      "shape_type": "polygon",
      "flags": {},
      "mask": null
    },
    {
      "label": "Black_rot",
      "points": [
        [
          80.51612903225806,
          97.80645161290323
        ],
        [
          82.83870967741936,
          95.09677419354838
        ],
        [
          86.3225806451613,
          95.09677419354838
        ],
        [
          90.96774193548387,
          96.7741935483871
        ],
        [
          94.96774193548387,
          99.09677419354838
        ],
        [
          96.38709677419355,
          103.48387096774194
        ],
        [
          94.3225806451613,
          109.93548387096774
        ],
        [
          86.58064516129032,
          113.29032258064517
        ],
        [
          81.80645161290323,
          110.70967741935483
        ],
        [
          79.09677419354838,
          106.19354838709677
        ],
        [
          78.06451612903226,
          102.96774193548387
        ]
      ],
      "group_id": null,
      "description": "",
      "shape_type": "polygon",
      "flags": {},
      "mask": null
    },
    {
      "label": "Black_rot",
      "points": [
        [
          123.0,
          13.0
        ],
        [
          125.9,
          15.2
        ],
        [
          124.6,
          20.0
        ],
        [
          129.1,
          25.7
        ],
        [
          135.6,
          28.2
        ],
        [
          133.6,
          33.8
        ],
        [
          127.3,
          38.3
        ],
        [
          121.1,
          36.7
        ],
        [
          115.8,
          32.3
        ],
        [
          114.6,
          29.5
        ],
        [
          115.4,
          25.6
        ],
        [
          116.7,
          21.7
        ],
        [
          118.8,
          18.8
        ],
        [
          120.2,
          16.8
        ]
      ],
      "group_id": null,
      "description": "",
      "shape_type": "polygon",
      "flags": {},
      "mask": null
    },
    {
      "label": "Black_rot",
      "points": [
        [
          193.72972972972974,
          63.13513513513514
        ],
        [
          197.72972972972974,
          63.567567567567565
        ],
        [
          200.21621621621622,
          64.0
        ],
        [
          200.97297297297297,
          66.48648648648648
        ],
        [
          200.86486486486487,
          70.05405405405405
        ],
        [
          198.9189189189189,
          71.67567567567568
        ],
        [
          195.02702702702703,
          71.56756756756756
        ],
        [
          193.6216216216216,
          69.51351351351352
        ],
        [
          192.21621621621622,
          66.37837837837837
        ]
      ],
      "group_id": null,
      "description": "",
      "shape_type": "polygon",
      "flags": {},
      "mask": null
    },
    {
      "label": "Black_rot",
      "points": [
        [
          172.64864864864865,
          45.189189189189186
        ],
        [
          176.43243243243242,
          44.86486486486486
        ],
        [
          176.54054054054055,
          47.45945945945946
        ],
        [
          175.45945945945945,
          49.2972972972973
        ],
        [
          173.94594594594594,
          49.83783783783784
        ],
        [
          171.24324324324326,
          48.648648648648646
        ]
      ],
      "group_id": null,
      "description": "",
      "shape_type": "polygon",
      "flags": {},
      "mask": null
    }
  ],
  "imagePath": "..\\Grape\\train1\\B_r00288.JPG",
  "imageData": "/9j/4AAQSkZJRgABAQAAAQABAAD/2wBDAAgGBgcGBQgHBwcJCQgKDBQNDAsLDBkSEw8UHRofHh0aHBwgJC4nICIsIxwcKDcpLDAxNDQ0Hyc5PTgyPC4zNDL/2wBDAQgJCQwLDBgNDRgyIRwhMjIyMjIyMjIyMjIyMjIyMjIyMjIyMjIyMjIyMjIyMjIyMjIyMjIyMjIyMjIyMjIyMjL/wAARCAEAAQADASIAAhEBAxEB/8QAHwAAAQUBAQEBAQEAAAAAAAAAAAECAwQFBgcICQoL/8QAtRAAAgEDAwIEAwUFBAQAAAF9AQIDAAQRBRIhMUEGE1FhByJxFDKBkaEII0KxwRVS0fAkM2JyggkKFhcYGRolJicoKSo0NTY3ODk6Q0RFRkdISUpTVFVWV1hZWmNkZWZnaGlqc3R1dnd4eXqDhIWGh4iJipKTlJWWl5iZmqKjpKWmp6ipqrKztLW2t7i5usLDxMXGx8jJytLT1NXW19jZ2uHi4+Tl5ufo6erx8vP09fb3+Pn6/8QAHwEAAwEBAQEBAQEBAQAAAAAAAAECAwQFBgcICQoL/8QAtREAAgECBAQDBAcFBAQAAQJ3AAECAxEEBSExBhJBUQdhcRMiMoEIFEKRobHBCSMzUvAVYnLRChYkNOEl8RcYGRomJygpKjU2Nzg5OkNERUZHSElKU1RVVldYWVpjZGVmZ2hpanN0dXZ3eHl6goOEhYaHiImKkpOUlZaXmJmaoqOkpaanqKmqsrO0tba3uLm6wsPExcbHyMnK0tPU1dbX2Nna4uPk5ebn6Onq8vP09fb3+Pn6/9oADAMBAAIRAxEAPwD0Ir8znJZeuM9/X9aUgBixUcHOc/nTymEITIB7c800BdwXBLcADFMoiRg3zA5wSQfSkZmEgBbdu4J6e/FPCj7pYttHAxwP600oXBYoBuH8POBQA3cSxXhSRjGP8+hpzuANuFzjA5/z/kUCXy8fPggZ/Gk4DZIT5uc4/wA8UAQMhKkgMGzyTgCldDGFIy3OTg88U+Rxggo/Hyt0zj/Ipp+aQFW4A78cf5NICFpGkbYrAEnk4xTZUJILEMAOBkAnk1MYwf3ecHPJbtzS8MVKpgY+XnoM96BlcI0CnaM54DepxSbQG4GWPIyQPy/x9qo6nqD294lvCUZ/JaXaQCjdOvpxnketR6brltfuUA8qcZHlsB+n+f8AGsVWg5cvUXMr2L7l3QhlTJ/iBGeOn40MwMLLnJ6Yzng/5NSN+8PHIyMkHGfr6dDUALjlZfmDE4B56nH0rYslefIVASAeCCT9P06+n6UyZUdWIcrGrDBz932Az7/jVdULnKIS2cldvpzz/iaq/b4p7w2yMxkh4IAOCQcHn23AH6/Wk5JaDSbNFf8AUkoFPOfnxkdweevT0psvyykbVC5OSqg4PH3ulNjcRFeFRsHcx6/hnH+fzoDorSgna23GAc4P0/SmIaH/AHmNvzHA+7jA9v8APrVcR7HIB+ZcN82OB16VIWJwUQbRyR5ZyDjpk/QGkWJyw378AYVQM/56/wCeKBjdjLIrEnkdvu+4/GpI22yKrbiSAp5+6eh478//AFqiGVJLoSwyMlcZwcdPyq3sQRCRdsa56YyR7+n+TQBFKpjG4KCRySc5OD/n8qYkREZeVvvNklep5xjH5UqosMShEzkdVH3Tnj+lJKrnY44KnaevGMUARSgbNvVRgZBx174pHVo2wCNrEhD1H+elOIBkkUbS54OBwfTj8TUuMsqDYHPKk+vHBI/zxQBCZCrFVUht3B4zgj3H9KfISpU4BXr1OOgH4UOW8vagbaTyRg59P0H/AOuoi4a4MUbOSDyPXkYHv6UARtMxCnJLgHOP5cU35I1wAzfx5APH4/Q1K8YLjflypBAzyeOMUhiLJtYggD7oPTHPHr16UgI8BsMcnbnaS2PXr+I9+9QpGWkYxNlQcDI7H1B+oqykRkmUAOqg5x27f0z6fTimqrSHEZQFvlyx4BJHJP40wOz3M24t0A+bnrSkqijIy2OnalcDO3ghe4FMPyOSv3ic8joKZmMba7YUZJ556HH1pdq8LxyM8dB/k07sSwBwMHP1pnzHcSQOe3/1u1ICNgSpIbPbnvUYQ7VKkjHOO341OBv3DIAA7jk/TmmEbdqsMnGee1AEaoS3zkYzjaM+vvS8AlsD17frUc0nlKzsrHbzx/d7n/PaqT6vAk4idigK7g3BDL6iolUjF2bByS3LnCr8pYEjICn196qX18lhaSTSHKJwA3BJzgYqSK7tXX93OrNu3MH4469xx3rj9U1JtTTbs8uKNshDzk9BnHt+XFYV66hH3d2KTtG5lG/mn1qOfb5k0k2AgAIy2AOPxqxBZm2vBLfufMZh+7iJyOh3H8z+I9KxbEGPWrVdr/69DnOD94fhXX3+mSRGW4jklZgAEMzqzZP/AALjgiuKnC6v2OS5UsteurKZY5i09lk7mz+9hHuerr09W/3q6iGRXRZGx5W0Mp4Ix657/h6964+6lt2sZ3WHzY5Sr+Yq4w2Mbc/Xjbn34qv4QnvLuLU9KhaHzZvLZBIclMEk7fU5I4//AF10KtOOj1No1XbU6q+v7mMR/ZXEbzOVBK5GARkkAjj8e9cvbX76NrRtJsea6DaxVshiMdT1zg9OuD1rd0+GC2vTBcB2kjjG1GGGBLHP06DmqGs6bb3qN5srJKf3a7o+EIz8w2jjnH6Y95VLmjzN6s9KlJqFu5s22qwXUTReYqy7SNmR83Pbp7dKuyRg7iWHzdgMke/8q8gUXb36WYm+0O2SGHDIQM498+/511ujanfWMsdrdyGWA9WkPzDj16/hVxryi+Wp95yzfI7Pqdmd0kqxx43hsAjPT2x1/Ac4pboeTEWCLuKkoG5CgcZ9e4rPi1m1ufOdJGhjT7mcsz+ufQevr/KtDdWt7NcSXV83yqI4XlPIAGSDx6HGcDofWnKu5aQMnWj0NAMJAJgjMrA4A4OP55+vrS7pEiyEIwQFIHAGcZ7UyK5S4iEaOjoo55zsJwdue/Xmn4AZdoZ344PJAP17cHp7V1Rd1c3TurokLoJAY0OWxlj1BPuMf/r/ADqPzXLZcqJFz0Ydc/Xn/wCvSkqWYEKXToB27Zx2NNlQMECrnee/piqAY+4ZVUfnKgHkHHUfl+HSp2ZjtUgCUgDqcDjrTZHTJcuu9emO/wCHT/JpjqqIJX+VtuRuPIHoDTASRRIcM29twXePzJ9z/wDXqMOOd/LYJIz147nv/WnbvNG4Y8o8evXt1psm9GJXGGxlQT8uR/8AWFICOWZmgCyANghhtz1Ix0HPvTl2O6bjgDJ2F8E9M/nyPw/GgQhoy0aEKuAwAwccHkenPtRHgq48zYBnc2TnH8zTGLMSWOJMKx3Io9B1x7c1GHy4IUnoVJ4IPoT6/wCFSqEGcMzfKCBkdz6/57/WoyjPLnErHOASO3TIH5++aQjtX+QlRuOetLkM2Fz9SKUkJkdeMnb3pAOuxvrVGZGzA8c/h/SmyYH8PJHc/pT3ACqCM4wCMUigDDMcBffHakBGWYZAUKPp/wDW9x+VNbchUM2SSehPT/OKeVbHzFd3bPr9KikUbUIGRnIA5/H9aAKt1IYLKaUqzKB8+BnAJx/UVw0MypczQ3iSNNAMRLydiZPf23fyxXV65fQQ6fmK4hMiyo7RGQbiAew69QPyrzqW4uZr0XMUYDq/PIGc/wAPPPr0/pXn15LnVjmq/EX7Eyaveix+doSN8pJOFA+Yn164x+FUJ2k06WSF2kdC27ezEnkYOM9uBW/b28NgiQ2oErSfO0+QC7ducnjnjvzXO6gWmVnJ3MoO0t02/wD6/wClYunZGbqO3KVGLM6PA37xMMG3AYOfeu4u7fSpElSBr2VthaX5iyq+eOgHbIrz1pgAX+XOxRx3H1rq9Nvbq+0m1hR0UR4Vt3yqoGADk9TjHr34rSjo2mQytqbymD7JbMfskW5FBHT5849+MH8T61R8IRsdbmTIZ3tmGCBwcgjmrusQvCsY+0RvIw3NGq8AH0JP17A/pVLwsjReI4CzHc4YAAZDEqeDj3H6USdpFRO1ttBuFlN28hRo1+dyhIx7jPNc5d6hqSXToPs/zcGXJ6YIGQc87SB9K7UvqUkB3WyRQspPm+YOMfwkDvXC686h18gE4bDbu5//AF5rGdWcdInVCtKnGxpaHokIeW4f53chQ23hTkk7c+xH610ltZ2lnEz+QMZ2l0XccngDjk9DwB3rK0nzBplrIgX5/lbA4BzgkHP0zW1C9sZXhkBdWVl2tg7DnGcE4GD071vCN9WYznzTuzH1Lw7cXkouNPJFyCdwOVDEck8DjPQfT6VixTW9rZsmoRQm6ZnLZXLJweMg9MAfz7Vqa/qUUZJgLqNuMxysNvGBgk+vX9O9VJlgFjbJHb2sk6KuZflZsrjIJx16/XPShuMTF2u7DtCvT5l41wY1iYAxsXCqSDghVP3jj0zgCoLrxLfPI9vYWkMJxsW5upQQpPoqZz7deTVHUplvQ8szMJWOSVbjp6Vkrd21kEnlmKu2QpZScYOD0/nxWP1maVoHTSlO3Klc3vAetTXEV5ptzO00ls+Iy5yWQkg9PQgdz970FdTcxeaoVWMe1wVCgEnpke/br/OvL9Lu5NO8b+bAoNvIywzMqgJ8ygk88DlS2O+DXYaj4vt4WMFirTSDqc/IDk8+pP5da7VXiopyZ0tpbm1dXqWNr5ly4QJxgNtJ/LvVW11FP7OtJp5UJuJ3jQnHBy+AT3GF6jvXBy319rVzK0suWRhuUdBzwAOvY/165rorbbdpoWlMGBWQ3krryY1TcAfTlj19qijWlUqtdLbBGVzqw0ZYOo+UDjvjt179Mf45qIeUScsJDnGADkjp+HSkUK4+RA0gP8IHA4Ofzx+Gae8e8KXCmQnGCRg4xjr65rsLG+WxUbepyOH5+v6YprZ+RUA7Kfmz098/41IsrSkN8vuAQMc9Oe9PwFctGS6qpU8bQxPc0ARNFIi4YgLkghgQcg/T/OPybweDKNnUgJjGc8H+XWpNhjaOWXgHJyEICgdCOe/Hp+tJxJGduM7gQc9h1/nn8KAOzJDyqpIyB69qM4+UYA6e5NIcsu1sAdzTWVQ2SW49B+dMyA7skqcqD0FNYBWyX+XuCafIqFlUBTxwCBwKhZWDYZjvJ4IHFAEUrO4AV+PUc/n+Neca94jumvbm1SR12MVEQ7gd+ByP5YNekgfupMZDbSAyjnOK8Y1FkZFkTPnuN28nLZwOhHTnmuDFt6IyqNqxr2MfmWamRlM8rnIJA4xnk5x6f5AzXKeVN1BXJK+rcY7fTpVq2umtbGMMOWQM6AdWIBxj2OP0ovtLNrBGszsZXPzRL/yzGOMnHbqfx+tYqCtocjvci0wJezfZpJzEkY8wyHLHbnsB1P8AntU+qWVlHcKIJjcszEM7HnuM+wGMnIz17VzwuPs84KoDtyHGO2ehP5c9sitmG6leMJbW+8SKC0cSkkqP7wH1qoNWsJmK8Sx/KHjAf5lTdhifYZ/On6NePb3rKHOyUBXUDt6n/PerlzprpdCa6RIgA2wFhk/TH+eKyJW2nESlQ3Xjpz/+rmoV09R6aWOlkj82JpnIVduUjVh7fMe3Pp1+mOcexZrXXrYo2QsqrxkZB4P6H+VLay5hSGX588L82APr6/0+lMlLwSx3CqTLE4lGehPBz/KrcuYS0Z6Dc6lut5YJZGUA5Koep/A4Pbv+dcNMs1zOqoAcPjhSevQfr+ortdRtl/stbgwsMrgnywoz7EnOOR+Z+tYehWKrK9zM67I32ruPVu2e3Gc5z2HShxvLUbb2Z0ttaxQafb2cTgsp2KPU4PPtk+/9KZdxhLd8S+WPvuFPbIyc9O449/yqT69bRxSBI4yoUKw2Y3kdDj6evqOtU9SVDbySTmZGHHEgCqeTgEDGQMcdSRwemeiWi0E3cxrpIJpTG087M0gR+Vyckf49T7VZmNs4mMDGKVsjCHPPOAf/AB39T2rJsFt5/EkVwscuRKD5bjKtgZ5A6jjke3tipJtRWVpfKjUSq6kNGuDu6AADtx9a5d0aSXL8LKd7fIhbany5xuz1GOKy7mORzDZi13yRg/KV+5nOck/rnvWx9mltWW/udihCGSLILg9iw7YJ/Pr75P2hotQjlVgGn+R1YZGCc9voDn61KjZ3KhJ7IkClQtuXQSMNzsnJYDt/KmX0/lWCoq7XYthQQcjPHIH/ANf1p13B5gMisSR1I4Gf/rU3y4RYtfSLyP3cSgZ57t7+n49sVKSbHGbaILG+FsiMCWYsS2DySRj/AAroPBe6+8ZXcmSgFuckjIH3fb2J6etc5p9q0kqKI93zDnHQZ5Ndvbwy29lJcWMIiIX9/NyD8vA+vHr69s1rTcYVHJK7Nfacj1OvbCAIGUt3bg9+nT1yeKCkyYKoE3dCc9OMcce9c94b1ebVbvUg6iRLZYtrH72SDnv6joP/AK1dCykFm43Y68gHPX6/59a9GL5kmdSZAwLBskkjsTnj/OKfIwSXDKiY+7u7c5/r9fzqR9igKQNu45yMdu/r1H5e9QSKsrZl5Yr1Pv8AX/P54qgDmR5EDhmGFUhQfbt1HX8/pQWk8vbGzLtQE46nH4YH/wBc801nbauGAZPmUo3B7gkdjjv/AIcReYiOWTkIgIdh1AP1+tAHdswVm3dM/U5qMA5Jx8oGQCKcRkAsAdvvUacueMjOR6UzIeqkNg8MD0x/M/SopFUuwTk5H0pAzj5SmAOcU4k8pjCN1IPP0oARn+VRyo7sa86lszL4wkVLcKpeQsqoMqAPvZH1B/Gu+wxUD5VJ+6SeAPp+Vc/4oRrZILiKNfNJ5kXhiMdMj1/w9q5cQtFLsRVV4nJX4u11FUs42N5JMPLjjALey/19OO2KS5nk3OJmJucbMkDAJHOOfmPI7Zqzp0kenatJdXLPl7d1Y8AqTzgZU+4z7mqDwnUb2KV4m/s9JA9xIR94cZGeCT06dOK5ul0cZj3ax8YJQ7Ru3ZJ345/Wtnw1qjxWc9kZ2TYTMOpDD0wCOn1703WEDXIu4Y9kZBO4NtD9gRz0BIHpxWDFPPA4uegxkBySG9fw7Vndp3QvI37nUPtJMS+ZJKyGMqg52/e4AHTIyfSseeGYQhBERubjPG4duvStyxuI2tEa3g3B1OCRkA98n1H+exqrLdGa4hCKztGwdyEAwoPUj8e/tWrs9SdjMW3WNxJOQXXOB9eMVIL2QyrnAhC8qwyAPQcZGcDpVdpGeYDAIbKnPGO/fj/61BhzH5rldoIXCt25z26dKloZ2d5c3+qQWtnaBi12ocI5wIxwQx7Y56/hgd93TbWys9O8iZCgAV2d4yu88lie+TjAzke2cYx/DGq2lj4ehLTE3EhKK42sQNzADnoOmf8AA1bt9QnWJpYmklkVS6qqMSAPmJ7Ywe/1PpW9Oys2VsyzftAVa4lgWGaH5lcRjCkn5cjGOgzjvu9q5i9u7lEkgkQjCcqRllGRwR2wf51uWiQRxNPqSNHcsC9tGufvZ6+h5/LGfSua1K4SKQOGR2B25Gc4GPr2H14Oe1TUkmrEyF0SxVknvLpgke0RI7ZxuYZPzDuF4x33UXF4izL9kijtwQ+5YwAeQeD05Hr6flWjfWqWlhawTwqk0a+Y7NjdyM44yTjO3J547VzlxdxjJRGGOQTkk4AHc9+Saz+FCbZFK0uZIzlNwLB9pJII/kR/WskrFGm5eudobJyBgdvz/KtCS5R98xYbwSoBHbHTr749veq0irg4wQG3KWPYH/6+KhMpaIjiEszi328udqtjgH39qe0qpbLGrBooflHHp1OPerEUEq2TavEwiiG6BGUgku3XGf8AZJGcd/WqlnZrJaErGcFsDcTzn0GR70SiaKyQyxivLvVo2G5YicMWfChc8sfp/Su01S6tYYkt7cpJglOMjcT3O4cAkk4+vas6zhAEIVBsVWyq9GJPpj3xV6BdpBBTaG+6wyODweD60cwqlXnsQeBZNl/roMJVfNjRlBC7ceZ69siu0WPLqVWXjOCM8jnn2PTiuGVnsbhmtSIpHOXKjAkIzyfU9etLP42l067QXivcRy9drBWVeeQBjueh646iuynVWkTqp1oytFHdIZFCoQcowZQi5x+PXFJKqbMPj0KfxDnpn6D6dcdaZpF/a6hp0VxZbnifO18Y5GQQe+ev5fjVyRHnLiXJbGSV7D6Y69Bx6V0nQV0MY2B2TBzlQucfgD/jimFIsGQ4zg7kyCQe354OKsybAmxQyMuQwx19P1zRGx8vlhvY/wAXRff3/nQB04XO4seB0ycYpoDOeR07A+9PK42lhjIyPeo9pJ2gkHuBwKZkQ3F3BasiSyIjSDChjj/PUfT8qRpN6cDdxndntWL42UjQ3lGQ6yDBXr0Of8/SuGs/EGp6b5W1P3PV0lfgj2Gc/j/+quWddxm4taESmoux6iNuzLZyBxzkVBe2DahpkkDNtz91upB7d/bpXPWPjjTrqNWud1qxIOT8yn34/qK6a3u7O9t2a2uI5sqMhWBI/TitOeE1a5Salseevff2bcNDbW7/AGwnYSV3u23kjA7d+nQDOetZst/PDG8c6R+Y7Et8xJ6AduM8E9xg+tb3jWxNpcw3cCqj3C7TgY3Eep/kPbua4OSeSe6MUQ8x8Hvj2+g/+vzXG7p8pxTi1KxpWdxFelluAxFuq/KSf3g4G0kEEDjqO3p1rNveGOwgxngEDr9Pp0/Styw060WHyhPP9qbBd0G9SRnAA47d8/hVG6tXlkeZpo2BOCSckn0Hc9e9TLQhPUr6XOIZBZmUiKdh83UqSewHHPTt2roLhra209IrWPb0MkhJLM3qfTvxWHBDZWrnzZUEgUkGRgGOe4B6citG0RtXK4nQSZAd8g7RnqfXsPy9aUZa+pcou17GfEnnS7AGLsCDwcn16flSXUjMXCLt2/MoweeQMV0f2aCCLZaAFAPnJHL9wT9P8fWsC/uFwJNh2Y4yDgjJz+Gc9K0asjM6n4fQCHTLolF2SzlZJWO0KMKMk5H9761vXeoedeCRGVnVd3DHO0ZyMDqMkH147Vx/hISXMd1BcyssaEeQChbLueQPT7oropdMhhtZJQbtizINm4AuSTx93IHT15I6540g242LbZFqFy62ctw0e0EFFVeqqOCQcdzng8jGcdK5exh/tTXI4iipCSWlIUlVQfeJxz7fjWlraxwSvFBkKGIYsx+Xnjg9PoeetQ2y29hoG95A010wOM/wq3pxjJB9cg9iKym7smxUvwZWkdpJgZGyodiwHByTgfQ/SsWVGncMAhMjFRgYA+ntVvUJYmXyoUQFRhCv3SOcY4/w69OareegmBEa7ox0HQ8ADp37ms73Yl3KskLxyYlYEls4wee349K0dN0W5vrR54lDRo4RjnOCTwAAOpPT1JHWqj3G/wAySQFpGJGSOvr9OtaOi30tqLiaSOWWCIZjG0YMpBCg59tx69V4ql5jWu5d1DT7ma0i0y3eKeOEDbHG38TcsVbHOSeAcYx1q4nh9ktlIiYwnG2QuoCgnbhm3YGMjP456cSadHeB0ubuAgMcmNT6cnj1PGasLqUkLz2rDzofLKqSwwhY53H1554yOemTVRgm/eLeqsyH+zLUstvdXbWc20kO7CSN8Z/u4K9Pfr24yxdORruZPOeRRgNPtJETnHDYzk89ie3POAkdvca4z2sU7/YbVAguJlyVXgAA8njgewxx0FJez6laxfYYHjFuTny1jXAPIzvxkk5Pr19aq0UrvYzst0SXax2pjtHlguYpM7ZEjCMvzcAFfvcbcg+445riPHNnHaa8fs8gktigWNwThsDnr9a3VkupSsM4m25DySFzuAPJ5P51keKS+p3CCISTz+aViAQ73TGc7QT2x06VUWr3NaDtI1fhlqUglutLY/I2LhNzAAMCFP1zkd+1ekIEjYIGJJ5bYeffPrn+Wa8J0i6m0LX7S5niljMUgMiFMMUPDDB9QSK93DQmASK4dS4KhmwGwpweDkjGfb9BXXF3PRRFKqmWJ1BOVDBkP3jnr+YP60bCxxCWVnADMCecg+3SlALSJIwAIxgYOO/H+ff0prBZJQyDd2bggjI6n1+n/wBcVQzq/MBQnHJB5P8An+dBxkKpJyMD24pWXL9Tz/tcVQvNYsrIsrTRtIgw0YcFh9R2pTnGC5pOyM7GX4wjaXw6xAOY3DcemcdfxNeRyGaW4P2eOSQg8MDjA9z0556+lejX3iG7v4pIltIFtm+Rt4Llv5Adq4oC5VJI4okUKxG3OGPvnvXkVK0J1LxZz1YvdFSWG4bG54wAA0iD7xx1CkDp+I/lUH9sXOnMHtZHgZcYwcMdp496uqt0+5Sh3N1yw55psemzsRHKizMTjIXd36DuP61pF33RhtqbF14tudS0c2l7bRtJJIDHNGfnRwQeV685wCMDt71RsHa5gKW0O6Z2/esgwWPIBJ7Dr+vrUtolqCsElhDMChL7nYEjoe/v6VoHTokuPLisjBJJiLKSFwT36k5xjJOapqUndlSnzLzKU9m6pGJXVmB4jAxxjJ5B65//AF1TmmWCGZFAASMsFB4J7ce5NXlsru4vlgzlSAWlzkYz1z/SuxstK0nT7WQtG5nKsMqNxcBeevTH5daXK5PyIikmmzzq10qV0aWRQ0j/ADl347dh3H5/TFOjV9Ju0lUqsUvMgYABue2MfT/Dt0U87Wl/AIwZ42ZPlz1PTBxjpnqDUur6TFG32iWWMmNAwQEZDdv0K+h6/jrNx5X2PXnVp+z8ivFbxXjQs8hWzCE8NyeOB6/U/l1qjrbJMAP4UjCKr5LAAABe+OOfbmore+IlOQwjbhyWxgdOPcVNctBHaq6gSbxvEgXgg9h6f59qyhK6szxWO8FyF76ezCq5nVcByRjBx29d2K2biVgkjxSPOnGCynAHHOe5A/Q9q57wxIE16TcJYoXQqDHwwBdc44PbPY1pXl3m8mjRpJoy7bkkxyc8ngY9e1aQdk0N7ChLe/vAI1uGcFnd2AdAgJJY/L1+owT168UtTlgW4L+Wu0lEZD/D3wB2GMfTkVdMl3YWs9nDHGJrwkTs+AwA5CcnA45OcHkisO688jbNuWMHnGcE4XgdsnjpjjFS3pcV+hStlW6muPMQElCy/MQd25ecd+CeKroI/tfl8527wFIb0GM+vI+mPWnLJ++UJ8odgCAQCB0Pbp7VPYWUcMqTOSGJK/NycDnjHfIP5VG41puKlqqyAPGQTyQ3BJx3z+X4V2MWm2yaGt0yxgg+c28HcwC8KOxGMfTPpmuaKtcX8S2wfdI6qoY4OSccnsOQM8VoeI76a5jFpbRRx2luPIO0b3KjPUfTpz1zVR5U9QSbC11l31e4SQkbUZUV8DaR07Y9+55rTttGm1CaI3JEUSSkqW+Uup67AeT1PXIHPXkVkaTAunyC6EcMsgAYNcEbTkdlzxkfxc4x2rYvtRt7y4heOB1iLgkswZFBOSBweRuwTx0BIGK3irrUd7Ey6vPZQGxhsI8RllXywT3POMnB+U5P496oX01zIcvGq3TsQzmX5xnjZuJ4B6HGMjP4Q30sss0UETATykbH2/w5zuyecYOcY569cVSkmQXQE8jMqMH4BHXkd+M9aiTb0FzO90U9UaSOMwgsN+1pGYYyP4SvQ4x/nmn3Sh/DkMscKwxEAsVUnzpQMHk++eBx1471FcqJGfcFIY7gBwDxjOB07dOOlSwRyXWkRWw2RRI7gySPgDGDkDucHHf/AAiNtUIozz2xvIVsoWSCUCIo7Ek5yDn/ADitPTfEF/BcWtl9rjS1V1XawX5U4BG7qOBwP07VVuY4LS0jt7dmIXcGcnJYkDPHQDI/LGcnmuT1KT/SSgJGOWX0P+f51UYe/podFC/Noe6IsjBMrgN1Ibp7c98U3zI5sRYXevUZJx9f89jXjfhmKW48R6dGgyROrEZxwDk/oDXtLJEHyMBh/ERgj3HJPHTn/wCue47zqZQNqr5nyjqOOmPSsrUdDgv7eZ4wkFxIMGUR7lPbJXjP5j9K1gMuAVwT9OTTGMcIH2hsnk8ntx1/OpqRhKLU9jNNp6HlepaFD4ctRFqeom486RiCztGrg55Izj2x0rmNJiax1aQ28DBZZAoRQxV1P16kZ/WvSfEFqvie/Wwe0t5bSFt/m+aVK9iDyOvt/d9qgm0i1s4I4VPmvFEu1QcBRx3zz6ZriqVKSg+XY351bUpR2fk25M+5GA+bZjcPboab9gjYLMxYbwCkccfzEEZ49/w+tOlusSCDzdxHzYVsZI7VT1TUnKCJcpt+U44IHcH/AArOk1a55E1y7kscFrBuV5C8pG0sMADvgcnPUc9PT1q5ZzGANcOoJcDy/m5AJ/qOw59+SKzlWW0tY4pQPNfL/OBgk9D6ZAwPwoMM9zKkEAZ3cbVDyKvOPU8dq6Ysz6kks0cd79lSUy5+86gsFIAHGegHA+lV7rUGtbIxZ3MWHJxkccY9uRVu4uLazhks3X7LtB80iMMWOem7J3dsHOOelQ2xS8meQWZNrCR9nlcMqhh0UH+LoefXrjNROPVFbmholgsMS3F5AxmlGApHEeT6+uOeee31rapMirsRYyRnfvbf3II9O/oTxTzNLI7rKrrGMEkEdiD/AENc/qlzEbk+WojQjauDnoeucnB9frUOKa2JuZ0xuJpR5XzOW2r1z25/l7Vp6fF5UJS52uDk+USAEIzznnJ6e3b0qCYmGOBEDRyEKwH3c5Gc5P8AnFQNOzLukODv4BPX69/Xj6VLikrDudNpltaS3lpMrl4YmkD5AGAUPUfUD6+tOylq93qdwPLn3lba2CkY5ypJzkYH48DtzWRo9zLFfWpjifbnaSoIDZGOfbnNXpbxxdTKXBUSkhEGAO+Pb+VEG72HfQZGnmgfvDudWZmXnHB7ZJHRh+XaqM1vJPcQWj55x82ecdcfiKveatywC4VQdo2qAxz2PHTOBVREjKTToxMuSqBiScYOTyO/QfQ+1W7skikR7x5FfAyQXXGOOmfYYOPQflVSOfybkxS8Rk8Mwx17nHUf/Xq5YXrQG4lVcP5QRTsHGMZP14/U1Qmt2nv47dWUtL8zO3SMYycn/ZAbP06UabjSuasMf2AS6jL8m/5ICV3Z3Zy2M8jGV9Dk+lQTySoJVZiYfvDI/wDr9ySPxqe4uZdU04pHEEgiVYkDEglAw2qSDtzxnP17VShiaQPHNsdvmyMbgOOhI+h7/oKErg+x0Glyn7MsUuArYK7DtkYZBwDnntxn/wCvBrsMtiqwPO/zjcU24AHPCnpjHpj0xVjRbhftgZofNMcRRB5QIc7QM5yMHH+1wTxyADU16RbmS4YRqPLbczMCQCR9wLjjnceOPc8Vs9IA9iEoothFbhDIVOZVI+bnoM9AP/r8Vh3MqyruhG1CwIGPmBx0J/Dj6E45rVsjJdaPIkaB59/l5K4wDzkHGAeADkjirVnJZ6LKGjKXF0rASSBwV3YyQvHTnG4n1HQmsdZOyC3VkJ0gq1vqGqqHMShhb7sMw6bXOQR24+96Y6i14r1A3cMEMUJjig5ix0ReeBj8j2+WoHvFaVxK6qQfM/ekkbiRjoPoenPNVW33sMRcqAATh2O3aGJwOfQdvT8adrKyHzaWM+9ngi0qO7kJNy6FkQHATDY/mDj61xbM0khdjlmJLH1NegXGmW83h+M3LIEaZtqqcFeMZ9TjnGePm+tcVdWElpKBkOpJAZfUda0pyV9dzqw7jt1On+H1hJcanNdLGG8iPapY42u3Az+AavTlKIpDqfvdR0zg/mRnv6Vzvg7SptO0AB4gs85Mjq4HGeFBxz0GcdsnpW/ZJ5BZJG4kcEYUAnPGPY11HadmrYx1APYDGaq6gnm28qRyYYqR8p7elTZYHaOcDkionOwbiEJPy8/5/wA80TjzRcWYnJajpz2uhteAkMWVVUZO5i3T1zgGufDXd1OzRoz7f3ZI5weDg+lb+uQXkkhtbSbMjtlEwdyeuDjpjPTriqcenLpVnaxwSrLBO2HmX/np1JP6H6D2NeUqCej6HLKVpXRW0rRpbmdnnl8tI32NGDgknBwSe2D2zXQ3+lxDTFuBbeZMZdkYHBYcYyRz0yfTHamaTbITLGsjrLnfLuwR6Z6+3f3q7d30KQhVErwxORG+MruYk84xk9R247dK7IU4qJF7nNXmkyrN5hJdWTeigZOOOw49B+NYjO4vCoDR7epI6fhXaFTCrSXEIE0ilREQSIl6hRkepyTkZz+NQa3NpMWnW6lvtFxwhQAZYk547jqAMevTtRyWM3FHLvMPOVVxI2TwIx8xweeen9O1SX1/5unmCcN85BQDG3Htge/b2q8/hiPcoS5dJGQjy3wRnqecDAwM9KrT6Vf2bM+6N0KbdykYO0jI564wKV2lqKzRE1tNPp1pNJIUQDDA8nHHJ49x/nis2xtPtGqNL5bJBBkuemXx8o565OM8dK183jKo+zuz47qSpz1479+vepLsGzt1sre12yyMXeds54OePU4yP/rCsoyV7Dt1MK7keSeU581ZG5AyCc8HHbP+R6VYRUhO6OAIzHchVlUjH6joPr+GKqtNEBcxxq/l5/vcn03H6dvrVu60+dbaGaWcLK0e8RhTwSOQSe+MZ+pHartfUlXIhcSXGvWZGQpuUMhdgckuOfyAq1JFcbpHWUsuxRwSf4e/oe/HTnp2z4kNtqds8kqN5VwgDcAEhs8H0/xFbOpQzkI0t9CcxZSNQZHGMYVgQAOPr0rNL3ire6UGtnt4niLKyEbnkLZUHsOO5x+h6VWlEZbbAh2fKA7Lyffr04OfpV3cZIgBIuWK8lQWPGeuM9ePy644he1c2kqKuQACB5ZBXg5OR+P+Fa2JILtFtl2GRghySR0Y89Pb/Pellijh04NIzi+nUM4DcBMghfqThvpt9xVvTtP+3OZbnaLeIZePleM52n0ycDOc/lUd3qC3V5JIsLyznO3oSMHIGAOmO30+lZSVyloMswiwglhD/CI8Eb/mA5xzx8xx14p8abtPNwH2NHOFjTOfMY85OT02Dt1OAAcnDdPV47aRLiSGIySLsMoDFc5GSOx6HnA4+taM0VtpM3kmPzDA4lO87iOg44A3YA/LPORVRfRBYq2Cztq0F7FEsiRHfK0jfKRgDBIAG4AnPfp17s+xxT/aLmZllMQLGI5jTkt3OMjAyOnQDmpBc3Ntdz2l0zTW8gdBsk3APjACkAjI4zj27Go2c293H9p2tKYzFKrEna27vz16en+LV2tQLn2mG/0qwSACGGBjI4C52Njk8nHOOAOv5VkwhJrR7mZ4/MRxgNwcfLyAB0PPXPTjvUmnz28LGDznS2kALMF/iAPYfd6kHGTxxQ0sbQpAm1lQHaduOOp+v3j+XWlbS4rjjY3U1pBdKfKjD5Mm4lhyBuOAeBgAUywt7MSTRXM0xKMAFj4B69z6444Pp3rUfUVs/D8NsdmBE2SgGZN5JKk8HA7HkZGa5Z5ngumkLsZN2XZT3+vpRKySuFkal7qS2kVzDCqJtI2uw5UZOee59+T9OlcJd3r3MuSzEA5znqfWtvWppLy2jS22BT8z5c73J6k5GAM57/4VzRRlcqwIYHBBHINa00m7nbQglr1O58J+L71Ly20+9d7iGRhGjk5dCTxyTyO3PQHjpivSmOzKtubgdDz+fPdR+P158/8AAvhaQOmsX6PGijNupUckjhzntzxxz17c988SlhuXgAKFxkkfXv8A/X/LoOo6aeeO2tzJNldvfPWsKTVprwmSJfLghbexY5LDPX3+ntWzdwrcWhQqNxGQc5rzvWJ47O/MEBkilZgnXB3Z6Ejt06VzV6koSXY46jex0V1O39s2FvHuE4c73BILccdORio7m3Gn3UtyojgnhbzkDcq3A+7655qnBdTQagmokpctarktMOC/4Hk9eKL/AFKe/wBSge5RYE4kK7sFhjIxx+f0ppqxgXpY7iLy3eSNZZFSPy0IO1Mfz5OarRCa41ARmR5WCtKFDYDFTwScjAyc5J7VFJqZvrpDEHUKHIK46EE8Y/z1qn4fnafW54iUw1syl36cMCe9LVtWC5qXf2q8uFLRSBIU4AGcqeg47EntUFvp3nzxXLHZmU7Y9xJ+VSylgenRsdenrUs+omLUfJDI5DsGREGCdp6888+vr+FE2qSG5gMcpiBnVnIynl5wMqM4ztBOcep9Kt76k6EsqPb3CNcqoUqYwrfgSf0qC4ury41MXj/LCImSIcKdx284P4detWLrFtL58Blnf5vmlGdoK9Rgemf1qpaE3F0qLuG1GwWXBA6DA9ckHPBwCM1QwsILma/e6mDPbR+Zv2lSHc8kew7j1/lSuzNLe6jcSWzRWtpBuELgLuJb5Rjg9zyBkY5z3v5urQMyTNE0owpDbHUE5bjOQOh+nb0qys66NfAWbyNI4AYR4RQBlQcHGfmJPvjseJcYtWYGdpTadsmuS26KMsUjyFYPwF3euPmI/wD15hv7h7kSLCqn5TlkbIOME9emcZ9e3fBydINzDePAmDK8yxMg5DA5H5Z/z3rXnFtGlzKh82TaUGxgQgX5cjvg4B9/Y1gpcqs9h6MwlimTWLZHnjBWWNvMBOOSOfyrq7zTg915r37EvtM8EEQ+RO25gexC5yOrCuckEP2uynR0MjzoDhchTvGMgH0x+ddJqBtrcLJc3LzTy7ikUZwIQDgE+rZ6AEfdyc5qYfGTayICPs6kwq3kgBmbOcHp8xOMnkkAcfTkBlgZ5NUk+xsGWQHcGGVQHPPtj29ferIhu71Le2WAw7VbzJiONp5Cgeueijrn0zVo6eINCmitoyJMExxh1Zxt5LP3JwG9gOmec7u70iCXUzHkFnbCyidTCzb5GOC0jLwScn5DkLgY5BzkZqvHcLAixoo35UrtHyrg5xt4HY+/atZVe4hl3M6sfmeGM4wucbVJ6jgHvjA6nFZM0bxlYGYbolaRIYyxKncFKgH1xk+x/AS6aWoO4aiFmkmSRVlaZt0ezPIyTjHJ5z0yelFxeS3mnhLiVmlVEDqx3bhgYbOeuMHjv7moyFhh2hWW53Fl2PnCnHXOf9rjvu7DrXkOLnecKNjAMWHJIwuenHXPHPfrmncm5WmjcSIjLuZgN3mfKyHA6nHHoCe/6yxSPcwNLNKEZXaECPgngA5xxj5sf54ilxMnnTMfL8zG3cCc4BxjOeeP8inWmyWR0KGKMgsq7AAPTA7nGPfgelZ3sA2G5AvQyNhow2FdOvXg/mfypXmmYK/mFSibdxOd2DjA9sN9OKYZDHqcCIqrHKwAUvkAHIOfTr3/ABpb547LUAiBX8mUbVycEemOvPP/AOujWwhgQpKySIQVCuqsP4Scg9fQjjoc1Rv5muIJBvKhcbdvHHoe/r+dX4rFmunkaQqi5+VCC2MHOR2A9z26UyJBbXSyCMMiHcS67yec5546dwPT8IbQ07O5K1vHBZrvixLu5AJ2ryRg/p37VQntlhvYrn7JDN5ZIxNyrH/aGeexxn+daupTTTRzSF0eLAdpDnBGSBye3Oea5K71WS42pGvlqp+9kkn39qcYybtE2oxk5XR6b4f8XWertHAT5d8AT5Z+65HdT3z1xwevWunmAQbppQuTkbTkenOf5V4l4f0q61PU4UtvMQIwZ5lB/dAc5yOnTivZx8zAKQ64x8gwCPpx/L+QrvPROpO0kZYEH2rgPG+lltWtr5JUClkLiRwG4I5AJ5GAOldzK+yIsfujpk9f88VwviVJL2ZlZGDc4JG0lR09cf8A16xxFrW6nNVkkrFg/wCgwIbmOTyVIRk4IbgE8++P85qpr4SW8juN3mRkboVHSTnr2wOOB6e3WCXVzqCW1oDGkixBd8pIDMFJY98ev4CprXToZ4Ck8iyzW54DE7ShHB9T0I9hj2qNJaI5SnblpbsrAT9m2hfNJ6tjnBPXkY+lXLK2k0k3d2twJDIqMX2HA69wTz0/IU2OOZYUCr91yFXqdox09h/Srmn6ikmnTEbW8snJU4Y8c4Prn/JpxiC1KFsJ5tdtpZYw0asfN2HOflPJweh9/wD61WGfzdTtAkEZUhv9XywG1gAfwGT+JNZdoXF5cCNg0YCshPTAyTgdsZ69OT1wa0rK6jJM100mxZM5K4ZU6YB9cZ/Hj3otKwWsX5L2Npz5kAjZA6l2Kk5PfHryeTWf5w/tA4k3gJuBZsdCAMEH+R6YqyiWs+4Ox3MWBIb5uOuRyAcjoTUEMVkzbkjnbDAF9/Q/l0x/OleW4mmato1tNqZS6KoygEKrHGD8xU9sdO3+FU7+zkh1JbScoIpFNxEvVSD29ycr0GcL7VXRra3d2S1uJ3bgBzwRznBGMdP/ANVXLWGWW8hmuLQKiZeMNM2E4wSPQ/y6+9HPboNHLa5pL28zMY9o8wcHu5HOT6E8jn19aq6JK4aLzd7jcRgZLNk4GR35/TiuovCsupPbmJGYFgV3Z3Y9SSc8n9DWK5awv5bJbmZogmVZnJYcAdyPpjgfzGEm1rYaSXUbLYCR4pYGVAJUaRckFGDA568Dg8j3xmtlNGF5cC9lO23t4QoiE43yln4ZiTwOQOOeOmc1yF5rf2CJY0nWedT1wCi/0P8An0rpfDniFrqGNQkcijaBu4MT46dD3BII7Y5ByKypqb1toaNJRvY7G1sbeza2lnkhPO1bfnEIIyflPB6cnPJ7mory6gLPMsUTMWJ2xJuHmEdB/wCPc9PmOAMZqRA7xLIEfaxCEZLLxjjDcbeQcZ+o9ci/ie4aTypoiwEm9Siru+7kgKBwMe/869DmUVa1iG9DJlmjuRE8M8o8tgjMVC4XJIJOTjOc+mevvUuj9id40yEiGdpyCeQuPU9T/nJp9sixmaJmH2lnwXYMGBIz0K9epznpg8VTuWury4YWkcTW8pEbvgDA77c88fLn6j0zUcyZKi3oVLWQXF0jB1HylznoSQo5JHQ5J79MUpm3x3kwfcg2nO4FgSDz14Gcn8R9KfDMkNve3E+RvIQSjJbOOe4znK881WmS1R082OVvkw3l4BACqNxGCOePxrFzS0JcbE+kGMpfiadVRUBOIwSwGQSOOnK5/Ximx2s01+t24McKSZaQtxtBbp65APTjgYqK4nltp1aG1jiiyCjIM5HBwSc9sZH/AOuprS4eFmCO6O/pIAQRggk5B7Hp7d6SdxCJHFdX7SM6ttcKiqcAkHoepx6H61Bf3RkvbqIIEVxtG1cM3Pc8nOcZ7dagi3WmoNJGyE7ihG7n0x0/x/SoJd0zoyIFaQEYwSfm47Z7Hr70n5hcntI91tvXMmF6hfQd/Tg5/ClG1bd8EEAspA6Hge3TjPXt0qvG7RWuyNyrKwDHoG54JPUYwKuR3MTaeysU8xWIYBF+bPQ/0pbiG6/Fef2dBZRsQ0CkSDfncDg4HYYzjjrmuRht5Jp1gjjZpGO0KASSfTHrWxeaqI8MVDTEck9SfU1mWt7c294LuCYxzBshlP8Anj2rpoc3XY76F+XU9f8ADuk2+jaPDCV3SlA0rKPvM3UfhwPwz9Na4lMw2ovU5BJ79Tx0P5de9UNDvZ7/AEa1uZ4lglmUkxYAU9cN6gEc/Q8VpKsdw2ArFsBV+uP07fqa6DpOjaLeDnkMfrnjpXNa/pl2IWe1V3AXB2Dc6rnt7fSupMe7KlSv14xR5aIBnOVHWicFJanPKKktTx7SbZ59UleW3YpFE2VOQFJ9R6YzxXQI0IVhahVaTA/dKOAM9eB6fgM1H4m1Cfm4LERyPtVN3Cqp9Ox9e9X4oYIdHFzAm3ywrsuclh1IJH0rip6aHK3Z6Mi+zC7WNJ9ojQCXZg5Y8Edei+vPPTvWBPcKNWYyAEyt8v8AEU54P14x+NarX7JqduYJGkjkQKVU8kHPHH69cc1kXttMwa5uiyg/c+bLMOwzjA9q1lLsS2+hcKtbvOqK0k2eEcfKSOucnAGD696sywrp0zTS7ZXuwWyrYCE9MfiRz2z71HqdzbyaaGtdrQzRDdzkgk9fwyB/kVUj824sTujYknjnjYB+HHPf39aNhFmwm2ebk8SMWIY+/wCfp0/Op7S4dXYGQr8u92XOV5B/HP8ATr3qrDamEGZxINu1CFzndgdfQdOPU+1SRRJNIohjLhuCMenT0PTPX3/BX0AtWAMtxHuTgcBcAZOT1+mTz7mtmKUpP5bN8qqz4YnByMHGDzxx/wDrrIYS25MVqVjkUbnk4I9Mc5z17VqzaraXOlm6u2hia2UtKqY6AAcZxkHgD3rOSaXMbKjLl5jK1e/trS3m1K5nOC5SJRy02OMDI7cc8fh0rzi/1m61KVtz+XByfLTgYJPX16/So9b1m51q+a6uDtHRIweEHoP8aznkKRBQcM3X2puP3s1hTUfUYzea5PYHitDTL64026E9q4DYwykZVlPUEen/AOvriqSLtAwK6Pwr4fbXb8hyyWsOGlYe54UHtnn8jXWopKxbV9DvdDubi+0WK/CyQxvhZQwJ5Hy7lOcspJI65HPXG6k1qzMNslzCPKZQTh02ucEDIOT6c9uuK6do40toYI41WLZtWNR2xjH5Y/zms24s4yzxtERamJivlBQFHQLk8KM47cZ49KlxVrGc6aSucFPP/aZWWK1MU4ciRQe56nrnGePbv1BNiGeCC1Nusz7gW+TA5JB6egH+PrwzVLZ7e7JtWeIL82W+U9MHA9cYyPXI7Zqv5y3M7OWMPlqfk6hR6r+Z47HkZGa5HLldmcnUqXE0skUgzhGfPyE4LYwTzzznn8PSqzfvbkAxd8uinrn72D+f0rRee2jhPyqiyE5dUyevXtk9ufQc1nSOzkdF2g529FHoefSpuLqW7mZopmlhZSSMblIOOdwyPr/L15pD5TTlVZVuNuFRRkEkZIBPfOR69sninLDICWZOFJAbbgqRg5APPr9OelRWyOb8TM+0x/vSQuCxBGfT8unWnZ7oF5jb4C2ijYqQ7LvaJiBsGeAMHqep+v1qpGpuJ7eOUHynZdwiG5ggHLe5xn1H5Vdvi6zSL8kyvJhUPJAznAHbOe1MEtpbal5zu4YZyUxgZyvC9Bx6HtSbGrdCnICo+64fAYsQR1HOf09ufenwMLazO24dGnI5CcLtJ64PK8+3OfTl97aNHMylkSROJFxwM/QcjA6/41FPCEE0CkMsZHLLgkDI3dfc/nSTBaHOXCSLcOJjl88t2NdX4N8MPqVwuoXcTCxjJ2gj/XMOw7YB6n8PXGVcW4kiLNkIgGHIrc8J+K5LO4Swv5PMtmASORm/1R7cnovP4V2U5cyPQpT5kemrEpTzCpLM2N3v1/Hkf56UgMLAbwMr91geSCOT1x/+uonQL84kUnOQVX2/P0/DHpUo3hWAYoSSMOB+PXryP0rY2OlZyxYANkev9aq390YbYhRlwOhO31wSfrz7gHpnNWNrb+DjJzjqaaUWWQF1zjHXFEk2rIwaurHFXtjcRWkMc1u0lrLNuEi425xj65wT1xVVFlt5BavITasp3IvQnPHHf1x7V20umQbMxIq5JbaORkkH8+mK5bW7K8imknkhaSLA3MqjnkcEjtzjoO9cs4cupyypyiZen3KjWVjiYoiRfwtgOxI5wDgHORVrWbd4tPRHVgrknb03Zxx9Cf8APFZunMLa8lcpkYDSBjzsJGcYHPrwPyzWnLvlliRv3rrwFBzsHQ8YHOB2/rUU3eLI6GNZN5YFnM4YElhhuFfP3fTH+ea1LEqscqbirEKFHccnB9ic5/zxJe6YPKLqi/aJjgHP3gQDnGc+/wCP5VLGQwTiO5RpYsD97GCdqejeoGcZ7E457FrPUnYmwbeVllHyTMGkOOmen5f56VoWOmOklyqlFQBmRZTjdj0Pvjj8aqw3tlc3Ugl3DanVcjOOeQRxz/8AqqOy1GW2l8gNHKilgpI/HqO1Zylf0LTSepnNKbHRzd3D7mjc+akIBLMSQd3bGT19x+PJ6vrJ1QIoiMaJgnOCxbGPw/z+G/4tM9nDFEsii3ulztCAEBSMA+/Tnqec988aRwTXTTamuZbHpzqXVlsQngknoKjQF23nH+FOb5m2D6k1Ko/KrgrvmMi3pthJqV/DZ26lpJWCjjIHqTjsByfYGvZtK02DR9LitLdcIB87BeZD3J565/LjrXJ/Da3iUXk21TcjaA2QSqEZPf8Aw6Cu9RcKdzBgTnJxxWpSI1hB2FnO5jnpk/njrjFNeLztysu1GBww6jI4x/X8c9akVdmGyBjAAByPcc+1Ol2sB1C7uDjkZ6foOlIZyOt2siv+8PmMF+TzDjIHAGfYn8u+a5NgI1uNmyKTYSrDBKnqDx6HH0/OvSdW00X1ozLlZgpKu2QR19u+emP615tcr+8cTKittxgEbQfTj/Pr3rgrxs7HBOPJK5YvTbR6vNFkCMsxgZeVByT8wxnpwMe3vVGK3ZbiNpQDE7FUUHOSRnnHpn8+3WrE1ot1Ms0aFY/KXBWQPgkAYLe3I/Cs5ZJYfLZMcE8AnDc8g4+vWs09fIj1NW5m2IIycqq7TjJzyB179B+lV3j+yFVG7eMlgAR36evY9adGIrqe3ZgzRnZvRhywA+6D6cY7dqj1S4Mk3yFpXlbKAdT6DnuTjHt+ml7kW1E8rzo1kcgj7xfGCDn17nPH/wCqql1G0jBl+9nOcY49K6i9tY7bS4YwsWYkCkrnknIJyff19a5y7KxSrtP7wL6dOmQfSk2wejNPUgt1aw3O8LJLGCeflzwT0/HrWQ13J9sNxjdmNgxJABB5AOO+atPcwWdhEJ0jSQc7CCxwx3ZHGBwR3HfisK/1R7hwsQ2IOBx+HSrScndGkacpPQryzDZsHHOQQP51Vzyc/qKdgsuSea0NI0ybV9ShtIs5cjcwH3F7sfoPzrshFRR3QgoqyPU/DL3cnh/T5ro5PlAKu0ZKjhc/gPxzWvMiNOZUb5T3YjK8+v6dPwqG0gjtRFEFJjQYACjAGMD0/wAinrCAyliwypI9+hPp7f5NUanTJyn7zI9qB8rAqRs6+tBwSTnHTjNOB5BLFe2QOaoyAKM8DPqfTvTXUumxvujsfrSMztKRyB/snNGRjbnA7UgMTXrWAiJIoo43kffJIiYJQdQcckGuPn+12d09xazb2T7yEccckEHkDpwPTtwa67WC00snlyuGVcIUOfTPHp1rmLiI307XGMMww4VSBweTjnjiuKdruxxVH7xJLr5n0y1DxeTdDb84UKQw24wenQdeuevIzVSG8vRq63MrB4XU+aUfPvkjnBPI/HpThaCfToo5XTfHheG54/lxiqtnaXrSKY0kYjjHOMZxg/jUSk3uQ2yW5KeeZY1xk8KuAT+XarFo4V/O2yQbUPmMSMBO/T2pRbXAlEXkgysRkMSQOOmOPzrD8S3LwSPpcbD5GBmYdCeu33APue3pUqDqOyCEHKRi61qUmq37TsT5ajZECMbUHQH35yfcmsuQlVLHpVlg2c4NVZlLSCP+71A9a63FRSgjvSIY1z8x71IvAGOxpwjzn29RTgp6kc1ulYZu+ENVXStfheQkQy/upCTjCkjn8CB+texGGVdrExgk9QoGQM/jXgsSsWQAEkngD1r3xssFzuOcnjpn8OgoZSI94hLqME8fMpzkdPX3/SnH5nbfyh+7jPX1/l19/WmOM3IUNsGep4PTnI75wOtPb/VRspHC9uACMd+v+TSGIGZN23cSc/MOoNcd4v0dWkivIAHVuJYyf4jkg8V16xrPJ8xDcZAwDznOP/r06aGGdfKZS9uVwcnIxxj8O9Z1Ic8bGc4cysePR3DSRvaGP5kGYlUYz1Zsn2/yeBUdtaCV389tvdgPm49+a6DXPDrWVzG9spmiLgxn73JIwCPx61jkiPJV8DHI9civMldPl6nHJcrLMscjtK6srMW/edOMn/8AV+dT+U8enW2oGLzJAW+ZgSAB+meepz1HtVFC5KmJlAI+YqTjr1Oa2BcB9MMLgmMDy8beR6/hxVR13IM6a+kvkSIso3KOG4z3/Hrx3qjFbG6aS6m4iBAGeNxJPT2GKki2tqcRMyIituJ4wMDI/wAMVHey/Zb4+QS8TkMqDIxn/P0rS+gkUtVlacSCUESBvnL9Se349R/+usQgZ64zzzzWrdACJ2GeW5JPPr+HFZ2zgjj8a6MO7po7KHw2NDQNKj1nU1sXuGhd1JQiPfuIGcY+mefavUdD0HTdHjxCVDsuHmkzucZ65Hb6D0zXkdncGzvILpVBMMgcDpnBzivbkczRrJHKjxnkMoPOe+fp+hrpOlD3ZG+RDwD1HTP+f8+jZH2gLGSFbAZc9R2OORxUjOmyPAweoHUjrjdx70zzCEbZljkEHOSBx0/z3FAG8Qqt8pOO+TSBhGCAG3EY3e3+f5UpkGCCDnOcDp/Kg8gho344xVGY5HDLlTznnPahXU/8swoPOajj44A+YZHTPNBJDZJ+YHnvSAzzbTvcSbgDhzIH7ck8EY54/lU7WFuICDFlmk3tL1Lc557VcYsoIcgL1IPrmmkZLEkE4yCefwrKNNInkj2IBBDE37lSM9w5PB9vSjCJhgvLHGRwT7fzqRAVAKkAEAcEHv7UuyQMCFDDqTu5q7JFJJGfqTfY7Oe+SJWlhQnGOq5yevfAP8q8eupHubiWds7ncscepNe13MCXFrLFI3+tQo+3sDx/KvMT4P1gylfIUIGwHMi4I9euacYpO4muxze0rC0zABU9T37VT8shctwTkk16vB4TA8Lf2Y94EuJLvzZXjXcrJtwF5IPXJ7eneue1vwc1q1pHpyXM7ykiRmAKp0APA4GSevpURTc3JjtZHFiM7c4yKc8Lx4DoUYqGAPcEZB+mMV67Y+EdGtooRNaxTXCoN772IZh1ODxg/wBam1fw/YaxAsEsQjeNAIpUAVk9PqD7/h2rW4WPKNFsvt+tWdpniSVQx6YXPJ/AZr20qD8uAQAFGCB6flXCaB4U1DTPFNvIEFxboJG81BxjaRyO3UV3iqSxYtuCjJIPLHH+fzpMpEfAjY56E5JPQE5zg/j60IoLDHKkgeuc++Pc9acWZmLMq5bjH5/5/KmCQh8bCNvVh2/HgelIYIwRsAsQcheevQ9T+Jx/jTgAFUyTAgnJDH24Hoemf8imMjFh+8zGyk4xgDsc0isAxJ+Zg2O/P09e3+eoA8hWVxKFdZDglucj0/U+v6VxmqeH4dOvTfWuTbSEZQ/wD0HryB1Hcelde0hBIUOSBgDrjsP88U2aDzwkLLuVvvqWxkEe3P8AXisK1L2kbdSJRT3OZ8N6cl5a3jTBkRmVY9u3DYyS20g9Py5NUrzwve6dbSSWZEqll+XBQt142knI/Hvx0rs41tbZdqQjYigDC49wfc/480K2ZcogITgqRznpjHHrURw8eRRe5PsotWZ4/qU01pdGFrbylKAkEYLZ5zn8f0HpWdJcsZQ+CHU5GWBA6dsfpXr+s6Vaa1YvDKhB6wy7DmM45/pkdPpjNebWGjzR+JEs7iAExSB5VIyuwcnPtj+daKjBLUFRj2MJ3Z2B3HoRwex9/wDPWoipBPHFeiap4Ft3JfTp/LcgERtlgc4HXqBn1z1FLpXg60Omob+Ei5y2794RjnAHB9Ofx9quMYx2LjFLRHnfl5PpjnivYNFYjQrAfu1JtUUHHTC9cn1/H9KqL4P0VDuFkJAp28yPk/hkVqpGIAsQcKhUbflChR7Z/hGP0qyx5YLnJYjpv/yelMKDfuGWIGcZ5GecfmRQUbIJXHOSCc4Hvz+X/wCunW3loBtbYTwFIyQDwevsT/noAb+WaXnp1yOtKFyTnPT8qC+TtyeO/cmmbsOACSO5I4P+cVRmSPgAquSSenIxSBCcljjJzgjIpGPPOQcDBPPFOBUKpLDJHbqPwpAKG3N8qEk9CfT0pOM7S2R6Z6f5/pTCMSBg3y/dx3704yKgHzKSe/pQAm7aOgPck/8A16SQgOHKYHXOOg5pFkyuGdewyePxFDKob5WL4AIC9D1oAFfMy5Xgj0HP/wBemNKp2kY5GAG5x/8AXprZGSvJxjHqB7U1kDL1IHoPWgoftABHCktuGc8/kKezp1ZmGR1z6fT/ADzUall6gq+NxB9cUhcLHtAQnHI/nk0AEjIyJiThskgcehpiybg4wV+Xnkj/AOtjmi3KGTDlmBOSMcc/5708hMjfliDnrjGR6Dr+XagBikk7iykfQZJ/yKVjvwA2QMDKjnGKd1VSpyDkg7eBzTJyyglgwQdB3P4f560gFQmQj7wz0HH16VAQyy7iw6dB0yOn14+tPgHCkIckFmUn/PpTHUy9CAcEgMSck/T3oGSuSkhf5d/3juXp059+1QLIGhikcjcCCj5OMY54H51KYmZVfZjCdeAT16Dv+HFRr8jKsjZ2sG2569f60APDBhgnphTjp2/lgdfTtTfuKgO0856YU/lz/k0OSGUbSIwOo688+3+RTN/G0hjk4wDjOKADGwOxDKmANuMDnH0+lK0zPIqqG74bp7DHv/8AW7UHf5j5wDk8Kc8Z9/8APFQGXGNp+UjkY5P+f6+1ADyquX6LuIOTn5cfX/CoGt4Y7hplRRK4wZABlh25xzx/OlOF2FScZwuG/mD9P5ZpkjBITJt+Y8mQNzwMdPTj9PrQMnjCgMzSAShjxnpxn8vSmSK/7tVK7gpCZOAfqfTj0/8ArxBmdgZN2zOdqjG7Ax7f4805ZASN6ZVcbeSQAPWgBzshQHaMp1XIz3OD7etRSqxj3lDlnOen6j/PXpUimVZHAX5iASSpB6ZwSf8APP401QXT50QfN8uB0x+X50ANMJ+ULluy7ex7kj8P84qWR8fLvBL8gcgcd+evXqc9+lRsSYx8mW9AP/19aarkSFFU/LyD349fWgD/2Q==",
  "imageHeight": 256,
  "imageWidth": 256
}
