# Supplementary material for: Deep-broad learning network model for precision identification and diagnosis of grape leaf diseases
Source: Front Plant Sci. 2025 Sep 10;16:1611301. doi: 10.3389/fpls.2025.1611301 (PMC12461735; doi:10.3389/fpls.2025.1611301)
Supplement: Supplementary file 1 [file DataSheet1.zip › B_r00289.json]

{
  "version": "5.4.1",
  "flags": {},
  "shapes": [
    {
      "label": "leaf",
      "points": [
        [
          136.89986282578874,
          170.64471879286694
        ],
        [
          140.60356652949247,
          174.34842249657063
        ],
        [
          149.93141289437585,
          178.87517146776406
        ],
        [
          159.67078189300412,
          187.9286694101509
        ],
        [
          163.92318244170096,
          194.78737997256516
        ],
        [
          172.0164609053498,
          207.27023319615913
        ],
        [
          179.83539094650206,
          218.93004115226339
        ],
        [
          187.7914951989026,
          227.9835390946502
        ],
        [
          191.76954732510288,
          223.59396433470508
        ],
        [
          201.7832647462277,
          225.24005486968449
        ],
        [
          210.42524005486968,
          225.92592592592592
        ],
        [
          215.6378600823045,
          226.47462277091907
        ],
        [
          222.08504801097394,
          231.8244170096022
        ],
        [
          223.73113854595337,
          226.61179698216736
        ],
        [
          220.4389574759945,
          215.9122085048011
        ],
        [
          218.93004115226339,
          208.91632373113853
        ],
        [
          222.08504801097394,
          208.91632373113853
        ],
        [
          228.39506172839506,
          206.44718792866942
        ],
        [
          238.82030178326474,
          202.0576131687243
        ],
        [
          246.7764060356653,
          199.039780521262
        ],
        [
          240.74074074074073,
          191.63237311385458
        ],
        [
          237.86008230452674,
          185.1851851851852
        ],
        [
          244.17009602194787,
          182.0301783264746
        ],
        [
          251.5775034293553,
          174.89711934156378
        ],
        [
          245.679012345679,
          168.0384087791495
        ],
        [
          242.66117969821673,
          166.2551440329218
        ],
        [
          246.09053497942386,
          163.6488340192044
        ],
        [
          251.3031550068587,
          151.85185185185185
        ],
        [
          244.58161865569272,
          144.58161865569272
        ],
        [
          238.2716049382716,
          141.56378600823047
        ],
        [
          244.58161865569272,
          125.78875171467764
        ],
        [
          235.11659807956104,
          123.59396433470508
        ],
        [
          237.58573388203018,
          117.14677640603567
        ],
        [
          247.05075445816186,
          112.07133058984911
        ],
        [
          238.82030178326474,
          107.81893004115226
        ],
        [
          233.19615912208505,
          106.85871056241426
        ],
        [
          235.25377229080934,
          98.76543209876543
        ],
        [
          234.5679012345679,
          91.08367626886145
        ],
        [
          235.6652949245542,
          86.41975308641975
        ],
        [
          227.70919067215362,
          90.12345679012346
        ],
        [
          217.5582990397805,
          93.82716049382717
        ],
        [
          206.03566529492454,
          98.21673525377228
        ],
        [
          202.33196159122085,
          100.0
        ],
        [
          207.95610425240054,
          86.96844993141289
        ],
        [
          212.62002743484226,
          77.50342935528121
        ],
        [
          215.22633744855966,
          70.37037037037037
        ],
        [
          216.0493827160494,
          63.37448559670782
        ],
        [
          215.50068587105625,
          55.69272976680384
        ],
        [
          214.67764060356652,
          50.205761316872426
        ],
        [
          208.50480109739368,
          47.46227709190672
        ],
        [
          201.23456790123456,
          46.91358024691358
        ],
        [
          203.56652949245543,
          44.03292181069959
        ],
        [
          202.880658436214,
          31.13854595336077
        ],
        [
          202.46913580246914,
          27.983539094650205
        ],
        [
          193.68998628257887,
          29.766803840877916
        ],
        [
          185.32235939643346,
          31.96159122085048
        ],
        [
          178.32647462277092,
          22.085048010973935
        ],
        [
          172.29080932784638,
          13.031550068587105
        ],
        [
          172.29080932784638,
          9.465020576131687
        ],
        [
          159.25925925925927,
          17.969821673525377
        ],
        [
          150.6172839506173,
          22.90809327846365
        ],
        [
          146.639231824417,
          23.45679012345679
        ],
        [
          138.68312757201647,
          15.500685871056241
        ],
        [
          133.19615912208505,
          11.659807956104252
        ],
        [
          129.9039780521262,
          8.916323731138545
        ],
        [
          130.45267489711935,
          16.872427983539094
        ],
        [
          125.65157750342935,
          21.262002743484224
        ],
        [
          114.26611796982168,
          26.886145404663925
        ],
        [
          111.65980795610425,
          27.434842249657063
        ],
        [
          100.82304526748972,
          20.5761316872428
        ],
        [
          96.98216735253773,
          16.872427983539094
        ],
        [
          91.76954732510288,
          33.05898491083676
        ],
        [
          90.26063100137173,
          37.72290809327846
        ],
        [
          78.46364883401921,
          30.864197530864196
        ],
        [
          74.62277091906722,
          39.368998628257884
        ],
        [
          72.42798353909465,
          45.67901234567901
        ],
        [
          62.002743484224965,
          41.28943758573388
        ],
        [
          54.869684499314126,
          33.6076817558299
        ],
        [
          53.36076817558299,
          57.20164609053498
        ],
        [
          44.99314128943759,
          56.927297668038406
        ],
        [
          46.63923182441701,
          73.25102880658436
        ],
        [
          35.25377229080933,
          74.21124828532236
        ],
        [
          33.74485596707819,
          75.17146776406035
        ],
        [
          37.585733882030176,
          79.69821673525377
        ],
        [
          35.939643347050755,
          90.53497942386831
        ],
        [
          35.390946502057616,
          95.88477366255144
        ],
        [
          25.925925925925927,
          96.15912208504801
        ],
        [
          16.872427983539094,
          98.079561042524
        ],
        [
          17.695473251028808,
          102.60631001371742
        ],
        [
          21.810699588477366,
          111.2482853223594
        ],
        [
          26.74897119341564,
          120.98765432098766
        ],
        [
          18.51851851851852,
          126.61179698216735
        ],
        [
          18.106995884773664,
          129.49245541838135
        ],
        [
          27.023319615912207,
          138.82030178326474
        ],
        [
          21.262002743484224,
          144.58161865569272
        ],
        [
          14.677640603566529,
          151.16598079561044
        ],
        [
          15.089163237311386,
          153.90946502057614
        ],
        [
          21.262002743484224,
          157.47599451303154
        ],
        [
          27.29766803840878,
          163.78600823045267
        ],
        [
          20.16460905349794,
          168.4499314128944
        ],
        [
          30.17832647462277,
          178.60082304526748
        ],
        [
          21.67352537722908,
          190.80932784636488
        ],
        [
          28.12071330589849,
          197.9423868312757
        ],
        [
          31.001371742112482,
          197.66803840877915
        ],
        [
          32.098765432098766,
          206.03566529492454
        ],
        [
          41.70096021947874,
          208.36762688614542
        ],
        [
          39.64334705075446,
          228.53223593964336
        ],
        [
          53.90946502057613,
          228.53223593964336
        ],
        [
          58.8477366255144,
          227.70919067215362
        ],
        [
          62.55144032921811,
          230.58984910836762
        ],
        [
          68.58710562414267,
          228.53223593964336
        ],
        [
          73.7997256515775,
          226.47462277091907
        ],
        [
          75.58299039780522,
          226.47462277091907
        ],
        [
          79.14951989026063,
          234.15637860082305
        ],
        [
          83.40192043895748,
          231.6872427983539
        ],
        [
          97.66803840877915,
          217.14677640603566
        ],
        [
          107.68175582990398,
          200.68587105624144
        ],
        [
          119.47873799725652,
          185.45953360768175
        ],
        [
          130.58984910836762,
          176.68038408779148
        ]
      ],
      "group_id": null,
      "description": "",
      "shape_type": "polygon",
      "flags": {},
      "mask": null
    },
    {
      "label": "Black_rot",
      "points": [
        [
          162.96296296296296,
          192.04389574759946
        ],
        [
          166.2551440329218,
          187.7914951989026
        ],
        [
          169.1358024691358,
          186.0082304526749
        ],
        [
          171.46776406035664,
          186.0082304526749
        ],
        [
          175.99451303155007,
          190.94650205761317
        ],
        [
          177.64060356652948,
          196.43347050754457
        ],
        [
          176.54320987654322,
          201.23456790123456
        ],
        [
          174.89711934156378,
          204.52674897119343
        ],
        [
          172.70233196159123,
          206.72153635116598
        ],
        [
          171.33058984910838,
          203.97805212620028
        ],
        [
          169.2729766803841,
          201.50891632373114
        ],
        [
          167.2153635116598,
          200.1371742112483
        ],
        [
          164.06035665294925,
          195.19890260631
        ]
      ],
      "group_id": null,
      "description": "",
      "shape_type": "polygon",
      "flags": {},
      "mask": null
    },
    {
      "label": "Black_rot",
      "points": [
        [
          165.02057613168725,
          95.19890260631001
        ],
        [
          169.82167352537724,
          94.3758573388203
        ],
        [
          172.56515775034293,
          94.3758573388203
        ],
        [
          177.36625514403292,
          98.90260631001372
        ],
        [
          179.4238683127572,
          103.29218106995884
        ],
        [
          176.13168724279836,
          108.3676268861454
        ],
        [
          170.9190672153635,
          112.34567901234568
        ],
        [
          166.66666666666666,
          113.30589849108368
        ],
        [
          162.00274348422496,
          110.69958847736625
        ],
        [
          158.84773662551441,
          106.31001371742113
        ],
        [
          159.39643347050753,
          103.01783264746227
        ],
        [
          161.04252400548697,
          98.62825788751715
        ]
      ],
      "group_id": null,
      "description": "",
      "shape_type": "polygon",
      "flags": {},
      "mask": null
    },
    {
      "label": "Black_rot",
      "points": [
        [
          81.06995884773663,
          45.267489711934154
        ],
        [
          84.2249657064472,
          45.40466392318244
        ],
        [
          85.18518518518519,
          49.794238683127574
        ],
        [
          82.3045267489712,
          50.480109739369
        ],
        [
          80.52126200274348,
          48.559670781893004
        ]
      ],
      "group_id": null,
      "description": "",
      "shape_type": "polygon",
      "flags": {},
      "mask": null
    },
    {
      "label": "Black_rot",
      "points": [
        [
          133.8820301783265,
          13.305898491083676
        ],
        [
          137.03703703703704,
          18.655692729766805
        ],
        [
          139.64334705075447,
          24.691358024691358
        ],
        [
          140.46639231824417,
          29.492455418381343
        ],
        [
          139.2318244170096,
          33.47050754458162
        ],
        [
          133.8820301783265,
          37.03703703703704
        ],
        [
          127.43484224965707,
          36.762688614540465
        ],
        [
          123.04526748971193,
          34.29355281207133
        ],
        [
          121.39917695473251,
          30.589849108367627
        ],
        [
          121.39917695473251,
          28.257887517146777
        ],
        [
          127.1604938271605,
          25.377229080932786
        ],
        [
          130.04115226337447,
          22.770919067215363
        ],
        [
          130.8641975308642,
          19.615912208504803
        ],
        [
          131.5500685871056,
          15.912208504801097
        ]
      ],
      "group_id": null,
      "description": "",
      "shape_type": "polygon",
      "flags": {},
      "mask": null
    },
    {
      "label": "Black_rot",
      "points": [
        [
          72.15363511659808,
          46.090534979423865
        ],
        [
          76.81755829903977,
          49.65706447187929
        ],
        [
          78.05212620027434,
          49.65706447187929
        ],
        [
          79.28669410150891,
          42.1124828532236
        ],
        [
          80.24691358024691,
          37.997256515775035
        ],
        [
          87.92866941015089,
          38.95747599451303
        ],
        [
          87.92866941015089,
          37.174211248285324
        ],
        [
          82.85322359396433,
          34.705075445816185
        ],
        [
          79.83539094650206,
          32.51028806584362
        ],
        [
          78.60082304526749,
          32.51028806584362
        ],
        [
          73.93689986282578,
          41.1522633744856
        ]
      ],
      "group_id": null,
      "description": "",
      "shape_type": "polygon",
      "flags": {},
      "mask": null
    },
    {
      "label": "Black_rot",
      "points": [
        [
          58.43621399176955,
          63.648834019204386
        ],
        [
          61.72839506172839,
          64.06035665294924
        ],
        [
          63.37448559670782,
          66.3923182441701
        ],
        [
          62.825788751714676,
          69.41015089163237
        ],
        [
          58.29903978052126,
          70.23319615912209
        ],
        [
          57.06447187928669,
          68.1755829903978
        ],
        [
          57.61316872427984,
          64.88340192043896
        ]
      ],
      "group_id": null,
      "description": "",
      "shape_type": "polygon",
      "flags": {},
      "mask": null
    },
    {
      "label": "Black_rot",
      "points": [
        [
          228.0,
          111.3
        ],
        [
          232.9,
          111.4
        ],
        [
          240.0,
          111.6
        ],
        [
          241.4,
          114.9
        ],
        [
          237.8,
          117.3
        ],
        [
          236.5,
          121.0
        ],
        [
          234.1,
          123.6
        ],
        [
          231.2,
          123.4
        ],
        [
          228.0,
          121.8
        ],
        [
          225.2,
          121.8
        ],
        [
          224.1,
          120.0
        ],
        [
          224.1,
          117.2
        ],
        [
          225.6,
          114.7
        ],
        [
          227.0,
          112.1
        ]
      ],
      "group_id": null,
      "description": "",
      "shape_type": "polygon",
      "flags": {},
      "mask": null
    }
  ],
  "imagePath": "..\\Grape\\train1\\B_r00289.JPG",
  "imageData": "/9j/4AAQSkZJRgABAQAAAQABAAD/2wBDAAgGBgcGBQgHBwcJCQgKDBQNDAsLDBkSEw8UHRofHh0aHBwgJC4nICIsIxwcKDcpLDAxNDQ0Hyc5PTgyPC4zNDL/2wBDAQgJCQwLDBgNDRgyIRwhMjIyMjIyMjIyMjIyMjIyMjIyMjIyMjIyMjIyMjIyMjIyMjIyMjIyMjIyMjIyMjIyMjL/wAARCAEAAQADASIAAhEBAxEB/8QAHwAAAQUBAQEBAQEAAAAAAAAAAAECAwQFBgcICQoL/8QAtRAAAgEDAwIEAwUFBAQAAAF9AQIDAAQRBRIhMUEGE1FhByJxFDKBkaEII0KxwRVS0fAkM2JyggkKFhcYGRolJicoKSo0NTY3ODk6Q0RFRkdISUpTVFVWV1hZWmNkZWZnaGlqc3R1dnd4eXqDhIWGh4iJipKTlJWWl5iZmqKjpKWmp6ipqrKztLW2t7i5usLDxMXGx8jJytLT1NXW19jZ2uHi4+Tl5ufo6erx8vP09fb3+Pn6/8QAHwEAAwEBAQEBAQEBAQAAAAAAAAECAwQFBgcICQoL/8QAtREAAgECBAQDBAcFBAQAAQJ3AAECAxEEBSExBhJBUQdhcRMiMoEIFEKRobHBCSMzUvAVYnLRChYkNOEl8RcYGRomJygpKjU2Nzg5OkNERUZHSElKU1RVVldYWVpjZGVmZ2hpanN0dXZ3eHl6goOEhYaHiImKkpOUlZaXmJmaoqOkpaanqKmqsrO0tba3uLm6wsPExcbHyMnK0tPU1dbX2Nna4uPk5ebn6Onq8vP09fb3+Pn6/9oADAMBAAIRAxEAPwC48ZWRTK2FJwcDsPQD6GpsBcsMjdjcQ2fTp+J9u1KytGcSFCV+XKngkE8g/hTniMczAh2UnOO3f+mPX6c0Gwz5JFwQy/x5IPP4/QU5ZmAY5IcgYz/LmnCIqm1SACPuk9c88+nTpSpGA52ZQsSSM8jjnNICaMlixwAvXqcdCPxpgkLMFZSW3cnjOAPYf0pocLcCKRnBJ4Hpycj29KlQt5e1w20HgnAx6/of/wBVMCNFaRsEjapAc9B/nrSxAbNvRTkZJz074qbGGZDsLjliPXngE/55qIACSNTtDjgZHA9ePwFAEjxExh4m+62QW6jnGMfnT4lMg3FQCeQRnIyf8/nTIlcb3PJY7R15zmlZFmiYOmMDqw+8c8/1oAWRt0jKu4EAqOfvHoOO3P8A9eo9jNIzAngd/u+w/CrWxDEZG2yLnpjBPv6f5FVDliCiEMcDIXOMnHT86AAx73AJ+Zst8uOR16VYL/vMbfmGR93OR7/59KiaJwx2b8EYZSMf56f55pQxGS6DaeQPLOScdMj6k0AWIvmlA2qVyMFlAyefu9ac3+pBcKOc/JjJ7k8dOvpUZdGaIA7m24wTjJ+n6USOJS3Cu2BtYdfxxn/P50CJYVRFUly0bMcnP3vYjPt+FPSfAZCSQOAAT9P16+n61lfb4oLwWzswkm4AIOAScDn32kD6fSrTIUOXQhs5C7fXnj/EUlJPQbTRZVgIVXOD0xnHA/yKELogCqmR/ESM89fxphLnlpfmLA4J56jP1qdf3Z54GTgk5x9PXqKYhNoLcjDDk4IP5/4+9KUadRuGMcFvQ4rM1LXLawcIR5s5wPLUD9f8/wCNSaZqD3F49vMUV/JWXaAAi9enrxjk+lYutBS5epHMr2NCJCCSpCgjkZBI5FOWRo22MwJB4OM1LwpYsmRj5ueoz2pBGB+7zk54K9+a2GKiGQMTlecjJ55pFQhQSGLZ4IwRTh8shLNwR254/wAinRuMABH5+Vemcf5NAiRHBG3C5xg8/wCf8mm7iGC8MQMYx/n1FLwWyAny85x/nilMvmZ+fJIz+NMBFZjIQG27eAevvzSuwX5icZIJPrQEKAMEB2j+LjIpxUfdDFdw5GOD/WgBwALBgo5Oc5/KkC/MhyVXrjPf1/SnELuK4IbkEYpwTKAPkgdueKAOJL4ckqR1LEckn0B9f8akhJDDMmVU7nU+h6Z9uKYEZJc4lU5wSB26ZI/L3zUjBDjLMvykkZHY+v8Ant9ak0GtsR32nIODsD5I64/Lgfj+NNimZYCsYC5JY7s9QMdDz706TAVB5m8HG1snOP5igwhYw0iEq2QoIyccngenHvTGOLjjZw2AQM9OOx7f0qSNRGcK2xtxXefzB9j/APWqOPe7AtjC5wpJ+bA/+uadu8objjyhx6dO3WkIsKzDcoAMoBHU4PHWoE3HCsj8YUgcAZ6D8vw605FV0MqfM23J2nkj0Jp8bpkOHXe3XPb8On+RTATzXDZQqZGx1Ydc/Xj/AOtUgdDITIhyucMOpI9zn/8AX+dRRIFDhlxsPb0xTgVDKAFDv1B79s47mkAm6R4slCckhiRwRnGe9IWEYMxRlVQMg8nH88/T0pcAs24Mj88DgkD6duR196ZLcpbxGN3REYcc43kZO3PbpxUydlcG7K7LdqPOiDFF3BQXC8BgeM+vY0g3RytHJjeWwSc9PfPT8Rxmsea6tbKa3ktb5vmUxzPEeSCMgDj0GM4PUelWZdZtbbyXeRpo3+/jKsnpj1Hp6fz5Y13HSZgq0epejjA2kMPl7EYJ9/51SudVgtYli8xWl2gbMj5ee/X361zWs6nfX0slraSGKAdGjPzHj16/hXJMLtL97MzfZ3XBLHlnJGce2Pb86Uq8pPlp/eawfO7LodXc376zrQtIceaiHcwVslgMdR0xkdemR0rqLG/uZBJ9qcSPC4UkLgYJOCASePx7Vi6NptvZIvlSs8o/dttj4cnHzHcOec/rn2v6hDBc3ogtw6ySRncijLEhhj69TzUOlyx5k9UdVWTcLdjZmkVEaRceVtLMeAMeue34+nauXvdeur2Zo4S0FlkbWz+9mHseqL19G/3az/F895aRaZpUzQ+bD5jOIzgvkgjd6HIPH/66sWstutjA7Q+VHEWfzGXOWxjbn68bc+/NU605aLQ82VV20Gz2Zubwy2DnzFY/u5Scnqdw/IfifSq4v5oNakn2+XNHNgoQAMrkHj8K3bDTJJTFcSSSqxBDmF1Vsj/gXPANchfAya1dLtf/AF7nOcn7x/CuepCyv3MbnqdjfJf2kc0Zwj8ELyQc4Oat8MvzFiQMkMfT3riNL1JtMTbs8yKRslBxg9DjPt+fNdhLd2qL+8nVW3blCc8dew57V20K6nH3t0dcXeNy5wSGwPXt+lIyEN8hGM42nPr7Vnpq8DzmJGLgLuLcAKvqauwyeaquqsN3PP8Ad7H/AD2reNSMnZMaknsPKHaxYk55x2/CpFBCglsduO1AG7cqjBxnjvTyNm0ZBBHYcj681YDtq8rxwM89D/k0i7UbDDBHPHQZ+lHzDaQQee//ANftT+wKgDIwMfWgBwKupwMNjp2pNzLtK9CPl56Ug+dwW+8DngdRT0Azt4AbuRTA4jgcCUbOoBTOcY4H8utOWKR1wpBXIACgk5J+n+c/mvEcY3YzuJJz2PT+WfxpdhkaSWLkDByUJDA9See3Pr+lSaka5+dXA7qPmx198/4U7y2Cnd1GBy/P1/XFS4DOGkJRWUKONwUjuKY0rREt8vsCQc89OO9ADT5QIwwjOcYIOQOn49alLRhi7D5SOe2e3Xt1x/himJHsDFAokBxgEYGc56emKYwVB86BZCf4gORyc/nn8MUAVLrUU/s67mglQG3nSNyMcnKZAPYYbqe9WrW9S+tfMtnDh+MFtxH5965u522ia7pShiWkF5E7cGRX2gn04Ydfeudivr7RbmJopcM7Hap6HnkEde4/p0zXHWrSp1UultiJSsemW0XlKVZjJuclgwAI64Ht36fzrlvHmtTW8VnpttO0Mly+JChwVQEAdfUk9x930NWdO8X28zCC+VoZD0OfkJyOfUH8+lcfql3JqPjfzZ1At42aGFmUFPlUkHjg8sGx2yK0deLi3Fgmnsdba+Jb5JEt7+0hmONjXNrKAGI9VfGPfpyKn129PmWbW5jaJQTIwcMoJOAGUfdOPXGQa5Rru2vQ88UxZ1wGKqRnJwOv8+a1tNmWyCSwsxlU5BZuOnpXD9Zm1aZzVZTtytWLUs1vdWapp8UIulZCuFwz8DjJPTBP8+9bWm+HbizlNxqBJuSRtAywUnkHkc46H6/Ws6FYDY3KSW9rHO6tiX5VbLZwAcden0x0q3oGpRSEGcuw24zJKx3cYOSD69P17VsnGRzK11c2bmztLyJX8gYztDuu05HBHPI6jgjtXN65okJeK4T5HQlS23hjkEbsewP6V1Mz2wlSGMFFVVXauBvOcZwDg5PXvWLq3mHTLqRwvyfKuRwTnAJOfriicbao2hPlndGHaahqT3SIfs/y8CXJ6YAOAMc7QR9K6O50G4aUXaSF2kX5HCEDHsM8Vy+gupdvPBGWwu3sf/14rug+pRwDbbJLCqg+b5g5z/CAe9YQqzlpI2nWlUjY848XxsNbhTIV0tlGABycknmr2mPKIPslyx+yS7UYAdfnzj24yfwHpVHxSjS+I5yrHcgUEEYCkKOBn3P61d0eF5lkH2iNJFG5Y2XggepB+nYn9a2i7yOWR0Npb6VGkSTtexNsDRfMVVnzz1B7YFcOpZXd52/ePli24HJz7V0OpXt1Y6TdQu6MJMqu35lYHIJyOhxn07cVyizAgP8ALnYw57D60VtWkiUbEDSajLHCjSIgbdvViDwMDOO3Jq/fGTSL02PzrCBviIJwwPzA+vXOfxrN08tCquDtZgNxXpt//X/WuiuLeG/R4boCJo/nWfIJRu/ORxxz34rNU7otVHblIpple5hhs0kWacYlXkb0yO/vt/nmu5tZDPZQyhWVSPkyMZAOP6GvLIri5hvTcyxguz8cg4x/Dxz6df616Lod9BNp+ZbiESNK7rEJBuAJ7jr1J/OtqElzu5pS+I2l3OWCtggjqT0/zmnBmOAVDD6f/W9j+dRxqNrkjAzkg8fj+lShWx8pXd3x6/SvQOkWPB/h5A7H9KcrAcc/j/WhgDllOQ3vntSoAVYAYzkAYoAfkK2Gz9QKRPnIU7hjpSkdN7fSlBD4HTjI3dqYHFBpPL2yMzbkJGeoz+GD/wDWHNHMbxoXCscqxKge3foOn5fWoPMR3DPwHQkuo6An6/SpVdtrZYFn+Zi7cDuSB3OO/wDjzJqSxsHlwqo+fvbe/Of6fX8qYoKhcEgnsDjj/OaI1WJsxcMF6j2+n+fyxU6bGBUAbdwxgZ7dvTofz9qAAJM+SyB9vUjPTnPHPtQuHBQsobs3A79Onrg80KpJVuN2OvJAx0+n+fSue8SavNpV3poRRGlysu5h97IAx39T0P8A9apk+VNg2c7403WPjK0kyXBtxggYB+97e4PT0rn76+FyjsSVYMCuTyCBj/Gu0uIZbiyjuL6ESkr+4m5J+bg/Tj09O+K4jULVo5XUx7fmPOOozwa86o4zqKTVmcvtOd6Fqxn82wZGXc6lcqSBgZ55I/8Ar+lPKlg1uHQyKNyM/BUHt/OmeXCbFb6NeT+7lUjHPZvb0/DvmnWkHlgSMxBPQnkZ/wDr1m0kzKU2kRW0ciGazNrskkA+UL9/GMYI/THetSyvkcruT5c43Z6DHNZv2hpdQklZgWg+RFUYGAc9/qTn6VrfZpbpmv7bYwclniyA5PcqO+SPz6e1ON3cU5PZm1CbZBCZ2Msq4GHOOeMgf+Pfoe9VrVIIZRGs86sshROVyME/4dR71Wh1FYmi82NTKzsS0i5O7oQQe3P1qO/W3g8SS3DRy5MpPloMKuRngHoOeB7++KeyJiub4md7aRh7dMy+YPvoGPbJwc9Ox49vzfc2sU+n3FnK4DMdjD0OBz74Pv8A1rF01UFvHJAZnY8cyAqx4OCSMZIzx1BPJ64uQa9bSRRh44wpUqo2Z2E9Tj6enoeldUdVqZp2OPhWa2nZXAGXxypHTqP0/Q13NtqW23igikZgTkK56H8Tgd+/5Vz+u2KtKlzC67JH2ttPRu+O3OM5z3PWtzTrZf7La4ELHC4B8sMM+5Bzjg/kPrXOo2loNN7I4S+ZrrXrku2A0rLzk4A4H6D+dbEcflRLMhDLty8bMPf5h249Ov1zxixF55ZLhlIllcynHQHk5/nT7qXELwxfJjhvmyD9PT+v0oUuUT1YzWbx7i9VS52RAqikdvUf57UxIlk+UvGQnzMm7LA+4z+VV4m3HEqlgvTjrz/+vmte2013ujNaokoIXeAwyPrn/PNQ7t6D01uael2VlJcMJ5jbMrAK6nnsM+4OcjAz07VBqYSym+zRzmVJB5gkGVO3PcHof896Sa6lSMpc2+wRqSscqkEKf7oP0rGNx9onJZAN2Agx2z0B/Pnvg1c2rWEjVCebN1AXILeq8Y7/AF6VYvo/Ls2MbKJ4nGACDxjPBzj1/wAk4dY6WbqCRYXYSoflib/loMc4OO/Ufh9aLm6a6sZAo5VCyIR0YAnGPc5/WpcFbUavcl0HxHdLe21q8jtvYKYj2B78jgfzyK9HiZ0BDPx6nj8vxrxrTmRUaR8+eg3bwcNnB6k9eea9nI/dR5yW2gFmHOcVthG9UddNt3JlAZsh/l7AGnDdkFjhSehqJVYthWO8HkkcVNGqBmUhRxyAByK7zUdnPynBHT3BoBCSsoIyR69qYqqWyC3PqPypwyq7VwR2NAHGhIsCQYzgbUyASe/5ZGae5jO8IyYGMKVxn8Cf8M1NIx8vhhvU/wAPRvf2/nRHsKbGDOzYCjHT1/XFI1IIlTZhMegT+I89M/Q/TpnpSuZGDIAcuxZg64z+PXFWI0eAoIshsZBbuPpjr1HPrVPV7+10/Tpbi93JEmNz4zycAAd89Pz/ABoAc0eHYssvOMk54HHPuevFcX46k33+hAQll82RFUkNuz5fp2yajg8bS6jduLNXt44um5gzMvHJBz3HQdM9TSMz31wrXREsiHKFhkRk45HoenSuapVWsTnqVoxvFl/S7q1mie3uCkeSE5ydpHcbRyAQDj6dq4u+ivLTVpGO5ogcKVfKlc8MPr/WuxnXcSSU2lvuqMDk8nk+tUbyEETBkGxlXCt0Ug+mPbFcfMctOryXMJZVe2aNmCxTfKePXoce1MlEsLm328odrNjgn29qLyzWO0BaM4DYO0njHqMn2q3LBK1kurysJYjtgdmIBDr0zj/ZAGcdvWiMRuzRRCxSJubrnaWyckYPb8vzrWiaXMcYy+0Bi+0ggAfyA/pVCNVwM4ALbmKnsT/9bFWY7lE2TBhvJCkAdsdOvtj39qGzN6o3be8Rpm+1xR3AATasgBPAHA68n19Pyo1uxVUgvLVg8e0xO65xuUZHzHuV4x221m293GcF0Y55JGQRkEdj24Iro7G1S7sLqCCFXmkXzEZcbuBnHOCM425HPPer+JEpsrWV3cukcEaE5ThQMMwyeAO+T/KunsGgCrcRQLNNN8zOYxhiD82BjHQ5x22+9cfptwkshcsiMTtyc5wc/TsfryMd66W7SCSJZ9NRpLlQHuY2z97PX0HP55z61pTkkrDiX9StbK807yIULghnV0jLbDwVI75GcHGB7ZznCs7m/wBLgurO7DBrRS5RDkSDklh2xx1/DB7aFxqE7RLLK0kUjKHZWRgSD8wPfOT3+h9aqeJ9VtL7w9MVmIuIyEZztUkblBHHUdcf4CqqWd2it2ceb2QStjBhK8KowCPQ8ZOMnrUbW6yOZICA7YyPpxioxDiPzUK7SSuGbtxjt060LIyTEYAC4UY5z37cf/WrBIklghmMJQxE7W5xztHfp1rYttQ+zERN5kcqoIwrjnb97kEdMnI9ahiujDcTB1ZGkYuhKA5UnqB+Hb3q1fXEa2jtcQbQijJAwCe2D6n/AD3NUrLUW4zxLqjy2cFkJ2feRMeoCj0wSev17VjWix85Jc7Tt25B344/WoJZ553Nz1GMkISAvp+Hat7R0C3Ju5o98YAO4tuCdiTz0JBHpzWV23dleRPbTybkELEXONmQBgkDjPPyng9s0tgLttRZLyNheRzHzI5AA3uv9fTnvmoEhOnXssqRN/Z7yF7eQD7o5wM8kHr1681f1GSPUdWjurZnyluiqeCWI5wcKPYZ9hWnS7GTxWZi8YRq9uGUPGVVkGWBH3sn6E/hXoqv8rDlh2YVzHhdGuUnuJY180HiRuWAx0yfT/H3roMMFI+ViPvEHgj6fnXTh1o5dzspK0SeNVDqH4OT9KlZSWwOWJ6Y/kfpUYJ4TGUXoSefpTSzn5QmQecV1FkpByDj5SMkAVIrBmXb0z9DmoX4ccYGcn0qQDAJUAbvegDlNhU4mLMyAhWJPGAPbpREqiWV2BGFLFnP3Tnr+ZH6UihY5Szjb2XgknA6j0+n/wBYU4grI8igEnORg47cf59vWkaj3CSMULEEcrvPPtj0x/LFeb/E3UpDLa6Wp+Rc3D7WBBYkqPpjB7969JLQiAyM4RQ5LBWyFyoyeTkDGPb9RXhGr3U2u6/d3MEUshlkJjQJlgg4UYHoABUydhM0/A1nHd68PtEgjtghWRyThcjjp9K7e0WO6MloksFtFHjdI8Ydm+bkEt93jdgD2HPFcd4WL6ZcOJRJBP5oWUFDvRMZztJHbPXrWu0l1EWhgE23JeOQOdxA5HI/OuSTV7nnV3eRsNpyLdwp5zxqchZ9pAlcZ4XOMHjuR354wX/2Zahmt7W7a8m2gl0YRxpnH97Jbr7dO/OIrKfUrqL7DO8Ztwc+W0a4J4Gd+MgjA9OnrSyW9xobJayzv9hukKG4hXBZeQQTweeR7jPHUVNotXWxlZbsa/h9ntmJiYQjO6QOpDAHbhW3YOcHH4Y6809P0+5htJdMuHigjmB3RyN/EvKlmxxgjkDOc9a2G1KSZ4LVR5MPlhWIYYcqc7h6c884HHTIqvqMd4Xe5tICQpyI2PryOPUc4qZQSfumi0Vkc5qWi3NjaJPKoWN3KKc4yQeQQR1B6+hB6VnRwvJJiJgCGzjB47fh1rX1q+luhbzRxyxQSjMg2jAlAAYDHttPXq3NZyXGzy5IwVkUgZA6en16VL8iHpsOiRoHLEIDGwU5GQfr7VtWAMTRuskxMbZYIxUHgYIyPqfpWP56GYkxrukHQ9BwQevfuKs6fLEq+VMiEsMOW+6BxnPH+PTpxU3sxPuXr6H+y9ckiCK8IIaIlSFZD90jPPt+FdRp9y7WcVwse4ABGVurKeAScdjjgcnOcdaw7lbe/wBA3pIFmtWJxn+Fm9Oc4JHpgDuTU2iLHPKkU+SpYBSrH5ueeB1+g56VpB2Y7HU2moeTeGR2VXZd3LHO04wMHoMgn1571g/EGATaZakIuyKcLHKp3BhhhkHJ/u/WtCLTIZrWOUm7UqzjZuBKEEcfdyR19OQemOed8WiS2jtYLaVmjcnzwEK4dDwD6/eNazbUbFJsxLWRlKB13bvmYYPHJGKWVPJl2EMHUADg5Hp1/Kn2FwuDJsOzHOAcAZGPwzjrW/8AZoJ4tl2AEI+Qgcp3JH1/w9KzSuiCC3a2udPeK6j3dTHICQyt6j17cVz+qTiaQ2YlJigY/N0LEHuDxx07961btG0gtmdDJkhHyBuGeo9O4/P0rOnhsrpx5UqGQqCTGwLDHcgdeTWcpa+hpGLtexVsuWG8gRjgkjp9fr0/StK8uIrIqtuGAuFb5QT+7HI2gkkkc9T29etR2tq8UiTLNGoBwCDgg+h7jp2q9f6daND5Rnn+1Lko7jYoJxkEc9u+fwpx1Ib1HRX880aRwJH5iMCvzEHoR34zyD2GB61pJff2lcLDc27/AGwHYCF2Ou7kDB7d+nQnGOtcfHPJBdCKUeW+B3z7fQ//AFuK7zwVYm7uZrudVd7ddoyM7SfQ/wAx79jVK7fKXCLcrHY2Vg2n6ZHArbsfeboSe/f36VOduzK5yRzzgU24u7Oyt1a5uI4cKcBmAJ/TmuZvvHGnWsbNbbrpgScj5VHvz/QV2c8IK1ztbUdzqlk2JyNvGd2e1Lb3cF0zpFIjtGMMFOf89D9fzryu88QanqXm7k/c9USJ+APcZz+P/wCqu58EqToaSnJdpDkt16DH+frWcK7lNRS0JjNSdjoiGQ8Dr2J96cVxtKng9cHOaZtIO0kk9geRUgXO4qM4GT7V1FnIeZHDmLC726DJGfp/nuKc6yKHwuQvQluvtx3xT1SIvk4LH+IDJPueQeenH/1x4t4milt/EeoxuMEzswGc8E5H6EVJqdRqXiC/nuLqy+1xvas7LtUL8ycgDd1PB5H6dqzIJ7YXky3sLPBEDEERiCMYAx/nFc5psn+khCSc8qvqf8/yrrLaOC7tJLe4ZgG2hXBwVIBxx0IyfyzjB5rhlD39dTgr35tSW1UJ4cmlkhWaIAlSykeTKRgcj3xweOnHemaW0kkYhJY7NzRsozgfxFupxj/PFPnjktdIltjslid0AkjfIOcnJHY4GO3+MVsojZNoUBTuIPIHGM4PXv1461MraI5zobGa5jOUjVrpGAVxL85xxs3A8gdBnOBj8b7avPewCxmsI8SFVbzAR3HOMjJ+YYP49q52OZDdEQSMquxfkE9OT35x1q7YyyxTSwSsDPETvfb/AA5zuyOcYGcY469c1cW1oPmd7svXOjTafNKbYiWJ5QWK/MUUdN4HI6DpgHjpwKzLrWXTV7dIyTuRVdUwdxPXtj37HitSx1G3s7iZ5IHaIOSCrBUYA5APA5O3APPUkA5rH1aBdQkN0Y4YpCCxa3I2jA7rnnA/i4znvVyVloO9zZl022fQ2ulWMknzl2A7lBXlT2Axn649MVxz2qtIQkZJHIC8kHHbH5fjW54cvpraM2lzFHJaXA8gbhscKcdB9OvPXFZ4Vre/lW5D7o3ZWCnJyDjg9xwRnmsJcregmmjJcR/a/L5zt3kMQvqMZ9eD9c+tWLlVtZrfy0AIQM3zEndubnHbgDilv7KOaV5kJLAhfl4ODzznvkj86gaT98wf5gjEAEgkjoO3T2qdgeux0WmSwNcB/LXaC6Kg/i74I7jGfrwKulLewvCJFuFclXR1ARChIIYfL1+gwD06c4dr54G2Hc0ZPGc4Bw3B7ZHPXPGa3BJd39rBZzRxmazIEDJgsQeSnBweORjJ4Aq09Liv0L1vKxSN5ZHgTnJVTgjnnPYkfoO9Y3jSQpfQWZVUMCtkISc5OO/ptxVqzu8XkMbtJDGHXakeODng8jHp2rN8TyB9ej2iWWFECkycsQHbGeB2x2FVN3SQ1sS6IyQgj+F4yjKmQxBBBXtnjn34q9LbxWbTMkhazKA8tyOOR6/Q/n0qlbNBJas7AR7BvMhXgAdj6/596huL4mUYDGNeEIbOR059zWc5WVkJFORX1a7eVirRRcxhQCF575z9P8e7brSpURZY1CyJ84dOe3cdh+X0xXU6RpMUjfaIpYwZELFCRkt3/QN6np+EUE7Xd/OJAYI1Z/lz0PTAznrjqTWsHHlXY9qFWn7PyMGGZZ4YUYAh4wxUngHvx7EVcgs3ZJBE6qxPMZGeMZHJPXP/AOuuzvdK0nULWMrG4nCqMsNpQFeOnXP5dK45rK7t75oM4UAlZc4GM9c/0rLlcX5HkSSbbRVv3a2gCXMO2ZG/dM4yVPAJB7jp+npV618W3Om6OLSyto1kjkJkmkPzu5JPC9eMYJOR296nGnRPceXLZGeSPMWXkKAHt0IxnOQc1n3aWpLQR2EMICAptdiQOg7+3pTSlF3RcZ8q8zF/ti51Fi91I87NnOTlhuPPvU8UNwudrxkEFo0P3hnoGJHT8T/OpJNNnUmOJFhYHGSu3v0Pc/0pzLdJtUIdy9MMOOamTtsid9SnGZorgfaI5IyTyxOcj2PTjjp61654PjaLw6pIOZHLc+mcdfwFeaEXLJHHLEjBmA25yw989q7Wx8Q3dhFHE1pA1svyLsBQr/MHvWdOtCFS8mb0ovdncDGSrEjAwffijzAEBxyAOR/n+VUbPWLK9Kqs0ayOMLGXAY/Qd6vquH6nj/a4r14TjNc0XdHRY5FijqAin73U9M4H5E47eteY/EGwkt9ThumjC+fHtYqc7nXg4/ArXpd6nnlUjbiNyTlQSMcY9zWB4x0qbUdAISINPARIioBzjhgM89DnHfA60Gp5CrNHIHU4ZSCp9DXaWU8EulSXcZIuUQM6E5D5bH8yM/SuWtbCS7lIyEUEAs3qeldrb6Zbw+H5DbMhRZl3KxyW4xn1GeM44+X6Vy1JK+m5xYhx26mr4U1A2kM8MsJkin5lz0deODn8h2+aqo0gs1xqGlKEMqljb7sso6bUOST34+9656mBd9lDKUKkEA4Rjt2lgcHn0Pf1/GrSXirKgidWJPmfuiQNwJz1H1PTjis7XVmcvNpYw7aVYl3TDcgYkjHzE46A/jz9QccVuBFNsYrgIJAoxKxHy89DjqD/APX5p95JZ61KWkKW90zERyFwF3YyA3HTjG4H0HQCqt6ZLXR40kQJPv8ALyFzkDnJOME8kDBPFLWLsxW6o0NChlvlaBJ3+Qbgm3II44Y9MY9c+mKn1SU/ZmiiwVXJbed0ijJOCc8d+M//AFqugyLbSW7GNT5jblZQQCQPuFcc87Tzx7jmretXC/bCyw+UZIgjjygAh2kZzk5OP9rkjnkkDZawBbGJBJK4iVWIh+8cD/6/YgD8Knmj+3iLUYvn2fJOQu3G3GGxngYwvoMD1qlNE0YSOHYjfLgY2g8dAT9R3/Q1dt7mXS9OCSRB4JVaJwpJIQsdygk7c85z9O1YtWBdjNkn865EUXMYPLKM9O4z0H/1qtxo9m8apg4JKLjPHTPuMDHofzqjDbtBfyW7MoaL5ldekgxkYP8AtArj69Kv39605t5WXL+UUY7BznOD9ef0FGm4NWFht5ILie0TPGfmzzjrj8BV6RPKB/eHciqys3GeB2yCeqj8+1VHSMJDO7ES5CuFJBxgYPA7dD9R71b81bZiGwyk7TuUFhjsOOmcihXQi5lLp7TU7ceZPvC3NsVJzzliDnJyPx5Pbmm6nbWkV5dzM5SGVowmADkBB0H1J+nrUEV45uoVDgKZQSjjIPfHv/KqOsXMst9dGSJ9udoLAkLgY49uM1E272KvoM1CLzYQlttQDB8oEEOTjnPGD19u3rWZCbiGU+b8rhtrdc9+f5+1SrOyrujOTv5APT6d/Tj61PCTNHOjhpJAGYj72MDOcj/OKFFNWFc6LS5kZdjrGCcbNjbO4AHp29Aeas63YLNE1xZwMJohgqBxJg+vrjnjnt9OZ0u5iFyPMUSIBtbJx1PXORk+n0roBNLG6LErtGckEkdyT/UVSikthXKFrqDXVkIs7WDHkYyeOc+3BqxFNHJe/ZXlMWPuuwKhiQRzjqDyPpTLkpZzJIbMi1mJ+0SoGZSx6qT/AA9Rz69M4qa3uLa8hjs0X7VuA8omMKVOem7I298nOOOlXCPVlbFq8mM4W4RQCgPmfNyQD/Qdjz78AVTkgtZ9qpIUlA2hjgg98HkY6Hnp6+tRCGe2leCcMjoNrBJFbnHqOO9DLLd2skUQHmph/kAwCOp9MkZH41cmT1LX2CNQ0yljsBLxyR/MABnn3/D6U6Sz863Bg3OxHy78bj7dBVPS9ScIYmy+75RnkkdgP8KuRXWZDB5u0n5sM2cE9q5qrVrmkFzbHFatE19q0ZuIGKxSFSjBgqKPp0Jx+ldPpuhQ+I7UxaZqJt/JkUkq7SKgGOQM49sdK24dItbyCSFj5TyxNuUnIYc988eman8P2q+GL9rBLS3itJm3+b5pYt2AHJ6e/wDe960p1KTgubY9fnVtDf07Q4LC3heQJPcRjAlMe1R2yF5x+Z/WtWIDay+Z8p6Djpj0pqmOYH7O2DweD256flTyMOQFyR9ODXbTjCMUobGDbb1OUU78Ku5eD1PP58d2P4/TjzXxZ4vvXvLnT7J3t4Y2MbuDh3IPPIPA7cdQOeuK9ISJQx2rwQVK4wQPr2/+t+fA+OvC0hd9YsEeRGGbhQo4IHLjHbjnjjr34ZocNaXr20uQzAE5znofWu7stSW7itoZlR9xO51HLDIxz2Pvwfr0rzoIzOFUEsTgADkmul0WaSztpEudhUfMmHO9COhGBgjOO/8AhXPUSTucteCevU6G/t7MyQxW00wLsQVk5A6dx6Z54Hp2p4sbqG0numPmxl8iTcQx5I3DIHByQax0mee6WQOwk3ZRmPf6+ldSmoreeH5rYbMGJcFwMx7CCFB5OD3PAyc1lGzTscVkZEwSG0S5hePzHc5C8nHzckEdBx0x157VrfaYbDSr9JwJoZ2EiArje2ODwccZ5B6fnWassawvA+1VcDcdueOo+n3R+fWjUJ7eZhB5zvbRglWK/wARA7H73QAZweeaLaXC5N9jig+z3MLLEZQGEQzInBXuM4GDk9epHFPv1nXVp72WJY0lO+Jo2+UDBGASCNxAGO/Xp2Yrm4u5Ps21ZRGIolUkbm3duevX1/wkNzc3N3BaWrNDbxhEO+TaC+MEMSAMnnGffsKbuloMhkTbp4uC+9pJysiZx5bDnIwemw9+hyCBgZZeBGhJDCb+Ex4J2fMRxnnn5TjrzWlDFbatN5Ij8szuZRsO0nqOeCN2Cfzzxg1nagryW0aW8kMpjkbeYgFLYwMgdz1PGRz9KUn0YWIooo5tOLRs5voFLIC3BTJJX6g5b6bvYUloi3K7BIxQYIJ6KeOvt/ntVi01BbW8jkaF4pxjd0BOTkjBHTHb6/SpNR0/7C4lttpt5RlI+W4znaPXByM5z+dTFWB6lOIRhts6HZ8wLqvI9+vTkY+tWVtnuIkiDKqAbkkDYUnuOe4z+o601LVxaRIy4BBJHlkluBg5P4f4VNuMcRBkXKluQoDDjPXGevH59M862JHRxXG6N2lKrsYckj+Ht6nvz14696puJLfXrwnJUXLmMowGCHPP5E1p6bDOA7RX0IxFl42Bjc5zlVABB4+nWsaVDc6ncvHKi+bcOC3BAJbPJ9P8DWTXvFW90tOqTHdJAHZTucsysTn9T1P0/HFV7SR454jnyljbgHJIxwM9s/5PpVm10+draaaKcNKse8xlTyQOACO+M4+gHeqizREW0civ5ef73I9dp+nb6Vpa2pLuSX1p9n1RZfLZ4J8FD1w+PmHHTBzjjpWkttNBp13NHIXQjCgcHHPI49j/AJ4qzaA3lu1lcWu6WNg6TrnPJzz6HGB/9Y1Hm8VWH2d1fHZSFGOnHbt071EpK9irdSKxv/K08QQBvkJLg42498j27+9RpMPOZWxG2RwYx8pwOeOv9e9WYNKv7xlfdGiBNu5iMDcTgcdM5NWU8MR7mD3LvIqAeWmAM9Rzg5GDnpWt21oKzZkK7m8CkNJu6EDr+FbdnpMrTeYCUVU3upGDjnsePUfhWlok2ky6dcKG+z3HKBCBlSDnnuehBz6dO1ThTMqyW8IM0ahTEAQJV6lTgeoyDk4x+NPkuNRQ6w0uI6Y1wbby5hLskB5KjnOCeemD6Y7Vz2q6NLbTq8EvmJI+xYyckEZOAR2wO+K6u0voXhKsJUhlcCR8YXcpB4znB6Dvx261S1a2QGKNpHaXO+LbgD0z19+3tROnFxNL2OXLXdrOrSIybv3YJ4yeTgetdBp2nPdaGt4SSwZlZTkbWDdPXOCKpSacuq2d1HPKsUEDYSZv+enUEfqfofcVc0OC8jkFrdzYkRsumDuf0ycdMY69M1xugloupcZXldnW6enlW8SSSZYKB8x7elWmbOepA7EZxVZDvG4BAR8vH+f88VLlidp4yOCa9WEeWKijqObhAcboZQ2Dk7jgenGP5VzHiDxdZ6Q0kAPmXxAPlj7qE92PbHXHJ6dK6E/KxDEIuMfOMgD6c/y/ma8Y8QaVdaZqcyXPmOHYskzA/vQec5PXrzSNTRgtlmvZbn7JDD5hAxDwqn/ZGeO5xn+VX1t457NtkWZd3AJO1uQMD9e/euYtNVkt9ySL5isfvZII9/eut02aaGOGQOiRYLrIM4AyAeR24zxXBKMk7SPOrRkpXZkWEzW8EY3lg2d27nj0Hf0/KrxQvKqRoSWDOyqP4Qck9fQHjoMU2VBc3TSGMKjncCi7COc5446dyPX8Xy2LLdJIshZGx8rkBsYGMDuD7Hv0pJoxbu7kiTTKGfzCxdNu4HG3Jxg+2F+nNJNcg3pZ2y0gXKonTpwPyH50li8d7qBRwqedKdy5OAPTHXjj/wDXSCQyanOjqrRxMQVD4BAwBj16dvwq9bCJ5ZHtoFlhlDszrCRJyRwQMZ4x8uP88xQxuZHRV2soO3y/mZzg9Djn0JHf9HXeyKRECGWMAMy7AQfXI7HGffk+tNixCnnQsfL8zG3cAc4JxjOeOf8AJovcZq295LZ6eUt5WWVkcIqnbtGDls564yee/uKNOCwyQpGqxNC26TfngZBxjg8Y6ZHWqcZzc7xhhsUFgw4IGGx146Y447dM1YAWaHaVZrncGbe+MqM9MY/2eO23uOmlwuSSXCzo0bqN+WLbh8rZOcbeR3Hv2qwkgvLY2UrqIVbfGwwGjZuARg/OclsjHAGcnFV4Y3kLQKw3SqsjwyFgWO4qFIHpnI9h+B1mV7eGLazsw+ZIZDnK5xtYjoOSe2cnoc0lTT1KVyjfmePVI/tjBVjA2hRhXAxz759/T2p4H2hQZlbySCytnGT0+UjODwCQePrwDoDTxPoUMVzGTJgGSMuqud3IZO4OCvsR1xxiqYbuyS4tmgM25V8uYDjaOSpHrnqp6Y9MVSutJA11Cz04Jdeal+wKbjBBPEPnTvtYnuS2MDqprlGimfWLlEnjJaWRvMJOOCefyrrNPNtcBpLa5eGeLaXikORMCcEj0bPUEn72RjFc3GIftd7O7oJEncDK4DHec4BPpn8qwn8YWujUsLh7YRrMqj5RhnbAGckdOuM59e3bAm1VtO2Q3IbbFIVLx5DMX5DbfTPyk/8A6sRQC2kS2lc+VJtCHewAcN8uT3wMk+3uayNXNzNeJA+BKkzRKh4CgYH5Z/z3qnLmVlsVojqLQzRXunXEds0trdwbjCgDbSG+YY5PYckZOeMdrt/Bcw36XUIZLaTy9m4qAjjkD3Hc+n868TO2jWINm8bRuQWMeUYEZYDJxn5QR757Dm1m6uwrPM0rRDDEtvdgDleM5I6n6dvXdRilZCFt7q8t9TN4nzQmJUlHDHcN3OB+PTpU8SPcXDtbKpUKIyq/iQf1qrdk290yNuO5FyVXJI6HI9cgnPJwQM1btcXMvnzmWB/l+aIY3AL1OR6Y/SqAqXGneRPLcqd+JRuj3EH5lDMVA69Vz06+tT2n2qzuGKxSFJk5BGMKOo57AjvTYdUkFzOZJTKBOzITl/MxkZYZxnaQc49D60QaiZdR8ksiEuoVHQYB2jpzxz6en4VK30FoJKJrfUDGJHiYqspUtkKWPJBycjIzkHvVmKO4l8x0kjaWNXj8tyBuTH8+BisXxBO0GtwRAphbZVDp05Ykd6uR6mbG6cyh2DBCS2OgAPOf89KjVN3KuXLa3GoXUVywjnnmbznC8KvB+96Y4qS1nb+2b+3k3GcuNjkkleOevJzWfYalPYalO9sizpzIF3ZKjGTnj8vrRPdTT6g+ogpbNdLkNCOA/wCJ4PTim2rAbMerTWZEkq+ZBM29SpwVGevt9Pet2CeO5txJDlt3fPSvN9HnjvL8QTmSWVWKdcndnoCe3XrXolpCtvaBAo3AZJzilQqSnJ9jem3sc/bymEbXXockg9+o46D8uvesnxFpNvrOjzQhdsoQtEzD7rL0H48j8c/XZZY7dsFWDYKt9cfr3/Q1m65ez2GjXVzBEs8sKgiLAKjplvUgDn6Dmuk7TxSa3khnaCSNlkU7SpBBB9MetddoEV5/Z09lIxLTqBGN+NoGTg9jnGOemK5a6vbm4vDdzzGSYtksx/zx7Vp2eqiTLBQswHBHUH1Fc9fm6bHNXvy6GodrW6ZIAJVQD0HB9unOevfpSXce223tmPK9SvqO3rwM/jUslzEunqqlPMZgFBRflx1P9KpyO0trskcszMQp6heeSD1OcmubY4C9YXRjvbWIoHVBtO5csvPY8HOc47dKneOK1v1kV1Xc5V1Y5AJPQdDj1P0rKi3Qu7OgZowBjBB+XjvjsOvtU8u671BZJGQHcEA3c+mOn+H6015DuXpLWaG/a7QGSF5MrIG42kr19MAjrxyc07VzGEsBDOrIyEjMYBUHABPHThsfpxSXdw8zKHd3dPWQEknJJByT3HX371Dbzy3M7NNaxyxZJdnGMDk4BGO2cD/9dNuwEwm2R2cxfah3HO4BiQBz15GcH8D9KS6kFvdOxdT8ocY6AgMOCB0GAe3XFRQpau7+VHKvyYXzMEkFWG4DAHHP41ZmmSa3sriDJ2EoZTkNnHHc4xhueKamnoNRuaFqftrpG+SkoztGSRyVx6joP84NW4po7YSvNPKfMYorBQ2VyCSDkZxjPpnp7Zds11Z3Ci7jiW3iJjR8A5Hbdjnn5sfQ+uauXKLIYYlYfaVfAdQxYkDPQL16HOemTzW3MkU4taHY2d1AGSZoolYMDtlTaPMA6H/x3np8oyDnNS3Vjb3jXMsEkI52tb84mAGR8o4HXg54PcVj2ET27R+bNEGIj2KEVtv3sEhgeDn2/lWu4dImkKPtUlAMlV5zxheNvBOM/Qel8ykrWuUnocy+jCzuDexHdb3EJUxGcb4ir8spB5HBHPPPTOKxorARvLLOyuDK7RrkkuxYnPXkcjk+2cVf8R+IWtYZFKRxqdwO3kyvjp0HcgkntnknArmrPW/t8TRvOsE7HrgBG/oP8+tefUU1rbQtJON7FrW5XLS+VvQbgMHIZcHBwO3P6cVa0PSXuJlYR7h5h4HZwOMH0B5PPp6VIha/v4rJrmZYimWZXIY8EdifpjkfzO1ZlYtSS3ESKxKgLuxtz6EEY5H6itYtvWxm0n1J7Czkm1JrSAoYo1FxKvRQB29iMN1GcN71cu2todTCWpV2YElWY4wPmCjtjr2/wqvdQyxXk01vaBkfDyBZmw/GAT6n+fX3qm7W1w6M9rcQOvBCHgDjGSc56/8A663579BMZ5w/tAZk2ApuJVs9SQckn+Z6ZrQjvY1nHlwCRnCKHUqDkd8evA5FUZorJW3PHOuWID7+p/Lpj+VTulrBtCMdylQCW+bnpgcAnJ6A0XluJJkKv5Wp3YeCMKAv+s4YjaoIH4HI/Aiq9yJ4dduZYowsbMPK3nGPlHIyeg9v/rVNe3UYImtWk2NJnIXLMnTBPrjH48e9Zt2XN5biRgsZDM5HTBwRkd8469OB0yKdpWHa5o3ttJqxtLtrgRmNXYPsOD07kjnr+ZqncForsLOT9m2lfNB6NjjJHTk4+la2oaikenQk7V8wjBY5YccZPrn/ACKpyRzNC4ZfvOAy9DtOevsf60SiD0H6AEivJLjd5cYG6ZT0j5698jnkent0tj/ToHNtHJ5LEoqcALwSOfbP+cVTutOhggCQSLFNcHkKTtCAcn1HUD3GfeoYtXOnpc2hMbyNEV3xEkKxUFT2z6/iaWkdGBb8EaWV1a5vnlQqGcoI3BbknkgHgYJ61342gnDAAe1ef+GkksplVUYtxkgbiFPX0z/9au6iffEGH3T1wen+eavD2tbqdVKSasc+TCoOwDLfeYnkADg9cf8A6qVolCeYFIZWxu9+v4cn/PSkO8qoLFyCBhAPw6dOT+tRIgb5zIoOcksvt+fr+GfWtzqPMfGXhh9NuG1C0iY2MhG4Af6lj2PbBPQ/h6Z5S3SRrhBCcPnhuwrsvFniuS8uHsLCTy7ZQUkkVv8AWnvyOq8fjWHb24jiDLko4OXArGpLlRjVnyovzsLmzG64d2gJ5KcNuI6ZPC8e/OPXhkYLD7rl8FgwBPQcY/X249qWCEOIYGIVZCeVXJAOBu6+w/KpbK0aSZVDI8j8Rrjg4+o4GD1/wrjbPPepHIpt57iOIHykZtolG1ihHDexxj0H51bsQLmKRgpLqu9YlIO8Z5Byeo6j6fSkMtpc6l5yO5Y4wXxg4wvK9Dx6nvT7Eu00a/JCqSYZBwSM5wR3xjvTTB26jx5SzhWZWuNuGRhgAgZAJHfOB69sjmltpmlmWWZlBAxuYgZ53HA+v8/Xmo7lHF+ZlfcZP3oJXJUknHr+XTpUrQyEhlThiAW25LE5OSBz6fXjrTs92J+RTX91ckCLvlEY9Mfdyfy+tWbeaWOKMZyivn5ycBsYB454xx+PrVaN2Qno24DG7ow9Bz6VopPbSQj5VdYyMOyYPXr3we3HqeaVw6l6aeCe1Fu0z7iV+TA4IA6+oP8Ah6c14J/7MLSy2plnLgRqT3HQ9c4zx79uhIZ5y206uGM3mKPk6Bh6t+Q47nk4GKsaXbPcXYN0zyhvmyvzHpgZHrjOB64HfNUpczsh9To9FszNbPczDzWYA4RNzjJIyTkevHbpml1y5uLHRZb8rJNGmViCgjk/LuY5yqggDrk8dM7q1LezjDJGsRNqIlLeaFIYdCuRwwzntzjn0rSWON7aaCSNWi2bWjYdsYx+Wf8AOK61FWsdcKaaueDanfXGpXRnunBbGFUDCqo6AD0//X1zWereU4PYnmum8VeH20K/AQs9rNlomPseVJ744/MVzjruByKpxTVjRK2hq2Gs3WmyrtfzIOD5b8jAI6enT6V6PpF/bXdvDqVtOcBwkqnhoc8YOB3555/HpXkaSF4ipOWXp71o6JrNzot8t1bncOjxk8OPQ/41yKP3oidNS9T2KWUvP5at8rKr4UnAwMDOTxxx/wDqrGvwYriTanB4K4Bwcjp9cDn2Fa8Oq2ltpYurRoZWuVDRK+OhBHOM4A5B96ylEtwRFdFZJGG5JOAPTHGMdO9KKbXMZOjLl5iG7uHZ1AkLfLvRmzluSfwx/Xr3qC/m3+Vg8RsGAU+/5+vX86WWJIZGE0ZQLwBj16+p6Y6e34xzWpmAmQSHduQBs53YPT1HXj1HvWl9DEsxQrqMyzRbYntAGyzZDkdc/iDz3x7VWCtcPArq0c2eUQfKCemMHBGB69qhk823sRtjYEHnnjYR+PHHb29Kt6Zc28emlrrasMMR284JIPX8cEf5NPcChBcKdWUxgAxN838Jfnk/XnH4Vv8A2YWiyJBtMbgy7MHKnknp1X0546dq56ytplC3NqWYD7/zYZR3GcYPvWut+z6ncGeRo440KhWPIAxxz+nTPFEZdxpvqSO0JVRdBWaPI/eqOQcdOD6/iMVz+rWzwapE8VuwSWJcKMkMR6D0xjiurlhgm0c3M6bvMDOq5wVHUAE/WqHhnUJ+LgMTHG+1k3cMrH07n071lU10KTu9WbmgaZdmFXuldAVwN42uy57+31rpVi2AY4Cn6Y46VJ5aODjOWHWgR7cKFLfTnNdsIKK0OqMVFaHLQoiziV2+Ud1Iy3Pr+nT8KyPEz3cfh/UJrU4PlEMu0ZCnhsfgfwxWo0ILMVLHCgn26kevv/kUy7gjuhLEVIjcYIKjBGMH1/yaZ0HhOeRj9BVqKYbNh55ySR/KrGr6ZNpGpTWkucoTtYj769mH1H5Vn4KrkHmpnFSRlOCkrM6NbuT7YLjG3EahSCCAByQM981r6aFtbWa53hpIoyRz8ueSOv4dK5Ww1R7dyso3oeDx+HSt1LmC8sJRAkbyHnYAVOFO7J4weAe57cVxtOLuzhlTlF6lS1jaNizfeznOM8elW/K8mNpEIA+8Hxkk59exzx/+uobQrLK24/vCvp164A9a6OytY7nS5oysWZUKgtngjAByPf09KhNma1ZipH9rLKd284Kggnv09e46VYtpt6GMHCsu0ZyMckde3U/rVXS7gxzfOWieJsuD1HqOO4Oc+36ySCK1nuGUMsY37EUcqCPuk+nOO/enewW1IZbdmuJGiAESMFdScYIGeM+uPz7dKvWRtpNXhiyDGGUzs3Ck5B+UYz04Off2rIaSWbzGfHJHBJwvPAGfp1rRhtFtZmmkQtH5TZLSBMkAjAb34H41m3r5F+g1QJFt9+yWTYCzHALHqTz6nP1/Kus0S1kZ/wB2fLYr8/lnOAeCM+5H5d81ydsv7xBCqM23GCRtJ9Of8+navSdJ00WNorNlpioLOuST09u2OmP6VpQjd2LhHnlctpF5O1VXcigZY9Tgc5/p+GOlOaEDeVc7lOemD+eOuM1JFtUHqV3cnHJx1/Q9Kay78tkHOQQTgew49q7zvKGq6bBrGly2lwuUI+RivMZ7Ec9c/nz0rxnUrCTTb+azuFKyRMVPGAfQjPYjkexFe7uuVG1goBzkY5rgviTbxMLObaouTuBbIBZAMjv/AI9TTEzzNwUbeMf41IOSCOhp7D8qiX5W2H6g1lNWfMSbekaydLDqYjIj5IxgMGxj8f8AP49YspvtHF3bvtaRx5STAAqwIA29sZHX2P4cABwDXZeEjPeQyxNIpt7Vc7SgJIYnIHv156jjHbEVGoLmexrCpZWex1l9pjvJbKxRkIVnWI5259T7Z5/Cs/BuJVWIfJCxaM4646/n/nrTr3UZbmXyC0cSMVDED8ep7VJNe2VtdRiLcdydWycZ54AHPP8A+quaMreh5jab0Ir4q0cSbizAMGHc8jJ9yMZ/zzl3reYDZwuFAIY5bhnz930x/nirt9IZ5zHbI0UWD+9kBG5PRfQHGM9yMcd7dlpg8oOyL9ohOCc/dABOcZz7/h+elrvQjcNGt3l090RWKoQdvXbjPH0B/wA81V1C5U6y0crF0eL+JshGBPOCcE5wKtxb4pZUX907cFScbx0HGDzg9/6VmaiwubyJwmBgtGFPOwE4zkcevI/PFFR2iiuhfdZbiQ2qSEWqqNqN0Bzzx29ce9WrKxuJbSaOG3aO1im3GRsbc4x9c4A6Zp+iWV5LNHPHC0cWDtZlHHJ4BPbjHQ9q6mLTINmZUVsENtPAyCT+fXNXCHNqXGnKQ+wujNbAMMOR0B3emSD9efYEdcZq0rlSoIbJ9P6VGEWKQlFxnPTFO2tv5OcHOOhrqimlZnUlZWObjfcCshJVchVz0Hc44HNORkX5HPBPU9M/5/z6p5hKLvypySTnBI56/wCexp6umyTIyepHQnpnbx7UGxka5oOm6xHiYqXVcJNHncgz1ye31HrivLtf0qPRtTaxS4aZ0UFyY9m0kZxj6Y5969jdzDG0kkqJGOSzA8Y75+n6CvEby4N5eT3TKAZpC5HXGTnFAMrADPXOOeOK29KlaARiIEyFvkKdQe/49B/+qsjZwBx+FaNqAYkY54bgg8+v48VzYh2SRzV/hsactsbVo7qHmIkg452kEdfY5q9DfSWKPEGU7VPC847/AIdOe9UbKX7VfDzyUiQlmQ5Ocf5+lSS7V1OUiZHRm3A8YORk/wCGK576HGzR8p5NOudQEXlyEr8yggEH9M8dRjofeoIo5EaJ2ZVYN+76c4P/AOv8q0TcBNMEKAiMjy8beT6fhzWO5cFjKykAfKWJx16jFZy02GVbm0ETp5Dbu6g/Lx7c1JJcNHGloI/mcZlVhnHRlwff/J5NSAiTBZ8jHA9MCtjQ/DrXtzI9yphiDkyH7vIJyAPw61Mbt8vUuK5manhDR1WSW8nARV4ijB/iGCTzXYlmfbu3AjHzHqTRDDDAvlKpS3C4GDgY5z+HemtGsEnykLxkjAHOc4/+vXp04ckbHZCHKrDx8rrs4Qfeznr6/wA+nt6U3eJiinAPPzMcYHT19v1py/6qRmI5XvyCTnv1/wAimIMXJUtvGeo5PTjA7YyelaGg8QytuYGMkHqVBwDj8a8d8X6quq6/M8ZJhi/dRkHOVBPP4kn9K9kXKhsbhjB56Z/HqK8DlVgzgggg8g+tNCZWbkHPc1HIuPmHarBU9QOaaY8Y9/QUNXJFjJZQw6VqaLqUmlX6zqT5bDZKAM7kPUD34yPcCsqFSshj/vdAfWrShs5wawUVJODE0egXbhn87bJPuQeWwIwU7dfaq9sU88SyLnB5VsEj8+1Znhq5eeRNLkYfOxMLHoD12+wJ9x39a3DbXBlMXkgSqTgKSAeOmOfzrkcHTdmcE4OMiGa8vTq7XMTBIUUeUXfHvkDjJHA/DpVuLXzBpl0Ei866O75yoYljuzk9Oh69c9OTmsy8tL1ZGMiSKTxjnGM4wPxq0bQQadLHE6b5Mry3PP8APjNVGTWwJsbB9rvLpLi6m2M/3UA455AAHJHXg+vfk12Gg2sAEqSxRyPG++OR0yQh6AZ5AFctbxGxnW4xllGEDKSOTwcccc10+jloZY/Mlcsy4cuceuOPTpVwtdXLpv3jeRSibF+6ew+tOKjPIx6H170zIxtzkd6FZ1lA5I/2jiu07RT8zEsRs6+lD8J+7yfanE8khi3bJHNNGAQc568ZpgcsEG/ccqSM4zycc4/MGnhg2MFgOm//ACelJc+W4O5t5HBUDBIHA6ewH+erQjZJC55yADjI9ufz/wD1VJoVdaYnQr8fu2ItXUnHXK9cj0/D9a8f8vB9c8817U8YnDRFwyBTu+UMGHvj+E5/WspvB+iudxshGGO3iR8j8MmgDykKSRxxUqOyMTuPQDk9h7/56V6Bqvg60GmubCEm5yu394TnnBHJ9Ofw96TS/AtuhD6jP5jgEmNcqBjI69SM+mOhqJRjLciUU9GcPHcsJS+CXY5OGAB69sfpWjps013dCFbbzVCEgAZK45zn8P1PrUt/o80niR7O3gAMsheJQMLsPIx7Y/lXpOjaVaaLYpDEhJ6zS7DmQ44/rgdPrnNQ6MGtCHRj2Oes/C97qNtHJeERKGb5cFyvTjaCMD8e3PWrviTTks7WzaEM6KzLJu24XOCG2gDr+XArpmbEuXQAPwFA5z0xjn0okW1uV2vCNjqQcrn3J9j/AIcVnLDx5HFbh7KKVkclpfh+HUb0X11kW0ZOEH8Y9D6ck9B2PrXZgKqoIgqLGcArxgen6D0/WoYYPIDwqu1V+4obOAB78/15pyyEkBg4JGCOmex/zzV0aXs426lRilsSkAqxjmAAOQFPtyPQdc/5NNdg7YJYAYDc9Op6j8Dj/CmswLAj5WLY78fX07/56KqMGP7zEaqDjGQewxW5Y51AY54UEj0xj3x7DpRwY1OepGCD1AOc4H4elIZCXxsJ3dGPf8eR608MysGVVyvGPy/z+dAChQPlwACCpyQfX868S1qy+wa1eWmeI5WCnrlc8H8RivbmUhgwbaGGQSeVOP8AP5Vwev8AhTUNT8U3EhQW9u4jbzXHGNoHA79DTQmcCkLyZCIXYKWIHYAZJ+mM00xnbnGBXsukeH7DR4GgiiEjyIRLK4DM/r9APb8e9Q33hHRrmKYQ2sUNwyHY+9gFY9DgcYH9KdybHj3lkrleSMEGrm0tCsygFX9D3711WieDmumu49RS5geIgRsoAV+oJ5HIyB09a6GfwmD4W/sxLwPcR3fmxPIu1VTbgrwSeuD39O1ZSTU1JBa6PO7WR7a4inXO5HDDPqDXsOmt9ss4L54lWWZAcY6LnI6d8EfyrzseD9YEoXyFKFsFxIuAPXrmvTraBLe1iijb/VIETd3A4/lVyim7iS7i4R8sV5U4yeSPb+VBghlb98pOO5cjge3pUuyQsSVCjqDu5pHBYEsQQARyQO/vSsmNpMgWwtzAAIsMsm9ZehXnPHaoBbTpcR7QBlxIX7cEcAY44/nWiBgqQQDjJI4/CnKWYAIQV6gD1zUSppk8kewrOo/5ZhgOc0O4Vcsec8Y71GCS2QfmJ47USc8EfMcDpjmtShSwkABDbgMbvb/P86UBWb5icdsGgcABY354xQJBgAA5znB6fypgc9G+fl3gFOSOSOe/HTp1GO3WohCfmDZXs27uexA/H/OaRnJkCMp+bknvz6elOUkRn5MN6Ef/AKulSaCRKwj3hDlXGOn6D/PTpUqMgQnaMv0XIz2OB7elMYFE+REPzfNkdc/n+dOYytIgK/MASCFJPTOAR/nj8aAHRq/7xWK7ioD4OQPofTn0/wDrPkCkKyyAylhxnrxn8vWoWkAJ2JhWzu5IBB9KaWZGJj3bM52sM7cjHv8A48UAPW3hkuFmZFMqDAkIGVHfnHHH8qnCqhTo20k5Gfmz9P8ACq0bB4RJt+YciQtzyMdPTn9fpTxht5YnGcNlv5AfX+eKALSzMkjKwbtluvsc+/8A9ftSY3hGAZkwRtxkcZ+v0qES5zuPygcDHI/z/T3qcb/MTGCcjhjjjPt/nmgQ776uBtHOemVH58/5FOLBRgHrlRnp3/nk9PXvUW/jaAwwcYJzjNPQksw2kxkdT1459/8AJoAa0gWGWRCNxJLvk4xjjg/nU6EvIH+Xf94bV69efbvULfOzLG2NzFtuenT+tSCJlVn2ZynXgkdOo7fjxQAwBml3Bh06Hpk9fpx9KncmMn7xx1HH16VAimLqQTgEhSRgj6+9PnHDEocgBlUH/PrQBIp2ZBbAORlhzjFIxIO4MoH0GQf8miAswBUMUPUdx+H+elP6KxY4AwSdvB5oEMaTaEGC3y8ck/8A1scU+NkVHzJwuCAefU0AJk7MqSc9c5wPQ9Py70y4KCTCFlAOQMccf57UwLCunVWY4HXPr9f88UzaCAOGIbccZ4/MU0OGj2kIDjgfywaVizdAWfG4AeuKAHLKo3E44GCF4z/9ens+JmwvAHoOP/r1AqBV6kj0PrTlycFuDjGPQH2oAmjILlwmR1zjqOKXduHQDuCP/rU1VUt8zFMgkhug6UNJhcK69xkc/iaCSTjO0Ngemev+f60pba3zIQR1I9PSmiRXB+ZQR39aaBmQsW+X7uO/agBxQjBU5wc4AwKVMEBWyCD05OaCVKsQwyB36n8Kap54yTg5I44oAUrgjGen50mWWXjp1yetN3ZcgkgdiBwP85p4fB25PPfuDTA//9k=",
  "imageHeight": 256,
  "imageWidth": 256
}
