# Supplementary material for: Deep-broad learning network model for precision identification and diagnosis of grape leaf diseases
Source: Front Plant Sci. 2025 Sep 10;16:1611301. doi: 10.3389/fpls.2025.1611301 (PMC12461735; doi:10.3389/fpls.2025.1611301)
Supplement: Supplementary file 1 [file DataSheet1.zip › B_r00290.json]

{
  "version": "5.4.1",
  "flags": {},
  "shapes": [
    {
      "label": "leaf",
      "points": [
        [
          126.58569051580699,
          190.4792013311148
        ],
        [
          136.4026622296173,
          204.28951747088186
        ],
        [
          147.88352745424294,
          229.08153078202994
        ],
        [
          155.20465890183027,
          240.7287853577371
        ],
        [
          158.0332778702163,
          236.73544093178037
        ],
        [
          165.85357737104826,
          237.40099833610648
        ],
        [
          184.82196339434276,
          240.56239600665558
        ],
        [
          194.63893510815308,
          238.89850249584026
        ],
        [
          196.9683860232945,
          233.57404326123128
        ],
        [
          196.801996672213,
          227.0848585690516
        ],
        [
          221.261231281198,
          223.2579034941764
        ],
        [
          219.5973377703827,
          211.4442595673877
        ],
        [
          223.59068219633943,
          206.45257903494178
        ],
        [
          223.9234608985025,
          199.29783693843595
        ],
        [
          236.4026622296173,
          188.8153078202995
        ],
        [
          228.08319467554077,
          188.31613976705492
        ],
        [
          227.41763727121466,
          179.33111480865225
        ],
        [
          233.57404326123128,
          170.01331114808653
        ],
        [
          244.05657237936774,
          162.52579034941763
        ],
        [
          239.39767054908486,
          157.3677204658902
        ],
        [
          233.40765391014975,
          153.20798668885192
        ],
        [
          242.891846921797,
          138.73211314475873
        ],
        [
          247.05158069883527,
          136.9018302828619
        ],
        [
          246.0532445923461,
          129.91347753743761
        ],
        [
          239.23128119800333,
          128.2495840266223
        ],
        [
          243.3910149750416,
          121.92678868552413
        ],
        [
          242.39267886855242,
          113.10815307820299
        ],
        [
          241.2279534109817,
          91.47753743760398
        ],
        [
          237.90016638935109,
          96.13643926788686
        ],
        [
          228.58236272878537,
          96.30282861896839
        ],
        [
          224.58901830282863,
          96.30282861896839
        ],
        [
          214.43926788685525,
          100.62895174708818
        ],
        [
          218.26622296173045,
          91.64392678868552
        ],
        [
          213.108153078203,
          93.1414309484193
        ],
        [
          206.61896838602328,
          93.30782029950083
        ],
        [
          206.1198003327787,
          72.50915141430949
        ],
        [
          192.80865224625623,
          75.50415973377703
        ],
        [
          190.14642262895174,
          76.00332778702163
        ],
        [
          185.98668885191347,
          65.68718801996673
        ],
        [
          185.98668885191347,
          52.87520798668885
        ],
        [
          173.17470881863562,
          53.7071547420965
        ],
        [
          167.51747088186357,
          45.0549084858569
        ],
        [
          160.86189683860232,
          42.72545757071547
        ],
        [
          151.37770382695507,
          30.745424292845254
        ],
        [
          144.72212978369384,
          18.599001663893507
        ],
        [
          144.0565723793677,
          36.73544093178036
        ],
        [
          142.55906821963396,
          42.72545757071547
        ],
        [
          137.23460898502495,
          39.39767054908486
        ],
        [
          136.9018302828619,
          48.216306156405984
        ],
        [
          135.2379367720466,
          51.04492512479201
        ],
        [
          124.42262895174709,
          46.71880199667221
        ],
        [
          121.92678868552413,
          53.7071547420965
        ],
        [
          119.43094841930116,
          60.36272878535773
        ],
        [
          120.09650582362728,
          64.85524126455907
        ],
        [
          118.26622296173045,
          69.51414309484193
        ],
        [
          104.28951747088186,
          63.52412645590682
        ],
        [
          101.62728785357737,
          70.51247920133112
        ],
        [
          103.62396006655574,
          77.33444259567388
        ],
        [
          98.13311148086522,
          78.0
        ],
        [
          91.31114808652246,
          76.83527454242927
        ],
        [
          86.31946755407654,
          74.67221297836939
        ],
        [
          78.0,
          73.84026622296173
        ],
        [
          72.50915141430949,
          73.84026622296173
        ],
        [
          66.01996672212978,
          74.33943427620632
        ],
        [
          62.359400998336106,
          74.33943427620632
        ],
        [
          63.35773710482529,
          85.98668885191347
        ],
        [
          63.02495840266223,
          90.9783693843594
        ],
        [
          56.868552412645585,
          91.64392678868552
        ],
        [
          52.04326123128119,
          94.97171381031613
        ],
        [
          52.54242928452579,
          105.28785357737105
        ],
        [
          47.88352745424292,
          101.7936772046589
        ],
        [
          35.404326123128115,
          102.12645590682196
        ],
        [
          35.23793677204659,
          110.94509151414309
        ],
        [
          35.071547420965054,
          118.43261231281198
        ],
        [
          30.911813643926784,
          127.41763727121464
        ],
        [
          33.574043261231274,
          137.06821963394341
        ],
        [
          26.086522462562392,
          136.9018302828619
        ],
        [
          23.091514143094837,
          139.23128119800333
        ],
        [
          21.926788685524123,
          147.05158069883527
        ],
        [
          23.75707154742096,
          156.53577371048252
        ],
        [
          22.093178036605654,
          162.8585690515807
        ],
        [
          20.429284525790344,
          165.18801996672212
        ],
        [
          24.422628951747082,
          174.1730449251248
        ],
        [
          30.07986688851913,
          177.66722129783693
        ],
        [
          27.417637271214637,
          182.9916805324459
        ],
        [
          26.585690515806984,
          187.98336106489185
        ],
        [
          29.41430948419301,
          193.97337770382697
        ],
        [
          41.727121464226286,
          201.62728785357737
        ],
        [
          46.21963394342762,
          201.96006655574044
        ],
        [
          41.061564059900164,
          203.62396006655575
        ],
        [
          33.74043261231281,
          204.62229617304493
        ],
        [
          39.564059900166384,
          213.60732113144758
        ],
        [
          46.38602329450915,
          216.10316139767056
        ],
        [
          55.20465890183028,
          217.93344425956738
        ],
        [
          63.191347753743756,
          219.26455906821963
        ],
        [
          57.70049916805324,
          220.7620632279534
        ],
        [
          65.68718801996673,
          226.585690515807
        ],
        [
          84.32279534109817,
          215.43760399334442
        ],
        [
          103.95673876871881,
          202.459234608985
        ]
      ],
      "group_id": null,
      "description": "",
      "shape_type": "polygon",
      "flags": {},
      "mask": null
    },
    {
      "label": "Black_rot",
      "points": [
        [
          29.5,
          178.9
        ],
        [
          31.7,
          175.8
        ],
        [
          34.0,
          173.8
        ],
        [
          42.4,
          174.6
        ],
        [
          46.2,
          175.4
        ],
        [
          50.4,
          178.7
        ],
        [
          53.1,
          183.5
        ],
        [
          53.1,
          188.9
        ],
        [
          50.5,
          191.6
        ],
        [
          58.2,
          192.5
        ],
        [
          62.2,
          191.9
        ],
        [
          68.5,
          191.2
        ],
        [
          73.6,
          191.0
        ],
        [
          77.5,
          191.6
        ],
        [
          78.8,
          195.6
        ],
        [
          79.4,
          201.0
        ],
        [
          79.7,
          204.2
        ],
        [
          79.1,
          209.4
        ],
        [
          74.9,
          212.2
        ],
        [
          69.9,
          213.2
        ],
        [
          65.1,
          213.7
        ],
        [
          60.5,
          213.5
        ],
        [
          55.9,
          213.2
        ],
        [
          51.6,
          214.9
        ],
        [
          48.1,
          215.3
        ],
        [
          43.5,
          214.8
        ],
        [
          40.8,
          213.9
        ],
        [
          36.9,
          211.0
        ],
        [
          35.5,
          207.6
        ],
        [
          35.9,
          205.2
        ],
        [
          40.4,
          204.9
        ],
        [
          44.0,
          205.1
        ],
        [
          47.4,
          205.1
        ],
        [
          46.8,
          203.1
        ],
        [
          45.5,
          201.7
        ],
        [
          41.2,
          200.1
        ],
        [
          36.9,
          197.5
        ],
        [
          32.2,
          194.6
        ],
        [
          30.4,
          192.8
        ],
        [
          28.5,
          190.4
        ],
        [
          27.5,
          187.0
        ],
        [
          27.4,
          184.5
        ],
        [
          28.3,
          181.8
        ]
      ],
      "group_id": null,
      "description": "",
      "shape_type": "polygon",
      "flags": {},
      "mask": null
    },
    {
      "label": "Black_rot",
      "points": [
        [
          48.4331450094162,
          131.0734463276836
        ],
        [
          55.21280602636535,
          133.14500941619585
        ],
        [
          60.109227871939744,
          135.78154425612053
        ],
        [
          64.81732580037666,
          139.924670433145
        ],
        [
          63.6873822975518,
          144.25612052730696
        ],
        [
          57.09604519774012,
          149.90583804143125
        ],
        [
          50.504708097928436,
          151.789077212806
        ],
        [
          47.49152542372882,
          150.84745762711864
        ],
        [
          43.160075329566865,
          148.96421845574386
        ],
        [
          42.030131826742,
          144.8210922787194
        ],
        [
          42.59510357815443,
          137.09981167608285
        ],
        [
          42.971751412429384,
          135.969868173258
        ]
      ],
      "group_id": null,
      "description": "",
      "shape_type": "polygon",
      "flags": {},
      "mask": null
    },
    {
      "label": "Black_rot",
      "points": [
        [
          46.738229755178914,
          103.01318267419961
        ],
        [
          49.56308851224106,
          110.92278719397362
        ],
        [
          56.53107344632769,
          117.32580037664782
        ],
        [
          67.45386064030133,
          115.63088512241053
        ],
        [
          74.04519774011301,
          112.42937853107344
        ],
        [
          75.92843691148776,
          103.95480225988699
        ],
        [
          78.00000000000001,
          98.49340866290018
        ],
        [
          75.7401129943503,
          90.01883239171374
        ],
        [
          67.83050847457628,
          85.87570621468926
        ],
        [
          62.36911487758946,
          84.36911487758944
        ],
        [
          63.6873822975518,
          91.52542372881355
        ],
        [
          56.71939736346517,
          92.46704331450093
        ],
        [
          52.387947269303204,
          94.91525423728812
        ],
        [
          52.011299435028256,
          103.2015065913371
        ],
        [
          52.764595103578166,
          105.46139359698681
        ]
      ],
      "group_id": null,
      "description": "",
      "shape_type": "polygon",
      "flags": {},
      "mask": null
    },
    {
      "label": "Black_rot",
      "points": [
        [
          102.32828870779977,
          106.28637951105938
        ],
        [
          99.18509895227008,
          107.45052386495925
        ],
        [
          96.27473806752037,
          110.011641443539
        ],
        [
          95.57625145518044,
          117.46216530849826
        ],
        [
          97.55529685681024,
          123.0500582072177
        ],
        [
          102.09545983701979,
          128.63795110593713
        ],
        [
          103.95809080325961,
          132.13038416763678
        ],
        [
          108.9639115250291,
          132.24679860302678
        ],
        [
          111.29220023282888,
          128.75436554132713
        ],
        [
          115.59953434225844,
          123.74854481955762
        ],
        [
          116.53084982537835,
          121.42025611175787
        ],
        [
          112.57275902211875,
          116.41443538998836
        ],
        [
          110.82654249126892,
          111.52502910360884
        ],
        [
          109.77881257275902,
          108.38183934807917
        ],
        [
          107.21769499417928,
          106.86845168800932
        ]
      ],
      "group_id": null,
      "description": "",
      "shape_type": "polygon",
      "flags": {},
      "mask": null
    },
    {
      "label": "Black_rot",
      "points": [
        [
          106.40279394644936,
          137.36903376018626
        ],
        [
          109.54598370197905,
          137.95110593713622
        ],
        [
          111.05937136204889,
          140.62863795110593
        ],
        [
          108.61466821885914,
          144.8195576251455
        ],
        [
          106.0535506402794,
          144.58672875436554
        ],
        [
          106.0535506402794,
          140.51222351571596
        ]
      ],
      "group_id": null,
      "description": "",
      "shape_type": "polygon",
      "flags": {},
      "mask": null
    },
    {
      "label": "Black_rot",
      "points": [
        [
          114.20256111757858,
          145.75087310826544
        ],
        [
          121.18742724097788,
          145.16880093131547
        ],
        [
          126.42607683352736,
          145.16880093131547
        ],
        [
          130.034924330617,
          145.63445867287544
        ],
        [
          133.52735739231665,
          149.94179278230501
        ],
        [
          135.62281722933645,
          154.0162980209546
        ],
        [
          137.36903376018626,
          157.74155995343423
        ],
        [
          136.08847497089639,
          162.51455180442375
        ],
        [
          135.27357392316648,
          166.93830034924332
        ],
        [
          132.9452852153667,
          170.54714784633296
        ],
        [
          126.19324796274738,
          171.47846332945286
        ],
        [
          119.0919674039581,
          172.29336437718277
        ],
        [
          115.48311990686845,
          172.52619324796274
        ],
        [
          111.75785797438883,
          172.1769499417928
        ],
        [
          110.59371362048894,
          168.68451688009313
        ],
        [
          109.66239813736904,
          164.72642607683352
        ],
        [
          109.895227008149,
          160.76833527357394
        ],
        [
          111.64144353899884,
          157.1594877764843
        ],
        [
          112.1071012805588,
          153.66705471478463
        ],
        [
          113.73690337601863,
          149.12689173457508
        ]
      ],
      "group_id": null,
      "description": "",
      "shape_type": "polygon",
      "flags": {},
      "mask": null
    },
    {
      "label": "Black_rot",
      "points": [
        [
          75.78579743888243,
          76.0186263096624
        ],
        [
          85.91385331781142,
          89.40628637951106
        ],
        [
          94.41210710128055,
          94.0628637951106
        ],
        [
          96.39115250291036,
          101.0477299185099
        ],
        [
          104.42374854481956,
          103.37601862630966
        ],
        [
          114.55180442374855,
          108.84749708963912
        ],
        [
          117.69499417927823,
          110.82654249126892
        ],
        [
          129.33643771827707,
          104.30733410942958
        ],
        [
          131.54831199068684,
          101.16414435389989
        ],
        [
          143.0733410942957,
          98.71944121071013
        ],
        [
          146.9150174621653,
          95.69266589057044
        ],
        [
          148.07916181606518,
          91.38533178114086
        ],
        [
          144.1210710128056,
          84.9825378346915
        ],
        [
          138.9988358556461,
          82.53783469150174
        ],
        [
          129.45285215366707,
          81.14086146682189
        ],
        [
          127.0081490104773,
          73.34109429569267
        ],
        [
          128.1722933643772,
          61.46682188591385
        ],
        [
          137.36903376018626,
          63.21303841676368
        ],
        [
          146.9150174621653,
          61.58323632130384
        ],
        [
          152.50291036088475,
          59.022118742724096
        ],
        [
          155.29685681024446,
          54.249126891734576
        ],
        [
          161.35040745052387,
          49.12689173457509
        ],
        [
          168.56810244470316,
          45.750873108265424
        ],
        [
          162.16530849825378,
          43.30616996507567
        ],
        [
          156.22817229336437,
          36.554132712456344
        ],
        [
          144.8195576251455,
          18.859138533178115
        ],
        [
          144.47031431897557,
          35.0407450523865
        ],
        [
          143.65541327124564,
          41.09429569266589
        ],
        [
          142.49126891734576,
          42.95692665890571
        ],
        [
          137.48544819557625,
          39.34807916181607
        ],
        [
          136.55413271245635,
          47.72991850989523
        ],
        [
          135.27357392316648,
          51.22235157159488
        ],
        [
          124.67986030267754,
          46.682188591385334
        ],
        [
          122.70081490104774,
          52.037252619324796
        ],
        [
          120.25611175785798,
          57.275902211874275
        ],
        [
          120.13969732246798,
          60.53550640279395
        ],
        [
          119.67403958090803,
          67.05471478463329
        ],
        [
          116.53084982537835,
          69.73224679860303
        ],
        [
          104.42374854481956,
          63.67869615832363
        ],
        [
          101.86263096623982,
          68.80093131548313
        ],
        [
          103.25960419091967,
          75.20372526193248
        ],
        [
          103.95809080325961,
          77.88125727590221
        ],
        [
          96.85681024447031,
          77.88125727590221
        ],
        [
          90.57043073341094,
          75.90221187427241
        ],
        [
          86.26309662398137,
          74.50523864959256
        ],
        [
          79.62747380675204,
          74.27240977881257
        ]
      ],
      "group_id": null,
      "description": "",
      "shape_type": "polygon",
      "flags": {},
      "mask": null
    },
    {
      "label": "Black_rot",
      "points": [
        [
          120.02085505735141,
          123.35766423357664
        ],
        [
          125.65172054223149,
          122.31491136600626
        ],
        [
          128.8842544316997,
          119.60375391032325
        ],
        [
          131.80396246089677,
          118.03962460896767
        ],
        [
          141.18873826903024,
          122.00208550573514
        ],
        [
          144.94264859228363,
          125.44316996871741
        ],
        [
          144.00417101147028,
          130.65693430656935
        ],
        [
          143.4827945776851,
          138.99895724713244
        ],
        [
          141.0844629822732,
          142.85714285714286
        ],
        [
          137.851929092805,
          144.42127215849843
        ],
        [
          133.57664233576642,
          144.73409801876954
        ],
        [
          129.82273201251303,
          144.52554744525548
        ],
        [
          127.52867570385818,
          142.85714285714286
        ],
        [
          124.29614181439,
          135.87069864442128
        ],
        [
          123.04483837330552,
          132.429614181439
        ],
        [
          121.79353493222106,
          128.46715328467153
        ]
      ],
      "group_id": null,
      "description": "",
      "shape_type": "polygon",
      "flags": {},
      "mask": null
    },
    {
      "label": "Black_rot",
      "points": [
        [
          154.3274244004171,
          102.39833159541189
        ],
        [
          162.35662148070907,
          96.7674661105318
        ],
        [
          171.22002085505736,
          96.35036496350365
        ],
        [
          177.47653806047967,
          96.4546402502607
        ],
        [
          183.00312825860271,
          99.58289885297185
        ],
        [
          186.444212721585,
          100.72992700729927
        ],
        [
          184.0458811261731,
          108.75912408759125
        ],
        [
          177.47653806047967,
          116.05839416058394
        ],
        [
          170.4900938477581,
          122.10636079249218
        ],
        [
          162.25234619395204,
          121.0636079249218
        ],
        [
          158.0813347236705,
          118.87382690302398
        ],
        [
          155.8915537017727,
          114.38998957247132
        ],
        [
          153.28467153284672,
          108.96767466110532
        ]
      ],
      "group_id": null,
      "description": "",
      "shape_type": "polygon",
      "flags": {},
      "mask": null
    },
    {
      "label": "Black_rot",
      "points": [
        [
          150.7,
          199.0
        ],
        [
          159.2,
          199.3
        ],
        [
          167.9,
          202.6
        ],
        [
          172.7,
          205.2
        ],
        [
          173.5,
          210.0
        ],
        [
          169.4,
          214.8
        ],
        [
          163.3,
          216.0
        ],
        [
          157.5,
          211.0
        ],
        [
          151.8,
          202.8
        ]
      ],
      "group_id": null,
      "description": "",
      "shape_type": "polygon",
      "flags": {},
      "mask": null
    },
    {
      "label": "Black_rot",
      "points": [
        [
          204.7,
          177.3
        ],
        [
          198.5,
          187.4
        ],
        [
          195.1,
          191.8
        ],
        [
          189.4,
          194.7
        ],
        [
          186.4,
          196.2
        ],
        [
          190.2,
          201.1
        ],
        [
          193.3,
          203.9
        ],
        [
          196.7,
          204.5
        ],
        [
          197.9,
          208.6
        ],
        [
          204.6,
          208.6
        ],
        [
          210.7,
          209.0
        ],
        [
          215.1,
          207.8
        ],
        [
          219.6,
          204.2
        ],
        [
          222.5,
          201.6
        ],
        [
          226.3,
          197.4
        ],
        [
          229.8,
          193.8
        ],
        [
          232.8,
          191.1
        ],
        [
          234.5,
          189.3
        ],
        [
          228.3,
          188.9
        ],
        [
          227.5,
          187.3
        ],
        [
          228.0,
          182.6
        ],
        [
          227.7,
          178.6
        ],
        [
          227.3,
          174.9
        ],
        [
          223.5,
          178.7
        ],
        [
          220.4,
          179.7
        ],
        [
          216.6,
          178.3
        ],
        [
          214.0,
          177.3
        ],
        [
          211.0,
          177.3
        ]
      ],
      "group_id": null,
      "description": "",
      "shape_type": "polygon",
      "flags": {},
      "mask": null
    },
    {
      "label": "Black_rot",
      "points": [
        [
          227.9,
          96.1
        ],
        [
          226.7,
          98.5
        ],
        [
          226.5,
          100.7
        ],
        [
          230.4,
          103.9
        ],
        [
          233.5,
          103.2
        ],
        [
          236.8,
          99.5
        ],
        [
          240.5,
          95.9
        ],
        [
          240.4,
          93.1
        ],
        [
          238.8,
          95.0
        ],
        [
          235.1,
          96.3
        ],
        [
          231.0,
          96.1
        ]
      ],
      "group_id": null,
      "description": "",
      "shape_type": "polygon",
      "flags": {},
      "mask": null
    },
    {
      "label": "Black_rot",
      "points": [
        [
          228.9,
          113.0
        ],
        [
          225.9,
          111.9
        ],
        [
          223.6,
          114.2
        ],
        [
          223.6,
          117.3
        ],
        [
          227.7,
          120.3
        ],
        [
          231.6,
          119.4
        ],
        [
          232.6,
          116.9
        ],
        [
          230.1,
          114.4
        ]
      ],
      "group_id": null,
      "description": "",
      "shape_type": "polygon",
      "flags": {},
      "mask": null
    },
    {
      "label": "Black_rot",
      "points": [
        [
          239.7,
          107.9
        ],
        [
          237.7,
          109.0
        ],
        [
          236.2,
          111.6
        ],
        [
          238.3,
          114.7
        ],
        [
          240.6,
          115.3
        ],
        [
          241.4,
          111.5
        ]
      ],
      "group_id": null,
      "description": "",
      "shape_type": "polygon",
      "flags": {},
      "mask": null
    },
    {
      "label": "Black_rot",
      "points": [
        [
          243.5,
          137.3
        ],
        [
          240.3,
          135.2
        ],
        [
          237.5,
          135.7
        ],
        [
          233.9,
          137.4
        ],
        [
          230.1,
          139.8
        ],
        [
          226.6,
          141.6
        ],
        [
          223.6,
          143.0
        ],
        [
          221.7,
          145.8
        ],
        [
          220.8,
          150.0
        ],
        [
          221.3,
          153.8
        ],
        [
          221.9,
          157.5
        ],
        [
          224.2,
          166.1
        ],
        [
          224.7,
          170.3
        ],
        [
          227.8,
          174.5
        ],
        [
          229.4,
          176.2
        ],
        [
          231.4,
          170.3
        ],
        [
          237.0,
          166.4
        ],
        [
          240.8,
          164.9
        ],
        [
          245.2,
          162.5
        ],
        [
          238.5,
          157.5
        ],
        [
          234.0,
          154.8
        ],
        [
          233.2,
          152.9
        ],
        [
          236.8,
          148.4
        ],
        [
          240.2,
          143.0
        ],
        [
          242.1,
          139.5
        ]
      ],
      "group_id": null,
      "description": "",
      "shape_type": "polygon",
      "flags": {},
      "mask": null
    },
    {
      "label": "Black_rot",
      "points": [
        [
          26.6,
          159.7
        ],
        [
          30.3,
          158.2
        ],
        [
          33.2,
          159.5
        ],
        [
          32.0,
          162.9
        ],
        [
          30.2,
          164.6
        ],
        [
          28.5,
          163.5
        ],
        [
          27.3,
          161.4
        ]
      ],
      "group_id": null,
      "description": "",
      "shape_type": "polygon",
      "flags": {},
      "mask": null
    }
  ],
  "imagePath": "..\\Grape\\train1\\B_r00290.JPG",
  "imageData": "/9j/4AAQSkZJRgABAQAAAQABAAD/2wBDAAgGBgcGBQgHBwcJCQgKDBQNDAsLDBkSEw8UHRofHh0aHBwgJC4nICIsIxwcKDcpLDAxNDQ0Hyc5PTgyPC4zNDL/2wBDAQgJCQwLDBgNDRgyIRwhMjIyMjIyMjIyMjIyMjIyMjIyMjIyMjIyMjIyMjIyMjIyMjIyMjIyMjIyMjIyMjIyMjL/wAARCAEAAQADASIAAhEBAxEB/8QAHwAAAQUBAQEBAQEAAAAAAAAAAAECAwQFBgcICQoL/8QAtRAAAgEDAwIEAwUFBAQAAAF9AQIDAAQRBRIhMUEGE1FhByJxFDKBkaEII0KxwRVS0fAkM2JyggkKFhcYGRolJicoKSo0NTY3ODk6Q0RFRkdISUpTVFVWV1hZWmNkZWZnaGlqc3R1dnd4eXqDhIWGh4iJipKTlJWWl5iZmqKjpKWmp6ipqrKztLW2t7i5usLDxMXGx8jJytLT1NXW19jZ2uHi4+Tl5ufo6erx8vP09fb3+Pn6/8QAHwEAAwEBAQEBAQEBAQAAAAAAAAECAwQFBgcICQoL/8QAtREAAgECBAQDBAcFBAQAAQJ3AAECAxEEBSExBhJBUQdhcRMiMoEIFEKRobHBCSMzUvAVYnLRChYkNOEl8RcYGRomJygpKjU2Nzg5OkNERUZHSElKU1RVVldYWVpjZGVmZ2hpanN0dXZ3eHl6goOEhYaHiImKkpOUlZaXmJmaoqOkpaanqKmqsrO0tba3uLm6wsPExcbHyMnK0tPU1dbX2Nna4uPk5ebn6Onq8vP09fb3+Pn6/9oADAMBAAIRAxEAPwCBgCWYqBjkKOQOen40qyRFTGQPnyVJYZ/zwf8A69NcpgAqdx5Kg9fp9Pxp6YZ+CYztOBjIBzgfhwKCxpZeJefkbo30wf5n8qJFw6gNujPIJ5wD+H1pSpDlgqgDOQPlOT609chVwvA+7uJGc4OOetADGyQfmG7PUdT/AIUp5LbvlDDBDcYP+FKdnPI5Ubef/r/WkKKMgjLc7jgE9ee30/SgAdVePIds5z+nTn86mB4DKFf1+bt9e5qNBs/1bAMF3HI69RTkCoDsYZUbcZ79PwoAR1yWQgkD+71AOKaYhnBUk89O/px+VPZpEbdtVunAHUev50vyo4QFQOcc9vb+VAFQgRFeM7SR9KEKBQFAP07e5qSRQSMnryVHsMVEiqrEDHTI5wfy/OgCYfOGXGV7YP0p2cpnaBzgDPIPvx7moQ7KSoYK+4MCPSlRzuCsASPSgoYGaLCfKByQQDz/APX4NDxA55IPUc9c0ruTGV+Y5P3T6019hGcqc4IGPyxQSLzkBSACOx6/5FK4KoquCM8MR0BpqsrFeWGD1x26YpLhhIrblJGB9M/5FAAEKRYBAYNge1JtZ8F3Ge+O/PFN3IsZVuw6Z6+lKjnap24yOvagocMOSgAKgdzTTlXBAOMYz2NI7AlRjJJHGff/APXS87cMTwOaCR3mAJ5jHt19adICMSH6DPX6ikCAB85HOSN3salkG6LbjIIH+ePrQARuzIc8DaD1xzTgQWwDjJ/zxUCLiRdvI27j74xU5ViQ4HJAx7Yz1oAZJgucN04OTyf85qRDxnnkYxUUrMDuxgE4zjNLH8/zRlgST8vUc0AIwIGVbJJ5FC4K4Gcg8dsf5zQOSgK/ezjPalEZizxnBzQULnBEhBznk07A3FXwOwpNxyVPA7KR/hTs/OdygHsc0ANY/cC7SBjnp65yPpUjKY23MRuOTzxtP5YAznrTZNxXfjbwTggDcTnn3/H2ppIkZiARheMc7s/0+n50Ejw8KhnXcQq4x6fpxzxSqYxgpkPgZz3/AMB/9amXDZO/hyvy7ABxnNLHIjYBb75GBwB/L8KBEmN6narFOedhyeccj8aQlHiO1d2QFKkHnj/61AV9rK4VsAbhnBAHQ/yP4H8JGK7cnGCxBGCT/wDW70DEWNvL/hAGAAx/lTXII242hwRt/nQQREnBwG+83H+ev6U1gQCpLbiQ3p60AJkgdd7E/KcgDr6n8vxpZQEKkggKfTv1x19qRFIkAfYABxk8Gk2ruIA5x6dO2fc5wRQA1iMktkkAEY5A559/8+1M+8wLFW7ZBB49/wAxUhbzHVcAhj/e6jntTDJk7X/u8nPTH/66AHMASVGc8Hg8DnrS7jGj/KM542nOR0/LmkjITIPb7wPfjBz+dIBjbgsGOeOoPXp+dAEbAsRuIBJ+8R0+n6UikLuDAlixOe2Ov/1qfIyrE4JAYsDuIxx/nr71G/OHwM9z3FAER3qw2qc/3T27dfr/ADp43bN2CBnHPb8Kbhs/L1yDgdj6Z/IUxpOXVTkZ7854/wA9u9BRGtzHLJOgkV/LbaxA4B4rMS9Zb5omYiNiQcn9KrvJHY6rKq4EczHPYbuCP0z+JrElvmluGYsTk9T/ADqYS5kVUjys7aKRmcyEFgTj8v8A9ZqYttJO4+hz061zWnauVYRyEDI6j1/pW9GzSgqWBUjt6f5zVGZOpOQu8lT7dDVn5F2nGR0wO49KrLIS7ZI2ntirEcgby+CSSenXvQBIFGxyOVxkED9acm6QhWA+6Q3PSmnCgMVGOCQeh+tNEqhs4+U4P+NADg525brjtnmkZUR1G1vm5PcfhSsoIJySQMc9gPem7d7cZGBwSaAEz8vy9ju7HP41M4BBOGwcE9sUzGCQCoJBPP60ocSHdyD0+91HbAoAacltoHI9Bmn8eWQTggeveoQWXBGSGNTNl5ApHHoe/t+tACxu8QOXdgQQQckL6HPrnFI5AZVKsCijcqg5OeenA7g+/NTTpuXYo35YbSEyMA/40jzY2gAqp6hs+wwD+f6+9AEUZALlgpPGc8YHbnP+fpTo5fMklLMqKgwcEkc8n/JPFQlURvnCEc4J5x757f8A1z1p5V0k2lh8uCfl65HH9On9aBCy75JQVkZHYjAAPy8k+tOiO1CNy9MFs5yOoHXtjPeo5AokVgoVSMscZ545Gfr/AJ6F6xuu5W5JO0qFJxyMdvp/jQMkbYys24soYEDoDmmncIypfOCCBjgnt1FJJ0AwcEncEx8/t/nnihZXRtmUBPA45x/TvQA4YIOF3gJ6Z29/8imvtCBsEqB95e3FO2Hzj8gLMuVXJwRwffnj1psh/cLhSM46kHH+HP8AjQA3hZQAojJxt6jGc5qMOhQ/MAR8wU8bj3/Q1I8yiHcsgIYAbUHQ9uff+lQkLKWX5GIXJ7/j/SgB6ZWBhjdnjA+bAx1yO3UU5gQ48xSpJwBnk0xUKZYIcZJHOB/nioyFeclnO1gB14wfbtigBLh9xIDAgEsw3Z49OOOKrmQrs3HBbGQOo/z/AJzSyN8pCOQ4G4c+nt+VU7iZQxzj5Tgc9/TH4H8qRRZkmAVHGWOMqR0/D/P9arPdcuHJ2xr970HfP+cVW83YgClQv93PT+XFczNqMrNPHuO10IdT78H+dJsaRYu5ft+nGdQSfM9Oe/8AQVlXkT27oWOcjIPrWlpKr/Z11E6soKHacd+oqV7dLqw2znYwAwcdD69awUuVnW6fPExIbtg3J4roLDWCm0PyAPvDtWLb6NdTsVgUSYJwegP49KajSQFopFZXQ4ZWGCMdRWyqRehxyi47nfW12lyAUJIz8px/Wrscm+InAGCOnGP881w2n6oYbhQW+U9Qema3F1qLccEtgYwn881RNzpA4aIgEkkdDSJsAyPmLL/CM5P9ayrbUxNKvBVuuc5/zxWgu4HkZAPQcHNMCUAguMncOwPt2qUHliBg4z06VGBt2qQDjkAngU8xuEGSNwGQcdQcdPr1oKFdRgtjGD0J7e350qKF2KFXAHUcf5/CovuN0YrtxngevapAN8hcH5l5zngigkd5WJDhdx54PPHfFC8ykAtkcEfypUdl46N1+lHmK0jFuuc/h3/z70ANZog7IxIXOwFSwOMnA9c456nAFTOjyuEkVREQc4z82QOeT25+uaYwjkk4G1CAuODnnue/UfpTWcSKjcIwYLuVs5bpz7cdPUn8ABjOu4SKGVlUAKOijHY8D/DFNSZykjqRI+0/KyhiOhx+uP8A9XFlYgCHwq+YCVTg78gZz0PY9OhyfrAsY3JvXG8BiRljnjgc8/l6jvQAsAU/u2x8pJXHGTkZJxxjgfgasRfPIhDlZPlUgDvjt6/4enSoC7kedklWGdm0rwD1/T9KRHcSI5AMYA4ZenHb8+/4UAWmJy7owVsFirDqOc9/09/xFZndkUojqGG4FRz36/r1qUyQyThk+WNiQVD4PPHT1/8AretRMpEZwyjggoTgt6c+/Xt0oAWOHYoEinedx3dgPwOcf4/jSxFA53KjLgbh1yfemCRRMwG0S5wwDEnB74/DIHsajkYhnQEbh8wyQQc9aAJsnaysY9mSQMAdv89u1QPI7Altvv2Awe9J5rMjPwS3zY3A8+p/z2pryB1DL/Dliccdev0wOlABLL5u3BIwAR1IOMH9P/rVXkuCxVFwOc4K5yBjP9KE5ZmiO0A5xjKnJ4+v+evalMU2vuk+YcE8ZPB/Xn9aRVia4uolXJfaB948dAOP6cVy+pXf2xkjikJbO9SDnJ5xU+rXkEdt+7O1mUKADkc5zwenBrm4Xke5jRTgswAJ7VEnZGlO19Tfjnf+zd4k3YA5f72cD9M1DDp8sVjLJI8bGb5gEO7I7flk0p0yeM5iugxwQQ4wCD1FSJZ6iEVI4Y5VP3cEHafxrm9vFrcuPJuLHH9kPkhtw6kEbSBnoa2NK0OXUkSSdjHa/wB3PLf5xWemh3kaebdyKoX5sJlm/Our+2SWtgqwxruRAFGOOK5a1dWtBhOtyq0SxLZQRRosaAKnAGMYFcp4s0mSW6gurS3dmlBWXavAIxgk9sg/pWympS3UAkli8qTPA9qrTXTMNhOVPXmuKnOVOpdHDKo09Tixp9yrsrR7WHvUkTtExjPBBwRnoa2LxsMUDYyeuKwZJP8ASZCM8Mefxr2KFWU3qKE+Y1oZ9m0jPbGe9dDaXZliEgPOcEE9PxFcV55B6gdifStTTb7bKE42sOSeg966zRM7TzyYy2cIMAntUyzgn72Bnp6f4VgJqKJwshkGcnHQ1LDqLiYKqDBxnHP+TTsO5teYxIOD90YODjHehQN21gWYfN0wDj9KijLsMZAwDk1NGWIy4XBGfU55oGTK5BwvJHXnIFIpPlkfOSuTkZ9abgtsfftyRlePX0/D9ads2gqpJJOFI7g9v8+1AD5GjXbk7QoIEkhPGc9eueTjj/8AVGobyyiyKrL8vyk4zk8E8Z59O2Kc1uFRd7jZkktJx8nYE9gM9c/hTfKAHmTNlDydpA3dcAkDnr7Yz+QASm4YFiBhAG+VgNw9j64x6dD+ERlYF1YFgBk+WejdMD5eOmQOODTiRGYx5kcb4K7shicDpx35P59D1pmwhd3VVbMhAIIJHIzwc8Zzx0/IAmQ7kSPYc3GexUqR25H1/wAKQxAN5XkkENgjge/6nv8A/WquNqq7LKwdsBwGBIwTjg+vPPv9TRdMwRg6gx4Uy5OGbCk5yB0HPcdT60gJZH2zuzAK20jJOTt7dD24+tRNcRIjyMApGWaPHBIHbtx9KkZQnEEwYBcABc844H6t9B9aplsh3zxsJAxtznbxjHqM5HOCPwQD7q9CMjOFVNgAZgTgD2PTp0P+Nc/deJrQAKgaQEHK44HbGfp9ah1xreS6EMxLqmemQAfzrGuRaQQq8VkkgVsuC7BiPrn+lYqvHn5Qvd2NeLxGBgBSh/vI2CeeKsjW0cgMWJ9T/PP+T1rld0N1hrSMoWBLR7wcY6471KwmtcCb5Cecbga6NBao7AXUbKHimZ/76Hn36fhWVqBu7CVFRzJG3KvuByM8nuevHPpWTDf+VNG8cuGUgp3Oavy3zvamBwjFDncCc844x+HpWFRyTVjsocjT5zI1OWS71FYuBgADJOAMZ/T+lMjKJcwiMcAj5vWtB54JJiZUDDpu6EA9s/Tiqkln9kmjljYNFuGQeCKmTutRSp8qbRpPMw6NnFWdPu5A5XJx2rOxuHBP1qxab03tjj3Fec4qx5kkzo0mMqbN/P8Ad+tSO+SRuwKz7K6y6rgZyBkirzjYeob2zXJOJm27FaSUAnHP0FRSQ7vn3DHoDVlo9/PQE9KsRCOBAsmBk8EDnvVQSRN7md9lEy7GOXY9SOprl9Ttmtr90YYDciu6neJlUIRnk81k6lpbalGpDopRslj+o/z6V10p8kiqcrM5LfkZx3qxbsRtAOB3BroIfD1gmBIzsx9T/hUN/ZW9jA7CIFSOCOCK7ViFeyN1Ui3YhhkbZtG/GOmec1ftmCkDJByCe9Ykc6A8HGAMj1rRtixlGJOO4z0FdaZojr49oAzjjv0qWIjgqSzZ5yT0z79c5qhBcxZ8sSpuA455I5q9FIHQOGBGOORz9TnrmgZOCfLxkqz8gf0pw3sxUYHPU8dMfkO/4U0bZFGSM9Cc8470vk/PtDAYXcSTywA//V+dAy0ZEClUiVOQWCEcjnJAPQcHv29TxUmt0J3hSkgwpU7T8vTaQOp9OR2qxPJuyofcQCYwBtHJPynnJ4I68fLnrR5anfPFFudEPyRsDk5wQT2PGD9M+1AFaJN0YO1ZfmLAqxyBwDz3xkgnHU/XFeSHKKWuGYsAw2njkA8DPOMdfYcZq2yTR3CKx2TFi7AljgEHnbjjk00RkW5UqFkB2HcAfYDkZ+v0PrSAJG81WwFOQUOGyGXBIGRn0/U1CR+9be8aOowQrD5WznI7DuO/NWWiIXaytLKxblD3wPlJHI4Iz/iOaUnMCqpBUkEsTjr1wM9/l9OSexpANSSNleXeo2L8ysn8XGRtx6E5OecjsSapyT/KGV28kqUbOCMYJPHccjn364p19cW+lZa4njhKR/JyCN3ykDjJPrjHUiuRvPFQWVlhCuAxO54sZBxwBkHHXryc8+lJjRLMEupnkEqsWYtkGqIjnSeRJUXy/wCFwevtisouqzGW2bCtyAGJK+1atpdvNCVkJ3oMknjj1rz50pU1fcHCyujE1C0NvOSoPlt09vaoBcSY25JAGBntXRyKrgq4B9jWRfacYyZIATH3H92umlXT92RKdymZm9BjtWs8zy2iSAkuq4wGHTFZCru+X34rSslVHG4kjGCOlbyNYb2L9rI16Ch2CVhglgeMd+KiYSNE8MxCuAMAng59KsxLcWkTCMRluhVgCCO2P896Y0lreIgdBEwwGIJz+pIx3/Gs1Y6NUZIu7mElC+R71q6dqsqlVkKbcnPrVM2aNOQ5JXsSe2fWkS0MO9mO6MfKHXPP+etTKEJKzRkoa6o7iw8mYLJGFKn5uf8APWrYRWfLDJPasPw8zJasXceWGIUjPPb8smt+3ieZwSCcng14taPLLlRxVoqLsiwLJSuN3yE/Xn0qF4PMyiowGMDAxW6tgpgj3EZXnJOMHFQrbsZQCykj0PNF0jJ03bRGGbfyyQSOOMEYqvLEyNx1B5Ga35rXDHgZAPXvVR7c4DBwOed/p61XN0RHK27Gf5e2NZCOoOFOOD61na3EzaTO6g/Jtz6feFdJJaLgOmCn8OPSqd/p5vtKubaKVVkkC7d2QDgg9QD6frW0JpPUErSPO4nO7k9K0YJQij5h689qnk8IalFOqK0DK38SucD8wKyLyNrS6lty6u0bFGZQcZHXGfevThVjLZnYu50lhKZJ1C7cD+HOO3UV0MV6m3a7gAHAA9Pw7VwEN5JCoEeeeSxHNTpeXDsv7yQ4POGP+e1a83cpK+x35vAm1pSgDcks31PX/PWrqSH7yhSAvXPt+XQetcTa7mSLz8oX4Ockjua6+zcfZY8HO32zzjOfyq1qrgXTbbomR5laTJ+dG7FiACM5Hrz+HpTZWGA5jWVs7vlyAFI55IyDzjjrirCGQ/u51LzbQj+UVJbBABOc89/x+tQXFpE8CxIyr5bffXKkLxn5TgjjHA9fQmgRHJbFyZIN8RkUEPkYwAMHPfhfyBphLQkybN7yhXJfjgDPp7dyPwPVZbeWORWaKMTCPqSSXJ6DHpkEjqOucdak4BTGzMpyGUgk+vfPquOeh+tIZVkMU1sqyGIOpJ3dFye3OOcHOeoH61PMt3Ri86uqnKBnVtowMjHUjgngc4+opmvE7Fk/jkZmKkDABPA4+g/KseO3kH3SNh5BFcFbFOEnFLYlzSdhPE9n5+gNIH3su2RWznf823jt/ETgDt+A4BUKTBXBK966PzLjTbi5sZci3k5+bOACwOR7/KBn2qjfiGRjIhYuTub5R9ex6c11xmpK6N+QzPL8qUqe44NbGlwvJM038Krj61RlkiYIhUhl4GO/tXYaWtrFpaLGwZyCzZ4IPvXPiZ8sPUbfLFmJcZD9AP60iNhsnoe1XbuMFmwg9ABVNlDKGBNccXdHDfqjEubWS3nYoCY8/LiiOeQOFyRxjBqW8v1MhWHkDvU2kQjVLxYJPlbGVI4r0VOShzSR0K/UkiuPNDwz5A25ViAO3oapSfuXGNx9QT1roZfCeoJKPLXei9HbgAf5NTR+G0gYy3bh2H8IGF/+vWbxFOK3NpPTUy7WymniSV5BEh5Hc4rZ07Q7adBvmZ03DcvAJH+f8+la5yq4XGAMVJZO6qoyRg1yzqzaunYw9s0zZttOg0/U3il2pbbA0XBOf/rc1f1XV0siIrdkDEAll/hFVLeBtRi8vcdiZCjJwM4z+eK56/sXsNRmWc7gzjDHoQR/n8qyoRVSfvdDakoyldmub6S9lUS3DNGuPmLfKvvj/wCuKoPOEdUjAy+RnONuOp/X/PWqs9xcqE3ukybOMZO36kjjH9aht5kmhDMhWTeTkD7o7Y/ACvR5EjrU30Z0Nvrt5YDykJmjXgxyDIH0PWurtmS7sIp5IlV3GSu7OK4iwUXl0qJgMpwW4AA7n3/P/wCv1U15EqBUP3AAM9687EqKklHc5MVONk7almc44C7VHb0qn5qId7soHUc9TVWe5LA4PGO1QMryQ5yvpjuPf3qIxutTyW7strL5olaOWHzI0LDzG+XPbOM8Vztv4fso2D3Uz3EhPJHC5/Dk/nVwfuplOeMkMf0qz5IckAfjTu4KyZcZtaIzr7SbeCaKeCBPJICheuD75P05/wAmaz8Pvv8AtFwqwqPmWPH862YrZxGBHJkjqSMZqPUr99Ps9zqGlJwqmh1pySpx3O6GIm48iWplxoTcvsJHz4wwJVjnp/MV0tkFKjbkEpjYzZJ79O3Tp9a5Syut1xvkj3YJZe3Oent/9aumtJmfDhULqB8pI3Hgda9yKtFIRrOSYZQdq7gA0hO4r1Y49eoOeMfgRS3b+cFZN4YMpAKh8AsM5zx0PXH484p6lWYSf8tHLYCDptBz39B0xjn3pJDIsfVXUHGVbHmE56joT+Y+mBhgV7gDy1jj3BicuUGWYbieD3xycde+OajhSFLeWWNXzDh8qoUk4689hge9TxAGzHmKzBHCSddoPpjsOvJ9KriOREYGUGYjuOMHvkDBHTGSe3frLdgKOpQF4QkaPiMkZfqTx15PvWRE8lu+xkBB6exrrbS3UOEZUEYAKrnpjIx/KqmrWKSSFUi5YZ54x/jXkVoqcnJM55v3rnIapatqYC/cdSQpPb61ht4bvA/7yWIL0LAk1332OSbOUVWX7xUdfeqtxaNH8pHPT0GamnOrCNo7GqxDSscm2iQW2x43ZXU8sRncPT2o3+S5IHXsD1rduLLaSDgjbkYP45rPltAq7j1IzzT977WplKq3uVGkWVTuYKx7H/GmrAwG4j5COvaneWMnAH403e8RIRjsJ5HY0JEpq5zVxFsupUUcByPpzUml3LWOoQ3KjlGyQe471b1S0MchnTJRvvEc4NVIV3OTjcT0Hr9K9SDU4HctdT2fTpItRsUlRlaNxyeuKzdX05og2OVx1rI8N3raZALd5G2ynkdlOO1W9U8Q3NzM1ukAjVcqTnJZvbj/ADmvH9hJz5Yi5ed2RzN1PBHKYXkUOOxNX7aOPauPm4GMc1yl1bt5rMxJZuSSM/8A66ms9Qms2TMjEd1bkdevtXZPCvl91kuijs7W88iV8ZwepB6EZqlrMj6jCrQjdKhz1xkUyOcTW4kBOH+YUiFxJj88elcUXKLut0Z+05JaHNR3DqXSQ7CDhsk5Ht/KrUEv2mVI1iDHPJB5xxnn8PfH41s/ZbSa43XMKMSOrLUUiW9tNstoVQY2knGTXcsTdaLU1ddWNm3hs4LJEt/vDl2J5Y/jR5pfMbncB69QazIpigOGyPep3myu9SFGe56/5xiuZQ1uzhnNyd2XRG/mhdwKbc4z0pZEkhi8zO7nBwetUopmIEqNht3AU9KvLM0kG+QbAOOP4v8A69a2S3MrEELRzN84I29SOhqdZWRdi/d7ZqrJqJC7FjRU4IQAH16/5+lNknjnMbOCuw/wsRWE4tsuNrhaale2ly8bLJM2/AyScj27D8q3LuKLULYxSg84wRjI+lZP2rB3Iifif5Vd02+MlvJLcDyxFnc3bA7+1ZzbdpJWaOqVTn1irNFOOy8i5EQUlm6HHr/+qt+yiYCPfvLBB8u4HOeev4D65981ytprL3d+7o/lKzfdx1Xt1PB/OuvQbUQtk/KSpJ64B/z6V7tLmUFzblo1JV8q32eWxIj6MM5GSRgdOp9enXFRy4aJC3lxEn7oHU4657gZP4ZplvIss3musmWAJbdgMTjk4zkd+PQdeMyu8wKylSmWGz5B8h45BH0+71OSO1WMgc7S6w7AjN/q2xjg/Offufz471ALoKu0LKH8sYdwMFhweB78dR096nulaG3luSpRUBIVD0G3I44P93jtjtkY4yfVL4k+XOVUnjYu0YyWxx6ZrCpVUNGTKajudpFMEZMuvzYwRxkkZ4zS6lq1tbmNXLPJwSo9M1xtlqTqJFuWaQOOQeQe/Q0alqJkvYIncKnkcNnBJz615yUJVLdxUIwnLU6JtWtHCSKWQngMTwf8mmS4uMMmMHocfmK5q4khMcYMzcqRlmB5weuOuM/zplhfXNpdiAFWDHpkjgf5/wA9+idBJXia1MOmvd3OlNgShVjlgc5NZV5YhcLlQWOMHqPxrXj1FGwI2B5GRjkCqV2Fd28osc/eJ9azbi46HnvQ5tkIzgcd81E6qucfma0ZYiHK4JGemaqsmGwqk4yQMf0rKxKZTuv39sUbIJQDkcDnA/kKoQ2y2c3ml97DoNuAK1pllltZkZvukSDjGex/mKxjM5vXhIBAHHHPStablZpHZBtrQupfMXXgcHtWhvMsglIjYSrht5PJA7cjHHv2rFWIk5JIx+talkBNbvAPlYnKv/dNXdRaY6UuWV2VL6JDMSq7Bg4zyM9Tz6//AFvxzpY2H3TuJAUADn9K1ryUhQzoW2KUwTjB7D3+tGk232q5hZ1LRRtvbc3G7H/6vyrplNRjc7XZK7L0duFtokAcMi9SPT3p8au+EY4H94n9KtE5kYMFUHjcooZhbg+aVYMMgDq3/wBavLS01PKb5ncYyi3DAkHJ4yM/nVC7zLtbb0yAw7/54/OlmuZGuAXYAEjqMAe/HaqtzcswVkBwDzzkVpGGoalm3kCHBGM5yD3rRECzRlgQwzlh3rn0uRnJPNbVgygLLI3yKcED+L0FaSTWpk0WrWzW2zNNnYM4jz97/Dp1qVpy+HlBAPA284/CkcNMwlMm1mIAJ4zwMf8A1gKuNGJEVCi706lTxQtRGZPax3O90dVJB5J4+lUBayKxBLZA+ua30sgjYbO0jnn/AOtVpNODuSu7jkZFYzlyjSuc7FEcYwcjkirsbPHA/ks6ZxuwSKs3d1YWrny8zTA42r0z6E1z2o3bXEi4YtIzDEajCr1xn/P4mphRnN32R308PK15aGlbad511E4+Vy23K4+bI6c11oZN7Andxw/ABAx7dgP5fWsXQ7MwWoDsGkXruOSxPcY4xzjFbmC4RtgK5GQRt25xnGOcj/IzXsUoOEbN3HZLYmFtGVDzW/lyglAQBgYIHXkDgfz45xUrxyiMxLIqZPEhUZIxyCMfT61Gjo8ZmWY+VJFwygfdzk9hggccn8uRU4LXCRqrN0+dS3bsODgcjnoM5+h0Ap3VvJPZSIyqZdgBAckLxjI54zz1zyD+HDuoieQKXBc4IU4yM559e3H09K9AdDhXSQBF3bgVBVuDyDjgevPHJ+vO3OmouRLsRWbCFiPmJ7D1/wDrVwYpWaZhVi3axiwwblQrjLDipr3RJNStYTEyxzRkqdxwNp/A/wCc1bgjWGYho8JnBY9R05x/T/8AVXRQRO0IwilgNwAbgiuKKfNzJkUpuDujzyTStWspEheJ5AejA5Huc9Ofeum0y0treHfMqmc43kdFX0FWNRdgWj4JQ/Ps5weOv4YP41hGct/Eox1OeKqpUqT916G9TESatsackIjl3I4X+gqR3ilIMTOj88DjcM9v0rPW5MzFWbGMHB7mrCyKykYVsDGPWkly7HJchufvZUgkiqLR5zznngg1tygSRR703nOC64BAx39f51Ua2V42k3dD06H8v8M01MOVmWozNs24VwUz7np+uKynjH2jdtAYjrjmuj8mQTK4Qs6sG2FTlueetZupWsenzSvJwoY7Qf4uuKqLvsaU77I5q7uZ1unQMVVTgAU63ubyMqYpWBz2qCXMkjOeXY5Oas2nNwGIyA20ZJySc46d8816aguWzR3pJHUaTeLczGK9iQzsMF9uS231raFrN9g3xskOHIG5toYe3rWLbK9kwuFWXzo2ykpkwOAADjBJycdx/IVvX1tJcWkUzLtlI3suNu3P9a86tRcZXWzM8RZK5RnjkhRSYlc9d2Mj/wCvVO6+zum8qysMYGc1NCfKdmMrKG6qemaZ5sTHLAPiskmcLaMmUeYnHDA8DHP51RdjgMpBwcda2LlBLE6ovlqRyydR9Kz4LGOONx5pkY9VUY4z6fjW8GrXZouXlKkSCYMVzn+If/rq+JYVhjizLuQ/OTwCf8j26VXby4i0SY3E4LepHYf55/nXb7684BOOvetbc25D1OptbpNhVN5Qc53e3H0/+vVmPUEDZZXABJ2ZyM+/TrXKW906ArzjPPPH+etaEMu/2Oc4rKULMyaaOkj1IFhwm087cZAP41oXdzNZ6ZNMJUDgfxDOOlc1bRv5YcYYg5xn8/qa17qVI9CIMCurECRS3RTkZXjr0wT0574rmaTml5nThleojm5hmPzJJQxUDapBJGOg+mBxUaqI28zkMFBHPAHv1x1P0xTJggSJyskkg5wV6Yxg/wCH+cTafcK7KsmFckYKfdXj+72yB1HH0zXrU7X1PVrc1tDftbudEACsTnBG3aTjse/et2zn3MztuVlznaOOv+fSsm0t0umUoQoY5DbsZPXgnGSR0+tbUcASMxIuwscBlOTyRyME9ucehHYV0M4i0VZHLrtCKCVIwAD7ZPQAe9K0CMETG6QKrlnBHA9M5x/n3NP2+YWaP5Tt4zznH0PTg/56ilZEYbnDsCdrHPII6A++Ofr60ARTSOsG6MKEZhls4Ykfjn65z/jl6lY/2lbxo8xj28YIyCPTGevNbMnlvFIV5K5DjHOR244zzVe2i81geNmON3AA/wA/zrzMVzxmpX0IcpxknEy5YAziNRjoAzEkn8amhvRYQqPOZonGGVsnac9eP5e/4VP9r01WwLgPtb+EFufr0qd1W8xLbXCuw5+UEkcelYR0W2pk6c4+80Yuq+XcjcGVt53bgRzx+tc/JBx0AODkdc/5/pXS3NrcQIFlBkDH+IYA9eazJLdSS0biT2HUfh+XNDlrqYvUzkTcdp7DjJxjHr61Mu5Tz05IGenp/SnPEUG1CNw53KTyfSo2jc5IOW46fSmiC0srbsOQDjp0yKT5mIDetRyDzHMjlizEsT3zUqIPL3MR6Ad/f+n51XKgEVWiO+NtjeqnBqlryG909XVQZInHmAcZHQN/LP51bL45APXr3/8A11FHcBg8bqpRlKkFchsjGD+FOPuyTNac+WVzm4bOJHJaRc5IzuwAR/npxVyFP3R3sCgxlQx3FuSTkY6YPXPatU6HG8YcXL+QRiPf82D3B5GTjPbkGr9rpVmJgVldWwoAUKAMHI7Z/wA811PEQR6HtIW3KVlapJchVgGGXCxg9OmR24ArevMyLlGb5T82eN3uR0qeGxtLeCS5hXDu3DlmOSeT39P6VUknkWLAyqnKk4GawqVOfY5a9RSskY92Gxg/L759P/11QcOBuzwRnI4/z0rRvCTITggkENn171nnhvLaTco4Xof8j/PehRsjkGQToAVlzgep6VVuJ4oIyQAZW+7joFI5P+f/ANc0sCJIsszkRAfKV6sfQH9D6Y+gOZcsZJmcnv1pxirmkSFm3cr+IP8ASm7WKA807y24KjOOcCp/KSSFSdxdumOw+nr1rVsoig2spP8AECBWjaKd+3HPUZqksZhRlAXLEHPUjGf8f0qza3BjkUsM7e9YVJX2HyXOl06NWUpIUBOGXccZPtn6VszWkk1hNBCgZpEKbjwBkYqlpoimQMihScZyc8deM9ua3YMoCzHIAya8upUad0dNKPLJM82neSe3/fO4eIlVXIyB3+nA79ao2Gnte3ClIpZI9215JGwEz/u9T/niuk1bS0OtyBcm3lAlOD3JPAz9M/TNbFjEohWKCNPKAwT0CjJ7dOv9e9e7h37SCmdladtCxpFgNOXYLiRgOpkYMcYxxnGB1x1rUaDzAoEnIw3AHJGOoPUdSB1yOtNhhjhTZhiVw64PIPX+nr78VahicyOA5RsE5zx+ePbn/wDVXVscjdxRMkhyyYOMRkArtHYn/wDXwM0xBLGVimYoSxLbBuxkYPPHOCPz79amEW6TzQWBLY+Vc8e3PuPTtUSKYz+7+RFyGDc84wfw+vv17MCaOJljIbbhwCo+8QeT15z64rI8S6l/Y2hzPxHIQRGGTnOR6eg6duMHrWuI/MUs2SSc7icgN6//AK8/1rivGsEsQtb1o2uoHZomynTnIU4GQOCMg5yPXOc56qzRpTV2c/Y6nc7UlVyYi/3WPH4DPXkflWtbXskgDb3gkPACHbk4Pp0zx7c+1cvFd2kIAikmXPJUNhQfT/P/ANer9je71BMith1GGGcjntntisZROyMr6Hf6LeG/tZI7iYGVGz83dT3/ADzVC6skifcG24JwT2/KrPh2xLXDXCMzxlNu4oBk5zWvPp/ykuFUAZOSDgV51SUYyaPOxNL3/dRz0kG1SrAKccsnfPXioTbhABu56fh1/rWpNPp8bhW1C2VgOVEg/lUDXUE5ItbhHUY3GNgcflUKdtbaHO6UkrtGe0aoMk4OM5xg46f41JMgiwjJjAwQMZz+H16+lTSiBk+Zc8BepGPpjp/9eoHuLePYrBjtHOTkn8atTuZNKxDJENmcblb7xH8PX8+1UriTKqBkYG0YPTnNacl7HO+0FU2j5RtBzj1xgdBVfyoZlIE0a9Dyx749Bir50tws3sRWVwBvjlyUf7208j3B9RV2yZ4bqSC4yI3AMUg4Vuvfscjp7fWs6W2gD4M0m8jBZVBBP447fz9q1tKhFxIIoRIrABmkIAzwO2fw9/ywnJdFc0hG/usvX05t0htiAw2ck9jjt+GRVKadGIYqBkZ+U49uBV2eyjnbzZJmbkblQbQCcZJyD+fFVyYbdAotw3Od0uWYHr9P0q4S00RE42e5nrCZLhhEplDLnKj7v49hUTadFF89zIJOf9XGe3oW6enTNXZpZWOySUsM5APA/IYx+VRRpIJFJABX09att9SblWU216S80Ua7QdzEt0zk9/WqN5p8CQ74YWwRwyvnP6VtS2Sy5IG5cAOO3P8A+qk+yhI4xtygyflOR+n0rnb5XuV0ucgkTDzU8tSQM5P1pvlyEkHqe3T/AOtXTjTRvcjuO3rkH/GmHSXcgBcn0ApuqNNmJbjz02uPmHes7U5V3+TA2CpwzDua6bULFNPtSxcidwVjVeufp6CuZFtK2dqqSOCznGTkD+Z/yK2w8ed87O2lDTmYlrqOq2yp5Fw6hehKggfia6y18VXUtk0apamTaQW3lQo7HGPrwCTxXKmxk+0JEFOWOGdRuZicZ56n6Cr1tpxj3xNKnzdW2gknopHIx/Fk9iDmtqtGnNao6YaPVGhZ30oUhnkLJIwY45Y5wT7cAD+ldPprAt93cR821s8Y9OmOmOtcra3WnW0aR3Bl3YwxbDDAHHQn+VdjpKwtHHIgfey7kGCv+BrsgkopI5535mzREGyV5GVQ7ctk5GOvPqvAHtUkU8a3EciksVbOzBIJPQ+xyB1+vFKJFaESRk7sEdMgAEjOCMDr19KVwzcEhsckZwEJ+n4iqJJomJJUxo527QR36c8/h+VKyKCRsCgqF3Y/Lp29vSnRKgIP/LNNqEjHI74p2wo+E5UDOf7uRnH0/wA9KAImkXaQ4LKG+VSAMuAR+GPXjr+Uc1jHJDJazx+ZG+VZcnJBwDn/ABz1q0Yo9oclR0/n04/HioXhDZ55GFwQcduc+uf69ewCPM/EPgS5s53udPja5t8bmQtiRfXj+L6jv2rlY9RdFSNAQUJK89z6fgBXsWqasulxJ54klkYEZiQcEDpgkDPJwMn+hxH1zStWttuo28EUyrsiW5TzUDEdScAgep+XHr6Q0tjeMpLVHF6f4j1SxYtazlMe1Sz61capcvJeXDu7KOT+nt61XXS7dHLjUrEyDgKDKuDjr9z8f8elY7gCRlZ1IHfNYqEb3S1Lc3uzdN7kEF4+RkOrgfgc8e9T6BdH+1iVYkGM85rnWEbDm4ZgO2Kt6TubV4hCzIuScnrtAyR+VTWinTkTzN6HczTbmIDD+lVSpfcc7yOyikcMcqm5x6e9VlZorgsPmXoe2Qf88fyrxoXaPOko30J2LFRtAVCcOqjIP49+lLFHI0rJbjeScfhnH4de9bNloNw8Qnuj5KbvmTHzBeDyfz69MVuWthFZqBDGU3jBYc5IPrnPU9xXdSw0p6vRBGm3uZmn6RHD5Ru5RJKSCUQ5I+p/z+NbaxR28a+QrKo4IAIHPp+nr15zUnlfuv3hKkKSTj/PH+RTWZ3ALjBVjg9cD8fxr0IUow2N4xS2KU6FZBOqPGz43ZXqeeSR0/H1HqKgMcMkIkkiYspGDEuW68jbjp/hWpHmJ1kCM6uvO49PUZI+lZt8Tb3AKL8jrvRgcbhx2456H6fjngxMfZzTWzMpwt7yIZ7EKhY42fxHptHqfTp/9eq+bVMf6REwK4Ubwf8APSni9iux5ZzgjHPOPpWPfRtavjcZJegyAQwJOP8APr61nTXPo3qVRpQqrszfkitpSYpD8jcbcEj86lMYQBQBjt6Vw3/CQ3NpGGjdgh/hZTtBJ6dx2rS0/wAVtdmWKRESQc/IDzWdahOKv0NKmG5V7rudDNJZ2KmWeRFAIGCcnn6VUvta+waet3bwLLE43GWQkBTnoQByMe+elZ7XyznbMcp1APO3tnmrQMLWsiTBXiZeQOmOnWsYpJptGdNwi9Vc5nUNQa9kuLpJRJ5gKGM5IK4zjjHA61FF9hd5JpfNikC42RSDBPTuMkZ689M81budChWzke3uWwgzsfv68g+ntWNPCgg2vOsb5JwUJBz/AJ/WvXpThJe6egrSXNEsXElvCPmupfMXhWBBX8Mfic/p615J4byVYIAzyFiEVs989lGePc/zIqqlp9rcQws8shUBQowc5/HPGfSuz0nwmdKCXE0rLcuuDHnKj8B1/l09qc6sYNJ7sTvux2j6W0VpHJdqGkUbmGchec5H04569a6q2iTaSqquDx1bb2BHtz/npVCO0kIPlhifatC1LR5QozZAwAxJI+nfiuuysczbb1LEYPBMmOSSpPzDn29OBTigBbYcoFIA4YED6ewP4UwqxZj8pZcg89Ofr/nNOc+ZMpi2bhg/T6/rQItmV5EBOPvbs9++Pr0FOwyKoLNjAUZB5I6dfTNMKr5TGQBQBuwTkHr37j/PFCs5O7qNp+ViePf+tACMmUPmMG3cgYI2/n06HipW2ZVJeWBIwq56YP6VAHLZXn5gD1PB6Hn8O/fNSSzbPmcFwOB9D1P5Z/WgDPu7SO9glhmcfMd24EgAnjPHrubPqCa5DUtAlhAjtQ1xdSAtkDnIILYPB9OTntzzg99IdyBSA2Fxkc/qP8/0h2upbL84OCM5weeec9sVMoXNIzcTyn/hFNWuQJbiH7NG3KiTIJ9Dimt4OlJGLxCOh+Tp+tesM+GCSNkcZz0OOxB7Zx7VnapbpFYzyxwruGBuAAPOO319q8+vHEQvOMlb0/4cr2vkeat4OugR/pEOM9ea07HRodJBlMnmzsCDxgBfz/z7VeMruCPLbeSAoHT3rTtNCub0o92TCg6gD58fTt9fcdq4lVxFb3LmTqN6IzLS0lvnWOBef4mPQc4Bzj8PwrqNP0KCwZWk3S3CncCE4U45x/jWjBbRWEPkwRgIrcqo5I6Z6807YEYGM4BHGGxzj079f0r06GEjDWWrIUUOaNAxBkOcd15Ix/X/AAqEW6xOibeenB4A9B7dKkSR1Cptdw4GTkkn/PFTYJjyRkcHPrzz+NdhRXRHPzbz5ZGCxHHORjr6/nnvSybWZm+VWABznoAf8CP1qWRUZQhXbzwF4wev4/8A1hUG0mMg/vHXpgHn/wCvQA47VclcBABxjp7evQ5qKeH7ZbyJFhZYiWQheAD2469/ruPanSNuPJVcgYIHfpyfwNLE4+0qxX7ny4PXoMj6e9c+Ipe0g49eg0cdOTb3bER4RuRhiw55Iz3x3qeXbdWgj2kSrzGw7H+tXNds1ilYJ8ylvMU99pP+fzNUdPAw7YKhT930PrXhttWktzBLknocdeWuong2zttzh0QkZz1qTStNmtXaeZSJG+VUHJ57/WutLPE7FSdpPzIeh/wqjcw+fudG+UdR3rd4qc48prPEcyM/l2zjGeCR+lS287R9OQ3VeoIqNlZXYn7p4IBxnnOOKj3NnB5OPT86yOY2I5I1dJFBQMPu9R9f06V0NheW8to8EiRTI4yyMAw+pB6dv0rkrd18sLuBYDnjocn8+Kn+YY2EtjpgdqyaadyozaOiaO1W7hnjVl8kEBEwFIPfA/zzWpGEkG/lyOQTyOufy5rm7d7qdd0KGQ9MgYP510FokqbhP5iMYurJ0x2x9MV14OTVVI2jNy3J1VWTYGOSc5HTHH/16fEDI2z5ctjBPXn1POaRUDZ4DgD659fbt+lOZY2PXgrk5bO4d/5+le4UVo5ZQ0ZJ2s3zHg8HGfX69KlEQDb92Wb7+F7Y6ew4/nS5LZOFVjyfTP8Ak0CBSNxJ5PB28j8D7/59ACVXDMACSMnPBJ/wqT5ZGZHG5skKSo4yP8/hTf8AlluBIY85ABoYKjjbg8E5HRelAEmPlBY4Pf2yKaVO9l8vaSQOCOB/jTgypljEMEAkDqfSkLIRtBHABbdwf/r0AG47ACWZPXHFRrGrSADIGMZ9D6c1OoEUTKAhBGC2efb8eMVWO0yk43HPXqR/9bj/APXQAxxtbmM7lHy985PNPcKytvAI2nKqP8561JwWyu3pjOOvvxTTsGAGPBBPOO/+fypNJqzAr2um29rGFghUFU2q/O7uB16cVZxlDuOF5zwRn1Of8/zpS4jO4sgC8ZJ5z65Hbp2pjSdg2B6g/wCNKMIwVooARmRgpPyE4+90Hv8AWo3y0gjD5UjJJ549v/r/AK0rN5mBnjAwAOhI49v1p0o2xRlkUjuR2Hv/AD9qoCQbeG5HAOOB+Q96Q7ymGKnHJXHp+opIyqIuFOMZ24/P+Y/SpMqn3VBYsMnBBoAgMa7d2NoXp164xz7UEODvTlDgDjnJ/DPfP51Km7ywAoAX5emcjmh4vl+Y7cnqDjHv0pgRKGdiMgZX7/cj60eWHGThXK/6w/T3/H/CnbBGi/McA8ADnJ/+t/WpAVRGCA8nOBx35/z9aQEMtss1o8SgBoyzfKeSp6j6g4PNc6bVo5SyshVzlXHfnv711KMY23CQsCd2ByOn/wBeq0tlbMcJsG0ZGAec84z+P8q8nE0Je0fKtyJxurnOS224knge/FUjEYmZl2kFSp47e/51050pGiVYyfMLAh2BxjGMY+tZlxpF2h/1YKHoU5zXDKjVhujDkaOem2OhCIqvn7pPXjHH49vfvVZjcM5ztJJJOYwcnr6VrXWl3AYl7eUY4wyYpiWMrSbJQ3JwGI/Q/wCfWhSJehY0G0iuXlhuIFJCbs8rznHbjuO1dJHpdlEf3dtGdh28jcSfoaqaVZvZqzsoyQFBPBxmtUKN4Kgnd6jp0zXrYWjFwUpLU6YpWH7Aqpt+4OPT6/0pWTDHODuUDHr6n3/rSAZ3eWGJPDA9uf0psCMZW3AlAclCBgjPQV3JJbFkSSEfxADOBjqD3zmnkjIByOM4x2zjn9KHO8RqQVfb8uT/AJJqRssjKFBLEEY7/n9KAIZfvHKYU8Fhx3xzjnt+p9TTxtYBwCMZyQ2PfP8AnvSKrMEZvQnGeMdqH3ZwWXPUHHSgCaXf5abdpHBbuR3pvzmMgHB+6ASQOe3FSRuCm1clmJIyeaQK5kwEKrgdexwKAHIisAI3AbqM9+KTbtkLMcBeVC859/1/SpAw2AyEDIxkE8n/ADioWRkVwpAAPCg/j6UAJJFiPywRyMAH+Ef/AKv50xXVW2gMAQB354zjGaRXPmMeCpOACc4+tTKFRiwBVQe+c+uP1oASMAP2wevr/wDXpDGpJABO4cYIByO3alBQAqGPA4xn8aczYRlOM8c4z+FADAFD8DGeSSfwpjImTnLK3UHqcd8+v+e9NaUKx67yvPHPoP5UnzjDFvqMcikA8A4VivylcHPHvxT5QFRwBu28+vt/UVHuBOGLEYwCcH8KkMilTyQT6jH60wGxAAFggAY8/wA/6/rTljXjaxDD9On+FKvlqpZVwT1/rTB1UhSSMjHt1/r/ACoAeImQYYFuuRimB3U7SzKDxg8/X+lP8wsBnIPFNfll3nIHFAC43D7q7WOf8R796eqqBswcr29h/kUwvtT7xxxzTgVG4gtuIz7igBkgUBtgJ/4EeKM4Zhk7V5A/+tT9ocEjqT0HrRtCt1PqRnAOaAG/OUY5zjo1CkqhHAzz+PX/AB/Oh2OA2Rz3601jlQAccnn6HpnrQAoyckqS/JXnr34/wpiM2WYc89V4B/z71LvVXAZQeO/r0NNKYjyCCB2z1osmAwgbPvZHHU5x6d6cAFBVeg5pCHCZxwRjGetSxcP/ABZ96LARorKnXBwOAP8AP6U1m8tsncQ3Q+o+lTDjG7knrmkOA2EJx1PHB/z/AEoAjGH2jK7SueeQP8aWNiMDcSwwT8vcCkBRZDtOSoAIH09aYQCNxGcHIBH1/wDr0AKnA+Yg4ORxg/l9P5U9sEYPLEcj05oEfyYDZ+pyaAQXA24OPSgD/9k=",
  "imageHeight": 256,
  "imageWidth": 256
}
