# Supplementary material for: Deep-broad learning network model for precision identification and diagnosis of grape leaf diseases
Source: Front Plant Sci. 2025 Sep 10;16:1611301. doi: 10.3389/fpls.2025.1611301 (PMC12461735; doi:10.3389/fpls.2025.1611301)
Supplement: Supplementary file 1 [file DataSheet1.zip › B_r00291.json]

{
  "version": "5.4.1",
  "flags": {},
  "shapes": [
    {
      "label": "leaf",
      "points": [
        [
          127.17582417582416,
          182.76190476190476
        ],
        [
          138.8974358974359,
          190.45421245421247
        ],
        [
          147.8717948717949,
          194.4835164835165
        ],
        [
          160.32600732600733,
          209.5018315018315
        ],
        [
          174.61172161172163,
          228.73260073260073
        ],
        [
          178.27472527472528,
          224.33699633699635
        ],
        [
          192.3772893772894,
          226.53479853479854
        ],
        [
          195.12454212454213,
          220.67399267399267
        ],
        [
          205.19780219780222,
          220.67399267399267
        ],
        [
          209.04395604395606,
          220.67399267399267
        ],
        [
          207.7619047619048,
          207.12087912087912
        ],
        [
          218.20146520146523,
          199.06227106227107
        ],
        [
          225.8937728937729,
          195.21611721611723
        ],
        [
          226.0769230769231,
          191.003663003663
        ],
        [
          235.05128205128207,
          184.7765567765568
        ],
        [
          236.33333333333334,
          179.0989010989011
        ],
        [
          235.967032967033,
          173.05494505494505
        ],
        [
          244.2087912087912,
          167.74358974358975
        ],
        [
          244.5750915750916,
          160.96703296703296
        ],
        [
          238.8974358974359,
          155.65567765567766
        ],
        [
          233.21978021978023,
          151.44322344322345
        ],
        [
          236.15018315018315,
          142.46886446886447
        ],
        [
          235.23443223443226,
          129.0989010989011
        ],
        [
          241.82783882783883,
          117.56043956043955
        ],
        [
          244.02564102564105,
          110.78388278388277
        ],
        [
          241.82783882783883,
          106.93772893772893
        ],
        [
          237.7985347985348,
          104.007326007326
        ],
        [
          230.10622710622712,
          103.64102564102564
        ],
        [
          229.3736263736264,
          88.8058608058608
        ],
        [
          228.27472527472528,
          80.56410256410255
        ],
        [
          224.24542124542126,
          79.28205128205127
        ],
        [
          218.3846153846154,
          78.73260073260073
        ],
        [
          218.20146520146523,
          70.85714285714285
        ],
        [
          215.0879120879121,
          68.29304029304029
        ],
        [
          209.95970695970698,
          68.47619047619047
        ],
        [
          208.49450549450552,
          60.05128205128205
        ],
        [
          207.02930402930403,
          54.556776556776555
        ],
        [
          202.26739926739927,
          52.72527472527472
        ],
        [
          192.01098901098902,
          56.02197802197802
        ],
        [
          184.86813186813188,
          61.333333333333336
        ],
        [
          179.1904761904762,
          63.53113553113553
        ],
        [
          178.27472527472528,
          54.73992673992674
        ],
        [
          175.71062271062272,
          50.16117216117216
        ],
        [
          168.3846153846154,
          47.413919413919416
        ],
        [
          163.25641025641028,
          49.24542124542125
        ],
        [
          160.50915750915752,
          50.34432234432234
        ],
        [
          154.64835164835165,
          34.776556776556774
        ],
        [
          148.60439560439562,
          35.69230769230769
        ],
        [
          143.84249084249086,
          38.07326007326007
        ],
        [
          141.64468864468867,
          41.91941391941392
        ],
        [
          133.5860805860806,
          35.875457875457876
        ],
        [
          125.7106227106227,
          27.816849816849818
        ],
        [
          120.76556776556775,
          30.014652014652015
        ],
        [
          118.56776556776556,
          32.76190476190476
        ],
        [
          114.53846153846153,
          32.76190476190476
        ],
        [
          111.97435897435898,
          31.296703296703296
        ],
        [
          106.66300366300366,
          14.446886446886445
        ],
        [
          104.83150183150182,
          11.333333333333332
        ],
        [
          98.97069597069597,
          31.47985347985348
        ],
        [
          93.65934065934066,
          45.94871794871795
        ],
        [
          92.01098901098901,
          47.96336996336996
        ],
        [
          87.43223443223442,
          45.3992673992674
        ],
        [
          84.13553113553114,
          49.61172161172161
        ],
        [
          72.41391941391942,
          62.981684981684985
        ],
        [
          60.87545787545787,
          63.34798534798535
        ],
        [
          59.776556776556774,
          78.54945054945054
        ],
        [
          49.88644688644688,
          79.64835164835164
        ],
        [
          47.688644688644686,
          92.65201465201464
        ],
        [
          24.06227106227106,
          90.82051282051282
        ],
        [
          25.710622710622708,
          108.4029304029304
        ],
        [
          28.27472527472527,
          116.09523809523809
        ],
        [
          26.260073260073256,
          121.4065934065934
        ],
        [
          26.076923076923073,
          129.64835164835165
        ],
        [
          30.472527472527467,
          139.53846153846155
        ],
        [
          30.472527472527467,
          142.83516483516485
        ],
        [
          25.16117216117216,
          149.24542124542126
        ],
        [
          27.725274725274723,
          155.65567765567766
        ],
        [
          30.655677655677657,
          158.21978021978023
        ],
        [
          28.091575091575088,
          162.06593406593407
        ],
        [
          27.358974358974358,
          166.2783882783883
        ],
        [
          29.19047619047619,
          168.65934065934067
        ],
        [
          35.967032967032964,
          174.33699633699635
        ],
        [
          30.655677655677657,
          175.8021978021978
        ],
        [
          30.289377289377285,
          180.74725274725276
        ],
        [
          32.3040293040293,
          185.50915750915752
        ],
        [
          39.446886446886445,
          190.0879120879121
        ],
        [
          44.75824175824176,
          192.65201465201466
        ],
        [
          45.30769230769231,
          197.7802197802198
        ],
        [
          50.25274725274725,
          202.17582417582418
        ],
        [
          50.8021978021978,
          208.95238095238096
        ],
        [
          50.985347985347985,
          214.996336996337
        ],
        [
          60.14285714285714,
          218.47619047619048
        ],
        [
          59.95970695970696,
          225.06959706959708
        ],
        [
          65.82051282051282,
          225.25274725274727
        ],
        [
          66.00366300366301,
          234.4102564102564
        ],
        [
          70.03296703296704,
          240.27106227106228
        ],
        [
          81.2051282051282,
          238.80586080586082
        ],
        [
          84.13553113553114,
          238.0732600732601
        ],
        [
          88.71428571428571,
          243.93406593406596
        ],
        [
          95.67399267399267,
          236.7912087912088
        ],
        [
          101.71794871794872,
          240.63736263736266
        ],
        [
          103.0,
          240.63736263736266
        ],
        [
          109.04395604395604,
          231.1135531135531
        ],
        [
          111.79120879120879,
          221.22344322344324
        ],
        [
          113.07326007326007,
          209.3186813186813
        ],
        [
          111.42490842490842,
          201.44322344322345
        ],
        [
          110.32600732600733,
          194.3003663003663
        ],
        [
          113.07326007326007,
          188.80586080586082
        ],
        [
          121.68131868131867,
          184.5934065934066
        ]
      ],
      "group_id": null,
      "description": "",
      "shape_type": "polygon",
      "flags": {},
      "mask": null
    },
    {
      "label": "Black_rot",
      "points": [
        [
          69.66666666666667,
          150.8937728937729
        ],
        [
          70.58241758241758,
          146.4981684981685
        ],
        [
          72.96336996336996,
          143.56776556776558
        ],
        [
          76.07692307692308,
          142.83516483516485
        ],
        [
          81.38827838827838,
          145.94871794871796
        ],
        [
          79.55677655677655,
          150.34432234432236
        ],
        [
          77.72527472527473,
          153.64102564102564
        ],
        [
          74.24542124542124,
          154.1904761904762
        ],
        [
          70.3992673992674,
          153.45787545787547
        ]
      ],
      "group_id": null,
      "description": "",
      "shape_type": "polygon",
      "flags": {},
      "mask": null
    },
    {
      "label": "Black_rot",
      "points": [
        [
          84.86813186813187,
          174.52014652014654
        ],
        [
          87.98168498168498,
          174.7032967032967
        ],
        [
          90.72893772893772,
          175.61904761904762
        ],
        [
          92.74358974358974,
          178.91575091575092
        ],
        [
          89.99633699633699,
          181.84615384615387
        ],
        [
          88.16483516483517,
          182.94505494505495
        ],
        [
          84.68498168498168,
          180.01465201465203
        ]
      ],
      "group_id": null,
      "description": "",
      "shape_type": "polygon",
      "flags": {},
      "mask": null
    },
    {
      "label": "Black_rot",
      "points": [
        [
          105.56410256410257,
          175.985347985348
        ],
        [
          107.76190476190476,
          175.8021978021978
        ],
        [
          111.05860805860806,
          178.73260073260073
        ],
        [
          112.89010989010988,
          182.02930402930403
        ],
        [
          111.05860805860806,
          184.7765567765568
        ],
        [
          104.46520146520146,
          183.4945054945055
        ],
        [
          103.0,
          181.4798534798535
        ]
      ],
      "group_id": null,
      "description": "",
      "shape_type": "polygon",
      "flags": {},
      "mask": null
    },
    {
      "label": "Black_rot",
      "points": [
        [
          177.17582417582418,
          70.67399267399267
        ],
        [
          183.76923076923077,
          71.22344322344321
        ],
        [
          189.63003663003664,
          75.98534798534799
        ],
        [
          190.54578754578756,
          77.45054945054945
        ],
        [
          187.981684981685,
          88.98901098901098
        ],
        [
          182.12087912087912,
          90.45421245421245
        ],
        [
          176.44322344322345,
          90.27106227106226
        ],
        [
          172.7802197802198,
          86.05860805860806
        ],
        [
          172.04761904761907,
          81.29670329670328
        ],
        [
          171.13186813186815,
          75.06959706959707
        ]
      ],
      "group_id": null,
      "description": "",
      "shape_type": "polygon",
      "flags": {},
      "mask": null
    },
    {
      "label": "Black_rot",
      "points": [
        [
          231.75457875457877,
          127.99999999999999
        ],
        [
          236.69963369963372,
          130.56410256410257
        ],
        [
          237.24908424908426,
          136.7912087912088
        ],
        [
          237.43223443223445,
          142.46886446886447
        ],
        [
          234.6849816849817,
          145.03296703296704
        ],
        [
          225.8937728937729,
          144.66666666666669
        ],
        [
          224.7948717948718,
          142.65201465201466
        ],
        [
          221.86446886446888,
          139.17216117216117
        ],
        [
          221.6813186813187,
          135.50915750915752
        ],
        [
          223.14652014652015,
          131.2967032967033
        ],
        [
          226.0769230769231,
          128.36630036630038
        ],
        [
          229.3736263736264,
          127.99999999999999
        ]
      ],
      "group_id": null,
      "description": "",
      "shape_type": "polygon",
      "flags": {},
      "mask": null
    },
    {
      "label": "Black_rot",
      "points": [
        [
          150.62344139650872,
          158.35411471321697
        ],
        [
          147.88029925187033,
          160.97256857855362
        ],
        [
          147.63092269326685,
          164.4638403990025
        ],
        [
          149.62593516209478,
          166.20947630922694
        ],
        [
          152.11970074812967,
          166.95760598503742
        ],
        [
          156.60847880299252,
          165.71072319201997
        ],
        [
          158.85286783042395,
          163.3416458852868
        ],
        [
          160.72319201995015,
          160.0997506234414
        ],
        [
          157.85536159600997,
          159.60099750623442
        ],
        [
          154.11471321695763,
          158.9775561097257
        ]
      ],
      "group_id": null,
      "description": "",
      "shape_type": "polygon",
      "flags": {},
      "mask": null
    },
    {
      "label": "Black_rot",
      "points": [
        [
          159.35162094763092,
          192.64339152119703
        ],
        [
          164.83790523690774,
          190.52369077306733
        ],
        [
          167.58104738154614,
          190.77306733167083
        ],
        [
          169.57605985037407,
          192.8927680798005
        ],
        [
          169.45137157107231,
          197.38154613466335
        ],
        [
          168.20448877805487,
          199.75062344139653
        ],
        [
          164.58852867830424,
          198.50374064837905
        ],
        [
          161.9700748129676,
          195.6359102244389
        ]
      ],
      "group_id": null,
      "description": "",
      "shape_type": "polygon",
      "flags": {},
      "mask": null
    },
    {
      "label": "Black_rot",
      "points": [
        [
          186.0349127182045,
          200.2493765586035
        ],
        [
          183.66583541147133,
          200.99750623441398
        ],
        [
          181.79551122194513,
          203.11720698254365
        ],
        [
          182.5436408977556,
          206.10972568578555
        ],
        [
          184.6633416458853,
          207.10723192019952
        ],
        [
          187.78054862842893,
          206.35910224438905
        ],
        [
          189.02743142144638,
          204.23940149625938
        ],
        [
          187.90523690773068,
          201.49625935162095
        ]
      ],
      "group_id": null,
      "description": "",
      "shape_type": "polygon",
      "flags": {},
      "mask": null
    }
  ],
  "imagePath": "..\\Grape\\train1\\B_r00291.JPG",
  "imageData": "/9j/4AAQSkZJRgABAQAAAQABAAD/2wBDAAgGBgcGBQgHBwcJCQgKDBQNDAsLDBkSEw8UHRofHh0aHBwgJC4nICIsIxwcKDcpLDAxNDQ0Hyc5PTgyPC4zNDL/2wBDAQgJCQwLDBgNDRgyIRwhMjIyMjIyMjIyMjIyMjIyMjIyMjIyMjIyMjIyMjIyMjIyMjIyMjIyMjIyMjIyMjIyMjL/wAARCAEAAQADASIAAhEBAxEB/8QAHwAAAQUBAQEBAQEAAAAAAAAAAAECAwQFBgcICQoL/8QAtRAAAgEDAwIEAwUFBAQAAAF9AQIDAAQRBRIhMUEGE1FhByJxFDKBkaEII0KxwRVS0fAkM2JyggkKFhcYGRolJicoKSo0NTY3ODk6Q0RFRkdISUpTVFVWV1hZWmNkZWZnaGlqc3R1dnd4eXqDhIWGh4iJipKTlJWWl5iZmqKjpKWmp6ipqrKztLW2t7i5usLDxMXGx8jJytLT1NXW19jZ2uHi4+Tl5ufo6erx8vP09fb3+Pn6/8QAHwEAAwEBAQEBAQEBAQAAAAAAAAECAwQFBgcICQoL/8QAtREAAgECBAQDBAcFBAQAAQJ3AAECAxEEBSExBhJBUQdhcRMiMoEIFEKRobHBCSMzUvAVYnLRChYkNOEl8RcYGRomJygpKjU2Nzg5OkNERUZHSElKU1RVVldYWVpjZGVmZ2hpanN0dXZ3eHl6goOEhYaHiImKkpOUlZaXmJmaoqOkpaanqKmqsrO0tba3uLm6wsPExcbHyMnK0tPU1dbX2Nna4uPk5ebn6Onq8vP09fb3+Pn6/9oADAMBAAIRAxEAPwDsQAPmOPamMF6dCTzxUi8qTxk+1NkUIoxyTzxTLAAAZyBntmjGV+Y5x6UDd1OBnse3+cUIeCOcZ70ANzuPl9RjHQmh1Awq8DqT2pBw21hn3xUoG5QAMDPUdv8APFAESerLkAjB6+1Kqnqoy3Ixkgf549KFBXJI5yMZ/wA/5zSHdjOfoM9KAJCww23GT0/xqPayjJYnuD7UjsRHtGFOOeO+f/1UpCCQbiQcZI9aAI0XD7n3Hjop6n0/n+dNz1JYEtxk8df8/pUoALblbOTjIwc//WpGDN90FQCMg96AGspJAJ2hRjaBUYXdtYIGOcHOcZ/D8e1EzxxRO8h2xrycnqfx6/8A6qztI1uHVrNbuNJIw427Wx1HUdfx7cVN9bAXv9ZtAG0kbsDGf54z16UxvmIcjLnuO3f8/wDGjzHKBcnao+XHpjr15/z9ae6uC4JypBJz6d/r2/WmUQYKEqAVyMDbj5j/AJxTGG5CAVxkgY4zx+dTqixgswDcfLgdMUnlxhmDBC7ZGAPw5/LGeKAI2cKV3gLtIBb157f/AF6USMFIz8oYBe31zx9KmAADfuw4Oc5wT+f5etRoWKsuCvI4GWBOfQ9elIAlzHnLEDj5WHbv/P8ASmddm1+N3JJ4I9+/b/61ODbgGIVc8AZA+uD3x/nrUThlkVNuwLk5bGQenXt3oAY2GkILFWyeScAex/L9PwpqKpKqM7j6njp/+v8AWnn5S65AXOWz1z/nFR8q5EgZBkkHnpkdh14pgMMkSEKpC7V+ZcZ69P5H9fSkiJEagZbHOeowDj/P0p7iRW2sQ4wCNx/X360iqFILIGPHPPPHt+PtSGRsxG0rnnngDpn0/wA/rTlQsOitwScnGP8APpSeWkoUIqqzE8Z4z3Gaj8tlB2kkheWAA4+g645oAUZyZFXnIDZ+nUf/AFqkEhMo9l6HufrUexuhX689Ov8AjSo4VVcg+vzd/wDOKAJQp5BbOeCMnnj6VDtKnLE4P6fhRv5zuXnsCT9OaZ145xypyP8APpQI6oMVG0A4zTTl2C4yOnNSqok/i57gDFL5XIy2AOevWrJIwuD8yDAHXFNL9RzjoQelSyDc2xcDiqzqwJYDC9aAJWBLbuQMcc/59aQMcrlegIz+WP60IxVthGfl5/z+dKTn5TgLjjng0gGnaFG58AkdOx6CnKrYZ+c/ToPqabym5wWGfb6VIpPBY4ORwR260ARvjcx4YHOeP8+lNHzIeSOeeOhpzyJvyR8uRwOpyPakAJO8kjIC+uB/KgBp3bSw+btuxj+tSBmPzKSjHsMcCmjnDHbyefTNLKqFgTjnpx3+lIDL1rYNMmyw3NtCj05H9M1xGjXbWV3ParlY0kKqGPKrkgH34rsvEEitbQRbsyO27C85AHJ/CvN7ozW2tyOYyis3ytwVOO/H+eawckpkX949GjvF8qNWHz9EwOp7jgVbLhY1D53dF5468f8A665Sx1AgKHJCEdc7enfj2/pVy58QWluywFyT/EVGQPc+vOOlauSW5V0tzoN2FAJy2QuSPu4//WadlXG0u4Y/eyffjPP+fxrMhuklQSIxKsu4NkYP+P4VaaVdjtuVCF47AHvxn9KZZMGBBTfhlAAbsR7n8P504EbuABgYY8889f51WSX5Od2Qe3r1PT0/lSh1IYYwBkEE5Htx+XbvQAqSgLIhJChexyBnt+Xf6U1kff1Ak4Py/dJHfGePxpxdd7YUKc7smnBwx+YZ4zgkeuOKAI3RU+TBOAPl9Pr79Ka2AdjYHPC5yM98Uu3EBKEli+45Ytwee+f09e1SFF2IMMpIPOeSM4JH68UwIZN/lJwSOnXrUMmSP3YBPBIAPP8An/Cp9i4CkMMdCcmoihUDcxI4wvPPHT/PekMYsRJyWIGOnOMe/wD9enJnduA+U5PA6/TpQGCNtfGX5BJ4Ge/5D9aVSX5JyDztPTFAAwD5GxguRjOeeOv0/wA96i8vMZxyCMA5PI/zzS4DRMNjE9TwOB6cfSll+8uDjtk/59qAGFFUFk4z1yMc9P6VE53uqEBT6MOR3qSbDp+73kZBwRjPr+tRPGsgII47E9Tx/wDrpAdjgIMrzkYHpS/xHLHJGRkdKd1Axge9RsMe7dQaszGPgd8E8c+nrTwowCRljk84qNlEhJ3A84z7VKi4AwQQvvTGRsoycbQcYOe9BIXkkEgdDTxEMrjGM8+9LtU5+XeRxyP8/pSAYOABuCgHnimvuA2qcHtntSY2jaRtHoCPz/SlwGYkgY9T16CgBkjhZMj7x6gnGMD/AOsaRyBwFJIxuz069c047d6sEzxyTyRQy4jBGCpBzgdPSgBqBVGwZOTk89PxP1qJpCiFmXByTgjkDB//AF065uIre3aW4mCRj+8RzxnA9fw/pWNrGuQW2kefFMrySkrCVIBJ9fwI/wA5qXJITaS1MrXLmOTViA67Y08seWe2ORx9SPwrlb+AhZC6yAKuCGHJOcAn8evuKm80vIZWD/MSTn+I/wCTWlfL54L8ASJuK5BIB9ffmuWa5mmcLldtmHpqSwRu0sknlnjZ3HuP88UrOktwqp8hVTtJxg+w96urEgCIGGAMYU5PFQOHe5iGQrlwMEdM8E/qabiQ5X3G2l/cWSSwsXMJ4Cgcgk8kc/oPr167lrqpDlwCxyVJU8Y7Y9c/0rnrlJUch8jPSks2EAL5bleBjjOepH0qlPl0N4VXFWZ1V1rb28IMGwsMDc/TnHp26+lWNL1V7+2ZLjAljOCE7qSOf5/lXOyOkyRMrB9nLYX5sfTtz/OqrTmCYzw70IHzICMkdwPpnP61KlJSu2ONZ31O3S6i87YJF3ZIAOR9TirkcoBAHqDj2yD36VxsWoB3Lncx3Bgf89PStuC7LwnaAGXjoMe5P+e1dJ1GtE4VlduVJJA424P+c0ARjIKjceSAeo/zmqkcyttywAOCQcZ+uMZp7TKqSSFcLnhS2M9uv9aCidUfeCcAEYUZ4Ht9evvSoS/+1wccYxntUQd5I2ZmTPHzZx0H19/5U/CkqwJXJxgjPH1+gouMSRM7lbqc8E9fQZ/rQE4f7zgAYw3B9RjtTdzYLOpUYwDuyG9Dn6Y/zilkkQE9d+MZDfqaBAQu1cFsL1LA8/rzxiomPIACge/17e9SYQ5Azu6ZBwee36Gq7lyqlSgJ5XjlTjPFIYuQrbI2JJHBz+XT/P50xwTJ90g45OP5elSp1AVNgGRjrkemabtyhIbB5A3HGR1oA7DABPGO9MXO5mY/LxhcdOakB3AMWx6c0hAAOBwO+a0MyHYpYb84BP45qdchucluvPaoyQ2QgGD196ADgFgQB2H6UDHhssRkZHFRjBDHr659aUrtIOBxye9NVVCZLqxPX2pAMaQmfyjEx2BTu6DnOAD68fqKcyrggBs8ckdqGbc+3blSeecY/wDr0xpVhjaV22KmeWOB07mhiGSArL8qsQuMkDj6VFdTQ2tqZ7hlSMKQ271/qfwqqNX02VgVvY/QiRSP5gCue8QX8l7OLeJw1ugUnHO846j8Me3fnipclbQidRRVzK1nUm1W/j2tJFCh2qAe3cnnuP8AD64t0XurVIoygWN87S3zZI9/Wrrq4uU3E+WzjBCj5ufp/Tv2qrcSEtgqQOACB+v8q5ZLW7OFybdxtpMIpV82IyjG0oDg5P8AnP1rXC78SQZ2FVY55A68frWRHPslVlUEjI6A/wCR1/Otm1kjjtsMCgUlQSep6559iKqGr1ERuFjc5LKMdzyQKzbt4ZI2AVtuPvFcHP4mtqTaXMjINijAXPPtWVexJKwgQ7Sx2qWyACf/AK5q5AQXXmSTHnOW4AGc0W5XY4cDI5+b/PtTrglpzhWH17UiL+7wOMEdD19OKzGTW+2KfeFxsVuSP8+tQTMs1wPLXcvQKB09cD6UwbluAoPyyId3v/nil24fCtyMEYPAzSd2BG6G2bEchY8bWbIxkf8A66ZFq1xCRLI4cD+Fj26U682S5JGCew6Dn3rLvFY2jOWyIm2jg8DnGT+f5Ute5qpyudtYakksaFG+Q/MBu24OPz/XtV1L6J8MoYrxnjvn09vr/wDX840u9lhiaLcQoYEc459P8+la8mp3aoyqzqBk5Xggela+0VjqdVJanZXGoW1nkyToOOAxyfTP8xUUHiK0nICTKGIyFIIBPPIz1/OuFG64kdiX88nLFupPc1WcNEyscgA5wAKn2juZqvrsepi8UuVRwCeAD16//WqYswiEe4Egccd8Y544ritD1IAICQAeWPf6CupiuVOGG0q+QGI6f5NbnUi6AEIKsR7KcnP1pixqvzA7tx+Yqc4/D6GgkOQrlgo54HTHXkf596cGEZWRFBUHdhs89P8AP+ANACMw81iVO3rnnj04/GmscR9c7iST6DHpinFwSUVcNnsAAB1pkbIqbxjA5OeOgz/nNAHWMzMTtPA61JxtIA45/lUioD94/N1NQsMkA4xx24qyCNCFJGeM8e3pUiuAuCCD16UjRhjnAB7Hio2ypO3JxzjB9aYEhPz8g5z0pNodjtOVI7j/AD60uNy7eVUDoR/n0pIy3IYD1A9KQDpMZUcjI9e9c34tmlWG2RC3LMeDkdhyPxNdErjbgZ6Yx2H+eK5nxKyyXNrGCzQ7XO7HHbjP4frWdT4TOr8DOVuXLHzBuETfdI4zzjnH4+tNWSf7J5qu21M4+Xr7cj/OKXytzeWCDGxBBz0P+GP5VYUKhkCbi3AHrWUUcBUe5meFEdIiFwx64JBz/P8Ar9KSeGOWMSJnYwyZP8/y/wAKkumIcKyFFbIPsf8A9WKdYzZhFq6ruLHyyW/Ej06n29OaegGFLF5TuuOvQ8gMP8eKvaTl2eFyzZRXQHoOoP06rx3p17bnO1BuYHBH/wCuorBJLfUhFG4wY2LFR1GM4/MCpbsxm1sUj5mwM5HTBPeoJyryGZI0dFGVU46+/wBP8KcrRgsmSX6AgdaY7ERlFYeWc7hz/Pr6U3HUEZUrAsGxhyclSevGf8alWJwDsbI25JHp6fyqtLJtuNuMYP3h9f8A9dTCUeSikYbOcE47/wD6qkCG3kxPKkhz+6JUn+E7h0qRzIpz6cjHIpYId089xuPRVUex6/yH51TuLkGXAGBnBwev+RS6ATMd4JYEYIA/L0/Co7uyIiaJBz95u4z6DH+eat2ETFt7FueVyepHf1x/WoNRmms7ZkVgDK/lBu65z6f55rGV20kaU480kjFWPybuNC3J6oG9q6L7KJIA8XykDqP6/pXOx6SHKlAWJGc4Oa2bd54isOSWJIBI54zwR3rWzXmdlbCyS5kVdpR3k3AOOBj9T/n3qs0zGTcy5PqOKmnI3EhDgnP0qu0bsN3Iz0Y1COBD7ItA+9iNrHIxg12GmXSMqjf8v94nj9a45SViKKcvjKjHOevFaNheG3It2KjBIO4jg/Wt6c23ZnZSm3ozuY5xIA0R3YJHPPfvxzirGS0ZJJO0d+O/SsawnRoiX9D6cf5Na8UnUjn3z0rY6CZuOcA5zjcMbuPX2qLnft2r07gdKcG8xW3ctnIB+nT6U4jJHBy3PHbj+f4UAdYsgzgde+O9KR0+U5HbApjQtuLEgqc8+lSAD1575BqyBjgYJI6c5JpuQOSCq47jr61KVz1OR6Zrkr/XbtL+aKPygkchULyTkd8+/wBKmUlHcmU1Hc6dsY+8VA5Hf9KhEh4+QgD9a51NelkkXzkOSeVyMA/jU0usRICzKwA6KeaOdC9pHuZWqzP/AGjMWYksWALfwjPHI7VSUyzBjLNKATwDyPy7VNqDi8c3BzhxkAjB61CAWi2hSy5AYgH5fxrDdnDJ6kUtsXLS5ZWUcEnP9OakLp9mWUcFuCOvXrz7dKkeIOjYYDufQn0qskYOYWA3MCVAyOe/Tr/9arehIk0iOg3oCMH5sflzVOS2EhbA+U/KRgDPTkVMJiVdD95M89h7e3ftRJNl1jQfKGIK7hn6/TrUrUZG9wsmVnBSRH++Ryw9/ftnv7Y5jcLHcRztlY1kAkz2BOCf8+tIYk2tI+WIJz7ZH9KcjtAGL/PBg5U5J6EYH+e1J6AWsmO4lLnnfsUdcAf1Pt60zb8m0uCB2Gf89+1WZo1jvZASSpI+dec9wf0qpKSIpAwwx6c801tcDPkRBJ0DuTjgYH0omVZGJU59h0/L8KdMuchWyxXIYHr24qn5u2TngYHXA5xWewE6F47eecAFW/dquRnIzz9Pm61REPloZWPmSdCijIznuf8ACtPUR9miSBOCkZ8xePvEjIrElkeJMruKPknaM4JH6UWuUlfRF23uhOoJbDpxheM47j2qzcWwvbTBI3xHzB746is61RheAFSgPBGcdef8K6WzgbAYEhgc9OKzUW3dFRk4SuZsEkMSKG/dnvjkgdhmmSBJInuSAFb5UOOPc+3QfrW5PbW9sBI9rC5dgu1lA59PasfVgscKQw/6sDIA7c1pKXQ66uKU4cqMYyMlwc5Abgj1pjHnPIB7ConyWwPr83GKnUrKAo67ecDB96k4yq43Fmzx04p7BniDfxHqSKEjJlYH7oGWJHSlk/1XynBUce9MZf0m9lhfYZG28cH+ldlY3gk2kkg4688j2/8A1V53u8to5OhYc4+tdRpdwTGvJBIxjtitoO8Tspu8TsFdSuUX5ifTBPNPQsYlG7IHUn/6/T/69UYpTJEDggKeTuA/WrWdrMjMSAOT1xz/AJ/KtDU7B5SCwC+456CkjJbGefTilaMgnD8ZyfQ+1J9zgjIz0NWQPSQsSrDBH61x2t2wTUpnjIDFt24e/NdkBt56HGcEVymuDbqTsSCHUMPp0/pUTOev8Jlx7ZJGLZyq9M1UdlYjLDYT/Wr8nlyR5+UNjFZrZa3xGMHzAvGGC59SKjY5A88qSsnK4wATnnpn+tXVZBGpVcDGQo561m38YjiXcdq49OgHoPxqPTrwtbFTyVbp7HP/ANelswNRQGIfkc8BjUdx+88s7grISQSeo+n+ePrQTujJB69PWl2o0Lbu4+bn8quwFC4iIuHmAC78FcDP5Y+lVzIMA7Pun0+o7VduSscccrKyRPlvlHK8YGBxzxzUD2+1fOIHPGBzx2wemKi3QdiJWSYqoALfxD0A65P/AOulRF8xlf7pGF4BPHGc1CZWjuoMjGTycd8HB/Hn/wCtU9ywhCE4CjOMcH8T0NJlJNuyLrBWtYishOI1UkHjOBnp75rPkmZkKBQCTkHPBPartjKr6eY4gAAxVnOeSST/ACIqtdSeS48oqQzHJHAP4Uou8UyWZN1hCqq5fA289QB7fn+VPsUEtwHOcRDzSDjscDr15I49M1TklZ5Wyxx97B//AF1ed/sunIMfNLiR1YY4Gdv88/iKh7gQX8haQNC3DtyCcBef/rVT3Sqitt7fe29P84qWN0kAjk4B5Dbe/wBKswwLcAkcY5ODwBRa4FiG0EcCT4+8ASc+tXra4aLaApKk9M8jmliG23VeQOSTjjr0qVyuwkAhR1yOKtKwFieYXLJMFyqKQR0+bB/p/OucvZiyM33TnjHtx/jWvcMI7IFjtY4Jxkcn+oHH4VzlxKW5LbhknFQ9dQKjJuBX1HX/ABpqxlm2qdrLznParK2xfDEqIycbj0/D1pkjKWaJflGeSf4v8/571Jdxty+6VsAeXnI/xqJyjxjqpyBk06TgY7Y9KhcDbjtjg1IILr5GXAxtwCfwrX0y7CRAGTBPQetZybpbZFBICZB5645z+RquJnjcMrfnzWsJ2VjohO2h6LY3KuuOAo6n1q+hUnah4wR1rjNI1QyqBuZJFOD3B4//AF11ttISu7Jzj/PvW6dzqTudwxkQgqx9Ac/rT+S+WGSO2OlOb5ht49vUU5ATzkfTHH41oQNZsYDck+gxiuf8SqpMMolUyYxtP93PH9a6BsiQ5PUYritcDrqtwoJ524zxn5RUy2MaztEr+WduW+YA9+mPpTWyqFgCAvYenf8ADgfpUgk3QMpOTgjjjtUUWVymcj19KVjiKtwou7eQph/lwQRyue/5/l/PP03fHbLg7S7FsdOvTj07j61qGHEru2SB6df/ANVRKkUz/JGwKD5k7DjIx/nj+edtdQJI3Z1Ibooz68/5FOAEgba42g8gDPAqMxCOUjrkEMvXHYVIu6I+XgYb8x/npWgCXiJKApIBT5QB64rPs2aORlKk26gg5U/K3oO+O/8Ak5v4DybVfCuMk57DHSmu8axeWFVAvAA6Z56/5/nUPUZmXiNK3ylcZU7gCccZznv/AJxmpZrlVjMfQkZXjGeex/pUSkxRPHMwbLAqFIyhPJwffrjNF2vzwOu3bMPlx6DP+ecf4ZN9GBPYylbSZChOJC5OMDkAY/DBqneSAnA6j5ueB+v5VZsFZ1uBsG10BIX+Ejjjtjms2YmVmjjXc+7aMAEk56Y9f8KE7KwENtBHLd7GbCAbnYA5C8e34D3xUl1O11K+zbhsBQvAHYKPapHKW8C28HzkjdNIDwSB0HXgc/r2qisbLIwXkA54/wA8ipXcokWPa6KTs5w5A989O/8A9ate1tdkZIONxIxnkis1EJdCw4LcgN+ta0TsJFH8I5rSJNy19nYRDlcY9feqsTH7WIlbdG3DA9NuCSR+FPkldE2gjy2PHbjH6VEcW9hJcDG6Udx/Dn+p/kPWib6ICrfyzTSMZHVIhyvP3h1zx61lziOCDaoErHPJPH5D+ealku2uQDzkdQfT/OKqyMSAG5x7f5/yazKJ53WeFHxgYHy9Me39KpyHeQeM4pzSbEK9F6/jTgh25+9jjgdaBIZF82FfJOOPfHrTbiBlyc+/rRgyMQCc5wMdc1oTwkqpmxvK/dUdOO/+fzrNleZmxZFoyEAB2BU85Iwf06VASignGD2rRC+Zn5MNnAA6EVRuo/KkEWRuJyfaiL5nYuMW2aWkR7Sr9cnk5612unDZHuwAByT7Vzmi2oOMqcKMg+ldZGpTGOBziu3bQ70rHdtHxkDHsKaP3ZJG49+1OJxjdjnjPvSnk4U5HoK0IGqSVIycjtn/AD71zfia1BEdyrADb5bHPTnI/TNdDsMZ3AA+3FVNTEJ02ZJ5NqnOHx3zx9eamWxFSN4tHFHakyqNzHg4A5z6VI+JBlT83p3/ACqumwzEDDAHg9fyqwCgLHIyTnk5rONzzxMBhs9OOOaouWW8WaInCj5hnHynHH+c1ZJnwZD8+1dwDHPTt9KeqBZfLCxJtwRtjUY/Kh3YAIv9KOfvMQ24Dt2/+v8ASob7CMrnBzwAc/N/nirBlaR/LaQsynaTntznB5/z61E8TXUkIYxBYs70Lcj0OPTvn6fSocnsPfYpbRGgdCQ5OGBXO3vjPr/ntUAuVWVkcYZ+AMZA9vY8/lRqjC3lwMAuwOM9Tjj+tV43Qr5smDKw+UnkAf407gSyAkFpMNnjkdc+g606GQRwshBZCQR82MHHVT2PT/6+KYCc425LEcM2CfbnoaGSKDJdsj0yO2MYPek4p7gW7Y7LkNGwZXcxvnOR+GO7Ac9P1AyQPskEwQ77mTdlwc4X0X/H8uOTZjultZ1bzMKHXeV6gA8/kM1V1FZIr6S3jy4DBn2DJJGfyGf51ja0rFFa3jZ4nyxKgYGc804EO4AQ4chRxjPP/wCqmW4CN5hYbTnA98//AF/51ZEcds4kY7+NykdueoI6/wCeuK0RJYkt1hzsGcfeJ/pRFJJDnzB8p5Az0pWcyDk7kA3ZBwcf1NEhDRMeGXsVHBqhFqNfPkCbmCdWI4wB1+h7fU1n314su+JcJjCoMkjH19un5VZiIs7JiQC85z9AOn5k/wAqxLlcEsDuQk9+uKlu+o/IifILHkjuajjYsJMnoB29f/1VJMcheuDgjjmm2amScpsZwVOFHTPXt+NSUMH7xypyTjin25YiVFXIA3Z7D608WwhkWSdip/uj09/SmPOJD5AiCoOSY/X3zSGOgZYnJjbLMMlsdfp6CtISqYXmlBIUdFHvx/Os23iGXkU7j/L8K1LWNWLxOpKOMZ9Mdx75rGdioW5lzbGXPbXE/wC+nZkQn5Y1JCqO1Z9vukvQCzOQf4jk4rpZjc29k6S27s2Cu7Zu4PG4Cudto3N+pYHJIOW/+vXXDlWx61RR5dDvtJiVYtqg7mHA6/561rBdwwnA+vUe/wCX+c1l6XIfJUE8jGSCDxWsCQ3AJHQDPNamJ3JVSQQe9HQZUFc9QaUHC8g+9IwyRjJ9ARyfatDMQjdklcfyFcb4knaa/FuGCxRjOOxzjP8An2rtNpJ6AD2NYev6d9ptxcRRF5U+8oXJZfp3IqJq6IqpuNkcYc4DpnlTnB6Y9/z5qaIBWwR8xGRnmrEsCR2BmACspxtzg/p+oqg1wUly6MVVQA4HT6+3Pas4s4bWLYl2NyhGSBnIxSuY8kr1PBbP+NRSyLJHGqkONxxsPcZ7/UcimSM+Ivl+YnlRnpn9Ku9wFciGGUhgrqhZTjP6VTeKKKOC6tsLdPtyR1JOc5B+tXLuRY7VyMFWBVgOvQ9zTbiGGzdJoY8OicsSc8+mazvY6qNaNOLTRDcwR3zrhQsqNvKnkN2OM9vUf/XrO1j91EGZWy/yqGB6+tXL2SWNlmjyHPKlO30qtqQXVoLdiceW2bhe/QkEexI/XHHFZr3dGc+5FY7xZRzPneFPl8ngYIHt/wDWNRyy+fbltpy+QMjqBx6e36fSpJ5pHkeIEvM5Ynn9c1QuJg0q28Z2KCQpHfnv78fnVt6APuZREV3/ADhgDs9CQOmPbtU+qXAbyrkAqsqKylj1OBk/zHbpWTcjMbLweBnHGf8A61XIn87w7ASxzbu8YHTvuP8A6EKze6Y1sVYW2q2STtGRjHXp9e36VaicpDsY8dAueg9R/nt71QUqFjLZK8Bie3P9a0oF+1LkHKbjgN346+1UiWXI0ARdjAqP4jxxS2lsZrkRoxEbn5yOoHc/59qjhR1uSuQsew7y2cDHr6dhVxbiOK0MVq+6SRQHkI5I9AD0H15/LAUm7aAotq/Qr6zdq8phiHAAUKv8h+VZCWUzhmlXy8dQzbT9cHn8q0Ip5HhK5b5eCobjHbj6H9Kjxm8+fPKH5c5zzx9aNWIrvbQLbDdK0xAOSn3Qc+//ANaoDOWjeNAka5wQo4P1PU/rTykqZQcK5AwTwe3p/n14pqQmNmY/KVHWlYscgE9rh+Gj4P07f59qrMm2R3AHpwevOf6CroCGXjGWyDx/n0qCb/WMvAweOeaGIWxVd8zyAbSu0An86fZM8VwHUkANnHp7GkgwEIHTuKseT5YGz7v8RI6cVFr6Aal/qLS2qlDkY+YAdPrXLLP5975mc44FaN3JtiULk57HvmsuRRbyh9uAxqoRUZXZrSmk9TtdIlBiAUDnnHpWxuBYfQ9e1chpt3whV854GK6e1bcoJIC8DGTkcdq6juR6OcsuQMd8kUqsCoBPNC/KM5Jycmm7AhJAGc5znNaGYY43EZGck1geKrmaOzSGPeElyHZeuPTNbxJU4PTOOneoLhI542hkAYEYP455qZK6FJNqyPPldvJEZkJ+UD5h/F3/AFqPzHjJwNq5BG3v2/PmrN5bxx3XlxXCTRRtztBzxjrx688Z/WoE/wBZKuMq2MjP+fSsIs89qzFEb7GZ2dAw5KE5IHOOvP8A9eoVuWlUO8cRUqRyvT+vapJmMqsikkJxkHtTDGnlsjDJByOOmP8A6386qyAc2wWOXiY7oyxw2Prjimz3XykSFkjAxx82R69qlc7ogo+YAc44J9hx9aoXha4fYu48YYkY/OpasgHgQ7LNg80i8AIVAPTjPJ75FQTXSWDEbFfapPzncc9MEjAINXxJbRwBXl2rGNq8Hrzzj8KwtRZbhyEPyLjjk9OKzlsWlK3NYtRspie4giYuyECFjyo/9mHHXqO/rWMtp5+qW6Y4GJHIHp/QnitC/gEcCFXIaFRt7MCMD8/eoLe9wizXHyySfJ5qgev8Q7/Xr9ajmcXZ6j3KN2yJJIqqcb+hwRjsM8e9T6PLE8VxbyKeGXbkcDIOT7cgfpUN9ZMU+0Kd0W3KshBDH/P5VDorML5tqHc0eBt6cMuT+Qq7p6gloTXYLKwPrgcAcfT8auaLFNcMYV+WBV3M5JxH7n/Cm29kbh5Z3Ypbg5MmM7j6KOM8j6ccnvW9AY/LESxiOBDu2qck+5J6nH+RT1ewvUgvrQQwRSwI8kKOTIuPmc5GCR+YxzjP41VRGe5ExG1TyARg4x39P51oX9wozb24XLZJbqP84qjc4R44Q+5+vA7DOaeqVjVV5KHIiFh++wpyHBHyjJ/z/jSC0bO585HRWGDRG5S7WJgf9ZkEjPp3H8qu6nMYoM7VLHkHvTS0Ocz5pvIkhcLGdufvDpwQD9RU97Eqjzc4Ygnjoap38bTyQlAztIc/J/Sr9+RII4wUVgu7k5xjt3qW+hbbaSMrTR596YywAQFv8/nUN1uZ5yv8J6jpj1qzJs0yP7VCWd5MpluMD6ev40RgPb+ZEiBHGW+XOcD3/GkIW1Rvs4fZneAQPYmplXyRIsh4ZsJ1II+tPjZXYl1xLtz6dsVeSNGsXSUYGdyg9vpVIDFkiaSFXj+fy2z07g9P1/Ws6Zy2PP5diSCOAPwrZgiYTzqGPzISMHrzWOVEkx6FQeKSXNoi6cXJ2LOlI6SN8vyDGP6/0rstPULFk5yeintWFYWmWUrj2GOc/TvXTwQ4jU4OT3Hc4rdKysd6VlY9JDAjPXjPXrUbyBuB1xQ20crzjrjqKjwwyR16c1qQGSo5G3BwSP8AP+cVU1XzW0u4MC7pApwCOccZx+GavKTzuGQe1I2AAM8AccGkwaurHme6VZA6ptCkZAwcimIzrLLIY9owMIDz1IzjrXY6joEM5ZrZFt5s9OiHt26dulcjNpl3Z3L/AGmKVGYAByCVz169OlczvF6nFOm47iHCzkujiNhuBIIz+dISGKpk7WODgc+v40O5gVWAAI+XIJ5+tSxum3M1vGWxlQMjbx6A81RkIyjcw2k7Rjgcf5/+tTAmyMzKSTyTjvUwSEKSwfJwTsYdRj2pGEaFVjLgMNzfNn9ABQ2MoX8O+NJYyodCTznbtPBBxWW1vJCrSsFzJg7QMjp/Ot9reGZMLJIq4wFMYww9vm6Z9ay5RBE/lMJFxna+/Az16YrB3tZG6qyUOToZ6u8kTQ5CSgbQT1HHFYkyIsaxK7JL0Cn168jv+NbH2mMMGNuu7djJLfLx7HFMZw4YPAiiLlyS2APz69seppRk49CqNTkurXuUIprmCaWGMFs9ExkNx0I74rRtbYPLG5gMbg/cVs4yMEEk5H69ay31Ca6mIRUhiJ+5H6e56mui0rAG3HB/iAA/z0q40m9XoaxgluX2W2YRmZZo+23AbafQDj/P1p6pGVMcV0iNuzllbP6ZxWmulx3sKoX2uBhX7gdOnQjrVd9Cu4gWCeZ82Mq2SOc4xnP86rlcdLmE6ck7lNbHdK919phYBRg4Y4GO4x/nNV5LZZphOZkIBKgKp4/A4rQjUKhKgcnk9ce1JgSKznAc8suMY5HP5/l+pT03ehkZz28EMqTmWSQgAj+HPrxzxUMlzFPtLRKydMOxPcjqMVZul3ZgXaGA+VeMn8KrSW4t4EXADDlhnPPXn9Km6uLVDAzS4VP3ahQDGOg5H58/5NVZ5CrqOp6AgdaFfEhbH4A/pTGmZVyfmYdCT90ce/px/wDrpLQZRundgQ569QO1T2dx5UAjc5wOM/yqOYR7d5yN4z9Of61GMCIPkENwSDwPancZo2cyrdSSP6fLz0qQXe+Yp90Y5I5rJHmebtxjjOcZGKVpTC+EGc9z2NTcLG7GEhifcA+8ZJI7eh9qoWdh5kisOVHUe3P/ANf8qn0c/wBqyOrRFNgwQr9f6101vpqQgKEwgOOf85rammnc6qMJLVlWztyjjCk8HJzjNauWU7ShK9SB2PvjmnRwqhO0DgZ6cf5/xpRGSuSe/U85NbHSd9wxyMgHv+FR4wduDjOORTwMAKOP1o4O3OPpWhkI7/IRkhj0I60xQN27BySMn1px+YEYPvxSA7lUAZJ68UDGsTkkkgAYNYviW0a5s45VBPknkd8Hqf0FbXzF3xjAPfr/AJzTsHJ5Vh0PpUyjdWJkuZWPMWCLIWBZ24w7dQf8/wAqlzlxhsemD3rW8SQW9vfLHBFGhZQz7c474GM4H4etZLlNwUD5yRwPWsEraHBJWdhBIWjPzZKdOOD9KMo6MWVlUryP72akjjSSVWkBCnJGSRntSyLvZWYdFwMYHHHH5DiqtcSKkspcqUOe4P8Ad9hVK+t3k/eHAY9cHnFaDxFFCAYPQd+vt+dVZD5ZxJGBnvjj/PNTbQDn5I3jIj8ssxOAByc03UwEhkt0yNpBYhPvN6cdhn1rXubYQlmKgzbf3XGSARwT+fHt+BrP1CBjIJI1ciQDainkAjlfr1FZNamkXZ3Me3iy3Ge3bNdXpSgIgKknOOtc9Aq/I2MFugz1OfpXS6WFVlJ4wOMnpXVE7UdTYPsjOGJ9Bxn8Oa1lXcFbkEnHOeg559qyLWRduHAUKw5IyO3+f85rZhcgLubG7jkDI/HtVFmbdaLvRpYyPN6kHHzccn/P4+tc1KMHY+5WGc9iD9O1d2VYsV3csDu5656456f55rE17TxMpuYskpnzMDqnPzfoP8isKkdNDlq0/tI4K4tmtJvtUQMqB+oyWQ8n61euQ7W2ZDmQqN3sass4/e7nIJUEL6j1rOklaJXBAMY5VT0/x71zSlJpGc6rnFKXQprGRuc7uoC5/WnTptT5y3T9KnaQTQlYmCSsp2Lnpk4GDVKGGZI2SXIUjjcc89z7UJ6BGmnFyuQ3vMPAUc8nP6CoLRh5Dxt1LA89KW5bkKAQMdW78VTWbygxAHB5OM5rVCSurE4JV1A+6mT/AJ/OtG0067u3ja3RRGSSTJxxx0xzVrw9p8d6ySy/MvOFfoP8/wCFdpBbxoCUjCrjk9cH1z26VSp9zpp0rayM7SdFXS4SwYSSyMCzjgD2rWAcruKlw2ePX/P404q42FVUkDljzx+B+n+TTxIQrBSGJ6BhyPp6/wD6q2SS0OgYgwVGM85z7YOf8/WgRuUAUFfr2pzIyABWCsc5Yrzn1/z600ghAMBcZBJ4+n8qoR2gOVxzkd8Ui/f5JxjtSgZU/L9TmjHJA6nvirIELEqQv55oBD4ZScDkEim5yu3IyegzSgEcIvUfkf8AP8qAEbBJG49euMU0soUY7g8D+lO6AkHnHQU0sw+4eRxyeaQHK+IrB2uxdRo0iMF6dFI45x7YrIiVCW+VdpPDd8/X06V6ASuM84x2IrlfEFhDaywyW4CNJu3KBwCMdB2rJxtqctWnb3kZpwj5bA44K45zTHkO47doB6Ej9ahUmSUI4JAXcHUcZ5z9elSEjawycnIOOpx0zSuc5BKpJPzDGNvzdP8APNRYIjMjLwcgKepxx+VPyoGZc7C2AQOp/p9ff2ouXCsGxwMj259qTKM24jMs3mu3zHhj6VXudqJbS7WwA3TsQx5P6VZkJB4JA4JBJA+tRXxYRKgTMuFUA9M4xj/PvWbY0Z1tGEVWJTBA7cD/ABresIJMoqlQM8ksflHt/LHFRW1i0cUcbjnAIJHUY5B561t2ULKcoMgYzn9OldMVZHctjRtw4IAb5RyDmthVzCAN5Oefl5OazoUTnarHd8xB5P59+1aUcPzKxJwvLLjnB6D9aYxEB2YYEEL69e/bpThht67QDjackdOcZ/DNG0xvuXcqqdo+Ynt3/GglvLLNgsOvOdvHtSKON1ywbTr0bQTEwO0gY49MnuPr/OsK7jaTIx8o79dwr0TU7WK+tZoWBVmTdGwbAJAOM/4flXnd5FNa3LQTIYypA29D36ev175rmnHlZw1Ycr0M2YAzgMcKTgkHJ/Wn3k8iuw3Eh+WU9vx7U64geN1mkGDgNj+WfTmqUuZpeCS+cYPFZWIImKyoWQDd02kevT696z5EOzdyMnp7VuLomoMsm21c4HzEEZ/Kprfwjqdxt3CKNeBh2J69xjNapM1jCXY0fByM1o5xyuSOe9dXEw3EEsOf7pxx+h6iq+kadFpFqsY+ZQcMQevv/P8AKtFiyoqqx5xt6c9eK6DtRHvPPm8u5BBUYzwcj/PpUpAdByARwCf88/8A16jXlTuwVxnHXPt+X1qQKCpwMlOhA9qBgGYgY2qT355/z1qLau0EnI/iOeafLlIywjIPoBk9P16VG0nlkbVzgnG4f/r/AM5piO32tn3HvURD5HAXPXPNSdCMjJ9elRtKvUEE/WrMxQ3ODz14FCnAC7jn69aTAcHK47YpvCjYrAE9OaBjic8EAE/kRTdvGTz9expCQc/PjJ7dev8AkUdvu4PbIpAOxuyRnOeMfjUE0cLnY0SOOu1lBx1qwEwdobAz69aYwAGcgdeSaAOG1eMW+qzlnAIwNqjAA7fp/Ks3zlZ0Zh8oJAB4zjsfzP8AnpueLLKRLmO5EYMb8SEZO0j+WRgfhWDHbzXK7YbWR1Rsny1LbQeh7nt1rmbs7HFNPmaJb/H2U4Y885Xj0xj0qKWRXZiqnG3jcCP8nirl3ZSWsca3O5A2QACCccZwcn1qO0tm1C7BjXKgEyZzyPT60rtsSi72MpFZnBZGaLI3LjjA68/TNWtPtzeX7uQxSMbhtIyWIIA59Rk/hUupWE9jcKPmMZDKrBeuVx/n61u6RpZstPAukjM8jFphnODnp+AP86VNXl6GlOD5tSuLJGcHyyNzBuQOp5/TP4elWbe0C4cKqhj83IyckDn16Ac/StBIwgc7B36evFT+Qq8so9Mgc9q6jqIY4ZWJxkY5+Yjn/OatRxiIqVcHHXDcnP0/nmhbcbQDICwAIGAenHT8P51KQTIVBIzzjb2/w/woKGDKllOSmMZxgdM4IPb8/pTWLL5eSNzng7gCO/fr0P559qUuvm8A4P8ACOB/9b/6/elYqgQMSSefmGf880gIwSjEswztAIx/Ec/r0/PtWVqejWupyQvL5iPGTll64z059+9bXlxlXzgbRkYPAA9yf881GWEqeXlgFzjIwOc9fUUnFNWYNJ7mVLp8EsAiaFWjjUKolQHAA6j8zVNvD+ni5WdLZFkLZ4JxkdeM/wCfpWzIgByEDbSAcZ4J7n2prwgEfMOOFAXt7/pS5U9wsipJacEgY4HBA9R+NEUSAjcpBAzkg4Hfv9atGMDajKVCj5Vzxx361F03EZLkgAbc9Of84qhjVZSz4dMr0HTpRyB/s8HOckDnrzTJFKHPyjBPUYHcf5/+vSpliW2jaRgnbnHf/HvQA1/mw+/adpHHXjFMVyBvQFDnOMc/QD8Kmx8uAMknOD19Py/+vTX2s5A5wOPf/PtQAwSDLKjZPIx15qJ+dzFsH0Y8H/P9KeUSXndknqRnr2xTQmwb2Yso5XHbikB2U2cYztwc/Wo44wCC/C54561M6l+M4H060qnjgZPqT0rQzFO1T1OR1x2qMjL9ePpTmBKgYPPJA9KjBIb5m3Z64oAVixz6/wA/wpAV2j5ugwc96CqlCx5z3po3beMBRnAx/OkMfnuMjjH15qNmx6jkDpx1/wA/nTQWLA5BHJK+n+PenMQACzcZ9etAERGGbIby+D/+v+tK6kjgke69/wADSrj5cAk+mPSlfG0gg5/vY65xQBUvLCC9tXhuAWVvlx3znqPSobawgs7ZYoMoitkgjBJ9T79Py+mLhGAf4VOPx9se1O2hQDjDZBC5/P8An+tKyvcdkVzFEwyQmMYIx+NQTTwLMiGWEEHDbnG4dxxjPYf5FXSCEG4l+uc45yOmKrSaVabzMYCZGyS+4jvnP9fzoGQLfWTMuLmI5OVXeBn0/wAmnpKLhozCSkfUuWyW6n8v89qkOm2h3K0AOQeFGMDjPTp26elTLbxrhYwqKCOAMD8MdKAG5COijcoC4xg8D6/jSMZIgcncCD0ySOvfueKViFUv8xBbjjGOeuR1/PtTlT5yQWbnBBGQo5/H049qAECgxglSc+/X2pmPMVygbgdc89ewzz/kUNkAsJNrkknI6fh/n0qCOWRivmA4xgYPI9x+v5UgJnjzhGJ+6efT+mc0gQggL82CcHbycCnKysCysRgkfL1PtxSRyeWW3HoTjjjrQAxy25VKgjGM+n+HQVECDMFBVl3Zxnp9R2/+tU8wDFjg4yRn3yfT6frURXd/CzDHy4+Un/OKAGFF3kMoQ8nJ9On9KYxWORGIJB4G04IOf8KfnaApBGO4PQ9P685qAIY4x5mACMlj6deOB/nvQA2Ro5DyTnHJU8n8P1+hqEgZDF1zjO4dcH/PepZCRkrtIZsYLfe+g/z0pm1UUKQoGeORx3J/SgYIjHcB06jb2ApjKC2d2FVQC2QT/j2/lUjINpJXOD9PyqJyi4bphSM7vf3oAGAClim1sbQTzt4/yPwqIs+wHH4YpwRnJzgYbjof8/T2phX5R905ADN0xQB//9k=",
  "imageHeight": 256,
  "imageWidth": 256
}
