# Supplementary material for: Deep-broad learning network model for precision identification and diagnosis of grape leaf diseases
Source: Front Plant Sci. 2025 Sep 10;16:1611301. doi: 10.3389/fpls.2025.1611301 (PMC12461735; doi:10.3389/fpls.2025.1611301)
Supplement: Supplementary file 1 [file DataSheet1.zip › B_r00292.json]

{
  "version": "5.3.1",
  "flags": {},
  "shapes": [
    {
      "label": "leaf",
      "points": [
        [
          128.0,
          182.10557184750735
        ],
        [
          136.21114369501464,
          184.74486803519062
        ],
        [
          143.54252199413492,
          187.38416422287392
        ],
        [
          146.1818181818182,
          191.48973607038124
        ],
        [
          144.1290322580645,
          198.23460410557186
        ],
        [
          142.95601173020526,
          205.8592375366569
        ],
        [
          142.6627565982405,
          220.81524926686217
        ],
        [
          148.5278592375367,
          233.13196480938416
        ],
        [
          152.9266862170088,
          240.4633431085044
        ],
        [
          160.25806451612902,
          234.89149560117303
        ],
        [
          167.5894428152493,
          242.80938416422288
        ],
        [
          171.40175953079182,
          239.87683284457478
        ],
        [
          175.21407624633434,
          236.94428152492668
        ],
        [
          184.89149560117306,
          239.58357771260998
        ],
        [
          187.2375366568915,
          239.29032258064518
        ],
        [
          189.87683284457478,
          231.95894428152494
        ],
        [
          190.46334310850443,
          227.266862170088
        ],
        [
          190.46334310850443,
          223.74780058651027
        ],
        [
          196.0351906158358,
          224.6275659824047
        ],
        [
          196.0351906158358,
          221.4017595307918
        ],
        [
          197.79472140762465,
          218.76246334310852
        ],
        [
          204.24633431085044,
          214.36363636363637
        ],
        [
          207.17888563049854,
          209.3782991202346
        ],
        [
          205.4193548387097,
          205.27272727272728
        ],
        [
          203.65982404692085,
          203.2199413489736
        ],
        [
          208.64516129032262,
          201.75366568914956
        ],
        [
          212.7507331378299,
          195.00879765395896
        ],
        [
          212.7507331378299,
          192.07624633431087
        ],
        [
          225.0674486803519,
          184.158357771261
        ],
        [
          225.94721407624633,
          180.34604105571847
        ],
        [
          224.18768328445748,
          175.0674486803519
        ],
        [
          222.72140762463346,
          174.4809384164223
        ],
        [
          229.46627565982408,
          168.3225806451613
        ],
        [
          228.29325513196483,
          163.92375366568916
        ],
        [
          226.53372434017598,
          160.69794721407627
        ],
        [
          223.30791788856305,
          159.52492668621701
        ],
        [
          229.46627565982408,
          152.4868035190616
        ],
        [
          228.87976539589442,
          147.50146627565982
        ],
        [
          226.53372434017598,
          143.98240469208213
        ],
        [
          223.8944281524927,
          142.22287390029325
        ],
        [
          231.22580645161293,
          124.9208211143695
        ],
        [
          231.22580645161293,
          119.34897360703812
        ],
        [
          227.70674486803523,
          117.00293255131965
        ],
        [
          230.9325513196481,
          106.1524926686217
        ],
        [
          231.22580645161293,
          99.9941348973607
        ],
        [
          230.63929618768333,
          92.36950146627566
        ],
        [
          229.75953079178885,
          91.78299120234604
        ],
        [
          206.88563049853371,
          93.24926686217009
        ],
        [
          207.47214076246337,
          81.81231671554252
        ],
        [
          202.78005865102642,
          80.63929618768329
        ],
        [
          196.6217008797654,
          80.9325513196481
        ],
        [
          195.74193548387098,
          65.68328445747801
        ],
        [
          193.39589442815253,
          63.33724340175953
        ],
        [
          190.1700879765396,
          63.043988269794724
        ],
        [
          185.18475073313783,
          63.63049853372434
        ],
        [
          182.54545454545456,
          63.92375366568915
        ],
        [
          169.34897360703815,
          45.448680351906155
        ],
        [
          164.36363636363637,
          48.08797653958944
        ],
        [
          155.8592375366569,
          29.906158357771265
        ],
        [
          151.75366568914956,
          11.724340175953085
        ],
        [
          148.23460410557186,
          30.199413489736074
        ],
        [
          139.7302052785924,
          33.42521994134898
        ],
        [
          129.75953079178885,
          28.733137829912028
        ],
        [
          115.3900293255132,
          41.63636363636363
        ],
        [
          103.95307917888563,
          33.42521994134898
        ],
        [
          93.98240469208211,
          50.14076246334311
        ],
        [
          83.13196480938417,
          48.96774193548387
        ],
        [
          74.6275659824047,
          60.99120234604106
        ],
        [
          53.806451612903246,
          51.60703812316716
        ],
        [
          47.64809384164225,
          56.592375366568916
        ],
        [
          47.061583577712625,
          64.21700879765396
        ],
        [
          45.30205278592375,
          68.9090909090909
        ],
        [
          40.316715542522005,
          70.96187683284457
        ],
        [
          38.850439882697955,
          77.12023460410558
        ],
        [
          36.79765395894428,
          78.58651026392961
        ],
        [
          29.759530791788862,
          80.05278592375366
        ],
        [
          28.000000000000014,
          85.62463343108504
        ],
        [
          26.533724340175965,
          102.9266862170088
        ],
        [
          14.510263929618773,
          107.32551319648094
        ],
        [
          20.668621700879783,
          129.31964809384166
        ],
        [
          17.736070381231684,
          140.1700879765396
        ],
        [
          23.307917888563054,
          151.60703812316717
        ],
        [
          14.217008797653975,
          160.99120234604106
        ],
        [
          13.337243401759537,
          165.683284457478
        ],
        [
          18.615835777126108,
          167.14956011730206
        ],
        [
          20.668621700879783,
          175.65395894428153
        ],
        [
          21.84164222873902,
          184.158357771261
        ],
        [
          21.84164222873902,
          186.7976539589443
        ],
        [
          28.000000000000014,
          187.67741935483872
        ],
        [
          27.41348973607039,
          194.42228739002934
        ],
        [
          46.475073313783,
          204.39296187683286
        ],
        [
          45.888563049853374,
          219.64222873900295
        ],
        [
          62.60410557184751,
          222.86803519061584
        ],
        [
          66.70967741935486,
          226.97360703812316
        ],
        [
          77.8533724340176,
          224.92082111436952
        ],
        [
          82.25219941348975,
          229.02639296187684
        ],
        [
          100.43401759530794,
          205.8592375366569
        ],
        [
          103.95307917888563,
          198.8211143695015
        ],
        [
          117.14956011730207,
          191.48973607038124
        ]
      ],
      "group_id": null,
      "description": "",
      "shape_type": "polygon",
      "flags": {}
    },
    {
      "label": "Black_rot",
      "points": [
        [
          65.82991202346041,
          76.82697947214076
        ],
        [
          73.16129032258065,
          70.37536656891496
        ],
        [
          78.1466275659824,
          70.37536656891496
        ],
        [
          83.7184750733138,
          74.77419354838709
        ],
        [
          84.89149560117302,
          80.9325513196481
        ],
        [
          80.4926686217009,
          89.43695014662757
        ],
        [
          74.9208211143695,
          90.31671554252199
        ],
        [
          71.40175953079181,
          90.6099706744868
        ]
      ],
      "group_id": null,
      "description": "",
      "shape_type": "polygon",
      "flags": {}
    },
    {
      "label": "Black_rot",
      "points": [
        [
          22.273399014778338,
          129.04679802955667
        ],
        [
          26.09113300492612,
          128.0615763546798
        ],
        [
          30.401477832512327,
          129.66256157635468
        ],
        [
          31.756157635467993,
          132.0024630541872
        ],
        [
          33.849753694581295,
          134.83497536945814
        ],
        [
          33.849753694581295,
          137.29802955665025
        ],
        [
          30.155172413793117,
          143.33251231527095
        ],
        [
          24.98275862068967,
          143.33251231527095
        ],
        [
          20.17980295566504,
          143.45566502463055
        ],
        [
          19.194581280788192,
          140.3768472906404
        ],
        [
          19.194581280788192,
          137.05172413793105
        ],
        [
          20.056650246305434,
          133.7266009852217
        ],
        [
          21.165024630541886,
          130.4014778325123
        ]
      ],
      "group_id": null,
      "description": "",
      "shape_type": "polygon",
      "flags": {}
    },
    {
      "label": "Black_rot",
      "points": [
        [
          69.07142857142857,
          200.22906403940885
        ],
        [
          73.01231527093596,
          199.73645320197045
        ],
        [
          74.49014778325123,
          203.307881773399
        ],
        [
          73.25862068965517,
          205.77093596059115
        ],
        [
          71.04187192118226,
          206.63300492610838
        ],
        [
          70.30295566502463,
          206.63300492610838
        ],
        [
          68.33251231527093,
          205.2783251231527
        ],
        [
          68.33251231527093,
          203.307881773399
        ]
      ],
      "group_id": null,
      "description": "",
      "shape_type": "polygon",
      "flags": {}
    },
    {
      "label": "Black_rot",
      "points": [
        [
          88.28325123152709,
          199.61330049261085
        ],
        [
          90.6231527093596,
          198.8743842364532
        ],
        [
          92.71674876847291,
          197.0270935960591
        ],
        [
          94.93349753694581,
          195.54926108374383
        ],
        [
          96.04187192118226,
          194.07142857142858
        ],
        [
          93.33251231527093,
          192.34729064039408
        ],
        [
          91.85467980295566,
          192.22413793103448
        ],
        [
          87.17487684729063,
          193.33251231527095
        ],
        [
          87.17487684729063,
          195.67241379310346
        ]
      ],
      "group_id": null,
      "description": "",
      "shape_type": "polygon",
      "flags": {}
    },
    {
      "label": "Black_rot",
      "points": [
        [
          97.15024630541872,
          161.5591133004926
        ],
        [
          99.12068965517241,
          160.08128078817734
        ],
        [
          101.0911330049261,
          158.23399014778326
        ],
        [
          103.92364532019704,
          157.74137931034483
        ],
        [
          108.11083743842364,
          159.95812807881774
        ],
        [
          108.23399014778325,
          163.2832512315271
        ],
        [
          106.63300492610837,
          166.11576354679804
        ],
        [
          105.1551724137931,
          167.3472906403941
        ],
        [
          102.69211822660098,
          167.4704433497537
        ],
        [
          98.38177339901478,
          163.65270935960592
        ]
      ],
      "group_id": null,
      "description": "",
      "shape_type": "polygon",
      "flags": {}
    },
    {
      "label": "Black_rot",
      "points": [
        [
          178.43103448275863,
          153.1847290640394
        ],
        [
          180.2783251231527,
          153.80049261083744
        ],
        [
          181.8793103448276,
          153.80049261083744
        ],
        [
          182.61822660098522,
          153.80049261083744
        ],
        [
          184.2192118226601,
          151.83004926108376
        ],
        [
          184.3423645320197,
          149.85960591133005
        ],
        [
          184.83497536945814,
          147.27339901477833
        ],
        [
          182.74137931034483,
          144.93349753694582
        ],
        [
          180.77093596059115,
          144.3177339901478
        ],
        [
          177.8152709359606,
          144.3177339901478
        ],
        [
          175.8448275862069,
          147.02709359605913
        ],
        [
          176.46059113300493,
          150.35221674876848
        ]
      ],
      "group_id": null,
      "description": "",
      "shape_type": "polygon",
      "flags": {}
    },
    {
      "label": "Black_rot",
      "points": [
        [
          144.07142857142858,
          181.50985221674878
        ],
        [
          143.82512315270935,
          179.04679802955664
        ],
        [
          145.05665024630542,
          177.44581280788177
        ],
        [
          147.39655172413794,
          176.95320197044336
        ],
        [
          149.36699507389164,
          176.58374384236453
        ],
        [
          151.58374384236453,
          176.83004926108376
        ],
        [
          152.8152709359606,
          178.307881773399
        ],
        [
          152.8152709359606,
          180.77093596059115
        ],
        [
          151.95320197044336,
          182.61822660098522
        ],
        [
          150.47536945812809,
          184.3423645320197
        ],
        [
          147.02709359605913,
          184.71182266009853
        ],
        [
          144.4408866995074,
          183.60344827586206
        ]
      ],
      "group_id": null,
      "description": "",
      "shape_type": "polygon",
      "flags": {}
    },
    {
      "label": "Black_rot",
      "points": [
        [
          163.4064039408867,
          178.92364532019704
        ],
        [
          162.91379310344828,
          177.44581280788177
        ],
        [
          164.63793103448276,
          176.21428571428572
        ],
        [
          166.23891625615764,
          175.5985221674877
        ],
        [
          168.45566502463055,
          174.61330049261085
        ],
        [
          169.6871921182266,
          174.61330049261085
        ],
        [
          170.79556650246306,
          176.09113300492612
        ],
        [
          170.79556650246306,
          178.1847290640394
        ],
        [
          169.6871921182266,
          180.77093596059115
        ],
        [
          166.60837438423647,
          181.26354679802955
        ],
        [
          164.14532019704433,
          180.0320197044335
        ]
      ],
      "group_id": null,
      "description": "",
      "shape_type": "polygon",
      "flags": {}
    }
  ],
  "imagePath": "..\\train1\\B_r00292.JPG",
  "imageData": "/9j/4AAQSkZJRgABAQAAAQABAAD/2wBDAAgGBgcGBQgHBwcJCQgKDBQNDAsLDBkSEw8UHRofHh0aHBwgJC4nICIsIxwcKDcpLDAxNDQ0Hyc5PTgyPC4zNDL/2wBDAQkJCQwLDBgNDRgyIRwhMjIyMjIyMjIyMjIyMjIyMjIyMjIyMjIyMjIyMjIyMjIyMjIyMjIyMjIyMjIyMjIyMjL/wAARCAEAAQADASIAAhEBAxEB/8QAHwAAAQUBAQEBAQEAAAAAAAAAAAECAwQFBgcICQoL/8QAtRAAAgEDAwIEAwUFBAQAAAF9AQIDAAQRBRIhMUEGE1FhByJxFDKBkaEII0KxwRVS0fAkM2JyggkKFhcYGRolJicoKSo0NTY3ODk6Q0RFRkdISUpTVFVWV1hZWmNkZWZnaGlqc3R1dnd4eXqDhIWGh4iJipKTlJWWl5iZmqKjpKWmp6ipqrKztLW2t7i5usLDxMXGx8jJytLT1NXW19jZ2uHi4+Tl5ufo6erx8vP09fb3+Pn6/8QAHwEAAwEBAQEBAQEBAQAAAAAAAAECAwQFBgcICQoL/8QAtREAAgECBAQDBAcFBAQAAQJ3AAECAxEEBSExBhJBUQdhcRMiMoEIFEKRobHBCSMzUvAVYnLRChYkNOEl8RcYGRomJygpKjU2Nzg5OkNERUZHSElKU1RVVldYWVpjZGVmZ2hpanN0dXZ3eHl6goOEhYaHiImKkpOUlZaXmJmaoqOkpaanqKmqsrO0tba3uLm6wsPExcbHyMnK0tPU1dbX2Nna4uPk5ebn6Onq8vP09fb3+Pn6/9oADAMBAAIRAxEAPwCztLHKk4H6/hUxU8ANjHAGTxx9KrdOOccKMD/PrT9/Ody8diSPrzSNCQyESn3XoOx+tRnORIy85IXH06n/AOvSu4ZWcA+vy9v85pNjdAv0569P8KBkjIVHRV4BGDnP+fSmqxO4tnjnkDpn0/z+lM8tmA3EgleGIB4+h6Z4qTy0iDB1VmUjjPGewzQAspJjYHK55z0GCcf5+tKJInJViG3L8q4x06/zH6etKyhiSqBTzzzxx7/h7UqCRm2qQgwSdp/X26UAOdVBZTncPQ8dP/1fpTlwsgAYs2RyDkH2H5/r+FM5ZwIwzjIJPPTJ7HpxUg+YouQVzlcdc/5zTES9N+5+N3BB4A9u/f8A+tT4syYwxI5+VR27fy/WoUDNIybd4bByuMk9OvftUpbaCwCtjgjIP0ye2f8APSkAhkYqBn5SxDd/pjj60iuGLbAG3EgN6c9//rU9ywVVwW5PByoBz6Dp1qQgEL+7CAYxjAP5/n6UAVlG1ACVxkA55xx+dPwXIUgtgYO7Hyn/ADmn+XGWUKEDrgYI/Dj88Z5pWRZAGUBePmyOuaYAvykuBhx3Pfv+f+FP/wBXuBG4gbsHGf54z060IrkoAcKACMenb6d/0pnmOEK5O1h82fTHXrx/n60ATFdu5igU5wMZxn8fw7VIqkEgHcGGNpFZWr63DpNm13IkkgQbdq46noOv49+K0YXjliR4zujbkYPQ/h0//XSvrYQ7PQhgCvGRz0/z+tOdcvuTcOOjHofT+X5U5Qy/eBYEnAHalIAbczYwcZOBj/61UAu1mGQxHcn2qQMMLuxkdf8AGowEMh2kk4yB6UiMTHtOGOOOO+f/ANdADmU9WGG4GMkj/PPpSP6quAScnp7UDdjOfqM9aVgWwQOcnOP8/wCcUACKDlW5HUHtRnafL6DGOhFSEbVIIyM9T3/zzUR5baox74oAfjC/KcZ9aCARnIOO2aHPAHOM9qDu6jBx2Hf/ADmgBqhenUg8cU8gH5hj3pI1Dqc8Ec805uFB4yPagDkUOx2QAMfRRye9ShFYBn5x0wM89P61CkaxgADjuR1HH/6qlhwifvN4GScAZx6frUFDvLxGM8ADBOTwP881KoCYGxiuTnGeOOv0/wA9qZF95snPbI/z70mAsSjYwPUcDkenP1pgPfO7cR8oweR0+vWmtEQchiRjpzjHt/8AWp7EpyDgDnaOmKQsHbamMpySDwcd/wAj+lACR5A/eAA8kAg8f5/xqaPf5T8EDp16VGELA7WIHOV5446f571LsXBUBjnqRkUAC4J2Lg88rnAz2zTkRX+TBGQfl9fp79aeEXY4wzEAc55AzgE/pxUe3MALkhg+4YYrwOe2P19O9MQqo+/qDJyfm+6Ce+M8/hTnlBWNASVK9zgHHb8u/wBacXCn5RjjOAR645podd65UMc7sikBOSN3IByMKeeOev8AKmlgAE35ZgQW7Aex/H+VQl1AUYyDgAA4Hvx+fbtSPL8nG7JPf16jr6/yoAtZVBtDuWH3cH35xz/n8KbuypAOGyVyB97P/wCoVAsq7Ebcrkrz3BPbjP6VVmukiQyOxCqu4tkYH+H40AaAcNGwTO7o3PHXn/8AXVSS8XypFUfP0fI6HsORWXbeILS4ZoA5B/hLDAPuPTnPWqd9qBIYISUA653de/Pt/WkpJ7E3T2M/Wbtr27gtWy0byBWCnllyAT7cV2+i7DpkOGG5dwYevJ/pivMrUzXOtxuIy6q3zNwFGe/P+eK9I8PyKttPFuxIjbsNxgEcH8azUk5k3942izD5mJdh2OORUY3bQx+Xtuxn+tPiVAxIxx147/SkPGWG3g8ema2LEPyoOSeeOOppyY3KeFAxjj/PrSEEHeCTgFfTI/lSpIm/IHy5PB6jA96YDmVsK/Ofp1H1FNG0qdr5AJ69z0NSMTyVOTk8AdutR8vtcljj2+tACljlsL1AGfzz/SlUENu5Ixzz/n0oBx8owVxzzwKR2LNsAx8vH+fyoAA/Qc46ADpTiuT8qDBHXFQorEhiMr1qzGNrbGweKYEQyjFcYHTinFiw2kHGak8rk4bIPPXpSMoj/i57AjNAHIICJPuknHBx/P1p+QzbJGIIHJz+fX/P5UbcICWyeAdpzgdac/Uhk3g4GOmB6ZrMoVTyQQpHt9e/vUoC7WyWw3QqDx+vHGarIXCsWKEjluOWOM81YwgwDnd0yTk8dv1FADinCfeQEHOW4HoMd6I0xtVeoxwD09Rn+tJHIhI678YyW/UUm5sBkUsMYJ3YC+pz9M/5zTESuSn+zwM8ZzjtSMj7yRggDDDPB9vr096TCgsxJbBxgDHH1+hphd441ZWTPPzZz1H19v50XGSkRnACjcOQCeg/ziiVwzM68KCCRxtwP85qusyskcgXK55UNnHbr/WmSTKu7DAgZIAxn64xmgRcklBJB9Sce2Se3Wqb3UXnbDIu7IBAyfocVUnuykI3AFm46DHsR/nvWJLqARw43KdxYn/PX0oEbeqaq9hbKlvgyyHAD9lBPP8AL86r2utvcQkz7AxyNydOM+vbp61zazmeYTzb3JHyoSMgdgfrjP61ajdIUlZmCb+VyvzY+nfn+Vc7lJyumc0qzvoaV1qpLhyCpyFBY8Y759Mf1rDu7+4vUihUuIRwVI5JB4J5/Q/Xr0hvGE4D5bheRjjOeoH0pbZJXcBMnHWqc+bQU6rkrIVXSK4ZX+cso3EYwPY+9JqSSzxo0UknljjZ3Puf881OgdLmUZDOHIwB1xwD+gqdokIdCwwRjDHB5qVExUrbFWwgJWMoshDLgBRyDnBI/Hp7muq0O5jj1YAuu2RPLPmHtjgc/QD8azbFfIAfgiNNwXIBIHp78Vm+aUkEqh/lIIx/Cf8AIpQXK2ylKzTPUFkLoGVcnIOAOSMD/wDXUrhWGw5GDkc9fxH0rD0fXILnSPPlmVJIiFmLEEg+v4k/5xWzbXEVxbrLbzB4z/dI44zg+n4/1rpUkztTTWg9CDwVIJztx069c0sbhpMn7w6AHOcj/wCuKVVzGScBQBjI6+tA272YpjjgjgmqGOTcRtY5PfHenHkEbgwJ44puArAgDHqOvQ0mNw2gbh6Ej8/1oAcCG5BAJHQUKoyM7ScYGO1SbVGPl2E8cD/P60hiGWzjGePagAKjBIGGGDximJg98kccenrUjrkHJADe9RKojIO4DnGfamBN/EMMcgZOB1pMBxluMDB9KRRn2bqTUnQHOD70hHHKcx9cbSCD6jHpinKw81SFO3rnnn14/CmSMjJvOMHkY56jP+cU8OAQjLls9wCCOtQWI0at8xO3aflLHGfw+gp5AcksxPsxwc/WkLCQtI6gKTuwueOv+f8AECmghCVQsVPPI656cn/PvQA4MxiMe4Akc8d8Y445qE3ihwruCRwQOvX/AOvUMtyoyx2hUwCwHX/Jrltc1IEOAQQOVPf6GgGb8/iK0gJDzKWAyVAJAPHJx0/OpbfULa8wY50PHIU4Ppn+QrzdA0rMwyQTnBAqyd1vIjAv54OVK9QexrH2juczr67HevfRJlmDBeccd8+nv9f/AK1K/wBSSKNy7fIPmI3bsnH5/r3rnI9Tu2RVZnYHBy3JI9KyNUvZZoli3EqWJPOefT/PrVe0VjRVU1oa0urXExMsbhAf4VPbpT0Q3LYkkKnncy5OcD/9VZVmrC0Vw2BK208HkcZwfy/OtSz2RYIGSOx6Hn2rLXucznK5PCyw3B8xdq9CpHX0yPpU9xtln3lc71XkD/PpVbbl8M3JyTk8HFIdzXBUn5Y0G32/zzTV0Zj7grsQIBk8/L/n3otfMjmHOMNyCMYpXX93g85J6np68UtuSs4yrH6d6YBaPDHGoKttx94Lk5/A1pIFkcYLMMdjyAapWUSRMYHO4qdrFckEj/64rVj2hxIqDYwwVzz71pERCV2ZknzsCswxwD04/Ssi7mEsreVEYhjaEJycj/OfrWzdSRyW2FBcMQpIPQ9c8ewNY0k++VmZQCcDoB/kdPyqJ6PQBLUva2rxSFCsj52hvmyB7elbWjak2lX8m5pJYXO1gT27Ec9h/h9Mi3kIbAUkcgkj9f51aRXNy+0ny1c5JUfLz9P6du9TFa3Q1Jp3PTbWaG6tRPbsrxlQF2+v9D+FSxgtL8ysA2cEjj6Vx/h+/kspzbyuFt3DEZ42HHU/hn278c10J1fTYmJa9j9AI1J/kCK6VJW1OyFRSVzVVVwAQ2eeQO1NWQifyhEw3hju6jjGQT68/oaRZVmjWVG3q+OVOR07Gnq219u3Cg8c5z/9eqRY44AU9PTHrUhbDAZGTxUTKpTIdVI6e9OC7iTgc8jtQMkbJbjIbrx3qDYoY7M4JH4Yp5BwSoJB7H9aAQuA4GB09qYA2dysp+XnK4680/AJHGe9AAIGRwe+aUnaCwbPrzQI4znft2r07AdKlXnnAGMZ2jO3j196QDBPByvPPfj+f4U0t5art4bOSB9On0rMsTJWMEEjcO3PfpVeScRgtKduSBxx37ccZqaWToTx7561kX86LECnoPTn/JoAr6ndIqsN/wAv94Hj9K4+9LTvvUjapyc4FaF/eG4Jt1KnJAG0jk/Ws5iWiCMcPjLDHOevNZVJtOyMKs2tECzMJNyrg+p5qztLukm4Fzwc/of8+1VFjdRu5OOrCrEBG4EocA5+tYs5Wa32URwF5fmJHU/0/WudaPzruRA3I6IW9q2bh55S0OSGBAJA55xwB2rGk0kIWLgqQM5wc1Vm/I7aOFk1zM1rSyJiWJxz95ewz6HP+eKkU7ACoJySD+Xp+NGnTTXlsqMwJifyi3dsY9f88VPfxMG3qW45bB6E9/XH9azjdNpnJUjyyaGoZGOfXk54FR3EmZ4kjOP3QLEfxHcetQW9yBLgjIzgZPT/ACKuTw7Z4LjcejKw9h0/mfyrXoQSNE5A3tgbcgn09P51FEwDFsZcHIUHpxn/AApxlHkuoGWznAOe/wD+uoYpN1xtxnJ+8fr/APqpgbUBVJBM8aIjDLKMdfb6/wCNT7FA+VsjOT0wD2qujExhGYeWMbRz/Pr609mjJVMkP0JI6VSjqDM3VsoyQoWXCM7gdD0A+vRuO1UYovNdFx06nkhR/jzVu/SS41IxSOMCNSpYdBjOPzJqWytzna42sTgD/wDVSTuwJ4IY4ozI+dijIk/z/L/GlS5mSF0RIgGyw64BJz/P+n0qW+mxCbVFXcGHmEN+IHp1Hv6cU21YlyqoXVcAe5//AFZqtBCNJP8AZPNZ22vjPy9Pbgf5zTrZyp8w7jEv3iecc44z+HpU7BXMYfcG5B9ar+VtbyyQI1JJOep/wx/OlJAdf4SmlaG5Ry3DKeTgdxwPwFdJHjLDk4Hr3rl/DTLHc3UZLLDtQ7scd+M/j+ldMzjbg56Yx2P+ea0p/CdtL4EG0Iw3HCgdh/n0pQfn4BznpSSFuAoHqR60uNq7eWUjoB/n1rQ0FZwVwASevSo3IYgZ4zz7+tIuWI3ZGecYPrUixhTnAJ7nimA/jaARxx/Ko1ZlI3Hg9KcowSBjHPbipmQD7p+bqKQHGOWETDdgHoR/9br/APWpjOoXLr8wPpkjmkzuZUViARwemef8/nVWWUxxE4JDHg7gf1qCitfXgj3EEk4688D3/wD1VxurXssz7BI23ngf1rW1S4IjbkkgYx2xXL7vMaSTqVHGfrUTdomdR2iOUMkRb+IdCBTEG0q2eOnNSR/6r5jksOfakeMiVQPukZUgdaxOQlU855IHY08SM9wMZIXgD0pGKxAqeu3jIyfaoEyGwfr8vOaQjdjCRxJcgAqvyuccex9+p/SnzyQyowX94e2eCR3GaXSQskLwzf6sjJB781sQW1vcgyJawoUYrtVQefT3qoy6HXSxShDlZiW9sLK0wCN8p8w+2egqtcXQgUkNl34w3OM9z7Vu3kDYLEksTnpxXNXSMbwgKXA4Aznpz/jUOLTuzllJzlceYfMQSqfLk6BGGBnPY/41ecvJbwTkAKv7tlyM5OOfp8vWsmKR5Uy24ImCNwxkgfrW3pw+0xPA/JeMeWvH3gTgVdrEtW0Y2FVjYFjj2PT8vxojRDJ0CODjkZH0qr5u6TjkYPTB5xVyFcYDNhguSxPTtzRuI0NvybQ4APY5/wA9u9PyZLiIoed+xh0yD/Ue/pUURJijCjLDrzzVuGNZL2MAkKCfnbjHcn9a0e1wM5AslxJOuWjaQiPHcA4B/wA+lSJcLHhYAXkd/vgcqPb37Z7e+eGO7ThSnyQYGFGQegGD/nvTREm1ZEypJGPfA/rSWoD47YRlcj5R8oGAcdeTVyGREQ7EAGB82Pz5qGObDtG4+UsAF3DP1+nSgzEKiD7z457H29+3am9ALgdPszSnkrwB06dOffpUcVsUKy5ZmYckHH9OKR4wMQqBuUAsDk89uvT/AOvVlIgiLlge49AfSqWohjGWEKYppSAeQOB+XerulTP/AGjCVYgqVBK/xDPPJ7VSIKxbSpVckKSD8341Np7izcXAzhBkgDJ61GzKi9TuDIefkJB/Splxj7xYHk9v0rnYtYicBlViD1UcVC+vSxyN5KHIPC5GCfwrbnR2e0j3OpyDyAWXHYdPSnIBgEDrzkGuVsNdu3v4YpPKKSSBSvIOT3z7fSutC46HA9M0RkpbDjNS2EA6/KcntgUjSDOD17Z7U4gevPbANRrC24MCAoxz61RRxDlQdrnjAHWqF9cqi44KnofSrNzIQu7Jzj/PvXJavqhiUjczyMcDsBx/+qs27FN2K+p3YeIgSZI6j0rItfnZsjO7IB/CmmZ5HLM35cVYfdFbOpJIfAHPTPOfyFYzndWOac76DUKJGerHJGRUts+2VcgeXnJ/xqsgG3HbHJqaPkY7Y9KzMGI0ZVtrHczc5z2pyptAX0HX/CpI2UMsTfMM8Efw/wCf89qe1sUywKmMHG4dPx9KYXNCymKorfeOec+/H+FdHBMLZnmK4V1AA6/Ngf0/lXIW8pXkNtGQcV0duwksiVO5hkjOTyP6kcfjVLTUkbc3DS7gVIUHpnk81RmtBJA8+PugkHPpWohXYCQSp6YHFRSjdbsvJHBBxx16VbVwOa3SsjNt7fe29f8AOauWEhWQtM3CNwAchuf/AK9OmgW3AJ5zyMngiq0jpGDHHyByW29/pUWsBcvkEVwXGcSjzQBjucHp05B49MUy1w5ZWcpkbeOpB9vy/OpUf7VpzjHzRZkRVGeDjd/LP4GqMcrJKuGOPvYH/wCuhbgbcczKgQqCQck54B71oKFW1lLSEZjZQSeM4OOvviqdrJ5znzSoCsME8gfhVm+lVNPEcoBBYKrjPBBB/kDVydotgio6L5iqn3QMNwAeeM5pGZISykAN/CPUHpg//qp1swmDkYKnGc8n8D0FQCVpLqfAzg8HHfAyfw4/+vTQ2mnZkgkGCdn3j6fQd6sW8RNwkxAbZktkY/PP1pqW+5fOAHHGDxx3yemKntiskckqqzxJhvmHLcYORzzzxTt0FYs2/wC78w7gzOQSQeg+n+ePpUjAKS/J55CmmbUWFdvYfLz+dIDtjBJ6dfWqsImZkMbFlyMZKnjpVLzyxCx8LjBAOOemf61W1G8K2wUcFm6ewx/9apLCMSRNtO5cenUH1H4VO7AsIyqThhsB/rVuTbHIpXOWXpmqK5W3xIMnzCvOFDY9Ca0o/Ljjz8pbGKe4FnRLYPqULyEFg27cfbmuxeQqQqjJP6VyuhjdqSMCAEUsfp0/rXVkbuepxnAFVA6qHwkchK5xx68UqSklQV9zz1FJ9/gDAz0FKsZJGX4zkeg9qs3PP9RG+PdgEHkH2ritXj3Fn6YPBz0rvpFL5zyOM1yetWoGcKcMMk+tZ76FNXOYBRgDjJ71PLk2ioACEYljzkDA/TrUdrH5shiyNwOR71eK+Xj5MtnBB6AVySfK7HFKLTK9vAzYOff0p0vy5VMg459s+lXoISFYw43hfusOvHb/AD+VZ+DGwBJznBz1zQiPMWM7CTxnFXIHWCF3xkYPy9c+39KrlDtz93PHI6U1ZN6Beq9fxqxMsQCOeDawETDHIPH5H+ea1LCWaGRTG6vEeW5+6OuefSsaNiAQvGfb/P8AkVaju2tgTzk9APT/ADmgDblY/azEzbY14UDptwCCfwq19nYxHlcY9feqYxcWEdwcboh2H8Of6H+Z9Kljld02kjy1PPfjH61pB9GIgurXfGCTnaQMZ5ArIaPc7qDv5whI989O3/1625XYyMP4TzWS6EO5UcBuAW/WiQXFtZ2tZU37cLkMG5B7FT7VHcwRxXexWyhG5GIOSvPt+B981C0bNIobgE55/wA8CryFLiBref5CBuhkJ4BI6HpweP07Vm+4yezkAOD1Pzccj9Pyq5fSlrSFAhGZA4OMjgEY/HIrKhJiZY5F2vu2nIAIOemPX/GtK/VkW3GwbUQkBv4ieOe2OKpu6sIWG5VoxH1IGW4zjnuf6VFZo0TfMVxljuIIzxnOe3+c4otF+ed227YR82fQ4/zxn/EYmWJI4WC4YlgxGXI5GT7dcZoT6ICa8ZpJFUKRbsABhT8zeh747/5GNCzRIgVBBL/KQfXFMR42i8sqrhuCD0zx0/z/ACp2Akm1nyqDIOexz1rVaAOIEYXc42k8AjHBpsjsigL0YZ9Of8mnNulPl4GF/M/56VGIhJKB0wAFXpnsaoRnalvktmydxRg2OvTrx6dz9K0LdRaW8ZfCfLgADlsd/wA/z/kjJFC/zxsS4+VOx4yc/wCef5SiHMqOuQD69f8A9VRbXQCdcsgYgkN2Pp2/Dk/rTvLO3K/KCe3TH0pkuWwmcD19alMm2BVBwcAc89quwG34aVQZpTKokxjaP7uef6V0CtnIXgj1Gc1xWhh21W3Uk8bs45x8prtVyZBg9BinHY66LvEbyHyowT2x1pimRySzH0Jz+tTuCOcj6Y4/Cmr8o28e/qao2OKK7Rh+R9eg9vz/AM4rJ1aJWi2sDuUcjp/npWwSS3IIHQjPNZOqSHyWAPJzgkgcVmUeeXG6O9IDMhJ/hODitCC2uIP30DM6A/NGxJVh3qlcxuL9ioOQScr/APWrooTc3FkiRW7q2Au7Zt4HG4is58r3NoKPLqMMqiFJogQGHRh78/yrNnZZXBkbDKMhsdPr6itS6jVSkSKQiDGfXPc++ay7iIZSRjtP8/wrlhY8uduZ8uw24LARIy4BG7PY/SmH924UZBxzT0nEZ8gxBkPIMnr7Yp5thNI0kDFj/dPp7etakkUjFRHg9Qe3p/8ArqRMkqeQOxpt4pjnCbGQBRlT0z17/hToTgN1wMk8c0xGvY3ixbImw+cq4yQMfX36fnWhIvkSFNzFOqk85B6fU9vqK522XJDE7UBHfpmtuUi8slIADwHP1B6/kR/OqTtqLyI5ZJJseWPlHJGetEdus2N4xn7pH9aWMhYlPCr3LDgUK5jHB2oRuyTk4/oaoRQJCOQUOEJU8Zxz/wDrptxGyRJhiFIwcZ4qwY47lzIp2cbmJ789ST0/z0zVa4AdvMDDaMZHvn/638qljLZH2uCEOdlzHtw5OMr6N/j+fHI1rk77ktIwVUcRpjOT+GOzE89P0ByNOWSW+jt5MoCxZN4wQTj8xn+VWpLpbqdm8zKl22FupBPH5jFRa8rDJZpBJCqAFUBJPzZycdWPc9f/AK2abGCAGjwuOOB0x6jrSKkU+CjYHpkd85ye1BJzjbgqTwrZI9uOprVRS2ESG5VpVRBlk4IxgH29zx+VT7RIhdyS4OFAXG7vjPr/AJ71QkdAvmx4Eqj5iOAR/jVjS2FxLg4JRicZ6HHP9KdwNGxw7M4wMcEDPy/55qYxf6UMfeUltxHbv/8AW+tMSJrWSYKYisuNiBuT6nHp3z9fpUolaN/LWQqzHaDntxjJ4/z6UlJ7BtuUULNeNNKThh8ozn5Rnj/OKvYCjZ68c8U1kDS+WVifdkndGpz+dMBnwJB8m5dxCnHXt9KtXQiZMRjLH5vTv+VRja8zKdynk4I5z6VIShKnIyDng4qu+wTAHCgnk9PzolcDo/DNqAJLlmBG3y1OevOT+mK6RiQoGTk9s/59qo6YIRpsKQSblGMvjvnn6c1b2GQ7iAPbirjsd1ONopDj+8IJ3Dv2pyx8ZIz7GlHBwxwPQ0gOc7cccZ96os4TcAx+g6d6x9XlAiIYDjnHrWhdNtUkEFeRjJyeO9cxqV3w5Z8Y4OazKZiNP5F75mcZ4NdTYai0Vqxc4GPlBHX6Vycai4lL7chTWpaSbomDZGOw7YrmnFSldHHVmm9Bl6zy3BdiSC2cevsKZfKu+F4wNoXaQD+VWvJ8wHf93+EgdeKrz4KAHp2FK1tDIrKm6RHIHpyenOf6mrLgQWuE5aTgfTv/AJ96ZD/rFXg5PPPNTkIJecZXAHH+fWqQEAnKxpG4SRc4AYcD6HqP0qdLaBrY7ZWhJAwX+6Tn2/8Ar1C8JkZWHzFh1pwSV8IeVQkYB4Hb0/z680WGD2UyBWiXzM9Arbj9cDn8619Gu1SUQyjggqVb+R/OqmMXnyZ4QfLnGOefpUks8iQhct83AUtxjvx9B+tPVEk93bGG5MbsTGh+QnqR2P8An3pJEBRt7AKf4hzxVlriOW0EV0+2SNSEkA5A9CB1H05/PBpzI7XIXIaPYNhXODn09e4oi3bUbi0r9CnK5eHYp46Fc9R6n/Pf2qrM25VwSNwyc469Pr3/AFq7Ov2Vck4TcMhe3HX3rNYqVkK5C8hSO/P9KbBGzpdwF825ILLEjMxU9Dg4P8h361BbSiUts+QKCdnqQD1z7dqZK/k+HZyGObh0jI699w/9BNU7YYjVeBwcZ5x/9apW7Y3sa8UvkW4bacpgHA6A8env+v1qS+3mykmTO8qPM5PIwAfb/wCsKoW8wWVreQ71JAYntz29+fzq/BNIkiRElJkKkc/rmtE9BDtH/exFlVsp8rBQevrWjbQR2LtlQ0rtvCjgL2GcdvQf/WqjpoXSYLhgc+Y2bde/QEk+wJ/THPNWbKSWRmmkyXHLF+/1qH72iDYVIopY57q5w10m7BPUEYxgD6VcQiaGIlgzsgZjjH6U23hhvHeaaPLunDAnPHrinWkiyWqE4CqAqg9eg7itL3OitWjUikkToY8gt1HAbP8AhSGXe3CE4JGcjFQRs+Jfl+YHhTnpn9afFIsccisQg3DO89zjv9TwKu9jmCUBmwB8wGTjioRnBd88KMZPXPv+XNItwXlyiMFZSC5HX6e3Her8UCSWAmIDMxxtzk/r+gqZMLXLvhudob825YNFIM47DGcf5967IDbghc/yNYugad9mtzcSxFJX+6pXBVfp2Jrc2kHoCPc1cFZHZSTUbMTqMsC2OgFAVQSSe9CjBOcj1AHI9qUnK8A+1WWeYagoaLIzkdVHeuN1VHeRfl+Q5z/T+td5PDmNjg5Hc9jiuYv7TDMWx7jHOfp2rJq6sU1dWMCFyufI4dSCSeQfwrRjiaOFnk+TzGz07k9P0/Ss8KI5h0Ck81sTxMZ4FLH5UBOT05rFrl0ZxVIuLsKy+cI1jPCth+oAH1qG6Rvs5fZjYCSPYGtd40WxRIhkZ3MB3+tUZGVGBRcy7c+vbFNkGZa7leAt/Eep6Y9am1IeReiMMCHAb/P5U+QBLfzJUQogyvy4xke34UR7NTj+1TFkePCZXnI+nr+NSBfsolYebnLAA89BUEM3nyTOVjG7H3R14AJ+pq1YERiSMlGYru4OM57dqoWEbQSTFwyNGc/P/Wmn0Gm0miwbRs7kzk9VUZNKo/fYY4CAD5hg/wCf8KuaZMZYM7VDDknvVKRy920Sg/6zJIGPXuf5VTWhJK6MlyZgNyjkgDJxjt6/zq1Y2gmgllnR44XcGNcfMhyckD8hjjOPxqvbYd5IS+1+vI7HGKvWFwpxb3AXK4IboP8AOKWrVjd1pOHIzE1qKa3YQt80DLuVwTiT3H+FU7QFVUD1weAePp+FdROY/LMTRiSBzu2scEe4I6HH+TWDcWRt3inRi9uTkSYxtPow5xyfpzwe9LVbmXoR6xLEkVvbxqeWbdgcHAGD78k/rUFoyPJGrKcb+gwBjuM8+1Ra0zG+Xch3LHg7unLNg/kamsbJgn2hjti25ZnIAU/5/OldLUbWhI1p5GqXCY4OZEJHr/QHitmRlESXE8TB1QAwqeWH/so569T29az7i9yjTW/zSR/J5rAev8I7fXr9KnsIBJA5ZyWmU7u7EnI/P3qeZydloGxdhukv2A2Km5QfkO056YBOQAKnIh2XjF5o15BQKCenOOR3wKytOZbdwHPyNnjkdeK3TJbSQFUl3LINrcHrxzj8aqOwmpW5rCQXXygRlnjIxz8uB696cuw2OUiYbYwwy2fpniqdmWt32NuHGFIGfyq+h2xFT8oI4zyR7Hj6VoldEkLXLRKXSOIKFA4Xr/XvUxjfYrIzuFHBcnIB5x14/wDrVEI08tUUYJOTx1z/APW/lT4WMSqjEgPxkntVWQCeY8hGRuXJJ3du358VIzt5JjEhHykfKP4u3601/wDWRLjCrnAz/n1qezt45Lry5bhIYpG43A55z049eecfpUyYJXZ0vhW5mks3hk3lIsBGbrj0zW/jjcBgZyDVe3SOCNYYwFAGB+GOanBLHA6Zx071tFWR3RTSsx7MApAPNIMquSM98gUmwOQSBnOc5xTm+YZyRg5FUM8+yzHaEIXqAe59s81lXluXc5UjgYOc4rYMZC5B79Rxg0kkKuRuA5GenH+f8KzNDhbyw8uRmPCnoPbj/wCt+dX5Ak0SbQE2DIIHb0HtW9caakwKlMoTjj/Oa5nWD/ZUiKsRfeMAM/T+tZVE27nPWhJ6oDd7Jgn3hjgnio7yZWuo5E9Pm561nLKZnw4xjuO5pD5nm7cZ4znGBisrnNYs3lx5sBjQ4yOcfyqC1d1ACHp0B70hwYi+QAvAJPB9qkhEe3eMnYM/Xn+lO4F6CQs7DoehJHSrRZosq/7xSpAjPQ8n8uf8iqSzMy5HysepB+8Off04/wD1U9nzIGx+BP6UPURdjuYoNxWJVTphGI7gdTmpkt4JpXnEskZIJP8AFj0444qGO3FxA64BY8qM4568frVm1XbiBtpYj5l4yPwourhqxI7ZYZjOJkAJCkMp5/AZqw1jtlS6+0wqCpycMMjHYY/zip8CNVcYLjlVxnPJ5/P8/wBQsihkBYDg8Hpn2qlrs9BkDJGFEct0jtuzlVbP64zTFW2USGFZpO23AXcfQjn/AD9KvJoV3KAxTy/mxlmwTznGM5/lVhtLjsoWQPucjDP3I6dOgHSnyuWlzSFOTdzjLq2CSyOIDI5P3GbGcDAAIOT+nSs6Wa5nmihkBXHVMYC8dAO2a39VwRtxwP4iAf8APWudTUJrWYB1SaIH7knp7HqKmVJrVam0oJ7DIURo2iZ2eXoVHr14Hb8K22d44lhyHlI2kjqeOahVwgUJAjCXlCC2CPz69seop/2mMsWFuu7djILfNx7nFTKTl0M61TnsrWsWFt5JlWVQuY8naRgdP51qWEOyN5ZCpdyDxnbtHAAzVaIQSv5SiRs43PvyM9emK1Ft4YUw0kjLjBURjCj3+bpn0pq9rMl1ZOHJ0EKb4xMxIPBGe1PVRuUbSNwxyOP8/wD16cojcsshchRuX5sfoQaUpCVBUPkZI3sOpz7VsmYkAIUsmTtU4GRz6/hSjDTgojmNRuJAJx+VSSOm3MNvGGxlgcndx6E8VEjmdWYgEn5cknj6UCEdnaWKQR7hg5QnnqBnHWn7pWkLsm4MTgHAwKIdMu7y5T7NFK7KCC4BC569enSuu07QIYCrXKLcTZ6dUHbv179alXk9DSFNy2NHSvNXS7czrtkKjIA5xzjP4Yq3ksOBuycAn/P+c05cEEZ4I54NKxPG0YA7V0I7ErKwqSBeD1xUhYAZ6cZ69Kr4Y4J69OKkXaeW4z0z1NMDiTG4QhgW+nehxksMY5zn2wMf5+lABKEYDZwARz9f505UZwQzBmGMMF5z6/59KgsjIcLuClAuOPT/AD+FZOraKuqQhiwjljYlXPIPtW2ZCVUMQpHUKOT9fT/9dMCud5ZVBI4Yccfifr/kVLSegzzq7067tHka4RTGCCDHzxz1zzWcSWdgfuvg/wCfyr0+e3jcAvGGXHB6ZPrnv1ri/EOnx2TPLF8q8ZVOh/z/AI1k6fYwqUr6xMi7YeQka9QxPHSp7LiHkKeeDn9DWa03mhSQOTwcYxVy2bkqQSMdV7cVLOdqysaUCbk+Qt0/SmtGTtcbupDY/So5oZnjVIslQOdpxz2PvV1ZBDCFlYPKqjeueuDg5NZt6DlTSipXLdsHW2zGcSBTt9zVG3tmu5vtUoMSF+pyGc8H61NHK0qoAAIzyyjp/j2rRVx+62uSQpJX0HrRGUkmEKrhFqPUmiGTsTczHGO5J+neultdF2IsshHm9QBj5eOD/n8PWotB08QqLmXIL48vI6Jx836n/JrbCsGC7uVA289MdM89P88V0U46amlKn9pkLLtDNySDjjPQ88e1ZN+++MZYj1HGfx5rYmckNtbO3jgDJ/HvWNdSLtwgDBmPIGB3/wA/5zWx0HJ6qoKOApBzjrXKXEWG5z37Yrr9UCszEc5HOD1rmp1X52xkr1Gehz9KmRLJ9MAeGO3fJ3ElSU+63pz2OPWnRxvITH5ZVgcEHg5qXT4GEhkkVwIwdyMeSAOF+vQVoW1sJirBQJtv73jBIA5I/Ln2/E1zJanHJ3dyWxt3j/eDBYdMnnFXYpShYucdyf73sagjPmHEcYOO+OP88VaSIupQjJ6Ht09vyrW2hA/KIilVZlC8D+7igyFYx82C/XjgfWpY12MzKOq4OcHjnj8jzSSRpHKzRglRgnBJx2qrWBjM4c5bPrk96iUI0gYlkbnLr1J/z/OpUKbipHzgng+ta3huC3uL5o54o3KqWTdnHbIxnB/H0qWr6Diruxr+GrRrazklYEeceB3wOh/U1tKTkEEkEYFOwcjlVHQelN+YOmcYJ7df85raMbKx2xXKrCsBu3YOQTg+lPR/kAySw6k9aaTtVgRgjpxSj5QBg+3FUUJjJ24OM44FScKcnJA7/hScDdjH0oIyCp5/SgRxW1dpIOB/Cc81KWYA52sR354/z1qFZPMJ3LjJGdo//V/nFSRZeMMYyT6EYPT9OtQWOACIeQSeCR/nj/61Rbzx5XDoSSWGccDA/wA+tSlQFGRgv1JHtUbcKNuAuM46Y9vy+lIZDKw3AAsef7pxz+g6GuU8Yoy2iHHLYJ5712ilmRlZjxnd046cVnavp0Wr2rRn5VJwpJ6e/wDL86BM8pjQ7N3JwentWgpWJAzgbum0D06/TtWlceEdTt920RSLyMIxHTuc4qFtE1BVj3WrjI+UkjP5Vg0zklCXYks55GdRuICcqo7/AI96ZCAJyFOVBwCTg/pVeLMMvJIfOMDmrtvA8jtNGMnBbH88evNZ2My7aRtHgY+U9+m0Vu6HYNqN6dwIiUDcSM8emR3P1/lWFZxTXVysEKGQsSNvU9uvp9e2K9E0y1isbWGFQWZU3SMWyASBnH+H51pCPMyqUOZ6ls4XYu0E42jBHTjOPwxTXB2YUEkr69O/frTgW8sMuAx6c43ce9G0yPubcysdp+Yjt2/Gug7BrLiEg7wc8fLyMVj3Ackgt8p5JzWzJD8zMCcNyq45wOo/Ss2ZE43Kw2/MAOD+fbvTEcjfwSZdWKkZ4IY/MPf+WOawbmMOrMCmAD24P+Fdpewsxy4wDnGP161iXNi0kUkaDnBJIHQY4A560pK6E9inbbXS5l2tghevclhyP1qxbxmKbzUb5hwp9ajsSxiZCmJcMpA6ZxjH+fapYySeSSOSACSPrXOmcTL2CYxIq8DAKjqM8flUsSkEfMMY2/L0/wA8U22cMxbHBwPbj2oypGYs7A2CSOh/r9fb3rRCLaSHcN20gdSB+tPGHfK4PHJbHGKiBG1Rk5GAM9Rnrio2JjlKICAV3F2HGeMfTrTuIllVAV+VdoPLd8/X061r+HbB1uzdSI0aKG69GJ44z7ZpPD9hDdSzSXADtHt2qRwSc9R3rqgVxnnGO5FNRvqb0qd/eYoZSpz2A4P9acuAQNx69cZpoZj988njg807qASecdDWh0jiQmWYnB5JAoDEKA355pCCeHXoPzP+f50mcLtyMjqM0wHN9/gnGO9KThcc5PfFGOQD1HfFBGFHy/Q5oA4pONrBsn0U8D/P9alMgyqu2DwMdOajKbxvViqnls9+KcESLndgjoTnr3zWZQrOSN7guc5xjn6EfjT0+XL79x2gc9ec0qbVcA8ZHPt/n3p2PlwRgg5wOvp+X/1qYC8kf7PJznBI46c0Myhky6ZbqOvWmvlSG2jaBgHbjPf/AA70kalzn5TkjoMjsP8AP/1qACWJCTtUkkZyAcHv2+lEdpwCRng8AD1P41L12k5DgkEbcdef85qURg7kVSwYfMueOe/WgDJXw/p5uWne2RpA2eScZPTjP+fpVyLT4IoDEsKrHIpVhEgGQR1P5CraQgk/MOeGBXt7frTo0BOSgXcSBnPJHce1TypbCsijpmjWumSTPF5jvIRhm64z049+9apJdgVYZ2kAY/iGP16/l3pQwiTy8sQ2M4GRxjp6CpPLjCpjB3DJyeCD7g/54pqKSsgSS2GKWbzMEbkPJ3Ak9+3TqPyz7U45YqoyExjOMjpnAA7fl9KFKuHCkgjn5Rj/ADzSB183kHA/hPI/+v8A/W7UwEkjEpYs4GemW5GPr/PNVZIZVIzk55+Ujj/OKvgESBSScc429v8AD/GomtxtIEgDEEkYA68dPx/lTAxLi0DZcqrBT8vIyMEjj06kcfSqxskVyfLJ2sW4A6jn9cfj6V0HkK3KqPTJHPeoHjDhDsHbr680COM1C3Nnfo4DBJBuO4jIYAAjj0GD+NVXVlclUZYsnauOMHpz9MV1mr6Wb3TyLVIxPGwaEZxk56fiB/KsLTbCe+uGHzCMBVZivTC4/wA/SuaorS9TmqQfNoNikVGUspxt52gn/J5qWwx9lGWPHOW59c59afd2zafdkyLhSAY8Z4Hp9aktLKS6jkW23OFwCCQDjnGTkelO7TM3F3sVfOVXdlHykgEDnGew/If566WkRi41WAq4JORtYZBHf9P51lyW81su2a1kRXbI8xSu4Dqex79a3vCdlI9zJcmMCNOIycjcT/PAyPxpp3dhwT5kjqoY4UOxYkQddqqBnpU+NuCc5zzn8KaoBGcg9OQaeUydpbIz69K6DsG7eMjj6dzTgccAAkfkBTO33cnvgUAgY+fOD369f8igCRjkFdxz9elBbnA46cGmcMNjMCR15p2AgGFz2xTAAHyeA2OmOKl2tn3PvUSyr1JAP1qTqTgYPr1oEcQGfYTj8MVKoBUME3NjaSON3H+R+NQhflP3RgEK3XNPKMhGMHLc9B/n6e9QWSKoDZ3ZVlIDZAP+Pf8AnT3RhtB6dTu7g1GhRst1yoGd3v7VKqDaCFxk/X86AGADJYOucZ3Hrgf57VNG0cZ4JzjgseR+H6/QVHtV1KgKRnnkc9wf1p8ZJwW2gK2MBvu/Uf560ATqVkkdgCAODuOSTn/CnhF3gKoc8HI9On9agKGSM+XggDIYenXng/571PncCoBOe5PU9P6cYoEKSBMVJVV3Zxnr9B3/APr1KhbcyhQBjGfX/HqaYF2/wsox82fmI/zmpYQFKnBxkDPvkev1/SgAKEkhvlyRk7eRkUqR4yik/dHPr/TOaJJPMK7T1Izxx1pWZVAZmJyQPm6j25oAMeWqFw3I65569xnj/Ip5UCMkKRj36e1VZJZFLeWDjGDk8n3P6fnU65IDGTc4IIwOv4f59KAFUySgYO0ADrkE9O/Y80uQ7up3MCuMYPI+v4U5k+cEll5wABgMOPx9ePemqQyh/mADc8Zzz1yen596YFd5RbtIZiXj6hw2CvQ/l/nvTGvrJWbNzEMHLLvBx6/5FXWt42ysgV1JPBGR+OetQjTbQbVWADAHDDORzjr179fWgCOGeBpnQSwkk4Xa43HueMZ7n/JqcRRKMgJjGAMfjTI9KtN4mEBEi4IfcT3zn+v5VZAJQ7SU6YxjjA6YoAp3NhBeWzRT5dGbIAGSD6j36/n9czWdhBZWqQ24Kqvy475z1PrVjaGBOMtkkrn8v5fpTQMgfxKM/h7Y96LK9xWQ9FIHJJ927fgKQDLLgN5fJ/8A1f0p6Y2gAHP97HTGaRsfNkEH0x60wHq2fU8kdOOv+fyqTPc5PGPpzUakEEq3GfXpTSWDE5AHBC+v+HagCUldp+bqMDHalUsMev8AL8KYd23nBU4yMfypwVQgYcY70AOAw/Xj6VINrHqcnpnvUJJLfK23HTNSKCFIweOQD6UxEMkYJJTlc889KkhzjGd2Tn6U9jxyMH1B60iKU4zkfTpQB//Z",
  "imageHeight": 256,
  "imageWidth": 256
}
