# Supplementary material for: Deep-broad learning network model for precision identification and diagnosis of grape leaf diseases
Source: Front Plant Sci. 2025 Sep 10;16:1611301. doi: 10.3389/fpls.2025.1611301 (PMC12461735; doi:10.3389/fpls.2025.1611301)
Supplement: Supplementary file 1 [file DataSheet1.zip › B_r00293.json]

{
  "version": "5.3.1",
  "flags": {},
  "shapes": [
    {
      "label": "leaf",
      "points": [
        [
          125.84482758620689,
          181.01724137931035
        ],
        [
          139.35057471264366,
          192.79885057471265
        ],
        [
          145.38505747126436,
          202.2816091954023
        ],
        [
          149.40804597701148,
          215.5
        ],
        [
          152.2816091954023,
          232.45402298850576
        ],
        [
          152.2816091954023,
          243.08620689655174
        ],
        [
          163.7758620689655,
          236.1896551724138
        ],
        [
          168.08620689655172,
          246.24712643678163
        ],
        [
          169.8103448275862,
          247.9712643678161
        ],
        [
          177.85632183908044,
          241.07471264367817
        ],
        [
          184.46551724137933,
          240.7873563218391
        ],
        [
          201.70689655172416,
          240.7873563218391
        ],
        [
          204.00574712643677,
          233.02873563218392
        ],
        [
          204.29310344827584,
          226.41954022988506
        ],
        [
          214.06321839080456,
          224.69540229885058
        ],
        [
          221.2471264367816,
          218.66091954022988
        ],
        [
          229.5804597701149,
          215.5
        ],
        [
          227.85632183908044,
          203.7183908045977
        ],
        [
          227.2816091954023,
          199.4080459770115
        ],
        [
          237.62643678160921,
          193.08620689655174
        ],
        [
          236.76436781609195,
          180.72988505747128
        ],
        [
          245.09770114942526,
          165.7873563218391
        ],
        [
          240.49999999999997,
          156.8793103448276
        ],
        [
          234.7528735632184,
          152.5689655172414
        ],
        [
          247.10919540229887,
          132.74137931034483
        ],
        [
          238.7758620689655,
          126.13218390804597
        ],
        [
          244.52298850574712,
          104.29310344827586
        ],
        [
          227.56896551724137,
          100.27011494252874
        ],
        [
          225.55747126436782,
          72.10919540229884
        ],
        [
          220.95977011494253,
          72.683908045977
        ],
        [
          214.63793103448276,
          70.09770114942528
        ],
        [
          213.20114942528735,
          64.35057471264368
        ],
        [
          206.59195402298852,
          60.61494252873563
        ],
        [
          200.8448275862069,
          60.90229885057471
        ],
        [
          197.683908045977,
          62.05172413793103
        ],
        [
          191.36206896551724,
          59.17816091954023
        ],
        [
          187.91379310344828,
          54.867816091954026
        ],
        [
          185.04022988505747,
          56.304597701149426
        ],
        [
          181.30459770114945,
          40.212643678160916
        ],
        [
          173.54597701149427,
          37.62643678160919
        ],
        [
          168.37356321839079,
          39.35057471264368
        ],
        [
          162.91379310344828,
          29.867816091954023
        ],
        [
          161.1896551724138,
          24.695402298850574
        ],
        [
          143.66091954022988,
          35.32758620689655
        ],
        [
          137.91379310344826,
          24.695402298850574
        ],
        [
          131.30459770114942,
          31.879310344827587
        ],
        [
          123.25862068965517,
          41.9367816091954
        ],
        [
          115.5,
          43.94827586206897
        ],
        [
          106.01724137931035,
          54.58045977011494
        ],
        [
          91.9367816091954,
          45.95977011494253
        ],
        [
          82.45402298850573,
          61.47701149425287
        ],
        [
          73.54597701149424,
          58.31609195402299
        ],
        [
          71.2471264367816,
          65.49999999999999
        ],
        [
          47.683908045977006,
          51.99425287356322
        ],
        [
          42.798850574712645,
          56.01724137931034
        ],
        [
          36.18965517241378,
          64.35057471264368
        ],
        [
          31.30459770114942,
          64.92528735632183
        ],
        [
          32.741379310344826,
          74.69540229885057
        ],
        [
          21.53448275862067,
          76.13218390804597
        ],
        [
          20.95977011494253,
          93.3735632183908
        ],
        [
          18.373563218390785,
          94.52298850574712
        ],
        [
          20.09770114942529,
          103.14367816091954
        ],
        [
          7.741379310344826,
          114.0632183908046
        ],
        [
          14.350574712643677,
          131.59195402298852
        ],
        [
          15.78735632183907,
          140.5
        ],
        [
          18.373563218390785,
          149.1206896551724
        ],
        [
          22.396551724137936,
          159.17816091954023
        ],
        [
          18.948275862068954,
          161.1896551724138
        ],
        [
          12.051724137931032,
          168.08620689655174
        ],
        [
          10.327586206896541,
          173.54597701149427
        ],
        [
          16.936781609195393,
          181.01724137931035
        ],
        [
          16.64942528735631,
          188.77586206896552
        ],
        [
          20.67241379310343,
          196.24712643678163
        ],
        [
          26.706896551724128,
          199.4080459770115
        ],
        [
          22.683908045977006,
          207.74137931034483
        ],
        [
          23.258620689655174,
          217.51149425287358
        ],
        [
          28.718390804597703,
          219.52298850574712
        ],
        [
          36.47701149425288,
          220.0977011494253
        ],
        [
          39.35057471264366,
          220.67241379310346
        ],
        [
          43.660919540229884,
          229.86781609195404
        ],
        [
          51.13218390804596,
          232.16666666666669
        ],
        [
          53.431034482758605,
          235.04022988505747
        ],
        [
          56.87931034482759,
          241.07471264367817
        ],
        [
          58.890804597701134,
          246.24712643678163
        ],
        [
          66.9367816091954,
          249.1206896551724
        ],
        [
          71.2471264367816,
          249.4080459770115
        ],
        [
          80.56704980842912,
          255.0
        ],
        [
          92.22413793103448,
          233.89080459770116
        ],
        [
          95.67241379310343,
          239.0632183908046
        ],
        [
          106.01724137931035,
          225.27011494252875
        ],
        [
          107.45402298850573,
          210.61494252873564
        ],
        [
          112.05172413793102,
          191.64942528735634
        ],
        [
          119.23563218390805,
          180.1551724137931
        ]
      ],
      "group_id": null,
      "description": "",
      "shape_type": "polygon",
      "flags": {}
    },
    {
      "label": "Black_rot",
      "points": [
        [
          132.0,
          63.8
        ],
        [
          134.5,
          63.8
        ],
        [
          135.4,
          65.8
        ],
        [
          134.1,
          68.0
        ],
        [
          131.9,
          68.0
        ],
        [
          130.4,
          66.7
        ],
        [
          130.8,
          63.9
        ]
      ],
      "group_id": null,
      "description": "",
      "shape_type": "polygon",
      "flags": {}
    },
    {
      "label": "Black_rot",
      "points": [
        [
          133.4,
          73.1
        ],
        [
          136.0,
          74.0
        ],
        [
          137.5,
          76.8
        ],
        [
          136.0,
          80.0
        ],
        [
          133.6,
          80.4
        ],
        [
          131.2,
          80.4
        ],
        [
          129.0,
          77.8
        ],
        [
          130.1,
          74.8
        ]
      ],
      "group_id": null,
      "description": "",
      "shape_type": "polygon",
      "flags": {}
    },
    {
      "label": "Black_rot",
      "points": [
        [
          90.7,
          92.1
        ],
        [
          93.4,
          92.6
        ],
        [
          94.4,
          93.8
        ],
        [
          96.1,
          95.1
        ],
        [
          99.1,
          95.5
        ],
        [
          100.5,
          96.1
        ],
        [
          100.0,
          98.9
        ],
        [
          99.1,
          100.8
        ],
        [
          94.3,
          102.2
        ],
        [
          89.5,
          101.2
        ],
        [
          86.0,
          99.5
        ],
        [
          85.8,
          97.0
        ],
        [
          87.5,
          93.3
        ]
      ],
      "group_id": null,
      "description": "",
      "shape_type": "polygon",
      "flags": {}
    },
    {
      "label": "Black_rot",
      "points": [
        [
          157.6,
          101.3
        ],
        [
          160.3,
          100.9
        ],
        [
          161.4,
          101.4
        ],
        [
          161.6,
          103.1
        ],
        [
          159.5,
          104.7
        ],
        [
          157.3,
          104.4
        ],
        [
          157.2,
          102.6
        ]
      ],
      "group_id": null,
      "description": "",
      "shape_type": "polygon",
      "flags": {}
    },
    {
      "label": "Black_rot",
      "points": [
        [
          176.4,
          127.2
        ],
        [
          174.3,
          124.3
        ],
        [
          174.3,
          120.5
        ],
        [
          174.8,
          118.2
        ],
        [
          176.9,
          116.8
        ],
        [
          180.5,
          117.4
        ],
        [
          182.8,
          120.4
        ],
        [
          182.7,
          123.3
        ],
        [
          179.2,
          127.0
        ],
        [
          177.9,
          128.6
        ]
      ],
      "group_id": null,
      "description": "",
      "shape_type": "polygon",
      "flags": {}
    },
    {
      "label": "Black_rot",
      "points": [
        [
          176.0,
          131.1
        ],
        [
          178.2,
          131.9
        ],
        [
          179.5,
          134.0
        ],
        [
          179.5,
          136.9
        ],
        [
          178.6,
          139.1
        ],
        [
          178.1,
          140.0
        ],
        [
          174.3,
          139.4
        ],
        [
          172.9,
          139.1
        ],
        [
          171.0,
          136.7
        ],
        [
          171.0,
          133.9
        ],
        [
          173.0,
          131.9
        ],
        [
          174.8,
          131.1
        ]
      ],
      "group_id": null,
      "description": "",
      "shape_type": "polygon",
      "flags": {}
    },
    {
      "label": "Black_rot",
      "points": [
        [
          149.1,
          107.8
        ],
        [
          153.1,
          110.1
        ],
        [
          153.2,
          112.8
        ],
        [
          151.6,
          114.8
        ],
        [
          148.5,
          114.5
        ],
        [
          147.2,
          111.9
        ],
        [
          147.8,
          109.0
        ]
      ],
      "group_id": null,
      "description": "",
      "shape_type": "polygon",
      "flags": {}
    },
    {
      "label": "Black_rot",
      "points": [
        [
          182.9,
          78.7
        ],
        [
          185.5,
          80.1
        ],
        [
          186.2,
          82.7
        ],
        [
          184.5,
          84.5
        ],
        [
          180.9,
          81.3
        ],
        [
          181.6,
          80.1
        ]
      ],
      "group_id": null,
      "description": "",
      "shape_type": "polygon",
      "flags": {}
    },
    {
      "label": "Black_rot",
      "points": [
        [
          186.9,
          85.9
        ],
        [
          188.3,
          87.0
        ],
        [
          187.6,
          89.6
        ],
        [
          185.8,
          90.5
        ],
        [
          184.8,
          88.2
        ],
        [
          185.2,
          86.7
        ]
      ],
      "group_id": null,
      "description": "",
      "shape_type": "polygon",
      "flags": {}
    },
    {
      "label": "Black_rot",
      "points": [
        [
          225.1,
          87.2
        ],
        [
          223.2,
          88.7
        ],
        [
          222.6,
          91.1
        ],
        [
          223.1,
          93.6
        ],
        [
          224.2,
          94.1
        ],
        [
          225.5,
          94.1
        ],
        [
          225.5,
          91.6
        ],
        [
          226.5,
          89.6
        ],
        [
          226.5,
          88.2
        ],
        [
          225.8,
          88.1
        ]
      ],
      "group_id": null,
      "description": "",
      "shape_type": "polygon",
      "flags": {}
    },
    {
      "label": "Black_rot",
      "points": [
        [
          181.1,
          126.6
        ],
        [
          183.5,
          128.3
        ],
        [
          183.8,
          130.8
        ],
        [
          182.3,
          131.8
        ],
        [
          180.6,
          131.8
        ],
        [
          179.9,
          129.6
        ],
        [
          179.9,
          128.3
        ]
      ],
      "group_id": null,
      "description": "",
      "shape_type": "polygon",
      "flags": {}
    },
    {
      "label": "Black_rot",
      "points": [
        [
          177.4,
          152.4
        ],
        [
          179.2,
          152.4
        ],
        [
          180.8,
          154.5
        ],
        [
          180.7,
          156.8
        ],
        [
          178.4,
          157.0
        ],
        [
          176.7,
          155.6
        ]
      ],
      "group_id": null,
      "description": "",
      "shape_type": "polygon",
      "flags": {}
    },
    {
      "label": "Black_rot",
      "points": [
        [
          183.2,
          166.0
        ],
        [
          186.7,
          166.7
        ],
        [
          187.1,
          168.6
        ],
        [
          185.8,
          170.6
        ],
        [
          183.3,
          170.0
        ],
        [
          182.4,
          167.4
        ]
      ],
      "group_id": null,
      "description": "",
      "shape_type": "polygon",
      "flags": {}
    },
    {
      "label": "Black_rot",
      "points": [
        [
          176.6,
          181.3
        ],
        [
          178.7,
          182.6
        ],
        [
          180.6,
          185.4
        ],
        [
          180.2,
          187.8
        ],
        [
          177.2,
          188.3
        ],
        [
          175.8,
          188.1
        ],
        [
          175.1,
          185.6
        ],
        [
          175.1,
          183.5
        ]
      ],
      "group_id": null,
      "description": "",
      "shape_type": "polygon",
      "flags": {}
    },
    {
      "label": "Black_rot",
      "points": [
        [
          218.3,
          180.2
        ],
        [
          218.7,
          178.5
        ],
        [
          220.4,
          178.0
        ],
        [
          221.3,
          178.1
        ],
        [
          221.8,
          181.4
        ],
        [
          221.9,
          185.2
        ],
        [
          221.9,
          187.3
        ],
        [
          220.4,
          189.0
        ],
        [
          217.3,
          188.5
        ],
        [
          217.2,
          185.4
        ],
        [
          217.7,
          183.1
        ]
      ],
      "group_id": null,
      "description": "",
      "shape_type": "polygon",
      "flags": {}
    },
    {
      "label": "Black_rot",
      "points": [
        [
          209.3,
          196.9
        ],
        [
          211.9,
          197.2
        ],
        [
          213.0,
          200.4
        ],
        [
          212.3,
          202.7
        ],
        [
          208.1,
          203.6
        ],
        [
          206.9,
          200.9
        ],
        [
          208.3,
          199.1
        ]
      ],
      "group_id": null,
      "description": "",
      "shape_type": "polygon",
      "flags": {}
    },
    {
      "label": "Black_rot",
      "points": [
        [
          193.1,
          213.4
        ],
        [
          193.3,
          215.0
        ],
        [
          193.5,
          216.9
        ],
        [
          192.4,
          217.9
        ],
        [
          191.0,
          216.2
        ],
        [
          191.2,
          213.8
        ]
      ],
      "group_id": null,
      "description": "",
      "shape_type": "polygon",
      "flags": {}
    },
    {
      "label": "Black_rot",
      "points": [
        [
          161.5,
          213.9
        ],
        [
          164.3,
          216.0
        ],
        [
          164.1,
          219.3
        ],
        [
          162.8,
          221.1
        ],
        [
          160.2,
          221.5
        ],
        [
          157.7,
          221.2
        ],
        [
          157.5,
          219.5
        ],
        [
          157.5,
          218.0
        ],
        [
          158.6,
          215.2
        ],
        [
          160.4,
          213.9
        ]
      ],
      "group_id": null,
      "description": "",
      "shape_type": "polygon",
      "flags": {}
    },
    {
      "label": "Black_rot",
      "points": [
        [
          44.7,
          88.5
        ],
        [
          46.4,
          90.2
        ],
        [
          47.8,
          93.3
        ],
        [
          47.7,
          94.9
        ],
        [
          45.9,
          96.1
        ],
        [
          43.1,
          96.1
        ],
        [
          41.7,
          95.8
        ],
        [
          41.3,
          94.6
        ],
        [
          42.2,
          93.1
        ],
        [
          42.5,
          91.7
        ],
        [
          43.4,
          88.7
        ]
      ],
      "group_id": null,
      "description": "",
      "shape_type": "polygon",
      "flags": {}
    },
    {
      "label": "Black_rot",
      "points": [
        [
          112.5,
          111.2
        ],
        [
          115.7,
          110.6
        ],
        [
          117.9,
          110.6
        ],
        [
          119.1,
          111.7
        ],
        [
          119.9,
          113.2
        ],
        [
          119.3,
          117.2
        ],
        [
          117.9,
          119.1
        ],
        [
          116.8,
          119.2
        ],
        [
          115.7,
          119.2
        ],
        [
          114.2,
          118.2
        ],
        [
          112.1,
          117.1
        ],
        [
          112.1,
          115.8
        ],
        [
          111.9,
          113.4
        ]
      ],
      "group_id": null,
      "description": "",
      "shape_type": "polygon",
      "flags": {}
    },
    {
      "label": "Black_rot",
      "points": [
        [
          77.0,
          115.9
        ],
        [
          77.7,
          117.7
        ],
        [
          77.7,
          119.6
        ],
        [
          75.4,
          120.5
        ],
        [
          74.7,
          120.5
        ],
        [
          74.4,
          118.0
        ],
        [
          75.8,
          116.5
        ]
      ],
      "group_id": null,
      "description": "",
      "shape_type": "polygon",
      "flags": {}
    },
    {
      "label": "Black_rot",
      "points": [
        [
          100.7,
          139.9
        ],
        [
          102.9,
          139.9
        ],
        [
          105.8,
          140.5
        ],
        [
          106.7,
          142.0
        ],
        [
          107.3,
          145.1
        ],
        [
          105.2,
          148.4
        ],
        [
          103.7,
          148.4
        ],
        [
          101.6,
          147.6
        ],
        [
          100.8,
          145.7
        ],
        [
          100.5,
          143.3
        ],
        [
          100.5,
          141.3
        ]
      ],
      "group_id": null,
      "description": "",
      "shape_type": "polygon",
      "flags": {}
    },
    {
      "label": "Black_rot",
      "points": [
        [
          40.5,
          147.9
        ],
        [
          42.4,
          145.7
        ],
        [
          45.0,
          145.1
        ],
        [
          47.8,
          145.6
        ],
        [
          51.2,
          148.0
        ],
        [
          51.6,
          151.4
        ],
        [
          50.5,
          155.6
        ],
        [
          46.9,
          158.0
        ],
        [
          44.8,
          158.6
        ],
        [
          41.8,
          158.2
        ],
        [
          40.4,
          156.2
        ],
        [
          39.8,
          153.7
        ],
        [
          39.7,
          152.6
        ],
        [
          39.7,
          150.5
        ],
        [
          39.7,
          148.7
        ]
      ],
      "group_id": null,
      "description": "",
      "shape_type": "polygon",
      "flags": {}
    },
    {
      "label": "Black_rot",
      "points": [
        [
          56.7,
          191.2
        ],
        [
          61.0,
          187.4
        ],
        [
          65.8,
          189.2
        ],
        [
          68.0,
          193.0
        ],
        [
          66.5,
          197.5
        ],
        [
          61.0,
          199.2
        ],
        [
          59.0,
          196.1
        ],
        [
          57.1,
          192.9
        ]
      ],
      "group_id": null,
      "description": "",
      "shape_type": "polygon",
      "flags": {}
    },
    {
      "label": "Black_rot",
      "points": [
        [
          82.2,
          189.0
        ],
        [
          82.2,
          187.8
        ],
        [
          83.9,
          186.9
        ],
        [
          86.2,
          186.3
        ],
        [
          87.4,
          188.2
        ],
        [
          87.6,
          190.0
        ],
        [
          86.1,
          192.0
        ],
        [
          83.8,
          192.5
        ],
        [
          82.3,
          191.7
        ]
      ],
      "group_id": null,
      "description": "",
      "shape_type": "polygon",
      "flags": {}
    },
    {
      "label": "Black_rot",
      "points": [
        [
          81.8,
          210.8
        ],
        [
          81.6,
          208.2
        ],
        [
          82.9,
          207.1
        ],
        [
          85.0,
          207.3
        ],
        [
          86.8,
          210.0
        ],
        [
          87.0,
          212.4
        ],
        [
          85.3,
          212.9
        ],
        [
          83.7,
          212.4
        ],
        [
          82.8,
          211.1
        ]
      ],
      "group_id": null,
      "description": "",
      "shape_type": "polygon",
      "flags": {}
    }
  ],
  "imagePath": "..\\train1\\B_r00293.JPG",
  "imageData": "/9j/4AAQSkZJRgABAQAAAQABAAD/2wBDAAgGBgcGBQgHBwcJCQgKDBQNDAsLDBkSEw8UHRofHh0aHBwgJC4nICIsIxwcKDcpLDAxNDQ0Hyc5PTgyPC4zNDL/2wBDAQkJCQwLDBgNDRgyIRwhMjIyMjIyMjIyMjIyMjIyMjIyMjIyMjIyMjIyMjIyMjIyMjIyMjIyMjIyMjIyMjIyMjL/wAARCAEAAQADASIAAhEBAxEB/8QAHwAAAQUBAQEBAQEAAAAAAAAAAAECAwQFBgcICQoL/8QAtRAAAgEDAwIEAwUFBAQAAAF9AQIDAAQRBRIhMUEGE1FhByJxFDKBkaEII0KxwRVS0fAkM2JyggkKFhcYGRolJicoKSo0NTY3ODk6Q0RFRkdISUpTVFVWV1hZWmNkZWZnaGlqc3R1dnd4eXqDhIWGh4iJipKTlJWWl5iZmqKjpKWmp6ipqrKztLW2t7i5usLDxMXGx8jJytLT1NXW19jZ2uHi4+Tl5ufo6erx8vP09fb3+Pn6/8QAHwEAAwEBAQEBAQEBAQAAAAAAAAECAwQFBgcICQoL/8QAtREAAgECBAQDBAcFBAQAAQJ3AAECAxEEBSExBhJBUQdhcRMiMoEIFEKRobHBCSMzUvAVYnLRChYkNOEl8RcYGRomJygpKjU2Nzg5OkNERUZHSElKU1RVVldYWVpjZGVmZ2hpanN0dXZ3eHl6goOEhYaHiImKkpOUlZaXmJmaoqOkpaanqKmqsrO0tba3uLm6wsPExcbHyMnK0tPU1dbX2Nna4uPk5ebn6Onq8vP09fb3+Pn6/9oADAMBAAIRAxEAPwDtQeSN3I6GpcDYDz97OR2qJADgMcAZ4qXiMKhyPcHvUGgrkbD34x9KauV5YAkDJ96VQATgDLDBIHJ/zzTZFGOOo68/59qAFBK/Q9s4p4HmZHBAOfzpnyLtIHzYwMD8/wCVODDtkE9qAJQWYMnPU7cH8abtyu/17enajHzA4BIz04pSWVvmA28Dnp0oARyGJ5xz2HSow4PHOe31604n7zZPBHOc1FBgsoZxuye9AE6oCgIPbBX8ajjXaxzyDz9M/wD66kz6fp/KkRsoQDyecHtzSATcY2yv3ScE+9Sld+Ccjg4BFC45GepbrQoYvtXADHrTAfbrtABPOe/4f5/GnhQJAQTg9D7ZpQMK3Ygc0DhdnOd3+f60CFifZkZB9e9LKC0i7RywB4qEAhiB15GaVW2v3IHY/wBKALSnahQkk4GMjr60m7aAHJ47mo45HcfMMDORkU8lHXa+GyMcimA/JHPp2xS5yTjgE4U1AJMOoPC4IqRCPJ2vknII446fypAOKeWA3GQTmnIAJSDnA+YUOvAIUEcEg80HOD3I59cf5xTAkYcYzxwaGUYy3QnGaFbeoOMEYyfanLyAMnA5INAhgUIFHPcdalD4bdjpxinBBgtkY6+tIq4+bBByDyf0oAMNuIzlewqQqDIBzTe47Ann86URsJd2cg4GKYiY7SPlHOKaPmULzx60gyr5x1py4EgboDQByKfPwchuwB6f/WqQkKuSeck89femkhFz0UngD8qVt28DLFh26YqCxu58YABxwAent+lOPJzxkg8/5/zzTGzuPqOxHXjFOVwwJyMFR9BQAp2hvvADuCcfWmnBAKlWHIz3FKSuwhuDjpT8HgsxPTGQMdKAHRnBJ9BwAfpTQWUZYjOM4Prjp+tSITlsgDg9eBTN2SWGDkdBTAVwNoAwRnBH6ClUZIYn7xJGO3tSFiGIJG7Ppx0ohPykZxyMcd6AHkkruUAnPPGP89qSMBQ3AHelZTv3AgZPJHbFL/A3PUYPsaAHKo3kHGc1IpGQV6gc8+tRgk/MDgg59qcseVz9enFAiQvk+WF5PY96ZncVbBEgGduetIFOAMDkYwRxilA3RkcgqMH/AD+VADH5OOegIJz60RYywyoPoTjOeBXLeL/EM2mCG0tFImmBbzMfdXpx7/yH1rQ8NXcNxbhXjX7agBkZuS2Rw2fzGawdeKqKn1GdCdyoCCfzoIG35s9M8Cq97e2thZma9njhj55c9T149T9K56bX7q8kWGNXtI5EHlFsh5SScduO3H64qqlaNPclux00sZIJGT3HqadtcRhW45xn8KWKeO4hSSP5kPTinqQYiMn8unP/ANetU76jHqwQ53fL2Bx1zT1KgdRxz1qo3zuNoyfrxVuNdo3c5pgPhGBt4I6YPp7UDazYUZ68/wBaEwnzDOBxj/P1pQSScZxnigRLDkMwOcdM1I44O3PHNV4ypfAGc4bHpVjcMgkcZxg0ARsSjHAHrj1qYyDaPl/KmS7WQ7Qc9OnvTYn7spPoSaYiV/3ijpweKQMSQCBjqPelP3SR0xmmkjZwQfagDlRIQQrLgEe2f/1UjOuz5u4xgU2ZliRpTgLGM9McD/61MEpdCSjhM5BPOcgc/rioLJGZS2cnOeSacEUEAj5ieMjv/WohgISq53DpjuaeOy8Ajpx1H+TQBI8YcYIC/Nz70u0+Y3zEEHjnp7UivuUA4+96Uu4OAQMHuScAf54oAUTMp2jkEH5iOOlIpDO2MjnseMj/AD+lG7ZLkDHODg/55pzqp+6cHPUDk/54oAhZS8oJG0KfXFSpwRzuKHBx1FIxO4Nyxx/k0K37wZ65GBigCYyBTyOAS3P401WMZC5+UZyeMVGQv2gkZ3dBnrT9pMmM/dIyDzt4HWgBz7lxjJyRwe3+P+fSpiwCqzc/j2zio0Qr8zFiPTt9PpT0JEvlMOnQjt+FMCQDHfntn+tQ3VzFZ2j3NzIkUUY3MzHjH0/Cuf1Lxhb2czQ20QmYfKWY/Lkenr+lcF4u8SXOo3CQM6hF52KcKvt16+tYyrx2jqzN1EtEN8Qa3/aOuvcbSIzCFiQkZAGSP6/nVO08Qz6ddW91GHedHB28gNyPl+hHH41nu7DU40EmGyIyVHYjaf0zWfvyxJOQ2CXYc+4rzpR558zFztGjqOt3uo3jT39w0pyFBxlVX0VemPy/WrjXxne2klkMmP4xncDxnJ+tYotg+8GQZYcd8d/Wr0EQeCBZJTu3sp2DHy8Y59Tg0TszJy6noeheIpo9UhVyHW4cQyA9QS3DeueTn1z7ZrsX1jTRKYReQPJxkBs4zn06d68gsMW8+N2Om/5eXGQSDjtj+VSXrXWnsQx822dvlZXw2eOOOh6HPQ8H1FXRrThG25SqW0R7dAIyhCZI4P04/wDrVIq5BCMT/T/PNcT4F1WR4vsDPI4CZjyScHPK+2Px69u/cRyKQGxyeNv/ANavRpVFUjzI1i7oTaQMhsNgZ49xRlgcdG/hOOOlJvUKce3ShAzOJcEZGeOhrQZMF2MsoK4xz6mpnyG4XCnnAqsj7cLgnqMD9asYzjjlscUAKSxKkdB+OaMqwJQ89MYpqyLuPrnkUoyT9wEjkkH9aYhVlYBvl47etMVhuZM4HVaU5Gc545B9qYVPmL1P+eKQHH34Y24jCnEkoikBHQE8/wCfc1aRMbU3fKAMH+ED6fhiopQszBSVLK4I6HafWnuyLIExw6ggg/U/lUljidyDC7VAGfz/AMaNwHUZGc8DqM04sTIN5+b0Axg+h6UsYznaoAILAnsO39DSGNUgRvluwPAweD7VFe3ENvMnmsAW+6CcsR68fnUrstvEX5G0Z47ge3rXLXU73eoo80qqvUDcCEyenrwMVnUm1ojKrU5FodNBcx3igxuODzx9O1WCzhyGPyk5PPUdq5E3i2khjQysGIYMWxn1IPvj/OK0F1p4ZBFcqrfL99eCPQEetQq6WkiI10/iNwMu75G5z3+vSlmiKMSedp6Y9eKjtp47iEzRsTxyCPcVTh1QzRNMBvVG2EkdCOtaOpFWNHUirE9/qMVhai5cp1CqCcbmPQfz7VzttrUipFeiUq5YiQYxySSB+AFUvFeoR3WpW1sjN5UcfmsdxAdyeAc+mBz/ALRrNihc2M+1WLJhgo55B5P5En8K560+aVjnrVLysj0Ow1JLqFQxEbNzuHQn0/rWV4t8QLpoWwgci4nX5mA5RMY/Xn8vpWHbaoEt1UqwI5bJzn/Oa5TxNNJLeG+WTG1VQ5Ay55x09hj8KHVfLyhGs2rEOo3zxyFFPTuR3+lYqOHuk38qXGfcZqSaZjPIW+d9xHzc8CoLZ1S63lS6gEAEdCQf61nFcsdAJbg+bcOS4AycZzz6VCQSABnJ7Y4qRUMgLAAAcFs9frTkRQkjbuVUEE455A/rUXKJVjkEbbZIyByVBIz+lOQ4mALlRsCybVzjk9x145pIponBG05YgBc5HQj8+eKcYE+053LIAqtgHg/KCc9/5d6n1JZehffLlnfYBuPIzyPy9OKluQ00MbKgRQwGQ2SGwT0zkZ/9lpsUUBh5QsVVjuXOV9eh57H8PzhnltoNoIYtuLDcAQfQdOvQ59zxU2siFqzoNDul0nULa9ikLYIEiFhznIPGOOM/mK9niJbcuecdMV4FHfPJLshGVZQBsGPT8uc12Hh6+1GydrkTebCoBlRWZmc5weo5xknvXRhqnI7WNYVLaM9MB+YNjKnhs/X/AOvUy4BIU4PQE9e1Y6a/pwtTcCfABAwwwxJJwMdecZ5A4pf+Ei0wwl2uUQFtoZuCTj09ua7faxTs2bcyNQNuky2Ch5J9DVhdpXkE4H0INVIJRKwwUZsDIUnGMZq1C6MCOje9WmMc5A2lUz2NIdyg9vfNKWyOozg5wMVEH3Hpnt/KmBIhLZLA9cGk4D4UtnGRQBsyAO+cDrSOw4bBDDjAbp6UAcviXcQ27hhnH8/0phD8lgjIPurg5GD9ef8A69SYbgSbc5JJVexPb9BQHCttBwyjsec9TUFizsH25GQcgZHBOTgU5PMZmVW5UdOOT16GoLu4js7M3MkbFAV5TBIBOB+HOa5p/GSo4ihtGnjRdwLMFbGfQZ/nUSqRjo2RKcY7spvdyyXNxdGSTz4oyys5+7g5GBjAOOxzyT+EdlNHMFaRyecsD1Oce/XrWXZzvb3EgSRLgSLtG4b1CnGQeBzjj256Vfhsp4ZYJrMNIcCQowHb3PBGQfy7muOHc896svaxbmHZMigSr8rEqRgH+WDx+Pei1niCM8qGXzECkjBBYg8fkP5/StN2i1GykRkeKQq2Y9xHzZGM9gDjt+grBs3d0OxcqOTkcg/04+vU1rJJPQGrGtBNPYadd7G3qEAjPG5fXJxzgHt6dsVDat9mt7hon3HZu3r3yMg4B9TUUtwpuI7RJiYU+Yk8gj0xz7/oakAWV2mG1t25WUf3fTP6VOt9AuFzDHcwhH2sHQNwQewP+fpVCC3eylkWNnKzIy7OvUYBFWP+PeYQSMuUXG4EEMM4Dcfj9DVh4GJS4CApuBXByDWb8hdTLgbzPLwpLHjB53d/6VyXiWSU6kIv+WYUbR612clskdxcpuCBZGCKTuwMnv8ASud1qyW9ZJQdkiLtOejd+fTtSTtJNjho9TmWHyhueT97POcDr+OaSEAlgAAQMlueBnH9auxafMzbfMRexzyOo6/pULhlmlRimAMblQDPPHQVXMtjoTuOijD7ZC7IUQqoDnGD14puwRTbSp34DD6Yz/hSwm5juWdbcTRhAUAYAlsjv7c1NPt85dzfdJ288fmP8/nWbepc00k2SLLuQ5lj2kkbWyTjrg8c1EI0eRmUHZuJ2HgA9xU8sdmQpUeUFUZ2vyTgZJBz3Hb19qVoPM1CVYUL5lY/7IG7jnsP8aRlfQsx24LNiYBgASGI4HHfntj+Xsbdjd7JlZcqgzhQ3Qc8dv6ZzVOWNbeRraYFZUI3M3BOcYx3xjpj688CpcBmZo9qn5m2k8EfWknqQb8aS3Wmy2UaE3TEFFZiC2CGxn3ycfWqlhqMtpHJgsko+Ro2BBwOMEZHI5x9Md6hWaZ5VXaHySpAIbHbjB5qtdIs10JfN2Tnh93O4AduevHQ9fX1cpvRp6oa8zRW6i1CWM+Z9mZ2+Zl+bPbOM8Hr6Ux7S72yGK6jn3scW8ZYOx4PC8DPXjOcgcdMwbQyqqurE/MmeqHHTn8Mc88Y54p6TOs0jRySOyDO5Rg4B4ZjkjHc5OOalSTeo7tHS+BNaA1k26RlYZo3LSFuBtBYM2SewI/xr0+3nhmAMUiSDruQjB98/hXht5qUotZmV8NxvZ1UtIBjCscDIAX3HAqxpniORJomtZkgkHEjlBt2YHGO544//XXXSrez917GkKlke3vhVIBBJ9qYrfKA56jk/wBax/Dl2t5pKusk0mCFLTtklgq7sHJ7k/8A1ulbQJVcZIz2x/n/ACK7Iy5lc2TurgNxA38A8EYNDKCeCcYwfamnh85I7n2pNwZCMrx0Lcg/4VQzmQxKiQOC/PVic9/b/Jp6Iu3bywwTn2P9eTQQWYEAnj7390/ln8/WoDLEJdgbZK+GBPDKAOSAfof0qCzL8WKbbSY4vOba8q7n3ZB4JwcfTP4Vw8EWyQ3EaMrJGzn5uuADnPqOCcdv16LxNqa3cr2URbNvhijts8wn0HspPOehJxjkc4p2rHJFtULJgNlvlJXpn/PSuGo1KbaOGu7zK8E/zqAEPmEtyvfnkAcYH9K6iAiG2LKqugXBJbBPU8AH3x6da5NVBuvNjU+WT6A7TjpwOBzx+XbNag1RrZ4rVoWaDG12KnIJxhlH6e/P1Ewu5WRMKbk7I6C2lkeHasm4uQoO3v149hjpz29sVdT2w6gTE80UcqeduKEsH7jPGeSM+mabL+4mUzsXVRhWUZzgYHOeOaJlfVbfZvLTKdyYGTlRjbxk4K4x05ArTmTRHkV0Q+WSVKk5xluV6evI64981Is5Ksh+RU+VsjJHQH+XaqJm3W6KGZXzg8nk8D+lT2TIPNnG7fnBHX6nP4mk3YksRjz5VQoieWQyuwPA4yDjk9P0pftMwmKSDBTIQZOGHcj246+v41etY4p1DfKysOQfTHtzjOKoy3Nit59geYMCxVBjKO2OAD0z29+2ayu+W8VdGkYSlsWLi3dbglcgFAzA4bOVByPbB5rNnslZ8Pu8sDJ2n8fTitfUG+zw2V1F8pdPKkAHQqAPywQPwqmyCYeYflDjjnrx/n86S95aEyVmcdcsY2dWHIODkY59P59apzxM6CbO7kLz1JP/AOqt29iS4eaTG1mYv8p+VsnsPx9ao3FoUspBlcJPGuQBwdsnpz2P5fSjY0i9SguEwxDAqQASvGe+c0qSNG4YHcoIwSvAOc4IPHb3oUb1OHYLzknkbv8AP8+9EEiRybWfaOhyPbBz7Uimyx5ccl1vLBhyXVB5ZCgc8dAcZ/X61YhuhIoO4LgfcUcE8Z4HT/EVErpb27SR7UdmwA3U+uD26Y4x96kUxS5Kna+ASoOBj8fw/wAKnzJexevglxEpkYCUY2yH0PYj9f8AJBpMk8UbTMIymOoZTwe4XOR+VBkliG6TONu3Oc9sD/PtTo53AIVht/uqwGcdzx6Z/PNCd9xbIILlLmJ4pFDb1WMbBtbBBB4Awecdev4mrMcsEashKlGXZnbuxheFJz34J79DVRIoZ52k+07Xb53AGd3dupHP6Ejr3q0kQtYXEKKYmyzmJySWPynjuSMHjjH40NJPQtO8dxZY4xGr2+8c4OT8uM4GO+Bz6+lMN46OtvHuV1PLhhj2x7HOc9f1qIny3eKTdHJ0IK/MrAEEEcdTgeox3oZopYHiYrlWBUZ5HHJH/wCvnI9OGkRcmgmWSbdCYuRjy93GOmBnv7mtXTYreWYCSBVBwFQLtC8Zz7c8/jx6Vgs8kExhDt8md5Uk/U4IBwOevqfWtW2uzJvMSYBziZ+u7GAxBOOvP4nrSlOxpBa2PYPDIA0xwpUkSkdeOg4HHAA4Fawdg+SCpB7n8q5H4a2z2/heXzizPJcGRyzbjuKru57c+n/6uuk2r83PHOc/hXq0vgVnc6bW0JWVW46gmosAOeeSfXingHcAMbT1/wDrGnjO1jwcHGQOvFaAcyqAMo89m4IUDB3c89e+B+teV/ELU2l1mGyRjttIgOOzNyeR1GNv45r1BgduG3Ltz2J/TH+ea8Z8TPcal4o1Kc9piu7GAqqdq/oBUXS1YTdkSeH5CY/MkCsqOI2UnBcHqP5j8RW04REAz5gZflYjouSDkf3gdvfp6isXTtOCl4o5iZxIvltt+Q5Kgg4579QT6Y5FPa5kN8ZIwChPCk9B2z7+vvmuCbXM2jhm1fQ0NP2xTmTBlLghgTgEEc9O4PQ5q+5eBVwu6PO+NiM7T2B46/59azo5fJBJAYOowTz/AC6GrMV+0NwCEjeNgAY2AZGPAOfyHJx1/OOVSJTaJri6EkaJgG4VxgDrsx0z/h2FTWc53qArRtGflfLEkDGDj8P5dODVC4tJo/8AS7UPNAzE8xjchGD8w5yDkc+ufbL1uYmXeGALMhVPLzkDPzZxweMkdOfbFaw8wsSarG0N/I4VfKkPmRPGCAR1yB6A5FV7a4RXG+IBW7Kdu3nrn/P54rQ1BBeaMl6Nu6BzAxLk5Xgrj2HPPq1ZpVw8WFTkny2ZQV/HPbn+VJoT3NMPEYTCfljlQqSG6ZA/z/8AqrNudEeRirXsYRyxbcpLMd24Z9hxz161KbhtpWRiTxgjoeO34HPryKjlvkJOH6jowwB19/bj1rByqQvyM3pVnDQ0dJ0p30u/mln3TLsb5CzYVd3Vjzj5z19B1zQAHtlj2hmYAKWAycZAwe/U8D09qXRdXgi82KaRgshUtHtBU4zjOPqRyPxGTU19aeTdqF8z7PJtkjOScBl9+/B59u2a0Um1zPcmcud8xhTJukJIOADubH5U3V4nj0aNg2V89eSvIO1//r/pV68gt0n8o3MfmyH7rSjzG6djyf8A9dZ2oCWGyVdxCySA5JPYNkEd+orF6yBJx3MJQ2cqSjFQw7Y44NWUflhIA21j8zHOdo6AEflmozEIwC6rkbcMXyORkcdT0+n51NApcK5RT5fA5xk46dfxx7e9U3YNyrcyCMralkKx9icgMeSfw6fhTBdxxfv5n2RgbflXIJxjHHqBWtc3lkBCl8NzuxWN2QEgd8nrj298+tDwR2shKQgEAggLwen59aV9FdGlrWcloQebGIVxMJUkUHjdnaeRx6e1MnYXJwVSNgg2sgA7Z5A4P86lvYheQrMkapOhxjdgSD0+vPXPT8MZ0LjBhlgYFeCPusD3HP075+lXGNkZOzd0XNsMUSspMszqUJzxgYxn9Mc/w4pxldI9rBg4wMkEYz0H6ZqOeUQ3BjmJIiO0YbPTrg5I65OeaEsJbkPkeWoy25/bPQdSM55HSp8xsCu+ceQuZC2MKCM8dAP8/jV62DWuyWT5plIKHIKqM4JGOCcge36U24ghsrIT2xLtIWSR8bSoJ4wOwPTqfryRSwXsfkCJ13c4B3A7R/P9cUbbiNi50qy1hnnEZtrg8kw/NvPAGVOATx1BHLEmswWV1p7bJnimiONrJIWAPH68FeR64z1qe3vCknlsobIwf9tc7hj05HJ69R7VFfXBSzcQEqW5Cg9iQQOpBwB/nirnaa21GptHofhLWrLR9LNrdCeKWSQzcx4UZA4BP0zz7/j1ttqFtdOFikDsecE9fzrxHTtYeON0CEDABbrs9x2BzW3pjXBG0SC2iH7yNim1mG4AhQePTnPTPXBrooTcYqJp7ZnrqsudrdQc5PPb/PrUgyHGSeVyfQmsXQpRdaaswldhIzEb9xIA+THJJ6jP41rRMTjAGQMcHvjNdid1c3TurnEeLZp7fw3fSWbsk0KgiVAN2MjJyB6Z57ZNeUQyJcxH94xeRtzl+SzY5Pr1J7+nFeuatGbjQL6KPzJJGtZVEaLuLMVIHGe5/p714pptwUudqkKxIZdxGM+4PHf8KwrRvC/YmsrxOksS8Fy9yxY+UrSIqA4PJ446Z5PPOAfasm23xqDuBBGQPSpPtjQmQsT5h+UptzkAHd1/w5pI7VX/AHtv8y7iWhznaMZ69x1+nA5rjOI0o7oxqPLVwvJYFu/A/wAf89XkozAxxNGp/uc4z269PqazzLKXCMOQdm0Lgse498f1FWbOQRbWLexLjIB9xzkdPyqkxGst6zWgiiRl2jL5bh1UHJ46DtmoWnHnj7TaJIrOSGL7WxjJGQef6fjioIZrhQ0LzMEGG2E5GB0BHpgnikeUylWJ4Hyrg84/r0qm00O5r6elubiS2ZpBbzwkyFpVwMDO7IHbH5iql2n2a/k0rzXSSFd59GB+6evGQQR/Oo4CFuTvjXY2DgLw/I4z9a1bp572xmuIyGnhOZFJyxXnpnrjrnuDkkAcpx0KjZp3MJlaNd8rJ5mQDuOQFxjP4cf4VnrLmIDygyk9F659hx/P/Crs7DzsEq23oMdPT6dckfWobh90kqM5bcxJJJ+bnk+vb61DRBHbzRpJCzJu+bcctkMvp/nnn2rqNIuYtRhFjdSBJkLGB2IUEnGVOQPzP9MVx/lwwyZSQjJ3bT27/wCRV6KZkGUDIUYsWBC7R0zn3z3Pt3pNdCloJrOm3Et00bWrRztNj7vH3idx7qV9Kt6y7eTbxD5lVmZiMAHIGOc9eDWjFqsGo2wt7lxbyqoEdwc8kdAx644689xgjpWv7c7bZJY9gVHLvtJUMcEH3BG3nnrkA95qVHJq/Q6J1HUiYBjVlEYTEpyTu4VRjr+H+H4rcoCI4oCq+WME9mz1bjpxjgZ6VKYy5FpaR8OeJMfM/Hp6dfxHPas5ioQr5nIO7jkdR69O/wDnmp3ZlsTB5Mwu1qshUkruG4gjr/LOaVSLmRQ8jbxzx6c5/pVZHyCS8ZUEnaeCRz6gj/I6022jjA3mVlywyThuD3wO4x6+lWoLcbk2jQ3zW4Du2VycbGAxnrgdu3bt7GrVubRpH1KWLAi+bPzAZHOSOfTP5CqtokslyIpnX95kKzEkpjofpj+R9ONeaMPbvbQKqr5bIqvkD5gRkk+/P0+lEn9kKaXMmytA1jdyuLUkGPMiCSP59vGG3dSOaSS3eBhI37xHbJYHJU88NnjJHOef0IqLwtDHJbC5+cYLJEMcuSOTkj5vYdsHuM1rzT7PtH7kokiYkwoYDPTnGAc/kR27KcYxm4outFRehQQxA+WVKwnB5bOR7nnqPYVWntgLgTowSBjkRhs4z/DnGOex9OtKWAAQyrtPO7aCRnr+P+eKkwkts4UlmDqygDgnB4HfJ6DrnPai+ljG4lsXkXbsykf9zg4JHGcc8cDPtVhJBdRyxtJhnBCsF3cnHQHH6fTpVa0uA6eUodnKEADkA8HkenXPPv25swxPGzShUkDblkGCHUdPl4+vp9MZzUXZDSuypDpk1tH59xAsibSwCOGwR3OOoxzx/QitnS9QAiVBhwFCrGONgz97GPoO3Xv0MEUohuY5WZWbfuIBzuPqCO/Az/kVe0iwF1rcBVIrKAt87tKE4B52hs/MeMYHUdgKpO3wjSu7HqmkxrHplqphEDeSuUVcbSQMjnn1q4WAUqeA2Mkf/qpHJRsDAA6Ht+P5UrOSNoBIJyNvByf8mvRWh2WPmbU9bv8AVZC15dSSHPCg4VOAOFHA4x0FZcTlJUYLlgenr7cVpeILNNP12+tUyI4pmWPd3XJx+mKzEB35wvHODgfzpytykM1y6FEUS7upJ2/dzxgkdec+3THU1YgmCgxlwMZxjBBOf89KzmXbBHOjZAyvl4OVPHPpzz09KkjuCVCMeCcnpn8Djg//AFq85o5Wrmy8SXvyrMsTDdtkwSrDPAPpzjntnp6Mmhns5hBcq0cy4DA9v/rfSqKSqrJ87Fxnlua2oNRs7i2+y6grrEW/d3A5MLHjOP4gcDI+ntUX1sSRpLIwX94IywKNyB36k/U9f8KYGV1lIaRYxygHIU9efwB+uKVdKu48GNJJom6Sw8ggYPK4yPTn+lZpcROx24UtkAHd36VSaewuVm5BdIituT95tYo4IO09eB06ZHtnNaOl6h9jljdAA4OX3L798Hkeo4BGfc1zIlUqGcLnIAJ4P5Dnseav2mofZlRkGVVwzhep6de2O341SYloXdYs47W7MkcZFtP+9hOCdo5456lenPXg96ypl+QpkIV+Zcf5/wAkV0Vu9vrFsNPkkSOQfNbyED/W5OQSB0IIBPsOuAK5+6JV2ixtCZG04GD6/wCf6UmNrqQTRD5SucrjO7k5/CpUES3ETlcnadoJzg84Pbnvn9McVG7rDEZ5EHl7tpVAMnI+o44NWGaLyFlgZJYJFV1AJPIOMg8YP/1x61m5WK5ZW5uhXiaPgSFmwwAA+UkZ/Ie3Faz380Wk26bQsZldY1OPlUgNjkYH3uwFVYG27QqIFMe1HyQCc568ZPbH0NR3km63s2aJcea+QTxjbH+FKS1QRejFVSyDMJJHJAboBg5PPtnnis1mEoeOUMQzgsw+8D6/r/njGohQooEm124bdxgg8Yx68fr0wMxvGZFkhkcGReTs2sFx2z369uM4rS3USl0MlbSOSGTbIS23KkjAz9fzotYP3rRMG4B52+gzyP5+lX44TFIquylTghhz29x+H4fWtCMx3EwlnOfLCksQDlV42kgc9gCO3GMYobsir30GRxtHAHSMs7KFyM5CZJ59z6+g96nvNQi07TlkkXfLL0RRtBPGM9QAM+lV0uCZmZgwdiAMfd/wAAqS5uIb1U3lkkXIRhjK5+tZwspXnsVBx5ve2GQyWmrJby4liktpMgA7WDDkg9j/AA8+1T38ybTJkt12gAAKQR+HrmqCwjTUECS56uXbq5PPb3wPyqeLzJYDFIxVJOgLbQSckHGeRnA4qOtlt0LqPmdlsQRFkXCqr+YpzuXP8+nTOadapO5meFvljTdKSPlVQMnP5VPFHDbRylc3EifMzPjYpB56Hnp6kH06VP8Abnmh5baAB8q4UKOuAOw6Hp6VolcxKH2i2hlcKqncMMFz8/Q8nt9B3xU4lMTMYxuB3Nlhw2D79fy/lU00VhcqpufMSQnmaHGBkd1OATkdcg+pNQjTXI8y3vInSMlo1lGwucZPqO2OafK1sG5FPO8MXEiqG+YDr9OlOMkzKhWNzAw+Usdx7Z5AHGR6cY70yO3RNzTkSlG2MqNnB784IPQ9Mjnv0rQ8/MgIwUkA4VsBTjbnpjHt06YwMUWutQWh3/g/xDJd/wCg3KyFlXMe/IIUHpznI465/GuuY5YGM45xgcVy/g7RZtLt5bm+jK3MylUiJztTI49NxP8AIdOa6hlUEowABGAOevqK76Klye8dlNNR1PHfHXhuO5E2s2pjheMKZoHYKCOgIPQnpxxnjv180fAbgZFe2+KtNOsaBdRBkMqr5se09SMHGB17jqeoNeKXELwTNFIhSVCVZWGCCDz+Oa1WqKki/YTEKjBlU7xznlTV17WG6fzVYQu2PnH3QO+cD6Hj371g285hlUk5UnkHpXQ2zBFUSMCjdAx5z74P6/8A18efXg4SujlmuV6CQ6PeOgkWEuqrk7SDjjIPBz2zVe2urslX8vyRE4BGwAsO4Jbv6ADv7Vu2F0AnlZXaWGCwPPXr+tVJrG4Fw0KXFuITghsncMcdOfQ/5xUUZRd/aGuHlT15h4vbyWzjkTMLZOQjccHB/DipTeSXBxeQJcbSAZJM7+RkAuOfwJx7VvyW8D6eI4gPLQDDnGc+/TnJNZOo6W6Qi4hhV0wDycgk5/qDx6D8xRTd1sc0n7z5djPezsZIFWOeWOQnjzQHU/8AAgAQMH0P61JLpU+MwzQTxHd5YSTkAngYIHc1GyMk32f5MRgcgnBPGD+Gf89KeS80HlFWSRG3Nk8enTsf89hVWfcm5MFvIpFJjhdsKu7zhlDn69e3Oe/1rTv7M6jY/wBqwqvmbf8AS4geY2HBcc9Dxn0PTjgYMhkR2iKodimPgnvx2PoMd+MVsaHc3MLFreSVPKAZdpHztgZ9ujdD9O9Llk3oNNbGdFGkihJogRJhgQeBjByD68H9fpUPmR25McEOIUXhTk98n3rpdatoZ9OlvbK0EN0Y909uG3YXOWdVPbOOOw5ziuOhkO+RTwMEgMeBgdM9+gxSUSm5JcvQuM6iRWaQ5A3o+cZ7E9j+NSXhWOFIWiVsTybCAV42RnoD3yD3+tVIPKcsXmdJChKsAcc88DABHUfjT9UWOKGHypdyNIzK23ByyJn/ANBokthR6liCV0QKsaKMNggcg4556kemeOPzSSV5FR5FVnRcbiSHdR0HHXHQH3xnA4SwkIRQqKx2g59DwOv449s5qKL94WjQKWGRtC85z/D+p/A/jXQkup5s0QhOFKkBEXIO7ocD1JAz3wB6cSXGnzw26xJC8u998nljP0GMjpzx7/SrEYNqqt5QlnUZ3Y5CgjIz0Jx35x+AFNubcXuniRdqvEodSHwSuOfXJBBOe35VFnPVbItWRlf2ddmXazwIFznNxHlRk5zhv881ZhsbVXQteNO7Nh1iXaqnoPmb/D/61fY+DIy73GAQx6jPX+eTnvULIbeZCF3ROxwqMOoxnnJ5wQc+/wCFHKxX7G405ZyixpFs6y8Mw9DuPqB0rJv91vfsHkaVCdwc8Hrgjvj9etWEnk89/PlDKdvkhBgxnHXIH0/GprlrdrR1XYFkGYgxyY8E9hjngjnnHPpTjaw5aO1yqkoR2V23M65BQDC/y9Pbn17oMGLMQYF2JUDkDkfKM+n49RSLaywyiSVkYqNxTJBPGc9Oc8GpoLdJIyFlRQ/C7wdqkn2z2/z6rW9iSSUFogWDvMuA28dDjABGf8/pUsdwJIQ6xoFGQCTz0OevPY1nfaZz+6ZBGRguXGCVOM5I5IPBxzjt3qypUSCS7lLs2Jcb+HJAzk5z1PX61SEN1KBW23VvGwG4o7Ft/ptHT04zgDgV03gLSH1bUjf3QDW1oww2DmSUDgZHB24BPuR1BNYMmotGsllDDGkajY7NGpBYZwMkBjnjrzxntXS6F4xmtIltrljNaqzZh2LGYl6kqRgEjB/u5PY54uPK53ZpBxT1PS492Nrr/D0BDc/55qctiTeMlgPQdcZz/WqdvcQzrG0bF4pMlJQMcZ9/x/HPepcbpFIDZLbcEc5x0rvOw5jbNJMpRgY3GWDKPk98Y56n8ePauI8c+Horm3fUomRJ422OWIzKM+33iAevoD6Cu2h5BKknDEIQMqfbn24P159uD+I11JCNMHmN5TNNuUE7cZU9PbOKz16FS2OMWytoVWRmLkg4LqMZx6c+o/yKtXBBsYpQ4+RtmMAZyCfy4xjtn82qI5gVlAbOTuzhhxyc/wCNPWIvA0ETiTDhlLKeODwD6/l0rjlJvc4JSb3FtZtgDh+nQ4wM/wCRVxrpy6NsyANwJGf89KzmgliGJo3XkBSeV5wQM/Tn8aWQ+XcvEG3j/Z/l2/zis3FEHSWV15wWAvtV/l8xQeDnjj+n/wBapRqNxbW0kBKHaxZZYlB4OMnJ52nHTHUduax7UETbQ7KyHKhQSCc8dxj/AOvTpZHGoyIgJBULhXHUD1HUZ59/XvVLRaCLAWK5keYswZ/mbJHzNwTk/nTbtEjkAyckAg7e+OQf1/wpIpUaWM4zgYIJx+H5nrUtw8ZtpRGeB02g5C5HX3xmqWqEUwxOFZhkfMAF65/z+nar9jJGsgchlwfmJGRyep+gz9cVms7yRrzkDO0Z5B9cdewrRjCRW/nsuSp+ZgenOM8fhTW9wR0wQvYLIodJIv3kcse0bTgbsN/D/Dxg5+bI7DnNT0c6iLiWygW3vdm+W1CbROM5Lw+nBBKdR2yMZ6W2u4EjMsTM7EszHapycDHTkdDweOp45w+80SO5sIsNIVfmHaNrxsMgMMHIYYPbtjkHFbShfVGqemp5cLpUsH+WQfN0ZuOen9fzFa0tsZtIsxtHmidRxyTlcZH129fatifRrfUkcapHHDcOcvqUAJjlYnH7yMcoepLDjJ684qj9gm06FLO6t5FeFwCyYYMpz8wYcEduO/Xmuaq7LQ0pwVyvvaO5lgCvheCTk56Yxjqef1qSIw20gVGm+1MCJJM+Z5WfT1OMAnvSzzSRlQGV2csiy/dMa8DsM5PT8eO9UprNoHZSwZhjBJPPXv0//V7Vmpc1kxThye8thbSW5t9QTyRmfO4Hdg+uAc+3410kSxyxTyviKBYlcWwcshPAIJ4wTknjv0xjFc9tf7O3RgGBBRSSvX05Gcgfh7Vct/MulBJJ5CBRwecnj2yD+fvzvF2MStAsfnMkjnqQu3kdeDj646jpnvVh7SBoljSYo5ckhvUDuM+//wCvpUYhkbzCBgbsKoIAPTv27c1AqPNOXkk2HeFXccZB6Dv2z1OP6poCzbszkt5wXYpDMPlG0jk5/MY6Hn15gv1xah45EdWAO9X3Kfx9umPUUsTeXCfNZVSRduGw2eowecj+WMU1ovMs/s9upcDCoq5LDknP/wCvnkVmivdt5jYZgMKSuVzhwOx69fp/P2qTbKkrQRK+4tlA64bHPbv/APWpkWn3ySCOaymjBxtEisqc45yegPrnvT47DVLINiKPHRtsyMCPXg9MGmKwk87FY5EeUXC/6og52heSfzIxj0NRTXG6LeuBGGBUHG5ceh/H8TzVhrezd83GohJ0OWWJC7EexOOf6n8rMNrZ5eKBAW3ERSXJyVGeCykFcYyehxn2p2uMoxWt5cafPdxW8rwq4VmRCQPY499v5ircGlXSS7bgxxPtBLSNgBfT5ffAwefanrcySlUuGGApGxwVAXH3R6DHYY/Wlt7e4lnaGMhi7CNNuDuJ+7gDOc/zPJGaFFEnfeCbi5cT2k9xFcR4DrJEGIX1BJHBPYexrsY2bj5sk4OMY9Ox/nWZoOlxaNpUMAALgbpXTjc56jp9B9BjjvfVkVgECgc89SBj9fWu6nFxjZndBNRSZzrq7PN87sWyeP4evXnv69vwFeffEuKQxWD+RsCvIrEDAyQpAP4DPX+WK7xTKqrHEWZwvKuOe/bqD+Ncz4xsP7Q8PSrHtWW3Im2kjJwDkDH+yS3PPHvTW5q9jziwkE0JBDF4QSWzjKAdP5/gO9Wo5FCttcbcbiAcZ/z/ACrOs87lQKp3HOScY7cnp+f+NW1iRGQrcRFMgmMggj1HQiuWolzM4aiVy9Fcyh/3THzPugL1JP8A+urf7qQhpol8wjlkyuB6cHB7gn/9dZsUyGL5QxJ+YE9dvOQP1P59eMW4pVaFlDfLgEbs8nI/+vWLVjLY0bW3soUV0lmDkN1KsANvXgD/APVUVzYMLuRrSVZQTkc7GHc9cD261HZlRKokOFJwW6gcfoatXN9DbSGIQtM6/wCtAIHln6eo5J6Afnh+89Il04SqOyRnSy3NrcIZ4JFUqu0ODg55HPcc1oWk8F1bXEe0FtrhMggnHTp071Nb3haNFtC77kDAkYzk9/pzxUkOsSx3kiRBcHgMiAFs8ZPof89qzVSSewSp8r1MSE7v3ZjPmNjafUn/APWPyrX0uKS5IiFtJtb7x25A9/zx/nNQX2p3uDsuJAEA2oOS/GTnI5GanS7LSqvmN8vBLE47f15rRykkn3HUpciT7lyxtbuFlL205JY7htIJGOeffpXRhJzaxQzyGLzDkF3LOQRjAAHbnr69sVxlrdSXEgRpmVDmR88ADGScfQVs6devLei4XPlBhtGeFHYH8u9OE5XsQmjZ1PVtM8OaUNQmtftMrlUQso+ZgOAMcqRg9fQ9TXCXvjxL+/jkaxaC23ZMSS5wcg7gcD/a4469ao+Ndbm1XWDb7y0FnmJNw5LcbyefUYyOwHGc1yrZzg1u6MZLU7Ka5Ueo292l86mzkhniwMl0UkAd8EfXt9K1biwt3u7a1aGylZ3wHClCv5duD9Mg15Jp2qT2FwskcrRlejDt9fX8a9J0/wARW+uWqlikV8gJDAcMOMAY5B+919vqMVQjDRmVSMo63ujR1b7NpcCB9NVUbALLIGDNgYx83PGTnp06E4GZb63Ed0JskI2j5QxbpgDPJwM8DjrjmtaOc3xFvcRJ5bnls5IbOBxz7D0x6c1y98UtNWuCbRI5VztTapjOfZuCOfTnjpTcUjGT6o1H1iKSdJGthIzZVjI52Yxzj5vfOc08z2TuVXTIWj+9lpHY55GRk9uc/jyM1zt3cMZEy+wBMKcDaEB42/8AAvT39Kt2ollg8uQsYZFKZBwASD3PGTg9+x/CJApXepBL9mhcNbxwhHAwSPMHThgWBOOeOM9j0qJtVu5I+ZZVRSMRo5AAHbHp/nmrcWnRJDLbzt5bFt4cR52NjncM/dwOeuOSB13Y91E1pcmGRuegYk7WXPUH0PtTaV9Bz0bs9DYaVrq2ZnZiuG+YLg7sZwO3Pf2qvHOcFcksVJChsE45PX6H+Q7VRhnP3d2F4wB1apWAlLtJLjbknK7yx9uDzySQcDjrnAouyC7LaNeSRMW8lVbbEzLkgZGVLbecZH0545qVZJbR4kmtomi2Ft7tlt3zFcdivYjuT7YqrakSMGiZVZQE8tCdxP8As/57/gLMzqZZGaYypIgHlbThMEcg568Hpjg/nLSbNINa3HTSRTMqAl5HYsGA+ZmOc7vqAM9evbNdr4Q0EQSHUJJ4pZuQiQsJFRSO5HG7t146deBwlrLGtvuj/cSE53j5icg8euMgf1zXZeCL6dby4tJA0qlQ4YdCQdv5keoBwB6VrSa5lcKVudXO6aZt+4oSqHJ9Ceme36+tSDc6ImCAVOe2Aece9VypRnkkLDDYUn5lPU/TrU6l8ovJCnPUYz/n/wCv79p2nLyKrA5LlN3BzgFT7djx+H8sLxY91N4Z1BLfk+Wv3F+cqGBPQdlzn2/TeC77hHUOVGF3Nx9ckjn1/DvzlvkxyNJG6r5TJyMZ3DGDxz7/AOTUlngqy7DhiQvQ46ir0WJkLxsGwvIAAxitnxJ4MvrO8klsLV7i0dyUWFGZox1Ckcngd+enWue06ELcea6n92eBnBz7H1/z2qKsYtcxzVYK12TQBkkKHKFTg7uxFbFtuLBCE2jjJBPPqfpnNZk8TbhOpU9EZCcHpgH8OO/581PayMrAbBJ8vOAflGMZ49OtcstdTnlrqjT2yJOVYFSPmbpn1GOec9vrRfQyORcWeS8w8uUByPx646Ag0uxFhWWQhWyAqp1YnPU54xUkjb7Y4XHH7sKOh9Px4rNSaldDpVHTd0NsVFhH5DON5OWPUfQe3/66SYol67InEvzqOmD3xj3B/OoI5GBLAnJGRn19akR2dUbbkIT823BGcd/wok92yJScndmp57+SnyDuFOBkE/y61R3FU2jKncB7/wCcVIvyFV3KSfmCEjJ98elE06Iiu6xs27ChhuyemfoMisY2voDUnoxZG8i2WEMN0i5kB5wvbj361Kbg6bZT3MTMPKiyhA6MeFPp1IyP8KgvwRqTTA5aaNJBzkYIwT7cj8KWfTrjUfC99JA3/HrtkZR95lzyPcD734VtCL5kioRvJI4jOTTMgHn07Up4prcjpXopHWNPXpU1neSWNyksTEBWB44qBs03tzQ0mrMZ6YmoNtFwwEyugZpF6gHrz0znn8eauTXDavAtq2BcxqBAcbjINpG324HHuOMduK0i7ee1+z5O+MfKB1I+mPb9PetG4maKLzY5l3hVIJUKQcjgY7gnr14rjldaHFJWlYnjsE5WVxz8pUHBH19PXk9qkintYYiGjiSVSc5Lndjt7en4duczzxf2vAl0nli7Knz4ehmIxlgOPm6nAPPPQ9chC4X5nCKSBnHv3BP+fwpNJkl5rz97uKyKJF+ZCTyvbJPU9P0NNM6yQNbugeHduU7QHRvUHqDgc9j9QKpO0kYMJfeGCsMeuMjOcdATz9e1WZMW7IjHBT+NcdODwfx9ffvSsCKNxbyQAyxv5sGSVdDhl+bHzDqp6e3I5pbdnmmMsQRZcZyvyepJx+IGBjtxVs3caqJBjzgwIbpxz19fxz1/OGee2nJeFRBcclVRB5bZPHf5cZPQEcAcUPYrRivHEkLNEUbkA7SCcjqDj8fyqKF2urlEkyYiRkjllGcD6fj7VNFYXBL7IkkidizyIxbOBkkj7wGM9QO9QRKFkbBBVRwM5wB39z/noOJWg5JJ6G3pvhTWNRkESQmOIt887uFjxg87udw69AcV6RoHh610C2OHNxcsBmRwAQORtUc49Ov8hjI8A3YOnXEZkVY1YPEucMAxwQCe2c857HPWu13ySAZyqg/KRjGD7dc8iuqjCLSl1OmlGNuZFeVtgCNgEcB2PoMcHtVhkwNobLqFIyOR6dfb/PpEY9kqMyDyipxleSo6854PPFKCj4OSDuCjBAPOPYcd66DU5wgglUA2YC7mOM8Z/DP9c/R6BUEaKrAvkEknp1z69Qcnnr2qIbtgbydgKhW6MAwPOPTp1/2adsV4lXIRQOQ31PQ444qCyS6uRZWF3dCJXSGJ5CgPJxuJB9D1GRj9a8Sju3ubiWaZszTSGSVyMZYnOeK9u8uOWKSApGyNnzFPIIOQcg9u3PrXifiHSrjQNZmtHUlB80TNn5kPQ54z6HHGQaUo8ysZ1I8ysWvNW3iLpydp5I69RjHSmw3G8BdwCnAAzx1/yay01YqigwAEDGVc/nzmrESCVEkt2IBUsVYcD17n0rndNpe8cjptbmzJsaxfkBl2lQeec4/lmlgl3xMcKMHB46f5xVeN4tmJB5gYEADIGex9fw47VCI50VzgMwGSdwJYcYx396xaM7aFsMCxwgB6cH8M/nVqFiJWTGD/ABKeOtYv2jawU5GWxgjgf54q9aku5LA5YZJJ4HT6e35ilKNgcR9xZbtVjuzKPLyuRjBOABgfX+R/OxcCKZopW2gKCBx0Bxx+lQyETFYxny84Unkgf5NEfmGdgwZiQSccmpbbav0LlUk7LsW5fJkW1IyGTcG2nJ28bcfr/wDWr0Dwdbxtopd0Rl8w7g2PmHy4yD1HAGBnH6159Lgyx/KwdUA2gY2nJP8AI16Z4YtWTRbSOQDy+GOCcAMSwznvyO3+NbUNZmmHV5HmHjPwU+jSyahYKZNMZicZJMIzgZPoeMH8D2J4tgc19Nyx77V4rjDB87lCblcHqCCOV6f56+E+MfDjaBqn7tT9juAWhJOceo/z2I713I6JI5gjimY5qQg5601hxTEWdNkMV6h4weoP5108tpai3LiQgFgSH42HB788Hr07YrkEbY6vjlSDiupt/wDSoXjll2xhgV6uT7Fc9BXJWVpXMakU5K5Nb7i0LJMHG4FGVvvHOPx5qa986/lFxHEq3G3EiDJ80jvg9+QCO/16wRwwrbQRo5k3HeCVKgjqcjrjAFQzXJyiLIdqj5QG4z1zjHfHT3rNNPYxmlGTS2IrdE/1srgr0AOCc/T/AD29s22ljaGTz5CIx8zEn04zx35P5+9Qz2k2pIJbdomnYFnh3fOT1yOOTx0PpxnNVo7pAjQuvyFdrKM80NNoSSvqSK8flHyzGyuo5Zc8EjpnJ6DrwetIdu6LcMLtPPXPJ/z2qNhNcuZPljULnrjcB0A9fr+tTxXqyIIJ4w5TaQGXlcfw5zkA5ppA1roTeaVZPmPmLkEZ4H4/nU8sgvFMlwqsxbJkGAx6n8ScnPfpzVrw/okOt3E1tBJLBsClpSvmKcnt02nv3yAeR37mx8KaVYucQGYDJVribcpG3jK4APXuueT+DVJz2NIUnLUyPh1BPFqVzcK7NbNbsgOMDcdufb16elejJIkRZV3HC7SGPyjrkZOO/PHt7CqttbxK9u0II2xlcqAFTaQOBj6fn3p8irIUBcEDeCF65b3P07f/AFq6acORWOqMVFWJHkwoJYZzvP8AsHH5YB/z1pZPM2GZ0yN4BxwNoX88+9J9oifcGwVAyVb0/wDrEg5/wolO3oEcE7iEzyw4zxxjIrQZzuA7ORGuw5J3dMHv6ntz9OlLI6sgztJTg7V+vU/hTBMsaNiIDAznuRn07d/09KkQqsZyy7GJLsOo79OvXH51BZMiucBSwzlgyjnk45Hcc/nVbVdHsvEURgv4VYKcROThwSOoIPTofT5eelTwASKAASdpIZscehH+f51dtgqcRsM4OCBnHrxjvTA8S8Z+ET4YuYCkpkt7jfsDY3oVIyDjrwynOBnPTisC2uzbDGDx04r2b4gaC+uaOsltG7XVqd8SgHMikfMAM9Twe/3cYrxaWJ4nZXQqwOCpGCDTcVJWZnKKNC2vEuN6NGVwu7O4eoHce5/yKkhm8wrGjBc8Etxisu3cxuSDjjGamXIcZ+YHpiuedNJnPKCTNYyidVimTcikuOfujuQfw/Egdat2s+2yubZFAR1Byy7myOeoGfb05rH8wIxjRskZySQcn/CtC1nOY9pAaPOO3HXr+NYyVjNqw+GYEg7gCevFWBM0cnlE9yAMe+P6VXit43G6MlctwCc4Gf8APeuq0nw402iNqKQl7klhACw+bGOcdjz+fNZcvM9BxhzuyKulWDajqiQIm9RxIyZOFGMkEDvg4z616XbKQIyhyUAKj1UZ6k89ADz6nr1rB8O6Quj2J8ySKS6cjzAQODnOB3x/Udq6VQ6uIiXVwDx90qe+Nw9eO3WuuhTcVd7nVShyLXctJcLGpJVWZR/rCwwwzkZBIxz69eeT3pa1pFprOlCwvow1uVIR8bWVugZTjkjB579DmrBmZFKFYw64UqCRuGAQPTHHXOMn2pUQJuXacHciqBwpB+7xzjPGfatzQ+ePEGhXWgarLZXIOBzHJtIEidmFZJGK968X6LF4i0drfeoliPmWssihSCwB2/Q8D8ATnHHhl3azWVzLbToUmico65+6QcEVS1IasVsZNb1k8stozGJX3RbeWC8jv+mawvr1q5b3awooboOvGT1NZ1YtrQyqRutDTimfd86kOq9JAeM9P8cdKbtOd3BIOTn07VXh1Z5B5MhxHn5VzwOP/r9etWFaNW+V3Ax8wDZ5/L1xXO4OLOeUWnqTQ3AEm+OVFSIglhhWkXuvXPP4npSTy/ay8siq0pGBIzcnAxg/h6+3NZ8xEZYblkLDqfvLznJ54P8AT60okJTquBwPmx69KtU+pTT0Hid2O2VWyvBA4wfQ8Uk4muri3SJHeZ0VNqZJc5IHHrwBgelMEsk23y3LPgKU6lscD6//AFq9n8KaaNK0C3hkg8m6kHmTLjDAEkqpPY7SeOcH05q4rU0pw1OV8I+GfE1jIbmaW506GbCtGyjfJg9CGGE6NgkZ9ua9Iklt45S53DynKnbwxI+6e+QcDgdcdemH3EwMJLKm6VgCRHyB1IGQCeQeOnFV1uVErMuwiTJdwflOM9sZAG48dO4rU6UrFiGXEUSgMqYCiMdACfQ4znIOeO+cHmpXjYorSBXLJgjkE9D14PUenUj3qgGWKMHbE7pnbsODu44LD3z9MY9hYZsMFc/KxLJgkkDv6EYGT2zimBIz71x82Nu4gZ4HHOfw7+9MjeIqXjwQ2MEnPBzg49PWlIeUqiqAuSFctu69PXrzg+9RmMoWYRkqGzuzx359ugzigDCuF/f4JydoK4bGcZ/H0NTqElwig7EbaCRkj6f5/wDrNbmYnB2Dvu5B9z0pybQMxkgnGM4yDnIOfrn/AOtUFEkTPLKqtlnGcYyOR9Pw5rQWZYYijDkcbs5Geef/AK/+RRXcI+CVRScc/Q8enf8AKraoVCgcccKegHbnpimgLb7XiK7gCE6A9Mc59vWuT8baS2v6IYbZgJo3Ey+Y2A2ARt5HHU46DpXTxuqxB1ADAqMjnuPzzgZqGVVTCqcnGShwOc8EenQe2KAPnOSNoJnjkVkcfKykYI9jUiybIyFDKXyD6fQf59K9j8QeEtM1tWmkXybsjAuE49gCOd388cZrzXxJ4P1Dw7K2S09qMYmVCoXPQMP4T+f1oaUjOUDFBG4HPJ71ei2wSgsRIOCdp4+mRnPH9ayAuDzVqJJ44RMYn8ksVD44zwcA+vI/OonSutDNwOo8PaXJq9+kAysY5kkHRVyAf5/mRXrkcS2yKsRIhjQKijJOAAF49ep/xziuV+H2l/YdLa6uQU+2BcIeSsYzgk4GMk59Mbec119xtSVt8igYG/J6enTk43Z4qadPl9TSnDlRUaKQIN3lhWLMsa4IGOD16Z5/I1PbTNLK+Ajq4IwoPKjGAffJxnn+lVoVzGgA2lkwSncdQCM9OQPb86szRLNcIRIpXJ3YjPJ9OMDgn/Oa0NC8xZfLYRBQpG0nIPA6fh0P071PDIqzRxRs6COQkjaB7jJxj19e9UbaVQSEJMkgUfL688ZA+vGfX3xOCzkRyhtxHO7u35c5yfzFMRJPthkQg7RtIZiyjZ1HI6DsfcVwHj3wumsRnUNPtSNQRMtBEBmRBxjHUlQOuM4wMdMd62FkVpFwrEIQh6gnB6+/Jqm4bzEjiYOrIrbwWyB+A5B59+frQFjwC30LUri6NsllMsinD70KhP8Aez0q/f8AgvXLOUKtjLdIxwj2ymTdwD0HI4I6ivaZWREnCiFS3Cknnb7jv09MipnkS5RvMzHKm4jYAcsMHAB79c9+PTinzC5T50S1uGnEMcMhmJwEVTuz9OtdPpPgvW9UVmli+xRp1a6G3njHy4zjkc4xXswk8l1CKg5yDtAYEdeOPXv/APrsczHymj3ZPJOWJxkjj3wfXA9BQ9Rcq6nksPws1GaYm61G3C9C0atIxOOMKQMjjH/1uly3+FUTvEZdVlKMcHbbAFSDyOX579PY16YrKoUNtwBzhugPQknofmB+n4U0zKYxGok8tlwzBF6HsO2c5/DPFFx2Rz2jeAtC0fUBcRrNLOrgwtcnd5TYO04UDnJBHBIIyMV0QLRyh4XO4L8o43K2ANw4yDnmnh984ljYvF91ZBwOuc/UkYx1wKrpuG0qyZUgv8xLKQOF5PJOB+f5AxXjDzbmlYyEFVCkYJxzwcYzwMY4NR3L+VL+7xEBkYwfu8DkdgcsMe/bGandmSJtuWyoIYOSycZPAB6YIx7DJHdtzZKXLRofOZGUjaOV6jHPr+We+KAIpFkmdgxJjYFmyApJ5PGTn0/EH8J1/wBUQZUAT5gX+XA55z7gA/QCqStHHtEySkowBG3Jz26/jkGr0TPkxM6tHIw65OBnOP0I/wD10CG7dhEqMTIwzuH09MkdcY9c/hT5JlnhBZAinDKA5CqDkkgDnng//qpPMVg21lQ5+bA4yeMcnv3Az+VVioX5AGATkkHB6ggY6HP9PfkA/9k=",
  "imageHeight": 256,
  "imageWidth": 256
}
