# Supplementary material for: Deep-broad learning network model for precision identification and diagnosis of grape leaf diseases
Source: Front Plant Sci. 2025 Sep 10;16:1611301. doi: 10.3389/fpls.2025.1611301 (PMC12461735; doi:10.3389/fpls.2025.1611301)
Supplement: Supplementary file 1 [file DataSheet1.zip › B_r00294.json]

{
  "version": "5.3.1",
  "flags": {},
  "shapes": [
    {
      "label": "leaf",
      "points": [
        [
          132.296875,
          179.07421875
        ],
        [
          135.421875,
          180.05078125
        ],
        [
          137.765625,
          182.00390625
        ],
        [
          138.546875,
          185.12890625
        ],
        [
          143.0390625,
          193.13671875
        ],
        [
          147.53125,
          200.94921875
        ],
        [
          147.7265625,
          207.78515625
        ],
        [
          147.921875,
          213.83984375
        ],
        [
          150.265625,
          223.21484375
        ],
        [
          155.1484375,
          232.39453125
        ],
        [
          160.8125,
          239.03515625
        ],
        [
          166.671875,
          242.55078125
        ],
        [
          171.5546875,
          250.16796875
        ],
        [
          175.64332932692307,
          255.0
        ],
        [
          183.6640625,
          248.99609375
        ],
        [
          194.9921875,
          249.19140625
        ],
        [
          202.21875,
          243.72265625
        ],
        [
          205.5390625,
          237.27734375
        ],
        [
          203.78125,
          229.26953125
        ],
        [
          213.15625,
          229.66015625
        ],
        [
          215.890625,
          221.06640625
        ],
        [
          228.0,
          218.52734375
        ],
        [
          232.1015625,
          216.57421875
        ],
        [
          231.515625,
          212.27734375
        ],
        [
          230.9296875,
          207.58984375
        ],
        [
          225.0703125,
          200.36328125
        ],
        [
          238.7421875,
          194.11328125
        ],
        [
          236.7890625,
          182.19921875
        ],
        [
          245.578125,
          167.94140625
        ],
        [
          232.1015625,
          160.71484375
        ],
        [
          241.8671875,
          145.87109375
        ],
        [
          244.015625,
          139.03515625
        ],
        [
          241.28125,
          134.34765625
        ],
        [
          249.09375,
          114.81640625
        ],
        [
          239.328125,
          106.80859375
        ],
        [
          238.7421875,
          92.35546875
        ],
        [
          235.2265625,
          85.71484375
        ],
        [
          234.0546875,
          75.36328125
        ],
        [
          224.6796875,
          74.77734375
        ],
        [
          224.2890625,
          63.05859375
        ],
        [
          216.28125,
          63.44921875
        ],
        [
          211.59375,
          54.26953125
        ],
        [
          203.390625,
          55.05078125
        ],
        [
          186.3984375,
          65.40234375
        ],
        [
          182.1015625,
          61.69140625
        ],
        [
          173.5078125,
          61.69140625
        ],
        [
          165.5,
          46.84765625
        ],
        [
          151.046875,
          55.83203125
        ],
        [
          143.0390625,
          45.87109375
        ],
        [
          135.2265625,
          42.55078125
        ],
        [
          130.1484375,
          38.64453125
        ],
        [
          126.4375,
          33.95703125
        ],
        [
          125.65625,
          29.464843750000004
        ],
        [
          118.625,
          24.386718750000004
        ],
        [
          113.7421875,
          30.636718750000004
        ],
        [
          112.375,
          37.08203125
        ],
        [
          98.1171875,
          25.167968750000004
        ],
        [
          96.5546875,
          23.214843750000004
        ],
        [
          95.1875,
          30.636718750000004
        ],
        [
          89.9140625,
          36.10546875
        ],
        [
          89.1328125,
          40.20703125
        ],
        [
          81.3203125,
          37.86328125
        ],
        [
          78.0,
          38.44921875
        ],
        [
          76.046875,
          42.94140625
        ],
        [
          74.2890625,
          47.04296875
        ],
        [
          72.921875,
          51.92578125
        ],
        [
          71.9453125,
          55.83203125
        ],
        [
          68.625,
          56.61328125
        ],
        [
          63.546875,
          58.76171875
        ],
        [
          56.90625,
          61.88671875
        ],
        [
          52.609375,
          63.05859375
        ],
        [
          48.5078125,
          63.83984375
        ],
        [
          44.015625,
          64.81640625
        ],
        [
          42.2578125,
          68.52734375
        ],
        [
          40.3046875,
          71.45703125
        ],
        [
          28.5859375,
          74.77734375
        ],
        [
          28.1953125,
          100.55859375
        ],
        [
          12.765625,
          104.66015625
        ],
        [
          15.5,
          122.62890625
        ],
        [
          19.796875,
          124.97265625
        ],
        [
          8.859375,
          133.17578125
        ],
        [
          21.1640625,
          152.70703125
        ],
        [
          10.03125,
          165.98828125
        ],
        [
          22.140625,
          181.61328125
        ],
        [
          17.2578125,
          193.13671875
        ],
        [
          28.1953125,
          199.58203125
        ],
        [
          27.21875,
          215.59765625
        ],
        [
          43.0390625,
          220.87109375
        ],
        [
          44.40625,
          226.73046875
        ],
        [
          51.046875,
          226.53515625
        ],
        [
          53.390625,
          232.58984375
        ],
        [
          54.7578125,
          239.81640625
        ],
        [
          63.3515625,
          240.40234375
        ],
        [
          76.6328125,
          241.18359375
        ],
        [
          81.7109375,
          243.91796875
        ],
        [
          85.421875,
          247.04296875
        ],
        [
          93.0390625,
          238.05859375
        ],
        [
          102.8046875,
          241.96484375
        ],
        [
          105.5390625,
          222.62890625
        ],
        [
          111.59375,
          205.83203125
        ],
        [
          116.28125,
          195.08984375
        ],
        [
          124.09375,
          184.54296875
        ]
      ],
      "group_id": null,
      "description": "",
      "shape_type": "polygon",
      "flags": {}
    },
    {
      "label": "Black_rot",
      "points": [
        [
          212.0,
          89.3
        ],
        [
          213.5,
          92.6
        ],
        [
          214.4,
          93.6
        ],
        [
          213.7,
          96.3
        ],
        [
          211.7,
          96.7
        ],
        [
          208.6,
          96.7
        ],
        [
          207.7,
          92.8
        ],
        [
          210.5,
          90.3
        ]
      ],
      "group_id": null,
      "description": "",
      "shape_type": "polygon",
      "flags": {}
    },
    {
      "label": "Black_rot",
      "points": [
        [
          156.3,
          95.6
        ],
        [
          158.5,
          95.8
        ],
        [
          164.1,
          93.6
        ],
        [
          165.9,
          93.5
        ],
        [
          169.9,
          95.9
        ],
        [
          168.5,
          98.2
        ],
        [
          166.3,
          100.3
        ],
        [
          163.6,
          101.4
        ],
        [
          158.3,
          101.8
        ],
        [
          156.1,
          101.1
        ],
        [
          156.1,
          99.4
        ],
        [
          155.7,
          96.4
        ]
      ],
      "group_id": null,
      "description": "",
      "shape_type": "polygon",
      "flags": {}
    },
    {
      "label": "Black_rot",
      "points": [
        [
          124.0,
          67.2
        ],
        [
          122.0,
          66.9
        ],
        [
          121.9,
          64.7
        ],
        [
          123.4,
          63.8
        ],
        [
          125.8,
          64.2
        ],
        [
          125.1,
          66.0
        ]
      ],
      "group_id": null,
      "description": "",
      "shape_type": "polygon",
      "flags": {}
    },
    {
      "label": "Black_rot",
      "points": [
        [
          120.5,
          75.9
        ],
        [
          122.1,
          74.7
        ],
        [
          123.8,
          72.8
        ],
        [
          125.9,
          74.0
        ],
        [
          126.2,
          76.4
        ],
        [
          124.5,
          79.2
        ],
        [
          122.1,
          79.6
        ],
        [
          119.9,
          79.0
        ],
        [
          119.9,
          76.8
        ]
      ],
      "group_id": null,
      "description": "",
      "shape_type": "polygon",
      "flags": {}
    },
    {
      "label": "Black_rot",
      "points": [
        [
          135.0,
          113.8
        ],
        [
          136.4,
          116.2
        ],
        [
          136.6,
          118.5
        ],
        [
          140.1,
          119.3
        ],
        [
          142.2,
          118.3
        ],
        [
          143.5,
          115.4
        ],
        [
          143.9,
          113.3
        ],
        [
          143.5,
          111.8
        ],
        [
          140.4,
          110.4
        ],
        [
          137.9,
          110.4
        ],
        [
          135.6,
          110.8
        ],
        [
          135.3,
          112.8
        ]
      ],
      "group_id": null,
      "description": "",
      "shape_type": "polygon",
      "flags": {}
    },
    {
      "label": "Black_rot",
      "points": [
        [
          105.3,
          113.1
        ],
        [
          107.4,
          113.0
        ],
        [
          109.4,
          112.2
        ],
        [
          108.2,
          109.4
        ],
        [
          107.2,
          108.0
        ],
        [
          105.2,
          108.5
        ],
        [
          104.1,
          110.9
        ]
      ],
      "group_id": null,
      "description": "",
      "shape_type": "polygon",
      "flags": {}
    },
    {
      "label": "Black_rot",
      "points": [
        [
          94.8,
          104.1
        ],
        [
          97.4,
          104.3
        ],
        [
          98.6,
          104.2
        ],
        [
          99.3,
          102.2
        ],
        [
          97.1,
          100.6
        ],
        [
          94.7,
          100.6
        ],
        [
          94.2,
          101.9
        ]
      ],
      "group_id": null,
      "description": "",
      "shape_type": "polygon",
      "flags": {}
    },
    {
      "label": "Black_rot",
      "points": [
        [
          209.5,
          145.3
        ],
        [
          211.6,
          145.3
        ],
        [
          215.2,
          147.8
        ],
        [
          216.4,
          149.8
        ],
        [
          216.1,
          153.9
        ],
        [
          214.7,
          156.9
        ],
        [
          210.3,
          157.8
        ],
        [
          208.1,
          157.1
        ],
        [
          206.9,
          154.4
        ],
        [
          205.2,
          150.8
        ],
        [
          205.2,
          147.7
        ],
        [
          207.2,
          146.0
        ]
      ],
      "group_id": null,
      "description": "",
      "shape_type": "polygon",
      "flags": {}
    },
    {
      "label": "Black_rot",
      "points": [
        [
          156.0,
          140.1
        ],
        [
          155.9,
          142.7
        ],
        [
          153.8,
          145.5
        ],
        [
          152.7,
          145.8
        ],
        [
          151.4,
          145.4
        ],
        [
          149.8,
          144.0
        ],
        [
          151.1,
          141.5
        ],
        [
          152.8,
          140.6
        ]
      ],
      "group_id": null,
      "description": "",
      "shape_type": "polygon",
      "flags": {}
    },
    {
      "label": "Black_rot",
      "points": [
        [
          168.2,
          191.6
        ],
        [
          169.5,
          192.4
        ],
        [
          171.7,
          192.7
        ],
        [
          174.3,
          192.0
        ],
        [
          174.8,
          188.6
        ],
        [
          174.8,
          187.5
        ],
        [
          172.7,
          185.9
        ],
        [
          169.7,
          185.8
        ],
        [
          168.2,
          185.8
        ],
        [
          167.5,
          187.1
        ]
      ],
      "group_id": null,
      "description": "",
      "shape_type": "polygon",
      "flags": {}
    },
    {
      "label": "Black_rot",
      "points": [
        [
          195.6,
          187.4
        ],
        [
          198.5,
          189.1
        ],
        [
          198.8,
          191.3
        ],
        [
          196.0,
          195.6
        ],
        [
          193.5,
          198.3
        ],
        [
          190.4,
          194.5
        ],
        [
          188.7,
          192.2
        ],
        [
          190.7,
          188.4
        ]
      ],
      "group_id": null,
      "description": "",
      "shape_type": "polygon",
      "flags": {}
    },
    {
      "label": "Black_rot",
      "points": [
        [
          173.1,
          207.2
        ],
        [
          174.1,
          209.2
        ],
        [
          174.4,
          212.2
        ],
        [
          171.7,
          213.3
        ],
        [
          168.8,
          211.1
        ],
        [
          169.1,
          208.2
        ],
        [
          171.9,
          206.0
        ]
      ],
      "group_id": null,
      "description": "",
      "shape_type": "polygon",
      "flags": {}
    },
    {
      "label": "Black_rot",
      "points": [
        [
          31.4,
          87.9
        ],
        [
          34.0,
          90.4
        ],
        [
          33.0,
          92.1
        ],
        [
          32.1,
          95.1
        ],
        [
          30.6,
          91.7
        ],
        [
          30.6,
          90.0
        ],
        [
          28.6,
          88.4
        ]
      ],
      "group_id": null,
      "description": "",
      "shape_type": "polygon",
      "flags": {}
    },
    {
      "label": "Black_rot",
      "points": [
        [
          81.6,
          117.8
        ],
        [
          81.2,
          122.3
        ],
        [
          81.0,
          125.6
        ],
        [
          79.8,
          128.1
        ],
        [
          79.1,
          129.3
        ],
        [
          77.2,
          126.8
        ],
        [
          75.6,
          124.5
        ],
        [
          74.1,
          122.8
        ],
        [
          73.6,
          120.4
        ],
        [
          74.8,
          118.7
        ],
        [
          76.1,
          117.9
        ],
        [
          78.5,
          117.2
        ]
      ],
      "group_id": null,
      "description": "",
      "shape_type": "polygon",
      "flags": {}
    },
    {
      "label": "Black_rot",
      "points": [
        [
          76.7,
          134.1
        ],
        [
          79.5,
          132.7
        ],
        [
          81.5,
          131.9
        ],
        [
          83.7,
          133.4
        ],
        [
          84.6,
          135.1
        ],
        [
          83.6,
          137.4
        ],
        [
          80.9,
          139.7
        ],
        [
          78.2,
          138.2
        ],
        [
          77.5,
          136.2
        ]
      ],
      "group_id": null,
      "description": "",
      "shape_type": "polygon",
      "flags": {}
    },
    {
      "label": "Black_rot",
      "points": [
        [
          74.8,
          126.5
        ],
        [
          76.4,
          128.4
        ],
        [
          75.9,
          130.4
        ],
        [
          73.7,
          131.8
        ],
        [
          73.2,
          130.5
        ],
        [
          72.6,
          129.9
        ],
        [
          72.7,
          128.3
        ]
      ],
      "group_id": null,
      "description": "",
      "shape_type": "polygon",
      "flags": {}
    },
    {
      "label": "Black_rot",
      "points": [
        [
          77.6,
          153.4
        ],
        [
          79.0,
          154.4
        ],
        [
          79.0,
          156.6
        ],
        [
          77.5,
          158.0
        ],
        [
          76.7,
          158.0
        ],
        [
          75.6,
          157.5
        ],
        [
          75.6,
          155.6
        ],
        [
          76.2,
          154.3
        ]
      ],
      "group_id": null,
      "description": "",
      "shape_type": "polygon",
      "flags": {}
    },
    {
      "label": "Black_rot",
      "points": [
        [
          70.4,
          165.8
        ],
        [
          73.2,
          166.4
        ],
        [
          73.8,
          168.5
        ],
        [
          71.8,
          171.7
        ],
        [
          70.2,
          170.3
        ],
        [
          69.7,
          168.8
        ]
      ],
      "group_id": null,
      "description": "",
      "shape_type": "polygon",
      "flags": {}
    },
    {
      "label": "Black_rot",
      "points": [
        [
          80.1,
          181.3
        ],
        [
          80.8,
          184.1
        ],
        [
          80.9,
          185.7
        ],
        [
          79.3,
          188.0
        ],
        [
          76.8,
          188.1
        ],
        [
          76.0,
          186.9
        ],
        [
          76.2,
          184.9
        ],
        [
          77.5,
          183.1
        ],
        [
          79.1,
          181.4
        ]
      ],
      "group_id": null,
      "description": "",
      "shape_type": "polygon",
      "flags": {}
    },
    {
      "label": "Black_rot",
      "points": [
        [
          94.3,
          213.8
        ],
        [
          96.4,
          214.3
        ],
        [
          98.0,
          215.8
        ],
        [
          98.6,
          217.4
        ],
        [
          98.2,
          219.9
        ],
        [
          94.3,
          220.4
        ],
        [
          91.5,
          218.9
        ]
      ],
      "group_id": null,
      "description": "",
      "shape_type": "polygon",
      "flags": {}
    },
    {
      "label": "Black_rot",
      "points": [
        [
          36.7,
          178.2
        ],
        [
          38.0,
          180.8
        ],
        [
          37.9,
          184.0
        ],
        [
          38.6,
          185.7
        ],
        [
          38.6,
          188.1
        ],
        [
          35.2,
          189.2
        ],
        [
          34.3,
          187.0
        ],
        [
          33.8,
          184.3
        ],
        [
          33.7,
          182.2
        ],
        [
          34.1,
          180.1
        ]
      ],
      "group_id": null,
      "description": "",
      "shape_type": "polygon",
      "flags": {}
    },
    {
      "label": "Black_rot",
      "points": [
        [
          43.3,
          197.4
        ],
        [
          46.4,
          197.3
        ],
        [
          48.1,
          197.7
        ],
        [
          48.1,
          201.2
        ],
        [
          46.8,
          203.2
        ],
        [
          44.5,
          203.2
        ],
        [
          43.3,
          201.5
        ],
        [
          43.3,
          199.7
        ]
      ],
      "group_id": null,
      "description": "",
      "shape_type": "polygon",
      "flags": {}
    },
    {
      "label": "Black_rot",
      "points": [
        [
          62.3,
          212.9
        ],
        [
          65.0,
          212.8
        ],
        [
          66.9,
          214.8
        ],
        [
          66.9,
          217.6
        ],
        [
          65.0,
          219.0
        ],
        [
          63.8,
          219.0
        ],
        [
          62.4,
          217.8
        ],
        [
          62.1,
          216.0
        ],
        [
          62.0,
          214.1
        ]
      ],
      "group_id": null,
      "description": "",
      "shape_type": "polygon",
      "flags": {}
    },
    {
      "label": "Black_rot",
      "points": [
        [
          69.37466307277629,
          81.09973045822103
        ],
        [
          72.20485175202157,
          78.67385444743935
        ],
        [
          73.41778975741241,
          78.53908355795149
        ],
        [
          74.76549865229111,
          80.83018867924528
        ],
        [
          75.03504043126685,
          83.12129380053909
        ],
        [
          73.82210242587601,
          84.4690026954178
        ],
        [
          72.74393530997305,
          86.08625336927224
        ],
        [
          70.58760107816713,
          84.4690026954178
        ],
        [
          69.23989218328842,
          83.12129380053909
        ]
      ],
      "group_id": null,
      "description": "",
      "shape_type": "polygon",
      "flags": {}
    },
    {
      "label": "Black_rot",
      "points": [
        [
          69.50943396226415,
          85.14285714285715
        ],
        [
          72.74393530997305,
          86.22102425876011
        ],
        [
          72.60916442048519,
          89.18598382749327
        ],
        [
          70.04851752021564,
          90.3989218328841
        ],
        [
          67.21832884097036,
          90.12938005390836
        ],
        [
          67.75741239892184,
          87.16442048517521
        ]
      ],
      "group_id": null,
      "description": "",
      "shape_type": "polygon",
      "flags": {}
    },
    {
      "label": "Black_rot",
      "points": [
        [
          179.61725067385444,
          115.73584905660378
        ],
        [
          184.4690026954178,
          118.56603773584906
        ],
        [
          183.92991913746633,
          120.04851752021564
        ],
        [
          177.5956873315364,
          120.99191374663073
        ],
        [
          177.46091644204853,
          119.50943396226415
        ],
        [
          178.26954177897574,
          116.81401617250674
        ]
      ],
      "group_id": null,
      "description": "",
      "shape_type": "polygon",
      "flags": {}
    }
  ],
  "imagePath": "..\\train1\\B_r00294.JPG",
  "imageData": "/9j/4AAQSkZJRgABAQAAAQABAAD/2wBDAAgGBgcGBQgHBwcJCQgKDBQNDAsLDBkSEw8UHRofHh0aHBwgJC4nICIsIxwcKDcpLDAxNDQ0Hyc5PTgyPC4zNDL/2wBDAQkJCQwLDBgNDRgyIRwhMjIyMjIyMjIyMjIyMjIyMjIyMjIyMjIyMjIyMjIyMjIyMjIyMjIyMjIyMjIyMjIyMjL/wAARCAEAAQADASIAAhEBAxEB/8QAHwAAAQUBAQEBAQEAAAAAAAAAAAECAwQFBgcICQoL/8QAtRAAAgEDAwIEAwUFBAQAAAF9AQIDAAQRBRIhMUEGE1FhByJxFDKBkaEII0KxwRVS0fAkM2JyggkKFhcYGRolJicoKSo0NTY3ODk6Q0RFRkdISUpTVFVWV1hZWmNkZWZnaGlqc3R1dnd4eXqDhIWGh4iJipKTlJWWl5iZmqKjpKWmp6ipqrKztLW2t7i5usLDxMXGx8jJytLT1NXW19jZ2uHi4+Tl5ufo6erx8vP09fb3+Pn6/8QAHwEAAwEBAQEBAQEBAQAAAAAAAAECAwQFBgcICQoL/8QAtREAAgECBAQDBAcFBAQAAQJ3AAECAxEEBSExBhJBUQdhcRMiMoEIFEKRobHBCSMzUvAVYnLRChYkNOEl8RcYGRomJygpKjU2Nzg5OkNERUZHSElKU1RVVldYWVpjZGVmZ2hpanN0dXZ3eHl6goOEhYaHiImKkpOUlZaXmJmaoqOkpaanqKmqsrO0tba3uLm6wsPExcbHyMnK0tPU1dbX2Nna4uPk5ebn6Onq8vP09fb3+Pn6/9oADAMBAAIRAxEAPwD2I/KpXnn0pw2gfMOcUjYMhbqBTTlnzjpSGNCgSEc1HhtwGcL3FPMbGXdnAGRik7nuAePzoAYXy27HXjFRFQ4Yc9h1qZlz82CTkng/pSlBgNkY6+lIZCqjGV6A4zQo4xnjk05uARk4PIAprNsUnGSc4PtQBG4BlAGcH5jTQnmAtxkkYpwzgdiefTP+c0IvBJUAckAcUDEzgjPIBwxpMk8+vbFNcjydqZBySeOOn8qjMmXYDlcAUgJN24EITz3FKx3IEBIODnA6elNBRF2phcDHApkkjoPlGRnJwKYBECsjbhyoJ5pJX34GQPTtUbNufuAew/rSEEsAevAzSAeVBkJJOB1PtmmXC7gQDznt+P8An8KkPK7Oc7v8/wBKCMqvckcUAQBdmSMngZAFRbjI2W+6DgH3qVgwfa2CFPWhscDPQr0oGQSLuYY4A5+uP/1VIyAIST2wF/GkdsIATyOcDvzS59f1/lSAjLgcc57/AF61IhCkc557jrUE+AzBXG7I71KD91snknnOKYDtuF3+nb17U4llCpz1G7J/GkBZm+UDbyOOnSkx8xOACcdeaAGkeXgcAE5/KmElvoO2c04sO+SR2pvyNuJHzYwcj8v50ADZblQASMj2pyEbB24x9aZGoxz1PTn/AD705gCRkDKjAJHI/wA8UAGBsJ5+9nJ71ETyBu5PU1LxIGQZPuT3qJwBkKcg44oA6wsQSABjqfalT92p6cnmmgjZyQPanD7oJ6YzVEAJBtPy/nUKkuwyB649KWV+6qR6kGnRbVQbgc9OnvQAqDgbs881HNksoGcdM1JuGSQOM4wKryFQ+CMYy2PWkMadqthhjpz/AFomGRt4A6YHp70pJBGc4zzSPh/mOcHjH+fpQAxipHUc89aYzBznd8vcDHXNPkXcN3OaqL8jncMH68UDF2uYyq884z+FNijIAJyO59RUzECIDJ/Lrz/9amSzx28LySfKg68Um7agAA2/LnpnkUDcyEkn865aHX7qzkaGRXu440Pmlcl4iCM9ue/H64robK9tb+zE1lPHNHxyh6Hrz6H61lTrRqbCTuEuMqMqT6A5xjg0Jwcc9CSRn1rG8S3cNvblUjX7a4JjZeCuBy2fyGaz/CHiGbUxNaXakzQgN5mPvL059/5j6VKrxdR0+pR1mdpZsEyEZ256U8Pg+WV5HYdqYRtjA5JYYH+fzpCpwRgcDGAOMVuIcxGSW6kcc+lRso3gDGc05o8Ln6deaaSR8xOSTn2oAjkAYLwD3pQSF3MADnjjP+e9L/AvPQYHuaRVO/cSDg8E980DGsMEsD90gnPf2pEA2kHAGcAfoaJj8oGc8nPHegMSwAI3Z9OOlADSWYZUjOM4Hrjp+lOkOSD6jkE/Wk3YIY4GB0NPcnK4APA6cigCuMAEsVUcDPc04bS33gR2AOfpTsHkqxHXOAMdKYCuwBeTjpSAUcHPGQBz/n/PFN3PjBAGeCB09/0pWcKAcjAU/Q01c7h6nsB04xQBICGXIPOQeOvtUb/JwMlu4J6//Wp67t5GWDHt1zSAh1z1UHkH8qAOkZhuVM5HVqe0rEL8vHf1qIKfMbqP8808ZOMZ55J9qogdlVALnnpjFALAsT0P4YpDkH7gBPIJP60jSLuHrngUwHJktyuVHODUJXezSkrjHHqKlxjPHK54qu77srgjoMH9KQxuWJx1b+I446UbSRktlsHHHuaRwyuZcE4Geego3qVGffrQAMuAA7Ef1/zxUc4jCAPkDk/Xj/69TSSKAWxyONv/ANauH8darIkX2BXkQFMyYJGTnhffP4dO/bOrUVOPMxSdkb6axpplEJvIEk5wC2M4x69e1cdrviKaTVJlQhFt3MMYHUkNy3rngY9Me+a5Wya61BgFPlWyN8zM+Wzzxz1PU56Dk+gqO/xcT43Z67Pl5QZJAGe2P5151atOcbbGTqX0ZWW+MD3MkUhjz/Gc7iecYP1qnp2t3unXiz2Fw0RyVJxhWX0ZemPz/SieIJBOscp3b1Ubxn5ec8+oyKom2CbAJBlRz2z39amFkSpdTdu/EM+o3VxdSB0ndydvJC8n5foBx+FXPD+t/wBna6lxtJjEJWVARkg4J/p+VcnvwwIOAuSHUc+wrQR2OpyIZMtkxgsOwG0fpiiMeSfMjXnbPe7W5ivLRLm2kSWKQblZTxj6fjUxGe/PfH9K8c8I+JLnTrh4FdSjc7GOVb269fSu903xhb3kyw3MQhY/KGU/Lk+vp+tehGvHaWjGqiejOjDAqzLx+PbOKhTc2c5GCeB3/wAP8+tSuSZfKUdepPf8KY6FvmUsB6dvp9K2NBjMZCVz8pxg8YpwkDHgcEhuPwpm0iTGfvE4A43cHpTAF+0AnO7ocdaQCvyTztLnAz1NRKpSUkDcGPrmpGb94cdcnIxQpO4typx/k0ADEK65yee54yf8/rSmZmO08AAfMBx0pUVR945OepHI/wA803dvlyRnnAyf880AG0+YvzEknnnr7UiRhBgAN83HtS7ggJIyexByD/nmkZ9qkDH3vSgBpRSSAPmB5wO/9KarKGzk5zwRQe68Enrx0H+RTDgoCy42jpjuKAJFddny9hjBpTISSqrkAe2f/wBVQmUogIRymckjjGAef0xT4WWVFlGCsgz0zwf/AK1AHT8F8MWzjJpXJXBUHrgU1GHLYJY8YLdfWlI34BHfOD1qiRRuYDv75pUIO4smOwqIvtPTHb+dShsDqM4GMjNACNtC8AjI+pJquW2yZXAQcg+pqeZ0UAdW9qqzyiJjkorYOAxOMYzSbAmbBIDHJ6Ejr3qEn5i2MKOFx9f/AK1Z3/CRaYIQ63KOA20svJBx6e/FI+v6cbUXBnyCSMKMsCCMjHXjOeAeKj2sW7Ji5kacpK7VzzjpivGNcul1bULm9lkK5JEaBhxjAHGOeMfka2vEN9qN663Jm8qFgTEjMyshzgdBxnAPauPkvnjl2TDCqpB3jPr+fOK4sTU53axjOpfRDbYNDDIzIHUsRktglsA9M5OP/ZqimfZLlXfYRuHIzwPy9eKZBLbT7gAwbcGO0AAeo6depz7DippYoBDwhUsqnc2ct6dTx3P4/lz2ujJ6MzXOZiA5YbCse5cZ5Hc9OOaa0chjXdJGAeQpJOP0p4gT7TncsYKs2CeB8pIx3/n2pss0SADacqSCucDoB+fHNV6FopgEAg5yO2OKmtz5VwhDgjIzjPHrQ6KUjbdyykkjHHJH9KayGMBiAQeA2en0qrlA7hLp9nChzj2Ga2tOvnkkCMevcDv9Kwrl1e63hSikAEAdSAP61PDMwnjK/I+4D5eODVyXNHUk9j8JeIF1INYTuTcQL8rEcumMfpx+f1rVv9SS1hYKRIy87j0B9P615H4ZmkivBfNJncrIMAZQ8Z6+xx+NdXc6oHt2UKxJ5XBxj/OK0VV8vKEqzSsXbnWpGSW9MpZwwEYxnkEEj8Qa6Kw1GK/tTcoU6lWAOdrDqP5dq8+lhcWMG5WDPlip45J4P5AH8a0vCmoR2upXNs7N5UkfmqdxIRweQMeuTz/siijPllYKNS0rM7iGIuwI43Hpj04pCy7vnbnPb69KoTaoYYlmI2K7bAQOpPSrlzPHbwiaRiOOAB7muhVIu50KpF3JQzlwFPyg5HPQd6rz3MdmpMjjk8cfXtWS2tPNIYrZVX5fvtyT6gD1rPF4t3II3MqhSWLBs49CT7Z/zms3XT0iZyrpfCdJZXENxM/lMCV+8AcMB68/nUrEGNMN2J5GTyfeuWtZ3tNRd4ZVZepG4APg9PXkZrqUZbiIPydwzz2B9vWrpzb0ZdKpzrUTcD0GBnPI6DNAO1DldykHH5/40+QYxuUEABiR3Hf+ppAxEh2H5vQjOT6DrWhqNdM7k3fKQcn+Ej6fjiqtgGFuYypxHKYowB1APH+fYVYRkaQpjhFJJJ+h/KmRBYWKgqGZyT0G4+tMR1aqAeScYwPeg7gDs5A4AwaZuCoBleepXgD/ABpRy+ck9x71RIM3ykIeg4P9aemGUAkAj2pCSy4yTjtj/P8Ak1i+I7tbPSWdpJo8kqGgbBDFW25OR3A/+v0qZS5VcTdlc1rieGEEyyJGOu5yMD3z+NeYeO9aB1kW7xloYY0KyBuDuAYsuCOxA/wrE1PxHI80rXUyTyHiNwg27MHjHY88/wD6qr2epSm1hZny3OxkVQ0YOcqpwcAhvYcmuOrW9p7q2MZ1Loclpd7YzLdRwbGGbeQsXU8nleRnpxnOSeOuHtdRafLIfM+0sjfKzfLjtnGeT09ageZ2mjaSSRGcZ3MMnBPLKcgY7jBxxTNoVWVnVSPmfHVzjpx+OeeOc88VyOST0M7tli/1GW7jjyWeU/Isagk4PGAMnk8Z+uO1W5EltdNispEIulJLqrElcktjPtgZ+lYtqiw3Rl83fOOE28bQR35689B09fSy00ySsu0JghQCQue3OTxVRm9W3qxPyIL673zMzZZDjKluo447/wBcYqpJbgMuZgWIJAUjkc9+O2f5ewkwFZWk2sflbaDwB9aiijW4kW2hBaVydrLyRjOc98Y65+vHIpN6iM8xokiswOzcDsHIJ7CpWl2oMSx7QQNq5Bx1wOOKesHl6hEsyFMSqf8AZI3c89x/hSRR2YDFh5oZTjc/IODggDHc9/T3pl30KWwSzbQp34LH6Yz/AI06WMJukDs5dArAucYHTipYNvnNtb7xG7nj8z/n8qimNxJcK7QCGMoS4LAkNk9/fiqW5rBNptFaYAFQQCSMhueRnH9KVR8pbng/ezznB6fjipkDNNEilMEY3MgOOeeoqaXT5lbb5iN2GOB1PT9avmWxDdiz4aklGpGL/lmVO4eldbO3l+ZlSGHGBxt7/wBaw9FslsmeUnfI67Rjovfj1710UdsklxbJuDhpFDqDtyMjv9Klu8m0c89XoNnt3vZY1kZwsKKuzp0GCTV+2hjtoSibVCIW5IHYn/P1pUgYF7goAm4lsnAFV/8Aj4mMEbLl1xuJACjOC3P4fU015i6li6b7Tb27SvtOzdvbtgZJwT6ipp5p7/TrTe2xShEh43N6YOOMgd/XvmoCFidZjtXbtVVP930z+lRxXCi4ktHmIhf5gRwAPTHHt+prTW+o7hdTxFFeJDF5aFQTgAMAOPyP8vpRo9uZt8zqDK3yqQpOQP55PH4dqqXjuiDeuFPIwOSf68fToK3kaLTrKNFR5ZAq4j3E/Nk5x2IGe/6iqik3qCVzDvZo4QzRuRzlQOoxn369KkS7ljube6EknnyxhmZD97JycjGCcdhjkD8a01lPNLPNeBozgyBFA7+44AyR+fY1QvJ3uLiMPIluI12naNilRnAHB5xx78dayn3BaM9QfzFZVZuWHTjg9egpsDBN2BgDAOBwDkZFcqnjJXcxTWjQRuu4lWDNjPocfzrpbS4jvLMXMcbBCW5fAJAOD+HGa7I1Iy0TPQjOMtmAD8FQiofvLg5OT9eP/rU/Eu4Bd3LHGf5/rSlwzbScsw7nnPUUYbkR7c5BBZewPf8AUVZZ0WAXHPIPrxUqqq8dADSnO1TwMnGSOnFMIO4g42jp/wDXNWQMLsXyAWJPY/nWT4mAOmIGKgmUDrx0PB45BHBrWj2t83PPOc/hXI/Eq2e48LxeSWV47gSIVbadwVtvPfn1/wD151fgd3YLX0OA1KK3imIjgVgMhkK7g3Gc+/PP4c+lZU8yxzbpjFwMeXu4x0wcd/cVcubsx7DKmQMZmTruxgsADjrz+A6VlK8k8whLt8+NhYkfQ4AJweOnoPSvKjO5zTWtiwLx3dreTczseHLDHvn2GM56/pT4o4zGz3G884GD8uM4Oe+Dx6elV1aKKBIlK5ZiWGeTxwT/APr4wfXkB8x0ij3SSdAAvzMxAAAHPQ5Hqc9qbRncsSSwSKqAqEVdmdu3OV5UHPbkjv1NVp7lLaJIo1C7FaM7xubAAA4IwOc9On4CrDxC6hQTIoiXDIZXIIYfKOOxAyeeMfhVV4oYJ1k+07nX50BGNvdehPP6Anr3oSTepbdo7gqTyxrMojCY6llHA7lc5P5VdsQlvExjYGU53SD0HYD9f8gCpJO5ADMNv91mBxnuOPTH5ZpokllG6PONu3OcdsH/AD70m7bEbolmuhGpO4NkfcYcA844PX/E1X8uOO63hgo4KK48wlSOOOhOMfp9acxiiwWO58EhScjH4fj/AIUrOlxbrJJtd1bBC9R6ZPfrjnP3aPMa2KjyNI5YnapJyQvBOc4AHHf2pGw+WAYliQSF4z2xilnkSSTar7h0GB7YGPahhsUZdivGCOBu/wA/y7VRSYkETIhmzt5K8dQR/wDrq5bMZGRVHJOBgZ59P5dKfb2heyjGVw88i5IHJ2x+vPcfn9avWUSW7wyY3MrB/mPyrg9x+HrT3Jk9TVgslV8Ju8sjI3H8fTmtK3t3a4BbJAQsoGFxhScn2wOKgVBCPMHzBBzz04/z+VXNPb7RDe3UvzFE8qMEdSwI/LAI/Gh+6tTOKuyl9pmMwSMZL4DjJwo7E+3PX1/CkkHkSsgRH8wlmdQeRzgDPI6/rSxXNi159gSYKAwVxjCI2OQT0z29u+KvXUcUClvlVVHAHpj35xnNO75byVkVKEo7me05Cqg+dX+VcDBPUD+feo3Q+WCFLEYzhuW6+nJ6Y9sUy9ZD5U53b84A6fQ5/AVAJttu6lmZ84HJ4PI/rWqdzM1NM2zagDK80scSeduCEMX7DPOOQceuKtXMsiQ7Wk2lCVJ29+vPsc9OO/vmnCr6Vb7N5WZjufIwcsMbecHAXOevJNEX7+ZjAxRWGGZhjGRg8555p8ySK8iScia2DMqohXAIbJHQ8gn2x6dK5eef52BCDyyG4XvxyQeMH+taB1Rrl5bVYWWDG1GCnJIzlmH6e3H1OWygXXmyKfLB9ANxx05HI45/Lvms53UrMudNxdmXZ4t8guJEZmeNXHzdMgnOfU8kZ7fp3HhNTc6TJF5zbUlba+7AHAOBn65/GuGY7lkkl2sGkwWy3zEL0z/nrXR+GdTW0lSylLZuMsERt/lkeo91A5z0AOMcmqbUZpsqg7TOxdF27eVGAc+w/rwKYWIUyFwH46MRjv7/AORUYliMuwtvlTLEjlmBHBIH1H61OAVYkgjj7394/ln8vSu47jpDkucE8LkegNRsy52r1Jzkcdv8+lErEZyBkjHJ74zWTrsotdNaYyuojZSdm4Eg/Jjgg9Tn8KpuyuZt2Vy5c6hbWrlZZAjDnAPT8q5LxbrVlrGli1tRPLLHIJuI8qcA8Ej6549vw5nU2uANpkFzEf3kjBNzKNxADAcevOemOmRWJqOsPJGiFCRggN03+57E5rjrzcouJh7ZkZsrrUG2QvFDEM7meQqCef15C8D0zjrWnbaVZaOyTmM3NwOQZvl2HkHCjIB56knlQRWdY3BezQTksV5Kk9gSSOoAyD/nmpbi8LyeWqhcDA/2FzuOfXk8Hr0HtXPC0FtqZubZUuQ11vlj+WZiS5yArDOATngHJPt+tUQuyc+euJA2MMCccdCP8/hV2e9j8gxIu3nBO4DcP5/rikt4Ib2yM9ySjRlUjfG4sAecjuB06j68AVG+wiuJXePaoYucjIBOcdR+uabthliZmJimRQgOeMHOcfrnn+LFNewltgmB5inDbk98dR1Azjk9aIJRNcCOEkCU7TlsdemTkDrg54o8xodAwtjgKkjFDuZwD2zwDwP50/zYzC2ZhEkak87s7RyePT2qhM4wIYoGJbgD7zE9hx9e2PpWjZRCzhaZ41edzjG7IjHp9eOuen45pxuhKyd2Zxu45f38L74yNvzLgA4xjn0Bp9tIJC1qGQLJ2BwCw5B/Hp+NaaQR3UgLwgkgAArwOv5dKLa8siJksRtdGCyOqAEjtg9ce3tn0qb6OyNbXu4rQqO/KiMBdzD5lOMbh0IA/PFVmDZyxLsFLHvnjk1bnUoGcIo8zg85wcdOv449/aoREJASirk7ssHwOBk8dR1+n5UJ3M9jb0iJ5NGkYthfPbkLyTtT/wCt+tOhTbICAcEDa2PzqLTxLNZMu4lY5CcgnuFwAO3Q1o2cFu8/lC5j82M/dWUeYvXsOR/+qpWkgacti0QEtmj2hWUEMVAyM4Bye3QcH196NW0p00uwmin2zNvb5yy5VtvRhzj5B09T0xU9jaeddsG8z7PHukkOSMhV9u/I59++Kh1rV4JfKihkYrGWKx7QFGcZxn6AcD8TgVs5NLmW4QlyPmMy20R42CrexlEKldqkMp3bjj2PPPXpWkXiEIhHzRxIFBLdcA/5/wD11nRXyAjL9B0UZB6e/vz6VILhtoWNiDzknoOO/wCAz68Gs1KpO3OyqtZz0I7m4RnOyIFV7Md27nrn/P55qxpUbTX8blV8qM+ZK8gJAHXJHoTgVVCuXlyqcEeYyqAv4Y7cfzrS09BZ6M96du6dxApDkYXktn2PHPqtbpGC3C8nO9gVaRpD8z5YEA5ycfj/AD68mobe6EcbpgC4ZzkHrsx0z/j2NQtcxKu8sCVZyyeXjAOPmzjk85A6ce+KZb2k0n+l3QeGBWB4jG5ycn5RxgDB59ce+HPyHYtoXnVsrtjzvkYDG49wOOv+fSqGobZZxJgxFAAoByAAOOvcnqc1PLftNcElI0jUECNQFRTyBj8zyM9PyrSS+cAQAoRTkjj+fU1lyqINtllAjoRnywq/MwHVcgDA/vE7u/T0FYviCQiPzIwqq7mNVByUA6D+Q/A09bmQXwkkACA8qD1HfHv6e+KZqOnBikUkxE5kbzG2/IMFgAM89upI9McGrg1zJsqDV9TS+HuptFrM1k7HbdxEc92XkcnoMbvxxXqjICzDz2XgBgcDbzx074P6V4r4Ze403xRps47zBd2MhlY7W/QmvZlB24Xc27HYj9Mf54rvunqjug7o6IMCoUchc4J//VVPVo1k0y6UQidvJbCMudxAOBxz6VcVyBtIIAOTu5OR/kUiEu2Dgg9T2/D86b1Cx4zqmoAxMhwgKlWjPO8Z+9jH1Hfp26DGm0ya5j8+3gWNNoYh3C5J7jPQY55/qBXQavYC11ucskV7AG+R1lD8E8bguPmHOcjqe4NUZZRNcySqyq2/cATjafUk9+Tj/Irzm7/EcbVnYgeQWscUayZZAAzFdvIz1Az+v06VXuS8a7dmEk/v8nAJ4zjjjg496sTRPIyylUjC7VjGCXYdPm4+nr9MYxWu7gInlMHVwgBB4BPJ4Hp0xz79+Jk7oTVmMgtgbgzuweBTkxlsZx/DnGOO59OlWXMRPlhS0IyeGxgex46D2NR4SK2QMSrF2ZgRwDgcHvkdD0xjvUYYEFBKu0c7toBOOn4/55qb6WFcljt3nYyL+7RGyGJwWPHC44yBznj9QKWdrG0lQXRJMmJHEcfz7ectu6gcVowz7/s/7kukaYjyoUHHXnGCc/mT375HimGOO2Nz85yVSUY5QgcHIHy+475Hc5ohGMpqMjajFSeo64NosialFFkS/Nn5iMnnIHHrn8xVXfNcAujYXIzvYHOOmR379u/uK14YwlultOqsvlqjKmSPlAGQR78/T61kXaSx3Jihdf3eAzKSC+ep+mP5j15cX9kiolzNoiYi2kYJI2888+nGP60heTMzrarGWILbRtJJ6fzzmqtzHGRvErNhjgjC8Dvg9zn19ac74AIeMKSDtHJA49AB/k9KbgtwUmkXrZABJFOVbzBgHsuOjc9eM8HHWkEaqpjKZlGCNvKsMdfx/wAfwqKVKBfM5J3c8DqfTr2/zzWiIyhNpdx8IeZMfMnHp6dPxPHes9mLc0dGdvJuIj8qsyspOCBgHPOevIqpo2m3EV0sa2rSTrNj7vH3gdw7sW9K07C3O25SKPeGRCj7SFLDJJ9gBu546ZIHazLqsGnWxt7ZxcSspElwM8E9Qp64568dhgDrVKo4t26msKjpxJ9XuYtOhNjayB5nKmd1IYAjOFGAfzH9cVy9xNG8kzKm35tww2Aq+n+eePeppZmcZcM5dgwYkNuHTOfbHY+3aqPlwzSZeQnB3bR37/5FUl0Od6krS4iI8oKoPRuufcc/z/wrQVWkXfEyeZkgbTgFcYz+PP8AhVa3fbJEiuV2sCCCfl54Pr3+tTQMPOwCq7uox19fr0yB9KaRJftE+038elea7yTLvHooH3j15wASf51b1BLcXEdsrSG3ghBjKyrg5Gd2SO+fzNTWrz2VjDcSELPMcxqDhgvHXHTPXPYDIJB4ypyGuRsjXYuTgrwnJ4z9atR0LlZJWBZx55+zWiRqrglg+5sYyBknj+v4YqZr1ltDFKjNuGUw3CKwGDz1HbNUUlMRZgeD8rZPOP6daWaa4YLCkzFDltgOBg9QB6YA4pppIm40FFYmSJpFH9/jOO3Xp9DTJLoyKfMVyvBUBu/I/wAP89I7yQS7mDewKDAJ9hxgdfzqsJZQ5RRyTs2lclT2Htn+hqWxFe53yKTuAAGSPWta+Lz3KXKlh5qrI6uDgcjjnrjg8c4I96zJLVU/e3HyruBWHONwxnr2HT68jil+2NMYypPmD5Qm3GAQNvT/AA4qRjJpEtoh+8YPG25CnBVscH16gd/XivV/CU09x4bsZLx2eaZSTK4G7GTg5I9Mc98CvGdSuC9ztYhmBLNtIxn2A47fjXtekxm30Cxik8yORbWJTG67SrBQDxnsf6+1dlGNoX7nbRVonWqcMTIc84wea5Hxh4hktP8AQbZZAzLmTZkkqT04xgc9c/jXXKqkhFAIAwRz19TXL+MdFm1S3iubGMtcwqFeIHG5Mnj03A/zPXiqrKXJ7o6ibjoeWiSZVctG4gUfMVO098ckHjJ9Oc9qbBO80XMisF+Yjp9etX/PxIScBIweGbIY4256Yx7dOucjNZ8luj7WgIiLtsVXbGT25wAOo64HHbpXBay0ON6kxlMrKZBtA2tlRwuT7dPy/nUH2i2mlQMqjaMKGz8nU8Hv9D3zU501wPMuLyJEkIaRYhvKHGR6DvjipoYrC2VjbeY8gPE02MHA7KMgHJ65J9CKOVvcNindJOhheZvlkTdEQPlZSMjH502Us64ZVTy1GNq4/l165zWh9ueGHhtwIPythgw64I7jqenrUEscNzHEWzbyP8ysmNjEnjqeOvqAPTrSasBNYTJtEmSvTcCAQxJP4emKgmktNJS4lxLLJcyZIJ3MWPIA7D+Ln3pJfMigEUbFkj6gNuAIwScZ4GcjmoGhGpIYHlx0cOvVCOe/vkfnUdbPbqbU3yuz2L9nqEWo6c0ka7JYuqMNwB5zjoCDj0qCSNpIC7xlXVSuTnJTIPHuPX0PtT7a4hslfYWeRsB2OMtj6VG9wRMrKGLqSDn7v+BBFVOzleGxE3Hm93YxLqD96sShuQOdvqM8D+XrQ1pHHDHukIbbliBkZ+v5VvyGO3mMsBx5gYhgAMK3G0EjjuCT24xjNZ8kJlkZUZQoySx47ew/D8fpWid0Te2hWVhEEjiDAK5KsfvE+v6f55zpMpVDiEgnkAt1Bycjn3zxxTUjMaxwxuBI3I37VDZ7Z7dO/Gc1I5QIwMm514Xbzkk85z6c/p1ycFupLl0LaX80uk3CbQ0YlRZFGPmUAtjgYP3e4NZMrR8iMsuWIIPzEDP5H34qxZybbe8ZYlx5qYAPGNsn4VJO27cGRCoj2u+SQDnPXnB7Y+prOK1Y5PRFdxE1xK4XB2jcAcZPGT3575/THFRQxD5i2ctnG3g5/GrKtF5DSzskUEas7AkjknGSecn/AOsPSq6Os0QnjQeXu2hXAyMD6njkU1K4csrc3QkhX5AmQ5b5mz/n/JNauj2cd1diSSMm2g/ezHBG4cccdC3Tjpye1ZlqSzrFjcHwNowcn1/z/WuguHt9Htjp8ciSSH5riQAf63IwASOgAIB9z0yRWiJS6jNU1D7ZLI7gFycptX37ZPA9ByAMexrOnukdV2p+82qXckDcevI6dMD3xmobvUPtKuzjCs5ZA3UdenbHb8KoGVQpZAuckEjk/kee45ptiepaLKixEtI0Z5cHgMevH4EfTNPeWRQ37wSFQEXkHv1B+o6/41lhxK6nblQ2SCdvfpWk2lXcmTIkkMS9ZZuAAcnhcZPpx/WpbS3HyshhhnvJjBbK0kzZCgd//rfWnpEll8rTLKx27pMEKozyB6855746etmfUbO3tvsunq7RBv3lweDMw4zj+EDJwPr71ivKrM/zsHOOV4qb62GSzzBgIw4OcZzgAHP+etVw6BHUy7ehB2/exxgE9Oce3XPQVFJcEKUU8A5HTP4nHJ/+vUarugkndsA4Xy8HLHnn0446+tWkUlYpSuXldiuGJ6entzWppmt3+lSBrO6kjOeVJyr8EcqeDxnqKynB35wvPOBg/wAq0/D9mmoa7Y2r5McsyrJt7LkZ/TNejG3KdSPpoNmTechiPQdcZz/WoJN2NqL/AA9CQvP+eaMbZGJDZDbcAc5x0qK4uIYFkaRikUeC8pGeM+34fjjvQWeZePdIfSdSF/agLbXbHLYOY5SORk8Ddkke4PQAVzOmwKu66uI2I3BEYNs9dw6enGcEcmut13xjNdxNbWzGG1ZlxDsWQyr1BYnIBOR/ewewxzzUeotIsdlNDG8bDYjLGoAY4yMgFhjnpzznvXBLlU7o45uLeg6S4EcJdo0KnAJB56DHTnuKiiBWIlQ6TNkLsHU4wQBn/P6UxipkMlpKUZcy438IQDjBznqOv0qt9pnH7pUEhOShQZIUZxgnkAcnHGe/aoZmPOBFmUMSjAsDwDyflOPX8OhpXlDuqo21kXJLgYb+fr78+naSe3SOMBpUYJw2wHaxB98dv8+kLWss0pkiZFLDcEySRxnPTjHJqdb2GNsN1xfqEkaJAdxccnrgDtn9OlayzlXCNGku/pLwrH1O4egPSq9s1utoitsKxjMoU4MmSOxzzyBxzjn1qF55PPTyJQqjd5wcZMhx1yR9fxpytYqOrtcJrG1Z3K3jQOrYRZV3Kx6H5l/w/wDr1v7OuxLtV4HDYxi4jywyMYy3+eKiVDcTOSu2JGGVdh1Occ5HOATn2/Cptj4Eirsc5ACnoM9f5YOe1LlYr9y9b6fPNbtE8LxbH3x+YMfUYyevHHt9ajfzYYjCMMWJDo2Sd3QZHqCTjvgn15tW1uLLTzI21nlUuxL5IXHHpgkkHPf86dIDdKzeUIp2Gd2OSpJwM9Acd+M/iRRZw1ezG7MzI5XjV3jVVd1xuBJdFPUc9M9CfbGcHlZ5XdCrRowwuSRyTjjnqB6445/KCX92VjcKGOBtK85z/F+h/EfhLfyEowZFU7Sc+p5HX8Me+M1fQgdZlZIXhWJVzPHvJBbjZIehPbBPb61GrqZGZZDkje75zjsD3P41HpaxywzebLtRZFZm25OVR8f+hUyfykKlJneQICzEHHHPIwQB0H4VMVuVLoT+ZHcERzw5hdeVGR3yPeppY0jUpDEAI8sSTwc5OSfXkfp9KzZpDvjUcjAJCng5HTPbqc12Oi20MGnRXt7aCa6Ee6C3LbcrnKuyjtnPHcc5xQ4jTk1y9CvYWZ06x/tWZV8zb/okRPMjHgOeeg5x6nrxwcwreSyMRHCjYZd3nDLnP169uMdvrV3XLm5mYNcSSv5oLNuI+RsHHt0XoPp2rHjMjusQVBvUR8k9uO59DjtxmnyyT1JbWxNFpU+MzTQQRDb5geTkgHkYAPcVGlnYxwMsk8skgPPlAIo/4EQSRgeg/SngvDB5QVnkdty4PHp07n/Pc0xUZ5vs/wAmJAeSTgHnJ/HH+elOz7iuTi8ktzizgS33EgSR538DJAc8/gDj2qI3t5FZySPmZsjAduOTgfhzV7TtLd4TcTQqiYJ4OACMf1I49D+WtHbwJp5jlA8twcuMZz7decgVLik7vYqL95c2xw1zdXYLP5fnCVyANgJUdgCvf1BHb3qxNo94iGRoSisuRuIGeMk8nPfNWobG4NwsL3FuYRklsncc8dOPUf5zVu/ugU8rK7QxyVB46dP0orSirch04iVPTlMhLWG1fzWYTOufnP3SO2Mj6nn271Sv5iVdiysd55zyxrQuWDqwjYBF6hTzn2yf1/8ArZ564nM0rEHCg8AdKuhBzldmUFzPUEwW5GBXpfgXw3HbCHWboxzPIGMMCMGAHQknoD145xz36ebW8LzzLFGheVyFVVGSSTx+Oa9r8K6adH0C1iLIJWXzZNx6E5OMHp2HUdCa9B6I6oo7iRm5+bBGTjGfXsP51x3ja4uUEFpBcRW8eC7SShgG9ACByR3HuK61mRmIcKRxz0JGP09aoa9pcWs6VNAQA5G6J352uOg6fUfQ457Z1IuUbImabi0jx+fSrp5dtuY5X2kho2yCvp83vkYHPtVSW1vLfT4LuW3lSFnKqzoQD7DPvu/I1fuLe4inWGQhSjGN92BtI+9kHGMfzHBOKRrmSIsluwwVA2ICwK4+6fUY7HP6VwuKOEzobjbFvbBjLEsBjc2fU/h+B5qWCdgskjvKbhv9aScbg3IP5g5z6irk1rZ5SKdAG3ASyWxwWGeSqgBcYwegzj3qstvZo+bfUQ87nKrKhRgPcjPP9R+ZaxQ3bK8qwSq+4Nlwi5bHHbt/9eo5pgcqCuWxlyOw6dPr/L3qSSw1S9C5ijx0XdMigD15PTApkun3zyGOGymkAzuEasycZ5yOoHrntSFYdYLm1LySIiqCd7PtUfj79Mepqe4ZkIbzg29QFY/MNoHBz+Qx0HHpxXWLy7P7PcKUByrq2Qx5Bz/+rng06VvMhHlMrJGu3C4XHQYHOT/LGaTH7tvMsJaQLE0bzF3DggL6kdhn2/8A1dKrzrH5ypG56gNu4HXk4+ueg6Y70xkeGcPHJvO8q205wB1Hbtjocf0nMMi+WSMjdhlJBA69+/fmtEiTalWOKKCVMSwNEzm2LlUB5AAPOSMA89+uc4rm7uW5uNQfzhifO4ndk+uCc+/4VfuPMtVJBI5KFTyeMHn2yR+XtxT2v9nXooLEkupBbp68nGCPx96cncCxKYbmQq7TfalAEcmfL83Hr6HGQD2qPe0lzFAVfDcAjIx1znPQ8fpVeGzad1UMFY5yQTx079P/ANfvV2CaSQsCyoyFUaX7xkXkdxnI6fhz2rFy5bpG0Ic/vPYgitjDpF4No80zsOeCMLjJ+m7r71km6V7BPlkPzdFbjjr/AE/I10H2CbUYXs7W3kZ5nIDPhQqjHzFjwB2579OavQaNb6aiDS445rhDlNSnBEcTA4/dxnlz0IY8ZHXjFaUndajqQVyLTNHOnC3lvYFuL3ZvitSm4QDOQ83rwCQnU98DOOjKFLBpGDvJL+8klk2nccHblv4v4uMDHy4HYy2eiR21hLlpAqczbhueRjgFjk5LHI7d8cAYplzdwPGJZWZGBVlO1Rg4OevJ6jgcdDzxnojC2rM29NDmL6SNpC4DNk/KQMDg9R9Rj6ZqgWIyqsMn5iCvTH+f171ekCS2/nquCx+VievOM8/jWcrvHG3OAcbhnkn1x17msXvcyZbtESSQjJyASTt744A/T/CnFYraRJgzFk+ZcEfK3JGD+VOt3jFtEJDweu4HJXJ6e+MVFLKiyyHGMjAAOfw/MdaT0QGidRuLm2jgBQbmDNLKoHAzg5HO0Z6Y6nvxUV7deSGgD7lT5fMYHk554/p/9es6KRzqMaOCAFK4Zx1I9T0Gefb17026BM20uzM5ywYEAHPPc5/+tUvVajEW6cO7bMAjcSBj/PWqd1NvBcv16nGRn/JqOM+ZcpEW2D/a/l3/AM5pFgllGIY3bkhiOF4ySM/Tn8KlRQx9uQLGWUuPnbZjAOMAH8ucY74/Kq1lbTK0isUIAyUUYzj049D/AJNW2iKQLBK4jy5ZiqnngcE+v59aYwjhAWIBcYO7OWPHBz/hWkZNbFxk1sdj4G8PRW1umpSsjzyNsQqRmIZ9/ukgdfQj1NdvtmjmYuwEaDKhVHz++McdB+PHtXBfDm6kmGpjzG8pWh2qSduMsenvjFd5NwAWJGWAckYUe3HtwPpx79mvU747G+dyI6YJAUY75A5x7VGszb9wQhXOR6A9M9/09KexfLryAxz1GM/5/wDre0AUuySRljlsMR8qjofp1qxHJeL9BE8g1COeKKbgOkzCNXUDsTxu7deenXg8VDJFCzISUkRgxYj5lYYxt+gJx06d8V1nje+na8t7SMNEoUuWPQEnb+YHoCcE+tcbdSxtb7pP38gOd5+UjAHHrjJP9MVxVWuZ2OKrbndiVpJbtpUhtoli2Bt6Nht3yls9gvYDsR74qKK0azklYN5ys22VlXBIycKG28ZwfrxxxUkLqJY2WYxJGhHlbTh8k8k568jrngflWuiI2LSsrMwKeW5O4H/a/wA9vwOSSTCbWlhZJzgLkhgoJUtkjPI6fUfyPerCyta2ysjMFwvzFcndjOD247e1ZygRFGjlzuwRhdhU+/A54BAGRz1zkVFNOfu7srzkHqtVdmZbXVbuOPiWVkYnMbuSCD2x6f54qWL7NM5a4jhKIDkgeWOnLEqAccc8Z7DrWbaxNd3IhjbnoWBO1Vz1J9B71sS6dE8MVvA3mMG3lzHje2ONoz93B46Z4JHTaJK+pcNWrvQ2BPZI4VtMhWP72VkdTngZOD34x+HJxTE1iKOd5FthGy4VTG52Yxxn5vbOc1l3Qlig8uMsIY1CZJyCQB3HGRkd+4/GpaXDCR8PvBTDHA2lCed3/AvX29aUROVnobtxrcQ2wiyQDaflLFeuQccjIzweOuea09J+zapA4TTVZFyAzSBQrYOc/Nxxg56depGDzViUu9WtyLRJJWxuTaojGPZeAOPTjnrXUSTmxJt7eJPLQ8NnBLZweOPcemPXirUUwi+rG29hbpd3NqsNlEyPguVLlvz7cj64JrKuLtLF2N5JDBFg4KIoJB74A+nb60/UPEVvodqxUpLfOASxHCjnIOeSfu9Pf6nzbUdUnv7hpJJWkLdWPf6en4UOhGeiNqcZS1vZHW2XjxLC/kkWxae23ZETy4yck7icH/Z456da7vTNW0zxHpR1CG1+zSoWRyqj5WI5BzyxOR09R0NeGLnOBXVeCtbm0rWBb7ysF5iJ9o5Dc7COfU4yexPGcVsqMYLQ1qLmR6UUnFrLDBIZfLOSUcq4AGMEEd+Onp3zXOX1rdzMxS2nBDDaNpJAxxz7dKs6jevFem4bPlFjuGeGHcD8+1Y11dSW8hRZmZBiRMcgjGQcfQ1zznK9jjbRJqkUlsTEbaTav3TtwD7/AJ5/zisiY7f3YjPmLncfQj/9R/Otd7srKy+Y3zcAqTjv/XmoLHU73A33EhDg7kPBTjIxgcDNJSk032Lp0udN9hbueC1trePaA21A+ASRnr169qz4pbm6uHMEEjKFbcEBwMcnnsOK2ptYlkvI0lC4HBZ0BK44yPU/571HcXhWN1uy6bULEgZxg9vrxxWbqSb2FGnzPQqW1gxu42u5ViAOTzvY9x0yPbrUt1b2UyM7yzFwF6FVBG3ryD/+qltr6G5kERhaF2/1QJB8w/T1PBHUH8s1bwqZWEZyoOA3QHj9TWnvLSQVISpuzQn7qMloYl8wDhny2R6cnA7AH/8AXVSW5lL/AL1j5n3SG6gj/wDVUksqrCqlvlwSdueDk/8A1qqSzIIvmDAj5iR128YB/Q/l05ykrkbiSSKVXc4243AE5x/n+VVb+QQwgAMHmAIbOcIR0/l+B7VI0SOzlriIJkkRgEk+g6AVUvM7mQqo2nOQc57cHp+X+FbU0uZGtNK53Hw0ikEV+/kbwzxqpIyMgMSB+Bz1/nivQUV1eH53Urg8/wAXTpz29e/4muU8HWH9n+Holk2tLcEzbQRkZAwDn/ZAbjnn2rpmMrK0cpZXK8Kg57dupP411Pc7lsdCqZG0th2DE4HJ9ent/n1rxNvBRcEngup9Rjk96kJRMnJJ3FTkgnjPseO9II98rsqDygozheQp6c55PHNUSY2v+HrXX7YZc29yoOJEAJI4G1hxn06/zOfN9S8Kaxp0hieEyRBvknRw0eMDndxtHTqBmvZt8kYOMspPzE4xge3XPBrivH12Bp1vGJFaNmLyrnLEKcAEjtnHOe4x0rnrQik5dTKrGNuZnmkzta3LpHkRAnBPDMM4P1/D3qVI4nhVpSi8kDcQDk9AM/h+dQyqGkXJAVhyM4yD39j/AJ6HmeWwuAU3xJHEjBkkdiuMjIIH3iMY6A9q5nqc0Um9SC4Z4ZhLKEaXGct8/oQcfgRg578UlvbyTgSyP5UGQWdzlm+bHyjqx6+3B5qaCe2gIeZRPccFldB5a4PPf5s4HUAckc1MLuNlMhx5xYkt1446en4Y6fk1sLREwnWOBbdECQ7tzHaC7t6k9ScHjsPqTTlvP3u4LIwjX5UBPC98EdD1/U1DHi4Z0U5L/wAbY6cnk/h6+/aqyNJIBCH2BQzHPrjJxjPUAc/TtRYlmjLPazRALHE8rEYwXG3Pb39Px78YjksE4WJxx8oUnJP09fXg96puXK/K4dQSM49+wB/z+Na8EX9kQPdP5Zuwo8iHqYSc4Yjn5uhwTxx1PRpJAaUNw2kQNarg3MikTnG0xjaBt9+Dz7nnPem+oNtNwoEKohZZG6kDpz0znn8OKx7eZpYvNkmXeVYkhQxJyeDnuSOvXms7V7t4LX7Pk75B8wPUD6Y9/wBfanG70KirysYt5eSX1y8srEhmJ55qEdelM7cU5c12JJKyO0kyCePTvT84NRrwOlOHNDQjvxcHUrKC5lZj5sWXJHVhwx9OoOB/jUUbefbNCWG6NcxgcZXvx7daSDTrjTvC9jJO3/H1ukVT95VzwPYH7340lgCdSWYnDQxvIecDAGAffk/jXnTi+Zo5JxtJoZuLJtOWO4j3/wA4q957+S/yDsGOBkkfz6VVhnR0Z0WNW3YYKNuD0z9Dg0N85Zdygj5igIyPfHpWMt9SUpLREEJR71GdOIvnYdcntnPuR+VLfKL+PyFcbwcqeg+h9v8A9dRu7IrttwHI+bbknGe/41HJIxIYk5AycevrW0Xs0EZOLuiWxhkQm4vMh4R5cQLk/j1x0IAo2yPOFUFifmXpn1OeeMd/pUsbbLYZXPH7wMOp9Pw5qPYjQtLGQzZIZX6qRjoc85ocm5XZdWo6juyvc7gxQBNp4yARz6j64zWPOGeQIMuWOBt7k1cupGZiNgj+XjIPzDGM8+vWoIIm3Gdio6oqA5PTBP489/y4rSOmoo6asZLiFA8jBcrwCAc5qi0u84Ukr0GepqbUYQ1x5qKf3h5GcnPufX/Peuh8N+DL68vI5b+1e3tEcF1mRlaQdSoHB5Hfjr1rqpRilzHRSgrXR2/hN7qHwzp6XHB8tvvr84UsSOo7rjHt+u7GqqBguE3cnOQFHt3PP4/zTyY42jjRV8pU4GMbRjA449v8inFdlw7sHCnK7l5+mCBx6/j24xZ0m9H5mwTImBvIGeRtK/nn3pEkypIYZzvH+2cflgn/AD0oiO7qEQA7gHzwx4zzxjJo+0RJtC4CkZCr6f8A1yCc/wCNUQPeRJSqtuGV2gKflPTAyM9+eff3Fec/EWCeXUra4Z2W2W3VCcZG4bse3p19a7+NVjLgOADsADdcr7j69/8A61MubeJnuGmBO6MLlgCr7iRyMfX8u1Z1Ic6sKUVJWPF4pBZqJLdVVg2RIcFh0P4EYGO/XmoPNLM/zHzGwAM8H8fyr0q+8KaVfOMwGEHBZrebaoG3nC4IHTsueB+PDeINEh0S4htp5JZ94YrKF8tRg9+u49+2ARye3M6Thucs6TjqYo27pdoyu0c9Mcj/AD3pWePyh5hjVUU8quOAT1xg9D15PSnS3qxoYIIwhfcSFXls/wAOc5IGKgUTWziT5ZFK5652g9QfT6/rSaM0tdTQWWNYY/IkJjPzKQfXjPPfgfl7VUuET/WxOAvQgYBz9P8APf3xHJdIUWFF+QLtVTnirMFpNpqGW4aJZ1AZId3zg9cnjg89B684xSSaQNK+hdsvOsJTcSRK1xtxGhyPKJ74HfggDt9ekNxuDTM8wQbiXZm+6c4/DmoIbk5dGkO1h8wLcZ65xjtnp7VNJDC1tPG7mPad5IUsAOowOuME0NpbjglKST2FitLU24cyEgMSAnO84HfjgdenfFcxqUhlvXPGB0A/OuhuP9FhSOKXdGWJbqhHsFz0Ncs7b3Z8csScVrRV5XNqcUpOwzHNPA4pFHFOAOetdRsKoOa7TwZ4KfWZY9Qv1MemKwOMkGYZwcH0HOT+A7kUPB3hxtf1T94p+x24DTEHGfQf57A9692ij2WqRW+FCY2qU2qgHQAAcL1/z0THFHOeMbeNdFDoiKvmDaFx8o+bOAOg5IwcZ/WvP4vJjW6JyWfaF3HB287s/p/9evS/E9qz6LdxxgeXywyTghSGOMd+D2/xrzOLAlk+Vi7IRtIzuOQf5CuGvpM58QrSI7cRQtLKu0hgAeOoGeP1qvb2W3VZLsSjy8tgYyRkEYP0/kPydJ5gnUKGUgAjPBojIhLRnPl5wxHBI/yKxTabt1M41JK67k8zEyqmMn+FRz0qqWAYZQE9OT+Gfzpt0SjgqDlRkEHg9fr7/kao/aNzFRk4bGAOD/nmqjG5Ciac8uyJThTk4HHX/OaSPYtinILNuLAcc5x/LFUjHO6ocBWIyDuAKjnOe/vU0jxbMRjywoAIOSM9z6/hz3ppBbQhmuNgK7gVGQRnjr/k07zVuIg78HaOQOnQYx0qjKgiR5LhiQFDBVHB9O49arvqxZGAgBJGMs5/PjFbKm2vdNFTb2LUl29tcRTQtiaGQSROBnDA5zzXttrci9sLS6MSok0SSBCeRnaQB6noMnP6V4p4e0q41/WYbRFIQ/NKy5+VB1OecegzxkivbPLjiijgCRqi48tRwABgDAHbtx6V0Rjyqx1048qsNcK4kRlYlMAEE9OufXqRg8dO9MAJIVwNmCu5TnHGfxx/TP1NipEy5DqRwF+o6nHPFNO7YW8neApVeigsTxn169f9qmaG1I8QUPJgBc5IOOBjJx6elPV9i4+bG3cAc8jnnP49vaoRGXKsYyFLZ3Z47c+/U4zUgDxFkZQVyAzhtvTr6dOMn2qySVI2CM0YVCqYA5JHU9eT1Pp1B9qimlzFKpDMmCpjPQgH0GcYwTnntjJ5pqtliqH5VIZ8kgkdvUnIwe+M1XLLLGTtiR3xu3nJ3c8Bj74+ucexAJ45beSUONx81wo3csCfvHtgDJ4PTPXrnzfxd4Z8TX0guYZbnUYYcqsaqN8eT0AUYfquSBn24r0NrlTKrNsAjwUcn5RnHbGSDtHHTuasW8wEIKqm6JiATHyR1AOASOSOOnNIGrnz1AJrW4uElR0mRGTa+QUOQDx68kYPrSmd1O2JWy3AB5yfQcV7H4r00aroFxDHB511GPMhXGWIBBZQe52gccZPrxXjBlkh3eY5V8FQnQrng/T/AOvWUlqc1SGpoQS/ZCksaqsoGDIrcjIxgfh6e/NLNcAyb5JUZJSSGOGaNey9c8fgetZ5kITquDwfmz6daSEiQqNyxlR1H3m5zkc8n+n0qHT6maT1Le053cAk5GPTvTpZn3fIpLsvSMHnHX/HHSms0bN8zuRj5QWxz+Xrmq82rPGPJjOY8/MueDx/9br1qFByZMYtvQsXryxWisIlTbFt4YNye/65rBxg1duLtZkYL0PTjB6iqf0610UotLU6KcbLUUDNa3h/QrrX9VisrYHB5kk2kiNO7GqFpazXtzFbQIXmlcIi5+8ScAV7n4Q0WLw7o62+9TLKfMupY1DElQTt+g5H4kjGedHoapXNrRdItNG0o2FjGFtwoDvjczN0LMccE5HPboMVde4WRQQqqzD/AFgYYUZycAE559OnHI7Rugfau04G1GUjhiT93nnGeM+9IJmdQgWMu2VCkk7Rgkj0xz1zjI96ksp3KkiQucFwSw9FOOhHPQk8eg6da801WwbTtUeB02KeI2fIypzgkkdsjOPSvUmDs5iBdnIHH3ix7Z2j1479K5rxFpC6xYjy5Io7pCfLAA5Oc4PfH9T3rCvTcldbmdWHOtNzzozNJJ5QPcAjHvj+tV5pgCTuBI6cV1WreHGh0RdReEpcgqJwGHy5zzjuePz5rlZbeNBukJbDcgHGRn/PeuTl5XqcsocjsyW6n3WVtbOoKIpOVXa2Tz1Iz7enFVBKIFaKFNqMQ55+8OxJ/H8CT0p91OcybiC0mM9+OvX8Kz/MDsI3bBOMEEDB/wAK1iriSuSzTeWWjdg2OAV5zUdzeJb7EWMtld2dw9SOw9h/k1VbJc4+UDrmobhzI4JOeMZraFNNmkYJsfc3ZuRjB568Vv8AgzwifE9zOXlMdvb7N4XG9yxOAM9OFY5wcY6c1zsUTyuqohZicBQMkmvafh/oL6Ho7SXMbrdXR3yqQcxqB8oIz1HJ7fexiuhRUVZHRGKNLStHsvDsQgsIVUMcSuDlyQOpJPTqfT5uOtWXVxkMWOMMWYc8HHA7Dj86t3IV+JGGcDJIxn04x2qlOBGpBBB2gllxz6k/5/lSNCKN1VDjaC/A3L9Oh/GkwEZCY12DBG3pgd/Ud+fr1pzlWjGGXYpBRj1Pfp165/KozMsiLmIHIznuBn079v19aQG3HMsEJKoHUZZgXJVgMEEg88cn/wDXTNu8mV2IkUZ3H6emQOuc+mPwqAKG+QhiH5BJyepJGOgx/X24s+YqhdzK5z8uRxkcY4PbsDj8qokRv9UAJUIf5iU+bI45z7Ak/QmoI1khdQpIjUBlwAxB4PODn1/Ej8bErPkRK6rHGx6ZGRnOP1A//VVFmjk3CFJQXYgDbg579PwwBQBNbP5sv7zEoOBjB+7yOB3Awox7d85qRIwk25ZWEgAVgxGAcccDOccjGOTS21kocNIh85UVQNo4Xqc8+v547ZpyMzxLuyuFJLFyGfjI4IHXIGPc4J7AxSWklLzOdxX5hxuZsEbjxknPNc7rPgLQtY1A3EizRTs5MzWx2+a2BuOGB5yCTwCScnNbr7juLMmWJKfMQzEjleDwRk/l+dgvsnMsjFIvutIeR1zn6gnGOuDQB5jcfCqJHlMWqyhFOButgSxJ4HD8duvuapzfCzUYZgbXUbcr0DSK0bA45yoBwOcf/W6+rCZRGY2EnlquFYovQdj2znH4Y4pzMrBgu3BHGW6gdSCOp+Un6fjRcVkeJ6t4L1vS1Voovtsb9GtRu55z8uM44POMVzD2tws5hkhkEwOCjKd2fp1r6V5hPlLHtweCMqRnBPHtkemR6iq5k852Dqh5yTtBYk9OOfTt/wDqFoLlXQ8OsPBeuXkpVrGW1RTh3uVMe3gnoeTwD0FULjQtSt7oWz2UzSMcJsQsH/3cda9+SRLZF8vMkr7Sd4AwxycEDv0x359OKhiZHSAMIWK8MQedvsO3X0yaOYfKcr4C8Lpo8Y1DULUnUHTKwSgZjQ8Yx1BYHrjOMjHXPfwbZpHJO4bQFYMp39BwOh7n2FUUDeY8crBFVGbeS2SPxHAHHvx9KuLhpGaNcqpKAOegBwOnvyKQ7Es0itNJFIzuJJAQNoPucHGPT07VApZvMYxBgxO4jJPI6fj0H17UEshMcQbcBxt7N+XGMD8jUFzKpIDkiSMMPm9eOMkfTjPp7ZAILmZopUyERUAGGB4U5yB75GM8f0qBYpCh2+WVUqzRtgA54HTrjj8xU8MSw3DkyKFyNuYzwfTnI5I/ziq0y4jcEbiqYBfsOpAGenBHv+VIZYkiW5RllJMMiFXU5BwQQ3Hr0P8AhjFeR+IdLk0i/eA5aM8xyHoy5IH8vzBr2G32vKuyRSMHZg9fXryM7c81yHxB0v7dpa3VsC/2MNlBwWjOMkHBzgjPpjdzms6lPm9TOpDmR5lLtnlJUiMckbjx9MnGOP6VRJG4nPI70sqTyQmYRP5IYKXxxnk4J9eD+VVSuTxVQpWWpmoFppN8YDBmKYA9Pof8+tRxxtPMkcas7n5VUDJPsK3fDfg/UPEUq4LQWpzmZkLBsdQo/iP5fWvSvD/hLTNEVZo1867Awbh+fYgDjb/PHGatJRNIwJPBOktoGiCG5YGaRzM3ltkLkAbeBz0Geo611ibUiC7gSU6E9c859/WqkSq+VY4OMhBg855J9ep9sVNI6tEXYAsSwyeO5/LGTig0GNMs0QRRyeN2cDPHP/1/8nPlZ4pWVcq5xnOTyfr+PNXWQsGB545UdCO/PTFVG3GPklkYjPP1PPr2/OhgQsEiyjA7HbaSBgn6/wCf/rwW6/v8A4O0lstnGcfj6mp32kZkJJGc4xknOSc/XH/16avEwODsPfdyT7HpSA//2Q==",
  "imageHeight": 256,
  "imageWidth": 256
}
