# Supplementary material for: Deep-broad learning network model for precision identification and diagnosis of grape leaf diseases
Source: Front Plant Sci. 2025 Sep 10;16:1611301. doi: 10.3389/fpls.2025.1611301 (PMC12461735; doi:10.3389/fpls.2025.1611301)
Supplement: Supplementary file 1 [file DataSheet1.zip › B_r00295.json]

{
  "version": "5.3.1",
  "flags": {},
  "shapes": [
    {
      "label": "leaf",
      "points": [
        [
          134.17816091954023,
          187.91379310344828
        ],
        [
          142.22413793103448,
          195.0977011494253
        ],
        [
          151.70689655172416,
          201.132183908046
        ],
        [
          161.1896551724138,
          208.60344827586206
        ],
        [
          169.23563218390805,
          220.3850574712644
        ],
        [
          178.7183908045977,
          231.59195402298852
        ],
        [
          185.04022988505747,
          239.3505747126437
        ],
        [
          188.20114942528735,
          239.92528735632186
        ],
        [
          188.7758620689655,
          231.59195402298852
        ],
        [
          195.95977011494253,
          231.30459770114945
        ],
        [
          208.02873563218392,
          232.74137931034483
        ],
        [
          219.23563218390805,
          235.61494252873564
        ],
        [
          221.82183908045974,
          235.9022988505747
        ],
        [
          219.8103448275862,
          218.3735632183908
        ],
        [
          233.316091954023,
          210.61494252873564
        ],
        [
          228.7183908045977,
          194.23563218390805
        ],
        [
          236.1896551724138,
          189.63793103448276
        ],
        [
          236.1896551724138,
          182.45402298850576
        ],
        [
          233.89080459770113,
          177.2816091954023
        ],
        [
          241.93678160919538,
          164.92528735632186
        ],
        [
          242.2241379310345,
          160.32758620689657
        ],
        [
          229.86781609195404,
          156.01724137931035
        ],
        [
          237.62643678160921,
          146.5344827586207
        ],
        [
          237.62643678160921,
          136.1896551724138
        ],
        [
          230.44252873563218,
          135.32758620689657
        ],
        [
          233.316091954023,
          127.2816091954023
        ],
        [
          240.7873563218391,
          123.54597701149424
        ],
        [
          233.02873563218392,
          119.8103448275862
        ],
        [
          227.2816091954023,
          118.94827586206895
        ],
        [
          233.316091954023,
          108.0287356321839
        ],
        [
          233.89080459770113,
          95.95977011494251
        ],
        [
          229.5804597701149,
          98.83333333333333
        ],
        [
          232.7413793103448,
          85.90229885057471
        ],
        [
          225.8448275862069,
          85.90229885057471
        ],
        [
          225.55747126436782,
          71.2471264367816
        ],
        [
          214.3505747126437,
          70.67241379310344
        ],
        [
          206.30459770114945,
          76.70689655172413
        ],
        [
          205.72988505747125,
          66.36206896551724
        ],
        [
          196.82183908045974,
          66.36206896551724
        ],
        [
          194.8103448275862,
          51.132183908045974
        ],
        [
          182.7413793103448,
          54.867816091954026
        ],
        [
          176.70689655172416,
          37.05172413793103
        ],
        [
          170.09770114942526,
          40.5
        ],
        [
          161.47701149425288,
          23.833333333333332
        ],
        [
          159.46551724137933,
          22.97126436781609
        ],
        [
          147.683908045977,
          37.62643678160919
        ],
        [
          139.0632183908046,
          43.94827586206897
        ],
        [
          129.00574712643677,
          41.36206896551724
        ],
        [
          122.39655172413794,
          54.867816091954026
        ],
        [
          112.33908045977012,
          51.99425287356322
        ],
        [
          105.15517241379311,
          61.764367816091955
        ],
        [
          96.53448275862067,
          58.31609195402299
        ],
        [
          93.66091954022988,
          65.78735632183907
        ],
        [
          70.38505747126436,
          58.31609195402299
        ],
        [
          62.626436781609186,
          74.40804597701148
        ],
        [
          49.69540229885058,
          76.41954022988504
        ],
        [
          49.12068965517241,
          93.08620689655172
        ],
        [
          31.59195402298849,
          95.67241379310344
        ],
        [
          40.78735632183907,
          117.79885057471263
        ],
        [
          30.15517241379311,
          123.83333333333333
        ],
        [
          36.47701149425288,
          131.30459770114942
        ],
        [
          36.47701149425288,
          138.48850574712645
        ],
        [
          18.948275862068954,
          144.81034482758622
        ],
        [
          24.408045977011483,
          154.29310344827587
        ],
        [
          28.431034482758605,
          164.63793103448276
        ],
        [
          23.545977011494244,
          169.81034482758622
        ],
        [
          21.821839080459768,
          175.27011494252875
        ],
        [
          32.741379310344826,
          184.46551724137933
        ],
        [
          31.01724137931035,
          199.69540229885058
        ],
        [
          45.09770114942529,
          203.7183908045977
        ],
        [
          37.339080459770116,
          220.0977011494253
        ],
        [
          53.143678160919535,
          221.82183908045977
        ],
        [
          70.38505747126436,
          223.83333333333334
        ],
        [
          76.13218390804596,
          229.86781609195404
        ],
        [
          96.82183908045977,
          213.77586206896552
        ],
        [
          104.58045977011494,
          204.58045977011494
        ],
        [
          120.67241379310343,
          191.64942528735634
        ]
      ],
      "group_id": null,
      "description": "",
      "shape_type": "polygon",
      "flags": {}
    },
    {
      "label": "Black_rot",
      "points": [
        [
          143.5,
          44.0
        ],
        [
          145.9,
          42.7
        ],
        [
          150.4,
          42.5
        ],
        [
          151.0,
          44.8
        ],
        [
          150.3,
          47.0
        ],
        [
          152.3,
          49.7
        ],
        [
          153.1,
          52.0
        ],
        [
          153.4,
          55.8
        ],
        [
          151.4,
          58.3
        ],
        [
          149.3,
          58.2
        ],
        [
          146.5,
          56.3
        ],
        [
          145.8,
          54.6
        ],
        [
          143.6,
          52.2
        ],
        [
          144.2,
          50.5
        ],
        [
          145.2,
          48.9
        ],
        [
          143.8,
          47.6
        ],
        [
          142.2,
          44.6
        ]
      ],
      "group_id": null,
      "description": "",
      "shape_type": "polygon",
      "flags": {}
    },
    {
      "label": "Black_rot",
      "points": [
        [
          178.4,
          47.0
        ],
        [
          179.6,
          48.5
        ],
        [
          180.7,
          51.2
        ],
        [
          181.1,
          53.8
        ],
        [
          179.3,
          54.2
        ],
        [
          178.2,
          52.9
        ],
        [
          178.0,
          52.0
        ],
        [
          177.5,
          49.2
        ]
      ],
      "group_id": null,
      "description": "",
      "shape_type": "polygon",
      "flags": {}
    },
    {
      "label": "Black_rot",
      "points": [
        [
          167.0,
          72.0
        ],
        [
          170.2,
          71.4
        ],
        [
          173.0,
          71.4
        ],
        [
          174.4,
          72.7
        ],
        [
          174.4,
          75.2
        ],
        [
          174.4,
          77.3
        ],
        [
          174.3,
          80.1
        ],
        [
          172.2,
          81.7
        ],
        [
          167.8,
          82.1
        ],
        [
          166.3,
          79.9
        ],
        [
          164.8,
          77.5
        ],
        [
          164.8,
          75.0
        ],
        [
          166.1,
          73.1
        ]
      ],
      "group_id": null,
      "description": "",
      "shape_type": "polygon",
      "flags": {}
    },
    {
      "label": "Black_rot",
      "points": [
        [
          90.8,
          65.6
        ],
        [
          90.1,
          66.6
        ],
        [
          90.0,
          68.1
        ],
        [
          92.8,
          71.1
        ],
        [
          95.6,
          72.0
        ],
        [
          98.6,
          70.7
        ],
        [
          100.4,
          68.7
        ],
        [
          103.5,
          68.7
        ],
        [
          106.7,
          67.4
        ],
        [
          107.9,
          63.6
        ],
        [
          104.4,
          62.0
        ],
        [
          102.2,
          60.4
        ],
        [
          99.4,
          59.9
        ],
        [
          98.5,
          59.8
        ],
        [
          95.9,
          60.7
        ],
        [
          95.4,
          64.4
        ],
        [
          93.9,
          65.6
        ]
      ],
      "group_id": null,
      "description": "",
      "shape_type": "polygon",
      "flags": {}
    },
    {
      "label": "Black_rot",
      "points": [
        [
          72.0,
          69.3
        ],
        [
          74.3,
          67.2
        ],
        [
          78.2,
          66.4
        ],
        [
          80.6,
          69.2
        ],
        [
          81.7,
          71.3
        ],
        [
          82.1,
          72.9
        ],
        [
          79.7,
          75.0
        ],
        [
          78.0,
          75.5
        ],
        [
          75.5,
          75.8
        ],
        [
          73.0,
          75.3
        ],
        [
          71.5,
          74.2
        ],
        [
          71.7,
          71.0
        ]
      ],
      "group_id": null,
      "description": "",
      "shape_type": "polygon",
      "flags": {}
    },
    {
      "label": "Black_rot",
      "points": [
        [
          95.9,
          88.9
        ],
        [
          97.9,
          88.6
        ],
        [
          100.5,
          88.8
        ],
        [
          102.5,
          90.1
        ],
        [
          102.7,
          92.5
        ],
        [
          101.5,
          95.6
        ],
        [
          97.8,
          96.3
        ],
        [
          95.5,
          95.5
        ],
        [
          95.3,
          93.7
        ],
        [
          95.3,
          91.2
        ]
      ],
      "group_id": null,
      "description": "",
      "shape_type": "polygon",
      "flags": {}
    },
    {
      "label": "Black_rot",
      "points": [
        [
          132.2,
          114.6
        ],
        [
          140.2,
          123.5
        ],
        [
          143.5,
          120.5
        ],
        [
          143.8,
          115.3
        ],
        [
          143.1,
          112.0
        ],
        [
          140.4,
          109.7
        ],
        [
          136.1,
          109.5
        ],
        [
          132.8,
          112.2
        ]
      ],
      "group_id": null,
      "description": "",
      "shape_type": "polygon",
      "flags": {}
    },
    {
      "label": "Black_rot",
      "points": [
        [
          196.0,
          86.8
        ],
        [
          201.4,
          87.0
        ],
        [
          204.0,
          88.1
        ],
        [
          204.2,
          93.8
        ],
        [
          205.8,
          97.1
        ],
        [
          207.5,
          100.5
        ],
        [
          207.6,
          102.8
        ],
        [
          205.9,
          103.5
        ],
        [
          203.1,
          104.4
        ],
        [
          200.9,
          104.0
        ],
        [
          199.3,
          101.4
        ],
        [
          199.2,
          98.9
        ],
        [
          187.1,
          99.2
        ],
        [
          186.3,
          96.2
        ],
        [
          186.3,
          93.5
        ],
        [
          187.0,
          91.8
        ],
        [
          188.2,
          90.2
        ],
        [
          191.7,
          88.6
        ],
        [
          194.8,
          87.2
        ]
      ],
      "group_id": null,
      "description": "",
      "shape_type": "polygon",
      "flags": {}
    },
    {
      "label": "Black_rot",
      "points": [
        [
          220.0,
          75.8
        ],
        [
          220.5,
          78.6
        ],
        [
          219.0,
          80.8
        ],
        [
          215.2,
          80.4
        ],
        [
          216.5,
          77.6
        ]
      ],
      "group_id": null,
      "description": "",
      "shape_type": "polygon",
      "flags": {}
    },
    {
      "label": "Black_rot",
      "points": [
        [
          200.3,
          127.2
        ],
        [
          202.7,
          129.8
        ],
        [
          205.8,
          131.3
        ],
        [
          208.2,
          130.7
        ],
        [
          209.2,
          127.3
        ],
        [
          209.4,
          125.2
        ],
        [
          208.8,
          123.2
        ],
        [
          203.4,
          123.7
        ],
        [
          202.3,
          124.2
        ]
      ],
      "group_id": null,
      "description": "",
      "shape_type": "polygon",
      "flags": {}
    },
    {
      "label": "Black_rot",
      "points": [
        [
          165.1,
          124.9
        ],
        [
          165.7,
          128.1
        ],
        [
          166.6,
          133.0
        ],
        [
          168.5,
          137.9
        ],
        [
          169.4,
          140.5
        ],
        [
          169.4,
          141.9
        ],
        [
          169.3,
          143.5
        ],
        [
          166.7,
          144.5
        ],
        [
          164.4,
          141.6
        ],
        [
          161.8,
          140.6
        ],
        [
          161.1,
          140.3
        ],
        [
          160.0,
          136.8
        ],
        [
          159.1,
          134.2
        ],
        [
          158.9,
          130.5
        ],
        [
          159.1,
          127.1
        ],
        [
          161.0,
          125.2
        ],
        [
          163.0,
          124.2
        ]
      ],
      "group_id": null,
      "description": "",
      "shape_type": "polygon",
      "flags": {}
    },
    {
      "label": "Black_rot",
      "points": [
        [
          202.6,
          156.0
        ],
        [
          205.9,
          155.9
        ],
        [
          208.3,
          156.1
        ],
        [
          207.2,
          158.6
        ],
        [
          205.1,
          159.8
        ],
        [
          200.8,
          160.1
        ],
        [
          201.5,
          157.8
        ]
      ],
      "group_id": null,
      "description": "",
      "shape_type": "polygon",
      "flags": {}
    },
    {
      "label": "Black_rot",
      "points": [
        [
          222.2,
          180.8
        ],
        [
          224.4,
          182.5
        ],
        [
          224.7,
          185.9
        ],
        [
          223.8,
          187.3
        ],
        [
          220.3,
          186.1
        ],
        [
          219.6,
          185.0
        ],
        [
          219.8,
          182.6
        ]
      ],
      "group_id": null,
      "description": "",
      "shape_type": "polygon",
      "flags": {}
    },
    {
      "label": "Black_rot",
      "points": [
        [
          186.9,
          219.9
        ],
        [
          189.2,
          218.7
        ],
        [
          191.8,
          218.6
        ],
        [
          194.3,
          220.3
        ],
        [
          195.1,
          223.3
        ],
        [
          194.4,
          226.0
        ],
        [
          191.9,
          227.7
        ],
        [
          189.5,
          226.3
        ],
        [
          187.5,
          223.7
        ],
        [
          185.3,
          221.2
        ]
      ],
      "group_id": null,
      "description": "",
      "shape_type": "polygon",
      "flags": {}
    },
    {
      "label": "Black_rot",
      "points": [
        [
          218.8,
          161.2
        ],
        [
          219.6,
          161.2
        ],
        [
          221.3,
          161.4
        ],
        [
          221.9,
          162.2
        ],
        [
          221.9,
          165.3
        ],
        [
          221.4,
          166.8
        ],
        [
          218.0,
          166.4
        ],
        [
          217.3,
          164.9
        ],
        [
          217.5,
          162.9
        ]
      ],
      "group_id": null,
      "description": "",
      "shape_type": "polygon",
      "flags": {}
    },
    {
      "label": "Black_rot",
      "points": [
        [
          43.6,
          109.4
        ],
        [
          48.2,
          109.5
        ],
        [
          50.7,
          109.5
        ],
        [
          53.1,
          111.3
        ],
        [
          54.8,
          113.1
        ],
        [
          56.2,
          115.7
        ],
        [
          52.8,
          121.5
        ],
        [
          48.7,
          122.4
        ],
        [
          44.3,
          122.0
        ],
        [
          42.4,
          119.7
        ],
        [
          41.2,
          117.3
        ],
        [
          41.6,
          114.3
        ],
        [
          42.1,
          112.0
        ],
        [
          42.8,
          110.1
        ]
      ],
      "group_id": null,
      "description": "",
      "shape_type": "polygon",
      "flags": {}
    },
    {
      "label": "Black_rot",
      "points": [
        [
          76.0,
          153.5
        ],
        [
          78.6,
          153.2
        ],
        [
          79.7,
          155.6
        ],
        [
          80.1,
          158.5
        ],
        [
          78.8,
          161.0
        ],
        [
          76.9,
          163.7
        ],
        [
          75.0,
          165.3
        ],
        [
          73.2,
          164.6
        ],
        [
          73.0,
          162.4
        ],
        [
          72.7,
          159.3
        ],
        [
          72.8,
          155.6
        ]
      ],
      "group_id": null,
      "description": "",
      "shape_type": "polygon",
      "flags": {}
    },
    {
      "label": "Black_rot",
      "points": [
        [
          108.4,
          161.8
        ],
        [
          111.1,
          160.2
        ],
        [
          113.7,
          160.3
        ],
        [
          115.5,
          163.2
        ],
        [
          115.4,
          167.1
        ],
        [
          112.8,
          171.3
        ],
        [
          111.4,
          173.1
        ],
        [
          107.3,
          169.1
        ],
        [
          107.5,
          165.5
        ],
        [
          107.9,
          162.7
        ]
      ],
      "group_id": null,
      "description": "",
      "shape_type": "polygon",
      "flags": {}
    },
    {
      "label": "Black_rot",
      "points": [
        [
          63.0,
          192.3
        ],
        [
          66.4,
          193.5
        ],
        [
          68.0,
          195.2
        ],
        [
          66.2,
          199.0
        ],
        [
          63.6,
          200.9
        ],
        [
          60.8,
          199.2
        ],
        [
          60.5,
          196.2
        ],
        [
          61.8,
          194.2
        ]
      ],
      "group_id": null,
      "description": "",
      "shape_type": "polygon",
      "flags": {}
    }
  ],
  "imagePath": "..\\train1\\B_r00295.JPG",
  "imageData": "/9j/4AAQSkZJRgABAQAAAQABAAD/2wBDAAgGBgcGBQgHBwcJCQgKDBQNDAsLDBkSEw8UHRofHh0aHBwgJC4nICIsIxwcKDcpLDAxNDQ0Hyc5PTgyPC4zNDL/2wBDAQkJCQwLDBgNDRgyIRwhMjIyMjIyMjIyMjIyMjIyMjIyMjIyMjIyMjIyMjIyMjIyMjIyMjIyMjIyMjIyMjIyMjL/wAARCAEAAQADASIAAhEBAxEB/8QAHwAAAQUBAQEBAQEAAAAAAAAAAAECAwQFBgcICQoL/8QAtRAAAgEDAwIEAwUFBAQAAAF9AQIDAAQRBRIhMUEGE1FhByJxFDKBkaEII0KxwRVS0fAkM2JyggkKFhcYGRolJicoKSo0NTY3ODk6Q0RFRkdISUpTVFVWV1hZWmNkZWZnaGlqc3R1dnd4eXqDhIWGh4iJipKTlJWWl5iZmqKjpKWmp6ipqrKztLW2t7i5usLDxMXGx8jJytLT1NXW19jZ2uHi4+Tl5ufo6erx8vP09fb3+Pn6/8QAHwEAAwEBAQEBAQEBAQAAAAAAAAECAwQFBgcICQoL/8QAtREAAgECBAQDBAcFBAQAAQJ3AAECAxEEBSExBhJBUQdhcRMiMoEIFEKRobHBCSMzUvAVYnLRChYkNOEl8RcYGRomJygpKjU2Nzg5OkNERUZHSElKU1RVVldYWVpjZGVmZ2hpanN0dXZ3eHl6goOEhYaHiImKkpOUlZaXmJmaoqOkpaanqKmqsrO0tba3uLm6wsPExcbHyMnK0tPU1dbX2Nna4uPk5ebn6Onq8vP09fb3+Pn6/9oADAMBAAIRAxEAPwDeXcc55B+nFPYcAZAY0gK4bv8AjQX3ZwMmkWRIMtkHGPXrSplWPzZB5pr7gOPlYHrmnxHIPbsc8mgCdHUsBx75HalZV3A9PpSBVLd+D2oYZwBz9O9ACjGzjr6D6VIqjBA5GOtQg5Y4PPYVYAywIXp3NADGBU4HBPQ45FSE4BXvnpTTHuG4N8w6HNIAT07cc8imIePlJ49qVwMDB5600n5C3bvRztwVGex64oAcTzgtjNRbAODnnvUrEh88n6Co9z4VuxPBI5oAZJHxhSQcHDZHFOVPmOCOR3pwJY54zntS45JX7p/nQAiyAMFI71Lhg4NRjJOeRjt60qk8jqrdqAI5M9PQ5xUW3YdpGPQ1ORh8YOe9QSrnJzkDnjvQAZOecDI6E0xAfNIBJPU4P+RStG0ijLkFG4A70qwqcZxnt60AScFR0xxyO/1prSCGQZIIH6ilWM7Rnvzmq8g8x8r0GAPpQgLaN5gyoLEcY7VNu3LtwOvTODUFpuZCWYEHoO1SOh3Nt6g8igCQEEh1zgjkdqV0DDHbtzmkVTsZgcgHoKRtw79O2KADncDzyec1PEFHyjg55NVh0GW5Wpozltw7jkA0CLPqe/emu2UyATj9aRsZO3kkcjPWlAyPlOADwDQBiKMAjJJ69M0mOcdM9aUEMo/n3puNzEruz1GaRQkilccd+1IufvdBxUzFWUFu3UD8s0giTG4ew9aAJlYNgcHtn0pAQVJwcD+VQ4A5xg9c47VKfuglhn+dACEKp3AfjVgOX6g9RzVYqGzjB9BxUqsANue/OT0oAlLbeG/h5zRkOCVOD7moyF2c8jPBPNBHzfdz3Bz09xTAkU5fOec8/wCf89ae+DGOMD261HGq9c/N/WnMcDGM/T/P+c0CFDArkbvTOKjJyW46Y7U5GwGXacnnnrUbbuVwCD05xQMUMSBg5XuDyaEU5wT9B6VFI/lwEsTlewp8MhdBuB5GfegRJvCFcjqe/wDOnOMKSD3yKj6555PfFOAKkZLHP5c0ADFnAfBB+lMk2qfm4HUHtUpZQjEEcCuc1jWVkne2ib5Ih87DjJ9B9DUykoq7FKSirm2JY2J2OpwOaerDlSQB0FZeiXKTWwC9U4P+fzrTK8ZADcYpQlzK4Rd1cdjK4ycY5x/9eqwiDcfz7VaiAZlYjG3KsaY6KkgJ/iOOO9WMeq8kHBB6EVI2VAAJzxjvSIdh9PlGSaeGDx4wAeMUAKrMc8DnGfyoYBlLAjIHApudoGQSc8e9EZzgt07n1oAau5lG4ckc96mRNpL84wOlNRT0K4J9+tOVsHqSCeTnjNAiRSA27qBznPbrUvcEHr2z161XGC2FPfpUhyEB429x2H50AYWC3y4HPU570O25csQAOpA96eOhxjeCee3+eajdySAeeODjGKRRJEmBlgCfrilJAJUjb6cUo+bGcDqcgDJpJAMAjn0JHWgAKscfwnkYp+TsOORjGM00t/8AW60I+QyjIAx2/wA/5NAEij5MZIA444p2eWJ5IyBUTghCN+cHt27UqspAGDnGcn/P+c0ASHDDDsOeuD9aehVUwc+vTGKYF8tjz1Pr1pm9g2DjB65oAmdBnOce/p9KRZH3FGA2g/KfWjG6Ik7eFHbNNKbjt4yPbimA8sVODz24prsqggct1xnqKY6cqRxz16UHJXGMMDjp1pAGNw8p13BweMf1/GlyUcHAI/lT923DYwD7c1BJIscbzykKqKSSPSmInByNvRm5B9D6VKBmMbhn/PSuIm8SytdloJdsRPChc4roRqklxbKyna23nb1J9qy9qjP2sW7Ih1jVxabreAZlPBb+7XJ3LAQDqWd+D3GP/wBdIb6efWfsrRRGNlPzDO5MDqT+nbrVe6kTzFiG4lRjp1PXP8q55yk3ZmdaMk9TQ0PVFsb9VdyIZv3bZbhfQ/ma7S7vLO2ULcTCMsoIBPP5f19q8wKFiTvYH/Z+v+NEtzJJqEk0spYu+7JbnJpQquCsKFRpWPV7eVJArqdwYZDDoRUs4YqMDDH8iaxfDbF9JjIIPzEDP+fc1sEgovcEciuuEuaKZ0Rd1cRo8nABBJwacoZQSFPK9j/nNOOF2p8o9qXLJuA5H5/5/wDrVYxSwkBHG4DoDQMHDcHOPakCqJAy53MMHj/PtQu049BnGRQAizJJuZXUlW6ehHUU7dlMZG3ocetV7UqJrmMHhXDAe+Ofzq0qgxHnA96ABRtO4c4J6nNTxuHKkHgjBB45+n51VVhu+9nkY4qVdoIB5x1OPegRjo4VjuOMAc+/+cUjKN2B+XQdKSQcD5uSM/yP501ncfdyDz3HWkUOXC4Dgg5/zz69Kd8xbao4HoOlGRt/2sdSaXgFcj5QetAEg2njrn7p70IuFJXjHtio2+Y85+U9frSiRskAAZ9f50ASfeLDOMjGaemFHRcDqRjiolPmj8B1H+NPVgE5Yjnof60ALlVbceR0GO1PYpk98gA/Wqc86Qso6lh8q/Smx3YDkOnJOciodSMXZkynGLszQEgA4x069aiVmKrjIB/TmkjCnaFYgAYKgdTTJH+yo8jbFjUbsnoAKtNPYpO5IOAyMD+VBKmPJGSBg1jJ4msiqNdObXzSTE0vAKg4HPQE9cVR1XxKkEojjZZY+CWByCOvGPrUTmoq7FN8qudGt3ECAsgHPfiuU8Z6ysFslnF96T74xztFWzfQ3SpJAwdDkEE4IIrnNesxNiXAGPlAB9yf61Lk2rHM6zaszFhupM7i/sRmuq0XUHK7CQV9a4/a0CsoUfeGfwB/xrUsJivTnsAD3rJroYPuaurX7SvOyItu6nllUAsO2T3rLEzzFXbmTaN3PfGKvPJHM6GdOQvJII469azVZiCe3fPvSlayVjoq1VOKSHvMABjntkiooijuAcbt2c5J9P8AP40yRgwYhvm45z+ZNAAAXczHGOCOPcY+vvWE/IxidT4Zea31y8naYCymtlO4v9xkwB9MZb8x3reXxNYTy7ISZP8Aa27V+g715u0zkMA52lSMZwD/AI//AKqIZx5yshKgYyN/OcfqP8+9KFecUonTKq2tD2G3n8+2DKxB6AH6cHipmAzxnrnAFYPhm8NxbSpysqsN3Xkn/wDUK3TMoQEnpxgH/PvXo05c0Uy4u6uAG3lQR24XIx+NOYM2CCffBpDuKnnjGPpShCGdCw246EdPerKGxWyQ7n+bLY3E8dP/ANdOLfPtYHI5yT1o3EsR780HjBA4I7UALhVOTuxjBwelBXa24klcY9zTDGAcgE98Hv8ASnFsYKgsT2Pf/PP5UAZAIVQS/rUYGBjaQF4ApiLlCCDzlc5x0pgZmYHdgtyvbNSUW05AYr90g1I5JwSDntmoVCqpILYHUsOhP+f0qXBYjI5AxnBwe9MBxUyMWLL05IOfWkSPIXJwOueKYpII3A5XkEetLyUzgMQfWgBQ205ZsgHhQMk052AVj0JG4duPpVae4ijIYru3DIC+nf8AnVM3wfcEUHPfd0qHNJ2IlUjF2bHwuJbqR15O0opz09v0pn26Df8AKr/IcMx6A+1RQMEdgDlTxkVVWJITMXa4CsWbHl4/JuhrC6b94xhKEm3M17a5ExKs2SThdtZN7eXz/aoZHCQuxWNto6YwNueD2znj+rZriLy1NuyhEHzKSSRnvVq1vGWEBpBtfgd8jrSirO6Jp1VB90cT/wAI5PceZdXl3KJZiQhYZymMHPbHt0xWnGkFrbx28ccbwIdoBAP1/WunuQl1EUkOV5xXJ3dvLYzFo0aROgcDilaTd2KtWcyzFLCYT9nVYnUhioG3Pb+v6VYmDXMG3gN2wM1WtpYbu3ly5JCEkA9PT9f5UQOVVUD5xnjHtW6Oe5h3EBjleIA724B565yMY9en41HaMF/jK+orXvYN7FuSepI61ntbjdvOI2HUNwPrn+n/AOqpkrDvfQtLMxt5irAlUOe3UgHj8aou2VwG+bHQH8v1q6Vj+xYPEjPgZzzjOR9ckVWitN8m+WQBewXOf/rdaxk9SktBba1md3YoCF4xjOfp7f59aJIHVgBld3AbHTn+X0/WrWrRFdNH2eSQKOJETglcH9Omf855vTZXj1VERnMMu4Ovr8pP5isuRyi5J7HVCinG9zRkYJhWAG0YOec8dM/hT7dInOJo2GeQVOMc0rupUkH36f19ev5VLGyqVCNtP3gSeh7VkloYs29P1y40iMQW0ERhfks4LNn0JyMdDx712ekX66naecu3cuMhRjHvz9K88A3KVdsEqBgHg8g4PYf/AFq3NE1L+zLScKm55iAmW4BGcn9R6ZrejUcZa7Fwm76nbKSrhQcqSeT2BqxGTjbksD1J9a5K21G4uLj/AEmUgA/dXgBffp/n68NtdXt7qadYHYrDgb2wA2c4x+X/AOquj6x1SNeZ62Wx1wYhuAcYz1pykjIwcD0GM+1VLIq9vDLtwWUZJJ5+vvVjcxXpkA8D/P4n8a6Iu6uUndXHldqhSTjJ4Y/jTQFKlWzjPNO+Vzj5c4GQevag/ISSRwOAOaYzn+T90AsR6d6fCCAzFcYPc9+PxpinYzKM5zkt15qVSDGAS2AcY9fcVJQ0yDafmyQMrz15/wDr0QnOAAB0zzgGmBP3YO7Kg5GD0x/9YU5SvIZhuJyQOeuKYDyxHO0k45BNOZsEEDKdT0+lRyTgMrFhuPO3GT+HNUZ55dj+SMsAd2B/9btSJGXpL3SjHCpnv6n/AAqtJxESnc5bApu53DSsTk4Oaek48sk+vY1l1OGo7ybCG5BwoAyelWFIbJBOX/2jis4bYpidpWDoGx39Of8AP5VYtZhJuAPAOcA9KVkSm1oXGhTbhh94YIPeqUSR+a6lcbeOnXr0/KrQZn2/Mfl6H0pkwfZmJ/3vbnP6UbDiruxLP5jwCIDbnkEjqKz5i0R569wRgVLZXF012vneYIwvzhs8df8A61OukWYueSCSckdPSh6OxVSHI7XMaO2gS4zsMTk4LIMHB659aaRMoYMQrKSCPQ/0qw1pOJB5bK2OMGo7mIi5y0jIW5ALd+/65oWhkVZJH2qyjKEdRz9ahUiUklXLdfu55/zmpJohGpYDIJ6E1Xiz5oQSY5zim2Iml8kWqQiEbiWbJGB26H1ypqnLOy7c7sn275q9qKyefGq7d8cYUgnnJyf6isuSKWKZWG0FGJOX6HJ9Oc/SspF9S/ZzF3TPf1O38amuZIoW4jiXccswA+b8R1rL+REjcMwUt8pB6e316f56XlPnRYY74v4lJJK4Pb0z2NY+zRak11KEgjaZXVVwwyeTnPHHX2z+NPgt3bcoyGX+6c59f8961Yks2VXI3Sg/dYn5RjAAHtSyalbWl5aWuxmFxKoZowBtJbGMf57dcYK9nfQunHnlYjtIgi4meMFj0kfAPcdevT86tSQsdnlFSUXICjO4H0Ipl5cWsMTzCOO6jmfAMUwwBtwT3/2cD2PSmWV99n0jzJCQXdjET128cfmc/jV1KahG9zepQSje5o/ahFCRG+HHY8VSu9ReVQHYgN05JwPX3/8ArVlSX7Mm9jnkDLHPXNVpJmZWU5C4DYzjrz/k+4rByvscyTPQtB1/Tjp8Nq11vkVQWYoQCevH4evpXSl97YZtoJ68Zx7/AP668n8PbrjWbVEGUebcyjhSACTgLjBwDxXqO0DAONobIbOMiu/Dzco69Dpg7osEAncUyQ3H5jn8/wCVDOVIVvm5O0nrj6fpTMGOU/dByPfHb+VNDhkK4O7njp7fh/8AWroLMl5Swx0I+VuOf8809SAAfMwSMZIGc1AwDFtp3FlI+h/oKchIIJHbjHHYVJRIRlFywbPOCf5+4pi7kHTac9ufypCuMYY43ZwPr6d+1JKwILP1QEk5xnrQAwKXyrNlhjJwMkgYzSNGvllWJO3t6d6I7hftSqSMElcnPH+SKlvJ4bWRo5JCJNuQigsxrkneMrLU55U25aGJdzMlxtVco3UDoPrTkljwCx25HG79KWaSK4Lui49j1HpkVSZjHGAwJ9xTUtdTmlFp2ZpSIk8W2TLL/CF7e9VI4Xtptu5cdM+3UfQ9Ketx93ryMA+mO1WUiEsZzxgfe/qK1JJImEgYE7mH4ipg+QcoSR781UhU2wmLHeAcDoB07/1qcSpImd3zH5uDinuMreYVm8sPjB7g8+/61M777b5WAZuA23OOfSq15GnnI5XGeNxJ5PH9CKmgVSoEag8elRy3Fs9B7/LGuBuBGGOOh9f0qndBZbd49pBUlgyjqP8AP5VdmCohA+/jjPQ1SEssUxDIhKsQQrBl/DHBGe/OabVkNlJI0eMBST2PPJxVaC2Y3oQAZJ9e1WJJHspw8gCRMd28njnsx9e1TW09tcXpEDiRtpwMNkZHbPX/AOtQndAoSfQz7yWObU5myy4YLkDPIAH9DS3elrdWxuII2aTB+6cg9s1FJdPHNIYxKYgSUwO2Tx7/AI1aiv2eFAAzOgAGWx/nr60lbZh1Mu3It2AO04+V88gg9ufappLfMZSKTaASWGePT/P1JzircplliDlIxOeVLE5weQR7+n5+lQN5rqrPuCnOARg8E4zU8o+hCImBUuyrjjnoP85qeOC3uWMtyjNwVyrleD1yR1H6cmo5sgYQYwMn8/8AP+RUJuQiKjfcPUHrj2qJaLQabg/Mtz6dZNbv5EMiq3DBHPbof161i2clw+qq8cjDlUaJM4VM/TsCfSr0s6wx7GkDK/I6ghc8fjnPrVd9QlG4RklN3TI59PfPPasnN6pq50wrcq97UtXk8ih41uCN3UBs8/X/AD1rMjlAP38MCfmHXmmTXEsjkOzdcnJ71EcibKk/McAqf8/Ws4xsrGL953NK11Ke0l3WxMZdAhcHD4B/vDB//UPQV6ppbPJpluZGJPlZIPOfz/LrnpXk0DM84Y/N8wySck5/HmvXYkWC1jQShlUAHpkEegHTpyDXThVqzakWN/y9SrAZOP6cUZ3RZIwHHUHp9P8APpSMAd7qmVOOhG0jP6dxSOxi57nopJBI75/z3ruNjJJZdjIowG5Ygf8A6vT/ADmhSNhQnMQPOF5GD6/1pFyH6DKnnnGcGq/m7CUIwcZxu46g4Pr/AJ/GRk/329GOOeD2/XpUcs4UfPtAyT857H0Aqo1wvzKoYP75Hqec/wD16z7i63RN+9HoMYyT1z9KLAWLuWR58RKCx+UKvtWI+s6iuvym4gwjRgIzKegA6e+cjn1rZtrqIlgimM55Xrg/XrT7h7Z5lE8KOBjAYZ/EVyyq+9e2xnGuoys0UzdxX2oQrHIVbAaQlhkL1I+hqy1sBI5fBiYYBzwfasy6htUkkktIhGG43Z6j8f8APFNsb+ZRsP7xScEH/PSjm5ncwxFRTldGk1uyqEQ8H5sds/h/nmka5MDIg5LLk56c/wAqs+ZEAtxuG0r0J5H1qMYkTJYhs7gD2/8A18dc1ovIwJopwdqfwnlsHqO/8qYz4kXaDuI+V1OenTI/XH1oeExKxx8x4GBgn2x/+qm42FfMJyQe/IpgSqrtDIki7mBDIR3GOePWprbCLgy47EcZ79vzquLpUnKNgkMQ3cD0wP8A9ec0TTeTcNGVxnDAA9j+uODzS2AlkPnMJAvyqDgjrTfIBU7QRkcHGMVJE3mwlAuGKkfMelJJDJGqky7lk4XqcZobuBWnsPtUSJI5YxneEGMt9ORz6cgfzGYGjidJIhkiRecYxzg9uMYPB9D3rZaAwIczEtjBPBwOv+fwqtLbwm489izLJEQVPqFOG+oHH5UKXKveOmlV5VyswvIaK3JmX5SSV6g5HPb0Aq28cEUaSsFWUjcnzY3HruPoPT1/OkuDBFEXUrOFIZsrjbjvt7+/P4ekIvoryPZdJk4+Uluc9etSc6RXMkEsqtuPmdTySM9j7/41I1ziKPZnLMFA25wfxGPT86pzrarMTb3DENklHQZ6/d65B4Hp0qCS7WJGBcOCcA+vTJ6cdCKG+XcvkcHeQt1cHe4Q8KeWUdKgjnLx/MN0Sgscn2xgfoM1We4yGZQM+3H/ANY/57VDNIFgWMqBk7iAfyH9fxrF6iS6li4uvMlMmCrHlSf8jvmq2/acH0wfemfO2x1QhS23djAz6ZqvNdNHMwCliBhucfh/SkoNmkYOWxeQP5jbQpULng/5zU4AKMVIAznBGDn2qOQGMY4wDjA6Dgf/AFqFky3GBxyT0H9KjcmV07HUeF9OaecajMrQ28L5UucZOQB9QCOvrjivQ45w5bDhsggMTnnn8K8Ytp2FxGEkKx44O3Of5fhXp+gxvDp37yT5yDlB0HHfP8jzzXRRk4+6kbU5dEjcjbaxVycOMEleo5OTj2B9KXbHKFBYn+EjjI9uPp1qOM7AxRdynBxuAxn1z709AVkJd/nfJIBzjngfT0+neus2MPdubeCCAN2Tyo9/y/n71GzKF3YQBODkd/Y/SpNhMe4bdv8ADnBBPXIqEyM1wQo5fqBzz05A7+1IZTuJGUKythTlcg55H+NZkrbccnn5umf19+K0LpTGV3rjjB9jnA/XNZ2xXIAbtgKBnHHH17U7pK7Ik0tWMjY8sEIbBwPT2/nSLqce3yySS3XaOf8AP41btrcEkMqswOMMTwe54x+tU1VIriVEjym8jIB5Gf8AP51zS1ldHHUkm7oQxSP8w5VsY2nofpUIt7qOUbIJCuT1XkVfgUriPgDORnvTZZWW8yzYwBjcDyKVrGY2O7u7dT5loWiZtuGbHt/nirsbyrJ5kQJU4O0nlfTjv/8AWpcxtapnBBYD6+3FDKkUQdXwx44NPXoMtyzrLcoFwp6t7nHT8qkljBZI1QsDyWAyBxnn0qCIwybG8wJOvUkAE8//AF6ZaagLPznlAcO5Rn/h7/5x1p8w15kZiR2JZMsn945+lLIRPpqyQ4jlj+bAzyQORjp0/wDQcd6tGOD5fs20K6nlCBgcY/z/APqqtFJcJO6BFC7gSrHOcc4/OiWwEcdwXK/vh5hHVOOOnNOlv40TaNrEZXPIOMc/596pXNs1tc8MQnUDHJH5+hFPEyTQ+REDISeFHb1NSpBYJNS83CneCTjk5I9M8dPaqd9O8dpM4mVsKEDdMncDgfhn9aZKhhf523he20EDI56/XrVa4kSO1jXyVbzXLDPKkAds/wC9USd9AIJtQU7JosRvncXVuGI7jv6f5zUVjqunbJEuw8bxjEbICdy44B9weM1fhTTZ1WOWyIkB24VjgdOeD7/rWVqulw2su2GMHccH58ke9aJG1FXdtyrcTYvPOwwDHHzcFs55P6d+9DMskOQy+avzdeCPQ1VurK7iQSRB3iCgsOoGByenT/P1IIy6mZxtQcn/AGj1wKU1pc3xFp2kiVIyEFxcA4Y/JuP3z/h7/h9F+0OwwjPluWYN/OmuFuWyzhW4XOMADHTH9aYkbxvwPfrms2c9yWExsjK+QwOVGOp9/b/61PBgaUPJCrMoznOD+Pr+NRLESSuSPpUgtZt7fKMBc5AH1/OpavsCm1sxDcSS8SHd12hs4GR1H6UhRlwCc8j9RUyBMbY0ySpzx1P+e1W7WxZkztzjqDngDkn9KNtEQ5F7QNPY3MEuCwBBKjOAOeCfcV6NaEKxdiN27JIJyeM9BXn8oVBFJFIp5yw9+xx+NdT4dvZblHWSfciqMqxPPIGP5VtTfK7GlGaWnc6WNlC7HHHIIxzxxxx16UvmeVK3zsu08kA4bjPHqPy7etQEYdkWSMKw3AEduee2Bj+dSoHYMMlTjHzEkfUA9/8APvXUdRiIGcNkAgZyR1yc/wCA9aZM6qC3ChSM5GcnsPxzUG4v+8HzYXjcwIwRxn36enSo5pAyFRgjH8eOPx/DpikNkGo3DRwOEHyqMnHBx9Ky4yJWjkWZ8rz8w96sPIiyFWBznDDbg4/H/JqmqNhgnUfdAPUZrKrH7Ry14t6mjAZYnZ3XOcksDkH3rKju8ysQ565G31/wqwtwznchPA6ehpQtsyl5VG4r98fez/n1rJu+xzkYuJXbcrHvgc1NqFwroiSRPHKvCy7eGz1HtVL7DdwgPE/nR7v4RznFS3N0ZUjjdsHB4B79qj1KVktVcvWMCPBs80/eznHHf/GrFyGQ7OPlAIA6MKpaVNEC0bELn+EmpLnVmg1SOGBAyDiQljkE9SD/AEog3LRFU6bnsNeJvLZ5FIX+7ngfhTo9QS3iwwRunB9OvT6j9KnvoLqUGX7rjg44B7daypLZotsjRMGz1znd60KRDTT1NKK9hcBlYQMDtCO27I9j2/WnPIyMS6NnPU4IP0xWDMJljDKrAZ6ev+cmr+m3cqNGkrkpkDaRnI9/YU1JoC/cbJkSSTjB257sOoz+o/Cq90LVrchAY1YZywxnHTn8qtmNSr2qSE+Z80Q6bGH49T07delZElpLbr5sqxtJuACZztH4dTSUnfQq7i00QLceTCLYlsLxgYXvn/CoLiA3LQ/6UISfmIYbuWbrn8BUjzrMAk8YwOjDqP8AOKp3ivJqLrGyqqAKfmzyAAR+Y/SpveWonJtthe6Ve2aeaZojHkLuV8Y/PpQY7W6z9nn8qRgpZm5DNgA5/DPTjj8aT7Jcy2s7ROjmE7tiljwDjjPFZgY7w6ABx/CVHP4VrexSbS0Jybsu1pOzBUB3ZHAX1/w/SkYxsy7gViP3fTbmr0tpNDbhCsnnOAZE2ncgAyFP8wPYelVoNJu7mHEds78nlV4Hrk9fzqQv0IXt1WLfGcjJ3Dptz0+tOCEIrKu9RjOB+lXl0maO1/0p47eKTJQytz+Q5/SrIs7e0toZN/n7wNy5wEPbqOnXmgm5TltVuDBdRxspTcpUD29+3H404lmiARe4wee3p/ntVpvNvphCpRLc4ACcdTjJ9evepUUW5SFYXZi33u/HsR0/H3pJN7FKMp6LoVoLMh1DKQSAfk54+n4ZrXFm5XEQWWRhkRt8oYD3z7fr7U2WNotjRoQAv3gemMn86eiN5yEv5YKggnk5/Si6iZxVzDF0xYjGxvukHPHr713Hhq3e10oXDxn/AEkgqpOfkB6dO5H/AOoVzUyW0uoB5QXlYA4DfKxHZgORnHYjrXWafq0U0MdvJD5ZRTgbgV46e4H6dacHFSvJnRS5bm1sWLbgDdH1xk446AdfXj/61OWTZyFfCjOOcgdOOue3+RxVZdmCIx82WO4kgHnPT6f/AF6tR/eQKzLxySO56HpjpXajpOdKkOTu3cEHgkHPT/PH41ACDGqINoVR83r7dfrTywH39vAJ2DqOMd/w9KpvM6ACP5O2fXBz+H9KQyK5TZIxIJBOSQOg57/lVGOJhMQiHqCHJ+6O4qaSdpJcHkZ3EHGOnXp6GoLeX946l2wOg284/Ooqy5VbuY1JWQ24ZhdlCw3DAyO9QzTMPlBwT1q9OkVx5cu90faByv8AOqe2B590m/k9egPrXLY5HoMgu7kHy4xhgSc9qu/Y31CJJbiddw6si4JGOme/5Ul5HGkCNFGRknBU9RxUtlMV2/Nx7HinbuCdmVLXTJFZXjk3g88jbge+f5fpViG0gt9TknuXJbdnyscZ9/WroUoxffk5OCMfrUuyK4TFwV4+6X4/Wp5GvhZpGo4tqJpT3iXFmNqlR97H9KzpLfzx87liRgAngHseeaIFIiURSxuns44H4mrISTzCyhvL6Z9qqNiHfcqx2rOQGUdR71T1Kwmt0jWAunmZ3sBg49j/AJ61fhuPJmZcZZScA1YuLiG5tx5kgDA8cZx/nmqTje7LoyUZXkYEUxa0cO7GRXKhnbnoO/580tzM2BcswIJw49D1/X/PStFYbVLPyyCSoIZiACx9ayppLVpGQAIj8MV4xjof89iayno+ZBUkpSdjOjd3lQgj52CsOxyazJlluZJJFZMSPvPJBHOe3ar+zbcytyrRq7Y9MKT/AErIjaWFzFG2JWIwMZPoB+tOGrbJjorls3U1srQ7+G5SRCMfQ/5/OtC2CafPFcSYa/JXYhX/AFZ9W9+nH4n0qhGws5AW/eXPcjG2M+3qf5fWo5ZfMl3KNufbv3/OnuGw+SSVHJWQrIGwWU4LfX1p6zyfalgNy26SPI+fn/PFWFjedfO2ktJkMQeST1P45P51pwQj90ZIoikS8BjnBB689On60uUItX1KMaO8SxtuMRcMCylgOnI9ep/L3qWOKJ4QN2UGd44BPI4z7YpFAhtykbEoowWYkkn86s+XmzeQ8AAEH05H+NWoENrZC2cZR1wp3ntj/PpT765MUyFolRmXbnuR6/rUOyVrdpouZIsMQPvEVNdEanZRPsAePqxGMg8d/qKdlYItontp43UpIrHcOAegFV8zLeO0h8y0EeBtABDZHJ7+tPGmtBD57u5Vcj5cfgT6Z+lNW6MpyQIyynBxzz6n1qGu5cJct9CC+ima9zHDIyFRtKqeBjrmkhW42HLqkkZG1WbO7PXpkHp6/nRMLiSNHLsZA3IRsFu+OBnOcfma2tA0Z57yGefB+X5kJJJP8A4+h/zms2nJ2XUqEXJ2OmshKljH5rbCFzgnDBiAD/n6ehq0qi4TYFRVBA6fMOM4/Hj/AOtSR4ULIFYFycDOB+XYc9vanw7VZQJUweCxJyy89/8AP+HoxVlY7DkLySRm/dlGAHBHp2H+RVBnbZkP+82k7eDx/n+v0rQlK+WAVIQnBUZwPXHr/nrWcY8xlsFlVQo3DAAwf8fSqQMrsROvA+cAjaeevXP6f5zUbTKXBBweDwOQMdfp/hSzF3Z2wzhcjkjCn3HU/wD1qgmd3YDcGBIPTjHt+n1z7USSasyGr7l3JMbOpPTle/tgd/Wq6SBcJgkew5+tTvC6rEYRwvHWrH2Z7kK/lHcCN2BXB6HE7N6BDNHPbIpzjPy4PT8KpE+XetC27jkEdxV6HT3QDzQI8jd8w5I+n5Vof2dHcF55B9xTsxxii9wsjIX7R5hWNWZWHBAz0HOa0IrOVom+0DeyjIjBq1BGfKO1AFVuQvSrsjLEIzGNxYZ/+tVJAlfYyQwSKMRoF5+UAYq0kjmElucYIqeW0jcDa2AR0rP/AHlrN5TEkE8ZGRVNAarvFIwLYPOSWFUJIbJ5DuZomHOSeD+f+ND+fKFEUe/PVen6+lSrbxQMr3ERDsM7vvBT/n/63rUuKewylNps0sXmwyRS9AAhA7dcn/PNU30eWYAeXuYHllcNj681Jqmpm4m8iBMgdAvesi4fyATcXCQ9yQ+WwB0ABrNp3shbs0ptMmTe3lM0u1UOW+8OmTj24OPT3xXOyWbWa+VEkhlOd8x4JHoP7o/nUp8XyxXEEMQJso2PmKw/1vBGT34zn37+2pNrN19nzbXEbwPjIkHmDHIz82fz96ag4bmzTSMB9OktwkkhVkY8Bcgj6/5/KrIi3kgjG3C8D8unerwv1uCyTWMLKMsGRip9T7fpViyFpKRE0Eiox6mQNg/QgD/9VVcyk7kaQbEQldmeR/Wr8DRvaT7XG/b+mP8AIpZPK2mLyjtQYBKkN+Pb9KgkeRZ18shQB1Ubf5Yq0+xmyJLUtHIqqzvkH5eoHHapUiKW0kVw0aI3ygk85HPSom3M4VtwZWySepq/EEeFkkRWXB4Pb/OP0FVqCIIlgTgMDuXhx09Kt2wN2ktvKwDMpXOc9P61XgsFbasD9T8q7sN/n/GriJJGRNgYXnqcen8yKENDtFmcF7WbILDkeh96ra3p8FoEkjIw7fcAz+I9B71qSW0chSZlZTt4YDqTU93Epi8mUsXIz8p4IPpQ1pqaQUb+9sczbq1wQg27Dw244A+tdbpKIbRYIU3BT8wY8luvp/8AW9a4y6ieGaRbdmCd0XgY/wA4rofDFtcR288zxOY5GG1SuWJXn8vr6VjSl760NaT97Q6WKZY4jEzujdWViQQScg9Tg9akSJQGjbKjBIU/MMevTPfHtUZUSMV3A4AAZMHtxx+J/Lp1pVGB90ZXnHOQeefXtXcdJyhPloHJLq2flAAxjoeRzjnj6dayJ33SbyjorFuhHHXuOB2OfpV+eR1UhAQy8NhD657f55rPkILtgHjABOSce3PvTQMhllWWEiNwwPfb0PXH+f0quPKjlYMC5wdvPI9+v1H41KWBBKkgEfLgA5BP8PpmoAwcPIxKkD5dvA/GiUeZWZLNmwvLYlYiVVjxzW3m4Ad4o1bcwCKXyNoH6GuEYEpvVwSRkAnHHr/n0rqNHnuxYu0jEhkIhVh83Trn0rknS5NUY8qhqW5TJPcEtHg/dwOgx1/WnXd59j0/y1O2aTIB64FM0t3k3DZtIzuq5dxLNaHKI+35lDDNZx3uzOnKKnzNC6W7y6dFJIPnbOTgDcM8H8sU6eMjbtJIXkD2qvaXytE0f3n7YHapS+wqWbHoMdapa6hNpu6GbyygDLds46VJ9lFwFWReCRwetRlxEJNvBwcZ55p1rJKGfLkoT1zk5qiCwqxwMEGMDHGcHiqWoN5quzTCKJQS0rHAHtS317bQwNc3D7Yk7k8k+1cje3F1q8yiUMkIOYrYDH0LH/OPzqZSS0LhByEvdWUo1vpkbLG+d0r/AHn9/Yf546mhb6XJNG8sp3M5KnOSRitmwsIwivIRvC5JPAH9K2LewSOBlZCAOVAOMcjHIFXCLW52QpqKOFu/D1xGxaHDL12nAP8AhWdFNdWLso3KDwynpXqjWoUpFKAEXDDb/wDq5rI1LSYZUYMg5BO4Lkk81slfcHFM5q01O2uPldBHMRwBwGP8vyx1NaMUpikXPUDhgBg81z1/p5tpnGcgHGasWGp+WfIuiXjJBDHtUTp22OSpR6xOvS8gljPm7Vc/xnP61Xe3EDLGkaovVcdMfXvVZYw1sSjnY3cc9uP8+9aCSgQpHtBTHQ1kc93awxYy2SOTU9uT5mzy3VRghux+lCp5kBERJIPKkc0sUpOxPX+VMBZYhCd/PBPI/StSzMN1bbGBG4DLDr1/xFVLs5syoGGYgj3qbTg8SDeMFvlz2JI/X/69WNDru2ntYUaDdIkZJJyCyjr0Hv8AU/lUVxdLfmK234lJ5GMbQOvSrOou0UDoNyF8D73WsZb6aW18id2cDgFnyQPz/l6VEuxbNC3kgN7DAiI8JBDMVy2cHJz3FdTHOjjby7EZ2A4xjHfv7ZPNcRp0UaXiyiQLhxhW6DkEmuyEj7cBs7Rt3L1Y+nQ56kZPHt6VQ2Z1UXeJMnDRkrnBOWPCkrx+vvnP5VL+6dwzeWGOQEKn7uDn/HtUDyO8JCFi3cJj5uAOT+f5dqTMjjdtZowOjLyQMHHP+fY1uanHmTc4yC55xySPr/hVKdY1wWJUr0OegHPXr/8Arq0zyK7KFzg/K3pnH4elUZJ/MleSIMUXgcnHf+v86aBlRlym8AhVwcZPJPXP5npVZyU+UjyyoPOM8DqfTpV1yq8hjn+Hk5z1/DqaoFd2QHTpk++R+GeKokLcLJIkakkMQpA5AH4/nXWWpfdtKY4wuPSuRjuDDKHiVGZR0JOOnP8AX/IqzFr91G28KgOfukHmsKsZSehjUg5Wsdj9nMXmP0L8Fc06NXBUA4+p4Fc1H4uYSD7RBuU91bpWzBrFjdEeXdKrej8GseRrczcJIsXZOQITtKnnHelcmVFODvUhjgU2Ro44iwcOx5IqhNeyKABGBnjjFS5WJsXWkjnYKrcnqfao7iaKzV5HmJ2jO319qy5L9YSyqgJY8n1NVVLXEwBP7wnA9E5x/n8qlz6LcuEHJ2GXEk+o3Syy44/1cJXO0ep9/wDEVoQ2Txo7MocEEbg3t1/njj0pbaBIgMk+Yx5OfvD/ACKuwoyhS21UVeRjOT3UcfjWsKdtZbnbGKih8MAJRQFOflUg/NwM4J9cmrUKDCkbQ33Wzg4B5/T3+n0jh8sbx5QGMFiVLY7f0qWMb148wAklivO7IPb8/wA62SKIgGYcJhdxyQ2Rx1B5+n1ps4VSNjEJt49AOmPTP0q3KqrF+6GWccdBnIx1Hv8A59Ier7cMBg8Feh9f8/1qkI5fXLEOqsVO45Az0Irk5oAufXuO9egagv7pt5UKO/XPH/1j+Vcfdw87cHAHU/1PrVrVGckGkaqLU/Z7gnyTwGHb/wCtXWR7WVWVsqw4NcDInPQc+1bOgar9mlW2uG/dE8E9vasJwtqjmq0r+8jqraPbJjOOfyqe3iS/jycrKpKg46jJ6/nUixBoGKjc+xipHQ8VVtppIyn2dYhlSWMhIB9uOlZrV2RjTpubsibUFeKJFYYA6EHjPp+Qp1neIiEMcqU6CrFrItxZB32skuQyHtjt+BB5qgdKQttgkbyxnIPXHt60XY3FxdmQTXvnyGNCxGfl75qJYo4yzyPJs5428A/X8K24hEluY4iqKoyABVaWxjNylx955FxlmxjGPX1B/T3pct9CoQ5nYTTLQXEvnSIw8rmNec54wW/X8ccY4rpIZRGhZWLJuBVSMYOMdeuKpRRKkaMIyo+6SBggEZ+nXGR9fWrcsxEbExsq7euQOhHH8/zreEVFWR2RioqyJy4n2bXaMIRhSMccYPPP8+3vUh8s/KhZVGWZ8jJPTk/59KjUh4CEjJZvlOOit9R+tLGSwwznDqSUHbnIxnvx29vwso4xwDEQOCfmwT+VVJYQZSwTB6quR8vfI/l/nFaMsIYq2dyD73Hp/hUDLhRnA67Qc4P1/wAfemgZkSthgNrjkHk+nfB9qqyMfMKEKATkDIOR24P5fhWhcAOCUIYtyvoOeeP8/wCNSRSJBlSCPl+YH/J/+tVElF9wLsRyCep647/pTcsV2o2+PuPXnvVhmVlY7iQM9Tzj/PtVYKSdo+YDoSef8/40CIgFxt2c8Hk8GnGMBgQcgZ47DtTwAfpnOQR9f8KjxuDHc5IPPFS0MepZGDKSNpyM8VPHczTuUjBA6nngD60yKMuCx4Tpk85P9avWto0pBwY4c+md3PWuaooydkrsTipbhbKGTEJzuzmY+3p/n61sW9usAQAhQQcjGCfofXt7UtvbqiAHaFC7TnsM9atqoeUEDOFGSRjsP8/XNOFNRNYxUdh53NKNuBkBST2B4Oe/r79KdEWaL52YkcEg4J75/wA98+tJsVQVc5YDoFOPXB/ICrCJuhj5y4HBx2ycdOD/AJ+huwxwXIkBVwi5bkew5P4Y/OlbYkhkUAKP7gJGcfXnnHNORv3nyqVCjGBzuOOx4xnjpSxJkMvB3ZGTyPpnuO/696pCHrMwjBDDcCHIdcqT9ew+lQSMYA25P4gpLMcjp6+2T/ng8tmBbOQcqzMOc+v6/wA6SYKq5TbkHB5ORzzuH+elMChdgvaSR7t0Ywpfr244HHauXvYgCRyGHOW+tdVO0gV0w3HHoehz1rn9Qh2tjgY9+3p/KrRDMCVMA4IA6fX3qqR82QenNaEqbVxyTVUp26frQ0Sdb4d1xmgW3nb50IAY9SK2BFEjvKkkYhz0Y4xkgfzrz2CRoJVdTyPerV1fS3WI8koCWA9K5ZU3zaGXs2pXieiQxRC3VIWCooyAtSwnymJyQucZrzu3nuIADHJIB1wCfpXSafdXMqYed+xAY8kfWkoNCdGTd7m9P5czM2AAnPHQnHeoEui8pjdVUDghu2COf8kU0JJMmC5Vc9Qo59jg1LbW0jMXZlJVQUOzPPPB/DHT1PpyWlzLTQcKMlK7NKF98AG0eYoAO4hiVzjqOPT8/wA58tICoJDLhgMgkkck4x1wCfx/KG3ZACI5SY2Abfjt6jPfI6e/uKdGkgkWQsW+UjKDGCeCPb6f/XroOgsR5JI2naCUXgHOPQ5PXIODTjJKQmFQqTlRg5HXqfxJqI7VibIBfJBZQGBz0GQTwD/LtnhJWXjhSUPCN1Ht/wDq9uKYHM5ZTlhgHjDDBHtVS4bLs/Y/wgE81ckZC/J4GMDrz/kVnzfvGKZLLggDpn07/WmgKdy+AA2OMduh7fqKquq7sAkEZye2OvQe/wDKrQjkVi2cHvuHt1qs8L5LdM88fnTEQnG1s4LBgwJHB5FRbA2QPmzx06/41O0W7+HJOM4/+vULl02hgcFQcgYFMQxuWIBAJONo/lUot0VQZTn/AGRTYYWaZMbWxnA5xWpbWewgOMtu445Az0z3rCopN2TshpXIoLVpWRpI8Rrg7O2K04oQFwvGVxgt0Of04pwt9m/eQCeRx0PoPyqzbgMNo2oSMH3oUVFWRaVhvzRSfMycDJz261OVZ8MHwrIQ/wBe9MUjcrh+nHIzjrj8f/r07AfJBVQxwGx+H86Yy1CFZzncdqnqfxOf/rexpII4jnDBCOWA6k/X1/wpsQdnkjAYeWxIOOR06c9f8+lRqrCTMYG09DkDBx/n86YFxVG4hcgYJGDkk+v60wKPuMoGMYxyBn9fwqQFSoOOSeQeM/j/AJ9qV1O8kgfL0Bxk/wCeaBEZbegKE55PzHIHIz9M96gkPT5e2Rg9uf8APSrUi+XtLEtxggAc/wCHQUwAKwUkANkbd2APr/n1pgUZwA24FsH+LoD0/lWRfxnLsSG+Xkn6+v0radSXYbspu4+XH6VVuLYyLgLkHksBnHNUiWcnPCN5UAHvjpVaRF3ZAI9z1zXVjTyvLDDDjPH5YqN9MjcklAT1B6cf596dybHK7SCM4yTx/WnIvzjIOa6M6RbqwyhyBkgd6edIhQqAu71bGP1qWOxiW+BIcg4H4gVv6fFhWbEZbrzwB/n9akis4o4zkIobrkH+v41pxxsgHmHbIuAOQPXP4Z/n9MSUiZN8uQIWB2gAde38wD/Or1p/rlG1g2/BIUZILc9s5H9Kp2rMIgzPjPfODgDg45HX6/jVmMYCxsMbhk/LgqP8cZosBMojhRgrYXB4OcHPQADnHHTqRUimGHKO+S2ScMQMdOcn1H/16gBaOKRSMMckkNzx7cnmpHJkXeAWIw3oPfvwP64FMCzu8oqPmBzyCDnB5/w9v51FGxf5AhzGvGRyT7jv24pokYkEkKEOeVwT1/XNSIDIoUvHGc4ycnbjoQOf85piP//Z",
  "imageHeight": 256,
  "imageWidth": 256
}
